# Supplementary material for: Code Response Training: Improving Interprofessional Communication
Source: MedEdPORTAL. 2021 May 19;17:11155. doi: 10.15766/mep_2374-8265.11155 (PMC8131416; doi:10.15766/mep_2374-8265.11155)
Supplement: Supplementary file 1 — Module 1 Patient Safety Fundamentals folderModule 2 Communication and Teamwork folderModule 3 Pulling It Together folderModule Instructions.docxFacilitators Guide.docxSimulation Case 1.docxSimulation Case 2.docxEquipment Checklist.docxObserver Checklist.docxDebriefing Guide.docxPostcourse Evaluation.docxShort-Term Follow-Up Activity.docxLong-Term Follow-Up Activity.docx [file mep_2374-8265.11155-s001.zip]

Archive with 343 entries (295 files):
- A. Module 1 Patient Safety Fundamentals/
- A. Module 1 Patient Safety Fundamentals/analytics-frame.html
- A. Module 1 Patient Safety Fundamentals/html5/
- A. Module 1 Patient Safety Fundamentals/html5/data/
- A. Module 1 Patient Safety Fundamentals/html5/data/css/
- A. Module 1 Patient Safety Fundamentals/html5/data/css/output.min.css
- A. Module 1 Patient Safety Fundamentals/html5/data/js/
- A. Module 1 Patient Safety Fundamentals/html5/data/js/5ita9BabCpv.js
- A. Module 1 Patient Safety Fundamentals/html5/data/js/5kCGWqmBaPE.js
- A. Module 1 Patient Safety Fundamentals/html5/data/js/5lsEHJY9hdy.js
- A. Module 1 Patient Safety Fundamentals/html5/data/js/5tNdpwiaDa0.js
- A. Module 1 Patient Safety Fundamentals/html5/data/js/5tpb0aUrAwP.js
- A. Module 1 Patient Safety Fundamentals/html5/data/js/5VSr2vMjnUK.js
- A. Module 1 Patient Safety Fundamentals/html5/data/js/5x6MnjtKqSo.js
- A. Module 1 Patient Safety Fundamentals/html5/data/js/5xvdnvetrGR.js
- A. Module 1 Patient Safety Fundamentals/html5/data/js/62U6EakXyxa.js
- A. Module 1 Patient Safety Fundamentals/html5/data/js/64MVg0NYhCK.js
- A. Module 1 Patient Safety Fundamentals/html5/data/js/66forUPvGXK.js
- A. Module 1 Patient Safety Fundamentals/html5/data/js/6AvMCh36pPI.js
- A. Module 1 Patient Safety Fundamentals/html5/data/js/6CmRL87xLu0.js
- A. Module 1 Patient Safety Fundamentals/html5/data/js/6D9eObF7Rxp.js
- A. Module 1 Patient Safety Fundamentals/html5/data/js/6dQnT27RhCQ.js
- A. Module 1 Patient Safety Fundamentals/html5/data/js/6gXjProuOPz.js
- A. Module 1 Patient Safety Fundamentals/html5/data/js/6hR9SQx9UJG.js
- A. Module 1 Patient Safety Fundamentals/html5/data/js/6HunnoUnp2b.js
- A. Module 1 Patient Safety Fundamentals/html5/data/js/6Idydpq0VFo.js
- A. Module 1 Patient Safety Fundamentals/html5/data/js/6KZElYrC6fW.js
- A. Module 1 Patient Safety Fundamentals/html5/data/js/6L3gDoQLtrP.js
- A. Module 1 Patient Safety Fundamentals/html5/data/js/6ocaiWNcu3n.js
- A. Module 1 Patient Safety Fundamentals/html5/data/js/6PjbK2R0ik9.js
- A. Module 1 Patient Safety Fundamentals/html5/data/js/6QSNSVcljgZ.js
- A. Module 1 Patient Safety Fundamentals/html5/data/js/6U4Qn9iEx5R.js
- A. Module 1 Patient Safety Fundamentals/html5/data/js/6XigLpqH5Ap.js
- A. Module 1 Patient Safety Fundamentals/html5/data/js/data.js
- A. Module 1 Patient Safety Fundamentals/html5/data/js/frame.js
- A. Module 1 Patient Safety Fundamentals/html5/data/js/paths.js
- A. Module 1 Patient Safety Fundamentals/html5/lib/
- A. Module 1 Patient Safety Fundamentals/html5/lib/img/
- A. Module 1 Patient Safety Fundamentals/html5/lib/scripts/
- A. Module 1 Patient Safety Fundamentals/html5/lib/scripts/bootstrapper.min.js
- A. Module 1 Patient Safety Fundamentals/html5/lib/scripts/frame.desktop.min.js
- A. Module 1 Patient Safety Fundamentals/html5/lib/scripts/frame.mobile.min.js
- A. Module 1 Patient Safety Fundamentals/html5/lib/scripts/slides.min.js
- A. Module 1 Patient Safety Fundamentals/html5/lib/stylesheets/
- A. Module 1 Patient Safety Fundamentals/html5/lib/stylesheets/desktop.min.css
- A. Module 1 Patient Safety Fundamentals/html5/lib/stylesheets/mobile-fonts/
- A. Module 1 Patient Safety Fundamentals/html5/lib/stylesheets/mobile-fonts/open-sans-bold.woff
- A. Module 1 Patient Safety Fundamentals/html5/lib/stylesheets/mobile-fonts/open-sans-light.woff
- A. Module 1 Patient Safety Fundamentals/html5/lib/stylesheets/mobile-fonts/open-sans-regular.woff
- A. Module 1 Patient Safety Fundamentals/html5/lib/stylesheets/mobile.min.css
- A. Module 1 Patient Safety Fundamentals/index.html
- A. Module 1 Patient Safety Fundamentals/meta.xml
- A. Module 1 Patient Safety Fundamentals/mobile/
- A. Module 1 Patient Safety Fundamentals/mobile/5dAD3UBq6Vb_80_DX818_DY818_CX613_CY330.png
- A. Module 1 Patient Safety Fundamentals/mobile/5eE7lMy0Hfo_80_DX2048_DY2048_CX1024_CY640.png
- A. Module 1 Patient Safety Fundamentals/mobile/5hkrV7oncRO_80_DX850_DY850_CX637_CY420.jpg
- A. Module 1 Patient Safety Fundamentals/mobile/5hUzZTcnKKE_80_DX238_DY238_CX176_CY67.png
- A. Module 1 Patient Safety Fundamentals/mobile/5jYoHuAtoIV_80_P_0_0_2048_1367_DX508_DY508_CX379_CY253.png
- A. Module 1 Patient Safety Fundamentals/mobile/5rj9V3I9zGw_80_DX726_DY726_CX544_CY435.jpg
- A. Module 1 Patient Safety Fundamentals/mobile/5s30QDkrZJh_80_P_0_-8_2048_1356_DX504_DY504_CX377_CY250.png
- A. Module 1 Patient Safety Fundamentals/mobile/5zPIJMXV5Bs_80_DX696_DY696_CX520_CY325.png
- A. Module 1 Patient Safety Fundamentals/mobile/68oAAqcXh1J_80_DX822_DY822_CX616_CY411.jpg
- A. Module 1 Patient Safety Fundamentals/mobile/6b9o0lUYI2x_80_P_0_102_2047_1262_DX502_DY502_CX375_CY231.png
- A. Module 1 Patient Safety Fundamentals/mobile/6CZG3d5Wrgp_80_DX752_DY752_CX564_CY477.png
- A. Module 1 Patient Safety Fundamentals/mobile/6KbCdauVpCx_80_DX634_DY634_CX475_CY84.png
- A. Module 1 Patient Safety Fundamentals/mobile/6NBIWAjABNw_80_DX834_DY834_CX625_CY430.png
- A. Module 1 Patient Safety Fundamentals/mobile/6P4COhklpXR_80_DX816_DY816_CX612_CY504.png
- A. Module 1 Patient Safety Fundamentals/mobile/6pkYqn3J7wZ_80_DX2048_DY2048_CX1024_CY640.png
- A. Module 1 Patient Safety Fundamentals/mobile/6PR4PEkuzRC_80_DX800_DY800_CX535_CY599.png
- A. Module 1 Patient Safety Fundamentals/mobile/6YvbqgYYxpg_80_DX856_DY856_CX640_CY427.jpg
- A. Module 1 Patient Safety Fundamentals/mobile/notes/
- A. Module 1 Patient Safety Fundamentals/mobile/slides/
- A. Module 1 Patient Safety Fundamentals/story_content/
- A. Module 1 Patient Safety Fundamentals/story_content/5aWKkfqu1Jj_44100_48_0.mp3
- A. Module 1 Patient Safety Fundamentals/story_content/5bqmp2ukzjs_44100_48_0.mp3
- A. Module 1 Patient Safety Fundamentals/story_content/5e3rM9WMVMB_44100_48_0.mp3
- A. Module 1 Patient Safety Fundamentals/story_content/5jmKlzPzruL_44100_48_0.mp3
- A. Module 1 Patient Safety Fundamentals/story_content/5k2KVQK5xtW_44100_48_0.mp3
- A. Module 1 Patient Safety Fundamentals/story_content/5kywhtMMoA7_44100_48_0.mp3
- A. Module 1 Patient Safety Fundamentals/story_content/5naHr6qTxCZ_44100_48_0.mp3
- A. Module 1 Patient Safety Fundamentals/story_content/5r449hgY7Ph_44100_48_0.mp3
- A. Module 1 Patient Safety Fundamentals/story_content/5sPtltsw0TB_44100_48_0.mp3
- A. Module 1 Patient Safety Fundamentals/story_content/5Vq5Zmu3jId_44100_48_0.mp3
- A. Module 1 Patient Safety Fundamentals/story_content/5XpDDXFdO1g_44100_48_0.mp3
- A. Module 1 Patient Safety Fundamentals/story_content/5xRoYcXURNl_44100_48_0.mp3
- A. Module 1 Patient Safety Fundamentals/story_content/61oQu8TLbs9_44100_48_0.mp3
- A. Module 1 Patient Safety Fundamentals/story_content/62u83HMKLPO_44100_48_0.mp3
- A. Module 1 Patient Safety Fundamentals/story_content/67BmS1NvPaE_44100_48_0.mp3
- A. Module 1 Patient Safety Fundamentals/story_content/6A8ZNu3nLeP_44100_48_0.mp3
- A. Module 1 Patient Safety Fundamentals/story_content/6ACJWgSYQcI_44100_48_0.mp3
- A. Module 1 Patient Safety Fundamentals/story_content/6cQU89zuWhX_44100_48_0.mp3
- A. Module 1 Patient Safety Fundamentals/story_content/6djAZqZ3TxJ_44100_48_0.mp3
- A. Module 1 Patient Safety Fundamentals/story_content/6HIl4186oga_44100_48_0.mp3
- A. Module 1 Patient Safety Fundamentals/story_content/6IOPBVHp1JE_44100_48_0.mp3
- A. Module 1 Patient Safety Fundamentals/story_content/6JivZEuz88A_44100_48_0.mp3
- A. Module 1 Patient Safety Fundamentals/story_content/6JT9V4Le5BG_44100_48_0.mp3
- A. Module 1 Patient Safety Fundamentals/story_content/6LQibGnrSxx_44100_48_0.mp3
- A. Module 1 Patient Safety Fundamentals/story_content/6MKKmbsnPJY_44100_48_0.mp3
- A. Module 1 Patient Safety Fundamentals/story_content/6o2gRReU7xn_44100_48_0.mp3
- A. Module 1 Patient Safety Fundamentals/story_content/6pWIdxmJg3T_44100_48_0.mp3
- A. Module 1 Patient Safety Fundamentals/story_content/6pZnF1pdzo5_44100_48_0.mp3
- A. Module 1 Patient Safety Fundamentals/story_content/6qhf7CbMDL1_44100_48_0.mp3
- A. Module 1 Patient Safety Fundamentals/story_content/6RKz2yMPw87_44100_48_0.mp3
- A. Module 1 Patient Safety Fundamentals/story_content/6VR6SKhlaBG_44100_48_0.mp3
- A. Module 1 Patient Safety Fundamentals/story_content/frame.xml
- A. Module 1 Patient Safety Fundamentals/story_content/notes/
- A. Module 1 Patient Safety Fundamentals/story_content/slides/
- A. Module 1 Patient Safety Fundamentals/story_content/thumbnail.jpg
- A. Module 1 Patient Safety Fundamentals/story_content/user.js
- B. Module 2 Communication and Teamwork/
- B. Module 2 Communication and Teamwork/analytics-frame.html
- B. Module 2 Communication and Teamwork/html5/
- B. Module 2 Communication and Teamwork/html5/data/
- B. Module 2 Communication and Teamwork/html5/data/css/
- B. Module 2 Communication and Teamwork/html5/data/css/output.min.css
- B. Module 2 Communication and Teamwork/html5/data/js/
- B. Module 2 Communication and Teamwork/html5/data/js/5dXHjaKsMa6.js
- B. Module 2 Communication and Teamwork/html5/data/js/5evlCc7G3BR.js
- B. Module 2 Communication and Teamwork/html5/data/js/5gQemG70veS.js
- B. Module 2 Communication and Teamwork/html5/data/js/5ilAWWTQn3E.js
- B. Module 2 Communication and Teamwork/html5/data/js/5lyWyeFtxXx.js
- B. Module 2 Communication and Teamwork/html5/data/js/5ni7SiLBEiK.js
- B. Module 2 Communication and Teamwork/html5/data/js/5qh4PnxCGgg.js
- B. Module 2 Communication and Teamwork/html5/data/js/5Uj44kEwUg6.js
- B. Module 2 Communication and Teamwork/html5/data/js/5VmvgQpTcKj.js
- B. Module 2 Communication and Teamwork/html5/data/js/61Kh1iZVk9v.js
- B. Module 2 Communication and Teamwork/html5/data/js/6509u20ykG2.js
- B. Module 2 Communication and Teamwork/html5/data/js/6A3vqbLlfpL.js
- B. Module 2 Communication and Teamwork/html5/data/js/6aQqBXfJ7eK.js
- B. Module 2 Communication and Teamwork/html5/data/js/6EJ26UvTICQ.js
- B. Module 2 Communication and Teamwork/html5/data/js/6jkTv1Yt7o0.js
- B. Module 2 Communication and Teamwork/html5/data/js/6jRFooQ9KcU.js
- B. Module 2 Communication and Teamwork/html5/data/js/6KZElYrC6fW.js
- B. Module 2 Communication and Teamwork/html5/data/js/6n6M4W0qIO9.js
- B. Module 2 Communication and Teamwork/html5/data/js/6rYjoMWQose.js
- B. Module 2 Communication and Teamwork/html5/data/js/6VFEUYHuUhd.js
- B. Module 2 Communication and Teamwork/html5/data/js/6Wog7rJLAXx.js
- B. Module 2 Communication and Teamwork/html5/data/js/6WVD6SK6cz5.js
- B. Module 2 Communication and Teamwork/html5/data/js/data.js
- B. Module 2 Communication and Teamwork/html5/data/js/frame.js
- B. Module 2 Communication and Teamwork/html5/data/js/paths.js
- B. Module 2 Communication and Teamwork/html5/lib/
- B. Module 2 Communication and Teamwork/html5/lib/img/
- B. Module 2 Communication and Teamwork/html5/lib/scripts/
- B. Module 2 Communication and Teamwork/html5/lib/scripts/ds-bootstrap.min.js
- B. Module 2 Communication and Teamwork/html5/lib/scripts/ds-frame.desktop.min.js
- B. Module 2 Communication and Teamwork/html5/lib/scripts/ds-frame.mobile.min.js
- B. Module 2 Communication and Teamwork/html5/lib/scripts/ds-slides.min.js
- B. Module 2 Communication and Teamwork/html5/lib/stylesheets/
- B. Module 2 Communication and Teamwork/html5/lib/stylesheets/desktop.min.css
- B. Module 2 Communication and Teamwork/html5/lib/stylesheets/mobile-fonts/
- B. Module 2 Communication and Teamwork/html5/lib/stylesheets/mobile-fonts/open-sans-bold.woff
- B. Module 2 Communication and Teamwork/html5/lib/stylesheets/mobile-fonts/open-sans-light.woff
- B. Module 2 Communication and Teamwork/html5/lib/stylesheets/mobile-fonts/open-sans-regular.woff
- B. Module 2 Communication and Teamwork/html5/lib/stylesheets/mobile.min.css
- B. Module 2 Communication and Teamwork/index.html
- B. Module 2 Communication and Teamwork/meta.xml
- B. Module 2 Communication and Teamwork/mobile/
- B. Module 2 Communication and Teamwork/mobile/5efxAfDTwTD_DX692_DY692_CX519_CY414.png
- B. Module 2 Communication and Teamwork/mobile/5ej1vC57pB5_DX668_DY668_CX250_CY500.png
- B. Module 2 Communication and Teamwork/mobile/5fEb9kVQNam_DX728_DY728_CX544_CY363.png
- B. Module 2 Communication and Teamwork/mobile/5hUzZTcnKKE_DX238_DY238_CX176_CY67.png
- B. Module 2 Communication and Teamwork/mobile/5kRoO3w8oIA_P_0_0_1827_719_DX1402_DY1402_CX1042_CY410.png
- B. Module 2 Communication and Teamwork/mobile/5oNngUR5jFp_DX1070_DY1070_CX800_CY625.png
- B. Module 2 Communication and Teamwork/mobile/5Viwrl9uttW_DX484_DY484_CX354_CY346.png
- B. Module 2 Communication and Teamwork/mobile/5zZL7bHtHO4_DX378_DY378_CX283_CY212.gif
- B. Module 2 Communication and Teamwork/mobile/61YWDXMgQ9s_P_0_33_577_764_DX706_DY706_CX353_CY468.png
- B. Module 2 Communication and Teamwork/mobile/62i9EnMTiKB_DX660_DY660_CX247_CY494.png
- B. Module 2 Communication and Teamwork/mobile/64lhNkfFmgC_DX448_DY448_CX247_CY319.png
- B. Module 2 Communication and Teamwork/mobile/66aq5G6eguI_P_108_255_1860_1027_DX848_DY848_CX577_CY319.png
- B. Module 2 Communication and Teamwork/mobile/6A7QSKSnC2U_DX508_DY508_CX381_CY235.png
- B. Module 2 Communication and Teamwork/mobile/6BIC90wtc0E_DX450_DY450_CX333_CY154.png
- B. Module 2 Communication and Teamwork/mobile/6dR5v0duhWA_DX270_DY270_CX150_CY64.png
- B. Module 2 Communication and Teamwork/mobile/6Gp8HH1sTgk_DX2048_DY2048_CX1024_CY640.png
- B. Module 2 Communication and Teamwork/mobile/6ILLBvWSBpI_DX2048_DY2048_CX1024_CY640.jpg
- B. Module 2 Communication and Teamwork/mobile/6LbB8bdiIGm_DX640_DY640_CX402_CY480.png
- B. Module 2 Communication and Teamwork/mobile/6oJpT0dNVQY_DX726_DY726_CX396_CY264.png
- B. Module 2 Communication and Teamwork/mobile/6oJpT0dNVQY_DX728_DY728_CX544_CY363.png
- B. Module 2 Communication and Teamwork/mobile/6pkYqn3J7wZ_DX2048_DY2048_CX1024_CY640.png
- B. Module 2 Communication and Teamwork/mobile/notes/
- B. Module 2 Communication and Teamwork/mobile/slides/
- B. Module 2 Communication and Teamwork/story_content/
- B. Module 2 Communication and Teamwork/story_content/5bnQ5GaPssn_44100_48_0.mp3
- B. Module 2 Communication and Teamwork/story_content/5cpvJVI1RDy_44100_48_0.mp3
- B. Module 2 Communication and Teamwork/story_content/5htvfma2Urm_44100_48_0.mp3
- B. Module 2 Communication and Teamwork/story_content/5nRJtqXIHuR_44100_48_0.mp3
- B. Module 2 Communication and Teamwork/story_content/5s6rf7DaX93_44100_48_0.mp3
- B. Module 2 Communication and Teamwork/story_content/5uJr2Hg0Llh_44100_48_0.mp3
- B. Module 2 Communication and Teamwork/story_content/5WYUGUMGjcY_44100_48_0.mp3
- B. Module 2 Communication and Teamwork/story_content/5YGo825r9gs_44100_48_0.mp3
- B. Module 2 Communication and Teamwork/story_content/5Zg0ksNJYdQ_44100_48_0.mp3
- B. Module 2 Communication and Teamwork/story_content/610UU4kcwDF_44100_48_0.mp3
- B. Module 2 Communication and Teamwork/story_content/62EYQqfQZEC_44100_48_0.mp3
- B. Module 2 Communication and Teamwork/story_content/6BSjVuly6au_44100_48_0.mp3
- B. Module 2 Communication and Teamwork/story_content/6Cf1jPOadyn_44100_48_0.mp3
- B. Module 2 Communication and Teamwork/story_content/6GuNZzCJ1mG_44100_48_0.mp3
- B. Module 2 Communication and Teamwork/story_content/6iW70Hftcp8_44100_48_0.mp3
- B. Module 2 Communication and Teamwork/story_content/6JfO82HPpW4_44100_48_0.mp3
- B. Module 2 Communication and Teamwork/story_content/6jGr3sy61iD_44100_48_0.mp3
- B. Module 2 Communication and Teamwork/story_content/6JuKUZq86gi_44100_48_0.mp3
- B. Module 2 Communication and Teamwork/story_content/6mbn82Vjmgl_44100_48_0.mp3
- B. Module 2 Communication and Teamwork/story_content/6SWM1TJj72O_44100_48_0.mp3
- B. Module 2 Communication and Teamwork/story_content/6V6V5coBoYU_44100_48_0.mp3
- B. Module 2 Communication and Teamwork/story_content/6XT11QZPYF9_44100_48_0.mp3
- B. Module 2 Communication and Teamwork/story_content/frame.xml
- B. Module 2 Communication and Teamwork/story_content/notes/
- B. Module 2 Communication and Teamwork/story_content/slides/
- B. Module 2 Communication and Teamwork/story_content/thumbnail.jpg
- B. Module 2 Communication and Teamwork/story_content/user.js
- C. Module 3 Pulling It Together/
- C. Module 3 Pulling It Together/analytics-frame.html
- C. Module 3 Pulling It Together/html5/
- C. Module 3 Pulling It Together/html5/data/
- C. Module 3 Pulling It Together/html5/data/css/
- C. Module 3 Pulling It Together/html5/data/css/output.min.css
- C. Module 3 Pulling It Together/html5/data/js/
- C. Module 3 Pulling It Together/html5/data/js/5eAuDgkFnJh.js
- C. Module 3 Pulling It Together/html5/data/js/5fBGnRmQsIf.js
- C. Module 3 Pulling It Together/html5/data/js/5fLy3YFTIvr.js
- C. Module 3 Pulling It Together/html5/data/js/5fqddyfXPFv.js
- C. Module 3 Pulling It Together/html5/data/js/5gFmaiMzFWt.js
- C. Module 3 Pulling It Together/html5/data/js/5j7zufWoicI.js
- C. Module 3 Pulling It Together/html5/data/js/5jFWaN5VfI2.js
- C. Module 3 Pulling It Together/html5/data/js/5kQq04S6tpJ.js
- C. Module 3 Pulling It Together/html5/data/js/5mvpqF8NGV4.js
- C. Module 3 Pulling It Together/html5/data/js/5nrJuLwSRYD.js
- C. Module 3 Pulling It Together/html5/data/js/5p9VkBeSpXq.js
- C. Module 3 Pulling It Together/html5/data/js/5sSfE2CvhaV.js
- C. Module 3 Pulling It Together/html5/data/js/5sXPjh5xo2z.js
- C. Module 3 Pulling It Together/html5/data/js/5trgCAmyGOl.js
- C. Module 3 Pulling It Together/html5/data/js/5WB80WSTpMH.js
- C. Module 3 Pulling It Together/html5/data/js/5xga6f89joe.js
- C. Module 3 Pulling It Together/html5/data/js/60hVN8uJt80.js
- C. Module 3 Pulling It Together/html5/data/js/65xEw2c3CPN.js
- C. Module 3 Pulling It Together/html5/data/js/67qpAQ0QQgI.js
- C. Module 3 Pulling It Together/html5/data/js/6EZnukWjhZt.js
- C. Module 3 Pulling It Together/html5/data/js/6HunnoUnp2b.js
- C. Module 3 Pulling It Together/html5/data/js/6i6BIwy9Vbh.js
- C. Module 3 Pulling It Together/html5/data/js/6iCHQCaygGf.js
- C. Module 3 Pulling It Together/html5/data/js/6Igh3YskSZe.js
- C. Module 3 Pulling It Together/html5/data/js/6iGorvqHM8v.js
- C. Module 3 Pulling It Together/html5/data/js/6JTDn8eewOa.js
- C. Module 3 Pulling It Together/html5/data/js/6k52EDQxbn1.js
- C. Module 3 Pulling It Together/html5/data/js/6KZElYrC6fW.js
- C. Module 3 Pulling It Together/html5/data/js/6ME5e5YqlN3.js
- C. Module 3 Pulling It Together/html5/data/js/6MNu7Rps125.js
- C. Module 3 Pulling It Together/html5/data/js/6NCAcQVmYwG.js
- C. Module 3 Pulling It Together/html5/data/js/6PgnV2gy23F.js
- C. Module 3 Pulling It Together/html5/data/js/6TLsAEHz4kE.js
- C. Module 3 Pulling It Together/html5/data/js/6V6U8skqkAY.js
- C. Module 3 Pulling It Together/html5/data/js/6Wq1XK7mKNy.js
- C. Module 3 Pulling It Together/html5/data/js/data.js
- C. Module 3 Pulling It Together/html5/data/js/frame.js
- C. Module 3 Pulling It Together/html5/data/js/paths.js
- C. Module 3 Pulling It Together/html5/lib/
- C. Module 3 Pulling It Together/html5/lib/img/
- C. Module 3 Pulling It Together/html5/lib/scripts/
- C. Module 3 Pulling It Together/html5/lib/scripts/bootstrapper.min.js
- C. Module 3 Pulling It Together/html5/lib/scripts/frame.desktop.min.js
- C. Module 3 Pulling It Together/html5/lib/scripts/frame.mobile.min.js
- C. Module 3 Pulling It Together/html5/lib/scripts/slides.min.js
- C. Module 3 Pulling It Together/html5/lib/stylesheets/
- C. Module 3 Pulling It Together/html5/lib/stylesheets/desktop.min.css
- C. Module 3 Pulling It Together/html5/lib/stylesheets/mobile-fonts/
- C. Module 3 Pulling It Together/html5/lib/stylesheets/mobile-fonts/open-sans-bold.woff
- C. Module 3 Pulling It Together/html5/lib/stylesheets/mobile-fonts/open-sans-light.woff
- C. Module 3 Pulling It Together/html5/lib/stylesheets/mobile-fonts/open-sans-regular.woff
- C. Module 3 Pulling It Together/html5/lib/stylesheets/mobile.min.css
- C. Module 3 Pulling It Together/index.html
- C. Module 3 Pulling It Together/meta.xml
- C. Module 3 Pulling It Together/mobile/
- C. Module 3 Pulling It Together/mobile/5a2tKxEK34U_DX802_DY802_CX601_CY451.jpg
- C. Module 3 Pulling It Together/mobile/5hUzZTcnKKE_DX238_DY238_CX176_CY67.png
- C. Module 3 Pulling It Together/mobile/5hVF4oaSLb6_P_72_0_1923_1381_DX952_DY952_CX670_CY481.png
- C. Module 3 Pulling It Together/mobile/5kdfJarNXgd_DX766_DY766_CX574_CY420.jpg
- C. Module 3 Pulling It Together/mobile/5lwKUPHhOxr_DX864_DY864_CX600_CY400.png
- C. Module 3 Pulling It Together/mobile/5rj9V3I9zGw_DX726_DY726_CX544_CY435.jpg
- C. Module 3 Pulling It Together/mobile/5ttN4nwdDDx_DX2048_DY2048_CX1024_CY640.png
- C. Module 3 Pulling It Together/mobile/5xua7Oa8hSV_P_0_0_1982_1536_DX874_DY874_CX634_CY491.png
- C. Module 3 Pulling It Together/mobile/5zaJpJpZArN_P_335_330_1497_998_DX1182_DY1182_CX690_CY460.png
- C. Module 3 Pulling It Together/mobile/663AoljzLeR_DX626_DY626_CX156_CY313.gif
- C. Module 3 Pulling It Together/mobile/6bMmj3ySRJR_DX728_DY728_CX501_CY314.png
- C. Module 3 Pulling It Together/mobile/6KQuPHeTGt7_DX672_DY672_CX187_CY336.png
- C. Module 3 Pulling It Together/mobile/6OD4oVIPXhe_DX656_DY656_CX491_CY478.png
- C. Module 3 Pulling It Together/mobile/6OILxGsQzck_DX924_DY924_CX693_CY426.jpg
- C. Module 3 Pulling It Together/mobile/6pgi0xaOsQX_DX2048_DY2048_CX1024_CY640.jpg
- C. Module 3 Pulling It Together/mobile/6pUjCUXb5LB_DX884_DY884_CX500_CY380.gif
- C. Module 3 Pulling It Together/mobile/6XvNkHh11dr_DX648_DY648_CX485_CY273.jpg
- C. Module 3 Pulling It Together/mobile/notes/
- C. Module 3 Pulling It Together/mobile/slides/
- C. Module 3 Pulling It Together/mobile/txt__default_6G63YZoKAyS.png
- C. Module 3 Pulling It Together/mobile/txt__default_6KfP2unNPRO.png
- C. Module 3 Pulling It Together/story_content/
- C. Module 3 Pulling It Together/story_content/5bj5u80LeOR_44100_48_0.mp3
- C. Module 3 Pulling It Together/story_content/5buOm6sCbhS_44100_48_0.mp3
- C. Module 3 Pulling It Together/story_content/5ej9dwY4udX_44100_48_0.mp3
- C. Module 3 Pulling It Together/story_content/5ex5TahdiOJ_44100_48_0.mp3
- C. Module 3 Pulling It Together/story_content/5g6rLlzhdXF_44100_48_0.mp3
- C. Module 3 Pulling It Together/story_content/5smXaEqXlcx_44100_48_0.mp3
- C. Module 3 Pulling It Together/story_content/5u0JQWI2QWn_44100_48_0.mp3
[truncated: 43 more entries]
