# Supplementary material for: Code Response Training: Improving Interprofessional Communication
Source: MedEdPORTAL. 2021 May 19;17:11155. doi: 10.15766/mep_2374-8265.11155 (PMC8131416; doi:10.15766/mep_2374-8265.11155)
Supplement: Supplementary file 1 — Module 1 Patient Safety Fundamentals folderModule 2 Communication and Teamwork folderModule 3 Pulling It Together folderModule Instructions.docxFacilitators Guide.docxSimulation Case 1.docxSimulation Case 2.docxEquipment Checklist.docxObserver Checklist.docxDebriefing Guide.docxPostcourse Evaluation.docxShort-Term Follow-Up Activity.docxLong-Term Follow-Up Activity.docx [file mep_2374-8265.11155-s001.zip › A. Module 1 Patient Safety Fundamentals/html5/data/css/output.min.css]

@font-face {
  font-family: 'Open SansBold CharsBold3EB52B46';
  src: url('data:application/font-woff;base64,d09GRgABAAAAACjMAA8AAAAAU/AAAAAAAAAAAAAAAAAAAAAAAAAAAAAAAABPUy8yAAABWAAAAGAAAABgonWcH2NtYXAAAAG4AAAAqwAAAhwWsfp3Y3Z0IAAAAmQAAABdAAAAqhMtGpRmcGdtAAACxAAABLQAAAfgu3OkdWdhc3AAAAd4AAAADAAAAAwACAAbZ2x5ZgAAB4QAABhPAAAknpiq1bZoZWFkAAAf1AAAADYAAAA29+HHDmhoZWEAACAMAAAAIQAAACQOKQpHaG10eAAAIDAAAAE8AAAOhGoGG6NrZXJuAAAhbAAAAsMAAAZsUexQOGxvY2EAACQwAAAAvQAAB1Zz72xUbWF4cAAAJPAAAAAgAAAAIAUhCIxuYW1lAAAlEAAAArkAAAVhNyiUh3Bvc3QAACfMAAAAEwAAACD/aQBmcHJlcAAAJ+AAAADrAAAA+MgJ/GsAAwUPArwABQAIBZoFMwAAAR8FmgUzAAAD0QBmAfwIAgILCAYDBQQCAgTgAALvQAAgWwAAACgAAAAAMUFTQwAgACD7BAYf/hQAhAiNAlggAAGfAAAAAAReBbYAAAAgAAN42sXRO04CAQCE4Q+WWFGYWNmtWmMiaGNDBEWJEkUFYyloRFDxhYiVPZdcYq9HWDeeYDvmz2SaKSYZZASJyctlF5P8SlhIMrSiYN2GopJNW7aV7aio2rWnZt+BukNHGo6daDp15lxL24VLVzq6rt241XOnb+Deg0dDT569ePVm5N3Yh4nPcClcjkSZKBvH818Qf6chaKTrpWP2O/sJ66ulten/J3PVHxn5oroAeNpjE2EQZ2Bg3QYkS1m3sZ5lQAEscUDxagaG/29APAT5TwREAnWJ/pny//W//v8P/u0Bigj9C2MgC3BAqKcM3xgZGLUZLjNsYmQCsoGY4S3DfYZNDAyMIQAKyCHTAAAAeNqNVc9PG0cUnlkMGDBknaYR6h4y24ldEHZJlbQFSmFqex27blqMQZolPeyCQaannHKIWsk9FQ30f3mbXExOufbQ/yGH9laOyTV9b9YmJFKlrta78773c977dqzuP9wL9e5OZ7u99cP3D75rfdts3K8HtWrlG7W58fX6V2urK19+8flnd5Y/LZcWPikWbsuP/VvzN/LutbnZmemp7OTEeGbM4awkgEcBjBVEvh7LQMaNckkE871auRTIegQiFoCvTFE2GhaSMYhIQBFf8RU4AoWWR+9ZqtRSXVpyV6yzdUohBfxZk2LA99oa17/XZCjgwq4f2HWmaIVZFHwfPWxVVK0IoP64Z4IIa+TJzHRVVg+nyyWWTM/gcgZXsCAfJXxhg9uFsxCsJQ7LzlJa3GkQd2GrrYOa5/thudSEOVmzKla1IWGiCpM2pDim0tmpSEovzNnAZfvRUq4ru/GPGsZi9DVjgTG/QX4JFmUNFp/8NY87P4SSrAWwRFFb25d5Wm9TchgvuFKYVwy3Iy/+eReJh8hEwX3FaAlOFfi29uny6thrY+pS1E1k4sGb/r4UrjRJLmceBdhutqUxxODN81MP6mchuFGPr4XDrde3W/BB+6EGp1AXvRgRvDelv+L5+Uubrf9SM2wLNgc77PvUhtOBYvsoQL+tU1mwfe8pU8tLITgRaV6MNB/ukqY/0ly6RxJn2+poA5lCsysD7PhpDP19ZNdPNBjpwtxrz5fmel6sLofWVmBVze6xgPEiNgm9rjogb8jFuFaYe52+LjxMUMxfF6sSw1CcQAbR8H7cm8cAAhvdWEqJsKNB1XCh4uHEguTOMnrEEQ7suGaHCcvyEdyQlcvpUlnBcUdbl6Eb3KgCiw6GXrAc2O9KBIaY9n9H2cdR/noW9tYwjWzrc3b3zcvknvCe3WX3WFijwDeryMhiYHT3CG5FXhe/0SOhPR9UiCFCqQ9Doih2c/GlZ4kUWl7t6FZHttp7emVYdKqgcJlC8F4Yqb00DJIVsoWs0I43FqKhi4Co40JW1vEJk4Us/lwcjkWJ5JV1obnHRtZYBiyK4LA2tCP5naDjRL1qYxRtgkSMU214fuinV7nkoFoME6NHlgbQGKnwSENFFrlcbViI+j5PXRVaHspQ9gSoLU17o/bYiQybYecznOvOO9KVZmGbmI/qkUDNhPqSd7W5cN/Kl2LjPXVzpBYmK1sdQ8HlMCDDypvAiO5qJe/Zc4MYI/GcFi5yxjLGJEoRW4gcwshm18iOXrfWePb84j2hXNdZi7d2KuUSHoOVRPKTdqL4SWdPn7uMiZMd/dThTjWqhMlt1OlzwZiyqEMogSQIEijSNgpZa++dK8b6VpuxgJUPBpxZLDvCODsYOCnmpomKNpFiDmoyqUaNrDOIZVOsbzF7JYxapqbHVVZNqZwz63gJJ+gpIs85Y1OcPcvxWe4l6LVt4QHvJ1PKSy36aKHSCk9236be3dPPcgzd7BMTVehCusz3cNj4FxSILhHl57BnopA+NnYTR4M3By43cExyAwuZyMG0PKzAjKwQvkn4ZopPED6JFOU3Obr3cfZbwIkBD7WPn6T46A/PuBc0qRAPIOP+Xf4XIyMyvwABAAIACAAK//8AD3jarVp7eFTVtd+P85g58zpn5swjmbwmk0yIgCEZkvkiQsZIA4QQkhgiA5iLlJc85CWlgFSQi9QCoiIUrdoIElNKETFFtNSKCPgCitaP+nGpWkWLUFRKvUgym7v2mZlkUPT+cS/zzSNnkrPW+q3Xb+0FImg/QoIi7kEUySgnahWoSCgxmQUqI1RSVhLWnLiyUgtr4dIBroAWiMBzPx3R/cJ0sji+WtxzuXa68ClCBC28chq/a9zHgUJRJ1UUIgiqhmWb3ByzuQhFVVV9NWTcTwsb98NBGsADK8JlHrcuBfNDuO1iGI9jW8a13DJ+QlPzBHyaHr/8fnPL2KbR42NcxiraTquTuvqjFkFGlJokIlO4efhImYbhtm+XwY0p3Bme+PHig8Xkj/Ai7ol/SVT+RAijwbiDtJAtcB/t91REAlwCQ3HCyPKAezDJwB2XL8NlwypciSzIE1UkhKxm2hwzuxCYkvj1SJr+C1OKr+/RGaPFCNF60FlB10VdZgEhE8YWq0mWsSCYJewDWAATjnACGGdlZemAQECLRCRZLsJhWs/eouKonI6N+ASj9Ws2j/KtfgkvgjvXg+caxLdQNhoczcmyYxl5sCcn1yPLRHEq9TGnTHAWzqqPcSF9NSeq9CXetJRTwYIwF1aOh5DygaFgviQXDSFgDzcIxLsDQkM3wXO2Tu53e+OYtls7Zj3QMf3+d+4atnHfPrLsBF7wzIo7B41tqR9+eEJd8eTOu6Y899KO5+zc6vor54Rq0C2ExkdL8r02l0umWVkIQTQU9QnkFOSMjlGf1+dtiFl92EZ9PqVAtqmKOjqmZCAjTnxVzsqS/2i9zdA4FThGIBoPAyasS7KbKysE8os0jydcVsHNCJYbHwxzKgJlguBt3/TcHnaUfXJ+75i3Jz/6cMfeOfO2P/Hn4RvHr38duz/GsjDn/lcKJM9vH3r37Ggs962YvmBayz9js9oHDHrvwb088oKA9TzDiy5UE813yNRMiIVC8CC3SxR1yYVFl9gAoeGiDlmihlvBgDDXHLyLU1oboCeUD2qQS+U4oIUD5QMrIkEJQmLeLvZO/EGyAmfvYvkKNRUOZBdxCTuOS07QXd13XBpyztVUz2YCwpMB4XLQyI9aon19breXZui63WSnJpqVrbvMLquKAM4MhCS321cfc0uSdXRM4uiiZBz4uHrw3hsQhoJO/gn042GNksDmlQ8McDh5CaCRCjL1L13sHfbZxU2j32nFfnayfHmfpRGaEf/aHxxM288f+ze7NBpbriv/xym3tZqcYZfZR7I9VSWEBZBPXqgSLicohZDP4W6OOdSe1DL044h9J8O0a2Ubf7+tsTfr6Br+oTE2FuRJV07TNojDDFSIhkbz8zIzARCbLDttzlCRA2EzRSgYzG6OBV0OZXTMIaTEQwDy6EvHJVGzuKsqjDDLh+hKaCNLgPFVlUxvmn3HzRNbNr0y+4PLR/81ee3EMDvRW9ZqJz7QMLL1hpuGTjq57NC2O9smD6u98Ua2Pa3SwT9xlbgP6pwN3RwNEBs1YSSJFgvoK8sOKgh2G6mL2WzUIlJEnVD/jHjrm4q0pMrgy0RBgXoYwAGMSahIokJkRvzsDLabCHgpkeJsQ6Ep8DiewJ4W910eSibi9+8uWM6g/lMEwS9chChzIB/Kg0jrJ+u6IGTmWCz5amamwxEwqRlqxqiYVYUsVlUHcmTWxRxO5KuLwV+nh1oqlXsVDCeCjfeVPMHdk8rBAE7lsaYZnwJ78WEcwRlLp65Zyj64FD+FKzp/Nm/pqq1vLl/CusU9z+1f2aEpudvXvf4hXVA/rnlE/CBbOWnKHsiSRZAlx8H/HlQa9ckul4/abF4daagupgmyqIh1McWVKjhGlUmpB67OJ241UBbRpGAe0gY6C8JlXjkUooXPvoLnPHay829sP9vZjiPH3zsxualdeIN9c5Z5R7HukXglnvEJvvWFad1FN4AvAUNxIWBoAhT7RHUzQpoNWqNorYuJVLDVxQRnetAnhasImkAgD2E1ENTCeeJCNoXdzSbht/BUvJa9zCZuW4Vfgcz6JVsu7mH3sW34RPdwsJh7jIA0C/pRtMAE/cYmKQrGVslcF7NK4CVJwoSA3YRipS6Gnd/1Uq+HjO6gBdzJp0C699Da+Dn8BdOIDmLZnxhbjRJSKQOpZjQwmmmi1AK9EmOFC02T5zQ4gCEoXUq6EHyGHaM18bP4S6ZyAavjCS+KReDFTFQXLcr0+YjdZiPEleUymfx21aJCsEHYAcwWwecRPSBLBKeGe9pI317POlMthFfggCYZvgWsuWuD4HAdmkhEC5CPydB139zLfs+24o142kfHp7X97o0LB166fTI7S8vjyvWFeBWehSfhteMuNbALn5zv0nFpAgdxqoF+JJplxhjgNwmCKFpNtC5WZ8Imk6hIFIs9CXsV3CkoUg9xKnsr/kf2Jq4gN+Nysih+P/CYA2QwR7waysRJQ1JZ1GtCSFGoiDGlVptZECSqUANuuGVVOMUt0oWUR7QiYDqy5iUn49N27yaP7t69q4nubtq1q6m7vinpU7EBJFhRdTTXSohisYA9dhMVRRv8SC0WiYI9PeYkoTXeuE1lWqKEVyYkYtkwKgJVSGxgbWzFSm7YErwWj2WETG+Nfw3G/XgH/iq+OCldqALpIsqN2gUZ6p6EodKBm5MRm8StdEDYuO9eAKlR3NNVeyX51xJnozq6IZqlI7PFDGrbIWw8ouR2EjORLDK1I4krbjgioXRZwgJvZSL0cdDp5jfHYcxFDKxwBYFasjazi53F7XichOfgdvYBtZrZamEp27IwPhY02CK0Xq4lnaXLsd61GvKfR+9n4hHwlJvnv4aQ1ypJHrOrLgY021EXo65r538iMqEEQFDmaSo0YPEztpntgsdmfAduhMeUrvdeehEvYOtf3EdOsY1sCb4Pz4bHCqgVj/z7Ev4nPv8NStQgYbtRg1w8QwWz2Y3sdodDtyHeRRyqaqqLqdTxvRnaU5NFIFsGc8kT8Pmp6x9YdM86so+9z75cBe58FyvYTaV5s2ZPf/Pc5fglcc9pLn0RdBaOgAP6cHU0X6KiIBBqEhQ3Qn5VUTKpDGUZFBFkAEWUAY9DPUWpRw3DLQlsiAxRFLwWPi88hyeyBeyi93tBYmxrI1uEh38/UuJwAykvqo+GXF6voAiqqnjcGZBjFovPZbYi8yioNharFUCzUo/FCP8e2Hp1Vn2vlWkp+pCGoZbAj/c85IWmfH7yhrXrN7UCgNvxdTjngXtx7WTWwbbS/pPumD42vjh+TNzz/qkVb1Qy14OklMd3K/Q1L1TEIqjy+f7MzAAKiLoVwr1PsR5A1oA1x+zNqYt5BWpOj68k2evl0j2qQd9No9ChouthIICG5+EdD4g01EWP1+MRvOxj9nnnI0fGTJ094Lb1993XgOV/zD82b/LCR2vHtoZu+dWRzXjToU/G4rzqivpRfW8eMrTqrsemvfq3itKvBoSaqosHV9ZOOsj1L4Z4XAwoy3xWhF5BMTaZZSpAfgupPnHVrJgqi+Qce5MtEBrg2YkJY3CvnZBfrXAvJyqMahrGusVkcjnNkO8QS0nTr+rrmi4JEDzlcD/dMFgTWx9i5//APmWv4/KfP7EZymx3/ZaL9+JAF93ZveI3T/56O10GkjgrCxs1F2Y5SsxmEZqcDYLZigDoJAvrTZtEFcEB4wH4VUToZVzJHGwnU3EldnlLJUuUj9Ag7rFRR/pM+DQhQ94HMrL5nKGYHbpLxMjnEx3UmpWVnZ1rtVhyslyihfocDqwY9YvX+HCa3ET96h3vaIgUwTjHCaALtKiIuOA9+UEazn59yFIuSANsB6Eor8Glfyj1SH1d7+HC9+zXWZR+zpdwKUXFGPer+CIcB2bR/fdTWyq/qKbh7iORvzfWnxlOc1BCb4EZeVMRzYDxVoSuj3jrMytAOQA4LFPeJ6rCzp4Q5PSvrMctABJ4BAfIPbgU1zM/e5v5cQOdQMZ1r4wfJiV0Nc/PFoj8QcJC4KP5qDYaclpNVpKf7/MVZJtMQWvGyJjVKuq6oyamqyRXzK2JiR6ou1U9FO9btY0rwDlooCgocebO6X2Ez45Jcq9hTu51HiV06iDTqK0rn3rxm65Xd973+yn7z370JTv+k1X3PjLjns23j9y7ffdvzFLp9sajU157Pe4lkiCMHbdiyRTQuQ107pR0iNBcqH+BbEoDZtVi93otljwrsrjNqoSkzGExyYNcw2JITU9XX1Wq0zlT5zC4zKmpBPI1KPNKrMvhCi8MZ249mb3UfujDzw4fnOsOn8GlVuvMufOmk5l3tc6ZKyxgb7F/sbPsz+uXSjrb9KPN7RfXtAU6H//dtm3bwIcTrpyjp2A6c0N8u10wJnmBZnlEy7CYqCIHaOb5VqPiyIl5Kf4EhUJTQQVgzBKZGv8aZ2Hzq4+NG373kPPnx24aWftLnQzG2bh/3bnsQsiBvSVlrKukAPABucK8JD7RaMDsUYFc2O0cqDyH24o0M5IMfFQDH8+18TE6BOiTTzTVCVw9HOIZHgTHFoFOifMNwIiQgx+dfuPdOYoXl30+yDZ9xsLZ4pxlU+fN13EZdmAXDj+9bBKe+s25h7b96+dbU+AktZwE6Egwc9dEg9QpCBmalu1UlCyf20mdtTHK+xiqjdlU2V0Tkz1XUeurm1kCOwxuC8BIYXSycBlyuwNGCY7AtE7m3H6nCe8g8yvYBfZnnHHpn9gULxEfvHdK56SGPfSxpfPmLe1ugn6h4QwcZhfOP3Lvw9ddf65PUbK+0oVSLnjyxmiOTogsUurx2oB6iFjHoJvusKjDYhZEjdzgFfJqjpycdnnNDZYDeBXhBEOGQTdAFXaJHevo2HfsyaX1E+pvugGb6OLu1XTxhqamP+0q+TB71I01MP1JTBdmA17FqAJF0fLoUEt29uDBwgBNI8VynhDEglCded11Xm8kGLwp04Zs2CbZBso3jIyZ8wQqy6GBxaQ2VlwcClWNjIVUvX9tTPenz+fwqQQotNc4HoLJJXnO0jtfeit7CjHY4paN6byoiOezMaoLgUTCh3pfecvDes9JUr7kSv4QzBdmPzug64NI/5KOl/fuZy+yo5//98+WlNTU1oyddv5UyQonK1o8++mX7lzwZPO8ObeMaWlo7xBaf9V/5G2db1CxoF/1k4++9tetG6b8PFsfH46OKQ51zH/hdU3oEqqGj6uvGjCajho/Y8b4N8F3bVBJOyAb3Kg8mgmF1eswW00ms9njEJxOYVjMqSoIA3+DZnMVQ3JW9kwQ/OzLYK5QHKA6cGOFDnasc/l8dgyXyrI69W8H3ybrLuw8EL8AheBA4f3jnv7LIYjxDRA8H4BsE7D+gqgGPBFIj83iUNxEHhEjKAF/Ve/pjGtguMw48+ChsqG9/ZZb2vEQLkS8Z+PGYaO7vEIr5M6VZUw37muD5C2J+pyQ3sRk8qruETEVmR1URCIktj81iafOfxIi8ovKE20azJFoSmDNwuaaEaOG4dKjcw2xTM/40tXSLGzvKt69X57JpaMkml+DZDsaEQ0KsmwilEqiqNoVm81kUhSHBfGrJrudSoqbOno6FDyr0s/tkid3RijxIQanJhoZH1wF7XwsG4pPQAt9eSU3XyUTt+Nm5o+vxgfvYE9LeryWJbTBx0EbilwvAHcQCMI8AZOHyZzk4OP8z+FXEr8tV0MGBdGoaEh3uYyZOivL7y+0mc2KUuCy2bQ8UQPovJpqcWRhxW3MM1WpY8dEQqcNZs7KVISEkiES9oYreHIbrx5+JfGVcD871njrwhns2Jlirf/2O7ti/v7P3vnyAXa08da5c8i6xYt3HIxfEFrXj7r16fqWAyfiRfxa284U5h2gt85PXSCCPYa6bpuocV25qglN0+M3PXq/pVsieFtaefSCMuHn5x94kwv77SFDgcZb3j2cqs+bjbPFDD5nSVarH7lcmR7zsJhHddBhMYfnGnNWT67D9AB9LD9Eynk78zjxhtlLl8yctXTJLCqyD9mVp77+T5yDKbyR0vbtv3mmvX3bM+wL9vY6bNqFnXjAWnaZa9EGVa8TtHBBL7s5mu8D4gWzuJytymoeVE5ks+nDoEGYHLIf+XubWVWKnV91yh3m7awo6EmBEYbOrxOJpro9QEWlg3NVlR271Nc+851DH97x6imj2x+Zoq9f62GDpNqH2tlR9uXz7NIv6Aaj2eOmZD8DTecZeOVxVuKh2TQzMyMj3+xwBDL9XkeOx+p0yrzeWNGwmPX7u27ivLgw1WSBVHuTPdjjDUeMyTkS5A3trlninKUnZgqHPjx9eMaTN5r8wOCP2mylW06uai/sfJzt7Gj/ArifCnAObGhe/80e/N7gmY3NiYiii0BXlXN84jTiSeNlySaKnC/BmJXUKJmhZV56VRRRdUixt7D84a3s2Gf9HQOfExaY2d+VTavjh4XWfa0LUJL97AAZhagqmitlwDiFinJ1PYSseq41V8n2ZtfEvCpVamLU852BKg0MYy8BVBKqFrioZ5pKdFBQCjznzSF0xxfnl+wYOea9xvZ+s8atWBz57C9v/mlC88N1q2/dsHLJDbhuR2cgr7tPxcSC/pWhigmLbt24dex/FVw/ovjGQeUTfsr1LQF9I2Id9InB0RyryeFwuRQT0Uyax6s4Hc6amM3qcIjgOjGpbnj/VXuUFIErLAO6wakv7/SRsJufxAFNWtQwd377C8883DH2AAwth0d8EPw4/OKLxL9i6rnzp+OnbxrCdXgMcm4LlHgdlUV9RNN03QPTl9tpdhDRLtqH9bJvY/2UjlMa5+4dxAIa3VuslnYuOPg6LuUZj0vX14959xB5P76AJzyxd21JTRvrQK4F9YvqFiSKhEeEjWBsNWMwGmSWpY9iztSJDp+AwnzwwXg7a8FVfy0wS2KfE7iKtQit8ZWLZ01cRZYlZEAJlg6CjGyYMwpEQYEako28XqpQ2e/PysqFwSDHy4/dHA6/5ECiUdEMYlepff80RvluMqUGn8RyKI9PrpEQablLfpvtZa/iASty8yQhV/0FblgpaKoNS+brlftwX/YyXo3Pd68RWpm26vO6bWOIL/4PT8vtt2UN7+qHvwDFMVIAm00GNnXRAknkSw5KBIIFEYsWmMxsisViNUsUbDRZ3AJ2JM8itfQh0lmZ3jQMrgpKc9jAggBexTbjce+fxOPYI3gZ23b2HGsng0iQPY4nx0/FD+J72AruJagw3Ese0KTQouuqxyMImHMZn8qJDVxyCh636rQ5oSb6+QE5uC1BAXrbV1oLTiS31utEHj8JdhCJ4Pp3/YpkyTuGh7Gim756anRd5KbGxflO8OuaprnTxpOFXa5nd2oXbD+eHOH+hRe6HbQz8/yhsiCDShYTdFgZplYBBkcHgZ9MNTHeoq/an/awgmQ3LceB8oAbkNnevY5ILINWMxNROsn+M4fijSCpCXfSneQxY99MrrFvbqITcOenfPrPoPvx0zBFS8gbNVMB7JMF8FTVIeO3X+W7ba9Eg84I3mQv+9nJH+WKezwH2ae4zxF05YpxqnIJWH8IjeDHCKiOZqDU9c/Tro/uvW6y91wvQiP4df53UknP9+ga34/m34O2/QFBkjoPESDuzJB/NrPJBNRe+cHdtp0Yu23Cd9tS/4I/bEout019A5sT2+3BcO+I0Z2ucW/1B/fmxuI8QCPsGBVtt/gObMIXMPhjzWbHUC25O6/mp8vCapSJbormybpdB99nZWDs1/n2XFPqY1qIwM8Z19yef9f/vfvzitROkG/Pq7opnvvEuH4Nzc1tY5+6/+zqExeWPL+PQIiS2c0NA8LRUcMPLRq3q+2nzy+9J7E3Zx1CNegVQi3R/l5jZZ7vkuU+1vz8op6F+d0+kliZ8zV6QcjYmhf+8LItwa7+P1fmtO8PrcwJ8oIli8F/CtTRb23MPboouiUdizrfmOs6dcgqLfzfN+aF39mYSzIVFu9ir8V/QTbylXnQJJgyWrLP+Nk6vOBturb7lyfLTuYPuK+QHefoTgadyoX5MGc0RPvwnblupzTblZFh0vUs4NfGxrxnYa4aC/PCbw3xKNXtk5j+X7flZNL3bMsT+Sc9kJa3ifxLZ27wTTQUFDweqzknx2mlfYoKHUFfwB8A3hZQ/dD8/R6HXhNzOvx8IcYNSeNwkDreyp5NXzqBE4344IW1vBxwDvacqUQCZM5Pp0mcxpEF7DP2+b9/99aZs6I48503Tp1+4+hPTBmYnFzTVvj8E5zNnfrqm+qLLcy5bhuuwBbjbGV9YjuDzxv/j0fbg6AtUb7T4dpUJrY5e3EFPxb9Hz5VKQgAAAEAAAABGZrkJ9qXXw889QAJCAAAAAAAyUIXoAAAAADJ6Eqh+wz9qAqNCI0AAQAJAAIAAAAAAAB42mNgZGDg6P27goGBq/c3z79Krl4GoAgyYJ4BAJYcBoQAAAB42u2XoUsEQRTGP2fezIoYDAey4bhg2iAiBtOVTYdBxGBajgsXrBeO4xDjBRGDXDMNF4zmQa6YDGIwGI77AywGgxgM6ptxD9QTubjC/ODjzXvzhnkDy8JHt7gCQyVAOG2hLa/Rw4yIPqqihvYkp1N0Wdu5VljNqTNf+ifIO2gXFd+sGrAqRkc9wtIBq8n5DTq6AivLSH3fDtd7sNExrMt1nfs1rI813ttHnQZI9CIu1AYQDfP53v5+D91jTy3BUBkZx4wukckYCd+lVQojWuiL1vshvfi1icYwrk7Pvt+4M3IAI185drHGe2d0wvONUCKDBbeWD9hEIBAIBAIFgIDdn7W5IeL/9g51hMSpyDPOGyRO4asLBAJFQI6w6uMTquzZ0ty/Lf/m3/T693+X8zxTHu/805fNwgfe30PteNollE1uGkEQRstYtrOLkXKCCA+CBZYmIzXT6iU/YywhmKGxgck+26y99tIX4BC+RA7BJbzO0uTrFySeStVV9VV3dY9Z+l3/souLr9dmX2xvV9Y7/xadDcQSehjsmzg5v4uz86s4hxVcnP+IK7iGNf4Ge4MdsbfwWbw1p2pdy85HcQhzWECnTro2Pp/EUhW65mEQe3al1Z5yT+IQ5rCAjtVS9XvKSiSrcyP/nXXludNOT6JTJ3eK/BA9DGJG5YzKGZUzKvfJ7ZPbJ7dPbp/cPrkDxbyK3/UfEDmi2ohqI6qNqHavXbRihj2EOfy/6uBYNe+lkmwPg3TvtZfWcvrJUcnpJ6efnH5y+vlh3c+/Yk+nWhBfEF8QXxBfEF8Q7+xWMY5dOHbhuBWOPh19Ovp09Om4LU53oxVnRM5hBRdwJXWnu5FY42mwN9gRe4viM/aOynt4gC38mXrrdMSxOjyJPfVcyj6KqdtSnncxwz+EOSzgRFml+kycwwouWF3BNazxN9gb7Ii9hc+iR9ej69H16Hp0PboeXY+uR9ej69H16Hp0PboeXY+uR9ej69H16AamE9AN0k12mk5gOoHpBKYTpHsUZ3AOK7hgNb3ZwJsN0k3+BnuDHbG32lfgzQad/8kmurcfNtEN/LAp9pR5TZnXlHlNmddU8VolcqZ3P7BZ50asyKrIqsiqyKrIqsiqyHpQ1os9KOvFHsl6xL/kJJec5JKTXHJuS05sReSKyDX2GrvGrtGt0a3RrdGt0a2JbIhsiGyIbIhsiGyIbIiM6WsnpvlGuop0FekqMt9Ib5HeovZS2xOn8cRp7Kiw423umOmOmD3+Pf49/j3+AyoHVA6oHKh/oH5LVktWS1absjqd9L2Vpbcs6s2KJfRQX3hxQoy+8OIcVlBfeHEF17DG32BvsCP2Fuq2XL6l2V2+pdn9AzjwHzsAeNpjYGBQgcIwhiqssJ9hAxjeZdRmnMx4h8kcDvPh8DTTaWZ+5nzmjcwvWJRZgliWs9xh5QVCH9Zs1o1A+JnNiK2D7Ta7NXsi+zT2ExwqQBiBBjdxsnE6cU7lfM2ly3WSm53bmLuAezv3OR4tnlSeFTx/eYN5W3nv8snzRfP18r3k1+Ov5d80CkfhKKQCPA6Hz2gGP/H/oy4U4BOQG4WjkArQBwirBY4L6giWCZ6Dw1sQKGQFh/7EQQC0lwxQAAAAAAEAAAOqAEEAAwA5AAQAAgAQAC8AXAAAAQAH4AADAAF42nWSP28TMRjG37uktFX/DAgJVHWwxIJQc7lkATogJW2oKkWtRFEnFvfOvbhN7k62oyj9CoiVGSSWLnwAJGZGBsTEh+Ar8NjnpC0tOdn38+vnffz6zRHRRvCSAqp+LzAqDmgZq4pDqtNHzzV6TO8812mdPnheoFX64vkerdFXz4v0eu6zRA/ou+cV2qTfnlcpmvMaRcGy53V6GjzDiUF9GSsVcM8B3Q9+eg5pKfzkuUavwonnOm2G7z0v0KPwm+d7tBH+8rxIn+c+S/Qk/ON5hZ7XHnpepbdzXgNrz+v0pvZjV2bSyAuRspQbzpKinCqZDQy7ZO24FTcwtbbYXlFkQ8F2ClUWihtZ5NFhKXJ2xHPNpGacGcVTMeLqnBWnMznPUzbiU3YimBKZ1EYonCNzlghlON5nYyV1KhNrqKOOTkSeCsUa7Mq8WwxT1h1LzK04PhZKQ8taUSu2GitpWMk891qJA2PK7WZzMplE3G8n2I2SYtQ001KkQsssh2M0MKNhX0KiUd/Y+ZiBYJ2SJ3j5nS02O70dxde9nSoqVNYcVkrd7O/v9A6Oeg0oaZckZRgG44IEpcQwONYclFBBJU1JOdUAUUaXGG2KqYXR8NSiLUT3oC6gG8KH0Q5YIdvO3PkXlONDPERMgBgdIZ6TBkk32xONU6dQjPBWdI5YQae33G2mrdWqpnifuKjCnDk3A1L+PtKdlriIvVe1PqOxu5eGRmJ3VqFGjR3MiasydVkMN2V3Vt5FztCd0oWf9Gx7E9Oxy9Xe10YjtzPzmbk05i63z727i/afMIhuUxPPxD0R9m9mJz43cjSC0qBXpeuKcHVl0FY1Rs5zhCr6rhvCVVb1b3ytHgOd7XQHPhy6anUzx34L/969jRPi/9Z95RW5mjPsDm94akT6tI9+9OgAneu5bw+efwFTLA7bAAAAeNpjYGYAg/9pDGkMWAAAKe0BzwB42nPo5lT0UAhVYGQOlfdgDpVj/i8f4CMm7++bIu/nkyKvZiIQqmqsEiop/F+eneW/PBtQ3tdHTj7Fh9HHjVde2FgolBWolcUYqJ2ZkZ/Znnk9MzObt9tpt9tuzMrGSqEyxtKhYsaioYKM/KECxvyh6/nP8zMZ8DMyGjOE5jPUM6xneM/AIsDA2CDGyMq4g3HCxpBgbW3vHez/g7w3cAZEb2Ds2KAaDCIdAqM2sHVsYAiNio7YyMjYF9na28vgJOu9wSg4YoOCbKT3hhQgQ0B2oxiDU2RxsTYQgUBxXHEJiAYTcCARBwDsTEAJAA==');
  font-style: normal;
  font-weight: normal;
}
@font-face {
  font-family: 'Open Sans Charset1_ 6mxB103C923';
  src: url('data:application/font-woff;base64,d09GRgABAAAAACJEAA8AAAAASTwAAAAAAAAAAAAAAAAAAAAAAAAAAAAAAABPUy8yAAABWAAAAF8AAABgoT6Z0GNtYXAAAAG4AAAAmgAAAcR0IhSRY3Z0IAAAAlQAAABZAAAAog9NGKRmcGdtAAACsAAABKkAAAe0fmG2EWdhc3AAAAdcAAAAEAAAABAAFQAjZ2x5ZgAAB2wAABI0AAAaduXxC1toZWFkAAAZoAAAADYAAAA293bipmhoZWEAABnYAAAAIQAAACQNzAloaG10eAAAGfwAAAESAAAOhA2FGx9rZXJuAAAbEAAAArEAAAZgar9qwmxvY2EAAB3EAAAAoAAAB1YiCBvgbWF4cAAAHmQAAAAgAAAAIAUvCGJuYW1lAAAehAAAArIAAAVYcrs1rnBvc3QAACE4AAAAEwAAACD/aQBmcHJlcAAAIUwAAAD4AAABCUO3lqR42mNgZtnGOIGBlYGDdRarMQMDozyEZr7IkMb4kYOJiZuNjZmVhYmJ5QED03sHBoVoBgYGDSBmMHQMdmYACvxmYZP/J8LQwtHLFKHAwDgfJMfiwboNSCkwMAMA3CMPPAB42r3QOU5CAQCE4Y8AhYkXIJHkUZkQ8QBWikAgBheksQRkkU0BWU/mdQy9B7B5POxJrJg/kymmmGQQE4/MqUTsK8q+a0lZJzLOXci5dOVG3q2CopKyijv3Hjx6UvOs7kVDU8urto6unjcDQyNj7z5MTM18mltYWlnbBKngLEiHYbR5tK3wN9weIl493P2f7589f48eSTv7TIjNAAB42mMTYRBn8GPdBiRLWbexnmVAASweDCIMExkY/r8B8RDkPxEQCdQl/GfK/7f/Wv+/+rcSKCLxbw8DWYADQnUzNDLcZZjB0M/QxzCToYOhkZGfoQsATT0f/wAAAHjadVXPU9tGFN4VBgwYIlPKMNUhq27swmCXdJK2QClsbcnYddNiDDMr6EEiJmN64pRDpp3xrYxI/5cncjE55dpD/4cc2ls5Jtf0vZVNIDPVCGvf937u994uavvwIND7e+3d1s5PPz76ofl9o75d871q5Tu1tfntxjfra6tff/XlF/dXPi+XFj8rFu7JT927C3N5+87M9NTkRHZ8bDQzYnFWEsBDH0YKIl+LpC+jerkk/IWuVy75shaCiATgJ1OU9bqBZAQiFFDET3QDDkGh5ZMPLFVqqa4tuS022AalkAL+8qTo84OWxvUfngwEXJn1I7POFI0wjYLrooepiqoVPtSedmM/xBp5MjVZldXjyXKJJZNTuJzCFSzK04QvbnKzsBb99cRi2WlKizv1ow7stLTvOa4blEsNmJGeUbGqCQljVRg3IcUJlc7ORVJ6FT/v2+woXM51ZCf6WcNIhL7xiB/Hv0N+GZakB0vP/l7AnR9DSXo+LFPU5u51nub7lBxGC7YU8RuG25FX/95GogEyVrDfMFqCVQW+q116nBpyHcc1KWpxGEf9d70jKWwZJ7lcfOoj3WxHY4j+u5fnDtSeB2CHXb4eDLZe223CR61DDVahJroRIvhuSXfVcfPXNjv/p2ZIC5KDDLsu0XDeV+wIBei1dCoLduRcMLWyHIAVkubVUPPxPml6Q821eyixt822jiFTaHSkj4yfR9A7wun6hRojbZh567gyns2LtZXA2AqsqtE5ETBaRJLQ66YDzg25xLYRZt6mnysHExTzs2JNYhiK40s/HLxPuwsYQCDR9eV0EPY0KA8XKhp0zE/ur6BHFGLDTjzTTFiRpzAnK9fdpbL8k7Y2LgM3mKsCCx8PvGDFN+dK+HHopSVQLNnSl+zBu9fJQ+G8eMAessAj4/kqTlnRj3XnCdwNnQ6euydCOy6oADscSH0c0NghQ0uvHTMcgZmVPd1sy2brQK8OCkkVFC5T8D8II7WThsEBhGwhK7TljARoaCMgariQlQ38hfFCFv9sJNygNLiVDaG5w4bWWAYsCf/YG9iRfCvoKI1TtT6MNkYixqnWHTdw06dcslAtBonRI0uk1ocqvKZQkcX5rNYNRFwu0NALLY9lILsC1I6mvRE9huUBGYbzQa/2bkk3yEKamIvqoUBkQm3ZuUkubBv5Wqx/oG4M1SLOymY7puByEJBh5Q1gNMJqNe+Yu4AOtMS7V9h4pM2BjhOl6DB31ymIbHRi2dYbxhrvk9+cZ5RrljV5c69SLuHVVkkkP2slip+1D/SlzZg429MXFreqYSVI7qFOXwrGlEEtQgkkQZBAkXZRyBp751Ix1jPajAGM/LjPmcGyQ4yzx30rxew0UdEkUsxCTSbVqKF1BrFsivUMZp6EEWVqclRl1YTKWdOWk3CCLhB5yRmb4OxFjk9zJ0GvXQP3eS+ZUE5q0UMLlVZ4tv8+9f6BfpFj6GZ+MVGFHhyXhS42G/+t+KJDg/Jr0I3DgA4bm8fW4MuBy01sk9zEQsZyMCmPKzAlK4RvEb6V4mOEj+OI8nmO7j3s/Q5wmoBD7eKRFJ/86cT2FXUqwEsltv8p/wcp9yEpAAAAAAEAAwAIAAoADQAH//8AD3jahVkLQJR1tv8/vue855uZbwaQxzACCibCgMNoxmQIQraYq9zGXNfMWh9pefGx6VqZq+ZqmdTi2zSNlKjMi/jIZ1qKpqyZpml5e+l612tm966VzN893zcDDFb3AjPADN855/875/zO73wggvYjxBn4JkSRiFzbOMoTjooI5ebn+nGuP9ef18vhtXsD8NhPy1u3jSVPRubzTT9VjOUuIoKW3foKL9CvtqCckJPKMuE4qw1jEzEJlWGTSigqLs6xKyjoybUrOGj3++1gE/uonxb481WXU/ClZ+LScf6WL/7YpzgULCjBL3G+nxqfK+0fKitG4GMurSObYxGmhsyIihzlJFkgIgXj/mP5ml0wrNulPuqFBy7uNq47yek+tjvfFLlGbNoDIazZwsW6Lec2RCnHE83GsWhk0cv1S6NXaVcUsx/wRHQVSci+lUeygQds9L8P5vXKcEMQvt5KAI+0Jo4unJV0t/mqewy78e9jcf4IuHYoPkuKyWTwZt9KEM/BS7n+2LWOQq9rKP4HPrtsGbys44iuIyPyhIwCQiazTCvDsoo07KKxBQp6t+O1rF+wz939g/57xt8zYMA9d5fqOOk2uDFgw4W6hZw2QTAhpLotjsqwxdZuDnnaTPpvt2qHhNxmf9rMeC/03fnzNWcEwQdv43dBRiwoGEohFqOEeS1DlBM5m9VCysNG3mLheIo4BZJUrARzlWBOe6bsihsw8Gq5wn6MaWaWAJeOaoo0NTaQ/otJMXuk3utTuzfgEyyX3/VTCRmP36+aNaqa9QUvzVCzeyCLFuRGaag8lOngkg3WhASLgRMtnDddsnqsnoqw1WpBloSKsEVB7oowXNd2eq0Y9W8Qjzsajw6Gw5vGAQCii7M7OZ/X4c3vXViQ6fPZ7bGfmvFq7MPckoX4PnbjKiP12NO4ZvO+n3DeO/+x7V2+6a1dz25KMATZuYPnacnkeTMnRpZEPltQ89wzWiXNunWFa+GPIhVlQqdYnLKFuj0KKg8rnFEAvBwd2XFHqzEd2W3Inx9wCb40ZC9Quvrz3WIm7fsdu4zNPy4/uOwC283WbcLFZy42DKzj/Wwvu8y+YIcCfw3i5/C4L/HQ7UNrfqPVBiDGPwCIQRVrtWHhZMQhxcGbK8I85SwVYS1L7bXR1kw25IW+T0MUfvDZ/Wlgg01ni9kEvA8PwzMawdc3N1pwL5xPLrNaNptvYvPY6zgFp998AudoZwa/9Afwa0R9QqmCwYA5JGHOZBbk8rAgYEL48jCh2FAexsrt6YmlBsoEgnDFHvSH1hM0NzKTjIy8SubyTUtZ99rIxThPMsoPJUIHYSphajDe5kjpYKNOHnxtHnB1fZt5MB65vDR2Cj5VP4U/lCBjjCSO4xFvNkm0PCxJvEGgmNfL3A91Hlfl7cbtAB88+/nU+lZWX09JPdkcGQwsU0MmaR6GQpKqdA+BUBceG6gEx8EUaIATuIqwQA3wW0UUJDvye/TnuOrVQCoM2LOAVES7m1RFWEMDIQ0No31cfcbo0Rk3q3zRc3CXdS/ZIZd2Bp4YDdo5iMTL8WcIdsIGi3r40Kjc5cORfyyvrydLmyON5P3nIgfgCDnkVGRu1LowGaw7IAMeiecFo8ViFsxOFzbYqWAUqQUJmgPNgzt4O0jYp7rAjRe8+OF7QcCH6WBmkyyrMcItEj7J6i0SM/G2FR+3juSbblZwMIToW6/u+el6LEMar9tQz5BLFgQRW61ATnbFSEWrRLEYf7LOyYk5BreZJAAZKn6v9QvJtnofTZaIhbzCHT3T2LofHPZJwhnFtEzrJuhkfg9/DHB0a92kIJOAhASP7CoPyxy1loep45e7KU1raHjGNsWfr9htxJdO+D1sNTuoNTIehUtwXzz6ZnXku+9/uHH9+wj5jK1jk/BCPBY/ghewJ9ha9gk7hvNxNs7CeexYtLO5sXrdK6gglGgA3AFn5HAaoG4MBkEUlYqwSIXbKj/YXjjYyUGFAvJp2B/jO24sO8EuNtTjmaRrxLj8yyN7mvdwps+/jQAOkaSadUte0FFgG3QUrCgJPCfZDCqEQg1cl2RqFs0J5WEzJzrKw7wIYHzQ3tpxlYVtRAQ6FX8ZlS+P4xE32FeBX0XmElvUn9XiCvL/4tMC+JhgKg4MZZgxJibZLhoNBhG0iuqWzciMKsJmMygByB+lRqLXyq+OCT1yHS/OZeMh/ow22IA78BIMHtin+Plmtoa1XG7c+Mbuz8ioyFq+6XgL+/zRyONkVM3ixUuegZodD/OAwDzoqqGX4oBh7XHwXEamKYWqalJ5WOWo3KmUUKe+hLz50rIKVTXqPjMrM7NQG+YwIXzpgsupqm5V5Qj7+zXWumj4x2PrG/otrvnwbXbi022FW9+Yv6xo7oKLb+K5+8/csyGzx+zqQQ8NKSg/vG7T4cEvD5ryh0EP3Z83ZJfGTArgNxzwE1HXkIIwjymVZJjVwHxcG5+2U1GU7ICEvGRhPcvjBrI8PnWpzqHwwc3UJ1BayAq6ixepDNyDRaqxjtaaHXMPOAAAxn7SD8/bzjwNLGEnOUfOtc6ONJNcOh+yOvLWFXqMG44SAL2yUEa6ZExJSUhQJJqRiYkxpSxMjCCDXNbSMOQosTTMq5D+4vgBE/w5g2b5BE38FNoyAlo+08Ws3ro4smcAwoWioIFKh3ilIetnrN9BHDsfn7HgTf/9+x86uJtZVr5T98HbE1f9oXzjSjzIJpTMnjn06R75b+2LOKfWL39YFCdWDx8JcW+GnE8VnMCRqagklG5wu61WUzI10TSvGZlcit1gByqBgAUVOUvDwGfxyQfeL76Nv3CsYTKzfKJG0k7R39utpz9aFuStM99+d3rCO3eafNPrJGnKh/W1K+qX19Zyw9lZdh0+T1UOeV5wsnlPP7Jh4YFLlw5dOHH6Iy1f1YDwQm5EVK1YoTdk6nELZojMhhSITL1drfAxtaJCAWb60uxaBKBcyKNX2U0s/2/lmjv8gWfz2Zb1axe8OMmJM7AJO3CPdPfzajKrOnKm70tBwAe8cgHARwF8+oe8yYIbWSx2wZ7mVVxWCAubYMUAeGQbdZSGqfrr8OjoZPggocSu8Yrbn5UFr/v0XBbEWoSukKu/+eTba6cvTDeLXN18tqZ++cr6mpUrXnodZ2IrfPZ4tfI+vOfHK9N3HPddPvRVy0enY1EqgI0DJaK+oVSPwW2k1G6gXZLcxtKw240EwakDZekEVLzq8MdDprhcXjUKl0DTBdELeXv6e3YJ8+ePX4uY+R0b33nzgdWr/rzaQvotcuJuWMQyLmLffT5u/+GKlzO99JuGZatf17KWDLLBIqQiJ6jyZKfJ5CCwJfHUpRqgFQzQviJfGnaIVqp1g79NSkQx00BTQJVjTa34CgOFNm8bmUA/r2GX6w4exA/929ScUSUjh2M3PdQapIfuvbMfftk3N3XWX2AyUpTFnFweIJONAuhuNCl0V05CUYYptR+f58AOnmSnd0nNSDD0v6eLtdBaWBqW+paFDelStlWySmp2NikLZ1u7FZeFu9nUnmVhNSkGXXuKPbmwRAaDOb/Cyi5Rja4yWXoD6IsNrAMaLwYyO56hGHBbf/jgeA7tl8IC+InLO9qlx/l9eTnjK4a/t2UvO8/+/snlZ6ZkB0MDhk0480HVAGavXXSiedKyQ5OfGv7slO//OfUpbuA4j29y2bp9UtGwO3JqFzftXVszpibRMbjwzuHZvo2PNR5w3kThEbMmhAc8Ru+snnblxlOQp83AhiVQ56qmKC0mSZKRKqtuj0VWFK40rNgMCMkubQ61T822rteYyh4tYHtbx0dpiq6Z8eybr9TVSYa8rVOam8n78/6863TkAHR392FFlQ/u/VukUJvbr0KhPMpfgGxZkS9kB08cxja7WRwYNhMr1irjePyKqEl/Grcm4qq6usai7G59+nTLLuIG4u7Bwt5FRYEAip0rGc5lQ71BEVgMBqNREjhe4uwKzDebTZKoaHRRa5Txc8FFcTSNwdjRcO+AthC2aU6niIfmPIBHv89K8LlmNmvWhg0Syev3MJ7O7ogsJMJj7FHB2XooUB31javAN0VqSAaqgCGD9NO0bdDaQbTg4W/0vxaOQqX6UGnI57LbFUiBT1Z8tGtGF9XlUhI4cwKwXWqCzWEFbeXShWu0ZaAEPbl+/23LY1xSOrLj1nKT5m7LkJDxxLSVL9c9MX3Vkrr5SVLuG+MxrpTydk7fuYM0z5mzZUdklfb93VOR/dzA2sHDd1aN2fuRlrVYxUC8TpQX8iCnVjJOWXWZZJsNCsZmM1h/rWA614s7vloa1mph+LdP/uCwVi07T+t+7w/rTqM8Nxp8mpBH07kOZBaRmJhgUIFLbNTWiYDjdS4UCSnUiA119Bk012h2/epLX/8Jm65exNbW3RvXr9+06bX1dSSD/Q87+RdM3oSRkMOOs5sfnT938sRZjWk3A59M1U/tRcWhtAQjJ4pSqiIp6T7OiKxWV2nYapOtUhLq0kG1xR1iqb1pdLaFIanGgaBNTo1u44alNihNdfPdUqh+0qf//d3VjbVkRf0L69Y5K4eMqmL9hILa4YPZafa9NjjpVzuPZlw6dPHIsXMaVhBpQMcqOtltySpNTEywJaR5E5Pc1uSUFNXscIjAvjYzKg2b/6/RFZ1d+b0D7YPK3T7FArHtSCC/qVvGr9pUs3L5rI+vXjv9xZOyZ06d0Vw9fcvJjItHvmppObsQZLAR9GjP+tofP8SnxpS+Hq0jmgVx2mAHdJpl2WAgsCVZzcjgQnyH4lCCxfE5bRsEbeCRDeV93CUFc3fXLXBI/Rq4EaYV1jPrIo3cwKMTpkS1La0GL12BB7pEtS3vaNe2pWHVJlC5vX5yf0ndajTerm6zepKfi1ta/fXxT2dUbh367KLH1y2fXfzpnnc29X1t3rQ/3jHmhQMLcM7yugEruvX87bDQg3cFhz1277yVA+eXVNzd466iwrIXIcbUW1fIRr4UqkbbXpxO2SgrlPO4DQ6boyxsCdmsIiRKjCUq8VgnwRjND8xrUDrasAz4XdodBKdKlB5DPEnjstl7q1eXjsJ3sfdGTjWLT5vtuJIsGjzgv9jsyMyHx2sdvQG6K8gNhNouCCVgh2gyGRwGl2oym22S06p3tWpsU62aPvZ33tvs0bLVRE2bcrXjQdDUr9Qt8Mj+rVMOH+IGRoIwBE6R0M3tL91ftecEOdamxQl41u42GrDBZOZlbNUFsj8Yuz0Je7hDhUwrDmDjtWzUliuDLZJx6odb2CgwOu3rkkJ8H+l1cztYcwOT+sBaF9Qj5JSTklPcqsVMOTMnJSqyFUk6K/n13Tta3DEPFNpRELUbgIqi1VTAEXXZG1xyuc2OAqlbSss+duqt8Y9LkjFPaW48WOSUON/eBnaCzOl74u3fR56GDeNhNvje4NZCMjWysGFq11pyHoKCqLLgjJJ+xvSQXeQF0D7aTVUsGV0cHDb+Pkd044iOHfjazubsxl6c9i6bg5fsYsfYkV0kj7jZCLwhcjnSgnexErBPoN8FsO/S9iI4JlXdHKySII3NSRJM1uL8uH03r1fc2YRoZYPcC5At1yodkvm3F7ew7qXvPjeoIlDyRnk/AHjx6d/7b5A/3UzbsdI+17RvlXaiIdC5E8GjjHJCbglT4GIOcwYjz5WFeSuWysLatIsX5bH7QljbyLCXTmz9hlRFWsilyBbyu8m0avbs1p1gN4HuxyX6hqc08ViSYTODhT2WJazf4lYCuFC7wz2jNI1vUrU73Dj5jKYl4FrSqF9rRYkhE4fNMmezIwk2mrZb8zq+WXBwMOTN6q0E/IKIa61FM2am9DVHPjGpo4tm9s+g+9VPsFTNLjykDsemJ9mNztZtmnXZjHkQEmbepkXo/6DdeixGb/vt+LZgSZbFM6poVmJ/c0fY6oPsnzPG4ILfoVu3NL3MdQG9nInKoSlENIg0obbXTXGvV3a8LpyE17NQOQEm7biOn9j+/oFfeL+y433+YOx9sIgE/X2CJrdPj2zYZzMNrkSanZ2S0tVFc3p4s0rDXb1JXayJVo/igQnisSlATEqnCeLRtUlb2n8+QHhtZPjip0g8wZJB9Uu5NW+8uHwpPicbn7h49tvvT16YafTMufLj9b/e+9G0F16bvu1Izpcf/uffTpyd0PXh1/Ed2IAlnFdXc3PDlSula7J7bqqJ3oXD1fp/V+xNiOMxRUpMfuX10liruV77zxH6F8jUEekAAQAAAAEZmtERTlFfDzz1AAkIAAAAAADJNTGLAAAAAMnoTEz7mv3VCaIIYgAAAAkAAgAAAAAAAHjaY2BkYODo/buCgYFzze9Z/6o5FzEARZAB8wwAp3AHRgAAAHjaYznLcJABCFhEGBiYQFiZYQazKUMrAxpgPIpF7BuDPdNkhhAmRYYZDCQAfOpZBYBYn+EkKw9DLetVhpMsxUCsyHASLPec4STTKoYQsHtfQsTYLRlOsnEAsTVDLctFKP0JqCeFIYsll0EI3XyWavxuA9oXx/KcYQPzeYZiIF3MUstQzLSNQZYliUEdaOcGJjaGRWB1xmD2BvZChg0gcZarYPUbQHqYXYD6LzJkMV1mkAfKLWFhYmBgs2QQZzEEmsHBwMS8jyGIYRSMglEwCkbBKBikgDGGQRJeZ59lkAThwe5mlj3AuhqIB7Mb2UsZZEF4NIWNglEwCoYaYM1FLbuAfZ5CjD6eNaR/RgwAAM+TO5MAAHjaHZRBbtswEEUZFkkKGoUjoEdwbGSThSqAGy0jm7WBQCYtO5KVQ3TddZa9QA6RS+QQuUTWXVb9fFo8DEZ/PkckNcbk52o0Fxffroz5ah7NpVlMv0Rv7sTafBcfpjdxPb2IGxjgdnoXW7iHkXwiPhB3xEf4JDr8Hf4Of4e/w9/h7/B3+Dv8Hf4Of4e/w9/h7/B3+M/NcnoVS1hBrxXnppb+RvGbKdAUaAo0BZoCzcJcKl4YB5fTh1jCCnryKO11ju1MvDVzOd+aAi6kvJXyXaynT7PEZ4nPEp8V+hX6FfoV+hX6O719EQuY397jcI/DPQ4lDiUOJZoShxKHH2b+769YwIW+sUJfoa/QV+gr9J4VvbnRW8+6npPyrOtZ17Ou5+y8Tm0U12g2MMAtbLWi16llRjKJ+EDcER9Z5Ym4x3mAZzjCZ/VT01tNV7W6ysxd1XRV01Wtfl7FNdzAALe8zbeo5hbV6ifnE/GBuCM+stYT8bOqHnQTPkWXqbPOnIkN+YZ8Q+cNnTd03tB5Iwe9paqhaq0/4E50mfYazsSAW8At4BZwC7gF3AJuAbeA20+5/RZdptwyZ+IOtx1uO/Q79I/amQ9xAwOM8CC2VLVUtVS1VO3J78nvye/JR/KRfKTnSM+RniM9R3qOVEWqElWJqkRVoipRlahKVCWqElVdniuigw/SdHxLx7d0fEunU87KSJy/qNOeSK89iebEzp/Y+RM7f2Lne5x7nHv+jp6/o6e2p3ZAM6AZ0AxoBjQDmjP9nOnnTD9nOjnTyYjDiMOIw4jDiMOYHRTpXxP1Z4maiqKmoqipKG5ggJqKYgv3MJJPxAfijvgIdZ8tU9cydS1T1zJ1LVPXMnUtU9cydS1T1zJ1LVPXMnUtU9cydS1T1zJ1v/zJt1F0mfk2irqN/wEFswHkAAAAeNpjYGCQh8JAhnI4nACH6xgOMzzFDhmlUWAU41bGz0z6TClMk4DwMNM3pm/MqkCYzDyL+QGLLEsBy15WAVYTOIxGg9vZeNjc2WaxPWdXZ9/N/pNDHQhTOWo4rnDycfpzLuH8waXNVcu1l+sXtyJ3Dvcc7qs8jKNwFI5CqkJ5MPTjqac67OaZTmW4nGf7KByFNIOHIZBXDQ6tiYMAMK9m4wABAAADqgBCAAMAOgAEAAIAEAAvAFwAAAEOB7QAAwABeNp1Us9rE0EUfpv0J22DiAcRkTmKNJNN8aBFhLQNpRBaaKUnEaa742baZHeZmRDSo1dv/g1eevMPEE/i2ZP4F/h3+M3sJE1tzTKz37z3ve9987JE9Ch6TRFVv5dYFY5oFacK12iZPgZcpyf0KeCFOc4irdOXgJdohb4GvEzHM84KPaDvAa/RY/od8DrxGd4gHi0F3KBn0XN0jBZWcdLRu4Ajuh/9DLhGjZoNuE6vah8CXpjjLNLD2reAl+he7VfAy/R5xlmhp7U/Aa/Ri3oj4HV6O8MbwOcBN+hN/ceeypRVlzJlqbCCJUU50SrrW3bFtuJ23MTW3mT7RZENJNstdFloYVWR86NS5uxE5IYpwwSzWqRyKPQFK95P6SJP2VBM2JlkWmbKWKnRR+UskdoKvM9HWplUJU7Q8GOZjQZCd0wi81Rq1mTXPXZGapCydhyfSm3AZm3ejl3aZWcVc/761pbbrdZ4POYipBNkeVIMW3ZSylQaleUQ4307HPQUKAbmRl7H9iXrlCLBK2Q22bTxFo/ntT2LFzprDSqmafUOdruHJ90mmLRHijIsi3VJklJiWAJnAZRQQSVNSHtWH1FGV1hbFFMbqxlQmzYR3Qe7AG8AHUa7wBrVbhdev6AcX+ERYhKI0QniORkg5XfX0Xp2CsYQb00XiBX0/pa6q3ReHWuC95mPauyZV7NAOtxH+W6Jj7h7VedzGvl7GXAUslOHBh6Pvc4IvZyHDmKJ95x6DYZ7szvvsYMahSrX1c0nplNfYYK2i3KfmVZPa2/3uHt+7j+wiG5TC8/YPxz5m9VJqOUeDcG0mFLp5yG9mwzcyhn3mkO47vk5SO+nmtxozo8Fz824Ax0BXnW6WeO+gn9vvIUO8X99X2tx7zlDdnBD0yDSowPMo0uHmFfXf3XQ/AsMKQ0zAAB42mNgZgCD/2kMaQxYAAAp7QHPAHjaTYu7TsNAEEV3vE6iVGOIsIjAHvNwmu1Y+kQpTMKCeJiR4kRKRU9hU0ODlCaIlq/wustf8CEUfIJxqDjF1T26uqPP7tEk4ghCpolkCgHDYViG8toM6MpoMklMg3OPY33K/V5NHbemtqzpcqpp2mw9vcstkOzq5i0B5VCWUl4kffpO4EQf86E+YF/v8Q4gexoZ8QYdwi90EGt02g4IBi34SbyIUvwI1xPw6kMLNvBRPaRKmU2nvje2e7uwsLJxus3R3dy2V1bwfDGrAN6zt/VajANjz9KZjYLM2MemeEHli3GW50ot8+JZbSlUXqj//On+8hdxO0EG');
  font-style: normal;
  font-weight: normal;
}
@font-face {
  font-family: 'Wingdings Charset1_ 5Wd6ED08F12';
  src: url('data:application/font-woff;base64,d09GRgABAAAAABrEABIAAAAATNAAAAAAAAAAAAAAAAAAAAAAAAAAAAAAAABMVFNIAAABlAAAABUAAADmAQEB409TLzIAAAGsAAAAPAAAAFYxzuQyVkRNWAAAAegAAANdAAAF4G3LdVZjbWFwAAAFSAAAACYAAAAsAI4A2mN2dCAAAAVwAAADcwAABTquL6mpZnBnbQAACOQAAALcAAAEX8T0O7BnYXNwAAALwAAAABQAAAAUCCMACmdseWYAAAvUAAAAfAAAAHwN8mlgaGRteAAADFAAAADsAAAVaK2b7fxoZWFkAAANPAAAADYAAAA27J3eOmhoZWEAAA10AAAAIAAAACQSEwoxaG10eAAADZQAAAAbAAACzg2pAS1sb2NhAAANsAAAABIAAAHGFUYVLm1heHAAAA3EAAAAIAAAACADGgSYbWV0YQAADeQAAAAjAAAAMIy/0C9uYW1lAAAOCAAACr4AABwMxqHeX3Bvc3QAABjIAAAAEwAAACD/OwBkcHJlcAAAGNwAAAHoAAADVE/HJ1942mNgYHjEyMjIMMCAxg4AAMxOAOcAAAB42mNgZJdjnMDAysDBco7lHAMDsxiMZkhhVuABSuACvsEKCgwOHxQ+LGfTZlzCYMhuyLihASoHAMNgCw542h3OU3gYZhyF8bdXS9vUtm3bXW3btm3b3Grb9tquiNsmadA4qW3/d/adi9/zXh4gEYn+H5589TA8+MN+kxgPmYTE9oukJFF7klSdDE+Z3JmCZDIlyWUqUthPUpNSpiGVTEtqmY40Mj1p7QcZSCczOjORXmYmg8xCRvtOVjLJbGSW2ckic5DVvpGTbDKXMzfZZR5yyLzktK/kI5fMT25ZgDyyIHllIfLZFwo7i5BfFqWALEZBWZxC9pkSFJYlKSJLUVSWpph9ooyzLMVlOUrI8pSUFShlH6lIaVmJMrIyZWUVysmqlLcPVHNWp4KsQUVZk0r2nlpUlrWpIutQVdalmvyT6vaOes761JANqCkbUks2ora9pTF1ZBPqyqbUk82czeUbWlBftqSBbEVD2ZpG9po2NJZtaSLb0VS2p5nsIF/RkeayEy1kZ1rKLrSSXWltL+lGG9mdtrIH7WRPZy/a2wt600H2oaPsSyfZj872nP50kQPoKgfSTQ6iuxwsnzGEHnIoPeUwesnh9JYj6GNPGUlfOYp+cjT95RjnWAbYE8YxUI5nkJzAYDmRIfaYSQyVkxkmpzBcTnVOY4QlMJ2Rcgaj5ExGy1mMkbMZa/HMYZycy3g5zzmfCXIBEy2OhUySi5gsFzNFLmGqxbKUaXIZ0+VyZsgVzpXMtBhWMUuuZrZcw1y51rmOeRbNeubLDSyQG51/sVD+zSKLYhOL5WaWyC0slVtZZpFsY7nczgq5w7mTlXIXqyyC3ayWe1gj97JW7mOd3M96e8QBNsiDzkNslIfZJI/IcI6yWR5jizzOVnmCbRbGSbbLU+yQp9kpz7BLnmW3hXLOeZ498gJ75UX2yUvstxAuc0Be4aC8yiF5jcP2kH84Iq87b3BU3uSY/JfjFswtTsjbnJR3OCXvclp6ccaC8Hb6cFb6ck76cV76c8ECCeCivMcleZ/L8gFX7AGBXJVBzmCuSb2QIVy3+4RyQ4ZxU4ZzSz5yRnDb7hHJHRnljOaujMFLxuJtAcThI+PxlQn4ycf4mz9PCJBPuSefOZ9zX77ggfnxkkD5iiD5mmD5hofyLSHmyztC5XvC5AfnR8LlJx6ZD5+JkF+IlF+Jkt+INm++EyN/ECt/Eid/OX8Tb14YCeb1H5pVx9YAAAB42mNgYGBkYAZiBgYeBhYGBSDNAoQg/vL//yHk/ztgPgMAWX8HZQAAeNrNk2FolVUYx//Pc97znl29Id02A4MUYbDKVmZDzNoQ3IhF4ZhjTVmNqx9muyXexdBco7VV02sfwpvg0rxKizWnTO8skhG12LhgYPsgKLNFcGNi3UDS1peo//veGBH0vfvjfc/LOc/9P8//OecA/7PfzH+urCU75Hnt1W38+gBxvgf57ORzFGmkNVuMwTo+Y/yqx7zN4TEkw/l16OZ7M36XYbwdzjyJONfjjJ7iWM21HRwl1EjLoXB8Hf3UvqVZndTJcLWGuvVBRBHN2hznA70+nMWcfMmY/TjMtc8xE/yLymmcwYJUkJT8KAXdwlkJ8lOng9Fp1vsFruFXKZVqOSgTjIlpb1hLMdsbjJkiM6FKwLOSkN2SlAPUzKvRKqru1gHN6JhOmhav2ub8mL/eJagiUBjcTYeB2nNoZOY49iyqFvlWVBpkq7TLEcmwhikpkNv6sNaw6wHvmzYv6t2wHfYUyflN7niJT20LHyuwCuV4nK5qmaOBNe/ES3gtZD/pZi/fxAlkcBKf4Bwu4qsgJ2YxhwV2ZxkJfK2XDdJMWkhSeqSf/Uj9g3flmGTlIuu7JFd0JV0XSdB9sco+HdRxvaTf6Pea15t6y8BEzIsmbjrNkBkxl81l72kv4530rnvXrdixsFMxv9Rv9VPkkIu4Dtfv3nPH3adLKnEvfa2hr3o009U+OunGAA6Gu3aOjOMCyeFm4IP8+beTgA2yWeqkibTINmmTl6VT9i46+kg+lmEZp5cr5KrMyg/yk/wSsqC+LteHFv1t0UZt1g49okf1mJ7miczqhF7VOXrM6x16XGpipszcb2pNHdlqtpu9ps+cMZNm1hS4b1HvKa/aa/Ja6X3ay3s3uJNqjS23VfYJ0m5fsT02ZT/kiS7Ygh8NuxLz7/E3+u/4J/ysf83/w5W55W41qXRrXaNLuC434vJuvmQ0simyK5JcsgYjeBSf/ev2XuDp/lpb/UewQmZ5GvaYZYxaFdw9jbpEZJdmg+pco1Rwp77DgongGW8azWY7EjZulrqfMSydXq+cNnUYxZDrkgnTZgpmyJb7G4v91EEz4va5NjfPSm+bw7bdVcomm5JhreGNTkoDfpM7eIGZX9UHMY0DGJAulCBdMip38a5N6UpJ2VPmvJcxtbZHHuAO3mdz5i1UoQxRVGA1z7pFKexf6TsTLwB42n1TTU8TQRiebctXobB8VxZ11rFV6a5V0dA0BDfsB5TGhDaY7BoPu4WawokTCZx6I5nif/Dk+V30UG78Af+DB45y5Fzf2dIGPLjZTJ73fZ6Zeb/GWCmsvF1+8/pV/qWu5ZZePH+WzTxlT1T6+NHDRWXhQXp+bnZmempSnhhPjY0mR4aHBgcS8ZhENJs5PoWsD4ks29zUhc0CdAR3HD5QdDn3NUD9SEbvKw1UfvlHaXSVRl8pyXSVrOoatRmFXxajbelTxUX81WIehesIf4hwIhsZKTRUFXdQO92wKEg+tcE5anDbt/C8cDRpMrOe1DUSJkcRjiIChx2GkrMmRSDm2MUwRoZTGBVsMcuGErNECBDP2MEebFdc21JU1dM1kMxdVgPC1mEiF0mIGV0DgyYMRdfQfZEOadFQu+RnbZnU/NzYHtsLPrsQDzxxx2QONpgFGydXaV1rS993XBgx2xLZcS/IVqcZlpqW5Ynbpkz3NJLPo3z+5EqJczu9T4XJ+SmFbxX3LquK1fPwUF0rV10Vo2b2GRVpVN0oAzxUSucxSOETaXYTrjNbePwDCiNsnTX4gY/NWuBAqsfq+cKWcdH5TbZsyndcpsJ7hXmBtRjOEF49/lEyaOk+o2uhPNmtdDg+cQvGUndBvc9FKJILhFH3Si2JiFgJRwToLsVIXAaxTEEs9QLhuwWU4edJWNF9rJ/P5aJoxEBGZpTfEBwEdv3nvie49Qxm5BsioBiX/sgh38OQy8HSkpiUIRNbi5GtRfY7XTuCMjuUKZSxZGTbxU1eMY8lV1XR5VbbIDU0oFlxuzYlNeWcGPmcBzFfMJc9ZvajYJo9pr/dZzjOP4lECJmF4Wz/n5Dnpu1GEaS5/9D1Lo/Px6ZhYiDDt91swFtK1udnHrbGwafIucOow30etDvNGqMy42G5zA9tv5dSu3PZUsA48xoSFhWWu9WAadONKzGvi2JK3NP/AgFvN8wAAAAEAAgAAgAcAAEIAAAD//8AAAACAIAAAAOABcgAAwAHACNADwfUAQTUAaMAAAT/AAX/A7kB5QAAL/7tEO0AP+7tEO0xMDMRIRElIREhgAMA/YACAP4ABcj6OIAEyAAAAQCtAbwC/QQMAAMAFL0AAQI3AAAAAwFjAAAv7QAv7TEwExEhEa0CUAG8AlD9sAB42t3WvQqCABiF4bNk/v9kmmKRKQlKODiENLiEk2NrY5fehQTdw+GA3wW88CyHD0AG4OuYBkyIb8PNu5YBa+VGz97CVhsNbj5wTDhq45abD10T7sqNkWfBUxvJoxf7Nny1kTx6SeggVBvJo5ftXOzURvLoFXsfe7WRPHqnNECqNpJHr8zC/1MnvYCbv+QR8pUbr8cYR7Ux4ua7MkGpNsbcfF8fUKuNCTc/NDkatfHAzd/bAq3aSB69x+2Em9pYcPPPocKgNp65+WVsMKqNFTf/mjpMaiN59N5zj1lt7Lj5zzJgURt7bv4HL48OLQABAAAABQKPTTcrjF8PPPUIGwgAAAAAAKWtk/4AAAAA1N79KwAA/lAK3wcxAAAADAABAAAAAAAAeNpjYGRgYDf8F8DAwN3DwPD/PNd9BqAICmgFAHWEBVx42mNhYGhgAAI2hlEw0gHzSoa1Q9sHAIcKAeQAeNpjYGBQG4VAaDeUIQDvVip1AAAAAQAAAOIACAACAAAAAAACABAALwA5AAAB7ARfAAAAAHjaY2BgYGSAAA0gZkrJyUuHslmKIWwdEDuquDIXhAFtxQdHAHjanVhPj9y2FefG3vV6bRduujVaBwWIogUcYDKzayAG7PTiGAhiJC4M24mbI0eiJGIlUaaonZ2ceuyh5557TRH0E/RUFP0URYHe8hUK9ND3Hh8lzu6s0cbGSE/i4+Pv/d4fUiuE+OXOX8WOCP/uwy/IO+K6eMDyO+La7ncsXxHv7f6T5auJzq64uftvlvfED/d2Wb4mfrt3h+V9cbj3B5YPdr+F1YJ8Q9zf+xPLt3b+tvcPWEVc3YN1b+7/keRrIN/e/5bk66CV7/+F5R3x7vV7LL8jfnD4e5aviAeHZyxfTXR2xU8O/8zynvj54d9ZvrYjDr9jeV/c+3GUD2785rpk+YbI79xm+daV393xJB8gzp/+h+QbiPPuAck3k/e3ERvLPwL53bt3ST5MdN6juTOSf5a8/wXOvfsrlPfvTO9v8rrfyPtHRw/kM5M529vCyyfWddYpb2w7l4/rWr4wZeV7+UL32p3qfP6q0vK1acscfr0sbAuDK+20zHVvylbncrmWnznTy09t3eheqjaXTyrlapA/NqWu7UqaVh4/fHhEYyAcz+Wtg1sHaDoxaJ0pTavqei1b1YDhz4fM5Eo+zWzbz+Rj5+wK7mjjpVeul97KzDZdrRvdeunBGs/w+syTZVmoxoA9gIjDPZiNuF0/BydpoZl02rpSteZrfMAFnK616gFDQH5fqj4hbeRjRmZ95XT0pHP21ORaKgkUNLY1dugBwEhWr720hTToE6zSOeC59WCLLIE7MIe8sq1Ge6DbAVYLvNDrwWsn+3XvdROoxmk6UEDapVNdZTJQHyCCgB8mFCrT/cg5UK3gFyAU1snnT2YSoXrrZvJEr5dWuRxfgQXw0KnsZAlhmaFLucydOYXXuelPtPeooDpArvo+PHaO1pwB92czqX02nyF7Kw3JBfdp2cLUyFqdg39gz2YDOQELK1OH69KeaXixMm1Osc9q0zE69H2lgIelQiBz+bSVKs8NZvIsyVjTZvUA9PPCK+MrubRwAb+CNlCFxiZ2IVKmAArbDNzph6wi/M6EMFlbB+YruPSYOwpXkmWNFDDIDt/0mel7i84tNdK3tM0ShiudnUj2LCGmsRCUFJRpVAm4RwBaQawDPFq2hnKBEEE2NEvAhMa8s7UtKfqsptvMuKyGzGuBXqdID7Kw1hkugxmjGswwdIbcoug5u1SU310NK4A2VAdUE9QyqJIayANUfRUT67k1IY+DjRxAhEfwqnD6zYA1WgwtLYthSTJ1SlLg2+JYjCTWuIKgQUVtYO7iahwEv6VLga8WdAvgTFHvQMMZ4CmGGhfPVYAC5lYaux5Bzw3OQLC5cZrR4kDv1zU6+wmk7qlyRvt18LXpVOYxQsuhrrUPgdDAzQl3K+uwzVBqv0ZmEOIEDuRgb2wOpbaN9s5kMsQOWXkzAHCMh63XJfVDaIFlWI3AQUOcTwy80OVQK/dIPnv5iFr+l7AQcvfh/Oh4VPuA1ZJqgWAbSjMFGVYadASAYVrqRrkT8AVGksdi+16CVGNMvoCuoqlf+7A1LMCApQUyO7TgJFI6mXi17izlxbryvnu0WKxWq3kTh+dQowvvBqC+0wuK8mIVsS8mK/3QdTUSiipz+ZUdoJussSECKBPyg3YPqF0fellXq3WgkvoXoIOcbCmsUB2N8T7sdOhUbTLdoi0Y6JERFgpJDRPuqDXBgT0hHzIPUYQt1WBTsW5cAIhaQRVUCbKVGttWPqG3Lewj98z7UjdLDMmojln9FrSkTh0KEgizKhZgWCBEim19RAzcM7AKbDAYTIfbJzTftrYq32RPxVYvx5jawUMPhd0O3USdStfdJqNwymjXrI4BMbRnVmaJiTIXrbDCiUYoUYuXwsO9FTlcHVy/ERJOgUfw/wFIz4QRGby3oodfAbpSPKHZHV0VvDEgtWIOI4/BXg33F/CuFBWM9fSk4a5B+xSuOWi+gjENI69BrwXNnO+oXZC1MHNFs1AzJxtotSUbUizFGq6fwbgh3U9hXg0+aXoKHiHWivyq+f3HZEPDswXrktaV4lg8hP9Hybzw5pi8uiUO6BdRb0doCUlJFhXxgPhQbhjx52IALg0xLcVTkNFOL2bEnCOWV/wccYToOFrLw7ikWQ2wjx6h5ZZi4hnb5hoe3p3ReMSMEiIyjC+wGGf3jPY837j+nCM5eYQ40Xf0vCTERnw9jkQPHLGt4blnHlLO75Nmf0mmXcyPWYIW72j9fEw6snJKLGiyLzkLGtLCfB1AMzBwMbMQp6eIFoQ2xin40tG1Z+YDrglTiE5YZ4qVJdsRX7DbMa+W82XSHihujpCs4ecp0mlWx9X0RhZMtkuqzA60EH2wPnANBv7DCpgLGXlzMc8dcxfuKQsFRVyK51BdGI/Iqqf3+OYE5qwhtyz3lKgVMIQYOlr7BLRCtczGKOUUFaymU9bOqcZPKC5+tKCIQ0ke9hy1ONrR/OjnjPP+jCTUy8Dj2Zh7K2KyHp+3eVtQzcRcqylvHGdkDm8y8G6KRPBY0ZxURk7OiPEZrWsoolPdZ6BjAP0mdzHuK8KHPi1JCozMqZu0pJcTV7Enzy7psSjhSgNn/6bHK7JQUXewLIV4pbYV8xWQbcvdUFOGmMtIM+Po9NSlqoR/x5ZjNVniOM35iqV+7Dtq9Akzvh6zYJPJbtTpqTP2VHMxckuO/Iy9beAaZmMNYH7KczHbnjEN2dRvYcpQDpTM90UGNO2l1Tn2Jm9r3l1CFYXe0BC2OkHmqffh7lYmtb9pTVMkDGhmlNE57VMhex3NiPZCL6yJiehN7DGK4h1qIEZmitZUe4hnSe9j/+4o8/qxf4W9I+xNYV/WvONFa+H9wHt9daFjPYdRs9GPUxw5M5GOOq5kvL8By3pEMBA70dt+3K+29dRtnTTktx3nna/JuI8rrrScd97LeO4u+LZZCf5/PEuFuFq2W3CeqeTcERFnzA9yUY+e58lZb9ppMFbxrDexnlPVF7yLBGZzyjh9jts4AzN3zac0jOwn3HVPCYuhPrfeiCtmnyJrsYaWhLcm3bQiNOfNybmzFa4QTzNT13495kxkcRtzPUdwwnfx5FDS2aihd46yRm7UXcwVzD/Fp4oZRxzPJmVyPgynwHLDt4k5xSe0bTnwgipsoP7oxCM6ab2kezzlf8kexbz7ECwdwfnsorUPzlnbvreEyjZJN1Pcw0oa9ZwXedItNXVHR/3WjnO2jxb/13dJzOpYJ1/wWUUn52u/8dWwYAQ28SCj/tNyJGOWbkPxCiLXUf+N/WJN1eFBfgS2F1Az+H9Op/DN2XPeRxe0zsBZj112kdTygs8NKe+LrVhwl+mo38YMjVYQ/VfkUzibrMcTYmDKbPSP6dvD8T6Vnss6yob1RlZO5y/JJws/dgLFp3RNJ3LDp7b8wtdITR5pqgHNXzOOT8IhQptvitGH2fgcbW1jJ3wn5LQTe67F8JVqxpOKHaOfehAyasV7QXUJZ6vxNJmetvKt3OOc8D1yD/Tfpwpq6HSSX2LdjF8Y34fbyfp0hgodKPaq8ztg6kFaU5u4PkpyAD0JvoQvmFiZbvz6DCfflnZ3damn0365eaqXW+rU0gk0nEPDt12MZrRT0U7bvTVHw98yWo7MZD1WiEm+MxHvcuwoc/Hr5G8rOnlSlM/pX1vC+T5q/AvGW5qhaFfJ8a80/wVXxndNAAB42mNgZgCD/xYMKQxYAAAloQGfAHjajdDLaxNRFMfxe6dp72kaaxpDGBy1iXEXuolgK9UymWpNmYWRdJEpBVurgiDoSuimm1IQtHLRta3FR6O29rbxEYsLwec/UMHH3+G2/c2cbEQQL3znw5wDQ27chBgZEUKkesgtZ5vWsc1yEcxFyFXmOfOUqTMrzENmmVliRpkyc4bxGJcZYk4wx5kOJsa0MdI9C3+hn+gH+oY+oNfoFVpHa2gV1dEKWkKL6D66jebQNDoffXOdP73GPGOeMI+ZR8wic4opMSeZAUYx7YzFCNeF39E2+oq+oM/oE3qDXqIGeoEeoLtoBl0sF9Od6c5+3ZQ33FGll5W+p/SC0teUvqr0ZaUvKT2h9LjSgdI1dYQOU5YO0QHaTzZlKE0pSlI3JShORB0UI4sECbOvzbf8qid9835a+Bey5nc135Txc+OmPe9Jk/KFP+bZZqBgrJv4/WO1ptzZkPLOvGNSw7W3Qsqd+QWnZRCITOHvY//x5ldm3ole2S8UnkcbqvejCqdVTHU01eFUR1NbblZE0Z+6NXlQFP51ZOF/jzx9JbxupbZBwguGJ9iG1RXHfSadXOBlkteHossN5uxZZysmZF10FQKTyHtmDwpXfaW+UriKiWjVjfHe1sqeHcw5W7LeWiUx7sFfuQup9evq');
  font-style: normal;
  font-weight: normal;
}
@font-face {
  font-family: 'Articulate Charset1_ 5aE376D782';
  src: url('data:application/font-woff;base64,d09GRgABAAAAACIMABIAAAAAP8AAAAAAAAAAAAAAAAAAAAAAAAAAAAAAAABMVFNIAAABlAAAAC0AAADsLqv3q09TLzIAAAHEAAAAQQAAAE6E3Bx9VkRNWAAAAggAAANrAAAF4G+fdyNjbWFwAAAFdAAAAK0AAAI8VBhWW2N2dCAAAAYkAAAAHgAAAB4BUQeQZnBnbQAABkQAAAD8AAABU8mgsZtnYXNwAAAHQAAAAAwAAAAMAAcAB2dseWYAAAdMAAATHgAAG8IHzR0NaGRteAAAGmwAAAMxAAAOyCkX+eFoZWFkAAAdoAAAAC8AAAA25E6UFWhoZWEAAB3QAAAAHwAAACQG6QLlaG10eAAAHfAAAADnAAAC1pKsDxNrZXJuAAAe2AAAARUAAAH+DsIQoGxvY2EAAB/wAAAAoAAAAdJjElxnbWF4cAAAIJAAAAAdAAAAIAL2AZ9uYW1lAAAgsAAAAQMAAAGJ25Vh+XBvc3QAACG0AAAAEwAAACD/nwAycHJlcAAAIcgAAABDAAAAWW+8hrB42mNgYHjBCAQMKEBSEkQAKWQMFodLgFgQDFUBpuD6cQEGdICsjcYAAPhDB3gAAAB42mNgYLzGOIGBlYGB4QwQMjDKwek0JqAgEwMrMwuIYmlgYGBmQAIFlUXFDA4MCgqyzMv/KzGEMy9nuAcApNoL8AAAAHjaHcxTYNANHEbh092qZdu2bdu2bdu2bds2561Vq4a2pRm5xd/3fv9z8VweIBnJ/g9XklwMF1zsH8lJLlOQwv6SkpTSFVeZilQyNantD2lII9M6piOtTE86mYH09puMZJCZyCgzk0lmIbP9IitZZDayyuxkkznILnOSw36Si5wyN7lkHse85LYk8pFH5ievLEA+WZD8shAF7AeFKSiLUEgWpbAsRhH7TnGKyhIUkyUpLktRQpampH2jjGNZSslylJblKWNfqUBZWZFyshLlZWUqyCpUtC9UpZKsRmVZnSqyBlXtMzWpJmtRXdZ2rEMNWZea9ol61JL1qS0bUEc2pK59pBH1ZGPqyyY0kE1pKJvRyBJpTmPZgiayJU1lK5lAa5rJNjSXbWkh29FStqeVxdOB1rIjbWQn2srOtLM4utBedqWD7EZH2Z1OsgedLZaedJG9HHvTVfahm8XQl+6yHz1kf3rKAfSSA+lt0QyijxxMXzmEfnIo/S2KYQyQwxkoRzBIjnQcxWCLZDRD5BiGyrEMk+MYbhGMZ4ScwEg5kVFyEqPlZMbYB6YwVk5lnJzGeDmdCfaeGUyUMx1nMUnOZrKcwxR7x1ymynlMk/OZLhcww96ykJlyEbPkYmbLJcyRS5lrb1jGPLmc+XKF40oWWDirWChXs0iuYbFcyxK5jqUWxnqWyQ0slxtZITex0kLZzCq5hdVyK2vkNtbK7fI1O1gnd7Je7mKD3M1GC2EPm+ReNst9bJH72SoPsM2COch2eYgd8jA75RF2WRBH2S2PsUcedzzBXnmSfRbIKfbL0xyQZzgoz3LIXnGOw/I8R+QFjsqLHJOXOG4vucwJeYWT8iqn5DX5guucljc4I29yVt7inLzNeQvgDhfkXS7Ke1yS97lsz3nAFfmQq/IR1+Rjrks3btgz3B09uCk9uSW9uG1P8eaO9OGu9OWe9OO+fMID88efh/Ipj+QzHkv97AkBuMsXeMiXeMpXjoF4mR9BeMtgfGQIvvI1fuZLKE9kGP4ynKfyDc/kW56bD+8IkO95IT/wUkbwyryJdIwiUEYTJGMIlrGEmBdxvJbxhMoEwmQi4ebJR97IT7yVn3knv/BefuWDefCNCPmdSPnDMYkoc+cn0fIXMfI3sfIPcfIv8ebGPxKkkWhu/wF3Bst3AHjazdHLSkJhAEXhzxRp0KxRUPA7iZQKixpYg+giJKhFpdGwk101u1901LDHPNAT9ATHQy+Re7NZ0wUbGdl0TMlNlFN++5I3KSiYt6CoZNGSZWUrVq1ZV7Fh05ZtO3btqdpXU9fQdODQkWMnWtpOnTkXudBx6cq1G7fudPXc63vw6MmzF6/evPvwaWAYpsNMmA1zSZIajYlJ8pP8/l/jftyJozj6+2osMgLJfa6TAAAAAEwAWABeAGQAagH+AAwCugAMAu4ADAAAAAz/LgAMAAB42j2PsU7DMBCG7ToU8gZIFpJPVjpUrtiZMiSRUJbQMPiWFqRWIn0HJAZYPPAsx2a2vBiCi4m63P333+nTf1EI10aRd/5Lyk+M8vcjivebb5ELtd9topDOmHqoSD7xsHBsrIGVcqYhVTRbb9EEE+4PwTTm5flAWZE6L44Bbw2J3g9cHz1Qifosj4h3zMkmTpY4AZlwmgmnRGDADx9duNaQWnX+wdNbpamsUAOYmsbO01hpQOSr5Tkp99fhes58yZmXaxZX/5SeGYzAEOZpsQIaQ9CBP0mOhSjFbPCn040q6ijLLq1KC3oyLFjgHFgxO3dt72tOArj5A07qYm4AAAACAAgAAv//AAN42p1ZeZAcV3l/73X39Mz0XD0zPT331TPdc8/s9Bx7zo72XnmlXe3K0q6O0Wo1RpZs2WsbCxcGYwJG2MZOQkII+QO7ApgUCRWKIg4RSVUKEJgzopIUCTHhiMHmCKSwTYixWvm655AEOJVEozlU6ve97/h9v+/3uhFBjyKEfkkuIgqxKNR2YIw4liUsMrG0ic67Lrsuo+npVysjal0VFIlSH921H7Lv7u5+Fv8cEfQEvoQf668W2jYTi1kTYWhCMJ3Pw8LKiAfW6Wuf2Gxt4ksvwx8EV29cfYl8nHwO2VEILaNcO8SjqhXFuWWuys6SGdpHinSTOGiGToMhw9T0qy5wAzsowRslarXRpGqylHQQwesTW9ijOLCULJF6rUWaJax/qdUo/KeDsGKLaqoOihVxzC2FeU9KjaVngqFcRox7rYlIZezhMWWnpW5MJMTcWDKWjaozKWW6GIgUG4HHLQ6OJR3K7gm534iXbMF4NhgsJYVUDH8gm3cG4nx8LOpvaWiuKIWqS8VceyTlkPeq2SnF48uMp1LjxYTtj10xZSQpt8fqoUcQwmjP1dfjafISEpC9beIsLoqhIcLKiFiiDP/VXpDi95KThWCwOJE8Em4WQsF8M/ou9eyd56fb9547U6vedte9k5Pn77q9ChYdYNE2sMhbEMX1LGI9fqkFZktEUaMUthnmIk2wmxuNHklOFIO4Pn3+zrOqertu7/W7t9XUW+84DzaXcAM/B7V1IFub4VgHS/VMiqzCKk2lKSoq2xTx4m03HVjfe8eT4fe6jjrfHcL/dn/1kUeq9ydubj3xROtmsOO9ej/6DNqFqjvaLEEURQM4UB7ClZrqHUemdx96Ga6S0fNYwerwKppgyriqWU8IMsbPr6zAVRuA1p4tV9usY5UYxgYA3QBgAiqzgC4K0CWgLIq13U4cYnA6xKVZKx2nfTTqYdPVAxRkpgcjHVUtugkZGwBJRxB+nz1aTctq1G6LqnI4F3Fb6bOB0SMze46OBsITW63JrYkwXmueWa+qq6cq9VtWK6Hi2MRoevFtt0xOdt+2tO/t243G9tv1up+Dj7sgoybdexPHsAxleA9ZTfCQU5XH9tvqf7pFFo/NvuvKAqyowoofQyQyCrYdKagzFhAnsEHaQl8LQa23cLNXYylpYpUWHkIfUJ8QqhbFXzyyXPKlq+H8WtIaOzpd3xiPxRtLijsWiXnw6m3mpC9786HNYigbcYbch+zhaH0xl1ld3a+4I8EQv44gqx748Bq97kDldsBisbOsgxC7HTtoE8exHI1YmmKHpAHf5d5fyDIwhyhI9UQdq7wq4E3yjWe7Xe1TOPjbm+RW7eH1J55Yx1/QmusQ84GrL+GfwT5plGwLYRxMYB9twwwXZKMkAMXje+V7Na/HnjbKJSvNKATdIoMceBJCgu3lAf+ssPdkTdonU9l5CRoqECy2UqUZ0YQf1P7VxDfcxY1W+lsTW+MRi6Mj2rxpYIdm2uPk8J3rn2KY+NgqxF4En34BdeBRE2XbgTgWnThLM1gVORVQVQK33G4CXOV6tVeX/K9jqyH2oTV0lr3GWYanj7tipWisFHM5Ivno9NzZ4J5zG7yipOyO0JRcXhoJEHm5UN1fD0mT65XFozUv/k6wlgv5M/WofyQbXCstPnpujjKZmS2HM7twTAXQJyfXSs1DE7HxE/fpNTT6B2sGX8fbPI0ZvYkYhpgQYwK2HRK+q99RVL+rdnfx40ZvGd3ctxBtu8ACNCvDUED71xkwwtf7W1+v9/gudDmOGhb2AqafgVxSSOlVWNJ9kFgbcdI0LdJGS/dKPPDC4zUBlCNYMuixhX8F6p/ZfU9F9oZ4c8fiiXjjaUEq+Cv7Pay42cztn0zt7hK+vlYQpWiUF/zBbDolSnOpkOzn/K4TnM9fngWvbJCezwHqCLIiT9uKMUNbOSBnVh89QEOYSniUBCthFePTj2Lf6UXtI4tncO4MVsgx7SlN+9jHyEXoWUrPMRHBkhWJKI+K7bALxxgccWOajnAxNg3cTPM8FaP9BhO5LueNZjGCTdfkPBZ0cFAQYv+nB3CTx3yvqU2sEMX4o0dvXliVpopBmzdVCZ1uKjOV4PlI+/Tepz8105kMrbVvOvzZmdEfW4MFvB1S/LZ/Yv1F7dvFhUqAXPSX9uSWV1yE3dI5qQ5cOTdgmDhmfNjJcE42RFuvY5i0g7oGVJ/IlvB1lEmaIpnz5nOK8+A7t2vNnQsHMquyWVqUp04tyNnF7aYnl005THazlSG17Qsbq2/r1Oz8Sa8nt3xqvHXLksJYbOaTfXSS9/QzB7zNYheD3S7OzZooN839Om8bSWk0r6WH5JXZ4403nHnw0bO1k48e/tJX91+4ZRyfmNyeTV35+QOPbT60VSQXy5tvgbg7EPz3YC8OSW2vBSMGm2lKByJmzTSt87LRCP1OVnkglP6rgy9o38QW7T+xRC5ufnnz+5uoZ4+83rCXaftZTGiOozgry7DEZIL5jixWyqLb7Jk1IJXgE7zEg2l4E5f28W4X7+/ilvZpclF7FqcATGAXioT+xmBdmBkUR1gynBnApPxW10AdRroT34brGB29lD4Zh1e+2rs0IWx2cQouf/8mXH8EZNghY7pH227QOOCtnbVApi20neqrt+neZJIoeOmehoC8yc/I8zvPk+6H/uXrHyLHrnzQeF+88tdkrucv+EHeaOQh1HYNcqDHTnSV07MKRrFhUB8GPH5F+yzpvhPXSJe0rkDwV75KqmCMGNj8R8CmB5jCmOMBBksBoAorHaW9/+McJ786x8ltYmNzz8ShsXCgudlqbzb8Zytbb1pZuv9ItXj4TWv73ny4jE/kttfqpX0n1eqp/ZXq6k7p4DuOVyvHLhyGGd6sn3hogFGXgdEAIEdgMQ9jwOvhvCwPhfb2YTrAzgCnwjWcSgZS8VOR0mjowIn5m85m57dGTnY/OX5yTsYvJEsR+4uzo+MHqj7tB9Cr1dX+nvPGnhKS2yKDXQBQj8TxnId1AVg9dODaroNtB0TiUUp4uK0hCoBARA/+wOrM0a1YQxErt/MFZaX70dGd5VwgUwsFo9xD+JeNkX9whDNa/KV0RPsiuejI7Z2UGkqAIZaUqL2gV7oMM/ESVGcERdq8guP6jI6zOTp03Yx+jRGt9ITukEtMuogHdXrJN35qRVqWrInVpL+iBLiImkm3ioH4xIFqbl/cIY8lJmbqE7mFkdBnkstTips77vA6wrmwJxmPu13p0kQmv1ANOrhjLnu5kFJD3ow6o/vKQQYTkEFWZzkKMwjGFugvXYxeByFIEkgUAS91/5n4yM6V95OdTaNXAIf3wWqfjkIXhCmwHGsDHkeCACXvU7jeZ3iAOsC11wdF13+Q+0LTt65Mdpcy3a31o2tdHBu7/WBVWr57Fb9Pu/sNZ+6+Bz+s3QL7mPr8x4IGNuHeOazXLjB2PPDCj7xZ+6/dr5NvntHbmOzAGgJ9/H1Y40TetpXhEHC3lTWxw+41mpcyVusvyvnWPyTve8ff3/Fh8p7H30s+fNYI8+KVj5BD+nuQq98Bi2adSQhnZulhnqZ7ScI6E+AHu9pP7738pXtxSmcr/Afa5/GY3iElwMV3iBW50TToxHAB1e0omAJFH+SmuTozNW6G2YeUcaJcx4eD+ZeUr2/iuliXbhw9Jao39ykdzRHsFbwifotDcqamyyFXMOnJNeN2K7FGMtWoNFOPV5YOStmcE5sC1YK6z8vYE7lafHxfyUu/SDh/OuCOibZQpuj+9Iwj7HM4U1Ol6h7FibFYVvwSv8byTktsdH/5GXckktRjWwMk1MlPQAfmQAf67UikkCxyMS5hkRlzIkHitJu61opDbpJ/EzUpkqDTv9rXqV+7qa2MyW5PelSO19LebgBEemI0H7eSIx3iW5sd3WiEMNnsJhrzUmqukYjWF8r1U/vKTn/UuUR+on0xVcovHtcrKEMFnoQKJHS0RxDlQXZgd8ZPmW+Y6fiGmX6diw041j0ZbEVHTywo0uxOKzgZNDfK8lRe5DPtSqzsZy02S3ZpZ7S5s5TjLPt9sdq8HJ0bS7tsG30EEM/1WQowCHg7x2UtEmOmojTKZElm2DcDh3qibpClXyu9MSv+wi2PKXOLfKqeUsZSPE0s8cJoYnyjHgg3N5qzawLpXJXmG4kzB6X5ZjLVnPvWkjPqd5b3n6rVOwvZsoQbV9wDlGqQIw7OiCX9/kPQaoXhmUIoC0BNMVlob6vNBlC9TqHBaea6UcMmmEFFhRuVvID/yBkvJ7K1qB1js/aLUGlK8pdzCWt0f2Py5HxagvnTurku4kpQzQSS5Yp9QQaas7p4MxBacu7W+Ynt2XR+39kWVFOAkr6BvAKaqNgO2JDDjBwECRznYEyMYOFcFpDvrqFy72XTcBMqaopgVZAMXlN7zon4Hq9Qz1240LnvPj4zMxKNkz8x1RfqK9p+/PGVsrpPDZp6+UlCDUELQxdX24D+gBMVGNQI2Atcg2kxLa+VGoE29t7QxsPN078yjsXhEKD0f05h6caMiSDz9eqmR9NQWrc3XY/HGxmxk1/ertUP5a2BfK4YkiZyfhLcHJ3cqIuB5uFWoFJIOcjhV+TFRkJqzCbkmZFwqNT+9OLxps/rPMzxNpOvMFOsSIXS8lYhf2KtZvYmgyuaAFldgyB1jIZQCqY4EkOcHVIpMjaXC84hQeMG1jAmXQXVZKUne+EYYnQtBOITwGeP16U4s+My3+kQSzhTT5w6jrnxZa/LFh/bV/wRdObnHdGA664z2mXIK1As+lvyDeP8FGy7TBjOzFzv7DS8a5bvCTb97HSs0z2LNY2Q3bNnEbn6H1eTxmo3zKJE2yvA0diKKTvPCLoe4vkeEHrHYziAeU3XD96+yYsza3zMTJl9Zm/QaQL7kRM7hBwg2BvPeEjoyvfIY7BXL0MByJBVZxErB5OAYSwYwEbTg8xAXihDwjZVFuN3P9fpfOXBf8ccNmmvQNh7/u672nM6Hx2DmC+CpYGGtRiRDjXssQ75CTQlRqswy/KAuSKqtKNOFDGhSJHzcFbOxyhMhHETL20hNrpABgfEa+QB9THYQy9OTe7/UAW1NyjE3pfAk6+YvKno1FJnJA8fm8QSkBspIa/ErZZ4rhocmc25ccmn5sOv27qKyyuzrzv2Ktb2OmIBF+eXg95UyAWsq2hPoyGCdB0Yb3tYJAR0BDECYyMO2k+GEvo3oUcwON9Aj9ftzLgM9Bwlnq2x7nFsnl52O+0GdrB2QGkYwOmzat3oyJ4a7rOqxFiBUb3U/0kN46/5MpNpeSLr8yiTueyk4unK8yfGJk7Mp9Nz2xM6+2CUmocmrM+nksCkyeZccvTkUi6/vNMcPbmYzS7u9OZhyfCJR5nhPExF7DARmRQTMptJ9H89D2XFOBIIw3G4dyYLDO9OjSmxWlrohhobo3sOiKRzhPi2JpsHm2F9GALDxxNzTSlSW6yMdlcKxbT2Arm8lFCzCx0jZ6U+ixV0/3o5K9j1rOWNvCFvgXh/8yS65mDgNdiKT41nUvUk75PVqDyWdhPxWEOf0pHmeiM5lo9ayJGr8blmKqLOK4UlNZRszGnrWEjnCiu3jNWPL2Rcgahj+UqljyZ8jugnX38bDmAeK2djPIyZ9I7hBorwjQjS+UcU8Dkuysn1hBPQbA4lc6Ij5sJ/ztDpib3pH2BtlU8EXBR9EHZIwsQ7BTuUdb2eRmEbYrgwk6Hg7EA5X0uvN4ZyvdFT69Q1tX4qVt2TlPdIjLAnnm1w/kxEyCWE7c3gZMjMhcIBi6xWirFygv+93CRIdf6gXUxLDp/gc1j98XxkacNmXjdZWDoeicOe4WRBzwMLXp4m7wZezrVFP6J45LQgJ8U5GY5xO8x2B7Ffm3XDadMvjzHmmoI+8ozSNQV82lEU46O5wD33dC5cMHujYiJCGItTGsvjzMr56O+vaD/iEyGXe02vga5bsAZ7w5lYQCwX4oKwbZAEaBvhBg2t93NPm8iGzAc4GJmagtMs/iQxR0GDnux0aKuLs8vepdXOAX2Du8/gsqYlq0qYs9vv6P5YI32tjaFKQ8XPEGag+HuaHVd3//L0I+SxDgyBbfykvsYGLFmHNdcUP2MFKfBaip/87rm3k7ee++Dpe8lv3fkgedMx/GfaQbB2BD+lv3WLVvj4IVjkEN82c8D0ICmYAcErrORRVBEY3oPPP/DA7iefuvfOu8588BPPPIO5F59++kXtZaNqSfwcWIjoFgBY9gjjZ/pnIsZI1WAKGXfvZKUfnZ+L5kYVPmU32QTOGw96WIqxkE+cfpi860QzNlmO0PQKQ7mCktvsNrFeFv904HMePr4AO1qQ0LayOhfRiKOZ626K44R+lksIeSxrL+CHtG/gkXW8vbKuPak/SajhS+i7xn0VZ5tFhO09lZh+tjLikZrqI4dau/jSy2B1G1/CXx4+H3PSJmSCYxkL49pYoUPiWVd/lX7D8/Luoc0H7jh4xHjW9f9Y/1db03eegXdvPYbJ+UP8Eq7Aemub1p+L6M9EpiAs/NIPFxbQfwP09B1YAAB42s3XbXLjIAwGYGYMEhIC7Hz2/ufbQ+wr4qZp7Mz+86ymdKI0wTyWbNwQwhxC+COSQprCr4gJvzhMU8KYQkr4iL+VJv9gCkzEyBlZEsZLSolJAq3fTxQpRSJMMGVCxIg3chqT/I7J5w4HheqOlVYrDSsWi4G36MVKT2vGXxMxK77yCODGDyaY5B9WTHyYtRQsdc+aAxYYprixUsjswJCRkWYhx2cuP1ZGmSOzW5URsKLuRLRrpaOsZltr8kULrDysWCyGl3q1om8Fubi1CF4ysWTD6XkE2nr8TBNPxa3Je1x3rZj4MGutWGr8aEVFXqwxjuaWnIcVGZsoe6FFKr6yWjPKnHLGBNEyAlbUnZk3h48+91HW1vLW6gVS3I/QxykGLBbD23q1qogiV7dWLRmFzirtaUVbS04iMeZogoBV2HatmPgwa++AvFnJYeWTNQf0LYChIMutWPZCF+04Pd9WtDQ9rNWt6F7JNee8a81HWedZtlYvkMEqw4rFYnhbr1ZTNeTm1m54iRuUlRmn5xFoaxVSjVFiUwSs+sGKiQ+zLgsgb3d9flhRDGyV6cU6Ng15WpHJbFW8qa0sL1a0NGM3S5K6W9G96HER2Rw++dxHWU8n3Vq9GSusOqxYLIZfwqu1llKRV7cutSmaWqudcHrWPbugpbmUlDTNBQFrkb5rxcSHWc9nQN6tXqAGaxlWLBbDL+Fh1dDMGvKGTE+tFxS6tHrG6Vn3bMtW2CylkhZDwGo6q+rWion1KOvlgoO97XD5YUUxgj8g/VjHBvljRabnNq/Wy4sVLZ2xc1Ohk1txpZoue1Y60nq9AvJu9WbssNqwYrEYfgkPawm91o68IyuXPhua2nq74vSszydVquVaiYzOFQFrLadSytaKictR1tvNNlZx2PzZOtcKYJjdep2XYZ37Dafn24rLVx7Wi1txpf4P1vsdkHerN+OCPRX3Jzz4YrEYfrsaVgtLawvyBZndllNFU9el359W3K5aldaIKl0aAtZmZzPbWjGxHWX9+sLB+KOVM79Yx4MPrL0PKzK7L+caOqzz1/gncVh76VV6Z6587QhYu132rHyk9S99UCoAAAAAeNpjYGRgYABi7W/Jb+P5bb4ySDK/AIowHPikYQ6lLf6H/1difsG8nAEOAHWGDUYAeNpjYGRgYF7+XwlIvvgf/j+c+QUDUAQFNAMAnGAG0wB42mOSZQADxi9ALMZANmBsZehm0mGYjyzGdIkhGCzny+AIxHxAeQ8wX4xBBMhXA9JgeaC4JhDnArERlC8MxIEoZukw6ILUg/Si2PuFwQtqFw9TMkMwEJuC7AWqj0NyRxxQXySSngjmDQxRQPEIZi6geh2oO4D6gXL6QD43UC6KaTYDG/MLBiaw3GwGbnz+B+rRA+oPYNzDoAak9UB8YJiIgtkgcTGGMEax/x+A4iB2DHMlgz9IHCYPooHqA4BYCYjZwXq+MHAzOzLwAGkuIGYHYm0GKgCg/SZAdySAMCzuhxcAAIBzLzMAeNod0TFOw0AQheFxwy2QD5BU7lMgZK01ZYQcKRVgcCyLK1hwBS5AlQYqaNJxAFccIB0NXSoqmuHfl+LTaDX7PLMxy7/izwpbF092Zg9WWR0HTHHEJk7o8Y67+MFBjnKKZ1vRP2Pi1or+I3rscVQ9UV/YeTxiKSvOL7l1wiQda3r2WMqFXMqK/NrW5Nd2JVu5Jae2a9WdvJO9HOSISclJyYnkGZcyT5JI/sJW9ZZJEpn5pItv7OUYv9aQM2MpF/Q35GQrbjXkZFv6GxKynW716HoB1wu4tnNt59rOtZ1rL9deTsIL3sQn3sYb9vGBO2bb2IZvddqr01476gOWOGjOQXOOOh91PvE+M95zd+J/ef0HgnbA6gAAAHjaY2AgCsgzWEPhLiB8zMjLaAiELozhjFlAuI3xPJMoEHoyTYbC78wSzJZQ2AKEK1kYWNxYaliWgOEFlidg+IdVg9WPdQbrJdZLbLJsxWyT2I6xPWDnBEJNNDid/RWHFkcNx0VOHs4azh2c17l4uYy43Ljmcl3llufO5z7C/ZXHg6eNZz/PTV4mXmXeGN4aIuAE3g28F4Dw4XCCAMZilah42mNgZGBgeMHgxcDMAAJMYJILxGAMBjEBInsBmQAAAHjaTY8xbsJAEEW/sSFKihRJDrBFCmisASQKOhsBsoQwsragNSvLWLIwspaCs+QEaXKT3Cnf8RastNr3//yd0QB4xQ889GfC27OHF7w7HuCJlZ59vEEcBw+ZITOx49G/78MLnqkyJI49fKBxPODcL8c+PvHtOHjIDJn5dTzq/FVzvbdVebZqbCZqJrJQUWsrc6tzW6ht3ZzyWiUXE2ZFSa/dpHu9i+K5LLVeHw9ppkWmoYhgxSFX3NGiQokzLBTGMFxTYcYFBQtSxLplwuCGGjm5oLslNzhR11QJLqyHXLNgpz7XYoMUe2js2CPGnP2WVBprHHFgLSN3U6b82b3yBzOxNKkAeNpjYGYAg/9zGIwYsAAAKoMB0QB42tvNwMDAysDEwKCtvRdI6TIoM0gy8DNwAHnMKDwWFB4Dgw2DPoMigwiYx8hgwqDBIMsgBOTtAhrHysCuDQCw9QlcAA==');
  font-style: normal;
  font-weight: normal;
}
@font-face {
  font-family: 'ArticulateBold CharBold64F68A33';
  src: url('data:application/font-woff;base64,d09GRgABAAAAAB44ABIAAAAAOugAAAAAAAAAAAAAAAAAAAAAAAAAAAAAAABMVFNIAAABlAAAACsAAADsR2BhYE9TLzIAAAHAAAAAPwAAAE6GP//yVkRNWAAAAgAAAANrAAAF4G+fdyNjbWFwAAAFbAAAAI4AAAHkEcwTQ2N2dCAAAAX8AAAAIAAAACAINQG8ZnBnbQAABhwAAAD8AAABU8mgsZtnYXNwAAAHGAAAAAwAAAAMAAcAB2dseWYAAAckAAAQFQAAFypH8LLuaGRteAAAFzwAAALEAAAOyOyWRqRoZWFkAAAaAAAAADEAAAA25FKW1mhoZWEAABo0AAAAHwAAACQG7ALSaG10eAAAGlQAAAC2AAACqoE8CyFrZXJuAAAbDAAAAQ0AAAHyDgUNtGxvY2EAABwcAAAAiQAAAdKfApmBbWF4cAAAHKgAAAAdAAAAIAL2AZluYW1lAAAcyAAAARoAAAHOVEaR8HBvc3QAAB3kAAAAEwAAACD/nwAycHJlcAAAHfgAAAA+AAAAZ0XG3UV42mNgYHjBCAQMKEBSEkSAKSCJLMEAlYACBhRKUhKuH4e8JMMAAgBKbwZlAHjaY2BgvMO0h4GVgYHhDBAyMMrB6TQmoCATAwczK4hiaWBgYGZAAgWVRcUMCkC4gOndfz0GD+blDPcAuN8MrQB42h3MU2DQDRxG4dPdqmXbtm3btm3btm3bNuetVauGtqUZucXf937/c/FcHiAZyf4PV5JcDBdc7B/JSS5TkML+kpKU0hVXmYpUMjWp7Q9pSCPTOqYjrUxPOpmB9PabjGSQmcgoM5NJZiGz/SIrWWQ2ssrsZJM5yC5zksN+koucMje5ZB7HvOS2JPKRR+YnryxAPlmQ/LIQBewHhSkoi1BIFqWwLEYR+05xisoSFJMlKS5LUUKWpqR9o4xjWUrJcpSW5SljX6lAWVmRcrIS5WVlKsgqVLQvVKWSrEZlWZ0qsgZV7TM1qSZrUV3WdqxDDVmXmvaJetSS9aktG1BHNqSufaQR9WRj6ssmNJBNaSib0cgSaU5j2YImsiVNZSuZQGuayTY0l21pIdvRUranlcXTgdayI21kJ9rKzrSzOLrQXnalg+xGR9mdTrIHnS2WnnSRvRx701X2oZvF0Jfush89ZH96ygH0kgPpbdEMoo8cTF85hH5yKP0timEMkMMZKEcwSI50HMVgi2Q0Q+QYhsqxDJPjGG4RjGeEnMBIOZFRchKj5WTG2AemMFZOZZycxng5nQn2nhlMlDMdZzFJzmaynMMUe8dcpsp5TJPzmS4XMMPespCZchGz5GJmyyXMkUuZa29Yxjy5nPlyheNKFlg4q1goV7NIrmGxXMsSuY6lFsZ6lskNLJcbWSE3sdJC2cwquYXVcitr5DbWyu3yNTtYJ3eyXu5ig9zNRgthD5vkXjbLfWyR+9kqD7DNgjnIdnmIHfIwO+URdlkQR9ktj7FHHnc8wV55kn0WyCn2y9MckGc4KM9yyF5xjsPyPEfkBY7KixyTlzhuL7nMCXmFk/Iqp+Q1+YLrnJY3OCNvclbe4py8zXkL4A4X5F0uyntckve5bM95wBX5kKvyEdfkY65LN27YM9wdPbgpPbklvbhtT/HmjvThrvTlnvTjvnzCA/PHn4fyKY/kMx5L/ewJAbjLF3jIl3jKV46BeJkfQXjLYHxkCL7yNX7mSyhPZBj+Mpyn8g3P5Fuemw/vCJDveSE/8FJG8Mq8iXSMIlBGEyRjCJaxhJgXcbyW8YTKBMJkIuHmyUfeyE+8lZ95J7/wXn7lg3nwjQj5nUj5wzGJKHPnJ9HyFzHyN7HyD3HyL/Hmxj8SpJFobv8BdwbLdwB42r3QOU5CYQBF4Y8IHYuQhmBCKCxpQAaFAEqYxFJm4wBhcGCl9K7AFfy+sIh3b25OeZKLhItopCUTp4hbZSnXLmVk5VzJKygquVFRVVN3605DU0tbx70HXT19A0Mjj8aePJuYmplbWFp58erNuw9rm8iys3fw6cu3H8cQInfszvAb/uLs+emY8w/mGpe5AAAAYgBoAG4AhgCMAJICAwAMAroADALuAAwAAAAM/y4ADHjaPY+xTsMwEIbtOhTyBkgWkk9WOlSu2JkyJJFQltAw+JYWpFYifQckBlg88CzHZra8GIKLibrc/fff6dN/UQjXRpF3/kvKT4zy9yOK95tvkQu1322ikM6YeqhIPvGwcGysgZVypiFVNFtv0QQT7g/BNObl+UBZkTovjgFvDYneD1wfPVCJ+iyPiHfMySZOljgBmXCaCadEYMAPH1241pBadf7B01ulqaxQA5iaxs7TWGlA5KvlOSn31+F6znzJmZdrFlf/lJ4ZjMAQ5mmxAhpD0IE/SY6FKMVs8KfTjSrqKMsurUoLejIsWOAcWDE7d23va04CuPkDTupibgAAAAIACAAC//8AA3jajVhpcBvnef6+bxeLa3EfC2CBBRYLLAiAOBcHb0CkSFGUKIk6bNWSRYuSbPmiXF9qbNlmYguVbdi15KN2JlXspvX4hyYZj91mqrqNfiTpMa2rOHWnrXM4bZzJD1d2UjutVRHq+y1AUoqjmQgDgqT2e8/ned/nIyLofoSwk5xFDDIiT9OCCeKNJsJiNosajUvFklbVfCmF0R5q2+/2fLnd/kf8X4ig3fgcfrx3ytfkORM2cYyBJQycoweLJQ+co2d3PzD6AD53Ef4heHrk8ifkbfJdZEY+NIEyTdGG8hwO8RN83jTKjLBOJs1qjIVlmCgY0k01LjkhDGzHPq9fK9fqTEVV4hz8IIxhT8qOlXieVCtjpJ5n6IdWlojPaydG+O+6ZmeMAhZyfRPVeEOQM4qSi8f6CycL6kGtundCFbOVoFsRXeroJjU5Pah4EyVpSXSQBzDnjksPYS1QjeeHPAJ+MZpKxYM5KagtL4+pCbGyuZQby0Z4t5zKR/tG+rxudSSj1LIJV1uezTgqzelEGwqLUpfvxVPkE+RBtiZntThZA61rsSR0g6UB0kz+Jj6UDYb6h2KPpOtxx/rZdv7gkWOTm47dsS/XuPuO2+qL732BWjOCNRWs+ag1lwWx1q41TPNVxsBknqQ0icFqsH8o/nCqrjjt8kDm4fhwNohrkw8eOZQfu2fxjnrl5jvuHy/uv/0LYFO4fAr9HLWhN/amkSCGMdDWZyFEpa49dX/z5OJFeGoSIfQ9/Sln00Qx0kNIDyCT7XYbUKE/RRgdFbGmiyUG+qiBIxwycDR153nnedTrKD3H9M622/iobqEMaf4A8MGgBEo2/UEcoxZiJtbgZTFjY+yEsYOZS5eyV5rx0PztOIKVSq0+hmkZACLG1BimaPhG+xVfLOUOJB5UC3LEJ/d5M9tkq3rLYGnHqNJuE49UyWV84nDMM7i/IJdDoYTPHHAesfqF3ASCmMzw5e90rFspQwjhWCtv5C0mCk4oFAZ2eFKyUcEaxjeTQ/9wYKTzwehJ7DyN3STfeb/zy5dfJmeXpyj+58DWMNgyASLSKNcM80Q0kKAds2yQF00ya2ZZm40VWS+LgADO8zRPyJdmmqyoWewDCjC9b8YITTyLXV3Mc0YftP4bjdmp4Y1bfI2R8QGxmPS9kpzYW//oQn5HU93ckAEI38sP/n0O7ymkzpi8cudCbbYkkLOu9FR1dI4nTDBdp0grAE9noQ8JFGraJcJ4iY3hbaagwaTPhV5Aa+TTyn7BmIcf7RCIRGhsdYHMpnfFtzx5eLSy8PSe/l0RS3hjvrFnUIyPXV91pDJpF2exWlM7j89f/8S85uLvd3nz0zf0D+wdTzBGq+k+Wntar69BvXgURNGm20jcBuJ1814TBxWyGVB32nTDwdB2vRjge60uxKU2d+Rnt2R2rOs7NXjrCzf+1be3n7yjgefr14/JnXh09Iah+eM7VXI2vq1FMweP+CPwaEVK02smyEBMLEMw4rHJxLIU9TqEnZeyOvpcsk/2aT4Fvs7hr3Q+/uwzaPrZxTOL315csfYuWDMjqenChGURMXIwYFmEWOOaKRiX1IhLAXM//PDDNn6MbD6z2HkbLK104xnoRh/qawZUkmRjhPF3OyJCR1AqxSTYHlhoLbK/oTfMWm9q9apSlV3kmenbC1uevFVvz+jBfrMjXawE182PSbGx6wf8ueBzOBTwOtWdx/ftfuImzWG/32izcpkNe4q1veMqy/35YudEL0fyRb1iEJ2REGAHA+wwmAhHSY/MFkA1jU7PVqeM7JIhVygevPGnnZ8D/wNtXKYJd36GQ5QrvZmj8w5mDsOT1a1Ey665Jts6qbr+T+r+AavUt3nV94pL8MgoukePZsb43/+PtNuXznR+grN4fectcPrPuL/zzc4f9Dr2IVgzUK4zdNJdtQ1p0L65NnaA8zcXu88z8/C8AzrsdsBcYHi7yQzb0MzaV7ZhNwKXwijdKDzwcpF/I2+13iKt918lr75Pmsvn9PfZ5Y+Iq5v/DOR1Qs9LbDpXamoBuwQ2bc8umMW6SUwjwz/sfEpaZ7CFtIhl+Vdg7FfwOQU8ogh6DxDkQSnKIwcJGogS5BWTxSCx3s/z6CoiA5nWsASM2hgozZTKM8VAoDhT1maKwqn+65Z27Vrale2//pGd2x7ZXcA3lW5Yn05P3lCs3jiZSk/eWN5yfH+9tr+1detj+6ra/GOouy1IEPKzALeVps9AXEA0rwfI7QKieVmroTsCVyiCV8dej96KTnD8+83JUiFVidpOxdYdXN9ov1k5PKfhH5dG3nWG1Uh5bijW+R9y1l3Y3vO5VfeZRGpTMBA3+PQleQ/vM7nBq48V17z+ultPKs+sutU1hk/Cggc/u3lCK8k11Ru7zujwSf5c+zuNW2fSLqWmRuL8EfyLqvqWWUh2sj92B52mzo/IWUd600io0h/jCJuJdH5Juz10+RPcgQ4VUKTpSpAITwx8xJQ2BFhkcHXb0x26ejfUVF3CNCbYdeznBzCLO8nJ/SPatoKtf0vC35/w59ZvW59Tx39H69+ZsoU3JaWsyOu/+25la0W02x4WvFZB9sf7pEhheri+rRLkbffYXE5RcUeT4UhxhsZoguoloHpGyjSGGBAxEN5gQixzxVagBYLx4sN7239LwmTz8ptk8yJlymbAYAtOBygCnYThBeAJnQ1IEFj/yvxq6DlyOuAA0j0M0m9J65mntt45IbV9alXO1OP29uUnl9SphVH8l53bajN5r1SZzuDnOpPgy9KbCUZQNRymilbf1kAXuqzhhV898/ELb5DXnwSS/IAkUPcM8yOdyd6mxcAj3mGymDjTKn91+nZP0xfT9+bD5Nif/cWzXyJH//pB8ugJkl9+B6y9o3/m0RVRWJGrabLyRJ9MK7y1YsXDaEJdYzz4w1e+dvqD83986vkX3vkAOzsf49vx1s8+67zeeR6sWMHKM13NAOqDhzW0WvFGt9yMJoL2eKF9+U/+9LXnsLfzIfbiVzvv4SQgPgG4+pQ4YIPWQW+ICZSVEc9yyM/X+SxXzPNynpFBb4s66ru47+62pK6y6boASSXkcUqxMytzYBjrKrwrsfw+L2AOUzLgWmNHKidkXV4viAlMjJGMFk6Ml6X8zL7CzNCAMpdjE3tr996CMSbMhb5COOlweeu5C04l5IiGXL7UYGJgMmUbKwnyPU7hliPpsJiJe8JaVp8YgKAGuQBTLIPSzYADCwasCnyEj1pUzhKNMtKqbtKrfK15xlECKT66D7QxRh8ib1gCWVnJR3inlIuEM2F7+76bynMS+VKLWMPJojQwVw1hJjBYluPlAX9iLBcSc6PK8SfjaQio831H2G/rm16AbtF6vwb1juvKCTNeTPc0F2R/W+VUqwv4teh6ZWTfeDze2DtcXOfmXVlJ0eIuZ7ySFAYFzmAxqhsONQb3b0hbudtM1lBuRJZH86LNeqTbcSJdWaWgAcOsz/Bpi8JZWIlFfWmmb5Vv16iSUFWuDlJfMC/y4YIiZ4IWXsxGpX7JwZLIXGlgeyUoVLYPD06HcAsb/APluFwaCkrDBUnMj/7HUFLOzBwYrO7f2J+WcXrZjXpRmqBORqSgPL0HejkOVr2EkMJ6eYlTGCPLmUxMkL1CBZ8v6KHScnFGzSgxtFy+K+OEwYxPsFVtcMjw058yob6yWLxOzezNFednC5HhG0YnbhwO4Up9fKK2VylFHZL/zoArNHbLbG1hU39m670z0EEPUPcYuQhbKdcM2pDDjBwM9vO8gzNyfgvvsnAc41q9y3TrtxZWBHeFnFLVViqHf9cRcoryffe1DhwI5kYSgYqXLJnNaqax0JnHryxM5Sayfs7QrUoceueAGTSMys0IkMqG+wy47LP38WVuiBtymtgcixLOnuD79RC6N58ekITVVcH0WKxcXSoBLk/QU7uYDY+MOCKZcL3REhuHt2jXpa12NZ12hUaFgJcIu0uDWzUhWN0xJJeTooUsYbM8lAnumZIGcuKOJwYOzGTcrrtNDrvJLgQ2jqeymQ3z1fz8bNEuSI6pTr6n5nRUhlCi6eOwN8RDRS1ezupwwJUuqEul1WyoWurhES51Ok31q5wPomWdiaiSE62tFvHtGMxPZL3YH9CyolweDl0GLv5TrBytbcp23qL1nAYN+Tb5iX4jjTSdHDGyoCS7F1Jm7UKa7So7eh2dboFhZnmZ7F9aonGDBaJC3DzlM09VGMdZQF0yV6nLlWlS14wefOwMARsvnz73rxcvQkAb3v5Z5z+7liCWC6t61qL/tWRVz063yAWgBkZw6WTqgIESKjYlD1Y4rJT4IJQrzGU5hQswIdYKJSvqJevJyx6Jr6ralQX09eacsFJH8rrBEQ1GUoKlZXBGg9GU39R6iJgjqaIklxIBk2fHENA3jEc9quQRC2PKJTziUyV3tDgSuUyYaYcUcDhCMbdadfTPjnW+udphB3Q41vRw2K93mPNzVsbW6+81utsNzk+by3mVcCIXtLQeIVaprxLfcx0ORKuqT6kMCx3CTDkjgv2ufZ1vrUyQBvhzgZYDRWGj20AWeBlmXJh1s9fQtP7fJGnxG45YKR4rxZyN8Xg56mhnNi4MjBzckEpvXBgcOLAxg/nIQFYMZeuRuf1ioRlsHFyfAOkx0jw0pSYnb9Z3U16P5qrdFLXTeFQuYrEwsd96N+VJStf0vh7q8Rs22EiRXNTJi3lFzgat7XtulnJKxE5aSySyvVSfq8FykkdgKeWHY6HhcixWHhYffcriCTk7/03e3VhQUxsWemjGRyFKLwo0bQxxmQDOLgBzdzk1rhxjq40RfPioS3QNaq2jhAkmS2LYho9z7P7d/0KY+/z5ZIBt9fbeS2A5S/VrHIk8MvAilwRhh1jHtfRr7XPyldPV60vy0Fyxb040yWNJpapoo5oSH9yoqjNxs1yLZVT9N3+UaWR9dtOi0x2NBUNuZ6xWyIym3FbTId4iB7yCyxMfoDnbIbKj5HnQnZmm4MWMA9mMSF/KZs7Jc3Czsq5N85VJKtNJqVb1MV7XL/hdKSTgo95KaOuuAwdaR4/KMVvMznLc7jnMLtySPbXwi/4+zngr5YK+gxngAtwK3djAh/ggZ+WCTIDV3XWpQP2szuQ1sTsKlzn8VRLeOZQbz/harFuRYrmwrTUVL0q1TTk80bkQqaWD4WJT+d/lZfDGAx1ihFlVu3S+Xa12F/7wW88skWMw2TqP46OoqyqZRTizpnY5mGzctdQuOX/6LrL40tefvpsc/spd5PYl/HgH4NB5FD9E39Qi/TuZQpgr1C5n4FYHpFHxpKjahfn46D33Pvv6V08fOvD0l79+7hy2f/raa5/CJQhigu0ngwW/bgEb7H4AZ+9OYKDiE2Cj87faS2u7PZpbVxTKHnMgH5C95u88d4wcOxFX11ckE3fA7BJlB4l0TuDfo/FRkX8erJuRr2kxYkQwqyvhFS5qVazfW2RfAhsu4hcvI2y+E+cPL3a+fxj9P442U9AAAAB42sXW227jIBAG4JFsYI6Ac2j7/s+3D7E/NPGmTaK9NIoSiyA0HzOAiagT0R+RRGmhH21d8VVoQfdCj//N50Ql55JSKQvlJKUk/KSSJefbsJTXnNacF8zMGd3rig5OKdGhTfWFNf3fmqe1wMqZ4ClFS7kNy7Dmac2L3K1jLQ62miHUV1ae6X1hzcQFwMwMa1aWPPBc7J+1IM3rzPuCFSiYcMXIvCf+oOZenqxpxCTvrahbQc3KQpxNpBA8ws58G4aynh+sxWLDmkbF4+lgawRCXd9aV3r8bz4XEubBlRVqFy0j0SIhcrcy0pyYV8yMFWBMmLh42RN/UKuVn60jJqVxlLy0qohyUR3WUOOBV6m7FWUtnMZa8OqCblhn3g+2tsaI6GdfHjHZOysT6taYzVZSrubTatpUdytKOn9bY1hxlAkH70V+UOtdnq0jJn9vdVVHnnwl4+YuI9Fu3ew2DGWtkmfe16pYAlhn3g+2bpuQ/LoLyrd1HJu4kB6Le0q+reKekOHucbNuD1aUdBm3maQ2rAUVL032Ij+onU76bB0xxXtrmIVKRCKXLaqSqYaf3O93tqGki1kiTci2DatpVz3Yej4rInphre+sStW9mtaaKPRUm5Gb1ThH3O9sZ7cy8542xxLAOvOux1ovFyP9de+xTuu4IvCi8biRf1ozrOfab9bLgxUljf2cyfJpWBm7206HW69XQ0QvrO2d1ahFNLfWMlW7tO4U7q1ea72/n4SEc0Qmz8h2DGv42d2OtX58+JNVRkz9vbVHdJy7PVOza9+mtbeP1nYrtq98Wy/DKtjdfjnc+vkZiOiFdaNxHb6wOm21buHbBqt/bKegGrG1z92K46qGzBrPl4p0wzpr3I+1fn3B+ut9Rny34gXy8dC6WVub1kLdP7dzjKLe+lfvd2uzFtJaoSjXhiUQkxbXw61/AWUEJVN42mNgZGBgAOIyd/8Z8fw2XxkkmV8ARRgOfNKcDqVn/o/6r8T8gnk5SB0EAABkRQ1AAAAAeNpjYGRgYF7+XwlIvvgf9T+K+QUDUAQF5AIAnM4GwwB42mNSYAADxi9ALMZANmBsZShjfMgQgSzGdInBBizny6AOxOxwtWIM4lDalSQ7sKgHutsIahcnUzJDIBDrA9mBTDoMgUC5QCAbzIfpZZoNEWfeAJbzYuYCyutA5ZIZXIFsKyDmAMr5ANVyMb9g4ALRQMyNz21APSog/Yx7wLQKiA8ME2EwGyQuxuABVecBYjNXMjiD7YPKQ8PQA6QfSPNB3cIDVMcNpDmBmBvobhWGEQsAJtImxAAAeNod0DFKxFAQxvFJY2FpLznAdq+xshAJL7xKZE1gGyORTcgl1ivsBaxyAKsFj5DGCwiCHiCtYDP+35fix5DMfG9ezPJTrFbYXfFiZ9ZZsMrfMPoH1v6JyV9x8B8cfcUJr+zSD1jK4N92zeyMUda+YPIjTuTc0N9iKYOf7Jb+FaOsZaKzovOIpdz4Owa2quxeb7aykZ3sObGyZ9V71aPqCaP2jNozkvaF+fRI2oKN3Nk5dqp7dojkZPNNaxJOWMqN/2Hga01CtlFPJ3u5x6RbJN0iMTVj4E8mpnLdyJ3/Yqf6ifzEbHZgk9ZacnpyZizlVm8eZCMf7QLz6YP2HLTnSL1giZMSppzwD9XHtUcAAAB42mNgIApIM5hD4XogvMbIAIbCQKiGA7rD4UQg3M7EzeTP1MG0nukSsyKzL3MiEHYwL2A+y/yZxZalHAiPsIqxmrJms7ayrmO9yPoBFbKFsa1ge8luw97JfpzDhCOfYwIQbuU4yanKGcu5hPM753cuFa5CrtVcj7j+cKtyu3GXck8dqRAAG7N4SAAAAHjaY2BkYGB4weDCwMwAAkxgkgvEYAwGMQEh5QGTAAAAeNp1j71OAkEUhb+FBX8KTdSaTGEBBZsBDDF0LAGCIYCbLShdFgIkE5ZsloIX8HEsfApLH8YH8CJjtNC5meQ79545MwNc8ILDcVVkH9nhnGvLOVzuLOe54t6yy6WcOHKBEx4sF6X/KE7HPRMV8GTZ4YZnyzlOebOc55Z3yy4lXi0X5G0flouUnFwn2e7T9XKVqXJcUXWtm6qdZut4Z6JsofommUVGDTax96vrJ2beG4/CYdtv6FYYdqeTcRBqXfO01j++6sFHh4Qte1LWLFmRoSgTyy8VdbRUU6gt80wcMTsMkfBCun3hhJloI2rARubeP15fnIY5PcaMCBmKz6ch+S1RIV2mTGQWCB9urUmS/qq/8qrfeZ+l1UbfAAB42mNgZgCD/3MYjBiwAAAqgwHRAHja283AwMDGwMTAoK29l4GZQZFBkkGIgZuBA8hjQeGxovAYGHQYlIB8fjCPEYXHhMTbBTSclYFdGwAb/AonAAA=');
  font-style: normal;
  font-weight: normal;
}
@font-face {
  font-family: 'ArticulateBoldItaItalicE1792892';
  src: url('data:application/font-woff;base64,d09GRgABAAAAABPgABIAAAAALHwAAAAAAAAAAAAAAAAAAAAAAAAAAAAAAABMVFNIAAABlAAAACgAAADsl7CxTU9TLzIAAAG8AAAAQgAAAE6GP//6VkRNWAAAAgAAAANrAAAF4G+fdyNjbWFwAAAFbAAAAFsAAADcCEYJM2N2dCAAAAXIAAAAHAAAABwHqQEtZnBnbQAABeQAAAD8AAABU8mgsZtnYXNwAAAG4AAAAAwAAAAMAAcAB2dseWYAAAbsAAAIYQAAC4CvM0CtaGRteAAAD1AAAAG9AAAOyNJ6QH5oZWFkAAAREAAAADEAAAA25KmYVWhoZWEAABFEAAAAHgAAACQHQQLNaG10eAAAEWQAAABvAAACqDieAodrZXJuAAAR1AAAADYAAABIAiMBsGxvY2EAABIMAAAARAAAAdKmfKQTbWF4cAAAElAAAAAcAAAAIAL1AZduYW1lAAASbAAAAR0AAAHmsSobQHBvc3QAABOMAAAAFQAAACD/kwAycHJlcAAAE6QAAAA5AAAASxeksSZ42mNgYHjBCAQMqEASQkoyEAaSKBSUAwIMUAxjApUQYx7tAAA3pwNFeNpjYGC8w7SHgZWBgeEMEDIwysHpNCagIBMDBzNQkpOBpYGBgZkBCRRUFhUzKDIoMCxgevdfj8GDeTnDPQC5/wy1AAB42h3MU2DQDRxG4dPdqmXbtm3btm3btm3bNuetVauGtqUZucXf937/c/FcHiAZyf4PV5JcDBdc7B/JSS5TkML+kpKU0hVXmYpUMjWp7Q9pSCPTOqYjrUxPOpmB9PabjGSQmcgoM5NJZiGz/SIrWWQ2ssrsZJM5yC5zksN+koucMje5ZB7HvOS2JPKRR+YnryxAPlmQ/LIQBewHhSkoi1BIFqWwLEYR+05xisoSFJMlKS5LUUKWpqR9o4xjWUrJcpSW5SljX6lAWVmRcrIS5WVlKsgqVLQvVKWSrEZlWZ0qsgZV7TM1qSZrUV3WdqxDDVmXmvaJetSS9aktG1BHNqSufaQR9WRj6ssmNJBNaSib0cgSaU5j2YImsiVNZSuZQGuayTY0l21pIdvRUranlcXTgdayI21kJ9rKzrSzOLrQXnalg+xGR9mdTrIHnS2WnnSRvRx701X2oZvF0Jfush89ZH96ygH0kgPpbdEMoo8cTF85hH5yKP0timEMkMMZKEcwSI50HMVgi2Q0Q+QYhsqxDJPjGG4RjGeEnMBIOZFRchKj5WTG2AemMFZOZZycxng5nQn2nhlMlDMdZzFJzmaynMMUe8dcpsp5TJPzmS4XMMPespCZchGz5GJmyyXMkUuZa29Yxjy5nPlyheNKFlg4q1goV7NIrmGxXMsSuY6lFsZ6lskNLJcbWSE3sdJC2cwquYXVcitr5DbWyu3yNTtYJ3eyXu5ig9zNRgthD5vkXjbLfWyR+9kqD7DNgjnIdnmIHfIwO+URdlkQR9ktj7FHHnc8wV55kn0WyCn2y9MckGc4KM9yyF5xjsPyPEfkBY7KixyTlzhuL7nMCXmFk/Iqp+Q1+YLrnJY3OCNvclbe4py8zXkL4A4X5F0uyntckve5bM95wBX5kKvyEdfkY65LN27YM9wdPbgpPbklvbhtT/HmjvThrvTlnvTjvnzCA/PHn4fyKY/kMx5L/ewJAbjLF3jIl3jKV46BeJkfQXjLYHxkCL7yNX7mSyhPZBj+Mpyn8g3P5Fuemw/vCJDveSE/8FJG8Mq8iXSMIlBGEyRjCJaxhJgXcbyW8YTKBMJkIuHmyUfeyE+8lZ95J7/wXn7lg3nwjQj5nUj5wzGJKHPnJ9HyFzHyN7HyD3HyL/Hmxj8SpJFobv8BdwbLdwB42mNgYGBkYAZiBgYeBhaGC0DagEEByBIAkhoMmgwhDIkMSQzJDCkMqQzpDBkMmQzZDDkMuQx5DPkMBQxFDMUMJQzlDJX//wN1kqjj/+P/H4mHYDeSBACJeENVAABiAGgAbgCJAgMADAK6AAwC7gAMAAAADP8uAAx42j2PsU7DMBCG7ToU8gZIFpJPVjpUrtiZMiSRUJbQMPiWFqRWIn0HJAZYPPAsx2a2vBiCi4m63P333+nTf1EI10aRd/5Lyk+M8vcjivebb5ELtd9topDOmHqoSD7xsHBsrIGVcqYhVTRbb9EEE+4PwTTm5flAWZE6L44Bbw2J3g9cHz1Qifosj4h3zMkmTpY4AZlwmgmnRGDADx9duNaQWnX+wdNbpamsUAOYmsbO01hpQOSr5Tkp99fhes58yZmXaxZX/5SeGYzAEOZpsQIaQ9CBP0mOhSjFbPCn040q6ijLLq1KC3oyLFjgHFgxO3dt72tOArj5A07qYm4AAAACAAgAAv//AAN42oVWWW8b5xX9llnIETXDWbgNh0MNhxwuw33ERRJNUrLlVbZqy7IdyQrgpAgKBzBsNUicAK7spqHrwEkNx4ZTOIW7PAVo8uSH1mmNAE3ap6K/ICmCPCR9cV/cFi1iqt+ItCQ7BUpiQA45uN+559x77gUIXIcfwz+gewADFgS6PoaBDINpCmFI2TbodMoVueYEHHJdf23Ha/Dj/5AXABDU1l+CH6CHQAGjXUbx0JinyOPlCuRxQAmGzCKujbdRw4EfNI+34hFtNTwmscnOYvVt9HDnq2vXlo++v3Lg+0v7jIXL58+2SMT1T0jEFokouxEFD8Ajw4gKj1izTeJZaUfHsGW2jzlv14+3DDW6GozLXrh6uPfKanv65bV3Vo7+emnXmZPzLsI4APhPJDMBKF3Oy1Ec4ASGY0hOHTctw5RNaGLylh3ZgQ6u3vgR6n/Sa6KLb9z4qoSg/Dc08+j+xnWv74X/cmMeBQBdJjFdrjgKMQAxmGPcmP5v/N8QrG44s2Ggs5+uXV/7NIyiaO7RXTR3BiAQWH8I+0gAPGiBdDdcAc0c4Ckv0MOczjUpAecpBpsD1kk4242XSjAsDwmhTrWNOi4TAuQhazZMHpqJIqqN1xttOAXrtfEiMsnD5M6p6gi2KnMK58tEk1Uz5H2L9nCUQnvwOR7lDuf1iXw0XcuuzpYoUUspmYWS7Jww7f11/UFA4XRR1YLppvlDPluqBp+PFkLzjaQ/2UwX5lTF79ekiMhKwRelUclqDbJCs+gBCIASGOtKAtRoaGtckrM8NhXEgNpI5zE9GyjZjRJxqo02bihufm4maZMlQmBniP+3IyEzVDCEsMjl8xVDivjZq9WCcWxCyxqagPw/uHNlBsemC8U9pTCcCGZ0yRAyxUq41TWkQnU89p3LBcPyyEZkH3rQ/yJm6o2Drn5ZosFfiQY6ULs8B0UMoyIXpTw4uIFziLJIEPEooDjVeoN9THQbOdVgCN4PV9R02w6ei0xGheiMOX6kqdvz53bHd4/Bt3hfojmb/LGPP81zxtSRys6XFsscR1gi56LrhCV5wBIP4xjmVC7OlTw5agQnn2LJcqUcsuQKHOLx05q7YEjZ/qpaCKcUX0jkculY0R83n4c0Q8MLoyixMJ7ultRx21goVQ4Z0z1o1/aIii9dciL1maAYX/oJE0vEvXPlTKxxeHz/m7aRMC2YIWjHCNowYckDMiDZDUogwoBRCoNkhEtSo1invK6uA8LsbYiduqunoejoCebqj4vy3Wyxsif0Jb5Ie/o3ffFG3prPidWD2drSdLJSsF+olw82dXg8U2zMyHTIyamlZEBUTgt8tLk40Xm1YOcilX0EH72eQCcJPglMg1Q3kILxUVihYSvuq3AtapricH0bodsLD25S2iBthAmtLsh0Q4cbv+Jvc0wc7Jd+1ZT2ZnxiMR0qyfH4PezFC95AWJPi3915ZiVROGLkJ6XRgOT3InWlXthZCAYka3VP8agqXIKkYqP84fDM2MSUX44v90dSfP+V/EzVkuKmeYbgkUbHcnWzXE1MzRcKx5J799j5A26tBojXNEjNqCDaFXyQdALFyZ4wBbB3MzvXHRmWeE4b1gYa4M0uCqIGjTu9Gs2mjdYusdH7ea+LY3O5A8vwtGj5+59BFCopieyxQ/1HpEm+jBlLbj+ToyfRFxvzQOmOMIimIIcpFmL3TLtcccgBDbPh3O6d6QV6Wg/hZy8O0c4RtD4gdj0MBzkf5fGAgdVCeeiz2CF0Lt6+9QaafP1O7xn00Ycw3P8aiv2/EwBLHw2zJuc/IOcLXZac7MGDkwcH3+7d6ZE/B8/hE6QGpoDVDWowz8N8klM4hktTDSpPDadHZ1tXbZjnJlNP3Lgm5N42HHZoQCGnjd1PfIJhPajea9FMSh3L6zK78X0sbhX5UZGu9Z5jL/hQbNHWSqaCkM8q17V4zQrCS1LWMrz/hMFAUYgl9Gp77N8wFCgI4bQdVTvyP+DnqVnbEqOmHE6FR0Pp8U3FBRAbKB51FQ9S0f+vOCnnIfKh6E2KzsZbs/5G71mKxa97cXiutKW7X0mLyfSJuf4jeFfKydWwtTT0qN3kdD9IgXhX8sEghkaQM0i3Rylxq+O3WxQcGjlsKN9u93tlRy+H1US90khHU1eXrbPdHc9ManamfLY9fqxjwsLEtBJWl8s7dqSjKw55oJDqHC11zmXK+fjkAiFj/ev1IpkuAmGmPPBNDcN8wqcRlfP/Y7o85Zub48VKm0+w5A6Yak61eCEierPFkO0nA8Zz1bGt445zgEdTvSsUhdYEFN1fq+wtBeGEMyXzQq5YCTZ3+f3uhEksXLGtRL7c/xzdkmLCrnR2rLl/WL+/IYhlIHe9GPk93Ajlp8Bj7dzRwmwvNTJS3uPDI60Fsdw76bsoodDx/Ijqg5dpvLjwFbw/e6rSQtjdj/pkdt0jkW1XnQiQMMhIXIb4sba1N2wbYExA0akAKXo3/YHBkSWB2hxkP7OqoUJetYqWmp1ZyNnzZsxsGVln4xcyvKrmTB7e5DktJGqqniyPVXdm/Lz4oqLEooG4FjWLRnpHLsiNDLbBh/B99B7ZuRJdOQx0DxQA0AVOp1SKxgo13GkeL0lbRrxVNR1ITKUDWQfeOF+msBbh41JITfm0uh31sulTgVOha8Z5+IvPRNIuUZr9Hkv79Fo2PKXffe506acuihniCR8SsjY2Ptrd9yiOYqitjc91IezIwze6diuGfvfurl4K/f6mhv54Bb7Zfxnh/gX4unu5nP+FTJoVEjHkupoP0r4QJW3EI2nQPN6klmy6g7gQCMlyJxcaV8keJfoi2pi8fKWM/vzOIdXJqoznBZZm5ZSOtP4luAb+C2rXBGAAAAB42sXW287bIAwAYEsBHzCHpEnbvf/z7SFmkrYqFb8WrZPwRSOQE/lDBQMAMwD8FvHgJ2jD77/T53Qv5P2N5+vo0APiZF9mRATnHAC3SQMi/B8rvs+hWXG34iQvq7RJA0KDVfWJOoqqBf59rXpW8oRAVK2BiMB5VzNHW6PSV1Y9HvQ+R2al3UqTVqv3vmbSYGuKVtUnis5bY8/KyATMzr4cmW2j2va1zNHWnPgnqz9zlqTjwe9zLCgMIg7YRRF5WnmwtWS2ij4m+bw1d630sqZqRdu+tiqjrXORr6ylOY4fg0BBIAQH4nII4bDmNmlALLOA+G4jwTPn5ty18m719uVSrWTb11ZltPWyhK+sS9N6HgNlDaDqIfhZVQ/r3CYNiPUSrKJu0zxlvTSt5zGIHBVi9KB+iTEe1qVNGhDbqhCwa6UzPWLtWmW3IiheqpXtqLJVGW29bmoVdS8Ip6xb02YfgyQpQkoIEdeU0mFd26QBcbvGr6zXrjW8rFu1ih1Vtiqjrfdbsoq6lyE+0w9vzZXiMcghJ8gZIeGWc35a02Drr7tZ6d+t9561aElQCkGiaynWbFTqP2C09Q9dNRIAAAAAeNpjYGRgYADirpPL2uL5bb4ySDK/AIowHPikFQ6lI/5H/FdisWdezsDMAAUAdqsM9AAAAHjaY2BkYGBe/l8JSL74H/E/jMWeASiCAnIAj9QGFAAAeNpjUmQAA8YvQCzGQBEAmjEJq7gvgymj7/8jDIMIMG9gkMclx6TDEEKqeUA9okzJDKKMexg0gbQmkK8AFk9mYAWLizGIwtSB2MyVEPVgtcn/X4DDqRWk//8/IG0Kd2clgxNE3//zDCMYAAB8ThVMAHjaY2AAAxcGRgZOBgMGZgY2BleGoP/bgGQImAwDk1H/bwPJBDA7GUymgMkMMJn1fxsAScIVxgAAeNpjYCASyCBBV4ZcKsHpKHArLsiowFjOuJmJiykKCM8yczCrAKEHcwzzMRZWFn+WFUB4lVWZNQ0M+4HwwMiFAN1ciFR42mNgZGBgeMHgxMDEAAIQkgvEYAwGMQEhnAGQeNp1kMFOwkAQhv+FglGTHox67sEDGKlLuHFrCWATQgnugWspBJpsKGmWA3efx/gUPoUP40+7UQ66k81+M/PPn80AcPEOgeo88FYscMVOxTVc49lyHTfoW3Zwz4mKG7jAxHITd3ilUjiXzF6wtSxwizfLNc5+Wq7T5cuygyd8WG7AFbDcxKNwB/n+WGSbrfFaadsLCpOlB52YtTfW+TLRXrRL/bNqmOuVF5lEZ+konqpJEPZkX6nhYhbPlZRdX0r5K++c5JUaA+TY44gCGTb8v4GHFlK0+QasGtZTHKCRkNesjsk5lsw1swg79v1/tCGVGqtSZ8qJk2KEGFMobjGgogfJPSvGEAvM2JuTJaNLX1nGX+6dH/cz72+qdE3yAAAAeNpjYGZg+P8FiOcwGDFgAQBgIwPEAAAAeNrbzcDAwMLAxMCgrb2XgZlBkUGKQZiBm4EDyGNg0GFQYpBk4AfzGFF4TEi8XUADWBnYtQEqWweOAAAA');
  font-style: normal;
  font-weight: normal;
}
@font-face {
  font-family: 'ArticulateItalic Italic155B6B62';
  src: url('data:application/font-woff;base64,d09GRgABAAAAABPwABIAAAAALGwAAAAAAAAAAAAAAAAAAAAAAAAAAAAAAABMVFNIAAABlAAAACUAAADsl36xf09TLzIAAAG8AAAAQgAAAE6FE/0PVkRNWAAAAgAAAANoAAAF4G9NdtJjbWFwAAAFaAAAAFsAAADcCKIJj2N2dCAAAAXEAAAAGgAAABoA6wcsZnBnbQAABeAAAAD8AAABU8mgsZtnYXNwAAAG3AAAAAwAAAAMAAcAB2dseWYAAAboAAAIeAAAC6Crn7W7aGRteAAAD2AAAAG9AAAOyBIcXZNoZWFkAAARIAAAADEAAAA25KuVUmhoZWEAABFUAAAAHgAAACQHPwLIaG10eAAAEXQAAABwAAACqDjSBD1rZXJuAAAR5AAAADAAAAAwAO8A82xvY2EAABIUAAAARQAAAdKiuaBybWF4cAAAElwAAAAcAAAAIAL1AZNuYW1lAAASeAAAAR0AAAHaNPV+DHBvc3QAABOYAAAAFQAAACD/cgAUcHJlcAAAE7AAAAA9AAAAPUF9WnB42mNgYHjBCAQMqEASBxsLkMSiACgGAQwQBpRLyCgaAwAuqwNFAAAAeNpjYGC8xjiBgZWBgeEMEDIwysHpNCagIBMDKzNQkpOBpYGBgZkBCRRUFhUzODIoMCxgevdfj8GDeRHDPQCstAyaAAB42h3MU2DQDRxG4dPdsm3btm3btm3btm3bmN2qVUNNrSHX4u97v/+5eC4PkIxk/0cqklwMF1zsH8lJLlOQwv6SkpQyFalkalLLNKSxP6R1TEdamZ50MgPpZUYy2G8ykVFmJpPMQmaZlSz2i2xkldnJJnOQXeYkh8xFTvtJbsc85JJ5yS3zkceSyE9eWYB8siD5ZSEKyMIUtB8UoZAsSmFZjCKyOEXtOyUoJks6lqK4LE0JWYaS9o2ylJLlKC3LU0ZWoKx9pSLlZCXKy8pUkFWoKKtSyb5QjcqyOlVkDceaVLXP1KKarE11WYcasi41ZT1q2SfqU1s2oI5sSF3ZiHr2kcbUl01oIJvSUDZzbE4j+0ALGsuWNJGtaCpb08wSaUNz2ZYWsh0tZXtayQ60tgQ60kZ2oq3sTDvZRcbTlfayGx1kdzrKHnSSPelscfSii+xNV9mHbrIv3e09/egh+9NTDqCXHEhvOUjGMpg+cgh95VD6yWH0t3cMZ4AcwUA5kkFyFIPlaIZYDGMYKscyTI5juBzPCItmAiPlRMdJjJKTGS2nMMaimMpYOY1xcjrj5QwmWCQzmShnMUnOZrKcwxQ5l6kWwTymyfmOC5guFzLD3rKImXIxs+QSZsulzJHLmGtvWM48uYL5ciUL5CoWWjirWSTXsFiudVzHErmepRbGBpbJjSyXm1ghN7PSQtnCKrmV1XIba+R21sodrLMQdrJe7mKD3M1GuUe+Zi+b5D42y/1skQfYKg+yzV5xiO3yMDvkEXbKo+yylxxjtzzOHnmCvfIk++QpGcxp9sszHJBnOSjPcchecJ7D8gJH5EWOyksck5c5bs+5wgl5lZPyGqfkdU7bM2443uSMvMVZeZtz8g7nLYi7XJD3uCjvc0k+4LI95SFX5COuysdck0+4Ll25YYG4ObpzU3pwS3py2wLw4o705q704Z705b7044H5489DGcAjGchjqav5EYSrfIabfO74AncZjIf58hJP+Qov+RpvGYKP+RCKrwzDT4bjL98QIN8SaN5E8FRGEiSjHKN5Zl7E8Fy+44WMJVi+56WM45V5Es9rmUCITCRUfiDMPPhIuPzEG/mZt/KL41cizJ1vRMrvRMkfRMskYsyNn7yTv4iVv3kv/xAn/xJvrvwjQRqJ5vofMEjK1HjaY2BgYGRgBmIGBh4GFoYLQNqAQQHIEgCSegz+DIkMyQwpDKkMaQzpDBkMmQw5DLkMeQz5DAUMRQzFDCUMpQxlDOUMlf//A3WSqOP/4/8fiYdgN5IEAPmQRA0AAEwAWABiAf4ADAK6AAwC7gAMAAAADP8uAAwAAHjaPY+xTsMwEIbtOhTyBkgWkk9WOlSu2JkyJJFQltAw+JYWpFYifQckBlg88CzHZra8GIKLibrc/fff6dN/UQjXRpF3/kvKT4zy9yOK95tvkQu1322ikM6YeqhIPvGwcGysgZVypiFVNFtv0QQT7g/BNObl+UBZkTovjgFvDYneD1wfPVCJ+iyPiHfMySZOljgBmXCaCadEYMAPH1241pBadf7B01ulqaxQA5iaxs7TWGlA5KvlOSn31+F6znzJmZdrFlf/lJ4ZjMAQ5mmxAhpD0IE/SY6FKMVs8KfTjSrqKMsurUoLejIsWOAcWDE7d23va04CuPkDTupibgAAAAIACAAC//8AA3jaZVZbjBtnFf4vMx6PLzP2eOzx+G7PeHwfrz22Z70X25u9JrvZZJvNZkuTibZsomRJkyU0FEKFKqE2QuImHgipgPIQECDBQ16QyiMKiLeoUKmKKpBASPBAQWr6AomXf+zdrBdsjayxff75zved850DEHgfPoS/Ru8CDBgQ7HkcNKQdiKYQglSpBLrdsVqgaQQNcr2/2dmEDz8hLwAgyAAAfgp2SZyv50QQsNiOAN2nYzVDMY1v70q7u/b/igDgX5LzOSD2XCxLsYDlaBdNTu7ah6eVgAIVTN4BIwANnNl+A/XvbW2ht7Z++J2LcP0+2nj2s8H17rOHaBIABE7sPUH/RL8BAVAAyZ7AQ5mGWZnN0i6UoEQEhrh9T30ECmzoSMlwKCgmkFHvIFPkyL2Omo0OZdQTCL0ZKM3XeleXC5K+VO9eXtR2jJe/ef7kjcVMqHJs89rM/M6SCn9QXhlPta3XZ8snzOT01hePn3vn9lLx5PW5sUvWekctnLhi44rsPYF/Ry7AgymQ64VrYNwFEnkAKJlNsOPYh3SKRsoQXbc0xJcdwdaFIg85zCimwsF9kOSHkNSBzYamZByM2YE2aFiPdVsKH07wSrsUoT/LxpHDycBzfhQ+X1MmK3Lp9I05ISEi3GtqL6j+2qKcXRxXPmHlsiLIfmfSmMl8Tql8w6kW8t6z1bqgNpTGUimAoJtnG9VQ8ALv9mkdW70qyel3JKckiPQ4NxAwiAlsDDuRRI2QrMMhxyGj3jKZo+DhA6ks6ceN6MqUVFX8sbJcPTOtZhevHCt2YvBHbi7bPVtdOeHynnNS4cbp9syrmw2Xy+aTPBt9GX0EJNAAqZ7gAwoGeoxV2AajYzfKDxAcCj1giMNDNltmB0scZJQOPGSzNeAvJBkBA/5qoZmuiv5owCWmy+FEXfRFRc+i20dtYpZGwVPL+sJYuFrU1lvGS0E0a8Fa76Qk+vVGK6yZqj8o+irN9qeNi0lfxZ+vKxMrxZWvFDW1WoNzB9gdhDcW5IDaC4kg6gAchYESZRXsJ3XqOqzT0gj+dAdKIvng4Cib2pBMovxPWmZ9IwBpBC2K7t9D8NRqcqHEl44Vd7+kLlydry1VJbihTyzPchwdqIc9vHNhhvNvuNzXX2tce3E80Vgkqk4Raf+K/g2ihFe/F/As4BEIe9gww2MGP2d1gIvAIhgYg7FblDR2B++zCN+TQ+WEILnv8F+1LOs297pLCAS58LGKqHLovishLLZX+qvwwYo+oye5cIShbGakvQw6TpgJgmmQ7QVVEPWBMg3MqLvMmngae1FtRNjDHh5qO+CkAwMctiXNmQkCpdWF/y+xSST2p/RYXPcLMcHVNRITkhKXneX5i5NCRS/7g/qaOn9e8KDIYkuZa2X0SupMtW2JSDgHW7FaNiT6hWrDjHSOS5Jysf8nbdaI0y4vuy6FlleNVCTaWKmvvFFJqbXmp+xOUUhyZVKtNqdCEMhuIAssZkVGxgA5j9aqyBAu97uaQ/aNgY0BcFT2jFtt2jFWKc7oMbplfd/qouiZxpkNuKNO9J9AMaLyuVZ+4pjc30Mf9R9p2jmb1QKBkEePBy4u9twOSFOQxZiB2H5wyfbkgGES+e5Y16zkTmgH9m/uENR2nEZQY8D3GBLB4GHEMOCO9Y5Ffhxmh+eJajWg9UJhkHOBXJL1kfzSuIJzJENmP8OjObZGUjySr2kww4SloaXhee+0NcPmlOJkTsRT1iyic2puIi/RbWuL2fSgxIbeWnDn19vJZjYI7+Qn+x/CRklMlqtTE57+x3Dak3amyqWpmdAegL8vLVSy9ZxeEpWxQ21cIA6iPd4DogEyhkI4SmCzz4WxITuO4OThCE5UZuhxa5rCRtFWxtG0LHbTh1IvNVYuwM8ExyJEm3xA9haN3ORs7Bn8rblmFNf2naAxqPcCcYKgDGI+EKNBNsZmiYklqdDowDpS7vC5lUFTdBwYQetgCDwKZPRYdjKkZLlETU1NiLncdrmkXuq98oVSQb/Srp+ZSsNyspULRULK5XqsWZAjYm67Nn+7pOZfe2X2VkFX4u11Qs3ev/b0AcYAqNvVy4MIcdqMO8IWsI4HE/V/nfa50Y6AI/1oewQxiH3SbJBTzc6YQFw2pJSldkHLblfqsVPtYjsbZNC0dQsxLIM2/UiyOpV5Yl3dqdkxQTfMqGpkfAXt1aWz36rHVL+c5Pt/RhpbbtT51UIt2Zwfqgp/PmA20GMxFFysFwsD9xoZSkdElOB3iceVZ/QI3bS2HLZ+56te0Qt/QTmKkzPSf+AHGpGNogHce0om35vk9JK9Y8j25MsLbJ7YU4xyHEzxkfHnIHRQwcF2oe3bUrOhU8+n4FV5XCyYEU3XItn2QjqzUBDyLanSGXyjtmdT8TkV3vd6Y5lgKhbP1hW9q/mdvjW/J6+F0ol4tprKt1W/l7freYpg+zG6S3awTC8QBWkWCACkBdKMcczsj+bDelIGYg2HCd63SWKZptEltg7vfr2CHTSeC6Q5jpUjMpOpxrxOurbL3ZQvpb4GH7zHJeMy03LSq5iMnWAqL/pM+R8rn1fuESRdUt1LsE/2A9JZEmAQy7BJTHRArpHOyh7sNKR+TeJ1o6XdhQb8G0OkiGxOrb3ITlrTmPLJaUExY5LmNqxSaa1orC8rFRjtf8AnPJIieeS4tGx8bDMxT8pXI89nANdzQJbBaFAA9l6JyZgngx5fP73dQH/Zhv3+Nvzefgy+RWJ4eyOlyT7KYxd24MON1N5Gh9H2G1nX8ujDG+OWgh7fVNAfrsC3+5fJaZcHn2+TE/cek5lWJCcGgb/n9ADaHcS+wXkkd8nm/KAkzOGxj4RMvpbxKwGfU3JpM6kXXp5Ef7x0IVVL+TC1SlOtHor0r8K74L8QCgNOeNrN1ttuwjAMBmBLa3yKk/QE7P2fbw8xB3Yxlgg6IbX4ChW50tccfgPACABfIgHCB9xX+PX7739/SoCaZwEGDAOit34wIsIw+AO+e+0RpT0r/sfKzTPHIf5Y5Y2sURHwBau6trUGwoGoWpWIqpVQ7l57RFmk1krbrbFjJbdSuFljtYbgeD3cmoyAhgfW4cm38pVtrcgUmL11MGauVqbYOdn7Vk7cWnm7NfnKQtOOwkHkahWRahWyw60lM/AL1uwr21pJGG/WVK1+Pwmnzi22b41FWqtst5aO1XNIBVWrNatqteobWKdRQMID65OgGH0Xd3JIhVS9NZRq9ftJJXdusX1rnrS16nbr5Lu4zSGOSjFW6xhjrNYo5XDrMitoaIJks3X2XdzmEHuUmVXrZGbVajp2bux9a10iKD6wPgnF5TpqNplrkc28Fedq9dwxnQ63ntYIEZvQ3GxdO1YDScYpVeuSUqrWFOdOOu1b55O9ZD35ie3MF8nkZl2r1XPnHayXs4FhMyBstp79xLbzheYkOV+tOedqzbZ00mnf+rwkMHpgfTLsXPzEdmapkqQUb6VTKaVai62HW78B0pgSFAAAAHjaY2BkYGAA4osBeVXx/DZfGSSZXwBFGA580rgBpW/+D/+vxOLMvIiBiQEKAHk1DXkAAAB42mNgZGBgXvRfCUi++B/+P5DFmQEoggJyAI8FBg0AAHjaY5JjAAPGL0AsxkARYNJhuEqKeqB9SgwDBJg3MGiBaS4GL2qYB/S7FNhPexj0mZKBWIdBn7GVwQbIFgdiZaBfNZH8rclcyaAMEgerTf7/ASzeClTX+v8PVJ89ME5cmR0ZXCHx8/8WwwgGAOM9FTgAAAAAAAAALAABAAUAGAACAAYAVwBX/+4AYwAf/6QAZwAf/7YAaAAf/8kAagAf/7Z42mNgIBLI4IAGFMFIIFxKGDLyA6Ev42rGX0wWTEuYHjP9B0FmYeYi5g0sTCyxQNjDcotVnjWetZJ1ERBeGLkQACAtiOgAAAB42mNgZGBgeMFgx8DEAAIQkgvEYAwGMQEhOAGMeNp1kMtqwkAUhr94K5VS6OUBBulCF8qoxUV2UVQCYiTNwm1MRQPBSIgLX6EP06VP0Qfow3TRYzNQF+0chvn+c/45cwFueceiGC2ZBVvUeTBcosaz4TL32IYr3MmOgqtcMTNck/yLOK3KtSifV8MWj7wZLnHDh+EyT3wartDgZLgqd/syXKNh1Ufp/pjFm22umlFL9bQeKCfL4+iQhPlaTZN0FSbK3UWdi6ybh0kcTbx5MHOGfW0HwXi58PxA625Ha/3rbBdORqTsOZIRs2FLjqJJJC9V9NASAyFH6rk4Ig4khMJryU6FU1aiE1EuO6l3/vG6sp595/wEjzmB/KDDkL6cYYsKGLNkITVf+HxyV7rpn/irZ/uy5zdEIEpzAAAAeNpjYGZg+P8FiKsZRBiwAABatgOFAAAAuwAAAAMAAgAAKyu9AAIALgAkABoAEAAIK70AAAA8AC8AIQAUAAgrvQABADQAKAAdABIACCu6AAMABQAHKwAAAA==');
  font-style: normal;
  font-weight: normal;
}
@font-face {
  font-family: 'Arial Charset1_ 5gsjxdx62F8C7DF';
  src: url('data:application/font-woff;base64,d09GRgABAAAAADKUABQAAAACcsAAAAAAAAAAAAAAAAAAAAAAAAAAAAAAAABKU1RGAAABvAAAAB4AAAAebSppBkxUU0gAAAHcAAAAQAAAEZt+DhLCT1MvMgAAAhwAAABgAAAAYBRLfapQQ0xUAAACfAAAADQAAAA2/Xs+Q1ZETVgAAAKwAAAD4wAAEZRQkmr1Y21hcAAABpQAAAAnAAAALACSIFVjdnQgAAAGvAAABTAAAAZurb/fjmZwZ20AAAvsAAAGiAAAC7A4pRYrZ2FzcAAAEnQAAAAQAAAAEAAZACFnbHlmAAAShAAABxkAAAnes2IOpGhkbXgAABmgAAADnQABpqjq+6rtaGVhZAAAHUAAAAA2AAAANutLVsxoaGVhAAAdeAAAACEAAAAkEjMNNGhtdHgAAB2cAAAAcQAALAQ7bAHQbG9jYQAAHhAAAABIAAAjMOo37ENtYXhwAAAeWAAAACAAAAAgF0cMj21ldGEAAB54AAAAQwAAAGADoAVhbmFtZQAAHrwAAAwKAAAuRsA+ZJ9wb3N0AAAqyAAAABMAAAAg/yoAlnByZXAAACrcAAAHtQAADC+hsujqAAEAAAABYXJhYgAMAAYAAAAAAAUC8AMbBGcEaARpAAB42u3QMQoAIAxD0WTR2TN4Rs/idZ2Fglpw+29rSTtEarPaUtG1Ea/7Nj38S18ACf4SxalL0yYAAAAARBYLKwFhAAMDiAGQAAUACAWaBTMAAAEbBZoFMwAAA9EAZgISCAUCCwYEAgICAgIE4AAu/8AAeFsAAAAJAAAAAFRNQyAAQAAiICIF0/5RATMHPgGyQAAB////AAAEJgW7AAAAIAAVeNpjYGRg8GXar8RkyaLGwOBwi3UXkK/gWJSZmKMAA/+BgMH+/z/HIJ8gAwOgKgYAW+kO73ja7dZVbBZWAIbht2tICkWGDR86YDBsuOvQYcOGDh023H3Y0OE6dNhw9yEdXsHaUqP6/0VKi7uefTsXC0vTpLtYFpL/XDz5cs79mwO44+7210nh7u72kZsbWVMkeHrxwsPggYd5R0pSmrekIpX0xFOmJrVMQxqZ1pqOtPJj0sn08g0ZSC8zkkFmIqPMLF/zCZlkFjLLrPIV2ciinZ1s2jnILnNac5FDfkpO85Lc1jzkknnJLfORR+aXLyhAXvkZ+WRB+ZxC5JeFKSA/p6AsYi1KIfOMLygsi1mLU0SWoKgsSTFZSj7lS4rL0pSQZShpnlDWWo5SsjylZQXKmMdUtFairKxsrUI5WZXyshoVZHUqmkfUoJKsSWVZiyqytnxIHarKr6gm61LdPKAeNWR9asoG1JINrY2oLb+mjmxMXXOfJtam1JPNqC+b08Dc4xtrCxrKljQyd2lFY9na2oYm8luamgTa0ky2k3dpT3PtDrSQHWkpO1m/o5WJpzOtZRfayK7yDt1oK7vTTvagvfyeDiaOntZedJS96WRu04fO2n2tP9BF9qOr7vvTTQ6wDqS7ucUgesjB9JRDrEPpZW4yjN5yOH3kCHmDkfSVo+gnR9NfjrGOZYAcx0A5nkEmlgnWHxkiJzJUTmKYcTKZ4XKKdSojjIOfGCmnMUpOZ7ScwRgTw0zGylmM081sGcPPjJdzmCDnMlHOk9HMZ5JcwGS5kCkmikXWxUyVS5gmlzJdr8tkFMuZIX9hpolkBbPkSmbLVdbVzJFrmCvXMk/+KiNYx3y5ngVyAwvlRhaZcDax2FznN5bIzSyVW6xbWSa3sVxuZ4XcYd3JSrmLVXI3q+UeGcZe1sh9rJX7WWdCOcB6E8JB6yE2yMNslEfYJI9af2ezPMYWE8xxtsoT1pNsk15sl3+wQ55ipzzNLhPEGXbLs+wx1zhnPc9eeYF9JhBv9ksfDkhfDko/DsmLHJaXOCIvW69wVF7lmPTnuAkgQPoTyAl5jZMyCC9zlWBrCKdkKKdlGGfkdWs4Z2UE52Qk580VoqzReJvLxOAjHfhKpzUWP3mDi/Iml+QtrphL3LbGcVXewd9cJJ4AmWC9S6C8R5Dx4z7B8oH1ISHyEaHyMWHyifUp4caXZ0TI50TKF9KHl0TJV0TL18TIN9a3OI0374iVhhvS1fT/vukPP/Cmxye76XFJND0uUdNvJ9H0W4mafjMZTY/9u+mD/9F0ZxJNd9qmOxM13WGb7niv6Q7bdIdtuuO9psckanq0bXq0bXr0B9j00P+p6YGuprua7vqnu5qezKbHupruavq/avqFD7/pfwIYclfTAHjaY2BgYGRgBmIGBh4GFgYFIM0ChEC+gtL//xDyQSpYngEASnoGBQB42lVUeVDWVRQ99773fh8h0ky5AFkKKpOQmThmjg5uqS2ACy5kIlkygKaIyqiJKOKeK6MkuGUuoCaa80FIWu7ZKEtqbhW4ZKiTQs2kufB7Xa0/6jvz5s33fu/dd+955x5ThkBThiBTgEAdigDA1sq48Xh2U+wN+Rb4eOZbAEr/HUAhdlEKduEbHKZ6ObUb++DFCTTH61iHDKzCAjgYISuLMFhgZH0VBVovOmATlIxy2TscmShDMwqwNzEL89QZOTUPjRGCXhiIVCylKJuOkajR2eiCKEzARJpt4+wym2O3YCv2qRO2AY0QhA8E5faOuWB/Qns5sRp5qKGcp4rRU26ZLTvXYxLyVbwmm2QfSAbBmCo5aESjnA5yuERPRC0FUIbqI1E22z32qOxqgXgkIx9l1Jn6c7AZaaNtOZrJHdMkah72okRQigO4RH6m3m6x9QjES3hT6vGigg4qtyHL7SGMGWGpHbrKl1R8jW9RRa3pEKcaPxNhepqP7Fk0QUcMlWwL5OSvdI8zBbPUcd3P9oa/8LLyMds4hisURB1oAA3jdpzKG9Qk+MiNHQVjkCJ8r5Ho1RROJezHlWqz3qkfOs+7l62/vEgo1mI9DlFjqbQVTaY5dI6ucR9O4LV8Va3S2/Vpz2ipehTGYyl24h49Q6/RIHqXkimDFtBKyqNyqqIb3IuH8DiuU8kqTR3QvQWxerLONvPNx84NN8496n7v3rMRdj4GiR6yJPvV2CCV7UMlLgpqcJUMNSJ/QSsKpqE0Q5BJS+kzKqTt5JVbqugq3aQ/6E96yBA4/BwHc4igNU/iqbyK13GloIp/4/uquQpR4aqz6q7eUamS1QK1QlCsruggXamt8Bxhcs1GU2h2msOm3vHzzPGBz6lHmxvCGqpduAvdXHev67VX0FTeMEhYaInukv1owVh571xR3G6cIT/hLojCKJKihJkEGktpNE2YnEv5tPVJ7kW0X1g6T3WSc2Nu8STnl7kz9+YBglGcyGm8gnPYy+f4gfKoRupp1VSFqf4qXiWqKWq6ylV71Cn1s7qq7qpHAqt9dUsdokN1uO6vE3S63qBrda0ZaU6a646vM96Z75Q6v3te9UR6BnoGeeI9yz0lnrM+74k6j6AYX+I/P7qsslRfVYxl3EkHcgVXiJ4TMEZFsyiVC2khzyQvtzHTnG7cjWJQr0OF6+O8ke9yNxVNb1MsxnLHf6I5TfQOmbrrI7it90ttFRJ5muNHmVzn+GEvgbvKncfUKzpcncQlVUMevQk/al9qTre5QA0UFRzQkSYOwWodilQazUQx9wV8H/osER3H0A7xhSEUQX8pC8UxoqIu6hqyMY4v4Lb08UJ8QmN0EpahE2WgFtukK9qZCU6Y05S+4xS9mJ8lL1hvl+q6UhtSpgnmUrzKd+r4ItJRqX1RrT6X7Cu5SEXrejOYkqUDZmI+0mwWpps4fZqSoGgY2urL4m4ZKkIHyzxLXGWkeFqJdHeZ+EAvFS0rAaKcKNHFUHGIfMEa8QktCkqRHh8uLlYBrzOES5Fk/ElcB9An3cEYYbchzyZhgs1Be/GDBTZDIhbiOpajkOa5MzARL0jnVFOU6ceVpp9tz4v5Isdy7v/fV9huSwG4JSiSP5HmKyzW5xGLHnaJ/UHU/aI4bB7ex1v4Raq8Ize8oQ6ikxvDX9h+aqLUW4NBtsC2JF8k2w8xAPux1WMw2hMub7yHTku9M5DIg+0UleimCA/LhYWewla6+M8inaaz9X0skZ7PFb/5VPpmh3SO9P7fxJvFSXjajVbNcxNHFu8eC1sIAwICBo+z6dmOtAkjhewHiyOzZmJpBEaVxB8ymTFQmZEsx7D5cLJbqWX3ogsVqiFVOeaYP6HH5CBzonLf/2EPe0yqcsnZ+b0eSZZSm61I8/E+fq/f69evX493++Hf//bpJ7sff/ThB3+9f2/n/e1O627w7q2N5jtvv+ldW/zL1YXKG/NXLv/pj3/4/euXXiuX3IuvvvK7YuFl+VtHvPSbF+fs2QvnZ86dfeHM6VP5kyeOTx/LHc1OTR7JTFiclXxZj4QuRjpTlDdulImXMQTxiCDSAqL6OEaLyMDEONIDcvtnSC9FekMkz4ur7Gq5JHwp9L9rUvT45moA+ouaDIX+3tBvGfpLQx8H7TgwEP75nZrQPBK+rn+2o/yohuGSY7mqrHZy5RJLcsdAHgOlZ+RuwmcWuSGsGb+SWCx7HEHpWVnz9QVZowj0RMGPt/TKauDXbMcJyyXNq23Z0kwu6ZOugbCqcaMnq3rKuBH3aDbssUhKz9WTXp61Ind6S27FdwI9EYfk45QLvzU988//nj9kMfjpavD5qNaeUP75e4JYpT4X+uvVYFTr0DMMMQZsrUI9UnW4foIkNtYFvFkPw0Dzh3ApaCY0q3R+HemTJLov9FG5JHfU/QhLM6s0W3vg7M3OevsH/2GzvlDNQDr6mi3DuDaXvMDU2oOnFzxxYVxTLiX5U2likxMn+8T08VGiM9QZysCJaqwNM8spIrmMgtCiLRBJIDGneXp05plqzwOGX8hhpbewIvf00Wqk8hWSk70+UshLoX5kqAD5/XfjkrgvmSzkf2REUp0MSw36Aa1dV1+8SCUyVcWaIsZFw18ulz7rWVLu5gVeSB9bQW7jsHIJ6XccWuDHPY+1wOjuapDygrXsPeZdckNtRaR5PtCc3SBNd6AZmkcSlfwN44yxszpbHF4n8+fO+DsVzc/9H3Un1TfWZWN1MxC+ivq5bTTHuFQ/P9T1KX2mGkzYVp+y7AmjRVHeGYKJCaZ1poBr0hT1Vm8qi6o0Ei7qOh/dSJ9hznF+pVHv4AeyMq9Ds36YuuKO8wtj/Fh402oCAWeKVqO5qVRuTIdSSx0u91+oeNYMHFHVbAM7s4Crd/B8nu7Q1h5SViUA6i8V9dkxoN2nQ/yoOsulOhqdUnUp6ipSce+g25IiL9W+9a31rdr1o0Hh9A6ePbZ1/UmIXO3wSrkkSaPUVsImCnDj2Qk3xJXq41C/44ZSt1zpyKCDuSQVNu00oyooiy0lkj9aTTz+aH0z2M8zJh41gz2LW9VoKUxehi7YF4x5RmqRlITECGJYgyM1e1bW4O19j7Gu0WaMwPDtHmdGlh3IOGv3rFSWTx0VjSOPWdBkUo03QGcgy6aybop+pY/OQpMnzTOGE4cZZfpLwDQDL3fFq3gL3qJ1zUJGSLQHyTNgFzh7usivcTvBmGtG3OPdZMGz981Ia31kF0iSdYcyRE6wkYHgL534xuEMNjaDp4sM45snEEv0o06LIEb3kGlMVOfvusG0pRrrqEBS5ubt3IhakKHmUr8n/+HQ7PQt+cCBUGqBbg1Qwq7PhUoJ/CWy0r4VpE9S8dIcRgp1tzXA2nOoiUN2Gqamrp7OUQ8ZevvXwNun8EaEGrjT7f/pDdFrfpue5jLhJ39mMvWPUzp1qu6oTdSjo18kx/04wJ6YC80IiOQrEwk3h1Mb3wTbtJcENTm0SXkzsd52zZubt7op/S0g6MahexmL5YitkFCSNg0V/i+C+AiIDhIzuMovDDje59Ltq/T74+zOkK3TjW+Uwmtpm8BczJZ19H1bfxC6Q0hMc1bY2xXa4BVjfJ3uCMfOdd1txwgR581yW0JwEwIRtNIM0kGt6MupHcOMstz3pD9yx4ZET+BoURiIpqO7KyIKRYQewleRbFvoI3iLbXw+yZj6xko6nxU0f7xitQ5bRstm6yn0s+24I6m5aqr3NPsUYwbRsfVAM1spiRpCiIU6wBi+qCeLy/TCtevKuENfdtv0YddJPzkQrskOjWb70gkBsQoml0gcNlqLHm1F3413IxeZOKVOK/GGwoa/i16VKbZvRehrIi/qwix1bINDEpaJCzFQCjxaICDszVXUH7rJ3anCocRcH7spOGtGNR8RemUAmTIXiE9cbc3MQ0mT52ub5lzAQlHyjhSWkV4PVWWTNXZRs39spPbLZGoPFiw1gyQcHACo96TAH62MdsI7+nRj7baNxJZ/AuhmUM4AAQADAAgACgARAAX//wAPeNqNVmtsFNcVPvfO68577nptr72Od21jl3SCvfbuGjas2AESJ8gi4REvGLrUVZsGV0SKUaCR2gqkiliq+oOqAYEiNUqrCv+IWhs7sDGN6kpW1DbQWirJj0pp+GH3ociAkEUtv6b33sU1f6pmRnvmu3PPmXveZwEjAFDYDRJosGsCo1lVK+PLQRUo8qwEhibPIqgjqjKLpd/gTtDRZdQOMd97mF/Nv+At5Peu5qHAsLfCSGeqiTbRVkYQyLCSlKZWAgWWISlPAWA4Jo3j7yqT7DgTfjp6zj/8AUC4ON7cmlHK4WLQ3PZkxlQNTQEZgaKo5l2dEEnCoJG84epndayXw6mg2nYz+t+QJOcxCmyaQXXW0JWYz5TxuTbeql/KC6U8dq/mGUE0ksvxX2cK+X48sJCsGaComDClIFYoeNO1uVRnf5WUTVdLaUHPd93a8lnnrZQ0jmrv31/7V4UCILgEoLrMCk/ax20YJ1817TIKJoqYgQ9QAMUxjHe/xIwj4cPAtCzcRxyb4j5cDu9OcMCsvRts5siK8G3FtSQdECa66QDRsWGqnof7TM+2GS2HS9c4l+lBOfz7BN9hYHHCdQVYmeBc0OH7/i1BoFCYmvJmZqZopDbn+8JmH+JjKlcqSGhJ01T7VEElQWVBFUFJOXwQtHCELcGhWhbDDqe6xakhqMY1sG0hsBgkOGpTkJU0IhlXEMWSADkmEIKwwQ3nXxNAfOQGLkIEPFwMbBAHgTgI1j8LiNuy0LHAVC/kC/l8xZhSxRpxgaDx4Axgl0RxnMinrTet3zNXWnusPa70pNxqP+Uclo7Kp+03nGGbmFghObvbeRH3Ss9oAdlr73KMS/iydFG7SEakK5oawa7jpBQcVRRMLNtOKYRBYh1wD6AAYUyIbpimbTuOx+M0EDkbwZFJPAI26ryqJEkZdb5v6QbjEQlhMF8xEOhFIxlYZ0xkTjKzHWQyXlxmDxfBTiN8yMrB5HnDquEhWGCh4HoRku5rHvLKuHg9qQwoZxVJKeORcbq9P+bXeQulhVI+tur7eW++vs6bZ6v6x5azJZ7VeVEB63e9Nz8/rLT7wz+YHm6P8UdnCnpHzYO9o437jxz+EKxwmWXsp4DDT7dt29aPekcttrd5/5FRvHs02HeEJbQdLo45Bt/c/TWxvH2tKec81ZSzywxuzTldWwV8fwt7uyVXiVP/yaESDJVQqb8feLxskwBRHGIR7CLMFE2Lu8AKMM0aR01t91bURFsoakH0EtqEjqZq6rLo60i5sVb89dphZXL5wU+e3/e2tLLUI3+8nJXvLCdZGfeE/5Q+Z1VJ4Qlcxesy+L6BZbvVztjP2Eo2mm04hF8yDkQPNryCv6W8rH8zOtAwlbitfFL1Wd1c1Vz0Xu0XdXNP3EmEiZpEwq/P1+Tre+tfS5xPaO14k91e8zTO2r34WbsnuqfhkFG0X7Hn1H/ULKEFx0PVkmN6LsQbTI2CUd0gmTEW1kWwWV7wsMYYFmGdKMbSCG6EDyoRnyhCK3V3eo+xuuFChVXgR3zBpqLb6nkzFHk0oAP0LJUTgWnivkTAa59GeE+g5XAhoLwpUNVxGI2JPV7PJi8w6nieyteVCqTrlUZvrGt3rUhfjxC70sxYY7IqwBHZfK0Y2aR5j95pnuAKthd/q/1Z+1wLNTmhFbQXNUlr5HppMd6wtEaugSbKW7P4WVq96B11jZl9lYYtrtKQ7++dZ2DV37hKQyyX2ZO18/wsbwLzrA2wH+WNnGVuCfGsio9J1WWpIzBOSCZyHDDMOFtOnDA1VzR2v5CO5Ao+S62mrNrS3NaWzUS60101tTRNUbQm3dWdzbS1NKvStpenz3xy6ju3fzhwsWN8NfneqdO/HPneG++++bMfL//iHST9aP9O7Cz14MjNP/7uo7/enOZz4BwbaR/JO4AiTeTb9o4q5MmoRc7Iu+WD8rfl12VVp0Qnul1FdRskgswGVUMqGPrm8wSR5mQVqsLN1HnULui67+m672krAj7yvHR35j47EpIwA3fYaOXBWx8EAeXhBpm7HFTufjEVeLSB50SN6/63vRLRW1+IPDfNR/iGr/089/2sV1o4OcvmR2GesoGZy4nBCd4fhh3RLUonUSl+HQyk6pJqlqXuqydUjbnZ7+p6VL7p6m7m3lqN+1RTq+m5n+8YLBw9tmPXru3Hoo1y27tDzz995SvPFQZOrt7mPnwVzeDj0scszVOV/wMSOhg4unozCSlW1KesQ1e4oqV56JjvTMWvSoEOsY76W3xYZ3ggq6M8rK9eOD544cLg8Qv4T4NvvTXIMKBwErWiEfQX9s8m9iFgfI8N2C9YyO6PKajDY1ayD6KmbBMaWYugu6j1V1CRUeL/X0aJL72jfGNDBsH/kpnbOAfWJlHPhgz5EjIE/j1JHpPxvoSMB/cmPSHzH2YRZR0AAAB42u3dzU5bRxgGYMcGg7ENNgTi8BcDBSluQxBVaUTVCiXKJizJkiXLLHMNuYSsus415BJyWdUsjzSVzpeOplk8z25GHHT0ntV5dTxfp9OZdTrTv4c7q51ep7PUaW01v91vrAL/77uvgO/Qbf+nK9Iq5tFwRwgAAAB5o9kg2M0M2rzH6mb4QQW6mVVplYt9NBMCAABA3nh3LdUiy+2vGOa3/2s3s+xZUEOv/Z/qZsrpjneFAAAAkLdxOCzTzTTfY+NNi26GKgLdzJq0iuluHAoBAAAgbzIfpW6m3/6KcX67+VOneNPS9yyoQTfzv+hO5kIAAADImx6PU5FSupuJNy26GaoI/NxuKK1iutNjIQAAAORtna2nbiYwkWajzXtsvGkxE4cqAt3MSFrFdLfOhAAAAJC3vZikIiXQjEzz281uJt606GaoItDNjKVVTG97IQQAAIC82cVmqkUG7a/Yym+vN1bxCTdm4lBF4CikDWkV05tdCAEAACBv7+pxqkUCp54+afMeOwjfyMCzoIbAz+2m0iqmt3clBAAAgLyD650y3cyksYpPuDEThyoC3cyWtIpZOrgWAgAAQN78ZpY+WQlMpNnLbze/MYhPuDEThyoCBxs9llYxS/MbIQAAAOQdvX6aupnARJp/6WY2G6t402ImDlUEupltaRWzdPRaCAAAAHmn7/bTz4kCE2metXmPjTctZuJQReDQ6Zm0ilk+fScEAACAvMX7eSpSAhNpTvLbzWNo1sM3YiYOVQQOnd6TVjHLi/dCAAAAyDu/P0mfrEzaX3Ga395trOJNy8SzoIbAodMH0iqmf34vBAAAgLzLh7P0kctm+yue57f3G6v49OFNz4IaAt3MXFrF9C8fhAAAAJB39eF5+sglMC34RX77sLGKNy3mFVNF4JjqY2kVs3L1QQgAAAB51x9/ST8nCkykeZnfnjdW8abFvGKqCBxTfSqtYlauPwoBAAAg782ny1SkBCbS/N7mPXYnfCNPPAtqCBxT/bO0ill980kIAAAAebefX6WPZgITaf7Mby8aq6fhG9n1LKghcOj0hbSKGdx+FgIAAEDe3Ze/0icrgYk0b/Pb543VfvhGzMShisAx1b9Jq5i1uy9CAAAAyLv/+jZ9snLU/orb/PavjdWz8I3MPQtqCByF9Ie0ihndfxUCAABA3sO32/SRy0/tr7jLb79qrI7CN3LiWVBD4NjrG2kVM374JgQAAIC8fwAzeShcAAAAAAEAAAAHAAAMenT1Xw889QgbCAAAAAAAouMnKgAAAADWhOTs+q/9ZxAACFEAAAAJAAEAAAAAAAB42mNgZGBgt/vnx+AswPBr/a8qAQYGoAgyYMkGAIBfBYMAAAB42u3UsQnCUBQF0JuPBsv0TuICjuEGVs7gDhkhZITsYO04URtrCQT9cg688l1udds0eSmHvJV7TqlEO6ZfK3tzyXHJXxlzzR8ot5wDAMBPaYZ5qqXrdl9PV4Cvbnvmafe8LnYTAAAAAACAzz0AzZEPawAAAHja7cKxDUBQFADAF95MWstozWEGhcIc5jCHFX6nk1B8EbncRUR3mmtohifa5Vr2LxgBfmOqYoUP2nLPAwAAAAAAAO4p1cG8hAABAAARlwAeAAIAAAAAAAIAEABAAIYAAAUXDC8AAAAAeNpjYGBgZIAADSBmSsnJS4eyxYohbDsgVnIsys3TUXCuLMrRUXAvSs3WUfBJLMlzLEpM0lHAlPNITSqCqAAAJmEV+gB42u1azY/bxhWf/bDXSb2G0dhF2jrpoCji3ZrZXScHJ2u0AC1xLSVaSaC03uylASWOVrS5JEFSFraH/gE59dBT2kuOAXpojy3QFuifkNx6y629Bz310N97M6So/UJqIG0DbBSRb2bevI/f+xiRayHE9uKfhRBL+IrF79GV6QXxMo+IXhQ3Fn9j6CVRX/yFoZcrPFfEq4t/NfRV8P/N0CvCL3muia3Ffxr6JfHRlauGXr2xfOWX0Mj/Lay+8itDL4grtz4x9KJYufWFoZfED299ZujlCs8Vcf3Wl4a+KlZuC0OviPslzzXx6iu/NvRLwrm9YujVlcXbLUheWF6Crut32kxfAX3zzs+YvsrzEdMrPP9zpq8x/RHTL8HQ1xf/bmiNoaY1hprWGGp6ucKjMdS0xlDTK2Jw52NDaww1rTHU9OqNW3f+xfTLFfu/Rbbdu8n09cr8DaLvSaZvkm33tph+BfS37/2U6VsV/tvso6a/U5n/Lu/tMv191qVlvlbh+UGF/hHzazx/zHTI9JtMM57XKvZfq+i6Xpm/XvjyqZDiLbEl7osHoPpiLBTuuyIWEb65OBYJz9QwSkHT1cN8wBwbWLFFiI8ULuYOsT8XGY8U7grcz3H1mXMVnwZGA8wqMcVMh6VH0FvoaUH6MWRPIEdCbgyZgRiCHoJOsJaWemRp/ZZ4G9Qb5eiBsNgGDxIS8Ero9aCHZAzFM8P7HkZjzNLqBDZmpU+EQ8B+hOfaM2IspHiE8QArNOsxEvM+ajmx8VSylglWh+wvjUaQPcXelGcm4PIZOYn5Ih5N2EToBLwvYmwf8n7FHEocQSch7fNVGosKXsnzGWYIv6SM4MwPWs9hRYCdGVCwmVN7VHjhsU2UAT5rJJufsXejF8qek5zbc1ophw6BR8h6pFgDf8AexCVu6+IJY5WV/jyAXMqBmaRdWPbfzfOX+XuZ69+UXD+dB7Mo1TkTpuCNgAfFcYRPYHx6k7GPYU/AGtq8MsYMoZlxbLqcSSmvBFxDPVxnvhNm98W74h1E9HSGk98T2JKwl9rfEdubc/wOGGPJ1XjMmGoM8jKuBTfNxZxdhD7ZpNg+n/kSE3+L6zxiPQlbrfcOjRRlxh7LTtiDI3DlvEa7BmxHEc+TscnNDp0p6amZUemDVY5nuXEanYTHPvYMMbZMnlA9ar1WqeekBzpiU8ZpyJVzFmZT42nANRVy9RSVfhJ72hMytQb+9blcPVu6tuFFsa1WQpGfKed+kW9F7p/lQaH9tF0PKzlAnmhfctZX9MaUq+eY8ycGShF3DO9cT3XueXNZpSs/NlftlaapByWmE5G1z8uK03KIk/rdRTmqu3ZkIjOTXlRIYFBOuTcGXMO5iS39VilOiRFXc8heFijPZ7XFkfGY9k0enO5oJythjTs7+bktNvFR3JFJxzPuW4qj6mGOEDoER7G2aWR+eKJLrpvqnXWLrESssOY/OYe+Yt+Xd07IaBUy5GtlNj/FnI5TkTWKz8zQnBez7L7oLCuy8vzzjCLXLSsnq/wy0PHWWaCMrkPO5cjE3WKfU3PO6N5DncFj/HWcizzWeZWYDq410Dmgz5WozBSvcp6f7GdfQyxKhDz2PTZnTtE/fJ6ZABtdI97c6UgVrXNmrbDx/NjyOTZ3oiPa6xWMfD5lwrk+c9rHC+Rx9w14X8F9dnezTnS3AvuTuwk13U+rfhd2pXO/7LQPs5OoiKHF/T5mLaNyrCoZQn1LRyiDtNkJq60esC3KnFSTMpbVXqJjuGkinnGVhKUNRV3P59JXR7V6wmsvqyfNfE7PkJgyjkcvGMfiNKBfg5FBRlUs8PlKOme4PAXHsHJ25Bf0Y935ffagOPG257q4B4kxd5yzf1/r33/FKTPDZ1yeE2f1lPldGfcKHauB8fvsM9c7J6Jp6X3GWRqxdF1F+uStnugvmgHF+dYQDq92xA5G+zgtXZ5pYo5+t7pYeYJRHbN1zNwFR8+s3+VI7fM51ADfHp9xWoaLaxvjA+5xO3wOt3n0PvjbkEV7HfEB63AgrcecLsvexWwLd8fw0Y4aZvYwJvoxd0Gtr41d+mmhac5EbWkf87L0cN6qJmssLNvFyIX8hlm1IbvJ8sh+0r/DdLu0c8dYajNGJJlk1mBRi0c0u4d7F3w91m+zz9raNvuwg3Xti8MWkOYN46vmI3yemBWKEdnXwmfmlc0YNNiaGX413LuwnOQ/xmqfT4gOdtbZ0x6j5xjMyNsWj2Ze6UjV2BtC1eKnIBuUzfbOdHWMLW5F2jx2+7w+49L+2eZaY+Q6PNLRqPGoz7GiVcvE0mU/Tmrd50x0mMtmj3tlhuxw9mrri+zUOjoVS7Q+im3VliKr5QU1oqUU63sm0qdxIdRtxoTs6pWaz5O88al8a+v+A9kfK7kbR3F+nChZi9MkTr08iKMNaYehdIPDcZ5JV2Uqfa78Dbm62lCDVE1lJ1FRn/a0vON4ksswPgyGchgnxyntkSR+6235Bt0eWNL1wmQsG140jIfPMPtePI5kY+JnpKk/DjIZVuWM4lQ+CgZhMPRCaTSCJ4ZSmcWTdKhwG+VTL1VyEvkqlTn50ezLVjBUUaYeykwpqY4GyveVL0M9K32VDdMgIQdZh69yLwizDTsNoAgaPJmnnq+OvPSZjEfno1NMbuudrjqchF4q13aDYRqTaetPVJqRmgcbW1vMtNsvJTFw9dSbBtGh7IxGsE6+Kd14EESyHQzHcehllux6eRoMA0/2PPYxk/fffeetUoPMJkkSBvBuFEf5hjyIJ/LIO5YT+JkTojQt81gOU+XlypJ+kCVA2ZJe5MskDbA6BIvC3ctkotKjIM8hbnDMaBaY5VgA9GlBjEiDRXfGvDQnSWN/MswtSbmCvRbtKRTAsekYnlUsm0JpEA3DiU+JVVgfR+GxXAvWdewq7JBwkbU61IRnqjLCjcI0U0DbS1kPGYG1AFpydUQxTQNo9eNpFMaeP4+ep6FCisGdGKpwneQJUtVX5CbxjFWYzCOK8omODTsFBAKBzzgYBLB5Y3WVEmsUh2HMKWCgtuTAy2BrHJXpXARhbZznyfbmpoo2psGzIFF+4G3E6eEmjTbB+aFJ/HWEl9MiI8NIzNmVelaFfWY4WsTxOcH8NIZPBI16rkJUH8M9X8sE5Vw1r652KTgZZz/8BgQKuw5TD8j4lhylqExkz3DspYfwmTAGVogotst4gIqMCBSPu0mRZ1/dCzLIy7IYlUP54cfDyREi4umiD0Igs0YS57yVPdNOPl9ni3xF/UDH4Uw+OQ3yMU1X0s0y6UbWF8thgDzVuklWqhsqNHARkYeWPIr9YER3xYAkEziUjblgIXowoeLNaNJkCTzchOOZQoeGBIq1QelMU3XBQ6UuGoM0GzEdx0cX+EhlMEkjGKNYgB+j7bItT9UwLxJslsdIfj/gwtvWKe4N4ueqciqg/1HJsD1UZMksU8xSNvbg1UDNVa5XcTQl9VmOZKLGi+LVhX4RAFRvDUf2Ojv9fdt1ZLMnu27nSbPu1OVdu4fxXUvuN/uNzl5fgsO12/0D2dmRdvtAvt9s1y3pfNB1nV5PdlzZ3O22mg7mmu1aa6/ebD+Wj7Cv3cHh00QlQmi/I0mhEdV0eiRs13FrDQztR81Ws39gyZ1mv00ydyDUll3b7Tdrey3bld09t9vpOVBfh9h2s73jQouz67T7G9CKOek8wUD2GnarxarsPVjvsn21TvfAbT5u9GWj06o7mHzkwDL7UcvRquBUrWU3dy1Zt3ftxw7v6kCKy2zGuv2Gw1PQZ+P/Wr/ZaZMbtU6772JowUu3X27db/YcS9pus0eA7LgdiCc4saPDQrCv7WgpBLWciwhYaLzXc2a21B27BVk92lxl3sDvmpifkeh5JeJnkYE4XljFE8dTjP/BT0vFes883/j8TOIvfbz0+6U/Lf0F3z8s/XHpt3N/Cfq6/vp0+a798l375bv2//27dv330sv37d/M9+06epfv3C/fuV++c798536ym1++d59/716gc/nu/fLd++W79/+zd++VJ1iPz4hi/AU/0aq5J1w19wzLT7HLry/fX35/+fHyT3B9F9weOh/9Ttf9arzwu4VPlgT3T3q+TflfgUHGvwGT3g86AAB42mNgZgCD/+oM0xiwAAAoNAHAAHjajZZtbBTHGcdnZi93azvmzlewTby+Wft8S/BijhyQA0zsveOuTnKqbMChd66LzYslQiKBdAakSoVFKlJRGhylEm2pVKN8qKJEEeu9yD3bSKZymzZuWlBLqUTenLQfmg+pQz405dP1P7NnKCqVuuvf8zzzPP+dmZ2dXd/U4LlUnbJBnKydtBKumEon2Qnf6fpbeVl5vGQ08xtXlfVkCTBlvWu28hllndLqdnOrrERL4TWJYKpL0QklcWl12GPgCpgHPjKiRJAPwZ4BNrgC5sEN4CcEVlR1cAxMgiVRUVoVzdV5KLVOWYtr1xJGgkoTWQYVoGCeTRi1ifSDETABJoFf6kTmGDgD5sEXsmIpTe6rmzH3Jvcl6UpHX0zI5gGvOfxt2Sx9s+D5b+z2fOYZT7bDkz2xxUtvTHt+3QbPh2MJW/ja+sS1VKPSiJtsxMSPw1L2KxKklHByWVlDHMAUfzVjKeFSh5GYnFd8hCpMoeQw4ZVrCnXrGxKpWlZhyyRMOPsH+9yrsM9LqxoSk6ln2afkCpgHCvsU5yfsE3KGLYk1h+0Fk2AeXAfLwM+WcH6M8yP2EQmyD0kc9IIRMAnmwTIIsA9hQ+wD9EakFXEvYOwD2BB7H7f1PmyQ3UZ0m93G1P7kJrcnZmRgxqsBj1WDppZqEG5MlNkf3bvrsaMMPGnsqDmlnfSQzUq7G3sC26/Z3fk8L7O/lnSTX05tYjeJAxhmchMj3yQ6GACj4DjwI7qF6BaxwSvgMnAAdhlsCOhsEbwHbpFNwAIDQGU3XAxTZtddI81TjewP7DekCSv+e/Zb6d9j70j/O/Zr6d+Fj8AvsnfcCCepOtQJrgnBh+DjqD/CflnqCPNKqoHNY+04bBz0gn4wAiaAn82zdvcwD6OTObKoEihd8pn0PyevqcQ6yi1jFzagLoyx4ylEMJP6pMEs4+JP0BTGuPAqImGM7/0AkTDGd84iEsZ48SQiYYzDRxEJYwyNIBLG6B9EBFNmP/tFxzqe7H+B6qkgO4VVOoVVOoVVOkV87JQ4yV2fmNtP3c5OrNgly1zfye1Zal+l9h5qv0btMWqfpvZZau+k9n5qm9TWqB2htkXtOboNS2FT6+0HmtutZmovUvstahepbVA7Ru0Oaus0aZVZm/vMZumy0pVS4qWDf6oHX58ga8OKtmHPt+GbMA97HVRky4JIb/fEayPCt5c6e732xh2JY3h9FnDhAh7DAvkY+PCAFrCNFtDJAjoIwvaCEXANLIMK8EPdjolPSBuEjYNeMALOgGXgl9NZBowcq07xipyYmHS8OvF+4GMLONtxtrE2qzWkhczQ08qERoMR2h+pRFiSNDYSQsINakOZ1k9/Vf+vr+pJTaqGXWAT4tPNXqn6CfcuPt30x64xx1Nr6I9IxIedR7cTg8bgt5GibG8lmir8FqKxN+ETrrYPlwVdYwOfpavEVdP8rvY3/plWZgj/rs3xv+hlH3X5n5F5c5rf1M7zd+NlFZmrRpnCzepSOqNt428tSulZFC65/LRw0/y7Wh9/QZOFMa+wv4iWFeR7jCH+NPrLaAe5VUSf07xX2893eqqt4pppvglTML2wE5Ndr8lBoxFk3uZbn3suWaZHrA2Bi4F8oD/wZCAR2BBoC/BAa6AlsFoNqyF1lfqoWquqql/1qUwl6upyZckyCR7gan9IOL9PWJ+MQ0xYGPnpoyojzxLna0qO5famac65dojkDurOP/dGy7R295DzSDRNnXCO5AbTzjYzVw5U9jhJM+cEBr6Vn6L0QgFZh32/TMlgvkwrInWuxQnvys8QShvOvdwi/OPnXi4USHPjyd7m3nBPw/avZx5iRqvWvH80PxC3pp2Lub15d+sbb7SmC05CxpUK4pzzw736cH6Gfkm/yGZm6B3hCvkZpYd+md0j8kpPplDIlek+qSM6vQMdts4dqVPxX1roiK5GPN0lTxfD9dB1CAddTQ2JSV2spkbqfFTopood2cxUR4fUNOmkKDXFJv0/NYsxaGIxqWm0yaLULDbaQuP0SImmQRLRpIQ+RjQp0ehjUrLvviRelZy/JzkvR1LofY3maeqXVjT1S9CY/+8xljZNWuouHBrOjkWzo9HsGBh1Xjp5pNmxD+r61KGCKOiOYowePHRE+ANjTiE6lnEORTP6VPfwQ8rDotwdzUyR4exgfmrYGsu43VZ3NnogUyj1DWxJPjDW+XtjbRl4SGcDorMtYqy+5EPKSVHuE2MlxVhJMVaf1SfHInKrD+SnVJIu7Br2fInV1WLbjra0FdKNoeM9cg93tzWfbpnFT5fXSZ1ZcB6Npp16IEpdqa6UKOHVEqVVSAerpebT3W0ts/T1aimEdEM0TczxE8UTpDn7fMb7K+JAavyEWHDPmsX/daCWdawDmeI4ITmnc2/O6d09lJ8KBJAdFbfk7FjJ1dVly5VrXnIjkjtEUlHuCUVup8jV1FSF//38T1T9LvEW2GyuRK0IHSfFguJEcoMMX4TBIdzr8FB+Fj+sxP+KYgE3WKQmLa70UZ22aRKvTcQ9rzB+ohpV12K86r0rcUlxZUnuHWKxzHsrNi67lctpDudTq5QnlThJ4bfzJvgu+C74BHxCiVthgyssyWvUJK+rzfCAP8NXei2Y/wZmGjb3AAAA');
  font-style: normal;
  font-weight: normal;
}
@font-face {
  font-family: 'Symbol Charset1_ 5fFlGdEFD463BE';
  src: url('data:application/font-woff;base64,d09GRgABAAAAABiIABIAAAAAPngAAAAAAAAAAAAAAAAAAAAAAAAAAAAAAABMVFNIAAABlAAAABYAAADEawEBwE9TLzIAAAGsAAAASAAAAFZZrO8IVkRNWAAAAfQAAAOJAAAF7HdifeRjbWFwAAAFgAAAACYAAAAsAIMA6mN2dCAAAAWoAAAEFgAABQQqxPuFZnBnbQAACcAAAAM/AAAFn1066ANnYXNwAAANAAAAABAAAAAQABkACWdseWYAAA0QAAAAsgAAALJ3IJi0aGRteAAADcQAAADjAAASaEZLA9xoZWFkAAAOqAAAADYAAAA26EIHO2hoZWEAAA7gAAAAHgAAACQPoAM9aG10eAAADwAAAAAbAAACdAl1ANFsb2NhAAAPHAAAABEAAAGCGDwYPG1heHAAAA8wAAAAIAAAACACFgXcbWV0YQAAD1AAAAAjAAAAMIy/0C9uYW1lAAAPdAAABo8AABANkKaehHBvc3QAABYEAAAAEwAAACD/JABkcHJlcAAAFhgAAAJtAAADc1appT942mNgYDjAzsjIMBAghUrmAAC0YQEuAAB42mNgZDnLOIGBlYGDdRarMQMDoyqEZl7AkMYkxMPMysrIxMjOxsTKzoAGQnydFRgcPih82M7a88+N0ZiDm/FQA1QOAMmHC/R42h3NZZCWZRiG4fNzxxm6BQlpaWlpaWlpaWlpaWlpaaSlpaWlu3vZYhs2WZYllli2gO3ba97nnjnmnOvPA7hwc33p5ub6wuVyofe1cynZjGxksyyyk13mIIfMSU6Zi1yWSW5yyzzkkXnJaxnkI5/MT35ZgAKyIAVlIQrJryhs6RR2LEIRqX8sjaIUlcUoJotT3FIpQQn5DSW1lJSplKKULE1pWYYysixlZTnKWQrlKS+/pYKs4FiRivaZSlSSlaksq1BFVqWqfaIa1eR3VJfVqSFrONakpn2kFrVkbWrLOtSxZOpSV/099dT1qC/rOzaggWxIQ0uiEY1kYxrLJjSxRH6gqWxKM9mM5pZAc5lIC1rIlrSUrWilvTWt5Y+0kW1oa/G0pZ1s59ie9rIDHWRHOspOdJI/0dk+0JkusgtdZVe6WRzdHLvTXfagh+xJT/kzvew9vegte9NH9qGv7OvYj372jv70lwMYIH9hoBzIIHvLIAbLwQyRQ+QbhjJUPYxhcjjDtfzKCDmCkXIkoyyWUYyWoxkjx8jXjGWsHMc4+Rvj7RXjmaCewEQ5kUlaJjFZTnacwhQ5lanyd6bZS6YxXU5nhpzBTDmTWXIWs+0Fsx3nMEf+wVw5l3lyHvMthvkskAtYKBeyyJ6zyHExi+WfLJFLWCqXskwuY7lFs5wVcgUr5Ur5jFWskqtZLf9ijUWxhrVyLeu0rGO9ej0b5AY2yo3yKZvYJP9ms9zMFotkC1vlVrbJbWyX29lhEeyQkexkp/ofdql3sVu9mz1yD3vlXvZZOPvYL/dzQB5w/JeD8iCH5CEOy8McsTCOcFQe5ZiFcozj6uMylP84IU9wUp7klIVwitPyNGfkGc7Ks5yzJ5zjvDzPBXmBi/Iil+QlLttjLnNFXuGqvMo1C+Ya1+V1bmi5wU31TW7JW9yWt7ljQdzhrrzLPXmP+xbIfR7IB7hrceeh+iEe0gNP6YmX9MJbeuMjffC1AB45+uIn/fA3f/wJkAEEykCCzI8ggtXBPJGPpR9PCJEhhMpQwsyXMMJlOBEygkh7RCRR8inPZJT04RnR6miey+fEaInhhXzBS/mS1+bNK2Lla8dY3pgXb3gr3/JOvuO9fE+cjCNefiDBPIknUZ3gmEiSliSSZTIfzYOPfFJ/IkX9mVSZQppMlQ9JI12dTobMIFNLJlnmTpYLaS6Xuf8PUy7TAgAAAHjaY2BgYGRgBmIGBh4GFgYFIM0ChCD+9v//IeT/g2A+AwBaggdqAAB42l1Uf0yWVRR+zjn3/b5PUsmalUiJI3VoMtkcBRhm1JjolPgCRZLEz4nlIhISmVgMVzMKJGNQWqKEGLESKgxXAWL+2KJiNllTtERTZmXMnET6vbdj+Vfvs/tu733vved5nnPPcZYjxlmISTrCpRoTAXv21jjvZtrfnbWIdJ+1/dNCAXx2a/z35GAKshGFFHRjCB00Hanosr0IYCkXYabOb8Xn6MIZPIZVYIRRCSLsu3gDU7EZuxBnwmwbFmLQF4q7cD/i6Xl4MB652En9mI8FekYCkvEa1un7CZ0fpof0DyEEyzV6NXagA9/hJ0zQE6PRR14atl8gCX7lsBEHcMZ51Hkdd+JN7EUTDuIXiqYGuiSXbZvtsb/qrijEIBZZWKnYht26bi++4Uh534bZjfYDewzhyr5ZVR/EYY11jSIogwLcKMXu3zbPNqsPo5WzslfMUzWLUIg9urIP12mUoowjeC4H3HH2bngxCRGYofzS8RxewhZUqIrtqMM+DNJcWkPf0mUew6Xc6aR6F3kXjeoMnrDJ9prGGI3JynYJ1mKD7tyGt1CjO3drrK8VQwhSLCVQIs2nNNpKr9Ie+otn8Cm+LmMlVB6QTFkhJTIgIz4nuNitdXttqt2gXpJ6HqKZTFKdT+Ip5KMARShBqbKrVFSpe82KFvWzU3EIp3FOcQGD+I2YHNUYQtMVsxQJ9AilUDo9TblUQLW0n9qpgw7TJbrKszmW43gxp3Eu53MhV3ELt3Inn+c/lWW8PC4F8rI0S7cck+Ny0sCkmBzzjHnRVJsWc8IMmavGdeBEKqKdHGdXsN5d4GbZqTbBrrQVtkoxqB7fp2qmYprqSdWsBrBab06+4gVFsXr3iiqqwU717qZ7+9GOL/WWdmt+j6AXJ1XfaQxgGCNqzk1942kyzaQY9fdhSlYs0zytpxIqpUrarj63Upuii/pVpasKMziTs3k9l3AF1/IOPsBd3KeZsOLRTNwjybJAlkiWZEuh1Mjb8o7slDpply45YtjEm1Szzmw2Vabe7DNHzQ+m35nlJDjlihanzfnKueC5wzPRM9vj97R7Pb5i30Wfi09xFK1ow/8e2kK3Uys+ootipJR7eCnfxn1UZr6naZqBOQSnEnm4ogzvpeP8IC2RAC1T/8poNWXhPQmXeklBj5NHfkmlVfCbWtxwDiHHKedPhJ1yCdIIN2MNKnltsMlm0lj4qYEb9cZswhxEmTD0cZw5QFM4iju9H1M7Er0eiZN4X6h+Ncg5pen3hdIl5MiA1s9Zra00btSecIH6vYuVXVD26ZpNSKQGdxyanExeQeHcQAuDm4M/yg5bRxN4AAiOC87jJL1x6fZD7sAfqHVHzM/o4FNI164R+LdyrmjtFWmnycANHqP15Nc+kv8Pbj9hOQAAeNqNU0tv00AQ3nVCm6YpcZ9pEx5rlgRoEspThFCKqe2oKEIibZDsqgenSVDbEyekcuqlolrgP/ATxoVDeuMP8B84cASJC2eY3aRuzQFhWfb3mPHOzo5Ns/lo6eHig+r9yr27d27funlj4Xq5VJy/dvVKIX+ZXzLYxQvnz+Wyc7OZmempyYlxPX12LDWaHEkMD52JxzRKSg6v+QwKPsQLfGWlLDlvodA6JfjAUKpFY4D5KoxFI02MfPFXpNmPNMNIqrNFslguMYcz+GJz1qPrDRfxe5t7DH4o/FTheEGRMSSGgRnMmd2yGVCfOVB7tSUc38bvBaNJi1vdZLlEguQowlFEkOEvA5pZogpoGacaaCQxhlVBltsOzHFblgCxvNPqwLOG69g5w/DKJaBWm28C4cuQLqoQYqllYMiCYbUM25bbIW9ZUPos3vV0sukXUx3eaW24EGt5co3xIq5rQ+b1t9kTih+fsNw3p91cTDiz20xSId4w+NBwT7uGfHoefgNztXzNFzVc+h12sb7GcDVt33OB7uOSTO5E7qq/vy53pOLvMBjhy3xL7Ph4NlkBZHXXOMxmzaPfX0nWYaLpcgMe5bjXss8FU0Ss7n6cM9lc1CmXAn2839jgbHoAUmOnQTf0FFLhEtVXw85SWRF/ghMBrM2wEpfjniry0a0Q0a5gGF4exSzo4Ilsw4jlC70qdZkPZ/I6Z+IXwQngP75HldZAGcrrv4iEck7CWUP/GEOxCPPzckSGLTxTrHFJ8bvl0que9pi/1Bm+sH3kGfa25VUXsP2GIQ/4bc8km0hgr+H2OSObuUNiLhQ90HzpfD52pp9LZ+/YCdN9jpP8iVBCyDQkCuGd1mcmna0q0Jl/2N2+X1/j9ca6yxzhD3pbb0ZY36+E3gDBpOXGctoAabmYcnEoN8JgSdwUxPN4D6mh7vSGEziVSqGsBrq/0n96ScP4z6Te758yS71O0gZlQrUY5Q8iPFJeSsSw4HhBqzfXhUhGPPzBlwNODxqBSQ/W1t0jnRB20HQPNapZ/rIXXEbPPWKEmErVQlUyJhmpUxzYQy2hrNyRSciecuNKULzdo0RpiWONknZP62u60vAq/wFtXoZvAAAAAAMACAACABIAAf//AAMAAgBnAAAEZwUAAAMABwA7QB4GB2MCAQAFBGMDAAoGBWMDAwIaCQcEYwEAGQgpOBgrThD0PE39PE4Q9jxNEP08AD88/Tw/PP08MTAzESERJSERIWcEAPwgA8D8QAUA+wAgBMAAAAEAAADTAtsDrgALACG5AAMBtEAOCQcAGg0GGQwN7yEpOBgrK07kEOYAP03tMTABFAYjIiY1NDYzMhYC29aXmNbWmJfWAkGY1taYl9bWAAB42t3WzQqCQBSG4dPvOI7jD2OmaGZJIYEuXCSEu5Yt27bsUruwrmHgg4OeC3jgXZ2PiFIi+ikhaEEct4FJ3gwatOPQkqVhC5MCKSffELouU4MDk6IZNBilmBokTNppTSuWBhcmpb7P1KBgUh6GTA0aJh2iiNYTb6iMYWrwYdIpjpkaAph0SRLgcrH6TDDplmVMDQYmdUUBXC42F8OkviyZGvYw6V5VJFgaUpj0qGumhhwmPZsGuCBt7giTXm0LXJA2d4ZJ774HLkibu8KkzzAAF6TVZ4JJ33Ekj6Whg0l/rtoLawAAAQAAAAUCj2mF7mZfDzz1CB0IAAAAAACjSLw7AAAAANTe/Sj///4+COcICwAAAAsAAQAAAAAAAHjaY2BkYODg/mcHJMP+rf6jx/GcASiCAqoAg4cF7AAAeNpjOcuQzgACvxhGwTAEzOsYsgabmwD8SwNOAHjaY2BgMBphMHJwQQA5EzB5AAAAAAEAAADAAAwAAgAAAAAAAgAQAC8AVQAAAO4FnwAAAAB42mNgYGBkgAANIGZKyclLh7JZiiFsHRA7qrgyF4QBbcUHRwB42q1WTYgcRRSu3ZnZzCazSzAqikRLkLALk5ldNSS7IeiaQJCwSdhsAsFAqOmuni63/+iu3mbw4ElU8K540mNAEPGigngRPAuCZ/Hk3avgV69qZnp2N4sEZ+jur16/3++9qhnG2Ovz+2yO2c8DXBbPsQUmHZ5nJ9gHDjfYKrQsbtZ0WqzDPnF4gbXZZw632Rn2hcOL7GX2rcMn5zj7zeFT7NW5vx3usNfmzzm8NPfz/H2Hl1mveRbRWbOBfDrNG4RbwKeb7xBeIPke4RMkrwi3CX9IeBGevmt+6vAc67SEw/NsufWlww2207rlcLOm02LPtb52eIGdbv3icJuda/3u8CJ7q/WPwyfn31x4w+FTzG+/73CHBe0/HV5qfLT4tsPL7EHnV8InazWeMvkvnSfcqcmXDV66Qvi0yX9pm/AZ4KeWLCdP1/SfIR4sfrYmf55sY8IvUCzr82xN56UafoX03yN8nvDHBrdrObdr/js1ecflvzvKZCA8yR/x3VDy7TRJNUT8appnaS60ShOeRV6PXxNaHKe0FUV8Rw1DXfAdWch8X/pjvc07o3iQRnxzX+aF0V3vXVzjK9vKy9MiDfTqjhyWkcjvudcXemvr1mR7dxILiabDXGThqC6S/FouKpUM+a0gUChjfePSxm6oCh6kieYebkIlBd9VsSz4TVnxnTQWCb+eS7nHPZEpLaKCi8TnUVrJ3BOF7PJADctcWvFAFMrjWZl4urSV6nQodShzXikdcoEgUSQ9epUGPBZ4h5vyRMQLNUysm6FMZA5JVoKyQvLbinuhyIWnUXSP87uQBWnOC6m1KWfGjXFQeEomWqFIXqX5HslEQeHjLEJ5KFenHFa8IO4MBSWUVMILDW2R+0RK0Qu1zjb7/aqqerHjsgcv/VDHUT/WiYhlPy4eWjc9I/2PFpWMIJVkMukuL8oMCUobvcfvpyWqG/ESFetJp5C6l0uhwb6viiwSoy6VmOXK9dEUiIIzmcdKa7gbjKjaCG1PjC+8KDgodCAwEbrmabSm6WR56pee7nIzpLDtGptxAJBVhcoLa5lVCKoSLyp96U+zT5NoxFfUKpfxALlM1eHhuGxJ3TcdxoDpXNHcTAMY84mvy8TAikIULWOz03KFqH5aJVEq/Fn2hKUKY4lyUprPtNRZqbkvTZlGJ5RRNstoj28lI6duGgKH4CdUA4Wcjx8Us+o78qnj7CZLWc5iJljEEjbCasBGc0v4YXoX679wTd/fYRrPhPm458xvfN74pvFj4ydc3zd+aHzFdmGfwTLAew9Pzh7h2mUh4W14Mt600+LsKvnO6C4gV6TBIYlg3wO6RnLxxJ624CnCcweSIaw1K2gl8ZTQ3cfdP+RvE5WOUPMAMmO9SXo5bMZ+15HdRbYGtAJrhWxzvClwBfCyShGGrIS1YereAesLsF6Dj3qUbVR3uC7LaApfpq4MFYweqyWJL6NXIVICG85uIZ+A8pOU9Qa7hMvwqIiJgHxpIM8hQbYFeVXIThK+iWdFzKU0C6aK64gl8d0ja5OdIvuILOyccKxSWJr6jY5hvUtxFfGTO/9j7QHpmHzNFJSQevBZzvRUEx8Sz5D8cqrXrDhNikd8Rnjn1axMZzjlbu1i59OjjDlFHbrKx9mYKAnFsDoZZZxRpw2ft2Fj4oXUZUHxbKfN7HJ21+kFNJecVpqi2u48PptxBgUkirIwbwPHTEX+9mp6wuVtq49pB9nu2e4azriLZbxO5248BaXzpIitYnan1ybF1BZSFRn2RR/fir49eJydy57LpU/6MWL1cdfQEZSZWRXs4Uw2vYnu/xvDTGDkdGUtyuG9a2ov4dsyKGdqN129T1zZ3o3wLF2P9RF7yrLu0ZQLmg0z+z7pZXQ2jEgy7mIGTXVgP447aDuc0XzFNO/aZTegPMa9jdxuTyZ5WYuC9kB+SBJMauhO1npyzh5mJ6O1Dxsz7V031eYktXG7kzgHK7CTVRFPHu3WozirXKWK9n6EOD7VeRT3xiYitAL9VTwlTZLl5SjvNocn5Xbq3Z/sYXuCaerc9Lw5qoJx9MN5Xa7NgKnE1qIp3vg3zfi3tfp0oiZ0sorHVmpnT8xMlT0tU3efnp+GVU2nmyb/ctLNsZ+Q9k927Iz26Pc2cZ2Zeh/vEOVYNvNj8h0Q07a3T77bx+/6ByZ/usen/3AE6YzXf9A/HjnzD0jO/Mehs6/5YnO9eaN5vXkF9w1oC7BjeDeZbUEjp7MTVv8CYPN0VwB42mNgZgCD/4oMKQxYAAAjkAGIAHjabVJdaxNBFL2zjZ3phzVdQ1wNYVO2JrRrG8yDtbS0u9vdPrgQq4mYVcE0NdiCEkFbkEApSLUihgHBZx9LfZlNqGyKYn9Ki//B1zizRvzqXc65M+cMcwbu+kXZjEkZ/qWlNNRQHBDcD/l6yPMhZwVL2WZWVQNpsvlBtEvN5Bhvo8bA8QX1ckZWZzNif86YeTSmHu2dV485PmZy6s5sTn3BkeXY4HtxLrM3ptYytce1l7VXkSmIxwFAHiZGgL59uhXri/VN0QB9NaYx/YJpC9OHmD7A9Dami5hewXQSUx3Ti5iO4hiRSZQMkUHSTwjpJREiESCxoHNk6MCfHuuNitYbERwJ11FJMCfOICEiwTVgZ3tcyS1YyGWHK+BWUux7QQtQ/4077JRmISa74BYthV3V3QB3brIp3WV46W7JR6jhcZVJOwGCYilAHSFtJ5i8UGoDQp3tt4lu9zyIb8wr8/Lc8PSifQKVu6z/LkX/s9yl559BReuAOT9rYfUdFmqBqzRUqVBpqCpJ9t4tlNhe0mM5segkPdQy9426U9WcsuZUOcrszcaqwrYqqZRv7AsjxXrS5crKqujLVbavVW1maHbKN+sn2HVhm5rtQ90plvy6UbWbpmE62rLttSGPKv5446+417/i2jCOKv/fGKCKuHJcJOYbJyQ2hJ0XiQ2R2BCJeSMfJjprYoBLJZ+A5S3c+9lb0kA/n0U5MeJZ8eiTuXAwMyPKZuIgAmgXBnSPDWoWO80hrAlzwhQW/2GENcTlM11L2ZwZSRyg3a4V5fKwZoG+rv9TT0WB4qzZAvwl7c6htNWU1Zzu6T8AFgbsMwAAAA==');
  font-style: normal;
  font-weight: normal;
}
@font-face {
  font-family: 'WingdingsBold CharsBold358A1A2F';
  src: url('data:application/font-woff;base64,d09GRgABAAAAABrEABIAAAAATNAAAAAAAAAAAAAAAAAAAAAAAAAAAAAAAABMVFNIAAABlAAAABUAAADmAQEB409TLzIAAAGsAAAAPAAAAFYxzuQyVkRNWAAAAegAAANdAAAF4G3LdVZjbWFwAAAFSAAAACYAAAAsAI4A2mN2dCAAAAVwAAADcwAABTquL6mpZnBnbQAACOQAAALcAAAEX8T0O7BnYXNwAAALwAAAABQAAAAUCCMACmdseWYAAAvUAAAAfAAAAHwN8mlgaGRteAAADFAAAADsAAAVaK2b7fxoZWFkAAANPAAAADYAAAA27J3eOmhoZWEAAA10AAAAIAAAACQSEwoxaG10eAAADZQAAAAbAAACzg2pAS1sb2NhAAANsAAAABIAAAHGFUYVLm1heHAAAA3EAAAAIAAAACADGgSYbWV0YQAADeQAAAAjAAAAMIy/0C9uYW1lAAAOCAAACr4AABwMxqHeX3Bvc3QAABjIAAAAEwAAACD/OwBkcHJlcAAAGNwAAAHoAAADVE/HJ1942mNgYHjEyMjIMMCAxg4AAMxOAOcAAAB42mNgZJdjnMDAysDBco7lHAMDsxiMZkhhVuABSuACvsEKCgwOHxQ+LGfTZlzCYMhuyLihASoHAMNgCw542h3OU3gYZhyF8bdXS9vUtm3bXW3btm3b3Grb9tquiNsmadA4qW3/d/adi9/zXh4gEYn+H5589TA8+MN+kxgPmYTE9oukJFF7klSdDE+Z3JmCZDIlyWUqUthPUpNSpiGVTEtqmY40Mj1p7QcZSCczOjORXmYmg8xCRvtOVjLJbGSW2ckic5DVvpGTbDKXMzfZZR5yyLzktK/kI5fMT25ZgDyyIHllIfLZFwo7i5BfFqWALEZBWZxC9pkSFJYlKSJLUVSWpph9ooyzLMVlOUrI8pSUFShlH6lIaVmJMrIyZWUVysmqlLcPVHNWp4KsQUVZk0r2nlpUlrWpIutQVdalmvyT6vaOes761JANqCkbUks2ora9pTF1ZBPqyqbUk82czeUbWlBftqSBbEVD2ZpG9po2NJZtaSLb0VS2p5nsIF/RkeayEy1kZ1rKLrSSXWltL+lGG9mdtrIH7WRPZy/a2wt600H2oaPsSyfZj872nP50kQPoKgfSTQ6iuxwsnzGEHnIoPeUwesnh9JYj6GNPGUlfOYp+cjT95RjnWAbYE8YxUI5nkJzAYDmRIfaYSQyVkxkmpzBcTnVOY4QlMJ2Rcgaj5ExGy1mMkbMZa/HMYZycy3g5zzmfCXIBEy2OhUySi5gsFzNFLmGqxbKUaXIZ0+VyZsgVzpXMtBhWMUuuZrZcw1y51rmOeRbNeubLDSyQG51/sVD+zSKLYhOL5WaWyC0slVtZZpFsY7nczgq5w7mTlXIXqyyC3ayWe1gj97JW7mOd3M96e8QBNsiDzkNslIfZJI/IcI6yWR5jizzOVnmCbRbGSbbLU+yQp9kpz7BLnmW3hXLOeZ498gJ75UX2yUvstxAuc0Be4aC8yiF5jcP2kH84Iq87b3BU3uSY/JfjFswtTsjbnJR3OCXvclp6ccaC8Hb6cFb6ck76cV76c8ECCeCivMcleZ/L8gFX7AGBXJVBzmCuSb2QIVy3+4RyQ4ZxU4ZzSz5yRnDb7hHJHRnljOaujMFLxuJtAcThI+PxlQn4ycf4mz9PCJBPuSefOZ9zX77ggfnxkkD5iiD5mmD5hofyLSHmyztC5XvC5AfnR8LlJx6ZD5+JkF+IlF+Jkt+INm++EyN/ECt/Eid/OX8Tb14YCeb1H5pVx9YAAAB42mNgYGBkYAZiBgYeBhYGBSDNAoQg/vL//yHk/ztgPgMAWX8HZQAAeNrNk2FolVUYx//Pc97znl29Id02A4MUYbDKVmZDzNoQ3IhF4ZhjTVmNqx9muyXexdBco7VV02sfwpvg0rxKizWnTO8skhG12LhgYPsgKLNFcGNi3UDS1peo//veGBH0vfvjfc/LOc/9P8//OecA/7PfzH+urCU75Hnt1W38+gBxvgf57ORzFGmkNVuMwTo+Y/yqx7zN4TEkw/l16OZ7M36XYbwdzjyJONfjjJ7iWM21HRwl1EjLoXB8Hf3UvqVZndTJcLWGuvVBRBHN2hznA70+nMWcfMmY/TjMtc8xE/yLymmcwYJUkJT8KAXdwlkJ8lOng9Fp1vsFruFXKZVqOSgTjIlpb1hLMdsbjJkiM6FKwLOSkN2SlAPUzKvRKqru1gHN6JhOmhav2ub8mL/eJagiUBjcTYeB2nNoZOY49iyqFvlWVBpkq7TLEcmwhikpkNv6sNaw6wHvmzYv6t2wHfYUyflN7niJT20LHyuwCuV4nK5qmaOBNe/ES3gtZD/pZi/fxAlkcBKf4Bwu4qsgJ2YxhwV2ZxkJfK2XDdJMWkhSeqSf/Uj9g3flmGTlIuu7JFd0JV0XSdB9sco+HdRxvaTf6Pea15t6y8BEzIsmbjrNkBkxl81l72kv4530rnvXrdixsFMxv9Rv9VPkkIu4Dtfv3nPH3adLKnEvfa2hr3o009U+OunGAA6Gu3aOjOMCyeFm4IP8+beTgA2yWeqkibTINmmTl6VT9i46+kg+lmEZp5cr5KrMyg/yk/wSsqC+LteHFv1t0UZt1g49okf1mJ7miczqhF7VOXrM6x16XGpipszcb2pNHdlqtpu9ps+cMZNm1hS4b1HvKa/aa/Ja6X3ay3s3uJNqjS23VfYJ0m5fsT02ZT/kiS7Ygh8NuxLz7/E3+u/4J/ysf83/w5W55W41qXRrXaNLuC434vJuvmQ0simyK5JcsgYjeBSf/ev2XuDp/lpb/UewQmZ5GvaYZYxaFdw9jbpEZJdmg+pco1Rwp77DgongGW8azWY7EjZulrqfMSydXq+cNnUYxZDrkgnTZgpmyJb7G4v91EEz4va5NjfPSm+bw7bdVcomm5JhreGNTkoDfpM7eIGZX9UHMY0DGJAulCBdMip38a5N6UpJ2VPmvJcxtbZHHuAO3mdz5i1UoQxRVGA1z7pFKexf6TsTLwB42n1TTU8TQRiebctXobB8VxZ11rFV6a5V0dA0BDfsB5TGhDaY7BoPu4WawokTCZx6I5nif/Dk+V30UG78Af+DB45y5Fzf2dIGPLjZTJ73fZ6Zeb/GWCmsvF1+8/pV/qWu5ZZePH+WzTxlT1T6+NHDRWXhQXp+bnZmempSnhhPjY0mR4aHBgcS8ZhENJs5PoWsD4ks29zUhc0CdAR3HD5QdDn3NUD9SEbvKw1UfvlHaXSVRl8pyXSVrOoatRmFXxajbelTxUX81WIehesIf4hwIhsZKTRUFXdQO92wKEg+tcE5anDbt/C8cDRpMrOe1DUSJkcRjiIChx2GkrMmRSDm2MUwRoZTGBVsMcuGErNECBDP2MEebFdc21JU1dM1kMxdVgPC1mEiF0mIGV0DgyYMRdfQfZEOadFQu+RnbZnU/NzYHtsLPrsQDzxxx2QONpgFGydXaV1rS993XBgx2xLZcS/IVqcZlpqW5Ynbpkz3NJLPo3z+5EqJczu9T4XJ+SmFbxX3LquK1fPwUF0rV10Vo2b2GRVpVN0oAzxUSucxSOETaXYTrjNbePwDCiNsnTX4gY/NWuBAqsfq+cKWcdH5TbZsyndcpsJ7hXmBtRjOEF49/lEyaOk+o2uhPNmtdDg+cQvGUndBvc9FKJILhFH3Si2JiFgJRwToLsVIXAaxTEEs9QLhuwWU4edJWNF9rJ/P5aJoxEBGZpTfEBwEdv3nvie49Qxm5BsioBiX/sgh38OQy8HSkpiUIRNbi5GtRfY7XTuCMjuUKZSxZGTbxU1eMY8lV1XR5VbbIDU0oFlxuzYlNeWcGPmcBzFfMJc9ZvajYJo9pr/dZzjOP4lECJmF4Wz/n5Dnpu1GEaS5/9D1Lo/Px6ZhYiDDt91swFtK1udnHrbGwafIucOow30etDvNGqMy42G5zA9tv5dSu3PZUsA48xoSFhWWu9WAadONKzGvi2JK3NP/AgFvN8wAAAAEAAgAAgAcAAEIAAAD//8AAAACAIAAAAOABcgAAwAHACNADwfUAQTUAaMAAAT/AAX/A7kB5QAAL/7tEO0AP+7tEO0xMDMRIRElIREhgAMA/YACAP4ABcj6OIAEyAAAAQCtAbwC/QQMAAMAFL0AAQI3AAAAAwFjAAAv7QAv7TEwExEhEa0CUAG8AlD9sAB42t3WvQqCABiF4bNk/v9kmmKRKQlKODiENLiEk2NrY5fehQTdw+GA3wW88CyHD0AG4OuYBkyIb8PNu5YBa+VGz97CVhsNbj5wTDhq45abD10T7sqNkWfBUxvJoxf7Nny1kTx6SeggVBvJo5ftXOzURvLoFXsfe7WRPHqnNECqNpJHr8zC/1MnvYCbv+QR8pUbr8cYR7Ux4ua7MkGpNsbcfF8fUKuNCTc/NDkatfHAzd/bAq3aSB69x+2Em9pYcPPPocKgNp65+WVsMKqNFTf/mjpMaiN59N5zj1lt7Lj5zzJgURt7bv4HL48OLQABAAAABQKPTTcrjF8PPPUIGwgAAAAAAKWtk/4AAAAA1N79KwAA/lAK3wcxAAAADAABAAAAAAAAeNpjYGRgYDf8F8DAwN3DwPD/PNd9BqAICmgFAHWEBVx42mNhYGhgAAI2hlEw0gHzSoa1Q9sHAIcKAeQAeNpjYGBQG4VAaDeUIQDvVip1AAAAAQAAAOIACAACAAAAAAACABAALwA5AAAB7ARfAAAAAHjaY2BgYGSAAA0gZkrJyUuHslmKIWwdEDuquDIXhAFtxQdHAHjanVhPj9y2FefG3vV6bRduujVaBwWIogUcYDKzayAG7PTiGAhiJC4M24mbI0eiJGIlUaaonZ2ceuyh5557TRH0E/RUFP0URYHe8hUK9ND3Hh8lzu6s0cbGSE/i4+Pv/d4fUiuE+OXOX8WOCP/uwy/IO+K6eMDyO+La7ncsXxHv7f6T5auJzq64uftvlvfED/d2Wb4mfrt3h+V9cbj3B5YPdr+F1YJ8Q9zf+xPLt3b+tvcPWEVc3YN1b+7/keRrIN/e/5bk66CV7/+F5R3x7vV7LL8jfnD4e5aviAeHZyxfTXR2xU8O/8zynvj54d9ZvrYjDr9jeV/c+3GUD2785rpk+YbI79xm+daV393xJB8gzp/+h+QbiPPuAck3k/e3ERvLPwL53bt3ST5MdN6juTOSf5a8/wXOvfsrlPfvTO9v8rrfyPtHRw/kM5M529vCyyfWddYpb2w7l4/rWr4wZeV7+UL32p3qfP6q0vK1acscfr0sbAuDK+20zHVvylbncrmWnznTy09t3eheqjaXTyrlapA/NqWu7UqaVh4/fHhEYyAcz+Wtg1sHaDoxaJ0pTavqei1b1YDhz4fM5Eo+zWzbz+Rj5+wK7mjjpVeul97KzDZdrRvdeunBGs/w+syTZVmoxoA9gIjDPZiNuF0/BydpoZl02rpSteZrfMAFnK616gFDQH5fqj4hbeRjRmZ95XT0pHP21ORaKgkUNLY1dugBwEhWr720hTToE6zSOeC59WCLLIE7MIe8sq1Ge6DbAVYLvNDrwWsn+3XvdROoxmk6UEDapVNdZTJQHyCCgB8mFCrT/cg5UK3gFyAU1snnT2YSoXrrZvJEr5dWuRxfgQXw0KnsZAlhmaFLucydOYXXuelPtPeooDpArvo+PHaO1pwB92czqX02nyF7Kw3JBfdp2cLUyFqdg39gz2YDOQELK1OH69KeaXixMm1Osc9q0zE69H2lgIelQiBz+bSVKs8NZvIsyVjTZvUA9PPCK+MrubRwAb+CNlCFxiZ2IVKmAArbDNzph6wi/M6EMFlbB+YruPSYOwpXkmWNFDDIDt/0mel7i84tNdK3tM0ShiudnUj2LCGmsRCUFJRpVAm4RwBaQawDPFq2hnKBEEE2NEvAhMa8s7UtKfqsptvMuKyGzGuBXqdID7Kw1hkugxmjGswwdIbcoug5u1SU310NK4A2VAdUE9QyqJIayANUfRUT67k1IY+DjRxAhEfwqnD6zYA1WgwtLYthSTJ1SlLg2+JYjCTWuIKgQUVtYO7iahwEv6VLga8WdAvgTFHvQMMZ4CmGGhfPVYAC5lYaux5Bzw3OQLC5cZrR4kDv1zU6+wmk7qlyRvt18LXpVOYxQsuhrrUPgdDAzQl3K+uwzVBqv0ZmEOIEDuRgb2wOpbaN9s5kMsQOWXkzAHCMh63XJfVDaIFlWI3AQUOcTwy80OVQK/dIPnv5iFr+l7AQcvfh/Oh4VPuA1ZJqgWAbSjMFGVYadASAYVrqRrkT8AVGksdi+16CVGNMvoCuoqlf+7A1LMCApQUyO7TgJFI6mXi17izlxbryvnu0WKxWq3kTh+dQowvvBqC+0wuK8mIVsS8mK/3QdTUSiipz+ZUdoJussSECKBPyg3YPqF0fellXq3WgkvoXoIOcbCmsUB2N8T7sdOhUbTLdoi0Y6JERFgpJDRPuqDXBgT0hHzIPUYQt1WBTsW5cAIhaQRVUCbKVGttWPqG3Lewj98z7UjdLDMmojln9FrSkTh0KEgizKhZgWCBEim19RAzcM7AKbDAYTIfbJzTftrYq32RPxVYvx5jawUMPhd0O3USdStfdJqNwymjXrI4BMbRnVmaJiTIXrbDCiUYoUYuXwsO9FTlcHVy/ERJOgUfw/wFIz4QRGby3oodfAbpSPKHZHV0VvDEgtWIOI4/BXg33F/CuFBWM9fSk4a5B+xSuOWi+gjENI69BrwXNnO+oXZC1MHNFs1AzJxtotSUbUizFGq6fwbgh3U9hXg0+aXoKHiHWivyq+f3HZEPDswXrktaV4lg8hP9Hybzw5pi8uiUO6BdRb0doCUlJFhXxgPhQbhjx52IALg0xLcVTkNFOL2bEnCOWV/wccYToOFrLw7ikWQ2wjx6h5ZZi4hnb5hoe3p3ReMSMEiIyjC+wGGf3jPY837j+nCM5eYQ40Xf0vCTERnw9jkQPHLGt4blnHlLO75Nmf0mmXcyPWYIW72j9fEw6snJKLGiyLzkLGtLCfB1AMzBwMbMQp6eIFoQ2xin40tG1Z+YDrglTiE5YZ4qVJdsRX7DbMa+W82XSHihujpCs4ecp0mlWx9X0RhZMtkuqzA60EH2wPnANBv7DCpgLGXlzMc8dcxfuKQsFRVyK51BdGI/Iqqf3+OYE5qwhtyz3lKgVMIQYOlr7BLRCtczGKOUUFaymU9bOqcZPKC5+tKCIQ0ke9hy1ONrR/OjnjPP+jCTUy8Dj2Zh7K2KyHp+3eVtQzcRcqylvHGdkDm8y8G6KRPBY0ZxURk7OiPEZrWsoolPdZ6BjAP0mdzHuK8KHPi1JCozMqZu0pJcTV7Enzy7psSjhSgNn/6bHK7JQUXewLIV4pbYV8xWQbcvdUFOGmMtIM+Po9NSlqoR/x5ZjNVniOM35iqV+7Dtq9Akzvh6zYJPJbtTpqTP2VHMxckuO/Iy9beAaZmMNYH7KczHbnjEN2dRvYcpQDpTM90UGNO2l1Tn2Jm9r3l1CFYXe0BC2OkHmqffh7lYmtb9pTVMkDGhmlNE57VMhex3NiPZCL6yJiehN7DGK4h1qIEZmitZUe4hnSe9j/+4o8/qxf4W9I+xNYV/WvONFa+H9wHt9daFjPYdRs9GPUxw5M5GOOq5kvL8By3pEMBA70dt+3K+29dRtnTTktx3nna/JuI8rrrScd97LeO4u+LZZCf5/PEuFuFq2W3CeqeTcERFnzA9yUY+e58lZb9ppMFbxrDexnlPVF7yLBGZzyjh9jts4AzN3zac0jOwn3HVPCYuhPrfeiCtmnyJrsYaWhLcm3bQiNOfNybmzFa4QTzNT13495kxkcRtzPUdwwnfx5FDS2aihd46yRm7UXcwVzD/Fp4oZRxzPJmVyPgynwHLDt4k5xSe0bTnwgipsoP7oxCM6ab2kezzlf8kexbz7ECwdwfnsorUPzlnbvreEyjZJN1Pcw0oa9ZwXedItNXVHR/3WjnO2jxb/13dJzOpYJ1/wWUUn52u/8dWwYAQ28SCj/tNyJGOWbkPxCiLXUf+N/WJN1eFBfgS2F1Az+H9Op/DN2XPeRxe0zsBZj112kdTygs8NKe+LrVhwl+mo38YMjVYQ/VfkUzibrMcTYmDKbPSP6dvD8T6Vnss6yob1RlZO5y/JJws/dgLFp3RNJ3LDp7b8wtdITR5pqgHNXzOOT8IhQptvitGH2fgcbW1jJ3wn5LQTe67F8JVqxpOKHaOfehAyasV7QXUJZ6vxNJmetvKt3OOc8D1yD/Tfpwpq6HSSX2LdjF8Y34fbyfp0hgodKPaq8ztg6kFaU5u4PkpyAD0JvoQvmFiZbvz6DCfflnZ3damn0365eaqXW+rU0gk0nEPDt12MZrRT0U7bvTVHw98yWo7MZD1WiEm+MxHvcuwoc/Hr5G8rOnlSlM/pX1vC+T5q/AvGW5qhaFfJ8a80/wVXxndNAAB42mNgZgCD/xYMKQxYAAAloQGfAHjajdDLaxNRFMfxe6dp72kaaxpDGBy1iXEXuolgK9UymWpNmYWRdJEpBVurgiDoSuimm1IQtHLRta3FR6O29rbxEYsLwec/UMHH3+G2/c2cbEQQL3znw5wDQ27chBgZEUKkesgtZ5vWsc1yEcxFyFXmOfOUqTMrzENmmVliRpkyc4bxGJcZYk4wx5kOJsa0MdI9C3+hn+gH+oY+oNfoFVpHa2gV1dEKWkKL6D66jebQNDoffXOdP73GPGOeMI+ZR8wic4opMSeZAUYx7YzFCNeF39E2+oq+oM/oE3qDXqIGeoEeoLtoBl0sF9Od6c5+3ZQ33FGll5W+p/SC0teUvqr0ZaUvKT2h9LjSgdI1dYQOU5YO0QHaTzZlKE0pSlI3JShORB0UI4sECbOvzbf8qid9835a+Bey5nc135Txc+OmPe9Jk/KFP+bZZqBgrJv4/WO1ptzZkPLOvGNSw7W3Qsqd+QWnZRCITOHvY//x5ldm3ole2S8UnkcbqvejCqdVTHU01eFUR1NbblZE0Z+6NXlQFP51ZOF/jzx9JbxupbZBwguGJ9iG1RXHfSadXOBlkteHossN5uxZZysmZF10FQKTyHtmDwpXfaW+UriKiWjVjfHe1sqeHcw5W7LeWiUx7sFfuQup9evq');
  font-style: normal;
  font-weight: normal;
}
@font-face {
  font-family: 'Open SansItalic CItalic16F163BC';
  src: url('data:application/font-woff;base64,d09GRgABAAAAABWEAA8AAAAALYgAAAAAAAAAAAAAAAAAAAAAAAAAAAAAAABPUy8yAAABWAAAAF4AAABgoUyWuWNtYXAAAAG4AAAAWwAAAOQIMgiEY3Z0IAAAAhQAAABXAAAAoA7AFxlmcGdtAAACbAAABKkAAAe0fmG2EWdhc3AAAAcYAAAAEAAAABAAFQAjZ2x5ZgAABygAAAhaAAAKwtnjonpoZWFkAAAPhAAAADYAAAA2+Ef5Y2hoZWEAAA+8AAAAIgAAACQQIA2baG10eAAAD+AAAACTAAAIEG7RBdVrZXJuAAAQdAAAAMgAAAGeDAwJ0GxvY2EAABE8AAAAVgAAB1YhxR9pbWF4cAAAEZQAAAAgAAAAIAUnCApuYW1lAAARtAAAAsAAAAVtwNmLQHBvc3QAABR0AAAAFQAAACD/XQBmcHJlcAAAFIwAAAD4AAABCVSBlpN42mNgZslmnMDAysDBOovVmIGBUR5CM19kSGNiYGBg4mZjY2ZlYWJiecDA9N6BQSEaKKgBxAyGjsHODIwMCgyVbPL/RBhaOHqZIhQYGOeD5Fg8WLcBKQUGZgBnOw0yAAB42mNgYGBkYAZiBgYeBhaGG0DaiEEByBICkjoMegyODK4M4QyJDEkMyQwpDKkMGQyZDDkMeQz5DAUMRQzFDCUMpQzlDBUMlf//A/WSrOf/Y9Ig2KUkAgAXhUSPAHjaYxNhEGfwY90GJEtZt7GeZUABLB4MIgwTGRj+vwHxEOQ/ERAJ0vVnyv/X/1r/xf1b8f81g9i/PQxkAQ4I1c3QyHCXYQZDP0Mfw0yGDoZGRn4A3Cwe5gB42nVVz1PbRhTeFQYMGCJTyjDVIatu7MJgl3SStkApbG3J2HXTYgwzK+hBIiZjeuKUQ6ad8a2MSP+XJ3IxOeXaQ/+HHNpbOSbX9L2VTSAz1Qhr3/d+7vfeLmr78CDQ+3vt3dbOTz8++qH5faO+XfO9auU7tbX57cY362urX3/15Rf3Vz4vlxY/KxbuyU/duwtzefvOzPTU5ER2fGw0M2JxVhLAQx9GCiJfi6Qvo3q5JPyFrlcu+bIWgogE4CdTlPW6gWQEIhRQxE90Aw5BoeWTDyxVaqmuLbktNtgGpZAC/vKk6PODlsb1H54MBFyZ9SOzzhSNMI2C66KHqYqqFT7UnnZjP8QaeTI1WZXV48lyiSWTU7icwhUsytOEL25ys7AW/fXEYtlpSos79aMO7LS07zmuG5RLDZiRnlGxqgkJY1UYNyHFCZXOzkVSehU/79vsKFzOdWQn+lnDSIS+8Ygfx79DfhmWpAdLz/5ewJ0fQ0l6PixT1ObudZ7m+5QcRgu2FPEbhtuRV//eRqIBMlaw3zBaglUFvqtdepwach3HNSlqcRhH/Xe9IylsGSe5XHzqI91sR2OI/ruX5w7Ungdgh12+Hgy2XtttwketQw1WoSa6ESL4bkl31XHz1zY7/6dmSAuSgwy7LtFw3lfsCAXotXQqC3bkXDC1shyAFZLm1VDz8T5pekPNtXsosbfNto4hU2h0pI+Mn0fQO8Lp+oUaI22Yeeu4Mp7Ni7WVwNgKrKrROREwWkSS0OumA84NucS2EWbepp8rBxMU87NiTWIYiuNLPxy8T7sLGEAg0fXldBD2NCgPFyoadMxP7q+gRxRiw04800xYkacwJyvX3aWy/JO2Ni4DN5irAgsfD7xgxTfnSvhx6KUlUCzZ0pfswbvXyUPhvHjAHrLAI+P5Kk5Z0Y915wncDZ0OnrsnQjsuqAA7HEh9HNDYIUNLrx0zHIGZlT3dbMtm60CvDgpJFRQuU/A/CCO1k4bBAYRsISu05YwEaGgjIGq4kJUN/IXxQhb/bCTcoDS4lQ2hucOG1lgGLAn/2BvYkXwr6CiNU7U+jDZGIsap1h03cNOnXLJQLQaJ0SNLpNaHKrymUJHF+azWDURcLtDQCy2PZSC7AtSOpr0RPYblARmG80Gv9m5JN8hCmpiL6qFAZEJt2blJLmwb+Vqsf6BuDNUizspmO6bgchCQYeUNYDTCajXvmLuADrTEu1fYeKTNgY4Tpegwd9cpiGx0YtnWG8Ya75PfnGeUa5Y1eXOvUi7h1VZJJD9rJYqftQ/0pc2YONvTFxa3qmElSO6hTl8KxpRBLUIJJEGQQJF2Ucgae+dSMdYz2owBjPy4z5nBskOMs8d9K8XsNFHRJFLMQk0m1aihdQaxbIr1DGaehBFlanJUZdWEylnTlpNwgi4QeckZm+DsRY5PcydBr10D93kvmVBOatFDC5VWeLb/PvX+gX6RY+hmfjFRhR4cl4UuNhv/rfiiQ4Pya9CNw4AOG5vH1uDLgctNbJPcxELGcjApjyswJSuEbxG+leJjhI/jiPJ5ju497P0OcJqAQ+3ikRSf/OnE9hV1KsBLJbb/Kf8HKfchKQAAAAABAAMACAAKAA0AB///AA942o1WfVAU9xn+feztch/cHbu3d3yqxypoTuVjOU5qxmMiHAcxaDWjHAoiH4qSaEyDGA1BpCYakmBBYzUGU6MUEWkKeMGpOn4n1bFTmuq02lQNsW1SR52omUS5pe/eoTKNnekfv5ududnf+zzP+z7Pu4ig4wgxOo0fUcQhQw9DOYSSUpPklGTBHmF3wTlOcwc/qSSvBt7U+O/nVTL/QIiga7SNPjP8VngvSzhKkVs+n5qSjKkk2OHg69urvCRqR5VX4w/cJmb1IISHdirfYwe6iVgU9lsGap1PSR5nYzmJd2EpbOUH9a/n37T9+y4e9ReEkWNoAEvoW6RHhoNaOtOntSK3IyXZlZYup1pFCyvFJzh+muNwzsqanJ733Pw0Z87CNEA31AiczICOQ0YUl2nUM0ac6zMaKbCjPOB08xlJjggEJDFAxbIgUZqQyLKUTlLM947Q0V19Hc9KkZpx8/6A+5UklTd5ETt69hd0KbWAay7cvwzu16OETAurzfWxLCZEk+sjFOtyfRhqOFCk2xHBo4zIJEBst2M7Z6fBQ50BO3aSK2MCZ0uJKS5w62Xi1Pi3K45fBv4Fdz+PENsHd1tQVKZBRwTKGcIoMnEqbtkt87YMuI5KLMsFkcvYjiWed0mY7GkL4xzmo7ux8+5WLWnBOqW/6/U3YtiArDF7H+QN1mr8D2YwvcAln9Q8d/8mdANdQYirh2pxajXGFEm1sYKOYm1QJXm4mkQTnFAQS1QWbBZOTndBYasYemC+7kgJY6O8ysSuaR2jiY71Tcdbux1arH12Cm7w09Mbm717B40a/+DagtIP77xNSwb3bN825+p6WgtzVDp0gylhFiAejUGJmRYdY0AaU5iIoj0+ZDYIHp/BOqwlHHcEnwF4cKrVJrtkKrkkdQKcaXw6TU3nnWkJUjxLRIuV1C3YPF4/ve7rDdFhPWcaW9+9P2HRsdUvza/sWVzMLCgr6nzQ13/9TOcfcfnZwZhDeMLWJWs6lUsfvbxSneypgCiDtSARxauI9Axoj1jRZPX4TGYUB7h+jEgTn5AocdAOMIKcHhpOwgohNHIQG7Evahmn89TivHbZlawtOljyTuume2NKPq1esbRsf6VlcUEHa/lWGepcteLMgX7lg0/pwFHl6rbl1buxo30AOgVK0Q5QKhLZMg2cwePjzEgYgSaIArQYK6fauIdKQG2XyOL7Jy5uwZqPNjUkrS576dDSDdXeddNes1w8+RmefUR+R96u3Ppw3bvjY5rcwx05CfwtyK7yp3ojWFUroli1I0bR4zM+qSM2mAWYRbUlT+wJqTsxTxcRm9+m+ButYRUfFzfu3Hwvofiz6heWVBxYyhQefb8GL/7hRn9t5amui7j8xGDc77C0bcUre5ULewdCqGhvkH286rlYo8cXG4s4LiqoAz9Ch0eeC8kRagZjl7iHaqh94eARsOEbfX/a+t2W7TuUXuWcnVlb795QVrw5bcnBZMNXd3Itl44fxr5jG2p6z89qaBmb3DxRotcO/7pmpdMD/ZgKGTABdIpTE4bXWw0I6UWrxuOzmkNIZFUccI8AlUCEkF+N9NGAcCwlf93Ct/j21dsr2mEueLs0IUZf/El5Q5MtcRnpLZ6wZdW1XUoia5m9Y1fX4rXLNv98WuVxxR6cUvgZrbkC+WtExoMGjpiwiNzuUxDAsiTIVE3IUEAOtH/T/mqmXDB94vg0xosjp+QUumakqN7PgDsmAQOKdD0EBd9X38bytXY8ox3+eMgSdI9SWZoMQrgJGUSB9fiEJ7BMGKYpyI9JqhwtOfkhkt80WnUlPSV1LbYm0ls53j1j9d9blXGM99yaisbamRWBkmCnbzNxzFwUjmLUSUcR6txxkdDnx5OOQwYbHjScNmLcedJw9G+bv3v/2KXm73FDbdWLBxbW1VS2FTFzr50+rHT7vzx1FM/sUVb+rGmL8sOvGpqacbi6MS4oFiaDKXzoeoghk86kjfk/XA9bAyQDwv/D9c3jdQw1VbXhWY2QRsc3tb5197HrywsTogoVyqb1D5z8+M9K6+n/dj3oTyuD+RiTGW6EPWjSi0ijSoIeQQn6jxsp/jRCbmfLY51p83fVxFYFZfcWL2EWGN8LX31hvaIDxRfOmaT2Nwx8lQX3j0VjMs2GUVQUYzw+0Uy1Hh8d6Si1iDpOiU6rNeSdxAQQP10Nm0S1NFC2jSLkyhe/37fRszv79XWeV9a/cHbv/l3pUypqipblrKgqmoxdO3+T3frU5PL8jPys3LdL3tqXtynKMS97yiz303PLAE3h0A1yWZOFoqEHgpnPNIgmnhdzfLyJRR4f+wgQkiPk6Eiz+umQqjo6OAguQXITmVN3rIoGN7p88eWjajfwdZ3GQ7WlLsxHK7fq+Z9UR9cbLTWrnnmeFObmfzVYF9gzb9KUp6H6Ski+YsYLGQNam3hdpClc5EFrfrguLF9VBvV2kEDNO/o471wCPvke31LQsT6+vO2fjVZDaffCdc3WZsYbyPWlNq2+2oovP+g7V1vaWD9tOdmjal8Nm56FeqPV3asxRVFtnKAzqVk7YvfC6nVKHBfcveLj3asuXx7LmLrHMNrUOcoXZx17+DA2qRAn+sexhI1djg3dCksKi/N3rjoS+AXA6CpoWfPaGVId6Govdj41F2tJwYM+9YvMDx5XceiRmKllEeEYk56EQITSHUsYqkM1QcKfK20n8eVbHV0474SSMdiOu5V84iSCUo53Bq4HPof7poKX+KCOkZl6jUmHTCYL2ChmODBUEQXgwIsQEsAGs6G5UtPZVdqepxNYqTIKZ3cHvEX+dd4sd9bsatcMIHAlW7kze96XDrLovtL5hvgmX1G2Ef0Hwpy86QAAAAEAAAABGZr5bTmIXw889QAJCAAAAAAAyWNIwAAAAADJ6EvO/AT92wnZCGIAAgAJAAIAAAAAAAB42mNgZGDg6P27goGBs/IPyz8ZzpscDIybGZBBHACcKQbUAAB42mM5y3CQAQhYRBgYmEQYwIBZnOEhAxGA8c3/OSCaiY1Bm4FKgKXwfzcKX5whDJ96tk0MIcSYy3aR4T5R9rcyJLHMY7BmngWmk5g/MSTB5YDiTBwM1jA+kG0JE2epBan/fxUcftpA/bkMHEwzGKKAcoUgMdY9DKXMl/9vY97035phFIyCUTAKRsEoGGQAAG0zHf4AeNotz8ENgjAYxfGPA55MCDtwYQWPBqGJJ9qghrKEG3hxCYdgCYdwCXaor//A4Zcv73sprVn+io8Vdi5edrCjldakpzxZK7u0yj695YAOx/SVnjkwT3jDh6zspG2NjZU6s9G86twqfWSNDUmXfrLHAR2OaZOeOTBPeMOH7HTyZpfdWc2LRVxkr7u05tg6to6tY3slH9Hv5o6n4+kE8kAeyAP5lF8vO+YeB3SY73zn7zPNWa9eZS0j/Ug/0o/0F5oLzSU3/5Dpi4R42mNgYJCGQwss0A8Is4iCs6DwBBr8jwkZ7bHADsYrTBxMwUxzwPA2018QZOYHQg/mZubzQPifxY2llWUvy15WRlZN1sRROApH4SgchaNwcEEAGvV/CAAAAAEAAAOqACUAAgAAAAAAAgAQAC8AXAAAAQ4HtAAAAAB42nVSy24TMRS9M+lTTQtCLBBCyBJCQqiZTLKCIiGlaVQVVa1EUVds3Bl34nYyM7IdRSkLPoAVG9YsYNEdH8CWFR/AAiE+hA1nPE7a0JKR7ePrc889vjER3fWek0fV7ylGhT1axq7CPi3QR4dr9JDeOTxHN+mDw/NUpy8OL9AN+urwIr2c6izRbfru8Ardo98O1ymY4lUKvFWH1+ix9wwVvbll7JQnHPbolvfDYZ/q/meHa/TCf+PwHDH/vcPzdMf/5vAC3fd/ObxIn6Y6S/TI/+PwCj2pPXC4Tq+neBX4rcNr9Kr2c0sm0sgzEbOYG86ivBgrmfQNO2ftsBU2MLXW2XaeJ6lg3VwVueJG5lmwX4iMHfBMM6kZZ0bxWAy4OmX58YTOs5gN+JgdCaZEIrURCnVkxiKhDMd6MlRSxzIqBXXQ0ZHIYqFYg12I7xieyohtDmUas1YYHgqlwWatoBWWrJLUqEjT/Es2+8YUG83maDQKuDuOcBpE+aBpxoWIhZZJBs2gbwbprgRFw+PQ6pi+YJ2CR1jcyTqb1G8H4WVtywpylTTTiqmbuzvd3t5BrwEmbZGkBMNgnJGgmBgGx54DRZRTQWNSltVHlNE5RptCamE0HGrROqLbYOfgpdBh1AVWyC5nbvVzyvAY9xETQIwOEM9IA0k7lxWNZcdgDLAqOkUsp+Mr6mVm6bVkjbEe2ajCnFg1A6TcfaStFtlIea9qf0JDey8NjsTpxKGGxw7myLqMbRbDTdm1znesYmoVGG1CU2JXVi37E9KhzddOu4wG9mSiNVFqzChdrX99N8t/xCC6QU18I/sFOJ/NjlxuYNEATIOeFbY7wnpLwK18BlZzAB+71omw7qo+Di/5MeCVHe9Ah4NX7WZzyjfx7/3bqBD+1/eFVmA9JzhNZzQ1IrvoVZd6tIfu9ewbhOZf158Sw3jaY2BmYPj/BYjTGNIYsAAAX40DwgAAAHjaTYu7TsNAEEV3vE6iVGOIsIjAHvNwmu1Y+kQpTMKCeJiR4kRKRU9hU0ODlCaIlq/wustf8CEUfIJxqDjF1T26uqPP7tEk4ghCpolkCgHDYViG8toM6MpoMklMg3OPY33K/V5NHbemtqzpcqpp2mw9vcstkOzq5i0B5VCWUl4kffpO4ORY06E+YF/v8Q4gexoZ8QYdwi90EGt02g4IBi34SbyIUvwI1xPw6kMLNvBRPaRKmU2nvje2e7uwsLJxus3R3dy2V1bwfDGrAN6zt/VajANjz9KZjYLM2MemeEHli3GW50ot8+JZbSlUXqj//On+8hdNukDQ');
  font-style: normal;
  font-weight: normal;
}
@font-face {
  font-family: 'Open SansBold CharsBoldE47A47C6';
  src: url('data:application/font-woff;base64,d09GRgABAAAAADvwABMAAAAAcKwAAAAAAAAAAAAAAAAAAAAAAAAAAAAAAABEU0lHAAAuSAAADacAABV0khh0OkdERUYAACvsAAAAHgAAAB4AJgOvR1BPUwAALAwAAAA0AAAAOAs3DzdHU1VCAAAsQAAAAgYAAAPGDis9t09TLzIAAAIkAAAAYAAAAGCidZwfY21hcAAAA8wAAACIAAAAsCNFLo9jdnQgAAAJ9AAAAF0AAACqEy0alGZwZ20AAARUAAAEtAAAB+C7c6R1Z2FzcAAAK+AAAAAMAAAADAAIABtnbHlmAAAKVAAAGzsAACkmTGTmYmhlYWQAAAGoAAAANgAAADb34ccOaGhlYQAAAeAAAAAhAAAAJA4pCkdobXR4AAAChAAAAUYAAA6El38eYWtlcm4AACZkAAACqwAABjZFx1e3bG9jYQAAJZAAAADSAAAHVhSKC4xtYXhwAAACBAAAACAAAAAgBSEIjG5hbWUAACkQAAACuQAABWE3KJSHcG9zdAAAK8wAAAATAAAAIP9pAGZwcmVwAAAJCAAAAOsAAAD4yAn8awABAAAAARmabi03j18PPPUACQgAAAAAAMlCF6AAAAAAyehKofsM/agKjQiNAAEACQACAAAAAAAAeNpjYGRg4Oj9u4KBgav3N8+/Sq5eBqAIMmCeAQCWHAaEAAAAAAEAAAOqAEEAAwA5AAQAAgAQAC8AXAAAAQAH4AADAAEAAwUPArwABQAIBZoFMwAAAR8FmgUzAAAD0QBmAfwIAgILCAYDBQQCAgTgAALvQAAgWwAAACgAAAAAMUFTQwAgACD7BAYf/hQAhAiNAlggAAGfAAAAAAReBbYAAAAgAAN42u2XIUgEQRSGf2fezIoYDAey4TCYNoiI4dKVTcsFEYMYluPCIdYLx3GI8YKIQa6ZhgtG8yBXTAYxGAyHwWgxGMRwQX2zrqCHcMYV5oOff+bN2533YFl4dINLMFQChFMNbXmFHqZAJ9hxLvqoigTtPFZjdVkbuZZZTVbCquQef+V/R95CO1d8s2rAqhAd9QRL+6wm76/R0Uuwsow4y9vkeA82OIJ1e13nfA2becJne6jTAJGex7laB4JhXvfblL7usK0WYKiMlD2lC6QyRMR3aRXDiBb6ovV+QK/Z2gT3MC5OL1m+yXoZwMgxP9fFKp+d0jHXN0KJDObcWj6iAo/H4/F4CgABW5OxmSHC/9aHOkTkVOQaZw0iJ//VeTyeIiBHWKEH7MpnVN2Mls9vi7/Nb3rt57/LzUmT7xNnn3PZX/gA1cdNSwAAeNpjYGBgZGAGYgYGHgYWhiVAWo5BACjCx6DEoM2gx2DFYM/gyeDLEM4QyVDAUKUgrCD5m+X/f6A6BaC8LoMBUN6RwZvBHyifyFAElmf4////YxhkYECwH75/+I6BAWwbDIgwoAIxIFZhUGVQY1Bn0GDQZNBi0GaextzLZMJkyhTLFAcAH+woCHjajVXPTxtHFJ5ZDBgwZJ2mEeoeMtuJXRB2SZW0BUphansdu25ajEGaJT3sgkGmp5xyiFrJPRUN9H95m1xMTrn20P8hh/ZWjsk1fW/WJiRSpa7Wu/O+93Pe+3as7j/cC/XuTme7vfXD9w++a33bbNyvB7Vq5Ru1ufH1+ldrqytffvH5Z3eWPy2XFj4pFm7Lj/1b8zfy7rW52ZnpqezkxHhmzOGsJIBHAYwVRL4ey0DGjXJJBPO9WrkUyHoEIhaAr0xRNhoWkjGISEARX/EVOAKFlkfvWarUUl1acless3VKIQX8WZNiwPfaGte/12Qo4MKuH9h1pmiFWRR8Hz1sVVStCKD+uGeCCGvkycx0VVYPp8sllkzP4HIGV7AgHyV8YYPbhbMQrCUOy85SWtxpEHdhq62Dmuf7YbnUhDlZsypWtSFhogqTNqQ4ptLZqUhKL8zZwGX70VKuK7vxjxrGYvQ1Y4Exv0F+CRZlDRaf/DWPOz+EkqwFsERRW9uXeVpvU3IYL7hSmFcMtyMv/nkXiYfIRMF9xWgJThX4tvbp8urYa2PqUtRNZOLBm/6+FK40SS5nHgXYbralMcTgzfNTD+pnIbhRj6+Fw63Xt1vwQfuhBqdQF70YEbw3pb/i+flLm63/UjNsCzYHO+z71IbTgWL7KEC/rVNZsH3vKVPLSyE4EWlejDQf7pKmP9JcukcSZ9vqaAOZQrMrA+z4aQz9fWTXTzQY6cLca8+X5nperC6H1lZgVc3usYDxIjYJva46IG/IxbhWmHudvi48TFDMXxerEsNQnEAG0fB+3JvHAAIb3VhKibCjQdVwoeLhxILkzjJ6xBEO7LhmhwnL8hHckJXL6VJZwXFHW5ehG9yoAosOhl6wHNjvSgSGmPZ/R9nHUf56FvbWMI1s63N2983L5J7wnt1l91hYo8A3q8jIYmB09whuRV4Xv9EjoT0fVIghQqkPQ6IodnPxpWeJFFpe7ehWR7bae3plWHSqoHCZQvBeGKm9NAySFbKFrNCONxaioYuAqONCVtbxCZOFLP5cHI5FieSVdaG5x0bWWAYsiuCwNrQj+Z2g40S9amMUbYJEjFNteH7op1e55KBaDBOjR5YG0Bip8EhDRRa5XG1YiPo+T10VWh7KUPYEqC1Ne6P22IkMm2HnM5zrzjvSlWZhm5iP6pFAzYT6kne1uXDfypdi4z11c6QWJitbHUPB5TAgw8qbwIjuaiXv2XODGCPxnBYucsYyxiRKEVuIHMLIZtfIjl631nj2/OI9oVzXWYu3dirlEh6DlUTyk3ai+ElnT5+7jImTHf3U4U41qoTJbdTpc8GYsqhDKIEkCBIo0jYKWWvvnSvG+labsYCVDwacWSw7wjg7GDgp5qaJijaRYg5qMqlGjawziGVTrG8xeyWMWqamx1VWTamcM+t4CSfoKSLPOWNTnD3L8VnuJei1beEB7ydTykst+mih0gpPdt+m3t3Tz3IM3ewTE1XoQrrM93DY+BcUiC4R5eewZ6KQPjZ2E0eDNwcuN3BMcgMLmcjBtDyswIysEL5J+GaKTxA+iRTlNzm693H2W8CJAQ+1j5+k+OgPz7gXNKkQDyDj/l3+FyMjMr942nPo5lT0UAhVYGQOlfdgDpVj/i8f4CMm7++bIu/nkyKvZiIQqmqsEiop/F+eneW/PBtQ3tdHTj7Fh9HHjVde2FgolBWolcUYqJ2ZkZ/Znnk9MzObt9tpt9tuzMrGSqEyxtKhYsaioYKM/KECxvyh6/nP8zMZ8DMyGjOE5jPUM6xneM/AIsDA2CDGyMq4g3HCxpBgbW3vHez/g7w3cAZEb2Ds2KAaDCIdAqM2sHVsYAiNio7YyMjYF9na28vgJOu9wSg4YoOCbKT3hhQgQ0B2oxiDU2RxsTYQgUBxXHEJiAYTcCARBwDsTEAJAHjaYxNhEGdgYN0GJEtZt7GeZUABLHFA8WoGhv9vQDwE+U8ERAJ1if6Z8v/1v/7/D/7tAYoI/QtjIAtwQKinDN8YGRi1GS4zbGJkArKBmOEtw32GTQwMjCEACsgh0wAAAHjatVp7eFTVtd+P85hn5pyZM6+8J5NMiIAhGZL5ImLGiAmEkJcYcwBTxPCQN0QuBaSKXKAWEStCqa0t5ZGmkSJiimipFhAQRSlaP643l6q1YhGKitYiyWzu2mdmkqDo/ePem/kmM3Mm2Wvt33r91j4LEXQAIcEi7kUUySgzahOoSCgxmQUqI1RYXBhWnbisTA2r4aJhroAaiMDzAB3T+9wMsiS2Rtx7uXqGcAYhghZd+RC/ZazjQKGok1osRBAUFct2ebxudxGKyssHq8hYTw0b6+EgDeDhpeFij1uTgjkhvOWLMJ7Atk5oum3ipMbxk/CH9OTld8Y3NTfWTdS5jFW0nVYkdE2LWgUZUWqSiExh8fDrxSqGZY8Xw8IUVoYn/nnB4QLyB/gl7o19ShT+RAijZvSBUCYcRlbQVDFJZjPFCNnsVjOSBIoKw+FwcXFCT1iRaxooCQAGAXdADeJuthyv7MYr2fJu0tqNV7Ol3ex+WHUk7iBNZCtop/6OikiASwAfjkNXEnCPJH7ccfkyXDawwmUg3xO1SCDaTMfrZhcCgOJ/HhmAyqIkHOsHIFF95bwwWnwdVvCiQVHNJjmRhHx+s7tON8vUUadTP6yGfLBiv/2wQgI5SFWcgWKEFU+4uFRVQsEcSRjdw3pi7MplLMQwjZXcOXf25LtmzWkh3WwFexTfh9vwSjyPPcAeYZ+fPY8t2H7uHOxiCUK0FqxhQddFXWYBIRPGVptJlrEgmCXsA4ODtbnsOJTOsrKiYYGAGolIspyPw7SWvUbFcZkdG/EpRmvXbh7nW/MCXgwr14JP1ouvoQw0MpqZnoJl5MGezCyPLBOL01KrO2WC03F6rc6FwA5RmS/+oibdNW62QKAE30RKhvNNyvk3EcCUgwri3QGhvpfgedtah9zVcPuWOzpmP9Ix46E3763auH8/WX4Kt/16xdwRzU21o49Oqilo7bp36jMv7HwmhftOLSBfAbqF0MRoYY7X7nLJND0dIfDz/EGBzNxMwN7n9XnrdZsP26nPZ8mV7YpFqdMt3CQQAb5yZ1nh91ruNDROhoRhIuNhwIQ1SXZzZYVATr7q4bbi2wiWGG+M7ZQGigXB277pmb3sDfa3C/tuP97608c69s1b0Pnkn0ZvnLj+Fez+AMvCvIf+mCt5nvrxW+fqsDy4dEbb9KZ/6LPbh414+9F93JOCgPUCw4ouVBnNccjUTIiVggMjt0sUNcmFRZdYD+7pog5ZooZZYQNhrjlYFye1NkCPKx9UIUuUYAiZQMnw0khQApdYsJu9GXuUrMAZu1mOhZryhrMvcCE7iQtP0d2991y66byrsZbNAoRbAeES0CgNNUUH+9xuL/VrWoophZpoeobmMrtsCgI4/QhJbrevVndLkq1Ol/odHtyBqwev/Q5hKOjk70A/HlooAWx2yfAAh5MnNxopJdP+3MPeZB99sanuzRacxrpLHhi0LEL9sS/TgiNp+4UT/2SX6rD1upK/n3bbKshZdpm9L6cAjqNB63rxKPKhXHRzNCA5bbacHJTuRM68kCOrXnc43NTtr9PdfmoCF5Gv0rY/SkFNJ0DoUlCg2OvmjivJ4XgyQJAMiBh3hBzJrXlG43l47vIq/Y5fHms12+/+z5f/wi59vPWzlUS5e+bdrS2rlpM5eA/ucPxLm7z/t51fvvMx+2QTzn5p1bJZy5Y2LN7OvTliRFoXJI/rox7IRARjkYiySaRQBWp1CknFyNs8tgYAWTQsDNYNuPEHJC9WKPhjp4TdWDjYAxFCDSSqxWOQmXLQ9ei2aIFTcg+h1Gf2hdxuR2am2WEuHCY5nYFAQYEN2dIadJsfBRt0NBATA4mrjFecNCE3oABhLBvxEczJ5T4WCpUMz6VaIlDyJZeBkLeUfyLVb2J834+2r2dnznzKLqzasHwuFlzfn9G2cMH9b/+17q5xU6fUtorHXto6/+lbm19a2NV9/PfLD1bXdc168mDP/qbJdzfcsqhiCjneMOrG7xVfP7n81noeNxXGLo8iP8pD5dHsDNFlswWDEEShfCW7XlcU6vGk1ukemZrqB2bjgeY2jM3rlcK9sYQrz6OFZ/2S4QiM7swzthHflFDNHmfrH7xl/KSfvTLTZLth88KX/gtbz2z9/MHYJ5NnT2ltWb2cVrJ61pRyyT3x0FMtNf/8z3NY3czePfDv9828b1k9t3iiTgttRuUIRV1OCB6EfA73eN2h9JUhQ1Ue2d+oRuq1KhN/vbOhv0LRtfxNg94M8qQrH9ItkC85TqOiOdmpqRC4dll22p2hfAfCZopQMJgxXg+6HJY63SEkxUOi5FlyoAvEqxg3d2k8CiALxrWRJcgFV3EJrXHOPbdMbtr0xznvXn7j89aHJ4fZqX5iUT35kfqxLTfcPGpK9/IjO+Zuaa2qvvFG1jmgwsKPuErcD05pR7dEA8ROTRhJotUK+sqygwpCip3U6HY7tYoUUScwECMvDk5mxITK4LDxwgeMJIADGBPwTipEZsbOzWR7iICXESnGNuSZAj/Hk9h2cf/lUWQyfue+3AeYzKMJkrTwBWRDB0RiNmTEIbKmCUJqptWao6SmOhwBk+JX/ON0mwLVRlEcyJFaozucyFejw38P9LpkyelXMByPKM7sso2IipecYAAn642qGu8C+/BRHMH+ZdPWLmPvXoqdxqVdP1iwbNW2Vx9YynrFvc8cWNmhWrI6173yHm2rnTB+TOwwWzll6l7IMIshTk6C/T2oKOqTXS4ftdu9GlJRja4KsmgRa3SLK1kYjWqYVA9MnUPcSqA4okrBbKQOd+aGi71yKETznv4jnvdEd9df2AG2qx1HTr59qrWxXTjGvjrHvONY71jgKzP/hu94bnpv/g1gS8BQXAQYmgBFYEtmhFQ7kFPRVqOLVLDX6IJzoNMn2RICshLIBqoUCKrhbHERm8ruY1Pwa3gafpi9yCbvWIX/CBXgJ+wBcS9bzXbgU72jYcfcYgSkWdGt0VwT8CK7ZLFgbJPMNbpNAitJEiYE9k0ottTo2PlNK/VbyGAxBvE0ngLp3UurY+fxJ0wlGohlLzG2BsWlUgZSzWh4NNVEqRWyOcYWLnSAPGcym/sGOupVQvBZdoJWxs7hT5nCBayJxa0o5oMVU1FNND/V5yMpdjshrnSXyZSWolgVcDZwO4DZKvg8ogdkiWDUcB/dGdxvWWeS6vBEHlAlw7ZGuZMhoomR7iJqgHxARq376kH2O7YNb8TT3z85fctvj1089MJdrewcLYlZrs/Dq/BsPAU/POFSPbv4tws9Gi6K4yBOM9CPRNPNGIi93SQIomgz0Rq9xoRNJtEiUSz2BexVcCehSD7Eaey12B/Yq7iU3IJLyOLYQ9BJHCIjOeIVkCa6DUnFUa8JIYuFihhTarObBUGiFmrADUuWh5MceKCQkoiaD12BrHpJd2z6nj3kp3v27G6kexp3727srW1M2FSsBwk2VBHNshFisVphPykmKop2+EitVonCfvq2k4DWeOF7KlbjKbwsLhHLxqYikIXEeraFrVjJN7YUP4ybGSEzWmJfwubu3ok/iy1JSBfKQbqIsqIpggx5T8KQ6cDMCY9N4AZkwFh3H4DUIO7tqb6S+G+J94MauiGariGz1Qxqp4DbeETJ7SRmIlllmoIkrrhhiLjSxfEdeMviro+DTjdfHBt8A4qPKwjNHdtidrFzuB1PkIACtbN3qc3M1gjL2NZFsWbQYKvQcrmadBU9gLWeNRD/3Hs/MrolN49/FSGvTZI8ZleNDo2uo0anrmvHf9wzIQWAU2arChBF8SO2me2Gx2Z8D26Ax9Set194Hrex9c/vJ6fZRrYUr8Zz4LECcsXj/7yE/4EvfIXiOUjoNHKQi0eoYDa7UUqKw6HZEa8iDkUx1egKdXxrhPblZBGaAoNhZwv4wrT1jyy+fx3Zz95hn64Cc74F7ZmbSgtmz5nx6vnLsUvi3g+59MVQWTgCDqjDFdEciYqCQKhJsLgRSlMsllQqQ1oGRQQZQBFlwONIPxdLqmGYJdFJyuBFwWvh89wzeDJrY194vxUkxrY1sMV49LcjJY42kPKi2mjI5fUKFkFRLB63H2LMavW5zDZkHgfZxmqzAWg26rEa7t/Prvp0VnwvF6v9rHVAXTPw4zUPeaEoX2jd8PD6TS0AYCe+Dmc+8iCubmUdbBsdOuWeGc2xJbET4t53Tq84VsZcj5Ii7t8tUNe8kBHzIcvnpKWmBlBA1Gzg7oMKtACyBWyZZm9mje4VqHmgfyWakv6er081TmX7W71Q/vXQuELB8/CKF+f7Hq/HI3jZB+zjrsdfv33anGF3rl+9uh7Lf194YkHrop9WN7eEbvvZ65vxpiN/a8bZFaW14wbfctOo8nufmH7wL6VFnw0LNVYUjCyrnnKY618A/rgEUJb5aQ3UCoqxySxTAeJbSNaJq05rkmmRnGevsjahHp5dmDAGa+2C+GqBtZwoL6qqGGtWk8nlNEO8gy8ltn5VXVc1SQDnKYH14uxWFVt+zC78np1hr+CSHz65GdJsb+3WLx7EgR66q3fFb37xy066HCRxVhY2cu51URclZrMIRc4OzmxDAHSChfWHTVni9MZ4AH6lEXoZlzEH28UUXIZd3iLJGuWHWCDuiXGvD5p0Ji5D3g8yMng/bDE7NJeIkc8nOqgtPT0jI8tmtWamu0Qr9Tkc2GLkL57jwwPkxvNX/zEEDZF8aOQ4AXTxpiTigtfEG2k0++URa4kgDbMfhqS8Fhf9vsgjDXa9jfPeTrnOahnifAEXUVSA8ZDST8IxYBa9fz29teyTChrufT3y14bas6NpJorrLTAjbkqjfpMsi1D1ES99ZgtQDgAOy5TXifKws88FOf0r7jMLgAQWwQFyPy7CtSyNHWdpuJ5OIhN6V8aOkkK6hsdnE3j+CGER8NEcVB0NOW0mG8nJ8flyM0ymoM0/VrfZRE1zVOqaQrLErEpd9EDeLe+jeF/LbVwBzkED+cnOpzQS4WccCXKvYk7uNe4ldNoI07htK3/1/Fc9B3et/t3UA+fe/5Sd/LdVDz4+8/7Nd43d17nnN2apqLPhjakvvxLzEkkQmiesWDoVdN4COndJGnhoFuS/QAalAbNiTfF6rdZsG7K6zYqEpNQqXfIgV5WOlIHh6itPVjpn30lasVNVCMRrUOaZWIMW3ZsD9DnZqtGUI+99dPTwfHf4LC6y2WbNXzCDzLq3Zd58oY29xj5n59if1i+TNLbp1s3tX6zdEuj6+W937NgBNpx05Tw9Dd2ZG/zb7YI2yQs0yyNaq3RRQQ7QzPO1QsWRE7OT/AkShaqACsCYJTIt9iVOx+aDT0wYfd9NFy40bxpb/RONjMQZeGjN+Yw8iIF9hcWspzAX8AG5woIEPtFowOxRgFykpHCgsh1uG1LNSDLwUQx8PNfGx6gQoE8OURUncPVwiEd4EAybDzr1nVsQcvj9D4+9Nc/ixcUfj7DPmLlojjhv+bQFCzVcjB3YhcPbl0/B0746/+Mdn/9wWxKchJZTAB0JpUFsBqlTEPyqmuG0WNJ9bid1VuuU1zFUrdsV2V2py56vt90DilkcOwxmC0BLYVSycDFyuwNGCo64AcF5d8014Z1kYSm7yP6E/Zf+gU2xQvHRB6d2TanfS59YtmDBst5GqBcq9uMwu3jh8Qcfu+7684PyE/mVLpKywJI3RjM1QmSRUo/XDtRDxBoG3TSHVanSrYgascEz5NUcOdHt8pwbLAHwSsNxhgyNboBa2CV2oqNj/4lfLKudVHvzDdhEl/SuoUs2NDa+tLvwvYxxN1ZC9ycxTZgDeBWgUhRFD0RHWTMyRo4UhqkqKZCzhSAWhIrU667zeiPB4M2pdmTHdsk+XL5hrG7OFqgsh4YXkGq9oCAUKh+rhxRtaLWupQ3sz+FdIVBor3GMCZ1L4jywv7/0lvUlYtiLWza68/x8Hs9Gqy4E4gEf6v/NSx7W+k48cyRX4kMwR5jz9LCedyNDCzte3HeAPc/e+PhfP1haWFld2Tz9wunCFU6Wv2TO9hfmtv1i/IJ5t93eVN/eIbT8bOjYO7uOUTF3SMUvfvryf2zbMPWHGdrEcPT2glDHwudeUYUeoXz0hNryYXV03MSZMye+CrbbApm0A6LBjUqiqZBYvQ6zzWQymz0OwekUqnSnYkEY+BsUm6sYkrOsr4PgZ7QGc4XkkDjAEzrYia4HFrITuEiWlWl/OXycrLu461DsIiSCQ3kPTdj+5yPg4xvAed4F2SZg/blRFXgikB671WFxE3mMTlAc/vL+0xnX8HCxcebBXWVDe/ttt7Xjm7gQ8f6NG6vqerxCC8TOleVMM9a1Q/AWRn1OCG9iMnkV9xhdQWYHFZEIgZ2W7MST5z9xEYnDKaNeSzQpsHLR+Mox46pw0RvzDbFM83/qahovdPYU7Dkgz+LSUQLNL0FyChoTDQqybCKUSqKopFjsdpPJYnFYEb9qSkmhksVNHX0VCp7lA8+XEyfMhivxJgYnOxoZH14F5byZjcKnoIS+uJJvXyGTO/F4lhZbgw/fw7ZLWqyaxbXBJ0EbilzPAXcQCMI8ABM3XjjJwSf5v8OfxP9aroAICqJx0ZDmchk9dXp6Wlqe3Wy2WHJddruaLaoAnVdVrI50bHEb/Ux58ng8HtADGjNnWdJDQgkXCXvDpTy4jd8efiX+lfAQO9Fwx6KZ7MTZAnVo59wePW3o03NfPMTeaLhj/jyybsmSnYdjF4WW9ePu2F7bdOhULJ9f27IriXkH6K3xUxfwYI+hrtsuqlxXrmpc04H+O9B7v6Zb3HmbWrj3gjLhZxceepULe+qIoUDDbW8dTebnzcbZop/3WZLNloZcrlSPuUr3KA5apTs81+iz+mIdugd+EBoiJbyceZx4w5xlS2fNXrZ0NhXZe+zKr778d5yJKbyQovbO3/y6vX3Hr9kn7Pg6bNqNnXjYw+wy12ILZL0u0MIFteyWaI4PiBf04nKGIivZkDmR3a5VQYEwOeQ0lNZfzMqT7PyquzFhXs7yg54kGGGo/BqRaLLaA1RUOjxfUdiJS4NTZr155L17Dp42qv3rU7X1D3vYCKn6x+3sDfbps+zSj+gGo9jjRl7PDCvRxaCpwnkzcRo2Unmo20WRcxBoXRKemfD6Yi+9yjJUuanAm1fy2DZ24qOhjuHPCG1m9lfLpjWxo0LL/pY2lGAUO0EGP6XOkvzQoqD8LE0LIZuWZcuyZHgzKnWvQi2VOvV8o0np52jxe1JAzyATwLb7OpR4VQKl+Gl7JqE7P7mwdOfY299uaB8ye8KKJZGP/vzqS5PGP1az5o4NK5fegGt2dgWyeweVTs4dWhYqnbT4jo3bmv8r9/oxBTeOKJn0fa5vIegbEWsg946MZtpMDofLZTER1aR6vBanw1mp220Oh4iqOKuMl80DV91DS5KivGIo4ZxO8uoZCbv56RZQj8X18xe2P/frxzqaD0EjcHTMu8EPws8/T9JWTDt/4cPYhzffxHV4Avx4K6RNDRVHfURVNc0DHY3baXYQMUVMqepntMatx4E4DeCx/c1NQKX7CpSirrbDr+AiHkW4aH3t7W8dIe/E2ngQkZSerUkGvw7kWtGQqGZFoki4R9gJxjYzhk2DzOKB7Y0zeUrCu4owbyYw7mRNuPw/cs2SOOgULmdNQkts5ZLZk1eR5XEZkNakwyAjA7h7rihYIC4zkNdLLVROS0tPzwKynenlR1kOR5rkQKKRJQyyVKZ+e4dD+R33pBq8u8mk3D+5RkKk6V75ONvHDuJhK7KyJSFL+RGuXymoih1L5ustq/Fg9iJegy/0rhVamLrq45odtxNf7O+eprvuTB/dMwR/AopjZAFsNhnY1ERzJZHfOKBEIFgQsWiFbsdusVptZonCHk1Wt4AdifM9dWBj5iwbmIgN/gdKc9hgBwG8im3GE97pxhPY43g523HuPGsnI0iQ/Ry3xk7HDuP72QpuJcgv3Eoe0CTPqmkKdOUC5vzAp3CyAJecgsetOO1OyDNp/NAZzBYvq/0lYUBZiwe32m9E7j/xihuJ4Nq30iySNfsErmL5N3/2q7qayM0NS3KcYNe1jfOnTySLelxP71Iv2u9ujSTu6NFO0M7M44fKggwqWU1QtWToBAVoxhwEPpkqdV72rrp33ldpExWqhE89uAGZzt51RGJ+WsFMxNJFDpw9EmsASY24i+4iTxjzDuQa8w6NdBLuOsM7aj89gLdDZyohb9RMBdifLIClyo8Yf32Q3wHzSjTojOBNKcU/6L41S9zrOczO4EGvoytXjJOKS8CkQ2gMb81RDfWj5PWPB1yv679uSum7no/G8Ov8/6TCvu/RNb6v49+DtkMBQZI8YxDA78wQf3azyQR02fKdcw0pxJhrIHyuQRqa+/tNicEG0+DAZj7ZQNA0yCxLhDXJuQ2okH7kdPrc5jrdHXLQOt3h/x8rZDAn0avgzVPvXTh1WtvCqeR99mnvZfY5dl3+F3aQEU89/fRTOzufeoqdYa9BT5WBPbiUHeczKrC3iFGhr7E35TtnNoyhjQCNsBNUtN/mO7QJX8TgD2s3O0apibmNCn5iDLtLRTdHs2UtRQPfS/djnKbxyQ3VUqurIQKf/dec3Pim//XPbpQm7/PxyY3yXornPzlhSP348Vuaf/XQuTWnLi59dj+BECFzxtcPC0fHjT6yeMLuLd9/dtn98ZkN1iFUgF4h1BQd6jXGNXJcsjzIlpOT3zescZ+PxMc1+AhHbsiY2Mj77htoccb0fzmuQQd/17gGQV7YyRKwnwXy+NemNTyaKLolDYsan9bQNOqQFZr3P09r5H1jWkOSqbBkN3s59iOykY9rBE2Cyd+UcTaNrcNtx+nDvT/pLu7OGbY6j53k6LaCTiXCQugd6qOD+LyGlkJphsvvN2laOnBmY1qjb1hDMYY18r7WmKMk20hg+r+d1CBTvmVSA+I/MalBJOQ34j3C9gv1wnzITkOibmMGQhRNvF+Pj0AoKBd9s82DFPe1CQhYJTEDkZBRLR4j/KTCmBZgnUK1sMq4C14ZDQ6cFrBlK1cNDISMgYG8a5xc/D8NDRDhO4cG4hlTemRApo1nTOD7UAkXGNkEvomGgoLHYzNnZjptdFB+niPoC6QF5Co9oKQBXUvzOLRK3elI47cF+c4GnB/Bzrxlffc785JnRUCfRCOi+CZLSmCTwb6TpUiAzPv+dGneslOzSBv7iH38z9++dvacKM5689jpD4+98W8mPybda7fkPfsk29XRfvqzryq+aGLOdTtwKbYaJ0zr4/eo8AVjnlDdi4BIUH5ni2tTFr+ntQ+X8sPh/wYPX1VYAHjaY2BgUIHCMIYqDLgUCHcx3Ga4zSjL6MU4g4mByZNpCdN/Zk3mOcw/WAzgsAcIL7AasBaxrmR9wibMlsE2l+0c2zl2XnYd9iIg3ML+mcOTYw7HH04lznDOTs6nnE+5JNFgMddxbmbuMO413O94unhO8HzhNeSt4O3nfc2nxpfJtw8IP/B78HfxH+P/IRAiMFPghaDsKByFo5AK0AgOA2kGYwUzqQwrBTtH4SikAtwu+F1ITahI6LqwonClcKPwauHNIkIiclBYB4eTiYMAgc5n+wAAeNollE2O2kAQhQtGYbIcpJwgAluwAMmx1LjVS348jITAlhl+nENkPetZzgU4xFwih+ASrLMMef1lwadS+VW9clcbM+uY9TLrdHo9s682sC82uP8SnY3EAnoY7Js4v3+Ky/u7uIIlXN9/i1u4gxX5mriBe3gQn8ypT9+S+0Ucwwzm0GmGvs3uV7FQn755GETNqKcD1V7FMcxgDh1PC/UfqCqSqu6j8kPrKzPUO15Fp0mGUt5ED4OY0Dmhc0LnhM4ptSm1KbUptSm1KbUjad7F7/qNUE7oNqHbhG4Tuk31Fq2YEI9hBv8/dXCmnlO5xNjDIN+p3qW1jHkyXDLmyZgnY56MeX5Y/+8fcaBTzdHn6HP0OfocfY7e2ZM0jrdwvIXjPjjmdMzpmNMxp+OeON2KVlyiXMESruFW7k63IrIiUxM3cI/XgfhIzxM8wxb+jFN1u+JMs13FgaYtFF/EOGehzKeYkB/DDOZwrqpCE0auYAnXPN3CHazI18QN3MOD6HH0OHocPY4eR4+jx9Hj6HH0OHocPY4eR4+jx9Hj6HH0OHocA7sIOAY5xjjuIrCLwC4CuwhyvIhLuIIlXPM0fpuBbzPIMeZr4gbu9S6BbzPotK821/282Vw37WYL4gXbWbCdBdtZsJ2F9HqKcqnve2TL7qNYUlVSVVJVUlVSVVJVUvWsqjd7VtWbvVD1Qn7D6W04vQ2nt+Gstmi2aHbEO+KKuMKxwrHCscKxwrFCWaOsUdYoa5Q1yhpljbKJ/2Ri3GbDPA3zNMzTsM2GqRrNX9krJ/DKCRypPfLdHdngEc2J/In8ifyJ/Jn+Z/qf6X+mc4u+Rd+ib6O+243/oor0hYr6EsUCeqh/bHGORv/Y4gqWUP/Y4hbuYEW+Jm7gHupWPHzEHT18xB39A4b0CqIAeNp1kj9vEzEYxt+7pLRV/wwICVR1sMSCUHO5ZAE6ICVtqCpFrURRJxb3zr24Te5OtqMo/QqIlRkkli58ACRmRgbExIfgK/DY56QtLTnZ9/Pr5338+s0R0UbwkgKqfi8wKg5oGauKQ6rTR881ekzvPNdpnT54XqBV+uL5Hq3RV8+L9Hrus0QP6LvnFdqk355XKZrzGkXBsud1eho8w4lBfRkrFXDPAd0PfnoOaSn85LlGr8KJ5zpthu89L9Cj8Jvne7QR/vK8SJ/nPkv0JPzjeYWe1x56XqW3c14Da8/r9Kb2Y1dm0sgLkbKUG86SopwqmQ0Mu2TtuBU3MLW22F5RZEPBdgpVFoobWeTRYSlydsRzzaRmnBnFUzHi6pwVpzM5z1M24lN2IpgSmdRGKJwjc5YIZTjeZ2MldSoTa6ijjk5EngrFGuzKvFsMU9YdS8ytOD4WSkPLWlErthoraVjJPPdaiQNjyu1mczKZRNxvJ9iNkmLUNNNSpELLLIdjNDCjYV9ColHf2PmYgWCdkid4+Z0tNju9HcXXvZ0qKlTWHFZK3ezv7/QOjnoNKGmXJGUYBuOCBKXEMDjWHJRQQSVNSTnVAFFGlxhtiqmF0fDUoi1E96AuoBvCh9EOWCHbztz5F5TjQzxETIAYHSGekwZJN9sTjVOnUIzwVnSOWEGnt9xtpq3VqqZ4n7iowpw5NwNS/j7SnZa4iL1XtT6jsbuXhkZid1ahRo0dzImrMnVZDDdld1beRc7QndKFn/RsexPTscvV3tdGI7cz85m5NOYut8+9u4v2nzCIblMTz8Q9EfZvZic+N3I0gtKgV6XrinB1ZdBWNUbOc4Qq+q4bwlVW9W98rR4Dne10Bz4cump1M8d+C//evY0T4v/WfeUVuZoz7A5veGpE+rSPfvToAJ3ruW8Pnn8BUywO2wAAAHjaY2BmAIP/aQxpDFgAACntAc8AAAEAAgAIAAr//wAPAAEAAAAMAAAAFgAAAAIAAQAAA6kAAQAEAAAAAQAAAAB42mNgZGBg4GIwYTBjYMxJLMlj4GAQYGDy9fdRYBAL8vdVYJBhYPj/H6gGhWRgAAD1gAqCeNqNk0toU1EQhv85k7T1qn3GWGOUWLQUkaJRu3AhIlhNSY10UYpgIAgW4TYtJKXgsq3vR1tfe93pypUrVy5EN65ciBsVFUREinThyva/k4NoKiLD/f5z75k5j5m5EAAByvIREpaqZTShFW6wkM+gZ6gwmMFhYHkZa6CcWUvfZrQhgY1I2fcAMTRwdh0ELWjHBnRis5+Jo5FcD8cVO5DEJqSxJTw7WsIj42Pjk7A8OYanxufGl+H46RCvjG/Goy/vjJ+NixMRfxh/RpRYpRRWJTC2G1OVyu490mXcacySWTlgPGTsJ/dK3jhkHKlGqxWNZ4xl3ld4u3o2rmLTLzqa/kWFmfqTzkb/r9FTT6mjY9YbVmnA7G9FN3rRh4Pox3EMo+ijTng95/Wh12dev3ldqqm0ek16zdZuJMesznFd0Jt6S2/rHdt7gAa8pQne0xw+0BSfaDG+9bKXduEG5jCPBXzBV+63iO9YkpMyKlNyT+67F+61HtGj9Ba9qw/sVikEOqOzel4v6EW9pJf1il7Va5EPey39m0+dh85aPTpoYLemuea0TrOujtXj2PKYqEXTJ0GfJLu9k92bYmen7RQz3Am1CHqIxfkIjv4V0YyYzum8ZGRb1BmyXXYweTkZsJP3WQ/F+TclGNeFHlfkWXMouFOmeb1Ov5zbTxbcPjJv582tAGpChLkAAHja1Zh5VBPJ9sfTSQj7oiEgqw2DoECgmhAJCiKCD5DNYR8UJMQQwhZeElZBSRiDgI4g4CgqBkEGcR+BnzACiiiIo+i4oDKiKA4+cFRQwN3XSQBxmfl53jnvj5ecpqlb6apbde/307cbg8FA0q/kjCGFo2dNjPRDCgJCkh9B0VzkLhpXheSxYiHJBTU5YSEIUQaKBDkLNRxWVw4D6AQlCwKEh4R2WAgv9gffAstpFv09hln6GAfp1xcTieFhOJg4DBPDR49Fki8wmjYYXnM2O6io7Mz5o4Iz7r8PWg6vqHp6GBYLZ4QBIS4dCLGRYhwWwmI1aHO6X72gHy57XjBgWnc99BpQnXIVkkOd8pf6iAvEE4jYQH9EG5AkDSWiWhCTy/ZnsxIsYY8EhhViAeZJOnBE48kOOIAdz4T9+fT4RHYCC/ZncpPZDCYPdnEGhtqqwA7MR6hA+gnVVkVs0KatDYVqT7UPBSu/clJbYCOb1OL/m1TSx+TCZNjNBgh2T18kJIfBCTZhgCAXKxBg2upG/EgnNogi5mktW2HtWRibU/iMGhBCHbw8PzzS2+9b23+2rokyyO24bd4WozRmd3Mbv3Bsy6Ejdclbh/ctYyx1s4pV3uLjabHxcciy/Kvy/bqWL4Q1ITcvLHlGPpnUu2l/+w8GpXFeCiWGvT1PWH3cVo/WsgiHvnvNWhWMVLbmmoNkLA5NogpBGxCcArYEBTT6cnLyEISfC0yByWQbQKJZ0Xx+4gJraw6Dl2iVjC6ehy7QisGJByrojhgQIeg9HgswgCJpzcZbAnMwV2wqNhEZT1zI4MZ9dJ01n8cjM+hWqB1oSS6aIxlCBShNTopTAGoSu7rEjsdhCSeBoaQ9A4+Gp5IIZiDq6LZKo0EI8HdGyDafpBJOCEGY5Wc8O0yy7vSrmrT26h4tx5ZXCckq2SSBnZJQzfJIqDa97obcuw09w4WFx4J0F1cNbWmm2R9Jms9fsM23365xe25nyRKDIw3t4k3Bd19dW41fQvWBLlP2aHd415i1j/SJvLA07+zUs2/87w7dJeTcrtxaFq6y7d7e5hbh+tMRfXcOzr3Rvtdz9a12vRVNB+wVrtGMyyn51nmlQyfkjZxcnRXl65j6Jifcr7hmDZV3ncPWanYFtGtVZK18mbYojJu5QbvM0mVPp//FTMcx8wXHfYsxe+OVssNehvs/n3UsWD3x9OvRgyViNe3eNq2siHPqFgki/PDQ81Szy3JnHtuuCG/wsBmhoOprQw/yhPrcWnRK7mzy+4fLeE+8uypS+an6BPnTlBDqjJAAUdJQIKoEM3l8JjcBdqEnMhFNMFNilicquyZxI+kJyey4OOZkPJTQeETTU/hMxADoSQzKRE2ZAXZhcvnsKDaDzmdzEpDZwEAWP62JbomWeJNSmpAtBVWq7QfZSpqUSdn+V1ghhIw/lasQUsegdiWsJKP2df5c+esF+LBSZu6BnKSntT7Dd06pt7DoTRWr9W/98rKTsv97kBuydmNP7O35Zeotlx+ljqRUreU4tBQdVm2Mfh5X3NnkR97v7jhafy1slR529yvrWMPK8YrSKt0ObN86L7/7ahGPFuuvbVDtdWqvvZPTtCo9BrHCbRcQq93giwhPNZh8IdWWUjJz+8yG3mjrmj/ut+ZtND+db5QT1ZQdEsxJanGoMc0J69QgOez+fjDglFJC27szy243yM/40TijZ5HZZcPUR7uRc8N/GOv0tB1zcynVXSU2LOgPH32cMZy5PxLaPOqt3HvJOKi65MKhDcmHHjeqPuv3vil+HS0+pLnwWM6pXyaI0QMEN/5DYsycIoYCIKAnLIQBzjJuLAA0MF9sK7YRgb/ihixXpqeKi7OUIkQpRf4OIRAB9VCKEDQzK3WA9mR+44gqKELQRKORETKV8ilIUE4vi305GNLqqo/kpm232NoiPABd1/e6cCQvJOGOwryK8I7OIuIA3k/1iZuZNYZ2pP9ckU/pVeNI0riTnZFvIpI1nE/LOfbw4Y+Yd12BW31Mfttn5pN+6P/ozs/MLw6cuxl++xeL9YvqdtXd7At+31x7Zu1ol0rZ0x/fWVxZ6KenRzMbd1oGhPg36MGc0DHTz7TvZ6tZfd+pz1t/wHhg5ac6XvWVyrADVJlCrVzi6DweTIGXJ0XGsRnwci47ns5N+1ixsHMSP5rDZfPTpNK0B1Qb5IM0JU0wKU1B/Vd6MAEBZaLWB21yk3h82IfJT+FwY5GFwF72A5sAJjeeB3Oi4CQeE6bzYUmG8NAUSUlJ+ThFuIl0eC5jHrBHvbOSxddsavTJhbpwVjOlt2kJAGwAsCfbfI38m1kGtRE1Gh6cIO2MqHPhItVrwwd++mf2D/m5Lzbgc0mERvL3RiX9l3cu93r9m3HTrZGfqQsNN59WfP2GaBXakpvhuHCO4dizkDU7n0N1Z5WOZ11sNuPTWWbeMQ8eCeghaRV3tTVmksyO9HnbrrNwg10beqNMovIu+DbOPkPrCCjo447pRCXFNHhEd9HSVGtAdY9lhHtZd40mtC+7m1YI7IlbcQsyFgfUH7xrrZf9e/UMv0XYY90Wb43qf1pZoa68r0pjuZqtlfdPF8+Fz7m68cSzhIx5J6CwN0hO6LWN61khG3TELdSngxYVRgMFY9kPqv+MSA1fE5H9Nlg5zFmVERBx3cXoiUz+QqgH3ZHuL0o5UWKD8WzAAkyCcoTIHRK9WArJa+NAEJg7KU0spKX/l/FjJPKA+dQvscBQV//vYv2ZyOOnsKSCp4NV5WHiFeA7EAwCtRTRrGYxrVnsKLR6nQ3kJ+pXvObmB1d0RQc2/RB7uisr5qr7LMs1OlZgjtY3ExSK47A4H8+bzJPaJCMZyMCjBTSnwIOd+g/3H0ISkQERLaMAWkaJjUXwXwExkUGnSAE4T8Y2YwBXGgJ9RBfMkuX+DGnKU1ymAEeVuayG18Jr/ngptto0saPcqXi2ArmNuqOy3HDkC/zLx528XXzDeQ+dfYRUndoOzhY4rF0yblLfn83Txq/Da+wsv/dKYD10stN1gHt3eX2gBpydsHVLf+m3MbV2yO97yUMbMe0GvgPeNo3rX/g0v2IFMp/GNKd3rqbpamikLk1GnonSceoRrcfCdo3lRyUL9b7ry37Q5LGXFvSg1zlFLUQdCOWIaB3zeoJ/UfefstI6SVrxy/05G3R0sz+rY/5X8YNyFb3KzsZ++pMKDdCmuHrp44VJkk5aoKl6o+PSGdGoc3w+b7IWkycSgjmRSdwEBM0I6Q5okrw5CRx+WiIT9kC1IJlduhGLgINsnVRXNovNp8fBHq5TzpJhbzaDy+FxoviwP/onhc5lwkH0OPZq2X0h2QaZJa3i8cqa6gGSsX0TmVxpH29yZtxfzPy3j0fFruISdkag6qUerU021Dwvyv5wuNyr2zyH1r1t7+KnOh7Kxob+vq0uVZ35+4KeJLgTquVI9oaMhSYzCxq2dXUqUDO5992C36adz1s2sDiRTGWsO5TV1Xb4xuvxc29yb3RXinsUR/aMrHlyIenUOHP5auNdTZknDh73/DVkqZr35e+8vCdpl43Sbp103w2I0uecj5AjnwVcZXJ1BGi+iO3EVBFlUq48BoUsiy/5M+m6+LtMdkoV7CpDp3SUj9Fp/pXolODwC4UQDiRNo5AEzV9HIaepX2G/uCI6m/43K2JywWyJL9/g0ezI+jJqZhAUZetcgjqG7iVeA02kD28h9GQ3Fgy60196vPP5wzjnDsuZpH3vt8dr1S62br/OaHpaV/QghhvZN/qbA+1xtaPCqkY3gXDVCk+P5wbwK/UixUsGOkGu2ns2PHu9adehcVVqr4PKAdfiiKXmO97t4HgtPGrLStQQvQ+1Xxl6P064n5rB9Hy7Lb6OVOyxc0OiRrPj0ciS2p7aq7ce7nIuWPsus6Fyy1DCiHHe2ZT53nmhyv5yyBWLuYf9+jalx9aluDapHHweNsfy/oU8sMgTtzOts8rnkHLrrybyyqeKhWMaw40F9TtKb6x0IA4PYgmzzLwdcjmUvCui3n+FUJIch4rY91w5Ppi4rmvrbwVVlVY5nfcyii4YiWjse0gIszci2vyJCHEsFIsMLAQBwfn/Wex9AegfXi2JE4HGtIxQQST605nKBUUcojL9RRZKmw8tZUQNTO8lgW8+XIhH0PvfSzv7owuI/umUdvVYd3uVYiB/0esTHuEFWZm2wwkrnDengpXYSBvqisvJikpVnhfdFXqo6bFFQ/8ynXMkkkIqK2mtDcy0Lvu1EOcj6MhPfp8bY/jH3ob8XbsrXrBz9iiIBu26jgapbJy7djBnTOTaH5DUVWrNqvF9C6uMPjI6NLzvd/1a3wU3TowtCrRsXgC9N41z9a3fvD1lLkwql+BHCK354DwBEUJxqClaEnrWf+VR+Asv66ZFJQwtL6bFQPnDG0cIDcFUjxyijt7DEEAFVGQ+WnnQQj8LwXDl7qK+AuUrt5zXxJ2v/rPwTsGziM9DUFBIzNeNdHyIdd1ccmD7Re0a9o6zTo6NM69VXg9VqezdZahgFlwg7MYv6Vz/fVN+aXwRx3yUF85LH+wmOz8oGejuMP0HPlWv7toV4fHY0aDnbq+rMseuZ9SPzCxRiDjuXLOKLPe05mXEUttx6Fu1II2OtlN3152EbeRPPZBj+bOSftqNwfwbF7v/fQA=');
  font-style: normal;
  font-weight: normal;
}
@font-face {
  font-family: 'Wingdings Charset0_v8sYB58B7A1D';
  src: url('data:application/font-woff;base64,d09GRgABAAAAACwMABIAAAAAYUwAAAAAAAAAAAAAAAAAAAAAAAAAAAAAAABMVFNIAAABlAAAACEAAADmBgQE5k9TLzIAAAG4AAAAPAAAAFYxzuQyVkRNWAAAAfQAAANdAAAF4G3LdVZjbWFwAAAFVAAAAEoAAACcAt4DmmN2dCAAAAWgAAADcwAABTquL6mpZnBnbQAACRQAAALcAAAEX8T0O7BnYXNwAAAL8AAAABQAAAAUCCMACmdseWYAAAwEAAAPlAAAFIgyjt2YaGRteAAAG5gAAAKXAAAVaMR4n2hoZWFkAAAeMAAAADYAAAA27J3eOmhoZWEAAB5oAAAAIAAAACQSEwoxaG10eAAAHogAAABQAAACznuuCd1sb2NhAAAe2AAAADMAAAHGBEv/7G1heHAAAB8MAAAAIAAAACADIgUVbWV0YQAAHywAAAAjAAAAMIy/0C9uYW1lAAAfUAAACr4AABwMxqHeX3Bvc3QAACoQAAAAEwAAACD/OwBkcHJlcAAAKiQAAAHoAAADVE/HJ1942mNgYHjEyMjIgACMDIwgBAMMpAFS1VOmjVgAANdEAPUAAAB42mNgZJdjnMDAysDBco7lHAMDsxiMZkhhVuABSuACvsEKCgwOHxQ+LGfTZlzCYMhuyLihASoHAMNgCw542h3OU3gYZhyF8bdXS9vUtm3bXW3btm3b3Grb9tquiNsmadA4qW3/d/adi9/zXh4gEYn+H5589TA8+MN+kxgPmYTE9oukJFF7klSdDE+Z3JmCZDIlyWUqUthPUpNSpiGVTEtqmY40Mj1p7QcZSCczOjORXmYmg8xCRvtOVjLJbGSW2ckic5DVvpGTbDKXMzfZZR5yyLzktK/kI5fMT25ZgDyyIHllIfLZFwo7i5BfFqWALEZBWZxC9pkSFJYlKSJLUVSWpph9ooyzLMVlOUrI8pSUFShlH6lIaVmJMrIyZWUVysmqlLcPVHNWp4KsQUVZk0r2nlpUlrWpIutQVdalmvyT6vaOes761JANqCkbUks2ora9pTF1ZBPqyqbUk82czeUbWlBftqSBbEVD2ZpG9po2NJZtaSLb0VS2p5nsIF/RkeayEy1kZ1rKLrSSXWltL+lGG9mdtrIH7WRPZy/a2wt600H2oaPsSyfZj872nP50kQPoKgfSTQ6iuxwsnzGEHnIoPeUwesnh9JYj6GNPGUlfOYp+cjT95RjnWAbYE8YxUI5nkJzAYDmRIfaYSQyVkxkmpzBcTnVOY4QlMJ2Rcgaj5ExGy1mMkbMZa/HMYZycy3g5zzmfCXIBEy2OhUySi5gsFzNFLmGqxbKUaXIZ0+VyZsgVzpXMtBhWMUuuZrZcw1y51rmOeRbNeubLDSyQG51/sVD+zSKLYhOL5WaWyC0slVtZZpFsY7nczgq5w7mTlXIXqyyC3ayWe1gj97JW7mOd3M96e8QBNsiDzkNslIfZJI/IcI6yWR5jizzOVnmCbRbGSbbLU+yQp9kpz7BLnmW3hXLOeZ498gJ75UX2yUvstxAuc0Be4aC8yiF5jcP2kH84Iq87b3BU3uSY/JfjFswtTsjbnJR3OCXvclp6ccaC8Hb6cFb6ck76cV76c8ECCeCivMcleZ/L8gFX7AGBXJVBzmCuSb2QIVy3+4RyQ4ZxU4ZzSz5yRnDb7hHJHRnljOaujMFLxuJtAcThI+PxlQn4ycf4mz9PCJBPuSefOZ9zX77ggfnxkkD5iiD5mmD5hofyLSHmyztC5XvC5AfnR8LlJx6ZD5+JkF+IlF+Jkt+INm++EyN/ECt/Eid/OX8Tb14YCeb1H5pVx9YAAAB42mNgYGBkYAZiBgYeBhaGCUBaAQhZgLQ2gy6DHoMBgyGDEYMxgwmDKYMZgzmDBYMlQyrD8v//Cav4/xgnfP7/DthOvAAA8OcoYAAAeNrNk2FolVUYx//Pc97znl29Id02A4MUYbDKVmZDzNoQ3IhF4ZhjTVmNqx9muyXexdBco7VV02sfwpvg0rxKizWnTO8skhG12LhgYPsgKLNFcGNi3UDS1peo//veGBH0vfvjfc/LOc/9P8//OecA/7PfzH+urCU75Hnt1W38+gBxvgf57ORzFGmkNVuMwTo+Y/yqx7zN4TEkw/l16OZ7M36XYbwdzjyJONfjjJ7iWM21HRwl1EjLoXB8Hf3UvqVZndTJcLWGuvVBRBHN2hznA70+nMWcfMmY/TjMtc8xE/yLymmcwYJUkJT8KAXdwlkJ8lOng9Fp1vsFruFXKZVqOSgTjIlpb1hLMdsbjJkiM6FKwLOSkN2SlAPUzKvRKqru1gHN6JhOmhav2ub8mL/eJagiUBjcTYeB2nNoZOY49iyqFvlWVBpkq7TLEcmwhikpkNv6sNaw6wHvmzYv6t2wHfYUyflN7niJT20LHyuwCuV4nK5qmaOBNe/ES3gtZD/pZi/fxAlkcBKf4Bwu4qsgJ2YxhwV2ZxkJfK2XDdJMWkhSeqSf/Uj9g3flmGTlIuu7JFd0JV0XSdB9sco+HdRxvaTf6Pea15t6y8BEzIsmbjrNkBkxl81l72kv4530rnvXrdixsFMxv9Rv9VPkkIu4Dtfv3nPH3adLKnEvfa2hr3o009U+OunGAA6Gu3aOjOMCyeFm4IP8+beTgA2yWeqkibTINmmTl6VT9i46+kg+lmEZp5cr5KrMyg/yk/wSsqC+LteHFv1t0UZt1g49okf1mJ7miczqhF7VOXrM6x16XGpipszcb2pNHdlqtpu9ps+cMZNm1hS4b1HvKa/aa/Ja6X3ay3s3uJNqjS23VfYJ0m5fsT02ZT/kiS7Ygh8NuxLz7/E3+u/4J/ysf83/w5W55W41qXRrXaNLuC434vJuvmQ0simyK5JcsgYjeBSf/ev2XuDp/lpb/UewQmZ5GvaYZYxaFdw9jbpEZJdmg+pco1Rwp77DgongGW8azWY7EjZulrqfMSydXq+cNnUYxZDrkgnTZgpmyJb7G4v91EEz4va5NjfPSm+bw7bdVcomm5JhreGNTkoDfpM7eIGZX9UHMY0DGJAulCBdMip38a5N6UpJ2VPmvJcxtbZHHuAO3mdz5i1UoQxRVGA1z7pFKexf6TsTLwB42n1TTU8TQRiebctXobB8VxZ11rFV6a5V0dA0BDfsB5TGhDaY7BoPu4WawokTCZx6I5nif/Dk+V30UG78Af+DB45y5Fzf2dIGPLjZTJ73fZ6Zeb/GWCmsvF1+8/pV/qWu5ZZePH+WzTxlT1T6+NHDRWXhQXp+bnZmempSnhhPjY0mR4aHBgcS8ZhENJs5PoWsD4ks29zUhc0CdAR3HD5QdDn3NUD9SEbvKw1UfvlHaXSVRl8pyXSVrOoatRmFXxajbelTxUX81WIehesIf4hwIhsZKTRUFXdQO92wKEg+tcE5anDbt/C8cDRpMrOe1DUSJkcRjiIChx2GkrMmRSDm2MUwRoZTGBVsMcuGErNECBDP2MEebFdc21JU1dM1kMxdVgPC1mEiF0mIGV0DgyYMRdfQfZEOadFQu+RnbZnU/NzYHtsLPrsQDzxxx2QONpgFGydXaV1rS993XBgx2xLZcS/IVqcZlpqW5Ynbpkz3NJLPo3z+5EqJczu9T4XJ+SmFbxX3LquK1fPwUF0rV10Vo2b2GRVpVN0oAzxUSucxSOETaXYTrjNbePwDCiNsnTX4gY/NWuBAqsfq+cKWcdH5TbZsyndcpsJ7hXmBtRjOEF49/lEyaOk+o2uhPNmtdDg+cQvGUndBvc9FKJILhFH3Si2JiFgJRwToLsVIXAaxTEEs9QLhuwWU4edJWNF9rJ/P5aJoxEBGZpTfEBwEdv3nvie49Qxm5BsioBiX/sgh38OQy8HSkpiUIRNbi5GtRfY7XTuCMjuUKZSxZGTbxU1eMY8lV1XR5VbbIDU0oFlxuzYlNeWcGPmcBzFfMJc9ZvajYJo9pr/dZzjOP4lECJmF4Wz/n5Dnpu1GEaS5/9D1Lo/Px6ZhYiDDt91swFtK1udnHrbGwafIucOow30etDvNGqMy42G5zA9tv5dSu3PZUsA48xoSFhWWu9WAadONKzGvi2JK3NP/AgFvN8wAAAAEAAgAAgAcAAEIAAAD//8AAHjafVh9XBNnnn+emUwmISFkIMmQIJAXkoC8hJCEGF/IhBdBIIC8+IoeasWxtVa50QKiIvVufVmrWO327Efbrbteu3vYrqgNbdnbo8X17vbu/mjv83H12m57eNfqsZ/dz4dtrZLp/WYSbO3up8n8nvnN8zx5mN/39w4i0CBC5CB1HZGIRg4ujf4AKz7A5xFSfI2or8kxfBshjzitn0bh38PoLfUxNsZpY2yDJIoPEkhE1PX7CwYV1xFSohGEVJuSZ2lQGspALHp6DBG4ntOQDM/qeYOCp+kYERnV8mlpcOdSVLyG1BjOs4j+JcEhLUrDJqRDKdg0qvk3HRHDr3EpmBHYdMGEdaYxfAKxnt+HQnp4F8+0Jz6tjy+eglcLhTzTM/KVWPGWYsbBYJvRlgHkBsLJ96a3fTl7iDgQ3z9JDMX3bZS4+D667d4AffVePUWKN3C+WO0VL3i/8JK1989Q3d77CwANWbZRZQdIlYkKkBc9x5kNtEqjNORabXnOEq8625NmtjsUmcXzPTFiEacpUmfzmoJMXlOkiuFcLg0jtdWqNtudhUWeUmp+DKuvFqMCQa90xHCI09ozBWwW0or1djJtDNsQ9kyzSTFD8sWGmHQQ04PC06FQci4USpem5SWPt9RmY/zlQWfAaSz3lSEjQzF+l8OuNDJYZmgjxdAMZTLBBO1wB1hfUOGcPTR2jriO3wlVXMTKB5HPf3bhQ/ond8+VRsSpl+OzF94Ub29/z25/bzsxdfazgjfP9JzViX/6RTznS+L1C1OfvBZfjucRb//4D/p/bYr/3EXmPuP77xfjy4lVRUWDTidSSail3ALUWGQD1PxoEeJQFWpHN7hIUZo+Qze/yB+sb2hsbkmpo9WuglJfILRoSUW0SZvlZhcuDnOVVdWqPNsCms9i6vgMp909lNcesfF5WRmkXkI1gBHT0MBUR1FTe+Z8nz+4ILRw0eKKMFfVkhYpdeQ5Xe78AlqdExECQju22clSQa1rkgDXRKsFNkdQt0dJdgwPI4WE8BzcLNA08w22D5GHLSEZ9wT832z5RgXYFfAD/GzgUVXgPEkTBpbKAOiDAD2WVWM0sWwG5XdTJJuBGZpk2QDt/K62lG2zQ+KxK8NPH3suoayFS0BZ9/8v/pF489qG3k9wIel4vsfsj1rJ7fs/ffW/elrdL+JT2eI/nL7ciPFvG/b/tJdSzuk0/tM3cfCFA+t62s3n/vfbGsW/nmmt7It9gbe4ugrzrXjkVx++VrJsmR23PFnb3C6+9SO8SqzH/1QuXtpy+Jnc2J+rHfxe8hIzRAAz6LsQhbgsuyGXJ7N4C4/yeS2phWjjsGdZBJQlmMeIqkRsiTOhkGTVkrVL+IekKOP3+crKg8HyYLnPVgYgmUzS3cg4wagdNrvRaXO7XMAo6ZE9ocK8lBQmM3MdHoz6dBqdrZr4xVL/vUk6pf6r4eWYIJ42aO0hcbiqQKv4wUCWOz+s02X7C/1Gf+2D3gCtWFNfv6exNJMtSUiQYgIJctESVIeaOZe1wlzD5xUYFvJkBY+8IEWeJEZlZba5whrOdQpmq2DOHiOqQZjpkPz+jGwMsqMmPVg2lu+Ty2grY000duJymA9IErrcCQFpJU0rlQ7JWDJsuDzwiNB6c2Yn3tdWwmiY7EpitNaHj20jcZ7ovjeJL3r8Typ+2BBftr5Ip021hcRnOZNJq9W7qypKc3OUcfy2iVz01aWFRexDUCwhZ8gQWNblUi2bbe0ml67N6YqaQiVeVptaWBKyZHse/JzsLVUaLSVILSGluJuM9ikQF42g9WzQuxNd5nyqdAfFK9QaPZnD52Ie2XkHy5ssfFY6r8vgkcKUletQ6s6nohQDnW0m1U57TkSD61AWEAtkAbIB0UTNFVOaXlBTbxE1CBM1l8kMIVURI2reJA2C9gapJoG/jEzoRqpnCuAO6WfkHJAwJf10fBo+IdmDgSBVJL187iu5Oix4S50Bm1EikrFJOc5GSgODk7NzhHuI0XiUGJ3ENUsfTBCjZfE3yFuzY4nJeBSSBySQL73eSa+X/LX49oMJ6rpYjY/eP0PeEneVlV2DFXlMxMaH+M1lyyywu3NcYSZvNvBGNa+ax2en8lqG1yt5guJJlVZvNGcryfMEys3SZM5TK9mIAXDJREYYM4CkJwYoDUgPpAVKBVITNZxaoxQIWsA3NBJkqkzVDUKCLJ4AbHo6Hpcu/XQy4MlY6R8BK5FYbQwF0Di/g8wcKe4+mFBoZ53fhuVRkioG6rr3/plrMk6T34YFLGlE3KXcBbhoEJNExIHcEE08yIducj4jj7P5eaW81wleyefbeGsRX5zGa1BqOq/MMPOK8xae1PIqPE9jzcsv9irVqhhRd4X0eXJTC0HwK6VUhlBUEJHQcgPlAzmBHEB5QFYgG1A2UK6E2rw0k4CMWQIRI2qvWAQyVYAKZimXohdS5hUhMuUVMpGqJejERGKOP0RT8v1pGc25fJ7YEn4EVQlXymG0Mb6AL2BjHFhiGUoe6e/Bmnpj8sHE5DXFksnZMbL21IMuGK59H/ST16h/npwE+H906kEJ1T0pj9cSmkio4RtNyB5OvvsXLNSBhq+wvEHPa2NE+ZU0npnHZwLHObL5LCsPjk+m8ARjIJ9X8uosh/p5AplMOayDScsWsmLEMi7FokwRiHRdjmCJEf7LDloj4BhuuGQ/7hjDDYjwzIBNgmHK8TOkF+WQKkfUKZiJTz2s/wBMT1x8xCwBM5tU9wWNvgDpMzrIb/Pvzt4hpuawEDMkb/VOntq0aeNDLmmb8W5vfDNFSjPiH8vEv792Gpg/eBGFRr6+pXBS08iFytBa9BTaj/q5rBq0ft9KX7G7pnN9F79j98A+dd5q3l3MM24mhv+Gc+QVdA2Qyyy7+ZaFOzpLFwp0i2Ap7fWnRgS0wrBMsFlo2xh+Wk4gksQyyfKlz0UuVjKgkCQ0M1cIhr2lQanICJYH/FKuCEh1h9VoNEgJAyoNSC3Sg8PuwmXlUi6R6g+TEwiWjAYpq8A6a/KVwQkBv5RvAn44DR6UkH7kBTn3QAZywe9hnZT+WnnQJJ3Awskj3ujBcPRgVfFHH+F3iqsONlYcjHo/vXnzU/zOkTsE8f7Zcx/cFWfz23Z2NA01Oj1//fmdHo+zcahpxY62/MOieGDSeerYsdPmjrYFmSqCpglV5oK2jhY9v6rNZjRZ21bx+v03b55u3LCz9WiVwdR0qFrobu3o+Flrt1B9qMlkqDraunNDY+f69Yp/qchzlvlcjiWurpqG1b3rXO72o8tbltdFzOGwOVIH7NH2Qvu63tUNNV0ri15cvz6/c+0ST6UhP99Q6VmytnN25eLy4sIcvz+nsLh8MZeIzvRnoOcitBjtQALqRQPQKx3EBzjj8ppw78AgKeze29fz5KrOrsd4atvQL4lF6ADKw6ehzjXi05y+gLfo+RKmhEfR+gg3U/EWbIhAY6CumqmeEepmdiyBNuGyUDuzo0bqF1KEmXBDczsZntkRIxq5tG0da9Zv7KaenNk9s3Pm8W3SltRdMz0zjwf4A48jiyInRqRyGjWyWvftrdrS07YyhsuudOxg0PFtwI2GnxjfHiMauJSD1bvGH1vbvG+8J4anOOZgy6rxjoMnOhs7x/fy3M7xDth0acuJA2/hKbQXX+fYx05sqt00vruhf/yvTnTVdY33lQnakEDFiPpLfSd2jxH1SCu7J3jgbfBFIOkGkW76dkjm5fm5B1ifkex5KllFJ2toz+0/wbbbtyEizkiD9CT9EObgHP3ixUlbn9JPeeJJg0/W2ODpch0Ihg1GGoCGx8cmCu6EJfvKwLTBNMFaJYOnbFL/Y5CKrHLY7KJ8EAv+nBxGoIDjL5Av4GC/Q1JNQCgVd0erl128P/pqc8X+hWOHI81FK8NXK3OtJa3bfxzcHVjpXL1fcff+6Em//yQVPenz37fv2TMAX/nq708y0tDXd6+v74v+/i/7+uCKW8gucqL6klj4el3zq/g/L7QSGS/8hynV/HK0sLFzb5bW+MLWWv+wWCSdjD8Y9p/qf/iB0x556Et8xJqBAamHrf/6lvJzZQt06qlQMIXRJi49L48qpTEfVul4yjJUEqZKYkT0Uv4Q1PdRjk3nF5SWGlXUIiGN7VUKKrVRCKjSAmP4ELInY5VHrrNk1UL/nYjNyd6UkRoiLCkA2nBIbdDVYEkVkiaw1OKQNCHp0A/KM8lVcbrNyviS2k0qlzotztblY6Hsj676+G8nDh+ZECe37L47oD8pfrZj0pNrXfzDJ37Q4TyPjXhR99ZFH587+3F4s2LcVXUO0+JX55Y6xOvx9w+/O3GEKMaPH9otvl4s7hrZWNZ8/PBEK94mvhTaHKfPffzxOeKrDUvA5VE9DDOKaygAXAtagTai7agf/TuXXlVbF21aoUxfg3rtQ2Q33wUO1cQxvcsrt/FrnFwb2cKX18zn02NEC6fTLeTLdEMs2dVbvoZiY0QzZy9DXNXythVUxbq6pzbVNzSRK4O5x5UtzqAQsBzXRGtXPhUjmq5sElZWrtsFHKfbKqxrrxBKlJrAynVUyRi2IkOihoD64n/SE0PIk+wuHjaqbEh2MbkEnpnrZRP7wJXkDaAUpYyvX84dUq8Jj7ITJfKCUVaSFOkTzWvS1zIe+pHD5Q5KP2OVtLs86FbSThPrc7lx8gjp8GBC0fI/INhvzZNXA/uW7Tqt0xnXVi1dxxoKL3RsH9bpDevrWvZ70pev/bvrv8Ph8hPx6LNBb+FWYrTHvoHuqXll7NDwwjMar7k3+4iVXNqc7me64p0je/ovXuzfM+I9saV7eLi7e7h+c13t5s21dZvxE1zk/ODqjvYjnsrVS5n8sq6TOyKrH+tdsmL71q0vvx59Rpz4RLxwIhB8Fq8RL2wtdOzEa17cW/vs2taB97w/EfIHf3V78+DhIfG9/osje/aMjOxJnD/cXdvdDcdvRghDnbqB/lvqNmSI565AoeRClrfxWTQPZeKzHGNCpFKl1qTa81wFhVqd2SSFfx3xJKeZZ0/NdRaoXEpFUQyHLiFdLtyu7mcwo1E7gX2TcyEXQ5KWt3AlnFV5qcsMrfI2RHriHsv0NOgPbqDQdXNOFkqWl+CFoHcImWGpNLAxerfPxIJTJQYpCIKX+QIsHUj4lltJMg7YBTc8f+9L7TlL+eOPZQUHTj5tcHCn1t65c2jijciFyKnIS3UKK1a9PHj+4q7sXbfOPp/9yoezW4a3uKpOvf+bE7/5HTnwycZ/FD+ZHSKncOoTo+IXsxskdPA7RFyhhdrRMA59WxABRHiTVOIgqVzLgHJthGiBTS3xN9D/A3YVAwJ42s2WS08TURiG343t3O+d6Uw702mnLW2hF0ppsdwaQCyiVRGiqMEQxJjYaFyYsHCLa36kP8TGxHhmeU5yEr7dt3nyPsl78h0AeQC/ZSMDAf9HgWpA0QVBymQVSQHdyGCaB+A6ipmBSOwaNHOhKQhyNqvKKi3tXjqqdhYSsevQ7YWmKCpZQVM0WhpbiAxfR90VUg0zYbkwHElSBdHQDFoaW4gsX0fDE1INs2B7C01Z1kTJ1E1a2r10NH0x1TAbjr/QVBRdlCzDoqWxhRD4OtoFCeSrc+EWkAtU1ZRlx3JoaWwhRL6OuUhONSwPP4JX1HVbUT3Ho6S5bCEkvo75RAHZyAKKCYLYNHOqFngBJc1nCyHzdSwsaSAbWUK8hKhq23ndCIOQklZkPNJ8HcOWnmpYGZXWQtNxAsMsFUqUtIjxSPN1jDvG30/dv6mi1kGy7LqhZVeihJJWZjzSfB3LPTP1impY6qG64nmh5SSlKiWtci8da+t26hW1sLyOZj8Iyjm3kTQoaXXGI83XsbWdQ0zsPaxuo7MRhjXPbzfalLRlxiPN17Gz54F8dQMM99DfieNmUFxd6VPSuoxHmq9jf+qnGvYQm1OM9pOkXYyG3SElbY0thMfXcTgroEns29idYfOoXu9F5fHamJI2Ygvh83Ucn4ZYIfY9HJxiMms2B3GyM9qlpG0yfkT4Ou5fVkC+uqeYXeLobbe7VWtMJ1NK2iO2ECW+jsfzOjaI/Qxv5ji5Hgz2W+0Xj19S0p6xhajwdXx108IOsV/g8gbvvo3HTzr98+fnlLQzthB1vo7vbzuphn3G/BbXPyeTk7XR1esrStoF45Hm6/jxro9jYv+OH3f4+uvw8Hy09eXDnJL2ifFI83X8A9XHRRIAAAEAAAAFAo8NeAnUXw889QgbCAAAAAAApa2T/gAAAADU3v0rAAD+UArfBzEAAAAMAAEAAAAAAAB42mNgZGBgN/wXwMDA3cPA8P88130GoAgKaAUAdYQFXHjaY2FgaGAAAjYG0gAnP8NaMB3PsJa7HcLmOMqwlms/w1rW6RDMrsSwliUfiC8yrOWYAuRPZfDiWMDgxTCEAYcxxK/DETCvHOp+AwBbzhIAeNpjYGBQwwOnMExh1GdSB8IOZlnmvSyerHysM9h62L9xdHDOpS3k0qErdBnKEACiZU/xAAABAAAA4gCFAAoAAAAAAAIAEAAvADkAAAHsBF8AAAAAeNpjYGBgZIAADSBmSsnJS4eyWYohbB0QO6q4MheEAW3FB0cAeNqdWE+P3LYV58be9XptF266NVoHBYiiBRxgMrNrIAbs9OIYCGIkLgzbiZsjR6IkYiVRpqidnZx67KHnnntNEfQT9FQU/RRFgd7yFQr00PceHyXO7qzRxsZIT+Lj4+/93h9SK4T45c5fxY4I/+7DL8g74rp4wPI74trudyxfEe/t/pPlq4nOrri5+2+W98QP93ZZviZ+u3eH5X1xuPcHlg92v4XVgnxD3N/7E8u3dv629w9YRVzdg3Vv7v+R5Gsg397/luTroJXv/4XlHfHu9XssvyN+cPh7lq+IB4dnLF9NdHbFTw7/zPKe+Pnh31m+tiMOv2N5X9z7cZQPbvzmumT5hsjv3Gb51pXf3fEkHyDOn/6H5BuI8+4ByTeT97cRG8s/Avndu3dJPkx03qO5M5J/lrz/Bc69+yuU9+9M72/yut/I+0dHD+Qzkznb28LLJ9Z11ilvbDuXj+tavjBl5Xv5Qvfanep8/qrS8rVpyxx+vSxsC4Mr7bTMdW/KVudyuZafOdPLT23d6F6qNpdPKuVqkD82pa7tSppWHj98eERjIBzP5a2DWwdoOjFonSlNq+p6LVvVgOHPh8zkSj7NbNvP5GPn7AruaOOlV66X3srMNl2tG9166cEaz/D6zJNlWajGgD2AiMM9mI24XT8HJ2mhmXTaulK15mt8wAWcrrXqAUNAfl+qPiFt5GNGZn3ldPSkc/bU5FoqCRQ0tjV26AHASFavvbSFNOgTrNI54Ln1YIssgTswh7yyrUZ7oNsBVgu80OvBayf7de91E6jGaTpQQNqlU11lMlAfIIKAHyYUKtP9yDlQreAXIBTWyedPZhKheutm8kSvl1a5HF+BBfDQqexkCWGZoUu5zJ05hde56U+096igOkCu+j48do7WnAH3ZzOpfTafIXsrDckF92nZwtTIWp2Df2DPZgM5AQsrU4fr0p5peLEybU6xz2rTMTr0faWAh6VCIHP5tJUqzw1m8izJWNNm9QD088Ir4yu5tHABv4I2UIXGJnYhUqYACtsM3OmHrCL8zoQwWVsH5iu49Jg7CleSZY0UMMgO3/SZ6XuLzi010re0zRKGK52dSPYsIaaxEJQUlGlUCbhHAFpBrAM8WraGcoEQQTY0S8CExryztS0p+qym28y4rIbMa4Fep0gPsrDWGS6DGaMazDB0htyi6Dm7VJTfXQ0rgDZUB1QT1DKokhrIA1R9FRPruTUhj4ONHECER/CqcPrNgDVaDC0ti2FJMnVKUuDb4liMJNa4gqBBRW1g7uJqHAS/pUuBrxZ0C+BMUe9AwxngKYYaF89VgALmVhq7HkHPDc5AsLlxmtHiQO/XNTr7CaTuqXJG+3XwtelU5jFCy6GutQ+B0MDNCXcr67DNUGq/RmYQ4gQO5GBvbA6lto32zmQyxA5ZeTMAcIyHrdcl9UNogWVYjcBBQ5xPDLzQ5VAr90g+e/mIWv6XsBBy9+H86HhU+4DVkmqBYBtKMwUZVhp0BIBhWupGuRPwBUaSx2L7XoJUY0y+gK6iqV/7sDUswIClBTI7tOAkUjqZeLXuLOXFuvK+e7RYrFareROH51CjC+8GoL7TC4ryYhWxLyYr/dB1NRKKKnP5lR2gm6yxIQIoE/KDdg+oXR96WVerdaCS+hegg5xsKaxQHY3xPux06FRtMt2iLRjokREWCkkNE+6oNcGBPSEfMg9RhC3VYFOxblwAiFpBFVQJspUa21Y+obct7CP3zPtSN0sMyaiOWf0WtKROHQoSCLMqFmBYIESKbX1EDNwzsApsMBhMh9snNN+2tirfZE/FVi/HmNrBQw+F3Q7dRJ1K190mo3DKaNesjgExtGdWZomJMhetsMKJRihRi5fCw70VOVwdXL8REk6BR/D/AUjPhBEZvLeih18BulI8odkdXRW8MSC1Yg4jj8FeDfcX8K4UFYz19KThrkH7FK45aL6CMQ0jr0GvBc2c76hdkLUwc0WzUDMnG2i1JRtSLMUarp/BuCHdT2FeDT5pegoeIdaK/Kr5/cdkQ8OzBeuS1pXiWDyE/0fJvPDmmLy6JQ7oF1FvR2gJSUkWFfGA+FBuGPHnYgAuDTEtxVOQ0U4vZsScI5ZX/BxxhOg4WsvDuKRZDbCPHqHllmLiGdvmGh7endF4xIwSIjKML7AYZ/eM9jzfuP6cIzl5hDjRd/S8JMRGfD2ORA8csa3huWceUs7vk2Z/SaZdzI9ZghbvaP18TDqyckosaLIvOQsa0sJ8HUAzMHAxsxCnp4gWhDbGKfjS0bVn5gOuCVOITlhnipUl2xFfsNsxr5bzZdIeKG6OkKzh5ynSaVbH1fRGFky2S6rMDrQQfbA+cA0G/sMKmAsZeXMxzx1zF+4pCwVFXIrnUF0Yj8iqp/f45gTmrCG3LPeUqBUwhBg6WvsEtEK1zMYo5RQVrKZT1s6pxk8oLn60oIhDSR72HLU42tH86OeM8/6MJNTLwOPZmHsrYrIen7d5W1DNxFyrKW8cZ2QObzLwbopE8FjRnFRGTs6I8RmtayiiU91noGMA/SZ3Me4rwoc+LUkKjMypm7SklxNXsSfPLumxKOFKA2f/pscrslBRd7AshXilthXzFZBty91QU4aYy0gz4+j01KWqhH/HlmM1WeI4zfmKpX7sO2r0CTO+HrNgk8lu1OmpM/ZUczFyS478jL1t4BpmYw1gfspzMdueMQ3Z1G9hylAOlMz3RQY07aXVOfYmb2veXUIVhd7QELY6Qeap9+HuVia1v2lNUyQMaGaU0TntUyF7Hc2I9kIvrImJ6E3sMYriHWogRmaK1lR7iGdJ72P/7ijz+rF/hb0j7E1hX9a840Vr4f3Ae311oWM9h1Gz0Y9THDkzkY46rmS8vwHLekQwEDvR237cr7b11G2dNOS3Heedr8m4jyuutJx33st47i74tlkJ/n88S4W4WrZbcJ6p5NwREWfMD3JRj57nyVlv2mkwVvGsN7GeU9UXvIsEZnPKOH2O2zgDM3fNpzSM7CfcdU8Ji6E+t96IK2afImuxhpaEtybdtCI0583JubMVrhBPM1PXfj3mTGRxG3M9R3DCd/HkUNLZqKF3jrJGbtRdzBXMP8WnihlHHM8mZXI+DKfAcsO3iTnFJ7RtOfCCKmyg/ujEIzppvaR7POV/yR7FvPsQLB3B+eyitQ/OWdu+t4TKNkk3U9zDShr1nBd50i01dUdH/daOc7aPFv/Xd0nM6lgnX/BZRSfna7/x1bBgBDbxIKP+03IkY5ZuQ/EKItdR/439Yk3V4UF+BLYXUDP4f06n8M3Zc95HF7TOwFmPXXaR1PKCzw0p74utWHCX6ajfxgyNVhD9V+RTOJusxxNiYMps9I/p28PxPpWeyzrKhvVGVk7nL8knCz92AsWndE0ncsOntvzC10hNHmmqAc1fM45PwiFCm2+K0YfZ+BxtbWMnfCfktBN7rsXwlWrGk4odo596EDJqxXtBdQlnq/E0mZ628q3c45zwPXIP9N+nCmrodJJfYt2MXxjfh9vJ+nSGCh0o9qrzO2DqQVpTm7g+SnIAPQm+hC+YWJlu/PoMJ9+Wdnd1qafTfrl5qpdb6tTSCTScQ8O3XYxmtFPRTtu9NUfD3zJajsxkPVaISb4zEe9y7Chz8evkbys6eVKUz+lfW8L5Pmr8C8ZbmqFoV8nxrzT/BVfGd00AAHjaY2BmAIP/FgwpDFgAACWhAZ8AeNqN0MtrE1EUx/F7p2nvaRprGkMYHLWJcRe6iWAr1TKZak2ZhZF0kSkFW6uCIOhK6KabUhC0ctG1rcVHo7b2tvERiwvB5z9Qwcff4bb9zZxsRBAvfOfDnANDbtyEGBkRQqR6yC1nm9axzXIRzEXIVeY585SpMyvMQ2aZWWJGmTJzhvEYlxliTjDHmQ4mxrQx0j0Lf6Gf6Af6hj6g1+gVWkdraBXV0QpaQovoPrqN5tA0Oh99c50/vcY8Y54wj5lHzCJziikxJ5kBRjHtjMUI14Xf0Tb6ir6gz+gTeoNeogZ6gR6gu2gGXSwX053pzn7dlDfcUaWXlb6n9ILS15S+qvRlpS8pPaH0uNKB0jV1hA5Tlg7RAdpPNmUoTSlKUjclKE5EHRQjiwQJs6/Nt/yqJ33zflr4F7LmdzXflPFz46Y970mT8oU/5tlmoGCsm/j9Y7Wm3NmQ8s68Y1LDtbdCyp35BadlEIhM4e9j//HmV2beiV7ZLxSeRxuq96MKp1VMdTTV4VRHU1tuVkTRn7o1eVAU/nVk4X+PPH0lvG6ltkHCC4Yn2IbVFcd9Jp1c4GWS14eiyw3m7FlnKyZkXXQVApPIe2YPCld9pb5SuIqJaNWN8d7Wyp4dzDlbst5aJTHuwV+5C6n16+o=');
  font-style: normal;
  font-weight: normal;
}
@font-face {
  font-family: 'Articulate Charset0_v8MBBDD1F1C';
  src: url('data:application/font-woff;base64,d09GRgABAAAAACSkABIAAAAAQtAAAAAAAAAAAAAAAAAAAAAAAAAAAAAAAABMVFNIAAADOAAAAC4AAADsksT3xE9TLzIAAAIEAAAAQQAAAE6E3Bx9VkRNWAAAA2gAAANrAAAF4G+fdyNjbWFwAAAJ+AAAAN4AAAGwt9S/kmN2dCAAAAwYAAAAHgAAAB4BUQeQZnBnbQAACtgAAAD8AAABU8mgsZtnYXNwAAAkmAAAAAwAAAAMAAcAB2dseWYAAAw4AAAVhQAAH17FbK+laGRteAAABtQAAAMiAAAOyCmtfXRoZWFkAAABlAAAAC8AAAA25E6UFWhoZWEAAAHEAAAAHwAAACQG6QLlaG10eAAAAkgAAADwAAAC1qCGEDVrZXJuAAAibAAAARQAAAH+DsIQoWxvY2EAACHAAAAArAAAAdIP2whNbWF4cAAAAeQAAAAdAAAAIAL2AaJuYW1lAAAjgAAAAQMAAAGJ25Vh+XBvc3QAACSEAAAAEwAAACD/nwAycHJlcAAAC9QAAABDAAAAWW+8hrB42mNgZGBgAOJVc/r04/ltvjJIMr8AijAc+KRhDqUt/of/V2J+wbycAQ4AZAAM2AB42mNgZGBgXv5fCUi++B/+P5z5BQNQBAU0AwCcYAbTAHjaY2BkYGB4weDLwMwAAkxgkgvEYAwGMQEixgGcAAAAeNpjYGC8xjiBgZWBgeEMEDIwysHpNCagIBMDKzMLiGJpYGBgZkACBZVFxQwODAoKsszL/ysxhDMvZ7gHAKTaC/AAAAB42t2RMWoCQRSG/50BBVdsNNvZpBBC1ogmOYBdEESDEDaLiGCdA+QAqTyChVfwAJ7CU6RMsb353rCCaSxCqjz4mHn/Pz9vdta1FSoqINGvK/rQ2qXanmvuoFnwxhpCA//JZeoxp0XfYQ0++g28wQDuoQnP8AB96EDXzlv2x9xCo3JW3a00g0eby/lFqVu/IPd6lsn8Tjl65mv4aXkP8ng9+hgvdxtV/Kdc8DaKL30/mTvy02jPXVfs6XmTq7A3PdFLlBy/0G0/9++amH7ybeX8FK6hGjKFYj9UnbUGVbjVHxTz7V2Xxunf/6/6Bg0EMjt42mNgYHjBCAQMKEBSEkQAKTCA0RAOXIIBzENWwSAJ148LMKADZG00BgBo0ggOAAB42h3MU2DQDRxG4dPdqmXbtm3btm3btm3bNuetVauGtqUZucXf937/c/FcHiAZyf4PV5JcDBdc7B/JSS5TkML+kpKU0hVXmYpUMjWp7Q9pSCPTOqYjrUxPOpmB9PabjGSQmcgoM5NJZiGz/SIrWWQ2ssrsZJM5yC5zksN+koucMje5ZB7HvOS2JPKRR+YnryxAPlmQ/LIQBewHhSkoi1BIFqWwLEYR+05xisoSFJMlKS5LUUKWpqR9o4xjWUrJcpSW5SljX6lAWVmRcrIS5WVlKsgqVLQvVKWSrEZlWZ0qsgZV7TM1qSZrUV3WdqxDDVmXmvaJetSS9aktG1BHNqSufaQR9WRj6ssmNJBNaSib0cgSaU5j2YImsiVNZSuZQGuayTY0l21pIdvRUranlcXTgdayI21kJ9rKzrSzOLrQXnalg+xGR9mdTrIHnS2WnnSRvRx701X2oZvF0Jfush89ZH96ygH0kgPpbdEMoo8cTF85hH5yKP0timEMkMMZKEcwSI50HMVgi2Q0Q+QYhsqxDJPjGG4RjGeEnMBIOZFRchKj5WTG2AemMFZOZZycxng5nQn2nhlMlDMdZzFJzmaynMMUe8dcpsp5TJPzmS4XMMPespCZchGz5GJmyyXMkUuZa29Yxjy5nPlyheNKFlg4q1goV7NIrmGxXMsSuY6lFsZ6lskNLJcbWSE3sdJC2cwquYXVcitr5DbWyu3yNTtYJ3eyXu5ig9zNRgthD5vkXjbLfWyR+9kqD7DNgjnIdnmIHfIwO+URdlkQR9ktj7FHHnc8wV55kn0WyCn2y9MckGc4KM9yyF5xjsPyPEfkBY7KixyTlzhuL7nMCXmFk/Iqp+Q1+YLrnJY3OCNvclbe4py8zXkL4A4X5F0uyntckve5bM95wBX5kKvyEdfkY65LN27YM9wdPbgpPbklvbhtT/HmjvThrvTlnvTjvnzCA/PHn4fyKY/kMx5L/ewJAbjLF3jIl3jKV46BeJkfQXjLYHxkCL7yNX7mSyhPZBj+Mpyn8g3P5Fuemw/vCJDveSE/8FJG8Mq8iXSMIlBGEyRjCJaxhJgXcbyW8YTKBMJkIuHmyUfeyE+8lZ95J7/wXn7lg3nwjQj5nUj5wzGJKHPnJ9HyFzHyN7HyD3HyL/Hmxj8SpJFobv8BdwbLdwB42s3X226jMBAGYEtgz9mGHNq+//PtQ+xvQmk2EO3Voh1FEY6K4ZsZbJpSmlJKv0RyykP6I8aML0rDkPMwDClvMfQ/zIlKIXwTRlkIhyVnKpLKen4uY8ljKZhg4IIYR/zAmCC9Bi6R9r/+o1A9sJbV2m93SGWLJ2vZrFxgLUSKUx4B3PLBBIP8xVrKeVYz3OqRlRNukIZxZy2JqQOZMSrKUjqeyX6shDKPyAWsSghYUXdMcGgtZ1nd99bcb1pgpcVKW6xW9K1QEulWExxSIWFHeh6Btl4+w0CD9fNy73E9tBKdZ43ArY7vrIyKPFnHcWluYV6sGJGLUi+0SOCU1cooc2acTKMzAlbUHRPsLo90JjrLWivvrb1AijUJt5vHxFusVhVRxpPeraHGKDSr1M2KthbOyMXIowsCViE/tDKfZ22NE79YS7dat8qBlRP6FkAzjLiacy+0aUN6vq1o6fKwRreie4UDExxa+SzrNMne2gvksIp2q2yxWl3VBU96tzbHIRYotwnpeQTaWqWg7qOMVRGw6huryHnWeZYkL6s+PawohuaSn6zLpiGbFSOZPKQ3tdv8ZEVLE3azLLl1K7oXPY4JdpdHpyc5y3q56N7amzFgVetW3WK1hlkoVrVunaMqmlrDL0jPumcbWprMctY8GQJWk3ZoVT3Per1q0ldrL1CF1RarbbFYNVX3aljVMNJLbYZCW40r0rPu2c5uhLpny7MjYHWdkKy91SzpWdbbDRd72eH4YUUxvL8g/ViXDfLHipFe67Rab09WtDRj5y5WLt2KJ9V1PrKWM633uyV7tfZmbLB6dKtvsVgttYjmWMExslubHE3trd6RnvX9JCScI0rxcg0ErGEXJGtvdU92lvXjw3dW6dbpvXWKAHCauvU+zYt1ah9Iz7cVj688rLduxZP6P1g/Pz35q7U344x9NWrBi29ssVg9zbXOgRUcI/+YL4Gmjrl9blYsVzUEPV6i3CoC1upXJGtvjUh+lvXrCxejt1ZierIuLz6wtrZYMfLP+RqpwTp9Lf8kLtZmLaQ1oqB7Q8Da/HZkpTOtvwFKTi2pAAB42mNgYGBiYGQAAREGZhCLUQqI2RiggkCaGUgwM6ACoCSzkDCQIc4gKSUtIysnz6CopKyiqqauoamlrQOUMGAwMjYxNWOwsLRiYLC1s3dwZHB2cXVz92DwgpoRFBwSGhYeERkVHRMbF5+QmJSckpqWnpGZlc2AHdTW1TM0MpAOmBnIAiwM04CkAhCyAGklBjUGPQZrBnsGVwZPhgCGcIZIhiqGBQrCCpIKsv//g1WqMWgA/W3P4MjgzuDDEARUkQhVIQNS8f8jFpj8IO9ByoMkYIgqEPSGEIMwAHqoObMAAHjaPY+xTsMwEIbtOhTyBkgWkk9WOlSu2JkyJJFQltAw+JYWpFYifQckBlg88CzHZra8GIKLibrc/fff6dN/UQjXRpF3/kvKT4zy9yOK95tvkQu1322ikM6YeqhIPvGwcGysgZVypiFVNFtv0QQT7g/BNObl+UBZkTovjgFvDYneD1wfPVCJ+iyPiHfMySZOljgBmXCaCadEYMAPH1241pBadf7B01ulqaxQA5iaxs7TWGlA5KvlOSn31+F6znzJmZdrFlf/lJ4ZjMAQ5mmxAhpD0IE/SY6FKMVs8KfTjSrqKMsurUoLejIsWOAcWDE7d23va04CuPkDTupibnja283AwMDKwMTAoK29F0jpMigzSDLwM3AAecwoPBYUHgODDYM+gyKDCJjHyGDCoMEgyyAE5O0CGsfKwK4NALD1CVwAAEwAWABeAGQAagH+AAwCugAMAu4ADAAAAAz/LgAMAAB42p1ZCZAcV3l+73X39Mz0XD0zPT331TPdc+wcOz3Hzu7s7GjvlVfa1a4s7epYraQVsmRLXttYOBiMCTbCMnYSiEOcSmFXAJMiUKEocECQqhQgMGfkCikSx4QjxjZHIIVtIEYa5e+eY9dXikSjmV2V+v393v9///d9fw8i6H6E0O/IRUQhFgVaNowRx7KERQaWNtBZx2XHZTQ2dqU4qFZUQZEo9f5N6z7r5ubml/GvEUGP4Ev4ge5qoWUxsJg1EIYmBNPZLCwsDrpgnbb2kZXmCr70EvxBcPXytRfJp8hXkBUF0BzKtAI8KplRlJvjSuwEGac9JEfXiI1m6CQE0kONXXHANrCNEtxhopaqNaosS3EbEdwesYldig1L8TyplJuklsfaD7UUhv+0EVZsUjXVRrEijjilIO9KqJHkuD+QSYlRtzkWKtbvqyvHmurySEzM1OORdFgdTyhjOV8oV/U9aLJxLFmjrK6A86141uKPpv3+fFxIRPCH0lm7L8pH62Fvs40mc1KgNJvLtAYTNnmnmh5VXJ7UcCIxnItZ/soRUQbjcqteCVxACKMd196Mx8iLSEDWloEzOSiGhhMWB8U8pe9f7RxS/HG8MeD350biB4K1gYA/Wwu/Vz1987mx1u1nTpVLN95ye6Nx7pabShDRBhEtvYi8CVFcJyLWzi81IWyeKGqYwhY9XKgGcTND4QPxkZwfV8bO3XxaVW/S4r1588ayesPZcxBzFlfxM1BbG7K0GI61sVQnpMgqrFJTaqKisjURz9x43Z6lnWcfDX7AcdD+vgD+jztLFy6U7oxd33zkkeb1EKeAEEnjlxGH5JabYcwUxZkxRxMOUGY0EraHMvhRgL/FwaQgVaSKBhpVwCsrTz4Jf/WPFYjmvnYn+hLaBAzZWixBFEUD1FAWkifV1LMHxjbvfQmuktFzWMFq/yqaYEq/qlaJCTLGz83Pw1XLgP1OLEfLqCGf6MF6cF8GmAPG04BVCrAqoDSKtJx2HGBwMsAlWTMdpT006iDd0YEn5LkDSg2jTboG+e/BUsMjftgaLiVlNWy1hFU5mAk5zfRp39CB8R0Hh3zBkdVmY3UkiBdrp5ZK6sLxYuXEQjGQq48MJWfedaLR2HjX7K571qvV9Xs0FJ2Bj1ugPgZt9waOYRlK3z3UKMZDhVQeW2+s/M0qmTk08d6r07CiBCt+DieRkb9lSwBqsIA4gfXTJnrrCGqliWsdxEhxA6s0cb+RoIdiQsmkeHMH5vKeZCmYXYybIwfHKsvDkWh1VnFGQhEXXrjRGPekr9+3kgukQ/aAc581GK7MZFILC7sVZ8gf4Je03avXXsTPwl5UFG8JMZzyYpG2YIZLsVk6DEnlO2m9ktX2lNTTKCu1MGymSbS9ZXGl86vc36VHcBtYAUD+bGZuYzixXzEU5uLh0WLYnx9LjpX9zUpibkxayBjS+3Nn/2D3bGZE5r9Qny+47ZbDHoc1lI8lBqO2JZM/lygP8cKqjX/Tam3VRkyxXA1w4AIcu3Wus6FCy2cyWVnWRojVim20geNYjkYsTfXh3MOzDmkMzCkCrGMVrPIaqslTT29stD+P/X+0Qm5o37f0yCNL+Gvt2hJkZg9k5ldwn6SWmSD2x7BHz4yfDRPf75EZLR+umBBjO5XDvxrYebQs7ZKp9JQEhOLz55qJ/LhowHe3/93AV5255Wby+yOrwyGTbU20uJPAjrWky87hm5c+zzDR+gKcvQx7ugbV4lENpVu+DI5Zsahihha5GGukgwUSpJ16Kziu6EfXoZTs7KbbDOTVzSCyeaw1C1vr7vQhWygbbk7ZI/lItBC2n4439hR3Hio7/a0ze50pJW61+ZtyYabox1RiLqfuqgSeEgfT/oWGr5wN+tKVSHVfI9pYv6MxdeHsFGUwMqs2e3rqkIqloDSyqKFuED5+pveMr2U1YKAFGqiIZWhqWwNIOAYs8ZOz2Nz+OL5IblhagprLwAIGPQNJNI+Ulk/ETTvOck02SNXpCTi9mS7Ssp6DTn16GVD6kkVtYwcQJde2fNQqrxItgPFf+jK1sDsdFwS5HK7OCa5YRnRn4qJHKUd8ksf8Dnl8VR3YO5EW09VwayJYv75eXqwF3fG8HxIS+Fw8G/ba7GI4HfVno85R/LAn5uGs/oTojodDdlc0HG9/Rt056PWWdpbi9XzcTMT94+GRQiiYq4cSlUzMZgrlmlD9HFT/t1vVj2LRjtM0g1WRU4EF83Bop5OAUjuudNKYfS0XVsXuaftQZbcUW6/+g45IPgyld2goGJs87d9xZplXlITVFhiVC7ODPiLPDZR2VwJSY6k4c7Dsxj/0lzMBb6oS9gIKFvMz95+Z7FV9GqqeDMQbi/navpHI8JE7oHk7fI/buluJtngaMxrpMwwxIMYAXqNvdxxdBaC6KrC5iR/UtUBXn26EcMsBEUBcGIYC07MtgH58TY+09ZombYIq4bAeYScg8AnIJYWUTn9L2h4k1kLsNE2LtC5BWwDSduECWrNRISzpQGniV1HzlzYfKsruAG9cM7lC7iio54C3uNvFiiu1zO5GYnOT8JXFAVEKh3nB608nE6I0mQjIXs7rOMJ5vIUJ2JUF0vMV6AuCzMjVMmPobDMH1oTVjBfIJqZiLiXGSljF+OT92HNypv2xmVM4cwor5FD7sXb7k58kF0FjKC3HRIRIZiSiLMq1gg4cYXDIiWk6xEXYJDgTmuepCO3t0MXl7Ha+kLNY0MBB6Qyv/6p1SRbzncbQ+B3jTxy8fnpBGs35Le5EMXCypowX/edCrZM7H//8+FojsNi6bv+Xx4d+bvYP4PWA4rX8C+vNtX+Qmy76yEVvfkdmbt5B2FWNDyrQ1ZM9RYxixoPtDGdnA9DMW4SQtFFbQPX0WKvPaiKZdGczin3ve9bLtWPn96QWZKM0I48en5bTM+s1VyadsBmsRjNDyuvnlxfetVa28kfdrszc8eHmiVmFMVmMR7voJA91Mwc+g8UOBjsdnJM1UE6ae63P0JNSrW2lh2SVicPVt5y6+/7T5aP37//Gt3efPzGMjzTWJxJXf33XAyv3rubIxcLKO+Dca3D4H8O9OCS13CaMGGykKQ2IGNic1nyE3gjdTlZ5kJPuaw2fb38Pm9q/wRK5uPLNlWdXenl8K+QxhVItr4yTdBRTHmylOCvk0kgjRaESdLfY2gmyWlbx64lBz91rDpAnb1XPVJbPH61oeY1XCzmfUd4/0Tg+o2c2OCq+/zcu3qauvWfvwj1rZdpkNZ3wiVpiR0/Mphj2O0vth1DntOTN+mlhdywmNMeBB2UZlhgM4L2RyUyZ9N3ph9YBH+NjvMTDweFNHO1PbWzg3Ru42f4iudh+GicA6hAXIIT+XncE4MAo8LOk78BA5fnVDb0nMNJS9AO4jtF6i9J8Zv/KK51LY8LKBk7A5R/UPO4BGJH26c473HLC/MFpeTQBDky0lepOVmMdnydR8NJ2GgBjQX5Fnjv2HNn4yL999yPk0NUP6++LV79AJjv7hX1AlbQ8BFqOXg60sxNtAulEhaBYD6gZFR6/3P4y2XgPLpMN0rwKh7/6bVKCYESv+D9DxV3AY7or9jFY8gGRmcG+uf9XV/waI0BuFKsrO0b21YO+2kqztVL1ni6uvm1+9s4Dpdz+ty3uevv+Aj6SWV+s5HcdVUvHdxdLC8fye999uFQ8dH4/OOJa5ci9vQ5y6B3kA1wLLOZBpNwuzs3yUGh3t4l6yO51kbDVRZLeR/ixUH4osOfI1HWn01Org0c3Pjt8dFLGz8fzIesLE0PDe0qe9k+ASUoL3XtO6feUYL4RGeyA9nFJHM+5WAe0kov2bd21d9sezbmUPO7fVpd9oDfRhT+0MH5wNVJVxOJN/IAyv/GJoWNzGV+qHPCHuXvx76qD37EFU+3oi8lQ++vkoi2zsyFVFR9DTAmx/bxW6QIo9iWoziAKtXgFRzX/GGUzdGCbf3wD+6h0htA+0xm0ARvcyCXP8PF5aU4yxxbi3qLi40JqKtnM+aIje0qZXVGbXI+NjFdGMtODgS/F50YVJ3fY5rYFM0FXPBp1OpL5kVR2uuS3cYcc1sJAQg24U+q4tlcOMhiDDLIaB1OYQSCqMM1oo902CEGSwD4LeHbjX4mHHLv6QXJsRe8VwOEdsNqjodABxxRYjrWAyiBBgJJ3OUfrM9xDHeDa7YGia7+QOwJjN8w3NmZTG6tLBxc3cKR+096SNHfrAn64fetbTt16G76vfQLuY+iyMwsTpQF3npF02gVE0QUvfOHt7f/e/C753imtjckxWEOgj5+FNXbkbpkZDoGymFkD2+9evXkpfbX2ouzv/HPy8Lv/6exHyUMPfoB89LR+zItXP0b2ae9erv4YIho1JiGckaX7eRrrJAlrTIDv3mj/8vbL37gdJzS2wn/W/iquax2SB1z8kJiRE43BDBMcQBUr8idgPvZzY1yFGR02gjIjZZgo2/iwp85xeXsTV8SK9EphzFMdV0JpaA5ht+AW8Ttskj0xVgg4/HFXpha1mok5lCqFpfFKtDi7V0pn7NjgKw2ou9yMNZYpR4d35d30C4TzJn3OiGgJpHLOL47bgh6bPTGaL+1Q7BiLBcUr8YssbzdFhnYXnnCGQnHtbIuAhAr5BbjUDLhUrxWJ4NpFLsLFTDJjjMVIlHZSW63Y5yb59ahJkQSN/tXuZPLkdS2lLjtdySE5Wk66N3ww8saGslEzObBGPIsTQ8vVACYrG7HqlJSYrMbClelC5fiugt0bts+SX7S/nshnZw5rFYQ5Aj8KFYhpaA8hyoU0lWS8lPEVjgO/wnHI25VRxI/6m+GhI9OKNHGs6W/4jdWCPJoV+VSrGCl4WZPFlJ49NlQ7NpvhTLs9kfKUHJ6sJx2W5S4CiGt7lnwMAt7OcGmTxBgpGL1TaZLq983Y605yrym9rhWfccp1ZXKGT1QSSj3B08QUHRiKDS9XfMHacm1iUSBr16SpauzUXmmqFk/UJr8/aw977YXdx8uVtel0QcLVq84eStuQIw6lUV57Nug3m0E8EwilAagJJg3tbbZYAKrb/CNM2tukho0xvYoKrzQaAv4Le7QQS5fDVoyN7d8G8qOSt5CJmcO7q42jU0kJ9Kd5fUXERb+a8sULReu0DDRndvBGILT45A1TI+sTyeyu002opgAlfQt5GRxbruWzIJsR2QgSOM7GGBjBxDlMMFw4+nNFJ5v6NrWnFiGsCpLOa2pncyK+zS1UMufPr91xB58aHwxHyV8bKtOV+fZu/Kn5grpL9Rs6+YlDDcGpQxeXWoB+nx0NMKjqsw5wVabJNN1mahDa2P2KNu7fPPkqORb7IkBp/xzF0qusGQwhWnWTQ0kordOdrESj1ZS4lp1bL1f2Zc2+bCYXkEYyXuJfGWosV0RfbX/TVxxI2Mj+l+WZakyqTsTk8cFgIN/64szhmsdt38/xFoNnYDxXlAbyc6sD2SOLZaM77p9vC5BVGNV1jAZQAlQciQHOCqkUGYvDAVOSX3+43D+T5oLKstJxjzAk6V1LaU+DYM8ut0Oxp4dlfm2NmIKpSuz4YcwNz7kdlmh9V+5n0JlftYV9jltOtS9DXoFi0T+Qp/Tpzt9yGDBLg6vTJ7v+E+1sx7Bpk92htY3TuN0mZPP0aUSu/de1uL7aCVoUa7kF7KHNmLLyjKD5IZ7vAKHz6AbGQ7dhu/B2Q14cX+QjRsroMbr9dgPEDx05Rsgegt3RlIsErv6YPAD36mTIBxkyayxi5kAJGMaEAWw03csM5IXSLWxNZTF+3zNra9+6+z8xhw3tl+HYO/7xR+1nND46BGe+CJF6Htakn7TvYQ+tkV9AU2K0AFqWBczlULEVtqOQAYVynIszcx5GYUKMk7hpE7HQA6Q3vm6RB9RHZw+tOGW5+4sqqB2hEDs/BJ58y+BOhEdn1waz8LFCTD65mhCyStRsimZK/sGJjBPnPWo2+KbVa7gwP/GmQ1dwe6ct4nNwXtnvTgQcwLpK+3HUR5DmA6MtF4sEn4YgRmAsxEZ7Sd9Cvx56BLXzLBHQ43baUw4dPQeJa7W+cRgbx+acdquOHdzeo1R14HRZtaJ3ZMcNd1lVYszAqG7q/+SG8ZOeVCMpj6Q9LqWRSTcU14Y8daQ+cmQqmZxcH9HYB6PEFDRhZSoRByaN1ybjQ0dnM9m5Y7WhozPp9Myxjh7m9T3xMJX19DARsoIiMgkmYDSS8O+th7KijwRCXw53jqeB4Z2JuhIpJ4WNQHV5aMcekawdIJ7VRm1vLaiJITB8NDZZk0LlmeLQxvxALtl+nlyejanp6TU9Z/kuiw1o++vkbMCqZS2r5w25B4j79ZVoa4O+N2ArPjGcSlTivEdWw3I96STioaqm0qHaUjVez4ZN5MC16GQtEVKnlIFZNRCvTraXsJDMDMyfqFcOT6ccvrBt7mqxiyZ8hmhzubcFA5jLzFkYF2MknYcEOorwKxGk8Y8o4DNcmJMrMTug2RiIZ0RbxIH/lqGTIzuTP8HtBT7mc1D0XrhDHBTvONyhoPn1JApaEMMFmRQFswNlfyO/Xu3b9WrHrVNbbv14pLQjLu+QGGFHNF3lvKmQkIkJ6yv+RsDIBYI+k6wWc5FCjH9/pgFWnd9rFZOSzSN4bGZvNBuaXbYYlwwmlo6GonDPYHxAywMLuzxJ3ge8nGmJXkTxyG5CdoqzMxzjtBmtNmLd0rq+2nTLo8tcTdAkTy9dTcAnbTkxOpTx3Xbb2vnzRndYjIUIY7JL9SxOzZ8L/+l8+2d8LOBwLmo10HwLbsO9YSYWEMsFOD/c1k98tIVwvYbW+rnjTWTd5gMc9EyNwjSLP0uMYfCgR9fWaLODs8ru2YW1PdoNbj2FC+12vKQEOav17MbP26TrtTFUqe/4GcL0HH/Hs+PS5t+dvEAeWAMRWMePamsswJIVWLPl+BkzWIE3cvzkT87cQ9555sMnbyd/ePPd5G2H8MfbeyHaAfyY9tYimuHjpxCRQ3zLyAHTg6VgegSvsJJLUUVgeBc+d9ddm5997Pabbzn14U8/8QTmXnj88RfaL+lVi+NnIEJIiwDAsoYYL9OdiRg9VT0V0p8tykr3dF4unBlS+ITVYBE4d9TvYinGRD598j7y3iO1SKMQoul5hnL4JafRaWDdLP5lb89Z+Pga3NGEhJaZ1biIRhzNbPuKSX/CjmNCFsvt5/G97afw4BJen19qP6p9L1fGl9CP9Ocq9haLCNv5jm/s6eKgS6qpF/Y1N/GllyDqOr6Ev9n/7tpOG5ABxjIW5FpfoUHiaUd3lfY49vLmvpW7zu49oH8P/f9Y/7nVsZtPwbuzHoNy/hS/iIuw3tyitW8ZtW8YR+FY+MWfTk+j/wEcx8NaAAAAeNpjYCAKyDNYQ+EuIHzMyMtoyBjBmM1YxzgRCO8yfmOyYZrKdJJZmLmceQqLEEsZy3SWHRDIygyEGqz1rEdZf7MpA2ER2zy2TWB4iu0buwx7GvsCIHzN4ciRwDGFYx3HdSD8jgo5Uzl3cP7g8uKaz3WL24u7jXsp920eBh4RnmyexTxveW15J/Ee5hPjC+Hr5VvOd4HvI78WvxcRMI6/jn8eEK4fThAAdiyIvXjaHdExTsNAEIXhScMtkA+QVO5TIGStNWWEHCkVYLCtFVew4ApcgCoNVNCk4wCuOEA6GrpUVDTD7ydFn0ar2eeZjZkt+P3hZvFkZ/ZgpVVxwBRHrOOEHu/Yxw8OMssxnm1N/4SJW2v6j+ixx6x6pL6w83jEQpacX3LrhEk6VvTssZBLuZIl+ZVtyK/sSjZyR05l16pbeSc7OciMSclJyYnkCVdyniSR/IWN6h2TJDLnkza+sZM5fq0mZ8JCLumvyZktuVWTM9vQX5Mw2+pWh64XcL2AazvXdq7tXNu59nLt5SS84E184m28YRcf2DPb1rZ8q9VerfbqqQ9Y4KA5B82ZdZ51PvI+E95zd+R/ef0HhHHA63jaTY8xbsJAEEW/sSFKihRJDrBFCmisASQKOhsBsoQwsragNSvLWLIwspaCs+QEaXKT3Cnf8RastNr3//yd0QB4xQ889GfC27OHF7w7HuCJlZ59vEEcBw+ZITOx49G/78MLnqkyJI49fKBxPODcL8c+PvHtOHjIDJn5dTzq/FVzvbdVebZqbCZqJrJQUWsrc6tzW6ht3ZzyWiUXE2ZFSa/dpHu9i+K5LLVeHw9ppkWmoYhgxSFX3NGiQokzLBTGMFxTYcYFBQtSxLplwuCGGjm5oLslNzhR11QJLqyHXLNgpz7XYoMUe2js2CPGnP2WVBprHHFgLSN3U6b82b3yBzOxNKkAeNpjYGYAg/9zGIwYsAAAKoMB0QAAAAACAAgAAv//AAM=');
  font-style: normal;
  font-weight: normal;
}
@font-face {
  font-family: 'ArticulateBold CharBoldC2572EF3';
  src: url('data:application/font-woff;base64,d09GRgABAAAAACGcABIAAAAAPwAAAAAAAAAAAAAAAAAAAAAAAAAAAAAAAABMVFNIAAADHAAAAC4AAADseavFeU9TLzIAAAIIAAAAPwAAAE6GP//yVkRNWAAAA0wAAANrAAAF4G+fdyNjbWFwAAAJiAAAAMwAAAGgI2xoDmN2dCAAAAuQAAAAIAAAACAINQG8ZnBnbQAAClQAAAD8AAABU8mgsZtnYXNwAAAhkAAAAAwAAAAMAAcAB2dseWYAAAuwAAATBAAAG4jnbdVpaGRteAAABrgAAALPAAAOyP3+TV1oZWFkAAABlAAAADEAAAA25FKW1mhoZWEAAAHIAAAAHwAAACQG7ALSaG10eAAAAkgAAADRAAACqpT1DNRrZXJuAAAfVAAAAQwAAAHyDgUNtWxvY2EAAB60AAAAnQAAAdJzxW0xbWF4cAAAAegAAAAdAAAAIAL2AZtuYW1lAAAgYAAAARoAAAHOVEaR8HBvc3QAACF8AAAAEwAAACD/nwAycHJlcAAAC1AAAAA+AAAAZ0XG3UV42mNgZGBgAOLd61w2xfPbfGWQZH4BFGE48ElzOpSe+T/qvxLzC+blIHUQAACFQA37AAAAeNpjYGRgYF7+XwlIvvgf9T+K+QUDUAQF5AIAnM4GwwB42mNgZGBgeMHgxsDMAAJMYJILxGAMBjEBIhcBlQAAAHjaY2BgvMO0h4GVgYHhDBAyMMrB6TQmoCATAwczK4hiaWBgYGZAAgWVRcUMCkC4gOndfz0GD+blDPcAuN8MrQB42uWQQQrCMBBFf5qFthERhLoVWhAhKnTpVgpBFMmu+95B8ACewkt4AE/RG7jzAD2APzEKgrhwa+Axk/l/MkmiMfwSLUnx8xJH7MUV1UdtiwnpuDyqMOecEfcZY+lrGhnZkSmZkQExRJMi6Prpfzu7ReHPaBBHNSxZMLf0W2o2aPY16/SoyzM9DdYyoV8HrUbJfEm61Db0JvKGxEWivr2fPbnrFxcfc7fnnwx97uopTPAZl8sDVn5e0MMfGtfP2A936dGnGGOieO8cf7vugOUpQwAAAHjaY2BgeMEIBAwoQFISRklKQgkoAAtDBRgkkVgIabBGSRQJBkk0BQMCAAp8B18AAHjaHcxTYNANHEbh092qZdu2bdu2bdu2bds2561Vq4a2pRm5xd/3fv9z8VweIBnJ/g9XklwMF1zsH8lJLlOQwv6SkpTSFVeZilQyNantD2lII9M6piOtTE86mYH09puMZJCZyCgzk0lmIbP9IitZZDayyuxkkznILnOSw36Si5wyN7lkHse85LYk8pFH5ievLEA+WZD8shAF7AeFKSiLUEgWpbAsRhH7TnGKyhIUkyUpLktRQpampH2jjGNZSslylJblKWNfqUBZWZFyshLlZWUqyCpUtC9UpZKsRmVZnSqyBlXtMzWpJmtRXdZ2rEMNWZea9ol61JL1qS0bUEc2pK59pBH1ZGPqyyY0kE1pKJvRyBJpTmPZgiayJU1lK5lAa5rJNjSXbWkh29FStqeVxdOB1rIjbWQn2srOtLM4utBedqWD7EZH2Z1OsgedLZaedJG9HHvTVfahm8XQl+6yHz1kf3rKAfSSA+lt0QyijxxMXzmEfnIo/S2KYQyQwxkoRzBIjnQcxWCLZDRD5BiGyrEMk+MYbhGMZ4ScwEg5kVFyEqPlZMbYB6YwVk5lnJzGeDmdCfaeGUyUMx1nMUnOZrKcwxR7x1ymynlMk/OZLhcww96ykJlyEbPkYmbLJcyRS5lrb1jGPLmc+XKF40oWWDirWChXs0iuYbFcyxK5jqUWxnqWyQ0slxtZITex0kLZzCq5hdVyK2vkNtbK7fI1O1gnd7Je7mKD3M1GC2EPm+ReNst9bJH72SoPsM2COch2eYgd8jA75RF2WRBH2S2PsUcedzzBXnmSfRbIKfbL0xyQZzgoz3LIXnGOw/I8R+QFjsqLHJOXOG4vucwJeYWT8iqn5DX5guucljc4I29yVt7inLzNeQvgDhfkXS7Ke1yS97lsz3nAFfmQq/IR1+Rjrks3btgz3B09uCk9uSW9uG1P8eaO9OGu9OWe9OO+fMID88efh/Ipj+QzHkv97AkBuMsXeMiXeMpXjoF4mR9BeMtgfGQIvvI1fuZLKE9kGP4ynKfyDc/kW56bD+8IkO95IT/wUkbwyryJdIwiUEYTJGMIlrGEmBdxvJbxhMoEwmQi4ebJR97IT7yVn3knv/BefuWDefCNCPmdSPnDMYkoc+cn0fIXMfI3sfIPcfIv8ebGPxKkkWhu/wF3Bst3AHjaxdbbbqQwDAZgS5DExwTm2Pd/vn2I/UMhO+20e4s1qqVpjPhiD4GIFiL6I5IoTfQl5nlL04T/9D8jtnWJSs4lIU2Uk5SSkFLJkvNen/Kc05xzr+eMr+cZXzAuQKeG6g/WdFhzt+YRL9a8WQusnPuKUrSUvT7DmjdrnuSw9r042WqGW/3ZivaWaX6zZuICIBKsWVlyx3Oxf9aCNs+l933CDhRccMbKPBp/UriXN2vKX6xlxG7F3EpBmoiziZS+QtiZ93qM9fZB6WTdiuktfS9OtkbgVuffrDx38IhtXSFhBpdkhtpFS2+0SIgcVkabEzNKZ+wA44KJi5fR+JOiVn63ft4THiWM6SMesVtVRBmpW0ONO16lDivGWjiJ9L1ywdewbn0/2doaE3+z5mGVH6xMmFtDt2wm5Wq+WU2b6rBipPOnNboVjzLh4DHkJ8WyyLuVD6t2q4zYra7qgjSTcXOX3mi3xWyvx1irZO19n6tiC2Dd+n6ydV2F5NtZUHg/OkgxfS/WbZ18WpESOrx47Nb1xYqRLv00k9S6tTDwTcaQnxSXi75b5bBat+qI3RpmoUiJXNaoSqYafnE/zmzDSBczlCZ027rVdFE92Xq9Kun/rTZiW6dU3ashJQq91GbkZjWuEceZ7exWvPc9rY4tgHXru55rvd2M9Nu5x7ofk+T4pb1Y81drhvVal916e7FipNkdpfnSrYynsF1Ot97vRvarNbrVR2zrjFpEc6RM1W5tcQr3Vu+1Hu8nIeEcgdKMbke3hl/d7Vzr4+FvVrH/W5eIBfe9ZGp2X9bNurRHa8OKn698Wm/dKgr87XTr8xnkP1txHNaMN/sYsa1zWmtdAwlWf6yXoBqxtuew4nFVQ2qf8XyraDes24z7udaPD1i/vc+IDyueKi/Wsltb26yFFn+u1+hDvS4fy3JYm7WQ1lBa7g1bICYt7qdb/wJi2iqJAHjaY2BgYGJgZAABEQZmEItRCojZGKCCQJoZSDAzoAKgJLOQMJgpKcUgIysnz6CopKyiqqauoamlDRI2YDAyNjE1M2ewtGKwsbWzd3BkcHZxdXP38PSCmhEUHBIaFh4RGcUQExsXn5DIkJySmpaekZmVzUBdwEyeNhaGNiApwyAANICHQYlBk0GPwYrBnsGNwZMhgCGSIZOhgKGKYcH//0BVCgwaDNpAP9szODJ4MHgzBDEkMmQzFEFk/3/ECpOBoSiD19lCDMIA5AM03XjaPY+xTsMwEIbtOhTyBkgWkk9WOlSu2JkyJJFQltAw+JYWpFYifQckBlg88CzHZra8GIKLibrc/fff6dN/UQjXRpF3/kvKT4zy9yOK95tvkQu1322ikM6YeqhIPvGwcGysgZVypiFVNFtv0QQT7g/BNObl+UBZkTovjgFvDYneD1wfPVCJ+iyPiHfMySZOljgBmXCaCadEYMAPH1241pBadf7B01ulqaxQA5iaxs7TWGlA5KvlOSn31+F6znzJmZdrFlf/lJ4ZjMAQ5mmxAhpD0IE/SY6FKMVs8KfTjSrqKMsurUoLejIsWOAcWDE7d23va04CuPkDTupibnja283AwMDGwMTAoK29l4GZQZFBkkGIgZuBA8hjQeGxovAYGHQYlIB8fjCPEYXHhMTbBTSclYFdGwAb/AonAAAAYgBoAG4AhgCMAJICAwAMAroADALuAAwAAAAM/y4ADHjajVlpkBvlme7v61arJbWOltRq3VKrdWt0X3NLnsvjscfj8fjCB4NtjM01BnzMEmxwOLQQBMHmCKSyBDZZih9eKAq2sutlN65Ukg1sljWwUNklB2FDKj9YQxLILsaW9/1amsNOXBXPWVPq93ze531emcLUYYpCFnyKoiktZavrEaZ4LYcZxKSoWu18Ll8sF8WYQhePNk232b7ebP4b+h8KU1vQafRA5ymxzrMc4lhaw2AaniMP5vI2eI48u+VLA19Cp8/BP3BExS4eRGP4U8pGGeusQW9hNMRPLi9l6HJpEFeLJlq0O6R/CfWmXO6u3uBdiWrIPDLZzFy7/8jo6iM3XZ2u3XbTDdW5924n1rRgLQrWRGJN0FOMoW0N2U1YqwyCyQyOFf00irq6ekN3xqqKxSR3J+8M9aVcqDJ6x/49mcEDczdVS9fddHgot/PG28FmhqJwEp2jDFS0btdo9DRt0CMDg3mspTiO1jIpyxnLGaoGP7LwmctHRKWslEmqRRFds+/11/e9/tprr+2DT7AmXTxB/YZqQp1MdS2maFpDCpuChJVq8aHD9eNz5+BVCvUuSqIReJW5zmFMM3jhZdWyLCpI++7cHMl3lKKoN1VrljpHOtXpU6dNo81mE3qjXPwU6/APoSopKlC3CsijRTEPH+N4JsQ4GKrdIct5CzyGShlGCZmwaPfjYgEaAJVTQhmGNKNY8GN0FLG8FHZHEnaGtiZjsZSNbtors6srkxXZykrVHSvXzFZsaIej2lNNuktrNsjRHeu7u6euCg7edf2Q3D2+bjo8fPfe+vD1x0gGU/Dta4AblmTA8hpO00FaLi8L2li1KCDD4bEfH8Gea7Z9+8IYPJGAJz6HbPyUu27yYsqArRRv5SSGY5bSKJYHNeVSVAmx2tggIoGLBAKymDB1D4/1Rlbkcht9hvTNld6ZsrMwuSOFfIdMhRWr164OdhUitoOSJ1idSFVvuHZHcg58pi9+ij4Gn1UqVBdlHHdiiTFhDR/n0owXCmhrl/B8iviOtEuGY1U/IiWEOFKoXCxUCPouj0gEMH6cWzObc+TzaSsXnUw4iynv1MRofXKtKHc54tNhLrq7JzQ9lhGVrMeVjUrf65vK2WmWY+fNAu+MurtLc4WUWxF1NustZrs5trKqlONePaYdiX7ovgXw61Un00Ql6g6t1oSx0YhMDMsbOANDaZklDC+BGMGESwBkuYyKAuB4AP/ti41G622keeEqHG+9ue/48VvR37dqBNPjUJ0vwINC+eqCGzkD2M7wUB0nRzECc3lhosvqQqphk0VZ264I+kIZ3TuS2uyng2NxbyXpvmo81efQouOt39PmgE2ZGur6oLC5HjFqj5pEky8rD/TzWjS/73GasRW3QK5dgHQEfTJSecjVFcY+A7KlkYax8T6OY5wJ2smYVMBbzqvZqmCJtPsCPANN6gAetwHvkLQZROZBK3VCPGRxK9ZstpxO5pvh2kyusHlFxDc8N51c7beGqnJ6MGZD2F4vdq/NOX6iFILmVb2DtbHJkdl+r3/i6OzkV/cPmwy3mkzRgbUx7EuE+yehggXA9KedKdBiGGKe4VQsA5IVJMPMn38S0a1/Rd/Da+YOUtDLhZkWqACwQKzuElHFjCJ8hXPSRaaPtjJ6JskE1Vzb2FzINEYYlQx3hVYbQOh1kLYtS7tazqByqXIJRo+6I3GTEHCbBV9M7Ormc9FU32DO7HUYn4yu2JSvbBuKiOGMq1Sf39u1YShu8ac8zlzUecqX8AoaTvQokhT2mAro9kQmE41nrRrRG2z9qDKZl5z5NeVQORHksbShsnXWFl+RcRbSYT3i/V29y3pqbvfUi0UjijA0Sot8GnqahBQtFloGCJ9vz3+qzWPRJRqrSJcir6qYUDvZSrunhYwz7DAYpLArm216hvbPkG7Kvf7UYNyOsWOwVJ3MOw4fmNhRtKIPeoZFJe1yZcOO8fj4Q7eMqu0M9U+lg1Glb23y8L29Ow5D3Co3Y1rdiMG6QCgcCFrDYpbSsGTNdUauw1dFke4wdrOJ5lXeJqj4KWROU2EqUne4UJBYCHKMxs4g2kibMG0iaZ9PLTdDOqk1IR9SSpXqILqMdF5sPisGY1Zn+I5oVvaJctyeXCcbont78jMDSrOJbf5SOil6+oK2np1ZueB2h0Wd07Lf4JDSw0AklA6+vaayiYGoA4xZxsBreT2Bay3V5g1bTNYqqIjQdXjPj3f3tz4cOI4sTyMrzrTeb/3umWfwKSBysDANtvrAFgfbP0Gl614eezTYZUIM4+I9nMzoGMZoZDyMvT2yZ1LLZxZIVWyDWP1lEJPEU0how5ZVUftibXKsb9VasdY/1O3JRcRnI8Pbqx+fzczUo2tqMiz9NzM9r6fRtmzsJGeXW2cJHvEpITFWHpjmMe1KVMmOygICJ6EPYbJx/Ji2YyPNGzmXZvnGiSxA6hLaWFyjEp5MbAytfXDfQGnXw9u6Nvr03lWZ2rYeT2hwc9kcSyYEVm8wxDbcN7v5K7NFgT8s2DPjW7u6tw+Faa2BO0RqT+r1LagXT7nIHtdiqwbbrbydY6FCRs3le7xdjPYK79QFC9H6TGZybXJmRfxEz/VP7Pin768/flMNzVY3D8qtUGBga+/sfRui+FRoXYNkDh5h752CXit1uw5TGswxNEYUj2DyGLKpVQh3Zq4oAJWD6FHg+zT6RuuTzz+Hpp+aOzn3/bkFa++ANR3lrwsIMwyFtSyIS4aiGO2SKZCKxIiggLmfffRRE92L15yca70BljpW8JfVmOJ1JyFLA08D/jQcZslYUTo94IaARbWnglIWZLAG4cEX+qz1G5gwZxMViMnWr5GboLGjpVRkgxKhebyoeUliRWG0qcK27f+46h/QQHzrFn0vuASPtKJ6tBV1CP3XF7jZPH+y9UuUQiOtV8Hpf6Cu1ndaX+3U5COwpiHTRBMFd4nWJkGL001kBuevzLVfT8/C681QQ6sZJo/mTZwOtLaOMS1o7XYEgkIr7Shs8CHg/8SvNl7Fjfefw8+9j+sXTqtfpy58jIV2/hOQ1/1qXp66ZaGmerCLQcd37IJZpJokokBAP2t9hhsnkR43sP7CH8DYH+DnGCCVTMx7MDE2KkaQasYuDVZcvMLpNX7G/sdI/ROKEy8oTrzKmZ/IFyZyTmduolCcyEknujYd27jx2MZU1+a7Nqy7a0sWXZPfOpJIjG7NlXeMxhKjOwpr79tZrexsTE3de3W5OHsv1eZj7IL89DA9Sl3UYAGgbLfB+AgAZTtj0LRJZgGEaJFYOgOkqCOE/rI+ms/GSgHjieCKa0dqzVdK+6aL6Bf5/ncs3qivMN0bbP0vPmXNru/4nFJ9RuB6kDTYCj7FCG/jRc4KXkXGs+T1cre2WIZedNtZxEiyoUfXDBfzciVqD27SmkW/I938Qe36iYSgVKK+EL8f/bYcfVUnRVqpX1hdFq71c3zKnFjd7y51BVnMJH2t35Fu94Jma0GHskSzgU4ies3HJTROhtIIzDLFcLlmWzgFllMcg1qR0Z39xXVZY9fasKMr7EiPrBtJR4euKnZtiBm9qyMgB3j1bz8sTZU8JuOdkt0gyY5Q3O/LjvdV15VcvPGAUbB4FGsg4vXlJkiMHFQvDNXTkkmjsYbCGgwXAsXQy3iXFAhkqoi2N38EOnfNhVdAIpFJWQMYbMDTToJAC6Z5CeaEcAMlSXD1dNZJTc2RVQEHkO5gkPyKG488NHXzsL8pRstyshoyNS8+eCw6tmsA/WPrhspExu4vjSfRY61R8KXvcIIWrjoWkXtZ3YcwLmQdwgd67uQnT7yMX3oQhuSnOEy1n6F/rk6yva7X8BRv5vQcyy3Orzq+7afJBx1/5U585O/+4dG78fw/34HvuR9nLrwF1t5Sf2aoZVEYKKHOGXisMtPC3BqQYgNJXy3SNvTRs996+sMzf33i8Sfe+hBZWp+gG9HU55+3Xmo9DlYMYOWR9laG/c4D0S9WvNYuN130wHZ/onnx23/z/GPI3voI2dFzrfdQBBAfBlx9hs2wo6qw0T1hKiVTPMNSDr7Kp9hchpczoNVo2qOivo37znWwqMBBtEgZFFNM9AIP9KFlt5xDtAPmEBkGVKnNxNJSSrDbYV0jrPUli97wUMGfmbg6O9HbrUynmfD2ysG9CCFMn41nvRGzYK+mz1oUtzngFsRYT7h7NGYczEvyAYu0d3/C60mGbN5iSmUMQFANnwUWS4LydJqRpEFRiffxAX2U1QcCtH9RmahVvhKfsWSAFJHsg+IgrZLIy3pnSlYyPt7iT/u8Sa+peeiawrQf393ABm8k5++eLrsR7ewpyKFCtyM8mHZ70gPKfQ+GEhBQ622iu+Pju6BbpN7PQ71DqjZBtB0RbcK6mD9Xm1SqEno+MKL0Xz0UCtW29+VWWHkh5VeKIcESKkWkHonV6LXRlXtqPTtXJgzsDZzBne6X5YGMx2jY3+449i+vkkuDgOuTfEKvsHrGz1DxBB1fnLcrVEkqK5cGqS6YJ3lvVpGTLj3vSQX8XX4zg33T+e71JZdUWt/XM+5GDaRxdBdCcr7X5e/L+j2ZgQ96I3JyYndPeeeqroSMEhesVCdKDuqkhSs1U/cYKTvLwqr3U5TC2Hk/q8ARzHIc7WKW6Uy4hUmopFystqj106Rc4vI4gZjR/Uy52NOr+dWvaHe84Mltiia3p3Ozk1lf39aB4R19blSqDg1Xtiv5gNnvuNkpuAf3TlZ2re5KTh2cgA7aYHSP4HOwldJ1l5Ey6ygzjRw8b2a1rEPPC3qWpYXFa6Fdv6WwfKgtlcgbTp3KoVvNbotHPnSosXu3K90fdpbs+JhOF03WdrVm0bO7xtLDKQeraVclBL0zAwf1UYW6D4bKiOIaVBBNcb7A9rK9Fo5JM1TYQoeXS6rFEBYO58uOLLozxcqlpZLgPIGemjwpb3+/2Zf0VmsNT23f2uKmhMEUTSQE94DktGNpS75nqii5yjO9ciHi0eNjSCf3Jl3bxvzdac/MV7p3TyStwm2c2cSZJOeqoVgquXK2nJmdzJkkv3mslemoORWVbipcF1lkd/NQUb2dNZjNcDS5VKm0mA1RSx08wtmkjmn7HRqIlrGEA0raY2g0sDjTkxlO2ZHDWUx55EKf+yLM4r8HC4HK6lTrVVLPcdCQb+Bfqjefr25hsZYBJdk++eilky/VVnbk4BtvgGH6wgW885j6fhhYwFGImyfzzBMVxrJ6UJf0JepygU2qRa0NHTmJwcYzT5/+yblzENDKN37d+u+2JYjl7KKe1avvxS7q2fEGPgujgSg46+gqJtd1ru63IYVFSp53Qbm8bIpVWCftZgxQspxaso687AzxJVVbXkCxw3PSQh3xSxpzwOWLSfqGxhJwBWIOrnEU63yxnF/Oh52cbaYXxteLBmxRv82THVTOo34x6rcGcv2+i5geN/udZrM7aI2WzV2Tg63vLHbYDB0O1m0scqgdZh2sgTZ2+nuF7raDc5DmsnbFG0679I27sMEfL4W2bULOQDkqKqU+qYXpMYtPMt1ydeu7CwxSA38CaDlQFEayDWSJl4HjvIyVuYKmdfwpSYteNgfzoWA+aKkNhQoBczO5ald3/7UrY4lVu3q6d69KIt7XnfK4U1Xf9E5Ptu6qXTsSBunRX98zFo2MXqfupowazSW7KWAi8URZn15PB//s3ZTBMVXTix3Uo5eNsJF86YCF92QUOeUyNA9c508rPhNuHMO+9fnqdAWWk9wPSynTF3T3FYLBQp/nnof0Nrel9Xv8zqpsNLZyVwfNaB6itFPOupHGAgdwFgDM7eVUW05ji42RRDQveISeYmMeLvBI3uM1ovtYZueWdzF9yJGJOJlGZ+89BZZTRL+GKA9PaXgPG1HfzjZfSb9W/ki+sqp6fUrunc7Fpz2cPBhRykpxoKiEelZFoxMhnVwJJqPqX/4qWUuJJm7OYg0EXW6rJVjJJgdiVgO3h9fLTrsk2ELdJGcTRDaPHwfdmaxLdkSbKaOWUpeyjrXwLFxWhiU2X2BSmTBltKzSeFU9odtSSELz9pJ7auPu3Y35eTloDJoYlt0yjZhde1Mndv22K85qryezoO5gGmYBrkIr0vBu3sUaWBftZFR37VEgfhY5eUnsDsAxh76JvRt600NJscFYFX8w7TU2xkI5f2V1Gg23zvoqCZc3V1f+78IF8MbDOAQxvah2Cb9dqnZ3fe27jxzDR4DZWg+geaqtKuk5eGZJ7bLAbOyV1C4+8/QteO6pFx6+De/7xi34xmPogRbAoXUPOkq+iEXyTpSC6WVql9WwiwSpVWwxonaBH+85cPDRl7759J7dD3/9hdOnkemz55//DI4giAm2nwwWHKoFpDE5AJydm0BDxCfARp3fciet9aZAekVOKth0zoxTtut+8NgRfOT+UHSk5OfY3TrBI5uxr3U/+gsSHxH5Z8C6jhLrei2iMGJUJbz0XxRIvVtkMYw059CTFymkuxll9s213t5H/T8XShrueNpjYCAKSDOYI8E4hg4gXM9wiOEaw0uGl4zmjAGMXYwvmCSZ4ph2MV1m9mBewnwUBln4gdCUpZPlLCsbqy5rABDWsE4Awu2s51n/sCmx5bAtA8LP7K7sKeyz2Lew3+Vg4JBHg60c1zklOLM5d3B+40rmmse1HwifcP3gDuHu4b7MowaEwTwLeG7xCvJq84bwlvIu4T0yUiEAHWySSgAAAHjaHdAxSsRAFMbxt42Fpb3MAbabxspCJEyYSmRNYBsjkU3IJdYr7AWscgCrBY+wjRcQBD1AWsHm+Z8Pwo9H8t43b2JmK54F71YvdmadRav8DZN/YO2fmP0VB//B0Rec8MoufY9BRv+2a2ZnTLL2E2Y/4ETODf0tBhn9aLf0L5hkLTOdFZ0HDHLt7xjZqrJ7vdnIRnay58TKnlXvVI+qJ0zaM2nPRNoXltMTaSds5NbOsVPds0Mip1huWpNwxCDX/oeRrzUJxUY9nezlDrNukXWLzNSMkT+ZmSp1I7f+i53qJ/Izs8WBTVpryenJmTHIjd48yEY+2gWW0wftOWjPkfqEASclTCXhH9e2tUh42nWPvU4CQRSFv4UFfwpN1JpMYQEFmwEMMXQsAYIhgJstKF0WAiQTlmyWghfwcSx8CksfxgfwImO00LmZ5Dv3njkzA1zwgsNxVWQf2eGca8s5XO4s57ni3rLLpZw4coETHiwXpf8oTsc9ExXwZNnhhmfLOU55s5znlnfLLiVeLRfkbR+Wi5ScXCfZ7tP1cpWpclxRda2bqp1m63hnomyh+iaZRUYNNrH3q+snZt4bj8Jh22/oVhh2p5NxEGpd87TWP77qwUeHhC17UtYsWZGhKBPLLxV1tFRTqC3zTBwxOwyR8EK6feGEmWgjasBG5t4/Xl+chjk9xowIGYrPpyH5LVEhXaZMZBYIH26tSZL+qr/yqt95n6XVRt8AAHjaY2BmAIP/cxiMGLAAACqDAdEAAAAAAgAIAAL//wAD');
  font-style: normal;
  font-weight: normal;
}
@font-face {
  font-family: 'ArticulateBoldItaItalicD8D7BC85';
  src: url('data:application/font-woff;base64,d09GRgABAAAAABk4ABIAAAAAM4gAAAAAAAAAAAAAAAAAAAAAAAAAAAAAAABMVFNIAAAC5AAAAC0AAADs4vwVmE9TLzIAAAIIAAAAQgAAAE6GP//6VkRNWAAAAxQAAANrAAAF4G+fdyNjbWFwAAAIdAAAAKkAAAGqm8mr1GN2dCAAAApYAAAAHAAAABwHqQEtZnBnbQAACSAAAAD8AAABU8mgsZtnYXNwAAAZLAAAAAwAAAAMAAcAB2dseWYAAAp0AAAM1AAAEaKkGgYEaGRteAAABoAAAAH0AAAOyPPsBjdoZWFkAAABlAAAADEAAAA25KmYVWhoZWEAAAHIAAAAHgAAACQHQQLNaG10eAAAAkwAAACVAAACqFNKBIVrZXJuAAAXrAAAAEgAAABgAkQCg2xvY2EAABdIAAAAYgAAAdLSS85AbWF4cAAAAegAAAAdAAAAIAL2AZduYW1lAAAX9AAAAR0AAAHmsSobQHBvc3QAABkUAAAAFQAAACD/kwAycHJlcAAAChwAAAA5AAAASxeksSZ42mNgZGBgAGJhB5N98fw2XxkkmV8ARRgOfNIKh9IR/yP+K7HYMy9nYGaAAgA/BAu6AAAAeNpjYGRgYF7+XwlIvvgf8T+MxZ4BKIICcgCP1AYUAAB42mNgZGBgeMHgxMDMAAJMYJILxGAMBjEBIbMBkQAAAHjaY2BgvMO0h4GVgYHhDBAyMMrB6TQmoCATAwczUJKTgaWBgYGZAQkUVBYVMygyKDAsYHr3X4/Bg3k5wz0Auf8MtQAAeNpjUmQAA8YvQCzGQBEAmjEJq7gvgymj7/8jIDZTBIMtWKyVwRponyhYTIdBD4hrmHT+fwfS7EDMC8SqQGwBxOpArATEFLoOFTBvYJDHJQe0K4RU84B6RJmSGUQZ9zBoAmlNIF8BLJ7MwAoWR/gVzGauhKgHq03+/wIaJkD9//8BaVO4OysZnCD6/p9nGMEAALHZHAwAAAB42mNgYHjBCAQMqEASQkoCGSACDhgwgSQKBeWA1UrCtYKZILMYBhIAADDuBIoAAAB42h3MU2DQDRxG4dPdqmXbtm3btm3btm3bNuetVauGtqUZucXf937/c/FcHiAZyf4PV5JcDBdc7B/JSS5TkML+kpKU0hVXmYpUMjWp7Q9pSCPTOqYjrUxPOpmB9PabjGSQmcgoM5NJZiGz/SIrWWQ2ssrsZJM5yC5zksN+koucMje5ZB7HvOS2JPKRR+YnryxAPlmQ/LIQBewHhSkoi1BIFqWwLEYR+05xisoSFJMlKS5LUUKWpqR9o4xjWUrJcpSW5SljX6lAWVmRcrIS5WVlKsgqVLQvVKWSrEZlWZ0qsgZV7TM1qSZrUV3WdqxDDVmXmvaJetSS9aktG1BHNqSufaQR9WRj6ssmNJBNaSib0cgSaU5j2YImsiVNZSuZQGuayTY0l21pIdvRUranlcXTgdayI21kJ9rKzrSzOLrQXnalg+xGR9mdTrIHnS2WnnSRvRx701X2oZvF0Jfush89ZH96ygH0kgPpbdEMoo8cTF85hH5yKP0timEMkMMZKEcwSI50HMVgi2Q0Q+QYhsqxDJPjGG4RjGeEnMBIOZFRchKj5WTG2AemMFZOZZycxng5nQn2nhlMlDMdZzFJzmaynMMUe8dcpsp5TJPzmS4XMMPespCZchGz5GJmyyXMkUuZa29Yxjy5nPlyheNKFlg4q1goV7NIrmGxXMsSuY6lFsZ6lskNLJcbWSE3sdJC2cwquYXVcitr5DbWyu3yNTtYJ3eyXu5ig9zNRgthD5vkXjbLfWyR+9kqD7DNgjnIdnmIHfIwO+URdlkQR9ktj7FHHnc8wV55kn0WyCn2y9MckGc4KM9yyF5xjsPyPEfkBY7KixyTlzhuL7nMCXmFk/Iqp+Q1+YLrnJY3OCNvclbe4py8zXkL4A4X5F0uyntckve5bM95wBX5kKvyEdfkY65LN27YM9wdPbgpPbklvbhtT/HmjvThrvTlnvTjvnzCA/PHn4fyKY/kMx5L/ewJAbjLF3jIl3jKV46BeJkfQXjLYHxkCL7yNX7mSyhPZBj+Mpyn8g3P5Fuemw/vCJDveSE/8FJG8Mq8iXSMIlBGEyRjCJaxhJgXcbyW8YTKBMJkIuHmyUfeyE+8lZ95J7/wXn7lg3nwjQj5nUj5wzGJKHPnJ9HyFzHyN7HyD3HyL/Hmxj8SpJFobv8BdwbLdwB42sXWW5KjMAwFUFVhS5b8gLw6vf/1zSLmGoJryLjJX1sfJAZE6QiwIaKFiP6oevITHcOv22nCH4dNC/o/9N+MPZ0de2JG6hSYmZxzRIF6+b8ZdmrlauUWP1sPhxhWXq08abMq8WBrNFT1bt2KQoHy0Wo9q3hhEqlWE8FFvKtnjramKKdW3HNp0evV9nM4JLDKapUp1rT18Y8kg605oSr3tlN2K94xd25NPWvgIBQCUl0KARfB64szR1tLDj9ZcTNWa2jR69X2czgUlDWQKlJdUtXdGgZb5xJQ0dvOsFsxn3ywlq5VmjVXK+P1RVdGW5dZT6xWrdqi16vDdPwamJiSGVJdMbPNWkgHWy+LkvruQoJ510j8uXXpWsNqRaqfq1Xw+qIro63Xi51YY7Vai16vDkvPaxBDNIoRqX6JMW7WhWyw9XY1VNRdNHdrbNHr1WHpeQ1SSJFSQqq/pJQ264XiYOv9Fsm4a8Uag7mTz623rlVXK1L5Wq0BUxW6Mtr6uEdU1P1AgDVXa2rR69VhmX0NsuZEOSOVbznnzXqjNNj69UinVv1gfXSt1qz3alVMVejKaOvzK6Oi7scQ1tNSrblFr1eHT4rXoFjJVApS+V5K2a15sPX7CaucWOXc+uxZ5zhnmmekymOesdhErU/AaOtfX4gZDXjaY2BgYGJgZAABEQZmEItRCojZGKCCQJoZSDAzoAJGkJAwmCkpxSDDICfPoKikrKKqpq6hqcWACewglCuyWFBwSGgYQ0RkFENMbFx8QiJDckoqA0MGQxYDlQEzedpYGCYASQUgZAHTSgyaDNoMegyWDL4MIQypDJkMBQwlDOUMlQwL/v+HqtAAqtBlMACrSGRIZ8hmKIKp+P/4/0ecMBke3DgBAKWyNLsAAAB42j2PsU7DMBCG7ToU8gZIFpJPVjpUrtiZMiSRUJbQMPiWFqRWIn0HJAZYPPAsx2a2vBiCi4m63P333+nTf1EI10aRd/5Lyk+M8vcjivebb5ELtd9topDOmHqoSD7xsHBsrIGVcqYhVTRbb9EEE+4PwTTm5flAWZE6L44Bbw2J3g9cHz1Qifosj4h3zMkmTpY4AZlwmgmnRGDADx9duNaQWnX+wdNbpamsUAOYmsbO01hpQOSr5Tkp99fhes58yZmXaxZX/5SeGYzAEOZpsQIaQ9CBP0mOhSjFbPCn040q6ijLLq1KC3oyLFjgHFgxO3dt72tOArj5A07qYm542tvNwMDAwsDEwKCtvZeBmUGRQYpBmIGbgQPIY2DQYVBikGTgB/MYUXhMSLxdQANYGdi1ASpbB44AAAAAYgBoAG4AiQIDAAwCugAMAu4ADAAAAAz/LgAMeNqFWFuMG+d1/i9DDjm8DYeXITkkh8MhZ0gO78Pb7lJL7k27klZaSbvalVde2bIcVZUBVVKc+II6kuuGtgIldhwbTuC0rhP0IUXjh8IPjZIYARq7sIEgecpbEhhBkbQPDlCoNRJYVM+Q3JUUG+iS3Ovw/Od83znf+WYRQS/jn+B/IzcRRSwK9d12O7bbqY0hFDOGgXq9ai3QNEMmvF5+et/T+Cd/gg+EMGreeRx/n9xCQeTp24MOG/UycHm1hr00FAyLapk2G7OkbeLvd7a6cjR+JZIS2EzvRP1r5NbCU1dfOrXxvZ1Dn98+oKw//+SlLkS881OI2IWIASuiz4GoaxIx6CWsOgvxNN1MUtxVZzfNr7W2ukpMuhKWA0585djgiSuzc1+8+o2djX/eXrz44JqV4T6EyBT+E3IhrR+02ThKXRx2MYQjLHI4KMsY/C/4X6AefKnAs1rLhtSm2rRKNUP4r85/8MH5D95///3z8IRoM+iX+AG8CDh5+ywhmKGYGsiAdyltBc8P/yhi9pcXrXNDCKF30A24ku87CEFwMLYq+aRaM9W2+eaNxI0bkBoq37lF8uQ9QLCM5L7gwTLFBZkr2F00w4QoGuPPf8LDG3FDU9N21sLWrLfas1S0QPFSNV0mzQb8Apv1JMHfVROpZpCPCdyaVPQLkuAcsLwU8hWmDpRbh2tiWjWePtBarYbxx816JZ/a3DoqXSkqmYceXsfpo5tb+cR0OaEtbDeW31ze3EzPnrDq+Wv49B/QIXbk67OYs9vtDB13hqIGWB0oPnLjiWv7/usqkR546FsWkx9DeSJUpqBI3xMkCZY4uYQdUb8FQ29cUBCqwWxIYRVIHp7NcYX6LLUqIeLMgnZuP+ZDw2b4xCutYmm6kt4wqNos6aHc0Z5OnK3HF7TjDXLx8wevtEqL6UIrIT/j8buYUGnFypoFdFOQQxWl+yGNFJMkwQSImyvaWRphEFXH8H5i7GYTSuIQgKqmNb2dBDhnAdgyUdujbyA3dgIySR3d6LXM4+fqrc/Vo4WjVbFZTOS7i1JAObJQbjRXj3jNrUz2cC9H5PkdgYrLZm+rHfWLj4V4t1RMpTWBXmRC5UI6m/0C7+X1PvSCBxDLjabQi+J9r8eDGcaJsZNhObcd0tzrUUxNCaus2lba2KQmfuEP/7T8wsPyQB5+6MM7b515hPSHP8DLw2Nf//oT+F+GPUAiC0gcgdgZlO2HRMIDfwyRGYRVnlOh2eLMuM9GZ1hgKGzLrFulfgqPEUUBhXSGt1Iup9OhH+5qlaN/OV162BRbK7E4dM/KAXE2u4FfIsdfxOHasZneQ72UT7gsenjFzJhTDjd+EurtQE77gR0/aqFMPxwiNQ/OxDFlMlzN7qB5Rt7tf2M8AFnrbC9klCRWKoEytlIxLUrC4zStQQDBGZMk4i8VtKQhuV2huJAw4t5/jLeV1fMJIjUSO2eUudPd6lpHFtSaXP7CSsAo6L5hqRovNqJhLeGPl2bwWRd3+qTgu7Ax/eiBQqJ7em7q4tl1uVxlHC47YKoDXwdHM8H3WUpshLPZRyBWa06sYpAEUh1+6zv4qeF7IfxzMnP7XbJ6EdhNQ91LULcbxdA00vtRHrccWONa9hCtMRL1MDZqMMqoeGNvWKB43Q6qOqp8F4iwCHMDfbvbtmMhKGMLhZEYPJcuDaZKkXzCP9/KibmkXy8uNq+trNZK2tLZbvF4T9tcV2rG/pOl7Oqs/r7cSNWOF2t8IofPZHK+qBIQTSnSmVl4JJhYK3Q2pxPRylLx8F9EgovFNkiIoHUtFQtDRRmoyIcaFpMyibhwDsSxHuHqwGSJ4e8qmbEnZaMCrHJESwfoPU3WVr14l0zgFv99KaUUJZehJQuSe6BIoc6hh2Zy20k13ZEKC2bGTaR6qrpSFpX+6dnPXcL/bU4p1alIpZwwGq6jL7byB1oy7znncSTq81nBlzSX9KlHDxpPWxohI0T/HVj0oWCfc3IMhzifnbOI7E3kTcUqhUfADJgwbvVX/pYMfzrokGtffuV3FYID/0nmb78zet0cOvHHVswNAOV5iGltU44hdkTsFDTzrpJb4WB8yaV3r7589d0Ikcjq7bet7iAodOcWHhIfaEAXeiNSQ50C8jJOlIxwSa7D+GiRse8K1y6cWWst4AmaPWtX+jAIq3oXR2s7zODWSM3g4t1d0a2tBjl3TsrUVdH5VZuDY4I2B73sJYVjxeRUUdKb+StLFcYfzwZz65WAeVI1DraSH4WCXNIfi4f1jvo33nylHj4rlcS1dobPdPTSaizI83Eh6meF8GOCx2qRUVXQ8x/BXqygVF/w4bgNG3Euw2kOgwlb3TECfHfRWVmOFh1UBIuuPVoUViU6yF4ANG+S/w9coiqWFF/EzxWLNUWI8uyNeknZnIrnlbiP8F964/o8TcyVysuVCJ4K55KC4suVa5FuXxFK9Ubi6PMlRXMElOgB8tHww4SabB+2+MsDB78BDpIo1vdy2E+x5OckxkHDzD3r2JIfq4etZcze17AifidSi+mzRvhydFrySfNq43gnaaxd3i/vT+Gvet3pzlLmBbf3gpdTZo7XFh4/UeU4QAnOJS8DSoExSt6RG4hxMldxFBjLEdyP0p4dCI/8ABa99M85t5KBtv1uvRTJBt2inyvoiTIvq2exzW7Dz3hIer2h9yuxhqGsV2pHlLkBNprL/qBbr5jR1nzYL2+/aE+kZedqNZdoH2sc/IqhpFUN5yDbFGQbAZQcKGdNvYCiduRhKMpEuQzjoUnG+VlTD4LdsvhURip+D3J7Buab+XJtWfwtvWZzDF91y+2itlbw1w/nm9tzmVrJONeqHu4k8Vau3J4P2ESzEKtkQv7gBZ9X6pyY6j1VMgrR2gHIz3YnTR6E/AQ0Z229LJY9uGbDXdld47rMHMPR1j2A3tt4eA/SNowRBVitJMfqZBmvT2MMBug7fEwVVnJuf1kXKwFZvkmddN0ZisQF+dGFizvp0nGlOC14QgLvJLGdVmmhFA4J2pXl8kbM9yyGjpW8xyLzqakZPiCfGrqy3uETxfm6JsiqehHyETypQkut1tMza6XSZmZl2SgemjhN0oaeiSGp73NjmASGCzgsd+Pcq25sbkBz9iwW3ZuiMGnbaG/QtLG60l30twf/MOjTxGrh0Cl8wa/xw19hIlaC6fzmkeFtGJLfJpRta57h6Gny4eiOIdh32YmNwRxlWDxyhYblcgNmG5zu64OLg9AgPiD09LVJtquQrRv5+w47hzk343CgsdTiwERnqQlwnnj9tS+T6efeGDxAfvgWjgx/j/3DP0AC2z+cVA3nfwTnj/wodVA88aPWwa8P3hjAH8fX0ZPQAzPg/8NxXPTiYoYLcnZOZ9pMkZncX/TumaqReO4hdd8PlghZP7ZNdiJAojm2qvSknXWQ1qBrs2djqWIywI6+T8la2evx25qDR9hn3CRxwohX1CAhbq3aistNLYyfFfKa4vxfHA6VfYl0sj6b+iMWQyVfRDekWC/wP/jX2SVD80tqIJKNeES9sce4DyXGjEsW42FG+v8Zh3aeZD4hvcPY8nJ3iW8PTjMsfc5JI6uVu7zzQd2f0U+uDm/jt4VCoB7RticatR9O51HWumNx4zDFSphTYNolxv/Zdyx4IuTgVT497jerZrIaiaVbtbYuZW+c0i719z0wHTdy1Uuzjc2eiktTc8FI7FR13z5d2jHhglK2t1HpXc5Vi/L0OoBx5/d3yrBdfIBMdaybcYqLaXccWC5+xnb5M93cWy+art6HkrVg6oWY5vVF/c58WTR4WDCOG6ahbZnmIS+ZGVwHF33VR6SDzdpKJYynzJmA11co18KdRZ63Nkx6/bqhpYvV4a/Ja0LCt6jnU52Dk/79V8g4gAJ9JyW8g3MxPIN2uRs523tbDVbKt70RV3fdXx086L4mEHGr6Iq58fM2emL9d/idpTO1LqHWfdcQdtdNiGxY7ESRQFFO4HKgx/G7vuGeBQaWMsnc5/Etk8DsLbK/0+piqRjTylosP79eMNbUhNpV8uboN7C86up8Eb/q5eKiPx5LZqqp+kKO9/ofCwYTUkiOS2pZ0fcVwpxr/P+CW/h75NvgudL9QAQlHdiHUNLHJZkYeN4gM/E0uybprhDf7ZoeBlHpYdbErzxZZWg86pUFMZZ1x1uG5GT1M6Ez4kvKk/jNX/lhXCQbe561uZPNfGQm+fYjFyrWnSmaB014C8AaOT6b5fcYjrEzdx2fpULUDEwe5KXXEuRH31wcZMmPX42T967jrwy/SOjwGfyc9bIw/zlsmh2IKFqq5sY2t8gIo3hQhu1+ZzuOi5EvU+0VxEYMfJTfHY2nAqeuV8nPvnEkZuZjdsc51sYGskkSHz6Lr6L/A8L7Hpl42mNgIBLIIEFXhlwgnAKEKxn2MuxlFGTUYsxhPMz4kcmaaTbTdmYF5joi4QoUeAwXZDFk6WA5wirNmg2E99gk2UyBMJItl+06uxh7AvtOIHzGYcJRDoYLgPDiyIUAGCWYlwAAeNpjYGBgZGBgiAGSvAwGDMwMcgyuDPL/lwDJoP/bgGQImAwDk1H/bwPJBDA7GUymgMkMMJkFJJPBejOA5EmGLCC5DQCzkB60eNp1kMFOwkAQhv+FglGTHox67sEDGKlLuHFrCWATQgnugWspBJpsKGmWA3efx/gUPoUP40+7UQ66k81+M/PPn80AcPEOgeo88FYscMVOxTVc49lyHTfoW3Zwz4mKG7jAxHITd3ilUjiXzF6wtSxwizfLNc5+Wq7T5cuygyd8WG7AFbDcxKNwB/n+WGSbrfFaadsLCpOlB52YtTfW+TLRXrRL/bNqmOuVF5lEZ+konqpJEPZkX6nhYhbPlZRdX0r5K++c5JUaA+TY44gCGTb8v4GHFlK0+QasGtZTHKCRkNesjsk5lsw1swg79v1/tCGVGqtSZ8qJk2KEGFMobjGgogfJPSvGEAvM2JuTJaNLX1nGX+6dH/cz72+qdE3yAAAAeNpjYGZg+P8FiOcwGDFgAQBgIwPEAAAAAAAAAgAIAAL//wAD');
  font-style: normal;
  font-weight: normal;
}
@font-face {
  font-family: 'ArticulateItalic ItalicAC1C1011';
  src: url('data:application/font-woff;base64,d09GRgABAAAAABewABIAAAAAMZAAAAAAAAAAAAAAAAAAAAAAAAAAAAAAAABMVFNIAAAC2AAAACwAAADsybD8mE9TLzIAAAIIAAAAQgAAAE6FE/0PVkRNWAAAAwQAAANoAAAF4G9NdtJjbWFwAAAIPAAAAKQAAAGirgnxfWN2dCAAAAocAAAAGgAAABoA6wcsZnBnbQAACOAAAAD8AAABU8mgsZtnYXNwAAAXpAAAAAwAAAAMAAcAB2dseWYAAAo4AAALuAAAEAbEkaOaaGRteAAABmwAAAHNAAAOyDjcRgJoZWFkAAABlAAAADIAAAA25KuVUmhoZWEAAAHIAAAAHgAAACQHPwLIaG10eAAAAkwAAACJAAACqEjbBXlrZXJuAAAWSAAAACQAAAAkAHAAa2xvY2EAABXwAAAAWAAAAdKR0Y5BbWF4cAAAAegAAAAdAAAAIAL2AZluYW1lAAAWbAAAAR0AAAHaNPV+DHBvc3QAABeMAAAAFQAAACD/cgAUcHJlcAAACdwAAAA9AAAAPUF9WnB42mNgZGBgAOKlRdO+xfPbfGWQZH4BFGE48EnjBpS++T/8vxKLM/MiBiYGKAAAkvsOEwAAeNpjYGRgYF70XwlIvvgf/j+QxZkBKIICcgCPBQYNAAB42mNgZGBgeMHgwsDMAAJMYJILxGAMBjEBIeUBkwAAAHjaY2BgvMY4gYGVgYHhDBAyMMrB6TQmoCATAyszUJKTgaWBgYGZAQkUVBYVMzgyKDAsYHr3X4/Bg3kRwz0ArLQMmgAAeNpjkmMAA8YvQCzGQBFg0mG4SlBNBIMd2D5fBmWgfUpQffpAPIlJ5/8/IM0GxCAxFSC2AWJ3IFYAYhkGKgLmDQxaYJqLwYsa5gHdJwX21x6gX5LB/tEHiycziAMxyK+aGHqA4mC1yf8/gPW2AtW1/v8DpG2A4vbAOHGFqWX88v8WwwgGAO8gGYoAAAB42mNgYHjBCAQMqEASwZAEIRhgwASSDJLYxCDawByYCQwM2PTTDwAA3owEDXjaHcxTYNANHEbh092ybdu2bdu2bdu2bduY3apVQ02tIdfi73u//7l4Lg+QjGT/RyqSXAwXXOwfyUkuU5DC/pKSlDIVqWRqUss0pLE/pHVMR1qZnnQyA+llRjLYbzKRUWYmk8xCZpmVLPaLbGSV2ckmc5Bd5iSHzEVO+0luxzzkknnJLfORx5LIT15ZgHyyIPllIQrIwhS0HxShkCxKYVmMIrI4Re07JSgmSzqWorgsTQlZhpL2jbKUkuUoLctTRlagrH2lIuVkJcrLylSQVagoq1LJvlCNyrI6VWQNx5pUtc/UopqsTXVZhxqyLjVlPWrZJ+pTWzagjmxIXdmIevaRxtSXTWggm9JQNnNsTiP7QAsay5Y0ka1oKlvTzBJpQ3PZlhayHS1le1rJDrS2BDrSRnairexMO9lFxtOV9rIbHWR3OsoedJI96Wxx9KKL7E1X2Ydusi/d7T396CH701MOoJccSG85SMYymD5yCH3lUPrJYfS3dwxngBzBQDmSQXIUg+VohlgMYxgqxzJMjmO4HM8Ii2YCI+VEx0mMkpMZLacwxqKYylg5jXFyOuPlDCZYJDOZKGcxSc5mspzDFDmXqRbBPKbJ+Y4LmC4XMsPesoiZcjGz5BJmy6XMkcuYa29Yzjy5gvlyJQvkKhZaOKtZJNewWK51XMcSuZ6lFsYGlsmNLJebWCE3s9JC2cIquZXVchtr5HbWyh2ssxB2sl7uYoPczUa5R75mL5vkPjbL/WyRB9gqD7LNXnGI7fIwO+QRdsqj7LKXHGO3PM4eeYK98iT75CkZzGn2yzMckGc5KM9xyF5wnsPyAkfkRY7KSxyTlzluz7nCCXmVk/Iap+R1Ttszbjje5Iy8xVl5m3PyDuctiLtckPe4KO9zST7gsj3lIVfkI67Kx1yTT7guXblhgbg5unNTenBLenLbAvDijvTmrvThnvTlvvTjgfnjz0MZwCMZyGOpq/kRhKt8hpt87vgCdxmMh/nyEk/5Ci/5Gm8Zgo/5EIqvDMNPhuMv3xAg3xJo3kTwVEYSJKMco3lmXsTwXL7jhYwlWL7npYzjlXkSz2uZQIhMJFR+IMw8+Ei4/MQb+Zm38ovjVyLMnW9Eyu9EyR9EyyRizI2fvJO/iJW/eS//ECf/Em+u/CNBGonm+h8wSMrUeNrN1ltuKyEMBuBfynCxMZA2TXP2v74uoga1TCMz04dKZ8ZPI5RYfOZiAFwBfBA5uAuew60flwvcCNggBDPmsHgH73ta7z2WpQ1g9v//GTyz+vVDrX7E1BrNmOL0t+ezJtZZbVoDll+srFprdcEjhJ42hNCsOgB/sFVSsNbwZA0jZrWaWINaw0+rbv8zWLPorJYta9Ql2beKrqy1+hgQY08bY2xWHUA42FpytNa4frilzfYrZrXSlYX5u6cIop6WiJqVTmCtJSJuWulXa9GVtdbwbNWjrgOIB1uvlayV1ptHrTRiVquJVfsQE5h7WmZuVj6B9eVKILdt1V6xa73qLp70oW5131Y96joAOtj6+sLWyustq1YeMauV7mLbh2JipNTTppSaNZ3AentlsDON5Kc1jZjVSnex7UNREkR6WhFpVmGAD7a+3RLYb1l1mn7feutPTdNzu9V/W/VaO4P1/paQvGmao6OoVUbMajWxCigLcu5pc87NmhOQDra+3+VP1rue2Mn74tmq19oZrI93gXjzQBjdM/o226+Y1UpPrH1fcMkopactpTRrEUAOtv57ZEjYsYZ960NP7OQtVTNq7Wlrrc1aT2D9BPoCFk8AAAB42mNgYGBiYGQAAREGZhCLUQqI2RiggkCaGUgwM6ACRpCQMIwnwyAnz6CopKyiqqauoanFgAnsGBwwxIIYQkLDGCIio0Cc+IREhuSU1LR0BoYsBioDZvK0sTB0AEk5BgGgAXwMCgxKDNoMegyWDL4M/gyJDKkMmQwFDGUMlQwL/v8HqoPI6zIYQOWTGdIZ8hiKIPL/H///iAMmwwMaBwAAsI0xAXjaPY+xTsMwEIbtOhTyBkgWkk9WOlSu2JkyJJFQltAw+JYWpFYifQckBlg88CzHZra8GIKLibrc/fff6dN/UQjXRpF3/kvKT4zy9yOK95tvkQu1322ikM6YeqhIPvGwcGysgZVypiFVNFtv0QQT7g/BNObl+UBZkTovjgFvDYneD1wfPVCJ+iyPiHfMySZOljgBmXCaCadEYMAPH1241pBadf7B01ulqaxQA5iaxs7TWGlA5KvlOSn31+F6znzJmZdrFlf/lJ4ZjMAQ5mmxAhpD0IE/SY6FKMVs8KfTjSrqKMsurUoLejIsWOAcWDE7d23va04CuPkDTupibrsAAAADAAIAACsrvQACAC4AJAAaABAACCu9AAAAPAAvACEAFAAIK70AAQA0ACgAHQASAAgrugADAAUABysAAAAATABYAGIB/gAMAroADALuAAwAAAAM/y4ADAAAeNptV2tsI2cV/b5vZjweO/FjZuzJ2OPnZ4/f48fYHjsP20k2m2yS3W6S3Wy23XW122y73bbb7YuWtpQCaqESj6pIlErQ5UdBgARCFQLR/kACCqoQaItUqSoSSCBUQKIg0Uo8Wi937CSbLXVsJ7E8M+eec+65dxBBr+NX8E/JS4hBPAr0xhwc5hyEYwnBbKGAut1KVWqYARNer291tvAr78IDIYw6CJEW/g9yI70nc5yLYdwu7GaJQHjkdBKeLfiu+K6gLvwqw7NSTQdogzbsE5kBfNvWa6/Bc/i2BWej6C08iU1A4enxBGGWwUwBFeCohJXAhcG/fJh/a9W+bhIh9C10Cb7p6zkJRgJjI0Xd9ypVk1rmM5eUS5cAGipffYdkyc+RikwU64k+nGRwOSmUOTfJsCGCRtX53vPBgbiu06SD9zABOUrMWodYHcaSPYT3YJo0SKNuf4LNWpTgn5nV8pzqUUWXK5gKB3PJiFvW/M5tpz8slT++bC4WZUEMi7lH1rILpob/ujg/W4usrK/TsJlRxGgmkN06tiwn1o4fT59eT3ePGam19aN07cxEc9Ou7hl4+xGo4UDeHo8FB+dgmZEKCSrxGcvEdPtjjxq/PkkWN5c/Dl++OoBiJagzjiZ64wqOwlFClENEtknpjsqToTbMBxJ8wurwjVGxw4KCRFpYKT6yhefEwXLQ3Jhv5o20OjWVWi8K5ePlM+dItPHoSvGWLlm/NTNnVfLVekMt1QPKTaL/tI3XASyrcHULJXuBPDaTOMEq2CeYQLPGIqB6SPN7hREOoDQQBZY9hCb1jBXFNtmNukGoNfxjBxljU03UUHkuoxTiUu3I2Ypxuj1ROxyn8414vrsU8SZOHGlOTydvyrpiJap5y2tTSZJIzFQTDuKYSFVi7c22NiadVLxiupVO52Vu3RlulHI10X+KdzmIP9MFj8CDRIfe9wB+v8PhZtkxjMfGwMiC4OEA+Y59hw4WsBnGJk95aiUsbOLvD37521Psjb5T9CwdvCThR54m5wdP4QcHT61fvryOXwV+UsBPG66QsT04gb0cTrII615B51wkwo4sOCInwY8sNmLHINfRA7RICZId/CkvB/351VbCWLuzI8ZoKebP9eLpQ5N0IteKxacyG/hBcv4HhAkYS+bc2dk45pzOk16PlJs1okXN43LjC3Z3TAOuedDNC92R6gUlXHHjVAgzbEqocE6SY2O7HVIYtUja1sYD4II2JsnANiTlesTQJyx4SsHPT5WTlh4wq5l2Rnoy1Ajf9okE0ZeNzGw5lOidnmmsVlVPsrVxaZmu0n+b7ZjZTVRmaKOLH/O4n3qI6HG1PJud3F7Ox1pHK8WLl+7YMMc9tt8WAfzqsD98PZ7BHBE4bsihrQ7FEBakNfjkffgzg+9J+CVy5v3L5Pw66BuHemvDeimaR5meGsBdNy4LXS5EJtkU8bFOUmfzw6ILe40DRWfsUBjVPNTBpiBKFDsfHHwUXyu9aRnYDophSnyxNROxiqGDVrSRVaZ8mh5Uyhk1EKPjUTMtb28cbday8zdW80d7me3NYi03t5Gnh6b1X2WnJ5yhdDlizgRSVXyXGFc87lA2EgBCeK8Wz9L22XBipVLbmIxLhQOVQ3fL2hHDXCrJot4BVTWokg6rLNuqRrDixhSitKQIJVA1y/qu5V5hL/j2VIXIY4d9Cf9JmWvZB5riH7eKejsjzxjxZia4bYt373J8JR2rWT9ZIvHDVfCXGu30Z2/bJo5WM9noRuqtaLXnKl6858JGbcx7VMWYUBquzOqNs6vGfaBlHiHmh6ClB8k9lyCwAoKWc9lydncCj2LKwI9kSthkktuPk8FzZ86QJ8987Us342MvkM33vz18vfT+K2TKdvUy1P93qF9CObvfvFjlcFoV0tBrUVb+YOZfk3On+H0mhvh5QiosVHu3r+QUY6nWvXVRv2Ce/cKpw3cvJoOlua07ZxcuLKXw88XVVrzdf3S+uGzFZs589NCJyw8v5Q9fPFA51z/WSeWWz9u4QlffwX8hLtBlGrw3UUUtF4pmEWJVISq0GB8xWI7QEbq9htuHrYtlL/YwkDv0OlWg//anORivpnWb1DsR9dJ2IcTdI0SIw8njE34ycapKp0pq4ejdB8SoTJheQ19P+auLanqxRd8V1CIVVb8zZs4m76OlzztTuez48XJNTNVpfakgEez2CvVyMHDa6/aB1UA9mK/4VagphkI9jxuJDNJEQWOcRGH3kWznxI6/mhZ/PXj8olJUjENmeHVaKVO/VlTLGzOp9OL5uXxHw193e9Ld4+XVZdf4CSc7UT/anr1/q+5y7c72x8jbSEF1FIfZjiiDDE2gQp03GDf4fEjkhw/3JowXBaYh7eBrbDZH01AxJRO/fLCRKMswzl1yojgRrcm+sDy26PaxW4zAkcANK8bBykQ5rx9rmjcFyHwfV3uHFdlv1JsTupXyB2RfqdG+xbw55iv5szU6uZpf/VReT5Wr+MAudgfwJsBMgB6VUdiBPCyDaFigjB986vqwHnXwiQ5WIHISHryfTX0vcr7ZtGqbEiQi7rPc4DmCbzgSO1jwFubylx5JHbx9obpUVvCmMbky7/FwUm1izOs8OOvxb7rcFx+s33myFa0vAjrlapIcAnQBNIPSvUAKhX2oyCEr7C4KFjPDjJPqPnKv9dGI3yGuDpY8zLUB1uzi/6cZ9piX/XFDixh+URNdXTM6qdCI6iwu3DwlloyiP2CspRZOiWMktNikB5pJoxTfKLf7MhFP4KZWTQdlv1iuW6HOIUWhNw9+r8+bEc41LhxTgitHzHgoXF+trT5eiqeqjRvRcL9EpAiOCdt+CSDVjVRRYASZVxlEnNf7ReYhcnY6CxYWO38Yc7QtFcda/TbnqJTys4bGNftf7XdJeKO+sYkvpCYH72A5lPJmmtnJOXVwlbw9uKLrJ2zNcwAhS94c7thyz+3AHIsFhuHxcLcr2JurZFqwvX66f2c/diF4AQ/uvbCH2oUiKNzzjqGwBCEZZMIAWdiDPFrv9iP2YipZJr8Lmeda/RmWMfM2Zkej3xe2fCR+U331NL4jUAkB6qykjufNzNS89j7+hbVm5td2fFofOiEHPg2oSPMhjUNpTUhDi8XY4P44vc4IeK/RsDXcPIc2be5G1BUpaWjpqSBNe6LVVHxSzmS2i4XUud5dDxVyxvl2bWM6gYsxGDOhIL21pjVyakjObFcXHi6ksg/eNf9AzqCR9jGg5uo/rhpDjBKq2bp6UQhyIOkOCTnGYIZ5/8Ec2IuBfeDAqfaQgZG+Q5oNcrrRqYiQAUFaVNo5Pb1dqmk3tPPtdIAnM/0HCC/wZMtPlH6ntACN1Z2er4iGaYVTZtKX0+9fOv50TUv51Zh38AeiC8V6zXskV401Fkaq4u8MmZV6AoNFlzDOQHzuqjmKzOtEVPCXhQm+OGuEuEb/jMPW71R5XB7H32Ud+alZ5b/4DR1kYzm4H3gPcvkJOHvBnoCqnctZUchC42qsY3fG7AtnB9DBXreQN2HhZPcy+na1JeeskG7ooXT7YCJ5MCdmm0qpM/wk1Z6PRw6k8Avj41oyENci6Ro1urrf6Vvzj2X1YCIaSZfj2XbKP+61uxC2TvwN8izcwyV7UhglBCQilBCFBBNh+J3Bcc1PdCjWKOqYnQCBMLHMLuZN/OznSoyDYw5ICY9HUEMqnyxr406ueslzr3ou/ln84m88sYjKN53cEQZCMRDPyj5L/dvqR+hzgKQL7l7CA5he0FkK4onACzEGdCCufZ2V3p244F8LUmC/tbtwA/BnHqQIbU2vnRSm+jMM61MTIrU0RXeb/UJhLW8eW6ElHB684Y2OKVQZUyPKivlPm4kFsK8O1+fhfteBBZ4hQwPYWw8DQwjGEHPx6Had/HEbDwbb+Cv2nd6bkM15OCaA/D3nGOLcAcY3PAqQKjZDuwJao1NcEZPZatJPJZ9Tcemz8fWzU+R3507Hq3Efwx7h2GaPhAa342fR/wCqDcqUeNpjYCASyGBAZyCMYMgBwuMMDxjlGesY1zP+ZgpnKmZ6xmxLJEwDwk2EIYsMEEax7GBlB8Ji1k2s52CQjYctjm0nEL5gN2OvZt/NfhUEOZhHLgQAGNAuCAAAAAEAAAAgAAEAAwAMAAEABgBjAB//pABnAB//tgBqAB//tnjadZDLasJAFIa/eCuVUujlAQbpQhfKqMVFdlFUAmIkzcJtTEUDwUiIC1+hD9OlT9EH6MN00WMzUBftHIb5/nP+OXMBbnnHohgtmQVb1HkwXKLGs+Ey99iGK9zJjoKrXDEzXJP8izityrUon1fDFo+8GS5xw4fhMk98Gq7Q4GS4Knf7MlyjYdVH6f6YxZttrppRS/W0Higny+PokIT5Wk2TdBUmyt1FnYusm4dJHE28eTBzhn1tB8F4ufD8QOtuR2v962wXTkak7DmSEbNhS46iSSQvVfTQEgMhR+q5OCIOJITCa8lOhVNWohNRLjupd/7xurKefef8BI85gfygw5C+nGGLChizZCE1X/h8cle66Z/4q2f7suc3RCBKcwAAAHjaY2BmYPj/BYirGUQYsAAAWrYDhQAAAAAAAAIACAAC//8AAw==');
  font-style: normal;
  font-weight: normal;
}
@font-face {
  font-family: 'Open Sans Charset0_v9TY33EDE6F2';
  src: url('data:application/font-woff;base64,d09GRgABAAAAADisABMAAAAAa/wAAAAAAAAAAAAAAAAAAAAAAAAAAAAAAABEU0lHAAArAAAADaoAABV0nhJEHUdERUYAACikAAAAHgAAAB4AJgOvR1BPUwAAKMQAAAA0AAAAOAs3DzdHU1VCAAAo+AAAAgYAAAPGDis9t09TLzIAAAIkAAAAXwAAAGChPpnQY21hcAAAA8AAAAB5AAAAmifGKF1jdnQgAAAJ4AAAAFkAAACiD00YpGZwZ20AAAQ8AAAEqQAAB7R+YbYRZ2FzcAAAKJQAAAAQAAAAEAAVACNnbHlmAAAKPAAAGBwAACSaprLmq2hlYWQAAAGoAAAANgAAADb3duKmaGhlYQAAAeAAAAAhAAAAJA3MCWhobXR4AAAChAAAATwAAA6Eaawik2tlcm4AACMkAAACqAAABk5rkWksbG9jYQAAIlgAAADJAAAHVmzFZDJtYXhwAAACBAAAACAAAAAgBS8IYm5hbWUAACXMAAACsgAABVhyuzWucG9zdAAAKIAAAAATAAAAIP9pAGZwcmVwAAAI6AAAAPgAAAEJQ7eWpAABAAAAARmaD2IwD18PPPUACQgAAAAAAMk1MYsAAAAAyehMTPua/dUJoghiAAAACQACAAAAAAAAeNpjYGRg4Oj9u4KBgXPN71n/qjkXMQBFkAHzDACncAdGAAAAAAEAAAOqAEIAAwA6AAQAAgAQAC8AXAAAAQ4HtAADAAF42mNgZtnGOIGBlYGDdRarMQMDozyEZr7IkMb4kYOJiZuNjZmVhYmJ5QED03sHBoVoBgYGDSBmMHQMdmYACvxmYZP/J8LQwtHLFKHAwDgfJMfiwboNSCkwMAMA3CMPPAB42u2XMUvDQBiG31y+JB0cRATpUEpxEJEiog6lg4u/QDpKBylSCh1K6CQZOzg5dOksTk43ORXBwSFDkSL9DcVVpLPvxRRsKOKY4R54uMvdd5cLhIRXJngBkW1AGXcxck8xQAbndXVMhmg7C5ypIRqqglE6dk3HtEWb9IAOaD+9btPOsn4d3iY9ROxtIPJmiCWkFcTJ3ByxekTjd31QQ+wXaB2RTNP2k2ta6EgXW9n95QZ/wvs1ZQ7tviFkG0qEUD2hJFfYkw9o5eM+qTtO+jroQZtxmSX12qxxz7l+yud8R5lzD6IAv4YdOeIeBSj3GRewWCwWiyWnOJcoLvtqgqIx72eWMf/VNM9nDPooGe0bZrFY8oBbxYncMut8ocosuJ/ktTtmljX5zeuufruYeXrZ/VT9J7P9h29bWk5/eNpjYGBgZGAGYgYGHgYWhj4gLcMgABThYVBiUGfQY7BicGPwZAhhiGTIZKhSkFSQ/c3y/z9QlQJQVpvBgMGRwYPBFyibyJANlJX5zfD////HMMjAAGM9fPfwHQMD2B4YEGJABhxArM08jbmXyYTJlCmWKQ4Aw5kkWAAAAHjadVXPU9tGFN4VBgwYIlPKMNUhq27swmCXdJK2QClsbcnYddNiDDMr6EEiJmN64pRDpp3xrYxI/5cncjE55dpD/4cc2ls5Jtf0vZVNIDPVCGvf937u994uavvwIND7e+3d1s5PPz76ofl9o75d871q5Tu1tfntxjfra6tff/XlF/dXPi+XFj8rFu7JT927C3N5+87M9NTkRHZ8bDQzYnFWEsBDH0YKIl+LpC+jerkk/IWuVy75shaCiATgJ1OU9bqBZAQiFFDET3QDDkGh5ZMPLFVqqa4tuS022AalkAL+8qTo84OWxvUfngwEXJn1I7POFI0wjYLrooepiqoVPtSedmM/xBp5MjVZldXjyXKJJZNTuJzCFSzK04QvbnKzsBb99cRi2WlKizv1ow7stLTvOa4blEsNmJGeUbGqCQljVRg3IcUJlc7ORVJ6FT/v2+woXM51ZCf6WcNIhL7xiB/Hv0N+GZakB0vP/l7AnR9DSXo+LFPU5u51nub7lBxGC7YU8RuG25FX/95GogEyVrDfMFqCVQW+q116nBpyHcc1KWpxGEf9d70jKWwZJ7lcfOoj3WxHY4j+u5fnDtSeB2CHXb4eDLZe223CR61DDVahJroRIvhuSXfVcfPXNjv/p2ZIC5KDDLsu0XDeV+wIBei1dCoLduRcMLWyHIAVkubVUPPxPml6Q821eyixt822jiFTaHSkj4yfR9A7wun6hRojbZh567gyns2LtZXA2AqsqtE5ETBaRJLQ66YDzg25xLYRZt6mnysHExTzs2JNYhiK40s/HLxPuwsYQCDR9eV0EPY0KA8XKhp0zE/ur6BHFGLDTjzTTFiRpzAnK9fdpbL8k7Y2LgM3mKsCCx8PvGDFN+dK+HHopSVQLNnSl+zBu9fJQ+G8eMAessAj4/kqTlnRj3XnCdwNnQ6euydCOy6oADscSH0c0NghQ0uvHTMcgZmVPd1sy2brQK8OCkkVFC5T8D8II7WThsEBhGwhK7TljARoaCMgariQlQ38hfFCFv9sJNygNLiVDaG5w4bWWAYsCf/YG9iRfCvoKI1TtT6MNkYixqnWHTdw06dcslAtBonRI0uk1ocqvKZQkcX5rNYNRFwu0NALLY9lILsC1I6mvRE9huUBGYbzQa/2bkk3yEKamIvqoUBkQm3ZuUkubBv5Wqx/oG4M1SLOymY7puByEJBh5Q1gNMJqNe+Yu4AOtMS7V9h4pM2BjhOl6DB31ymIbHRi2dYbxhrvk9+cZ5RrljV5c69SLuHVVkkkP2slip+1D/SlzZg429MXFreqYSVI7qFOXwrGlEEtQgkkQZBAkXZRyBp751Ix1jPajAGM/LjPmcGyQ4yzx30rxew0UdEkUsxCTSbVqKF1BrFsivUMZp6EEWVqclRl1YTKWdOWk3CCLhB5yRmb4OxFjk9zJ0GvXQP3eS+ZUE5q0UMLlVZ4tv8+9f6BfpFj6GZ+MVGFHhyXhS42G/+t+KJDg/Jr0I3DgA4bm8fW4MuBy01sk9zEQsZyMCmPKzAlK4RvEb6V4mOEj+OI8nmO7j3s/Q5wmoBD7eKRFJ/86cT2FXUqwEsltv8p/wcp9yEpAAAAeNpNi7tOw0AQRXe8TqJUY4iwiMAe83Ca7Vj6RClMwoJ4mJHiREpFT2FTQ4OUJoiWr/C6y1/wIRR8gnGoOMXVPbq6o8/u0STiCEKmiWQKAcNhWIby2gzoymgySUyDc49jfcr9Xk0dt6a2rOlyqmnabD29yy2Q7OrmLQHlUJZSXiR9+k7gRB/zoT5gX+/xDiB7GhnxBh3CL3QQa3TaDggGLfhJvIhS/AjXE/DqQws28FE9pEqZTae+N7Z7u7CwsnG6zdHd3LZXVvB8MasA3rO39VqMA2PP0pmNgszYx6Z4QeWLcZbnSi3z4lltKVReqP/86f7yF3E7QQZ42mMTYRBn8GPdBiRLWbexnmVAASweDCIMExkY/r8B8RDkPxEQCdQl/GfK/7f/Wv+/+rcSKCLxbw8DWYADQnUzNDLcZZjB0M/QxzCToYOhkZGfoQsATT0f/wAAAHjavVp5XFTl+n+Xs80+c2YFBBnGAQEVYcARzRiVQFAvZsrtkNfMzMyyNFy6eq3U1ExzwcTdtIyUqIyrZGamaS6Zmi2ulb+yNMufWd2yknn7PefMDOBW/9zPT2SEwfM++/f5Pu8DImgHQpyeb0AUicj5Okd5wlERoaycrADOCmQFsjvavTZvED530JLG10eQf4Zn8g2/l47gziCClvxxGs/SnjajzJCD6nSE4yxWjI3EKJQpRhehqKAg0yajfE+WTcb5tkDABmdiHw3Q3ECOy+kQfCmpuOi+wKEvHulSEMrPLcQLOd/vG58s6hEqLkAgYzqtIRuiGrYOmRAVOcpJOoGIFA4PHMhRz4WDtXOpj3rhExe0vS+dZKaPSOcbwheJVf1ECKtn4QLtLMfriFKOJ+oZByKaRR7XHo08pT4xAp3m0rmdyIDahuyI43Q8bzRRURL7KcgiYQll/SOQaUOBlsZ5nV6bz+bN89oC5Gm8gg2bzYbjZbOp+ylWjmufwnVwbgH7FY9CF5CEbJt4pNPz4HNNj/zsjn43GOfrJAfxYEv80LzJCd1NF9zD2KWHR+CcQfDsAHycFJAxYIVtE0E8B29lBaLP2vO8zgH4O3x8yRJ4W4sP+hG094QMAkJGk46WKToXUmMSsTmY26kpDku65Xfp3iM/0HNkz1tu6dm9SPP/8D/Oc+35A3CGG3zgkJFRQEKcR+fsrehEaumt0Dg4DnkiR8YCYSW+FGKzyoEcGWuvNu0drv33v5z/5cJ/Llxq/KJ6bc2iRTVrq8lnbDp7Cj+GH8aP4ofZo6yK7WCf4TTcFT787BTYsRUU2Q9x06M2IasOYQkbjJxOFLFOwB7IMDk/S86PigfpXp8tNygIYhoOkP3PSc7cj2/H0+Zw8tSxzg51D+NMOHEY5L2f34/iIG/dHizakd2MufgEq763YhWxp4+iHhwzyx01y+vNwzeTvNxUXwqcHnEcEbHTy/kbC/CUDaM7z330jueH3f7ehYPfrjjCtpOL8/C0+iXzbxs366ayMes+qp/NLn7A9khqZg0GvyaABmmoZ6hNArKLIqKuFJPQNp26XW5Xb8Xt1vv9Sb0Vv6i39Vb0zV5Wi0n7p4Vm2CGITheow3lTUtPyXK5Ass3q9eUFcjo1qavqSy+snL+hln3Ofh674447jw7Bk9jg+VUv7V346JDaUQMqvpv6yXlu8Jz6JMm1serwF752q7KycTrWz1s84/6JuUWji2/dqeZEJnhvJL8N4iGjm0JJMq8jxCBSRHlqd2Be5vsoOosoy1QUaFN8YnWiqqxWSgQItErB8I0XYuYTRMyNPP5sOJ80bDjOntRLHTNYEPdjG3C/BfSzxnR8Zt7GIQXh8Wotg/8SISfiUZdQawuNc0gON+VaJSBwFkKC0wkxdAqCsbciXOO6ZrflcE4H8qVoHgNXWb0pYpodCph2Iu3PYh07xS5NLfrgng072aw7ny0PkqPh1/2VdPLXe04zVra6faBmJc5JDJK6pazErXpmHGiVBVF1oTaoMOSLtxm8XtDGRlP9RoM5sa9iMJsd1OHurTjiqNRXAbBtqVt+Cx9FNLRbkTfH7YQQEhqIZpwvBfGxuApOh8s1DpfhXmO69737u1+NxgcvvHv6t49Ps1/wd3NXVi2oqFb6LSRj8Kv4Jfu8OHaS7a678P5X7DIeuPff6xfUlE4turd+hJqPENNM8KcAKGvFPI8IwBwlfRQqIE8ExTW1oAowYJsT40QyuPE0PRCu5ROXTv/9EODRCLA+XbM+BXVAfUPpbkuqox1N1OmoYHNYhKyOgi09OT25t5KebkTG+L6KMQ75+ipIvDa581u4IRIqFaVEVxSr8nL9qfDSiTpckRxPEwSconrD3Un9lvTa++2MhfXV7LNvG3HOU498N+HFxYtqVryzaAbuMnnu+GfnTVjA79+y9oH6koFvTmo4fmDr5Tl/2zT62bcu1zwyY87EuxYXh5bTex8ZNuiJHjc9NeieCWpsR4J1Kma4kR91D6Uk2FL0enAaxDbNnASRdZjNxOHwQGhFIvZVyJVpJ+dnXhFYDLkGaQfQaPcJEYsAJ11yxAiwSbUilfOHR4wt7Df84s8GY7Dh4Xe++uODRaceYY55K+YvvGPp7f0X0qLGGse8eCjSwG1//+aDr7C0lJ3EHTevnf9C6eNF99UPR7E+zQ0DDHeqGG6FskDI5TbbyxSztaklxDA82sdadgYbNOuresT4SS07BX1z5ky1YRAEf3grvxVCakb5oSRiNkiYV7s35UTOajGTEsXAm80cTxEnQwOPgENz87DJbuhjXrWP4wDG4FwBHh3SEG7YWEd6zCMF7J5ar8+VXocPsyx+6++FZCR+t3zykErWFaTsg4Bsgyw2Q5SSUUko1c4l6i1xcWY9J5oBGyWLx+IpVSwWMzLHlSpmGblLFXjuxtgaLUNvMqemn5OzOTif1+6N1J/PZot+tQ+vxD7MLZiN+7JLFxipxZ6NqzZs/x1nv/bv19/kG17ZOnV9nD6fndz1KS0cM2PSqPCC8Gezqp58XO0FkyGzDml1kwosyuzQmanbI6MSReYMAvjLfmUrguRJQTYrCuQEnYIvGdly5TaBHLeYSrv+wM5h029Ldy05xd5ia9bjgmNn6nrV8AH2NjvHvmB7govy8ZP4vi/xgM0Dqv6m5gZ4jL8dPAZMRM0NM6dDHJLtvKlU4SlnLlXUKF3b35EXOGEyovCFzxZIhjPYBDaP3Y+344F44kaQ9fWlQxiqlpxj1WwK38BmsBdxEk65PBoaMNgMcumvINeg4reg12MOSZgzmgRdiQKlTAhfohCK9SUKlm+I36oSzugn/bXxMM0KTyKDw8+R6XzDYpZeHT7TQpIO5YTigQVhKmGqN1wlSG5mqldI8MUk4Mra2PFwePjc4qgVfGvNikAoTocxkjiOR7zJKNESRZJ4vUChH6ppHoA8b5HlTYdDAwzAa4BvXdvIamspqSUbwv2AgVaRB1UJAyBI5ZqEYKgVj/UU2APFFKgcJ3ClikD18F1pxEnQPDwF17QQYC1BWxpAtmhzk/Iwq6sjpK5uqI+r9Q8d6r9c7ovYIYwBKXbwkUfieQH6lEkwOZxYb6MC9HYzElQzVDvc+VebgX0up9rIoWADNpV8+TDtx6ySeSVG+JCEP2K1ZokZeeuyjxsH8w2XSzkYIegrz237/ceoD1VWbkUdQk4d8DZssQB82GQDFS0SxWLMf9fI9UUFg9hUEgQfFrzT+IVkXbmdJkrETJ7l9h/b2LgDBHZJwP4CWqzmO9Qav+16fLZE0XHUUqJQ+/XzPVktOXhtyWf5bWwl26WWGh6CC4GvDr1cGf7hp18v/fhTGHjtGvYgno1H4HvwLDaarWZH2QGcgzOA22azA5Ha40ZomSmj3FC8HvwOfkZ2hx4iq9cLoiiXKiIVrsrN/OYmAnxPo1DJOMr0fNwIdpidqavFk0ibsGHpl+9t27eNM37+fRj8EE6oWrNgruYFtlbzggUlgGSgvS5Qheq5VonUJJriShQTJ9pLFB6IccHupuJryZysQHx9WLy+V748iAddYqeDN/TMWTanB6vGpeQv/XMI/GOEvtUr5DdhTIw6m2jQ60WYNF1unQmZUKliMsEcB/Gj1EC0XLkhkGuaa/7inFYe9PfH3AbVjRdgkMBO4Kf3sVXs0LmN61566zMyJLyabzh4iH0+PPwQGVI1b96CxyFnVS5AALHbqN5LskM79dh5zp9qTKIuV0KJ4uKo7opUaklotLj5kmOkE9p8msZlNAz3af0fJgAXR9g3F1njnIqPR9TWdZtX9f6r7PCJ1/M2vTRzSefps868jKfvONZzbWq7KZV97uqfW7J3zfq9/Z7pM/bePnfdmt1/q4odMvivAvwnwtwkI8xjSiUY2jjAJi6GeE1gEYEjgAkvmV3LsrleLJtvvVhDOfjDTdJ6RHLIAlMzL1KdHvFYpCq2qaXZ3JkAA8DBMHl1wzM2M08di9tCTpKTjVPC+0gWnQlRhcmHHuAqYPZqg4pD/hTJkJQUFydL1J+KiSGpWCEGICpOS5ECMYovUngXhL/gz2myNy1Koqz+oEaMo/OO0+YHD+eJGk+m/b1S/+cnPv8GsW95aOKslwO37rhr11vMvPy1mt2vjlpxb8m65biPVSicMmnAY+1yXtkedoyrXXq3KI6qrBgMem+AmI8THICRrYHbp+jdbovFmEiNNNlrQkanbNPbAEpAYcGFHEUK4FnL4AMyF1yFXzhaMKlpPlHtAg4x0Mkdo38qh33l2Pc/HLn/tZuMvgk1kjT2/drqZbVLq6u5Cnac/Qgfn5T1f1pwsBmP3bN29s6zZ/ecOnzkQzVeleDh2dygCJ+wQG3oqMctmEAzK5JBM9fVfIKP8gkXJGCqL9mmagDcggy/AIOC7ueyVe0Dwak5rP751bPmP+jAfmzEdtwuxf20K5GVv3es68J88A9I5YLgHxn80yPkTRTcyGy2CbZkr+y0gFrYSHU6cI/OSu1FCnXd2D2ad/w+IXaH4A6kpcH7Pi2WudESoct0lV8f/f7ikVMTTCJXM5Otql26vLZq+bKFL+JUbIGPds+V9cXbfjs/4Y2DvnN7Th/68EhUSxl8Y4fJsWuotUfvNlBq09NWCW5DEQzdSBAcmqPMVziqJS8ItHSZ7HR6XRF3CRTmbC/E7bGf2FnMf3rwYtjEv7HutZdvX7niiZVm0m2OA7fFItbhzuyHz+/bsbf0mVQv/bpuycoX1aglQmM3C62RA3hzosNotBMCBUadLj2Ugh7KV+SLFLtooWo1BGLNPnrrAX/lfPXyCYrPlxeESTYGJlDPq9i5ml278F1/H5c5pHBwBXbTPY35dE/vm7rhZ3zTW09+CjojRWnMwWWDZzJQEHVHD4Zuzozr7De27sZn27GdJxkprVr74/Q9eray5FnyihSpa7GiT5EyLJJFcmVkkGIlw9K2oFhpa3V1KFZcCVHXNYXYk5Vlgx6eeQNUdsZGuzStALTRQ73MAFwMpja/QjLgWH34wDy7+k1eLnzFZe9v1e7T7dmZI0sr3ql/m33Kvjl67vGxGfmhWwbef2x3+S3MVj3n8L4Hl+wZ82jF1LE//TLuUa7XfR7fmOI126XOA9tnVs9reHt11bCqeHu/vJsqMnzrHti403EZKYMm36/c8gC9qXL8+UuPQpw2ABoWQp67VM5nNkqSDrl0LrfHrJNlrkiRrTAV6pxqH2rqmrGqV5HKFklgW6ziIzBFV02c+vKzNTWSPnvT2H37yLsznth6JLwTqjt9YOeyO97+IJyn9u3nIFGG86cgWhbkC9nU+RNjq80k9lJMxILVzDjYcohTyTltMcjh8pqajZ0z2nbp0jajM9cLp+fndercORhEUbsSwS4r6gSMwKzXGwySwPESZ5Ohv1mtkkRFg5NaIoifBSIKImHMj5qGOwXVkQ1YQdQ4PCDzdjz0XVaIT+5jkyevXSuR7G534wmsfXg2ER5gwwVH455gZUQ2LgfZFLlCOoAKaDJIsyZ2T6kaoioP/0f738J+yFQfKgr5nDabDCHw6WQfbeNv5XI65TjOFAdo1zrOarcAt3JqxLUgegEFiRgIXDXetQhKc3TcamyS3bEICf7R45c/UzN6wooFNTMTpKyXRmJcJmVvmbDlDbJv2rT6N8Ir1H/f/CS8g+tV3a9iS/mwtz9UoxbNGNDXgbJDHuRQU8ahczmNOqsVEsZq1VtulDBX5ou7ZbbUrVbVCGwes3uvmi1bjmhyb1U0oRGcGwoyjcij8lw7MolIjI/TuwBLrNR6BQC35LmQJCRPBTbUXGdQXEPZjxcWfvUvbLxwBlsa31r3/PPr17/wfA3xs/+wj57C5GVoCZnsILv84acnPzp8XEXaDYAn4zSrvagglBxn4ERRai1LcoqPMyCLxVmkWKw6i5SAWjVDbUEzWWoqGg1toUm6WjhB7Zwq3LZolmqjNNbMdEuh2gdP/O8PF9ZVk2W1c9escZT1H1LOugm51RX92BH2k9o46ekt+/1n95x578BJ1VegaVDzVaSzWxNdND4+zhqX7I1PcFsSk5JcJrtdBPS1mlCRYvqz1hXpXTmdgk2Nyt3UxYLR6Uggf6tZwq9YX7V86eSPL1w88sU/dZ5pNQZT5YT6j/xn3jt96NDx2UCDDcBHO9RW//Y+/mRY0YuRPKJpoKcVZYQcJp1OrycwJVlMSO9EfDPjkPMLWsY01ghiziNrS7q4C3Onv1Uzyy51q+MGGZdZjq0Jb+R67b9/bITb0kqQ0gZwoFWE2/L2Jm5bpLisAtU15U/W9dit0Hylmpua1oFcS25p5VcHT0ws2zRg6pyH1iydUnBi22vru74wY/wj7YfN3TkLZy6tuWVZ2w63DQzdcXP+wAd6z1jea2Zhafd2N3fOK54POrb+4zxZxxdB1qjTi8OhM+hkynncervVXqyYQ1aLCIESo4GKP3AFYYzEB/o1MB21WQYDTnXGd7iI3K6/J+G+DPbOypVFQ/DN7J3B40ziYyYbLiNz+t3yLZsSnnT3SLWi10J15XO9ILdzQ3HYLhqNerve6TKaTFbJYdGq2mWIsVaVHweunNtskbRVSU2MudpwHyjqZ2tmeXSBTWP37uF6hfOhCXxCQpc3L7y1fNthciDGxQlIVnc6eqw3mngdtmgEOZAfXQLBHG53QaRlO6Dxajak/nw/s2QY9349GwKHjv+qMA/3JR0vb4bT3ICkPjitFWoXcugSEpPcLrOJciZOipd1FiRpqBTQZu9IckclUChHQVSv6GRZzamgPSKyE4jksvbZc6W2SYe2s09eGfmQJBmy5X0bd3V2SJzv7Tp2mEzrevjVO8OPwYRxN+vXO39THhkXnl03rk01+RSUAq3SwEZJszElZBN5AbiPurrCksHJgbHNtwHqVaE6cUTaDvzdzKa9hb04+U02DS/Yyg6w97aSbOJmg/Da8LnwIbyVFcL5BOpdgPOd6lwEZlKXm4NREqixKUGCzlqQ02Leze7YwjYhktlA94Kk/mKZXTLddqaepRe9+WSf0mDhSyXdwMHzjtwZuET+dTn5jeW26cbtK1SL+kPljgKJOnXfJGEKWMxhTm/guWKFt2CpWFG73fX2Tdpdu5eOavyalIcPkbPhevKPMbR8ypTGLXBuHN2BC7UJT27gsaSDyQwG9miUsLZIlIM4T90jTixK5htc6h4RJx5TuQQ8SzZqz1pQfMjIYZOOs9qQBBNNbLGq+TcNDIeDvGmd5GBAEHG1pfPESUldTeGjRtfQzpN6+OkO11EsVbJTd7kqsPGf7NKVp1vV03UmzAORMPFWVcPA7qbTozp6m5aeMWVJmtkzpPPk+B6mZrVdd7BfJg7Duf9Af/yh8mWuFfDlVFQCRSGiPqQBxd43tni/rPl94SN4Pw2VEEDS5uf4UU0/33mdn5dFf54LZvXULHL88QhC0R7r5ipjd0lGQUYC8sRpu9FUaun717vRli3Wfenz47/8duLYb2Fu+dynV62a9/QyksV+ZntxHjbDOJPH9rMfPvjm24Pvnz+n5lR7UCHIDUZ6mPJs2t0jMhhFDhJLZ42uRfOzslpIjuxFRW0vGlwj9by5ugI/Nptkfz+nZ8fRD2P1HjAd8vQoWBQHeOBRt6JuM+aja9FUjxu7o4vRpuEjenNwncWoIPJuLz3a2B8vWDmm3ewJt68YVLH9x90npm5hbxCybTrOmjDitu5/v7db6ah166or33z8rKDtRdkiLoEbC1EoDqVSLrIZ5SKbUe6qzWiqthn1/+nt/X91N0rFv9yNutk6brgWFVmdgq/djfZVdLLZElmPWmmbpvU16HqdDan/OhvS4cfXhXPIts3H2QyjPr2Q5Sewp3HlZLq7sRAPOvF5+aDwKu23HcCTidydf74htWobUv9/ZUM6eHVsQ0pSr78hhSqKbkiJADkWifd6LhO0vHbvaEVtrtg74qv3jmx9ZPMIp0Y3j3BqglaZI8F2P2TRDXZ1+uZdXaq2q/P/f+zq8Pd/tauLoBC/K4pCgFvglxLNojFNHDVDrQy9M55mZCQltXHSzHbetCKljTehlSXe4pE9wFM9Vhnoj3wFT/VoE1DMrGtpKq9ml68lV21J40if2sXcqpfmL12MT+oMo88c//6nj05NMnimnf/tx0W9Pxw/94UJr7+X+eX7//PB4eP3t7n7Rdwe67GEs2uqLq89f75oVUaH9VWRu35cqf0Gjq0BcTymSI4OedkdVWfvq1V/uwj9HzyTmtR42mNgYJCHwkCGcjicAIV7GG4xvGcUBMJgxhrGvUzSTLFMK5hZmdWZpzF/ZtFEgRksh1kZWW1Zi1gXAOFFNhYodGKrZNvP9ofdn30O+3sOYTi0QoPTOF5zqnFWch7jYuOaxXWDmw0IXbijuTdzv+XR42nmuc7LxRvDO4f3Jh8DnzdfNd8WvgejcBSOQqrCfyDIr8sfR3WYxV9GZdjGP20UjkIqwPn89wQ4BDwFVgq8E7QUdBRMEcwRPCl4FQKFLODQlzgIAM6Mq1QAAAB42i2UTW7bMBSEaRZJCnrhCOgR/INsXQHcaGnZrA0UMmnZkawcouuus+wFcohcIofIJbLusurwQzYfHqh5oxFJPWPMxJjbvZlM3K0xX01lbsx8/CV68yBW5pu4GV/F7fgs7mCA+/FNbOARRtYT9Ym6pT7DR9Hh7/B3+Dv8Hf4Of4e/w9/h7/B3+Dv8Hf4Of4e/w39mluOLuIYl9HrjzFTS36t+NQWaAk2BpkBToJmbG9Vz4+ByfBfXsISedZT2Ltd2Ki7MTM4LU8C5lAsp38Rq/DBLfJb4LPFZoV+hX6FfoV+hf9DTZ7GA+eka/Rr9+nMl69fov5vZv79iAef6ohJ9ib5EX6Iv0Xv8vbnXU89bPOfiyenJ6cnpOSmvMxrELZodDHAPG73R64wyIyuJ+kTdUp95yyN1h3MPr3CAT8pTka0iVaVUmTlVRaqKVJXyvIhbuIMB7nma70zFnamUJ68n6hN1S33mXY/UT+ra6Nw/RJepk82cijXrNes1yWuS1ySvSV7LQU/pquna6r4/iC7T3sGpGHALuAXcAm4Bt4BbwC3gFnD7IbffosuUW+ZUPOB2wO2A/oD+p3bmXdzBACM8iQ1dDV0NXQ1dR9aPrB9ZP7IeWY+sRzJHMkcyRzJHMke6Il2JrkRXoivRlehKdCW6El2JrjZPEdHBjTQt39LyLS3f0uqUszJS5y9qtSfSa0+iubDzF3b+ws5f2PkO5w7njr+j4+/o6O3o7dH0aHo0PZoeTY/mSp4rea7kuZLkSpIBhwGHAYcBhwGHITuo0r8m6s8SNQNFzUBRM1DcwQA1A8UGHmFkPVGfqFvqM9R9tsxYy4y1zFjLjLXMWMuMtcxYy4y1zFjLjLXMWMuMtcxYy4y1zFjLjP3yJ99G0WXm2yjqNv4HXT/7F3jadVLPaxNBFH6b9Cdtg4gHEZE5ijSTTfGgRYS0DaUQWmilJxGmu+Nm2mR3mZkQ0qNXb/4NXnrzDxBP4tmT+Bf4d/jN7CRNbc0ys9+8973vffOyRPQoek0RVb+XWBWOaBWnCtdomT4GXKcn9CnghTnOIq3Tl4CXaIW+BrxMxzPOCj2g7wGv0WP6HfA68RneIB4tBdygZ9FzdIwWVnHS0buAI7of/Qy4Ro2aDbhOr2ofAl6Y4yzSw9q3gJfoXu1XwMv0ecZZoae1PwGv0Yt6I+B1ejvDG8DnATfoTf3HnsqUVZcyZamwgiVFOdEq61t2xbbidtzE1t5k+0WRDSTbLXRZaGFVkfOjUubsROSGKcMEs1qkcij0BSveT+kiT9lQTNiZZFpmylip0UflLJHaCrzPR1qZVCVO0PBjmY0GQndMIvNUatZk1z12RmqQsnYcn0ptwGZt3o5d2mVnFXP++taW263WeDzmIqQTZHlSDFt2UspUGpXlEON9Oxz0FCgG5kZex/Yl65QiwStkNtm08RaP57U9ixc6aw0qpmn1Dna7hyfdJpi0R4oyLIt1SZJSYlgCZwGUUEElTUh7Vh9RRldYWxRTG6sZUJs2Ed0HuwBvAB1Gu8Aa1W4XXr+gHF/hEWISiNEJ4jkZIOV319F6dgrGEG9NF4gV9P6Wuqt0Xh1rgveZj2rsmVezQDrcR/luiY+4e1Xncxr5exlwFLJThwYej73OCL2chw5iifeceg2Ge7M777GDGoUq19XNJ6ZTX2GCtotyn5lWT2tv97h7fu4/sIhuUwvP2D8c+ZvVSajlHg3BtJhS6echvZsM3MoZ95pDuO75OUjvp5rcaM6PBc/NuAMdAV51ulnjvoJ/b7yFDvF/fV9rce85Q3ZwQ9Mg0qMDzKNLh5hX13910PwLDCkNMwAAeNpjYGYAg/9pDGkMWAAAKe0BzwAAAQADAAgACgANAAf//wAPAAEAAAAMAAAAFgAAAAIAAQAAA6kAAQAEAAAAAQAAAAB42mNgZGBg4GIwYTBjYMxJLMlj4GAQYGDy9fdRYBAL8vdVYJBhYPj/H6gGhWRgAAD1gAqCeNqNk0toU1EQhv85k7T1qn3GWGOUWLQUkaJRu3AhIlhNSY10UYpgIAgW4TYtJKXgsq3vR1tfe93pypUrVy5EN65ciBsVFUREinThyva/k4NoKiLD/f5z75k5j5m5EAAByvIREpaqZTShFW6wkM+gZ6gwmMFhYHkZa6CcWUvfZrQhgY1I2fcAMTRwdh0ELWjHBnRis5+Jo5FcD8cVO5DEJqSxJTw7WsIj42Pjk7A8OYanxufGl+H46RCvjG/Goy/vjJ+NixMRfxh/RpRYpRRWJTC2G1OVyu490mXcacySWTlgPGTsJ/dK3jhkHKlGqxWNZ4xl3ld4u3o2rmLTLzqa/kWFmfqTzkb/r9FTT6mjY9YbVmnA7G9FN3rRh4Pox3EMo+ijTng95/Wh12dev3ldqqm0ek16zdZuJMesznFd0Jt6S2/rHdt7gAa8pQne0xw+0BSfaDG+9bKXduEG5jCPBXzBV+63iO9YkpMyKlNyT+67F+61HtGj9Ba9qw/sVikEOqOzel4v6EW9pJf1il7Va5EPey39m0+dh85aPTpoYLemuea0TrOujtXj2PKYqEXTJ0GfJLu9k92bYmen7RQz3Am1CHqIxfkIjv4V0YyYzum8ZGRb1BmyXXYweTkZsJP3WQ/F+TclGNeFHlfkWXMouFOmeb1Ov5zbTxbcPjJv582tAGpChLkAAHja1Zh5XBPXFsezEZawaQjIHiiKLIE7hEgQXCL4WASkBAFRkBBDCFtoEjZFhVBZpYKCCm5BkKIiYlleoSyKKEuLSJWiUlEUq0+syiJYUfsmCZtL+/y8z+f98TKfYbjnztx77j3n9713BoFAICWH+IogBMJXNYTkR/ABQoIXVt401Tl1UgkpixIJCQ6waRUKiYRwQB4rY6aMRmnJIAADq2CGRWKQQhsUEiOigy+B+TyLzgm9JB2EveRYjwhG8BFcRASChRDA50rxAQzmNYZRE35fl7T31svVpZFRVQRv2rKCges7RMIFAUCI3gaEqGARGoVEoVSpi/tev2KcOzae82hJzS/+vUBp1lWkDOwUXeIjegMGi0dtoEMagCAuKOCVfVg8Dp3DjjInukQxLSAzYCKuQOMNZyqI3pxIFpEuYERGc6LYRDqLF8thsvhEBxrQ01ACNmAZRAGSn7+GEmQFF62tyBRbiq0/2PyZnVoDK2mnZv+pU3Edi0ckEZ2sQPLx+YNEyiDQydkIkJyBSk5GtNaMehEa0lODTNRdN1muyw1Pyx2jePtRnvQsCwx29/rS+quW7SG6Ge13TFvDFCZsbh0S5E7sq6isiT0wcsqVudbJIhy3z2Od2Z5nfq5ZN2SHtMxfCU/73epaM0a6EDOQfabtG93CCDe5fL2B/ufsQV6LS8uxIPvB+03qxcx4jtr2syQUGk6i4uRWkHwRWGPl4OjLyMgikZilYAkwmikDZOqiUIEgermlJZfJj7aIhQfPhwdoweRGAkV4RnTxSOSfGBRAALK4pI8xB6ZgqWiJyCjVcPpBJi/ivecsBXw+icmwgO1AXfzQYnETikBhplO0HFAW21XEdgwahb0A9MTlBRg4PCV4sABSgadVEg2sN50Gkaw+SCW0EIlEeF5e126UdHdIyahlQOt8EaqoVEhSTCEk2ygIlc0r/TUYNTdl3qX3j+TmVvlorS4d3tdEta2MWSZYfmj9kE19QUZn/hrdyro2Ubbvvde9WzFrKB7IHvIJjXb308Zto4Opbiiqe0r8lTf0e8P3sGl3Sg4cC1Q8dP9kU7Nw96Wgwbtnl95sO7lu6+027U2N5bZyvVTDInKWZWbhcIOswSpHmrxsDUvHqMH5umPScFF3B6pardu7Tb04afMfCSsDeDvSNY6ZO5zopF/dsWLCdPn36/MQJyMVUgL+CKSPL6ryVYm+NPXybL5IWWOgVT0pqEPFLCoVMzI8Hm/cI3P5mfWmwDoXq1EyrL5W+CRNq8+pWTP/brbXPxwm+yOdlaCSD9WXnDVPCf40iADw4oIcXtGXxReweFFEB0Y0C1IDC8VmWTzOMYYXzIiK5UREsGbioQDHI5QRJ2BBukBbbMDh1aQGogOLJ+CEcJgMAYcbBekDXWn81KerxVriz0hpWrZkWKnWc7IVF8kzsv2fsEKINPxQrkKkCgK2K6DEGXWq87uSn7qI5xR2ZJSnxbyo9hi5e1Glmc1oLN6qc/uHPzrJZ74GGX479/SH31l2TKW552n8aFzpTq598/5zSvWh4xF5nY1epDPOK17W9gZs0UYdf20ZrlcyWVxYqtWOGtzl5vVAOejpap2ddUoDq9qq76Y1btkWBlmgC5LxZU7EqxBfyZfUFW9Nzl9YsLBuINTy9G8PWjL3mF7KMkgLaUzx8+XGNNufXpIW0KlKsD/+9RPviwpRre8uu96pk11w0DCxf6Vxj1780+NQx8hvhpr9rVVODoVaW0R6OUOBL58ljuw4E4zc+9IdN3DN0Kcsv6siPbbiWb3S2JD7LdFUqKhCza4q7eIP08ToB8k3/0tiLJwlhhzAwhcUEgFoUm4sB1SwTGQtskoFf8UNaa7MTxUHmoQieAlF/g4hSCzsoQQhcGaWaAKNmfxG4xVhhMCJRiVBJAr5Q5DAnHYN/+OJX4ujDpSRUGB2oFlYjvxFx62rMtMv6q6cSXFge+d+/COMl9JzJ2NLBLVyqGO/R+ENw2DC5Cobg/XRUNJIFjWt6vHjg4h33RsOeBj9fMrYY1vFPxm0MdOrjzpuBd75wWz3ypqjNbcGff9sqr6882W34rEXB9+ZXbfz0tamGk+ucgVCzBv4ZE3rmOW1ZPA7i0WDG1VMdpcbPtr8oY63fKYybABFqlALhwgGn08kEz1jgiM4TKInjxPJ4CW8r1giLUYQyuVxBAkSadoCihU0J01xEcxIM7n2Mz2YhgAOrz6nTV4MX0D0YAniuLxwyA7YSm+w8mbxIvlEbggxhs8iMgREcYbw4RSJi4t7P0V40QziUqYJsIW9s5DG13i29ZmBOnC3siTLtBgAVgDYkqw+R/5NbN3qoNOqLlwfjcSQjsBUpd6R8m+/SvkmK+NVOiaDgK0nfW2QP9RzxNNt6mfDxtuj31Hs9PZekp96g7fwb85IXGG3WG9izG/7kXFkzRWF75OuNhkLGGxj97CHT5MZfgnF9zRUFxKMKwfdrXeZOREd6wZCjEIyu9bX61+mtnvnDPImNENiwupcQrupCUqnQVm/eZDzsb7TashTKX3UXGCLP4Benrjau/bsPUvtlF/LFnitRFX1mb01qP12c7EK7lSpqqeytYX7t1c7Ahff2NMwFpVo0oAMeAOl+ffu2c32S9cUNVNePDErNniUM5HysOz3oPjA7UEpb31xATQlpnfQLw4Gz6XyFyL74Rnp+6SUo8U2IoYD2ICFxQWlOiNTX61FymqggQ9YOiNNFFJd5y/jx4zmA9PZO1FAT0vn72L9kcgjZ7GkiGGALUUBok1gI/AFG9Tl4axmsyzZnBB496oPZKf3rxi1vQ+va6WWZ38Tfqk7KeyG8yLz7ZoWYLH6F9MUiuCyue/3G8uX2MQt6UrBow7UZsGDmv0P/V9CEpICEd5GAXgbJTJMJf4VEKOZDLIEgCZSthkCYoke0IG0wCJp7i+QpDzZYRZwFKnLyhh1jNrBa+FlS6Lbi1bl6cuRWimHS4r0Rj/Bvyz0hTt5N2knGJxKQll8G7iSY79zzaRR7VAKXwOzC6N6pOj+62TL4Qudjo949zxrN6gSU6IO7Bsq/DKs2gb69SRpeA+iTXf9I3er+t2vPJpeszewXoQ1bevcStVSVY1fGwuNpW5DqwS1VAUcncgKiRVqbxxMedjocpLq83CAFqfspwKEMnh4HzM1zb+QBy/YCZ0E9UhPOjddUyvlo33M/yt+YK7CT9lY2c5/U6EC6ixXr70/MHHSSTZoSu5wuwxmKOycQMCf2YvJ4rG+3OAYXhQEZ4RkBtQI7tworiAhmkV0gbUg7l0yESuBvXScFEcOmyNgRBBdHGedJRHdOUwel88NERDp8J84Bo9F9GFEcLZK14VYK2iRZBePwampeIvbXh/N4knq+DM9o/+i5799PcpzFOVzEjcoXetXz7aiZLqRzwQSi9z6TNOofYdOrn6h6YIz1KOvb3Eo7cw65fM8yhlbJkOw1WPaGS3MqTvU3SlH2cF74OT7NuHHTNdHq6NJFOauiqTu1nM3pyY73mTc7CsR9cuPnhjd/rwr5uIky3Or4dHGHQ1nv1/3k99aZfeejW7uM7RLgWm3SzLvunjJe857yJFNAo5Sua4AcL6IbESUVPKMXPlMMkkaX9JH0nWgO8xUShTsKEWnpJX30Wn6megU4/ATGyE0iJlHITGaP49Cq2bvQn1yRAwO429GxOIBfbEvX2Dg7Ej6NGoWYOWl41wDOwbPJUYVTqS5rxDa0oUFAc/0p17vPH4zTLvLphE07v/8bKfy1ZaCX5iNL2r2PwzjBQ++/Nme+qxshdyWeqdk4ZZN61zGdYmvVfbLX9PV9HHUOJE+NpV9tGJSiTJgr1jumBe01vTwu8NcN7vz1uxo1dQ//W03+z+IEJ6hJLLWvT0UWUPIczmSHq3atOJ8cH51f/WN24+P0nJ2vttRV7JvOGrUMPNK3DL3TH8cXQa6brb0nNdg9rbwmjjHRsWz4wGLzR90ZYKV69BHEjpLPSpwLT8ZyeIu5gknVEfqc2oPF97cbI8feYLCLjJ2t8/gkjOvpw78y48cs2J4P+e+I9cDEdHdu/u2T2lh6aof3QxCc0aD6gcfYwNsDfBWv0NCNBvGIhOFRILkH/9vsfcJoM99WhJFA9V5GaEIifWnOZsL8mhIcf6HLJg2cyUcpAzm1xLAF3MPYiB4/XN+8KRfg7n3ynmCrzHxn6xxTXr+og94hElOWmvXcKP++W3t5mC7gYVPXbFfr/2K1oF6Z6GcP5Zx3mucNhxpZe7cbJLb8J1lwFYja4v6A9W1rvyD9yaO0yYnQ2tfJmHjaU30nAs747026ZxWNljza5P8EfL1f3jm2MkUqJpt5DzdfZPZQ7qEPWD9u1rxkdER79W9ThoiHEJ/T8jzgZXaRWL8CJHb55zHQkJkBGwKFYee/T95Ff7Ex7p5UQmAtxfzYoCb++KIhEMwWyMDqcBrGAQogAIto1Ag4P9RCLw15Mxwjc+0jJX1s9/Q949TfVRVPg6B7sW4jIrDXMMH4Q/X3vbIXf3i+HM7fWNXn/Llb8vywhInj1zctX1/kId2q5lvft6P6oOFbHKPmQm+/WlTw8bz6BKTgqe66QVGaXEqhzvVpm7ccHETKLevsOASO9Bdjx+qXDOwrfLR7J0qbyw/RW2s7FUsvsU8W5lfHep36X6fyZ+5JW0IxL8BnMn9MwAA');
  font-style: normal;
  font-weight: normal;
}
@font-face {
  font-family: 'Arial Charset0_v8wz5YMo9EE9FF07';
  src: url('data:application/font-woff;base64,d09GRgABAAAAAQ0sABkAAAAFTGwAAAAAAAAAAAAAAAAAAAAAAAAAAAAAAABEU0lHAAD4PAAAFPAAAB20qNIzTEdERUYAAETkAAACbQAAA1IHHgrHR1BPUwAAR1QAAID0AAIYFDIRF8VHU1VCAADISAAAL48AAIPYsoRruEpTVEYAAPfYAAAAHgAAAB5tKmkGTFRTSAAAA5gAAABKAAARm70hJdRPUy8yAAACnAAAAGAAAABgFEt9qlBDTFQAAESwAAAANAAAADb9ez5DVkRNWAAAA+QAAAPjAAARlFCSavVjbWFwAAAMHAAAAIoAAAHyyVjAnWN2dCAAABroAAAFMAAABm6tv9+OZnBnbQAADKgAAAaIAAALsDilFitnYXNwAABEoAAAABAAAAAQABkAIWdseWYAACAYAAAXzwAAJF5YtmthaGRteAAAB8gAAARTAAGmqGRcZTdoZWFkAAACIAAAADYAAAA260tWzGhoZWEAAAJYAAAAIQAAACQSMw00aG10eAAAAvwAAACcAAAsBHXsBxNrZXJuAAA4YAAAAB4AAAAeAAX/q2xvY2EAADfoAAAAdQAAIzC2xb7vbWF4cAAAAnwAAAAgAAAAIBdIDKJtZXRhAAD3+AAAAEMAAABgA6AFYW5hbWUAADiAAAAMCgAALkbAPmSfcG9zdAAARIwAAAATAAAAIP8qAJZwcmVwAAATMAAAB7UAAAwvobLo6gABAAAABwAAAmDmO18PPPUIGwgAAAAAAKLjJyoAAAAA1oTk7Pqv/WcQAAhRAAAACQABAAAAAAAAeNpjYGRgYLf758fgLMDwa/2vKgEGBqAIMmDJBgCAXwWDAAAAAAEAABGXADEAAwAAAAAAAgAQAEAAhgAABRcMLwAAAAAAAwOIAZAABQAIBZoFMwAAARsFmgUzAAAD0QBmAhIIBQILBgQCAgICAgTgAC7/wAB4WwAAAAkAAAAAVE1DIABAACIgIgXT/lEBMwc+AbJAAAH///8AAAQmBbsAAAAgABV42u3UsQnCQBiG4S+HBktrnUSwsbGRVKJlIAPY6Azu4AgSnOB2sLZ0lORLEFsVFI28D7zFHXfwc8WlStQIE92Fi3I90Dtp254tNfPd2O7ttHJXN3VrN7rtZa5wy2atN0pLHfQhnnXuFq/e85vs9QfCWRsBAADgpyTHKnZl1v64O7MCwFf/dlVx4Ibi3wQAAAAAAAAAAMDzaueuG2J42u3QMQqAMBBE0b/Nps4ZLDyhZ/G6WgQJGJAI6f5jmoHdZqCeJQKSppB3HrwdDG1735JZ8x/SD7HkVF9bhmtKkiRJ0sgFJyEB2AAAeNrt1lVsFlYAhuG3a0gKRYYNHzpgMGy469Bhw4YOHTbcfdjQ4Tp02HD3IR1ewdpSo/r/RUqLu559OxcLS9Oku1gWkv9cPPlyzv2bA7jj7vbXSeHu7vaRmxtZUyR4evHCw+CBh3lHSlKat6QilfTEU6YmtUxDGpnWmo608mPSyfTyDRlILzOSQWYio8wsX/MJmWQWMsus8hXZyKKdnWzaOcguc1pzkUN+Sk7zktzWPOSSeckt85FH5pcvKEBe+Rn5ZEH5nELkl4UpID+noCxiLUoh84wvKCyLWYtTRJagqCxJMVlKPuVLisvSlJBlKGmeUNZajlKyPKVlBcqYx1S0VqKsrGytQjlZlfKyGhVkdSqaR9SgkqxJZVmLKrK2fEgdqsqvqCbrUt08oB41ZH1qygbUkg2tjagtv6aObExdc58m1qbUk82oL5vTwNzjG2sLGsqWNDJ3aUVj2drahibyW5qaBNrSTLaTd2lPc+0OtJAdaSk7Wb+jlYmnM61lF9rIrvIO3Wgru9NO9qC9/J4OJo6e1l50lL3pZG7Th87afa0/0EX2o6vu+9NNDrAOpLu5xSB6yMH0lEOsQ+llbjKM3nI4feQIeYOR9JWj6CdH01+OsY5lgBzHQDmeQSaWCdYfGSInMlROYphxMpnhcop1KiOMg58YKacxSk5ntJzBGBPDTMbKWYzTzWwZw8+Ml3OYIOcyUc6T0cxnklzAZLmQKSaKRdbFTJVLmCaXMl2vy2QUy5khf2GmiWQFs+RKZstV1tXMkWuYK9cyT/4qI1jHfLmeBXIDC+VGFplwNrHYXOc3lsjNLJVbrFtZJrexXG5nhdxh3clKuYtVcjer5R4Zxl7WyH2slftZZ0I5wHoTwkHrITbIw2yUR9gkj1p/Z7M8xhYTzHG2yhPWk2yTXmyXf7BDnmKnPM0uE8QZdsuz7DHXOGc9z155gX0mEG/2Sx8OSF8OSj8OyYsclpc4Ii9br3BUXuWY9Oe4CSBA+hPICXmNkzIIL3OVYGsIp2Qop2UYZ+R1azhnZQTnZCTnzRWirNF4m8vE4CMd+EqnNRY/eYOL8iaX5C2umEvctsZxVd7B31wkngCZYL1LoLxHkPHjPsHygfUhIfIRofIxYfKJ9SnhxpdnRMjnRMoX0oeXRMlXRMvXxMg31rc4jTfviJWGG9LV9P++6Q8/8KbHJ7vpcUk0PS5R028n0fRbiZp+MxlNj/276YP/0XRnEk132qY7EzXdYZvueK/pDtt0h226472mxyRqerRterRtevQH2PTQ/6npga6mu5ru+qe7mp7Mpse6mu5q+r9q+oUPv+l/AhhyV9MAeNrt3U1uFEcYBuCKPb+eGXvGxvb4D8YQE+EQgojiIEeJEIgNXsLSSy9ZcgaOwCprzsAROFbUUahRK58jClqdLJ5nN1JVqfX2ql71VKWU5inN/hjtDNJqSp30t17qrKZelv5pkEL1sZ1UqnwGfIGVzx/al1ZjvhntCAEAACA2ng9r3Uy/6mb6WTBjeM0+tjZWN8P/VEE3M5BWc7GP50IAAACITfbXqlqku9yOdjr/3s2M4oW+tpvpehe0YfXzh+pmmrMy2RcCAABAbOPmqNbNDFO3kwZZMOOabqY+trxp0c3QioJuZk1ajVnZuCkEAACA2HQxrrqZfFjMX93MMAtmTOKF6mPLm5aed0EbdDP/iZXpQggAAACx2e1JVaT0ltvRXreBbqa8adHN0IqCv9uNpNWYldltIQAAAMS27q5X3Ux/uR3tddMoC2ZsXLOPrY0tb1rciUMrCrqZsbQas7J1VwgAAACx7dNpVaT0l9vRfi+Ns2DGLF5oVBtb3rToZmhFQTczkVZjVrdPhQAAABCbP9ysapH8h6T1NOinSRbM2IoXWq+NLb/hxp04tKLgKKQNaTVmdf5QCAAAALGDsxtVLZJPPZ2m4SBtZMGM3Wv2sbWxw+IHGXoXtKHg73YzaTVm9eBMCAAAALGj851aNzNLa4M0zYIZ13Qz9bHlN9y4E4dWFHQzW9JqTOfoXAgAAACxxZN59cnKaLkdHQ3TZhbMOIgXmtU+Mii/4cadOLSi4GCjG9JqTGfxRAgAAACx46d7VTeTD/L94m5m8yu7GXfi0IqCbmZbWo3pHD8VAgAAQOzkxWH1d6J8kO9OGq+l7SyYceuafWztI4PypsWdOLSi4NDpubQa0z15IQQAAIDY6atFVaTkg3z30vo47WbBjDvxQvWx68UP4k4cWlFw6PSBtBrTPX0lBAAAgNiDyzvVJyvT5XZ0Y5L2s2DGSbxQfWx50zL1LmhDwaHTR9JqTO/BpRAAAABij67uVh+5bC63o7P1dJgFM+7FC9XHlt8+vOld0IaCbmYhrcb0Hl0JAQAAIHb2+l71kcvWcju6uZFuZsGMH+KF6mPLmxb3FdOKgmOqb0urMf2z10IAAACInb+5X/2daHu5Hd2apkUWzPgxXqg+trxpcV8xrSg4pvpEWo3pn78RAgAAQOzZ20dVkZJvpPku7WylkyyY8cs1+9ja2J3iB9n1LmhDwTHV30urMYNnb4UAAAAQu3j3uPpoJt9Icz/tbafTLJjxW7xQfexe8YPsexe0oeDQ6YfSaszw4p0QAAAAYi/f/159snK03I4e7qYHWTDjebxQfexh8YO4E4dWFBxT/bO0GrP28r0QAAAAYpcfnlefrBx/+n2Wbu2nn7JgxkW8UH3sreIHWXgXtKHgKKRfpdWY8eUHIQAAAMSuPl5UH7l8++n3eTo+TI+zYMbLeKH62OPiB7njXdCG7c8f+kRajZlcfRQCAABA7E+n4kQlAHjaY2BgYGaAYBkGRgYQaAHygCzGLgYWhgwgX4xBACjCxqDEoM2gx2DJ4MuQylDEsJbNQUHp/3+gPEhcl8EAKJ6CEP//GAUm/9nwIBVqPhbAyMYAl2RkYmJgYEJXACJYYTw+BgFBBmERUTFxCUkpaRksBhpgt8fdA5kXykAyaGegHaBTaAMAqqg8UQAAeNqNVs1zE0cW7x4LWwgDAgIGj7Pp2Y60CSOF7AeLI7NmYmkERpXEHzKZMVCZkSzHsPlwslupZfeiCxWqIVU55pg/ocfkIHOict//YQ97TKpyydn5vR5JllKbrUjz8T5+r9/r169fj3f74d//9uknux9/9OEHf71/b+f97U7rbvDurY3mO2+/6V1b/MvVhcob81cu/+mPf/j965deK5fci6++8rti4WX5W0e89JsX5+zZC+dnzp194czpU/mTJ45PH8sdzU5NHslMWJyVfFmPhC5GOlOUN26UiZcxBPGIINICovo4RovIwMQ40gNy+2dIL0V6QyTPi6vsarkkfCn0v2tS9PjmagD6i5oMhf7e0G8Z+ktDHwftODAQ/vmdmtA8Er6uf7aj/KiG4ZJjuaqsdnLlEktyx0AeA6Vn5G7CZxa5IawZv5JYLHscQelZWfP1BVmjCPREwY+39Mpq4NdsxwnLJc2rbdnSTC7pk66BsKpxoyeresq4EfdoNuyxSErP1ZNenrUid3pLbsV3Aj0Rh+TjlAu/NT3zz/+eP2Qx+Olq8Pmo1p5Q/vl7glilPhf669VgVOvQMwwxBmytQj1Sdbh+giQ21gW8WQ/DQPOHcCloJjSrdH4d6ZMkui/0Ubkkd9T9CEszqzRbe+Dszc56+wf/YbO+UM1AOvqaLcO4Npe8wNTag6cXPHFhXFMuJflTaWKTEyf7xPTxUaIz1BnKwIlqrA0zyykiuYyC0KItEEkgMad5enTmmWrPA4ZfyGGlt7Ai9/TRaqTyFZKTvT5SyEuhfmSoAPn9d+OSuC+ZLOR/ZERSnQxLDfoBrV1XX7xIJTJVxZoixkXDXy6XPutZUu7mBV5IH1tBbuOwcgnpdxxa4Mc9j7XA6O5qkPKCtew95l1yQ21FpHk+0JzdIE13oBmaRxKV/A3jjLGzOlscXifz5874OxXNz/0fdSfVN9ZlY3UzEL6K+rltNMe4VD8/1PUpfaYaTNhWn7LsCaNFUd4ZgokJpnWmgGvSFPVWbyqLqjQSLuo6H91In2HOcX6lUe/gB7Iyr0Ozfpi64o7zC2P8WHjTagIBZ4pWo7mpVG5Mh1JLHS73X6h41gwcUdVsAzuzgKt38Hye7tDWHlJWJQDqLxX12TGg3adD/Kg6y6U6Gp1SdSnqKlJx76DbkiIv1b71rfWt2vWjQeH0Dp49tnX9SYhc7fBKuSRJo9RWwiYKcOPZCTfElerjUL/jhlK3XOnIoIO5JBU27TSjKiiLLSWSP1pNPP5ofTPYzzMmHjWDPYtb1WgpTF6GLtgXjHlGapGUhMQIYliDIzV7Vtbg7X2Psa7RZozA8O0eZ0aWHcg4a/esVJZPHRWNI49Z0GRSjTdAZyDLprJuin6lj85CkyfNM4YThxll+kvANAMvd8WreAveonXNQkZItAfJM2AXOHu6yK9xO8GYa0bc491kwbP3zUhrfWQXSJJ1hzJETrCRgeAvnfjG4Qw2NoOniwzjmycQS/SjTosgRveQaUxU5++6wbSlGuuoQFLm5u3ciFqQoeZSvyf/4dDs9C35wIFQaoFuDVDCrs+FSgn8JbLSvhWkT1Lx0hxGCnW3NcDac6iJQ3Yapqauns5RDxl6+9fA26fwRoQauNPt/+kN0Wt+m57mMuEnf2Yy9Y9TOnWq7qhN1KOjXyTH/TjAnpgLzQiI5CsTCTeHUxvfBNu0lwQ1ObRJeTOx3nbNm5u3uin9LSDoxqF7GYvliK2QUJI2DRX+L4L4CIgOEjO4yi8MON7n0u2r9Pvj7M6QrdONb5TCa2mbwFzMlnX0fVt/ELpDSExzVtjbFdrgFWN8ne4Ix8513W3HCBHnzXJbQnATAhG00gzSQa3oy6kdw4yy3PekP3LHhkRP4GhRGIimo7srIgpFhB7CV5FsW+gjeIttfD7JmPrGSjqfFTR/vGK1DltGy2brKfSz7bgjqblqqvc0+xRjBtGx9UAzWymJGkKIhTrAGL6oJ4vL9MK168q4Q1922/Rh10k/ORCuyQ6NZvvSCQGxCiaXSBw2WosebUXfjXcjF5k4pU4r8YbChr+LXpUptm9F6GsiL+rCLHVsg0MSlokLMVAKPFogIOzNVdQfusndqcKhxFwfuyk4a0Y1HxF6ZQCZMheIT1xtzcxDSZPna5vmXMBCUfKOFJaRXg9VZZM1dlGzf2yk9stkag8WLDWDJBwcAKj3pMAfrYx2wjv6dGPtto3Eln8C6GZQznjajZZtbBTHGcdnZi93azvmzlewTby+Wft8S/BijhyQA0zsveOuTnKqbMChd66LzYslQiKBdAakSoVFKlJRGhylEm2pVKN8qKJEEeu9yD3bSKZymzZuWlBLqUTenLQfmg+pQz405dP1P7NnKCqVuuvf8zzzPP+dmZ2dXd/U4LlUnbJBnKydtBKumEon2Qnf6fpbeVl5vGQ08xtXlfVkCTBlvWu28hllndLqdnOrrERL4TWJYKpL0QklcWl12GPgCpgHPjKiRJAPwZ4BNrgC5sEN4CcEVlR1cAxMgiVRUVoVzdV5KLVOWYtr1xJGgkoTWQYVoGCeTRi1ifSDETABJoFf6kTmGDgD5sEXsmIpTe6rmzH3Jvcl6UpHX0zI5gGvOfxt2Sx9s+D5b+z2fOYZT7bDkz2xxUtvTHt+3QbPh2MJW/ja+sS1VKPSiJtsxMSPw1L2KxKklHByWVlDHMAUfzVjKeFSh5GYnFd8hCpMoeQw4ZVrCnXrGxKpWlZhyyRMOPsH+9yrsM9LqxoSk6ln2afkCpgHCvsU5yfsE3KGLYk1h+0Fk2AeXAfLwM+WcH6M8yP2EQmyD0kc9IIRMAnmwTIIsA9hQ+wD9EakFXEvYOwD2BB7H7f1PmyQ3UZ0m93G1P7kJrcnZmRgxqsBj1WDppZqEG5MlNkf3bvrsaMMPGnsqDmlnfSQzUq7G3sC26/Z3fk8L7O/lnSTX05tYjeJAxhmchMj3yQ6GACj4DjwI7qF6BaxwSvgMnAAdhlsCOhsEbwHbpFNwAIDQGU3XAxTZtddI81TjewP7DekCSv+e/Zb6d9j70j/O/Zr6d+Fj8AvsnfcCCepOtQJrgnBh+DjqD/CflnqCPNKqoHNY+04bBz0gn4wAiaAn82zdvcwD6OTObKoEihd8pn0PyevqcQ6yi1jFzagLoyx4ylEMJP6pMEs4+JP0BTGuPAqImGM7/0AkTDGd84iEsZ48SQiYYzDRxEJYwyNIBLG6B9EBFNmP/tFxzqe7H+B6qkgO4VVOoVVOoVVOkV87JQ4yV2fmNtP3c5OrNgly1zfye1Zal+l9h5qv0btMWqfpvZZau+k9n5qm9TWqB2htkXtOboNS2FT6+0HmtutZmovUvstahepbVA7Ru0Oaus0aZVZm/vMZumy0pVS4qWDf6oHX58ga8OKtmHPt+GbMA97HVRky4JIb/fEayPCt5c6e732xh2JY3h9FnDhAh7DAvkY+PCAFrCNFtDJAjoIwvaCEXANLIMK8EPdjolPSBuEjYNeMALOgGXgl9NZBowcq07xipyYmHS8OvF+4GMLONtxtrE2qzWkhczQ08qERoMR2h+pRFiSNDYSQsINakOZ1k9/Vf+vr+pJTaqGXWAT4tPNXqn6CfcuPt30x64xx1Nr6I9IxIedR7cTg8bgt5GibG8lmir8FqKxN+ETrrYPlwVdYwOfpavEVdP8rvY3/plWZgj/rs3xv+hlH3X5n5F5c5rf1M7zd+NlFZmrRpnCzepSOqNt428tSulZFC65/LRw0/y7Wh9/QZOFMa+wv4iWFeR7jCH+NPrLaAe5VUSf07xX2893eqqt4pppvglTML2wE5Ndr8lBoxFk3uZbn3suWaZHrA2Bi4F8oD/wZCAR2BBoC/BAa6AlsFoNqyF1lfqoWquqql/1qUwl6upyZckyCR7gan9IOL9PWJ+MQ0xYGPnpoyojzxLna0qO5famac65dojkDurOP/dGy7R295DzSDRNnXCO5AbTzjYzVw5U9jhJM+cEBr6Vn6L0QgFZh32/TMlgvkwrInWuxQnvys8QShvOvdwi/OPnXi4USHPjyd7m3nBPw/avZx5iRqvWvH80PxC3pp2Lub15d+sbb7SmC05CxpUK4pzzw736cH6Gfkm/yGZm6B3hCvkZpYd+md0j8kpPplDIlek+qSM6vQMdts4dqVPxX1roiK5GPN0lTxfD9dB1CAddTQ2JSV2spkbqfFTopood2cxUR4fUNOmkKDXFJv0/NYsxaGIxqWm0yaLULDbaQuP0SImmQRLRpIQ+RjQp0ehjUrLvviRelZy/JzkvR1LofY3maeqXVjT1S9CY/+8xljZNWuouHBrOjkWzo9HsGBh1Xjp5pNmxD+r61KGCKOiOYowePHRE+ANjTiE6lnEORTP6VPfwQ8rDotwdzUyR4exgfmrYGsu43VZ3NnogUyj1DWxJPjDW+XtjbRl4SGcDorMtYqy+5EPKSVHuE2MlxVhJMVaf1SfHInKrD+SnVJIu7Br2fInV1WLbjra0FdKNoeM9cg93tzWfbpnFT5fXSZ1ZcB6Npp16IEpdqa6UKOHVEqVVSAerpebT3W0ts/T1aimEdEM0TczxE8UTpDn7fMb7K+JAavyEWHDPmsX/daCWdawDmeI4ITmnc2/O6d09lJ8KBJAdFbfk7FjJ1dVly5VrXnIjkjtEUlHuCUVup8jV1FSF//38T1T9LvEW2GyuRK0IHSfFguJEcoMMX4TBIdzr8FB+Fj+sxP+KYgE3WKQmLa70UZ22aRKvTcQ9rzB+ohpV12K86r0rcUlxZUnuHWKxzHsrNi67lctpDudTq5QnlThJ4bfzJvgu+C74BHxCiVthgyssyWvUJK+rzfCAP8NXei2Y/wZmGjb3AAAAeNpVVHlQ1lUUPfe+934fIdJMuQBZCiqTkJk4Zo4ObqktgAsuZCJZMoCmiMqoiSjiniujJLhlLqAmmvNBSFru2ShLam4VuGSok0LNpLnwe12tP+o78+bN937v3XfveeceU4ZAU4YgU4BAHYoAwNbKuPF4dlPsDfkW+HjmWwBK/x1AIXZRCnbhGxymejm1G/vgxQk0x+tYhwyswgI4GCErizBYYGR9FQVaLzpgE5SMctk7HJkoQzMKsDcxC/PUGTk1D40Rgl4YiFQspSibjpGo0dnogihMwESabePsMptjt2Ar9qkTtgGNEIQPBOX2jrlgf0J7ObEaeaihnKeK0VNumS0712MS8lW8JptkH0gGwZgqOWhEo5wOcrhET0QtBVCG6iNRNts99qjsaoF4JCMfZdSZ+nOwGWmjbTmayR3TJGoe9qJEUIoDuER+pt5usfUIxEt4U+rxooIOKrchy+0hjBlhqR26ypdUfI1vUUWt6RCnGj8TYXqaj+xZNEFHDJVsC+Tkr3SPMwWz1HHdz/aGv/Cy8jHbOIYrFEQdaAAN43acyhvUJPjIjR0FY5AifK+R6NUUTiXsx5Vqs96pHzrPu5etv7xIKNZiPQ5RY6m0FU2mOXSOrnEfTuC1fFWt0tv1ac9oqXoUxmMpduIePUOv0SB6l5IpgxbQSsqjcqqiG9yLh/A4rlPJKk0d0L0FsXqyzjbzzcfODTfOPep+796zEXY+BokesiT71dggle1DJS4KanCVDDUif0ErCqahNEOQSUvpMyqk7eSVW6roKt2kP+hPesgQOPwcB3OIoDVP4qm8itdxpaCKf+P7qrkKUeGqs+qu3lGpktUCtUJQrK7oIF2prfAcYXLNRlNodprDpt7x88zxgc+pR5sbwhqqXbgL3Vx3r+u1V9BU3jBIWGiJ7pL9aMFYee9cUdxunCE/4S6IwiiSooSZBBpLaTRNmJxL+bT1Se5FtF9YOk91knNjbvEk55e5M/fmAYJRnMhpvIJz2Mvn+IHyqEbqadVUhan+Kl4lqilquspVe9Qp9bO6qu6qRwKrfXVLHaJDdbjurxN0ut6ga3WtGWlOmuuOrzPeme+UOr97XvVEegZ6BnniPcs9JZ6zPu+JOo+gGF/iPz+6rLJUX1WMZdxJB3IFV4ieEzBGRbMolQtpIc8kL7cx05xu3I1iUK9DhevjvJHvcjcVTW9TLMZyx3+iOU30Dpm66yO4rfdLbRUSeZrjR5lc5/hhL4G7yp3H1Cs6XJ3EJVVDHr0JP2pfak63uUANFBUc0JEmDsFqHYpUGs1EMfcFfB/6LBEdx9AO8YUhFEF/KQvFMaKiLuoasjGOL+C29PFCfEJjdBKWoRNloBbbpCvamQlOmNOUvuMUvZifJS9Yb5fqulIbUqYJ5lK8ynfq+CLSUal9Ua0+l+wruUhF63ozmJKlA2ZiPtJsFqabOH2akqBoGNrqy+JuGSpCB8s8S1xlpHhaiXR3mfhALxUtKwGinCjRxVBxiHzBGvEJLQpKkR4fLi5WAa8zhEuRZPxJXAfQJ93BGGG3Ic8mYYLNQXvxgwU2QyIW4jqWo5DmuTMwES9I51RTlOnHlaafbc+L+SLHcu7/31fYbksBuCUokj+R5iss1ucRix52if1B1P2iOGwe3sdb+EWqvCM3vKEOopMbw1/Yfmqi1FuDQbbAtiRfJNsPMQD7sdVjMNoTLm+8h05LvTOQyIPtFJXopggPy4WFnsJWuvjPIp2ms/V9LJGezxW/+VT6Zod0jvT+38SbxUl42o1aC3wU1bk/58xz57Uzs8/sLrubhARwkbyBaGoGn6WIoMgK6gpWFCSoBNAqQqEUwQfW2BaL1lq0WsCfKCSBLAErtilWKrf2Qv1VWyv33kDVNki9uVwLZPd+5+xOWHrbe5tkZ7/dOXPOmXP+3/f/f98EEYwQEuAXcUhCl3YT3C9KWfK040MC388hReL7MSqTRaGfcPtIHfLgp/E4FE6Zp1qGWq4xB1umDrWgVrDNs3Coqy23yq0qOGDEo7NJbv9ZR0BnUJLfjxBBt3Bd5GtCLwynou/seCg1aw9C+S+6KqoahWz+C6eiekyjKiqSgHiMBEFUT3hkmeMIkuQWxetZ7SGebH6/E9C9jZ4/YI5vIdjRrUZcprVvCadgMik6G3MolWlhkzLhd6gFDtiym5vpq64Wp1JRR8O8pCBBJDJMCoVbW82+UHNt3Wwf19QQ4BrYsaP+0IUf1h2q5bpw6OTJ3CeFI0IYLUED/EX8briH2fQenAS620P+KnN3C5LouVvhlb8K+O5WMo0QUqbdcCObWWbqYMtAi9nf0oJqBmFSg3W10R668IrEkSzXsHMRh8I1qYb6+oaaGphJlVXeVG41WOWBcovgXDt+4mX8RK59AH97K33fmrubzmQSzpKF5C7Yuy+xmZQtJos5MhVPJQRXIhIRFkOjMn7x43QO/RnzOKqZOlBXi9pxJtqJHAxDRg7R+24qD0wiY3B21y64oBe6Xo8OQa8TWK9h0oIU0jIH3YNWodcQvxnabOaf30RBkMkMoFboMtqFHSTDUrL+GmABew8dOkT3fGb+j7wl7EcmGoFztL+dhFx2/SxHicR5wR/X9RBs6sfdXi+ZSQ2nTNfBspBGv0FBTYOjRr9DNalU6hAcDsGIbMyd4v/uaRB6EmlPx7t1nRknnDJVFWmXJv0GmZpGj/S74S7P9elcw4vrycPqw963DcEjqWFyhe/qwFfKLote77s5cHPZddE2qU29zbco0FY2N/oA+Zp4n7rcu17cJD1lvh3+gLwnvqf+zhsZntIkMz+INKTB8qRRKP85oEYt2l8gHenYcax0aKnHKa9srPVg5DEB5ZMUuMht6Ml/XGjYk/Z0JCxN07LY6U5bhqoWDFnXwehKW0sRdQ8NekoiB5bebYrkYlNUaLo7jTribz1G9w9uPZMagCM1M+3MLC4FzrSjzA5y2Q5n+qxuMVlmxrL5k50kqf4kfxQF4WXDywuvifQHw2v27NnRnbo/y9V0L9J1PgJG5yJeAFSkWlMUZqY9vqE+GLQDJhErK0ZV+8xgQ/14y6yurJDEmW2HN9/XuezShYefP/LAk3u2rVixbdvXV3wlQw5jHn/plTldufwHuVzuZ9s39eAf5L732Um8AC88cec6QONHALQzgDEFGxRhXcrwnbuG4q4Wcg2lsBbDi+KUpzkaTdr4VeQJ8rTMv8JjDxIFwnkErBF8UGGrq9B9QjgJo2bzR7tNE4CZzX/qWAyuMQZXg8EVVsspo2B0EcfQF9EEB+KXQPsyaF8CTgqOQIQytRe34IdQwVXbCzvCfuBDIcq2hpqxRWNYBmVSuHASghnBHtERBA/WPHStW+1m8GqIdrDi5ZWWKEpN48dPaCBnuicdvv57/16zjH/wkhWJV686OAfuoQUhXoKVi5NRzDcLHuWxTD3s84kzdepQlsWME47HNMGK+4U4ddQQbRCP07PxmAFn4hq9w3iW7IU5KaFQMmFahCQTMJWaI3RCNYdQDQVYqpUe++qpC5PhATXbJmxAx+O1iDvOUUe1fWRm3E+/o313Qtc0YKgqmQnGnx222n9vNOrVdDw6GhvMuepi4WJxr/CGuFd6S347Jk3WZmvXG23aPGO5vdz3iL3PPhY5Fj0Z0d5Qe3wkrpiyKB6MRfyxWESORThM5EiM0+NmlrzYNc3CVhaHd9F5IjqxLkw05Tx3V0rcXRl2dz2tLA0dhhhLXR7vJd9ASWTiiY5m7Wolc8g9ZBXhSS8ZiRL4iZ3MSTODAwCGFnOw4J1AH60DQ5l+y6Z4gMN6Y1zKWGn2UZqrqy26rOOJmjFzhBk3xZ/kTyIJHFWGdw+8XH+dOBtlcGYJeC3dWj0qSTqJAxl1LyKaX2fe6y96r9VsNcCSUmYKlFdPAECNH9/UCH4rSqPGU6cO+AFo8MdLZyeQUNWPnvls69MPrnkW7/F98evDp7685acv3Bzfvn1Sy237v9537I627zz7qO9X73+6fdbL+158+NY6QGI6f5wPAhJT+FQJS6hlYYfubziGMHWZlAYf8JhKRfdq3riijAnEY3x8TEwYo1fqWrgMIztpUidMStUUJbR5dQ2N8Ydq6C+ym4HtB8wBuJmBA+YBu9nsS9XTF8VHraAH9Sv0dTp/hXWDdV+Uuy64yFzonxe8V3/Av05/1P9I9CVdUTXd4CUM42EKBAcmvxeH0RjY3aZuTQvw4V7yIiojCxwPzE6A6en2ebiwS3Bhl9CAvXRO8p4kSYapHyVXS+ddJJVcJJVcJC2tZtxRjVG1WU3grgd76PXVHReGs3hiZ9lh3Isngs7a76jDzNAxNou/XQRXaoDBqxj8B1OZYQ4Y6qduNGAyrBWgNgyvTiHJgXcCjGbTcITbKYgQxnylpnsVwM6uRV5vbAwPVs+iMXpZOBwLMETFGKLqaxooqKjiaYa3BsoOE4KUDRiqpAnDpgswijCJHlFlRXW6O7GxbdVrL6xsuNpvq0uz6xbeucHfXf7pq/cfbLtj3pqO3MfvvZnH3ww/vX7HmhXP+58j96+8bc3atcldb83vnDfn2XHx17+1P/dfx6k+iUAENEGTKkgnMYq8fUjLny4se3daF4sEIrhMIrqGZ5hbXENwuUV0Dc8w27iGJBcby64huewsy8NtitQku4bgGqJreFyjyGPOhLQ9S1ugPaNt097WhKu5q/Xv8pwNIQtpIicJispJwIa6fpDj/RzHczoims5L3F6yF4QbwZsdBfE8NEEHFT5L7ugRBMUZkWhUXJpTCpqKGSeYuFKyeIKjS05FZaO0urxJ6vAS6qOq7m9ExCRJAtIWLqbXgNG/m15DdhlZvIFB789Ue1CWG6Sc0GIeNxnJQU5xqsVqbmaiff24FA+Rzev1Au1ddjMkDHr+D512M/DEEUdtaOYqLmzm+BEjWmgXswGI0Mbxa47arK2e3qw51c1aRQzeL2xmbDm7yJrn/aBUdLfGe0ROByVe30OlC9J4l0pTDQ31BS4FSY4brIZApcVZmDw1tJb84DsHDnTnmvCcl7jdZ7/yUu55iNwbh9ogIFDVWy78GHhVYorE52LEdg2fVtxt2zV8WnFLbTD2UEcvBME9CMOq6nQZccxQ4oFAzKYkq3p5Ph7TDYykMEgQJqGZwQImpT8a8Kgjw20M9UGQozGu0WY07WXHKZEHRjw64infFt/PtPe030Vljy9sXBDhfErA9vkOGl6/4fMbXh3inOOjQzvGZoMYhtcJ4OI0erw8PkxjIJChY9EJWXPMe8xV5hMmb/7TMSzMYlgYMhIzTMJuDAt3JO19uAl58UZoObHT2PX3Ylni/Fh2XjTLAKIoV7I1yECkyUDw718vj0sJACtUSpjdnlqhVu0FnuRYXKORrT0DmBkWWgjFdJ8BeoMPFCJcIOCN8UzuxnSvDczZucjLu4RZQ1+AF6vAm6XhDWKaDzI7DuIaCvgl0MLVM18PPL1oTff2DTdsGL3tW+T9oZ5pa5/cj+Vljw/+YgivNh99rO+FZzqntQbJX17J3Xdz7tSv33qy8yjc/lRAWgB4cwS6AH9SwpwJL07gOZjD0dFxR8e6DnIqKlTE/boSx6jKpEKL5VpmPGRS6IQYb4ZYrhUqJkaHjhwyf+5CKDNg9mUohC5sK8OXS07g8rLLkzfa1yfbuHnSPHmhPS+5TL439pC8LvaefCRoSUm6h6MKIUCcWUnFXJRa5ewEndZ0ncDEovgw1aJZypjuJDHlLrSr6jz8VJXgp6oEP1VLTYYfEyMTQhXc28keqrnNjrEQoyZ2xV2ni7thOA5Rcy/rJ46bHb01NCd0T2hViA+ZxQawGiysGulQkHYVCtI5h7JkZFdqOHUqcGUp3gYKxMkIExZsGFx7qADrHpWsTJZnXXTRDih3zo7uwlhQ9NEMU7oe9VcwTPn1qMAoMyqcw1R9AU1Yqh7FsiZRouxoU/lVWYEscwLlSuwvwRp3pis8dnJbetLMr5JJ++Z3D33t3bX/luv/wSMfb/9waMK0b12z5MUXHlz+Mj/DWFg7tfaSE7+/bW7uv//10YGv4yl4Bd725tafnv0w8/Ls7HObXnsNdulW4MugsAXW/jFWHTD6dMzDH5F5D5AKDUy1BPMeTV/KcYRuyzSmajkS8cpLPX9C0wCVcwjXCm/34FWQ25UZRQemdZL2lqmDA9eYp2jOY8JqUrULCqEgbcEfo90ejQOsUF/DzNcaWosVDBFxolQ53rYn3Mrt2pAbmDLeu4db85+P8Ke3b9iYs3Nnsr/bjj/Fbz2LODQDvKYMvCaEKlEtOXDOb7o1FI2PozQG+Q2ZOW6cXR4XhdFxW49TwmdFisHdrEaR8gLOWNT1ugkJNdhJb5ijJylvcm4rbtjluJEBjTYPsB4DzOUC52oR5xc6KAcN0NJVsd7RwyYiuhMRCxPpZ3UPr0uzxfHpd2CcdSrol3RYemWAxf4Au9Nz9+cOBmPhmuIE3Bf1+qlNQTwmODk4ufq49kmt4KnFK9FKvIJfJrerS7R79eWhx9CjeAO/Tv6GulZbpz8eesc64LM1FA8jDUbaPA6XLOZ5fh0v8eu469e70/Glb3iwZ5JN5qNUSetUSetUSRRILfU6SYgCXoy8ppd4s/jJ7vqw6/ph1/XDbhEkvHQHh7ksmd810m000m000i2qjFwacFP1ZMAJkEBH3Vsu1zCCYcWTwWG+GRbPdnOGLWWh7DgcBiryRztjyQgEgc5ksoa+XZgEzX5055gkiwoF3sksaUftkJd1wcqNY2EhGhXt0Sws2LpYzsKCWBIWmqlCwdXVTY3FZMyVygi+8flLokFpaMALFy86/sb+T9vuWv947tT77+dOPfnVdW0LHnrkjvkPXzS5Y8Y3tm5fs2oLFx2zaeHmDz7afMf3xozte3hfHmT+/ifexNcvWPvNObetX3s2P7Vj2o9Xr3l5q1vvo54VRxeQG8/VFHrUBLB7lQXcforBkpI844UwLZSMprgMWwyYFquXWGFrbEodHfcaCWOawRmGH03HmCWBummJMzGVGhU0+aar3ZfK1LOIW88WHDBLncik/PXhz4frDCWTOCeXnAuYXrKYL/6DUc8f62+GqikdyLnqosjVQafypuANlXdwi4J3ReZXLo+sjG+IPBZ/Jrgtsi/yafB48lTS96Xgc8HtQe6iMfNEMjo+zZhDdVWMDoIPTy+wYTcdNjFpVAn2EyXYT7jYpzZuRmpJOzV/aridWtJOxRMd63yx1TGWcu0u4FrXC6pcL6hyvaBqqTXsBZZjEasjdZ4XAAUWPaCI/2HJdY4C96JRoK0q80e7ypNi0q0/tOPMbEaAvGoUCBDWfFhUMSYsrUIME2BBTl1CmhpHUeaDdwTAty1WWazGDN4BhvvF24Mrbp2xcvp4PH7vXbvPYunAEwMPLv/LC698QH750rL7O7etWPk8nmEuv/vqVb9drIXTbVj+7UfYfCb3H7nPc3/Mdb36Btf4/d19z24A+oN92YSQ6IV80eSmM2UvX6AWVDsB4zzVLudPOSoFlWzoFkuBIG0CQ6C1tNHU0mx6WvBqHKTORPaoBpI9RFFFyhuqSXGpZvOnd9NWqoloAlYsOH7B4AvG2e7zauOUM1r37zfffXc/TddTKfbEI4XcWnlCStLCt8iOHDvy7Ciwo5zNf+5UUotorIVIXZEYjG8YdyjsKNEZUF+V6XObBKs3CFhLKnajlx0EjUPYUJEsY8LyRdobM1gne0ka2cgkaUdHbCDEBkJut4gyUGqwZpDVu1pbWgo3kyncTTFrK6jyVYh4ZT+Jyvx92jrtF7CU2mRtspcbw1fpY41Z3E38ffr9xnpdVokgN+vjjWlkCgfqVZ6qX2oom8jT3FPSU/JWbosk2sRrGLUC8QsCkSEU1QoymLJ2nfc67GBCZNmjqKquG4ZJ92muvdomdi/ZCr5V1ykk5Syu26V5FMXN+RXmT44nrSQdbZWK1V64bQOr0JZk4Q2IapJS4qgIbObAPWmU9C42sZkl6Z6kMFdYLXBClmztsi6eHU6VAd1AYhMeoknzQKTMHIBPkZKP/Rmau7aw51/ub8QcGFgvjEutX9m3flyYvtXVoik71BlTdsSvvXHW60jLnwHEvodI/j1GQVN2aHBu9LU3Ftz3RpZ6f7HTUOjJYiZ+ZHd5szG2nGXjuyc0G/UTmLnrQvi2mHGnZi9pz6D2DHVzRPdLV2UkC4asycSLCUy0gf1SEddgleNgaPwEXG5VWrgSW5vwSHxTbbAMMmws7M2lX8vNEnrPfP7kl6d/nzt7+kr+l2ea+KNnksA6V+Y/5j4Cr7TQCOJjunSFQni9Sm/UL9eFJn9T7AZyvXKdf0ZsPpkn3O65zT83tj9xRPiN78OyY75j/s9Cfyo7NuJoIp8IJhKpSEuwJTIlsjjRkZDGkZH6uOBFpEmfQq7Qr/RPjt2gpPX5+jHxj8HTeNAwcYAzVNOLojFVspASiHFqeJJSEnPDYBfLSeEGjPa6IbwbkhjLC0LoXFNvSQj3uu2ckWlvlWm+a2ETYu9ca7XFJxwqHxOsNGrZNCZYVFyyhxCWaBiUyNg56s8qdTDLoMV7y/VAy/U0a687u91pa5ktD5cg3HpFgQt2p+2RkulWrMxCyeni9BvSr6SPpLzEJ6RWaZrESXE6LylMA5YUpzOQmHtLjNilCIsdZfHG6YXHte7jjdRUShtDJTUZyANMpqyGUi39BUXVQl9WM0sEaMERUBXdydGioqMs4lRsGEhRo4w4VMnLHuumWhvsZvboqbyJ0gLII/YEKgRZOS4VRRNv71v1m3sXHvnm3KdquoaSr9x730tbH7z/+XXPbTjzox9i7tFrJxHj9JXEfufgmwc+eKeP6pwp+Y/5OH8JCgDiggxxoQSKBUDcZ4SMZ6Z6O9cm3OO5XZUDVJyzpQbDuY5aI2IsM7bfF077T0X4OvuisrrYJHtqZFLsWvvmsutit9p3RW6N3S/eHzhFToVNFMRePRSaHpwbXBzkgjFvh7kZ0lyTj8YUCfWSl2mFiFED00dsq02QLRt9MV6ljyBP/t+PILvSIQcc9/eMS3S3vKdTlUR3TKedekZd0LhDx3okAZ+6qqob6XtPHIREAieCe/NnXdUebDDd0qbpCgmzWKT0pc2RkjPygkYXLy7MpELty0mlKUENQyjGIGQwCMUYeFgaTiE0oQRCtJA4lcKnH74DOEH2mCqCimkROFFQIy1D7YV/BrDdx2iQgrcviTojEJqOFqPVqAMJtUVjP3oXibQ6HKQY0xeZyKw1iY8zFd7HYMarSpTpE9gEpk/s5jm3ZGpSVkNNpp3q8VAxKQdpgiy/VM6kNy5nqbvI3dI79sSeT3KfYf/vf4MNfPZjpfOh2zYMfUCu1SamH1mxDadDP+rGCcxhDY/O/SH3VzP5Wu8CvHHdZQt+TJXIQwDDA4BAC7Mao3NxjQ+bPK7kG/nL+Bn8HfwyXvRYskf26D7LoyNOxmpMlLCIFM/oDhnLFUkf9pGKv32SDMbwQ+YqzJ56mg3jG0/CkCgJa3IU8YyoXSniWDTgIJ49+xTp7jFdQkGIaFQKsoegBYKXGbtfY1/VFz73gJM94WTbZ2YGl/SDgmkdsJqb3RowMt9ebzC+yizBmWgPUrDo4UQ1y42HJIgtfX19kUAaArQcEpJYkU0MWA+9cMmdrTfdcsmll158iz/OVz/f/uWLtoy6qnXukqEjdA3vwu+SBdwvwSVqC/+PwuEZjuER30miWnDye7UbtjCZO4Bq6H8HdHKOZ/ifJtxUCwLLXRsX3Llx450LNpJ/ufO7370TbPDIXlyFt+LDiEPh1xEhn4HE+xNs2cmdAq4x+9m/TeDypnK8NWfjE7jqVVS4Roj+/9cI0dM/FG49dw1G/+iaY+fGQblefOW5a+R/4hoZ/XevXHKN+U9cY6LPek12zf8Axq56YQB42u3CwQmDMABA0STUSqhoFQRH8NacnMBJ6hge2jEUuoE4R6cw6Bw91JsXEdJDi5TPe0KIYtGuWGGllkYadVXvQ+ndj50/6kzXpzxo3ITVJ6LHedgS336gB4C/8fyKCdihV5ImFwAAAAAAAAAAAMDNDNpbz04AAAAAAAABAAAAGgABAAIADAABAAAAFAAU/2gAVQAR/48AAHja7VrNj9vGFZ/9sNdJvYbR2EXaOumgKOLdmtldJwcna7QALXEtJVpJoLTe7KUBJY5WtLkkQVIWtof+ATn10FPaS44BemiPLdAW6J+Q3HrLrb0HPfXQ33szpKj9QmogbQNsFJFvZt68j9/7GJFrIcT24p+FEEv4isXv0ZXpBfEyj4heFDcWf2PoJVFf/IWhlys8V8Sri3819FXw/83QK8Ivea6JrcV/Gvol8dGVq4ZevbF85ZfQyP8trL7yK0MviCu3PjH0oli59YWhl8QPb31m6OUKzxVx/daXhr4qVm4LQ6+I+yXPNfHqK7829EvCub1i6NWVxdstSF5YXoKu63faTF8BffPOz5i+yvMR0ys8/3OmrzH9EdMvwdDXF/9uaI2hpjWGmtYYanq5wqMx1LTGUNMrYnDnY0NrDDWtMdT06o1bd/7F9MsV+79Ftt27yfT1yvwNou9Jpm+Sbfe2mH4F9Lfv/ZTpWxX+2+yjpr9Tmf8u7+0y/X3WpWW+VuH5QYX+EfNrPH/MdMj0m0wzntcq9l+r6Lpemb9e+PKpkOItsSXuiweg+mIsFO67IhYRvrk4FgnP1DBKQdPVw3zAHBtYsUWIjxQu5g6xPxcZjxTuCtzPcfWZcxWfBkYDzCoxxUyHpUfQW+hpQfoxZE8gR0JuDJmBGIIegk6wlpZ6ZGn9lngb1Bvl6IGw2AYPEhLwSuj1oIdkDMUzw/seRmPM0uoENmalT4RDwH6E59ozYiykeITxACs06zES8z5qObHxVLKWCVaH7C+NRpA9xd6UZybg8hk5ifkiHk3YROgEvC9ibB/yfsUcShxBJyHt81UaiwpeyfMZZgi/pIzgzA9az2FFgJ0ZULCZU3tUeOGxTZQBPmskm5+xd6MXyp6TnNtzWimHDoFHyHqkWAN/wB7EJW7r4gljlZX+PIBcyoGZpF1Y9t/N85f5e5nr35RcP50HsyjVOROm4I2AB8VxhE9gfHqTsY9hT8Aa2rwyxgyhmXFsupxJKa8EXEM9XGe+E2b3xbviHUT0dIaT3xPYkrCX2t8R25tz/A4YY8nVeMyYagzyMq4FN83FnF2EPtmk2D6f+RITf4vrPGI9CVut9w6NFGXGHstO2IMjcOW8RrsGbEcRz5Oxyc0OnSnpqZlR6YNVjme5cRqdhMc+9gwxtkyeUD1qvVap56QHOmJTxmnIlXMWZlPjacA1FXL1FJV+EnvaEzK1Bv71uVw9W7q24UWxrVZCkZ8p536Rb0Xun+VBof20XQ8rOUCeaF9y1lf0xpSr55jzJwZKEXcM71xPde55c1mlKz82V+2VpqkHJaYTkbXPy4rTcoiT+t1FOaq7dmQiM5NeVEhgUE65NwZcw7mJLf1WKU6JEVdzyF4WKM9ntcWR8Zj2TR6c7mgnK2GNOzv5uS028VHckUnHM+5biqPqYY4QOgRHsbZpZH54okuum+qddYusRKyw5j85h75i35d3TshoFTLka2U2P8WcjlORNYrPzNCcF7PsvugsK7Ly/POMItctKyer/DLQ8dZZoIyuQ87lyMTdYp9Tc87o3kOdwWP8dZyLPNZ5lZgOrjXQOaDPlajMFK9ynp/sZ19DLEqEPPY9NmdO0T98npkAG10j3tzpSBWtc2atsPH82PI5NneiI9rrFYx8PmXCuT5z2scL5HH3DXhfwX12d7NOdLcC+5O7CTXdT6t+F3alc7/stA+zk6iIocX9PmYto3KsKhlCfUtHKIO02QmrrR6wLcqcVJMyltVeomO4aSKecZWEpQ1FXc/n0ldHtXrCay+rJ818Ts+QmDKORy8Yx+I0oF+DkUFGVSzw+Uo6Z7g8BcewcnbkF/Rj3fl99qA48bbnurgHiTF3nLN/X+vff8UpM8NnXJ4TZ/WU+V0Z9wodq4Hx++wz1zsnomnpfcZZGrF0XUX65K2e6C+aAcX51hAOr3bEDkb7OC1dnmlijn63ulh5glEds3XM3AVHz6zf5Ujt8znUAN8en3FahotrG+MD7nE7fA63efQ++NuQRXsd8QHrcCCtx5wuy97FbAt3x/DRjhpm9jAm+jF3Qa2vjV36aaFpzkRtaR/zsvRw3qomayws28XIhfyGWbUhu8nyyH7Sv8N0u7Rzx1hqM0YkmWTWYFGLRzS7h3sXfD3Wb7PP2to2+7CDde2LwxaQ5g3jq+YjfJ6YFYoR2dfCZ+aVzRg02JoZfjXcu7Cc5D/Gap9PiA521tnTHqPnGMzI2xaPZl7pSNXYG0LV4qcgG5TN9s50dYwtbkXaPHb7vD7j0v7Z5lpj5Do80tGo8ajPsaJVy8TSZT9Oat3nTHSYy2aPe2WG7HD2auuL7NQ6OhVLtD6KbdWWIqvlBTWipRTreybSp3Eh1G3GhOzqlZrPk7zxqXxr6/4D2R8ruRtHcX6cKFmL0yROvTyIow1ph6F0g8NxnklXZSp9rvwNubraUINUTWUnUVGf9rS843iSyzA+DIZyGCfHKe2RJH7rbfkG3R5Y0vXCZCwbXjSMh88w+148jmRj4mekqT8OMhlW5YziVD4KBmEw9EJpNIInhlKZxZN0qHAb5VMvVXIS+SqVOfnR7MtWMFRRph7KTCmpjgbK95UvQz0rfZUN0yAhB1mHr3IvCLMNOw2gCBo8maeer4689JmMR+ejU0xu652uOpyEXirXdoNhGpNp609UmpGaBxtbW8y02y8lMXD11JsG0aHsjEawTr4p3XgQRLIdDMdx6GWW7Hp5GgwDT/Y89jGT9999561Sg8wmSRIG8G4UR/mGPIgn8sg7lhP4mROiNC3zWA5T5eXKkn6QJUDZkl7kyyQNsDoEi8Ldy2Si0qMgzyFucMxoFpjlWAD0aUGMSINFd8a8NCdJY38yzC1JuYK9Fu0pFMCx6RieVSybQmkQDcOJT4lVWB9H4bFcC9Z17CrskHCRtTrUhGeqMsKNwjRTQNtLWQ8ZgbUAWnJ1RDFNA2j142kUxp4/j56noUKKwZ0YqnCd5AlS1VfkJvGMVZjMI4ryiY4NOwUEAoHPOBgEsHljdZUSaxSHYcwpYKC25MDLYGsclelcBGFtnOfJ9uamijamwbMgUX7gbcTp4SaNNsH5oUn8dYSX0yIjw0jM2ZV6VoV9ZjhaxPE5wfw0hk8EjXquQlQfwz1fywTlXDWvrnYpOBlnP/wGBAq7DlMPyPiWHKWoTGTPcOylh/CZMAZWiCi2y3iAiowIFI+7SZFnX90LMsjLshiVQ/nhx8PJESLi6aIPQiCzRhLnvJU9004+X2eLfEX9QMfhTD45DfIxTVfSzTLpRtYXy2GAPNW6SVaqGyo0cBGRh5Y8iv1gRHfFgCQTOJSNuWAhejCh4s1o0mQJPNyE45lCh4YEirVB6UxTdcFDpS4agzQbMR3HRxf4SGUwSSMYo1iAH6Ptsi1P1TAvEmyWx0h+P+DC29Yp7g3i56pyKqD/UcmwPVRkySxTzFI29uDVQM1VrldxNCX1WY5kosaL4tWFfhEAVG8NR/Y6O/1923Vksye7budJs+7U5V27h/FdS+43+43OXl+Cw7Xb/QPZ2ZF2+0C+32zXLel80HWdXk92XNnc7baaDuaa7Vprr95sP5aPsK/dweHTRCVCaL8jSaER1XR6JGzXcWsNDO1HzVazf2DJnWa/TTJ3INSWXdvtN2t7LduV3T232+k5UF+H2HazveNCi7PrtPsb0Io56TzBQPYadqvFquw9WO+yfbVO98BtPm70ZaPTqjuYfOTAMvtRy9Gq4FStZTd3LVm3d+3HDu/qQIrLbMa6/YbDU9Bn4/9av9lpkxu1TrvvYmjBS7dfbt1v9hxL2m6zR4DsuB2IJzixo8NCsK/taCkEtZyLCFhovNdzZrbUHbsFWT3aXGXewO+amJ+R6Hkl4meRgTheWMUTx1OM/8FPS8V6zzzf+PxM4i99vPT7pT8t/QXfPyz9cem3c38J+rr++nT5rv3yXfvlu/b//bt2/ffSy/ft38z37Tp6l+/cL9+5X75zv3znfrKbX753n3/vXqBz+e798t375bv3/7N375UnWI/PiGL8BT/RqrknXDX3DMtPscuvL99ffn/58fJPcH0X3B46H/1O1/1qvPC7hU+WBPdPer5N+V+BQca/AZPeDzoAAHjaY2BmAIP/6gzTGLAAACg0AcAAAAEAAwAIAAoAEQAF//8AD3jaY2BkYPBl2q/EZMmixsDgcIt1F5Cv4FiUmZijAAP/gYDB/v8/xyCfIAMDoCoGAFvpDu942i3SyU8UQRQG8FdL19RY3VPVmAh4w4NLNJEIRhONqHE5iB4U2TQaY2I8mjhsAwqCrGriwpDIohdRb3rRu6wmrv+GbMowCLjhN8Dl5ZeXTir9fY8YEflEvIl3EKer0F1i/B5/TIL38l64j/fB/bwfHuBP4Kf8BzzLF+ElERITWSKLhFgvjsHHxQm4WNyEG0UjcdEk0vC8+AP/Ff/gZbFMQpK8TkzGZRyuknVwQibgevkAfigfwd2yG07KJNzj7SLmFXiFJLzd3h54r7cP3q+OEFNHFd5VxeokfEqdgUvUWbhUlcHlqhyuUOfg8yoOV6kquFrVwLWqlbhqU+1wh+qEuyLPiEUGI4MkIs8jb+C3+hBxfVg3kNA3NP5ON+p+eEDPwN91Gp6P4pVoRbSGRLTWRImZdSYgYWJmK7zNFMCF5gX80ryCX5t38JAZgUfNB/ij+UTcfDbf4Akzjf2MmYPT5ie8YBbgRYPkzZL5Bf9GecJn/jAxf8Qfh9/7KXjOTxP35wNHLAiDXBLBxqAULgsuwBdjeDc2FBsiHhu2OcRsrs0jbjfZzSTsFnsAmyJbBB+0X+CvdgKetFP4ZtrOYpOyc9iknSDmpJMknOc84k65BDb1rh6bBofuXNKhO9cTthIL20J0GnaH2IfJsAcXJ3F/mRvklLdyCas3sNr+Wu/I/DQSLtHoUZdrJKwrNf5CX9KXMa/oa5jVug4zgXYyvdzCbNbN2LToFvi2boPbdSfcpe/A99FdprXUWkcc7WyHd5idyDbf5K/kPwlPmamVbEcxx/wxJDyOnDOpbsDMDrKRZ06ADIPcTM7/AfQAl2UAAAB42ux9D3wUxdn/7NyfBHK7d7d3ubtcLv8xRoyIGBExxZSmGBGRRkRERETEFJEi0oiYIiKmiBERMaV5KaU0TSlFpJSmlF9eSpEiTXkpAlKKiBgpIlKKiJQi5n7P89295O4IiuA/NNnP88wzz87OzjzzPN+Z2du7CEUI0VEctKwStjvH3zlCZN710PgxYuI94+++V8wou3vEeDFvzJ0TxopFIiSsfb5Zminybuh3a6YouKl/caYourmUeD8hwmFhETbhFEFTtguXSDXlBOGmqw05UegizZQ7CI9IF1ZqAeetaIlXZERpFJEkkkVmi0YRPqpX9htYkinSB5ZenynyzZJSOIRfZJk5i1BFQGSbOavQRIrIEZ3uGvfAOLETfC/4IfDjzBV5793jxyoO8E7gheADwceATwOfAT4LvBp83n13jr9XWQi+DHw1+EbwHeD7wA8ylwK8N/gg8NH33XvfvXIyeCX4TPBq8PngdeBLwevBV4OvJ+NYyK4est6ZSx3Jsj6yWYBsE6SxCtG4pH8Oeva403MbpZJaaSXpo3PsHW2fUcizBHlaIqUdyYMc5A0a+aYg38ogb8oizyBvEBeIXHGhyBMXic7iYvKkS0QXcanoKi4T3cTlokBcIbqLK0UPcZXoKa4WheIbp6n1THWSoiLhjFIXRczHpdOUjkpQ6az0VAYqI5UJyjRljlKrrFDWKduUvcpRaZVe2UkWyGI5UI6UdXK3xWfpb6m0rLYctAatJdZya6W12lpnbbTutCXamhMGJ5QlTEw4lhhMnJnYkORKykzqmlSUNCBpeNK4pClJtUkrknY4go4Sx2BHmaPaUeeod6x3bHfscxxT7apPzVW7q33UQeootVytVKvVOrVeXa9uV/epxzS75tNyte5aH22QNkor1yq1aq1Oq9fWa9u1fdoxp93pc+Y6uzv7OAc5RznLnZXOameds9653rnduc95zGV3+Vy5ru6uPq5BrlGuclelq9pV56p3rXdtd+1zHSM7J9KYJ8IHhPMo5RUzT7jx+ubY/H+GIS9pbHRoxYlVZrovqiT50Qe9ovJEMjpvp3xpbD7RAb+L3EnpsDA233VPbL6bKzZ/RVy+ZG5svm9VbP76RtFBRuUHbxQdFNHanu/2FB0sUfkxO6Kup2Pssdj8uCmx+fvnIW8nOwUpYjpTVPQ0zj441EzLzXSWmS4203Vmuhs12MhfAxR3eRRbhn6/kU60mmmmmRaa6eC2r5s40kynmOk8M11ppttOc90eM2020odCZmr256HT3O+hUWY6zUwXmukaMz1N/x46aKSTOpppnpn2MdORuI7nJR9hYq6pnWCmc8x0hZlua7P0PiN92G6mpv7hPm2VfniwmU4007lmurLN0o1mesBIK8x+VHSOiSWlondcfk9sxEw9gbyFMNArTJs/1tlMh5jprNg6HluNfFyLHu9lpgPNdIGZHkLpACF1L9FH9BeDxDAxSowV5WKyqBQzRbWYL+rEUlEvVov1YpPYLnaLfeKQcXWl2c5Kc9wq+5upOc6V5jj/0GumZtt/ON1MTT+e3tdM55vpUSN9wtQ/Ydb3xAkjnWH2YsYiMzX98klT/+QSI60y46NqmJma8VV1HL3OFn1FqRgiRojRYryYJKaKGWK2qBELxWKxXKwSa0Wj2CJ2iiZxQBwRJxRJM4ZOc0Y2zRrdaN7orfRVSs0azRY8Nd5IZ5qjNXODkT5tWuDpaiOdFTRTs8WzzIh/pruZmn72zGEjnT3aTM2ePdvJTE2LzSkxU9Nyz5kWqzbLVZuW+lEXMzWvm+syUzNC55r9+PEkMz1upDXjzNT06P8xI/t/dhvpPDM+5m2L9cZ5TbEeXTcJeQc8s0sbXmeUqjNTM0Z/aeLlL7eZqYkPi0z8WTTDTM1eLzKt9qsiMzVb96u6U+PpV2aPFhebaTnKJNH5TrSmKaB1SzGt0AeKoWKkGGOWqTLTjUb6a3MUf21aY4mJs0vMdj5v9uv5BiNdavr10p1G+kJmWzH7gtnqF8xYXWZG2bK1KH21qBDTRJWYI+aJWrFErBANYp3YKLaJXWKvOCiOipOKVXEoXiWkdFLylQKlUClW+tFqZyitd8bQiqeC1jxVtOqZR+ueJbTyaaC1z0Za/eyi9c9B5ahyktZADloFhWgdlE8roUJaC/Uz22C2/DeTjXR5vpH+1kTT35ozxgqzx78z8bLetMTvTfRaaeLSH0w/XWUi5aojRvr/xpqp6dcNpmf8r2mb1Q4zNZHmj2b9a7qZqYlUfzLjZq0ZRy+aSPSiOQOu08zU9KQ/m/3481IjXT/ISF8y5/eXTCTZYOo3mHHzF7N9jQPM1ESsv5r6jWa7/8/s5/+Z9tlkxtemvUb6NxMnNptxvfmkkb68zEi3mPixZaaRbjXjeusmI91m1veKbqb1Rrp9uJH+3bz/3039jhGxcfuPxNi43TU8Lj8+Lj8jau1Dttu1IHZt91ogNr977KmR+Lo51q+bY/J6Y+w1rx8+9Zo9ZsS9YeLrGxNQpo011xumB75hWqjJnBuazPNNpsWa6tqKxSbzqjfNq940r3pzXKwd3pwb2+Y317ZV215zlP/Z20xN3NpnjR2FfdFWp2PftI/JT41dge6bEZefGZefE5evicsviMvXxeWXxOWXxuWXxeWXx+VXxOXr4/Kr4vJr4vLr4/Ib4/Jb4vLb4vI74/J74vL74vIH4/KH4vJH4/InYvNvibi8PS7fMS7visv74vKhuHx2XL5TXD43Lp8Xl+8cl8+Py3eJy3eNy3eLyxfE5bvH5XvE5XvG5Yvi8n3i8v1i4+Wt0tj8O7F7WeVfc2Pzhypi84dlXH5cbP69vrH5o4di8+/Hoeh/RFx+bGz+eNfY/H93xuY/mByb/zAvFl3CiXH5kXH5NTHXSxGKzcsyIV8M8K7+zwWNE2mlP1+0/32Kf+GniV6F9Oo51vI0jle5nnOpq/3vS+wtPT6FOsra7fjJo+tUK9Kxom1bcgzGRuD5avPoXoaXnUM9aR9ly6+cv9xONOHcYza84jQjUnZ6f4q95ny1dnQvzy52jPhrPv51Qj3uY7iuJdfpU6371VNR7StowXPupbmWS8OKLI2OstbakE+LxCjhahpLvGo7L23VRMer3AfuY3hVi37VOdZbDNutiJ1d4duta+UVrVY8n+PV6GN4R4tm9rmuVIzVPx0rYueEKC9s2R+ED53HtlsRPhQ31206t5htPh4uhgUfPsXvinG/Mk7P33g1YjO8zuxPWXhe1FwxOjzvs8PUjylwQfvu4qz/+n3Nbde+l/1i/K7972sYa5/Os4D2P9OeL58qtf/FWGh09NOTsD2i+5irnvrcVzBfYdt9kv1V23Zq/yziaxCpX8C+4nPv4/DT68IN4YZ2L/iSrFHKjFFpX6OcpQ3XtdvgLP3uHD6v+Brb7mvxycKnZKvP6pl7xqfe1NpwMR+nveOiNpSDv0DLFrc+PyZpyJchJihdbdCX3CtfAW9p5xfb4vCfW1txHtjuz3H5L6TF4TfPsNw/ouS/fO3R+E3Dbm1Zr1UXfzaSP1Obt/99oWNcF7vPbbfIGdrtU/x89mtpv9Ffsva8Ej9Tte58ovc8ce89vtqW9gvrAe/RIquDL8Uu7cu/Pvmi13fhp+joY8qcLo7aac83PXBF65jiXZf4sR0RqeELeTLwlNEPtHfAl2REXz5/PnX6ZJ+Tnfun2qZvfQ3x7tN6I8DAizb0T8Ta7suMeF/UXBH+U/jp8FvhtyC/1cb5t6Kl2Fxb+i/Adn/6xFd81n5X1u53Z9GWV6k1X+lnUOZ7nyc+k1m/7Pz5HOBLshb+2nyz1Hz7OsPgZ//sHU+JM4yaUEtD1Nr41ZY79A/3N98HWYFP5IG24QE0z4zGNRl8/gtaG0e/lT7kzG3XfIJX9OfyJvYp+4qGtvcVLJ92X/HQ13dfEV4eXm6kbZ2Lyf2j7RJtXfk5tX362cZs+372C/e7B2GRxeEH2zxnIOtiYOP81lxrCYPa/87A0v9ot0H0vuts9mQR+Yvek33Btnsj/MbpMNQ40+Y1L4f/FilBub99TW33F+Nz1rY+bW3VxZ6NXNPWua+hBc/is+32v7Pxu9Y8p+3vB3yFvWNrGzr7J17JPXi6ur5Clnoqfu3Z2t/2d8Y/0nJ7oyy1NXyIc+G3if5I8sF2+5yFRd826FOqbfhX1EqXw9O2to1N4dpPZxfbbrv2v7g/f0xsXmJErPnG2SXt5vkYz2uIlox5NqL7dFYYn/73SumvGIh8CVr7NtHwcB3aP9xstf/jV2J0vT/Waz4pjkdmVm6P8b7jpzdLfLYrUKOdxrwWrg2/DBvWhhsoffv0c+BHr2M/UStqo+sz3k85D2zXQFbaylYyo6WB1uINdNRRf56KiaW3T2c98+q3W2LsE/c6/FyM7VrqoVZsjbnTl2pfYdRO1nuKvO2pU+c0sstT5tPxSDvM5+U4HjRzD0ajytmsBr4y+wo/RnvV6dAxuuTZY9xH3b8VCb78b3efi09/Vrh0vuzfzbnCwBZ/ixddEuNbbTylj9jtnO13Xq/vIntHzLCYXaNn4M/87mc4V3yJ/S6y9/Z/7ijzFdpXxI20/+P7/uV/jvKFPP3xf4SF/FEUucL/dbEdVsZxmIJ8bfxTjdh579Q+nUsvw69FrX9r0aq3YLna1ucr/Nf8g0ibv9BdbNTaGPPDU8zNPRnPFrUttm1o2XPWnXJ1XZuj8YnXsuHtrT5G7dl6fqxRIl6HvetWcyfRgH1DQ3iVMXPEo/inv9I702furb/nfob11pnPFT6bPRlbym/6XG0bT4S2IobqonZjdWhTLdLhvDMzd2J1LWfPIk5OvXdbI9F8+JPFLLfzs1tpUYTURuIs9hlalFdyRNeSnfgpwVN4vlLL15n8wVN6fzb72c/8+d1nErMNcW1/yhwrI4JXfVxfP5VWvBUTCefVM/YI0kVs0jLiq85sHXjunnHqWJxfn0efprWf/7r+vHqOcs57hvPgGdTn/xnj5/Pc8XP5fHb4Z7Kv4LXdqpY59XKjvfis5+3PB7fP189nyXJvtX7W0KJdFY+BKOGPuurtT2+NfKZ7si+d5eoi62Lz+d1Tpt81fNTox36ydc6tOC9td45PpyJx//b5t6r4XKz1cqunRfa8rc9ZTG/dih2xsRN+u92GrZ4WeapsHBGLxjyl32pGWMNnt3tEzfbzzHYxnha7k2gbjc6/Z71fGjv72+0Q70fmc76tp66ZzXcqtra/F3xWu7LI5xXt78qdxu+iP3uJ/VTS/ES3oX2GPWWff0mUd/ljfNHQ+GM8sx3vziKa273uo/cSp1l/tPvax64/otbGW+P3ZO37iY/bm7XYbtXpbde+Nj6j2PS3EdufYfx+0s9nvyxohxVwcey80Prm1OfUlss/g7XpZ2s7f4vt/HFx+lbrk4L4Zwftf7F7srbXI/HP79ptd6ofnfpOV9Se4u329d3H+V9btmu3zCdbI8dp2tfGZ2vT4Wba/itJp99X+E95A8Ufu15pnys+ak8WP7dG2+6znyvOYn3X/hexnd0ctzN9d3G4+b/42lcAn9YIfMR/j/l6/c+ZM/9/Iu3/eSTKFk3gZ/w/HsPrjCu+dnZ6Olx2bv+D5Xz9P5Dhyqj/8155DvWkfT7XfFn8JSY3/azrWXGuv4b/af2a/uduwU/pf6g2H/98rvmSWK0iJjf5rOsxfis37ZN7D19zfvocId2rrf+f/Oxj1ry++CxsV3ze2q4sspZA7hz/WxlZ4dWzueb8/K/B+AXrVtutOreYbT5++v+ye3q8+6j/zfv18Ltz/p/J5+m3XMKbeD8UnvDJ9gGf7hrjfF2jfDr7inOPgK+EJcz/dWTszs+8V2fz/1I+g/9v/kVarli0/52114F/Sf5X+XlnvT+d3XVn8z+2Pov/y/XFrlvO8sp2vIv9P1GfyIc++X/K4Wu+uP+v8xnYrvWXAr82/2HtU7Jd3H+APfO5ovWpwie427yvlO3O4jOXs//fbl/NmDX/x9aZXrXuHO+67isaxf3OzC/D9k/+KTVf8xX//xW/M/9b+OzwSy2/y2N6Svv31D7ScjtjfkurIfyu+W7f7877X0j5vC3Z1G6Ds/ir/giLnuPbfV/Z/1/RL/r3UfBbLa2/7TXa/CZ9+zzbdr96x+R2tAfgJ/jzx6wizG8yn/obvc2HzW+If4I1B1/z1X4TleZW862m8Pa2fzvwXH/19LP81dQv1HLDozzpvPnfH18S252X//vjS2K7X8X8Ouvb/Luz4ePG77nzL962W+jMZ45WnGvfVXys3/0s5tsHW/GfcN42f5Os6Vx+VztyzVfYdgeiflf7pdP/rnY47Syeo6R95Z+jtP46cuR/gsf/b6VzXDF/VVfc0Wuv8+33jb8Ma+NTNG3+717zN0k/QQx+5Z99Fppp1WnOK4pDWIQqvKKTuEhcKi4XV4grxVWiJ115nbhZ3CqGiKFihLhL/FQsEc+L34rfiXqxSqwT68UGsUe8Ld5RpGJVVMWpuJUUJVXJULKUi5V85RLlUqWbcrlSrfxBeVF5SXlZ2apsV15TXlfeUN5U/qm8q7yvHFP+o/xX+UAKqUibTJCJsoPsKB1SlU7plykyVYZkhsyUWbKTzJUXyYtlvuwiL5WXyQJ5hbxS9pBXyZ7yalkovyF7yWtkkfym7C2/JYvlt2Ufea0skdfJvvJ62U/eIPvLG+UA+R1ZKm+SA+XNcpC8RQ6Wt8oh8jY5VN4uh8k75HB5pxwp75ajZJkcLe+VY+R9cqz8nhwnH5Dl8kE5UVbK6bJK/b5arj6hzlTnqHPVGnWeOl/9qfoz9RfqYvXX6hL1eXWp+oL6orpO/bO6Xt2jvqE2qW+q76gH1X+p76lH1ffVY+qHarMa1oSmaFKzaAlaR82hqZpb82heLaAFtZCWpqVrmVqWlq3lahdqeVpn7WItX7tE66Jdql2mXa4VaFdo3bUrtau0ntrVWqH2Da2Xdo1WpH1Lu1a7TuurXa/1027Q+ms3aqXaTdrN2iDtFu1W7R6tTPuuNlq7Vxuj3aeN1b6njdPu18ZrD2gTtO9r5dqD2kTtIW2S9rBWISSNr4UOhfxDpZyXDgv5SSdhJV+5SNjIXy4VdvKZy0UC+c0VIpF850rRgfznKtGRfKinSCI/KhQO8qXrqI6b6dDIp24VTvKrIcJFvjWUZPYvN3nYT4UOL3OTn/1WeMjXfkf3rKcjmXxulfCR362j1eJ6OtzkfxuI76EjQH74Np19h44U8kcp3OSTVuKqooog+aaTuFtxiwD5aIpIJT9NFeyrGSJE/ppF/GLlYpFGfpsv0sl3LxEZ5L+Xikzy4W4ii/z4cpKrlWqq8w/KH6i2F5UXqYaXlJdENvn2yyKH/Hur8JGPb6cyrymvkeZ15XXibyhvEH9TeZPO/lP5p+hEvv+uuID8/32RSzFwTFxIcfAfkUex8F9xkfKB8oHoTDEhxMXUFUXkU2zYxCUUHwmiC8VIoriU4qSD6Eqx0lFcRvHiEN0oZlSRR3HjFJdT7PhFAcVPiriCYihVdKc4CokrKZYyRA+Kp0zBMZUlrqK46iR6UmzlkuYieRHxi+XFxPNlvriaYq2LKKR4u1R8g2LuMtGL4q5AXEOxd4Uoovi7UnyTYrCH6E1xeBWd7Sl7im9RPF4tiikmC8W3KS6/IfpQbPYS11J8XiNKKEaLxHUUp98UfTlW6apiWSyup4j9tuhHUdtH3ECRey3pS2SJ6E8RfB3JfWVfcSNF8vViAEVzP/EdiugbRClFdX9xE0X2jWIgRfcAcTNHOJW/Sd4kBlGcDxS3UKzfTJpBcpAYTDF/i7iV4n6wGEKxfyvph8gh4jbCgNvEUMKBoeJ2woLbxTDCg2HiDsKEO8RwwoXh4k7ChjvFCMKHkeIuwoi7xUjCiVHibsKKMjGK8GK0uIcw415RRrgxRnyXsOM+MZrwY6y4lzDke2IM4cg4cR9hyQNiLOFJufgeYcqDYhzhykRxP2FLpRhP+DJdPCCrZJWYQDjzfcFYUy4Yb54QDxLmzBQTCXfmiIcIe+aKSYQ/NSKVMGieeJhwaL6oICz6qfgB4dHPxGTCpF+IRwiXXqBrX1RfJM06dT3JhEpUQ5PaJKYQNr1JZd5R/0X1vKceo3o+1IT4AWGTRUwmbEoQDxI+dRSPEkY5xFTCKZVkt+YWjxFeecQ0wiwvaQJagDRBLSgeJ/wKiUrCsDTxQ8KxdDGdsCxTPEF4liV0wrRsKp+r5VL5C7ULxQzCtzzSd9Y6k3yxdrG4mrAuXzxJeHeJqCLM6yKeIty7VMwk7LtMPM34J2YRAl4hniEU7C5mExJeKZ4lNLxKzCFE7CmeI1S8WlQTMhZSDd/QviF+RAjZi2q+RruGyhdpRXT2W9q3SL5Wu1bMJdS8TvyYkLMv3et67XpRQwjaj+q8QbtB/A8haX8xj9D0RqqnVCslfpN2E7XhZu1m4oSuVMOt2q3iJ4Sx94vvE6ZWiHIK4v0mhtrokISKHYkznloI95yEpC46bIRjbpIZYe0ijY4EkU5HItC2g+hGR0dgaxKw1QFsVYGtmiimwyn60OESJXS4gba66EeHR5TS4RY30eEVA+lIBgr7xCA6/GIwHQEgcgoQOQhEThW/oiMkFtORJn5NR7r4DR0ZYjkdmWIFHRLonAV0zgY65wCFc4CqnYCqnYCnFwBPc5UuShdCOkbVPKWr0pWQ7jLlMtIwwnYGwl4MDDWwMgcoma8cV46LS4CMXYCMlwITuwITLwAOXgYcNBDwciBggXRJF2GfW7rFRVKXOiGgR3oIAb3SSwjokz7CPkbJnjIgA4R0jJWFMiiDhHStiNlLpsk0wrt0mU54x+j5TaDnhTJbZhPq5cgcwjvG0GJ5gbyA8I6RtI+8UF5IeJcn8+hejKolsrPsTKjH2NpHXiIvIezrLrsTZ8S8HvjYD8h4A5CxP9DwRqDhAODgd4CDpUDAm4CAA4GANwMBBwEBbyHs+w5hHKPerUA6A+NuA8YNBcbdDowbBoy7Axg3HBh3JzBuBDDuLjlCjiB0u0veRejGeDcKeHcP8K5M3iPvIXRj1Bstvyu/a2LfvcC+McC++4B9Y4F93wP2jQP23SHvl/cT0o2X40lmHBwlJ8gJhHrfJzR8AGg4AWg4Uj4kHxLfBw52Bg6WAwcfVCvUCkLAH6g/IPx6VH2U+GPqY4SDjI8Pq0+qTxICPq0+TXy2Optw8Efqj0j+sfpj4oySk4GSjwAlpwAlH1V/rv5cTFVr1VoqU6fWiceAmA+ry9RlpFmlribO6Pko0PNh9SW1kTRb1FeI71Z30132qwdIfk99n+o/Rhg6DRg6BRj6KDD0YS1RSyT07KB1INRjPH0cSPo4kLQSGPo4MLQS6PlDoOd0oOcTQM8ZQM8ngZ6PaxdoFxCuMYZWAkOfAoY+qV2kXUR6RtKngKEzgZ5PAz1naV21roSYjKGztW5aN0K3y7XLCTELCE+fAZ7OBJI+p/XQepCG8bSa8LSQZMbQOcDQZ4ChPwKGztW+qX2TNIykz2jFWjGV+bbWh2RG1ae1EkLVZ4CqTwNVZwJVnwOq/hioWgNUfUYboA0gnP0OYeszwNZ52kDC1mcIWwfRXW4hhH1GG6wNJoRlnH0GOFsOnH1Qe157Xjyk/UFrEJMIax1iOm0pXHI5r1rlu/K4EBbdootEy7WW60UH2+W2AqHZetiuFi77t+3XC6+9v/0mkWofZL9FZNlvtd8mcpIWJb0gcpM+cAjRRb1FHSYKnNnOXFHovMZ5jfimc7PzFdHbuct5QJS4rC6ruMX1sOthMdj1nOs5cau70v0sYakUPvlveZjunWHJFtJyoaW7sFsetRwVPlueLV/MsBXarxZP23vZv6U8bR9qv0d5zv5d+3eVn9nvtY9RFtrH2x9QapN+k7RSqaMl3veUpdrrzoAMOS900mrGWef8mxzrDDvDcq6rzHWv/LHrPtck+RPXU6458tfuu91T5W/dc9xz5MuiTAjHQaIjQnGQJRzNQqhWoagdKXUR+cyUKRQlZxPlEXUhKiDqSdcUUdqHqJ9JpWY62KRhRCNNYnk0XTMuKj+M8uVmWkHpVKLpRDOJ5hDVkH4BpXVES0xaDlLUlaZ+OfrC7Yknbp/RxtVE64gaiTaTbjvRLpLLQYqZGnKTKe8n+RClR09TLjYfuUaoJwRNwm2cM6/T7G3qo0hucYx2jHOUOyocUx3TQTMdc0A1jgWOOqIljuWglY7VoHWORsdmou2OXaAmkpn2k8x0yHHUcYKWGXbVoepqQE2ntBOlndWuoO5qodpbLVH7O46qA6ncEHU4qDuV660GHFPVUaCZ6hgmdbw6UZ2sTlNnqLNA1VSWaR7JTAtJJmptr7oI1JpfyqSucCwArSKZaQ3tkJk2mrTFsRq0w6Td6l7QAccu9YB6uCV/jPLHKH+SZCLaRScyteQ1yjN5aT36UZRJCJpPSNjDsUvrRVRM+b6UH0DyIKKh2ghQmTqcdssTaGc8BVRJ+SrKz9bmguZTWaZabTFoGZ1jqtcaQGu1DaBN2jbQTrqeaY+2TzuoTtOOaMe1ZqfV2VHtyhQZP8chp8txwulzzHSGQFPVWTQew53ZRHnaBGcXbYqzQHU4e6oBZxGlfWiMuzv7qb2dpZGxdA6mOpmGmTTScdQ5WhXOceosUDnVxVRBMtNUkokcU53TQTOdM5nUGc45oGpnDVNL+QVUfkHU9Waerq0DzXQuYXIudywArVSXglaTzLSOZKJWX3E2Em2Oym9ncu6isrvaLN/E5NzvPMSkrnEeNekEk3O/SzC57Op6JnWNy8Hk0inPFHClgzq5OoO6OlaDuhukbnEVmtTbpBKTkHf1p3JMAw2K+KhriGs4U6sPu0aBIufHuEYxtfqwazxTJO+aqCUyRXzVNVnLdU3TurlmOHa5ZkX5JpEz21XtzHNVR/Kuea5qppY8xaZrIflja/lFVH5py/kVdH6FNsG1SpsCWmPSetdG0BbXDqYI7kT83bVbmwvaSzLTAZKZDpNMpM12HQPNd51kYoxyy1accidSXiPykuxlHHMHadEedOx3ZxLlUj6f8vkkdyPqESnvLHDsYorEm7uXNoGpJV9M+eK28u6+oGWuRaBN7gGgneoYJvcgbRtoqEF0bgRop7OGyV1GeqJWHHOPZXJPcE9yT1Gn0cxf5Z5NNNddFYnlCLnnm1Rr0mKTlplUb1KDQYwB7rXuDe5NlG5ThXunMwTaQ+eZ9rkPOk64j1B6HGmzbtU76i7dR2lId0X52XCmVmzUs5n0PC1XXcFYp3fRBukFWr3eUy/S++j99FJ9sKNRH0Y0Ul3PFIkFfbR2XB/ntEZSx1S9HDRTr2CiuWAUaCHNGUSt85k+lUmd4ZgOqiaZSJ+uz2TSdupzmKiuGtBMfQGTXqfOYnITVjLpSxwLQMvVpUytGOAey+Tcr69kUtfoq0GR+aTFFuSXY9TD+jotV2/UuumbHbt0mj/1XZRvao0tjjXO6/tjY82ZrR9y5rlzo+JoKcXRIv0o2eqEozESBxH7eYRjF5Njncfu2Oyxa/M9DiLdE9AaQOnaBiat3tMJtNbTGbTJ0xVk2sXTXdsGKlSHg3qTzFRCMlH8vOMhPPJEcKl/a/89A6k9A9XDrXbzDAHFYWlL+eFUnmkU1cc0xrEANF5dCpqoOjyTPdM8Myid5Znm3uc46qlWhWeeZyET8osov5TySznvWeE44VnlmOlZw+RZr3YFbTRpi2717NBdnt2U7tVdUe3azNTSLloPMLXkCWtAx7S5npPaXK907GJyHPImOk54NcdMr5cpMk4t5zEu3qBju8dBpHszHUe9uRxr1FYibz7lu9H6qNqzkMnbg/K9KL+Q8kSt6yRvMVOrf3r7Mp2y3mjBY8JnIm2SdwCokuQqorhx9A7SGkBDtQ1MzpHeEc7RTp86xFvMFMlrO73FTOoWbxlTBHO8Y70TmHidQHE0iilyrbrGOwl00juFSZPeSqb4taW3yjsbNNexmql1zeSdr/Xy1mqzvYuZHNu9y5i89eooUIO3GFTvmA5qcMwBrVVngTaow0GbqF6mbWTbnarw7qFriOLnNqx1iCJrsQhWR9ZS3n1J22jvF7Z5haJo1g9IPixyiJ+wVbGG9aS5g8tYDxJ/0bqDNdC/j6vSrEGSt9gvZG6bSvwN2wkuKaqJp1vvJl5o7UE8D9wLLkzeBZzKhJvE9Szz52tEK5jb88EDzG04ixYK2wKUqYbmIDReyE1Uz7t0ZyW8ADV/YM1GXyZSO60ocwJ9+R++Fu8OKnjPkjhdxzLuYvkXt5kO1jxP137XSjZR3kD5FZbfMg9/WygyaF1G+s7hJ9gm1i3Mm7NIM9/6M5IPNOuQnyNea/0RlR/cfDvxznYb8TnhPNJXWKk2OSb8X5JXsqzk237O5aGpsPVjjX0G8RoL7eeU7eFLiVdZ7iO+ofmX3BL7PzBGs4lPZFnJF/ezPiGPNcyV7da3uYbmd1Ce9YfDVpTPQ1+sfNZ2AddsXcga28so81/07meQ74Z+LuTdxN+y/4TO3sFlZNDWm+SF4gqU2QTN+7jXo9zr8NPgXNt8263cOxvb5GpbOvEncVXYfiNbxjqcOZ+V1dZrhWLtGV7EPbLyvWq5JNnnBzj7GMllVtorW0rCj0L+A2zFNe/BvYJW9sPdH27HKLB/HoCcb/09xquEy9hvR6ueQ83Pwbf57o9Y+xJP4HrEYXsS9G9yGdR8wPYg8fHN/8ZZ2NPuoPKq7VvMUSbf9jrxF1ijvBAegjJPkXyj5a9UxhKexDa3XoUx5fJv20Yxbz6Ke83k1lrvJE2u4Ph6y8Z+lW0j+yjDhIs5fLIm3JFq62/FaLIsJjavxxgNRz0/BM/gNlsfgVdcA6+4BnIh5EKUD8ATAqhtPXPb3fC67fC3Sh5T+wKM6S7IVsgV8JB58PwC9oHwBtRWhbNFOGvD2WTYuR6jz3w+ztYyp7jYBg/pAXkhzmZDHkfX7ku4Hb3m0X+SayZ+EWvA01DPS1yD+HtCIvFj9o2kGQm/eg/y93HtIbS8s+1Jjr7mP4JTvMhQ81vQz0Rs3gAPIZyRm5v/BZ6F0axiT/uQvbHMNoD9Cvc6ADsctpeBQ+ZWkc1fhAX47vkc9UoZc4q4lfCfbxJfynWStf9Oft4FPlBr89BdHIgp1f491EntVF5OKIbM/vZG8ytcEq1aCXyo4Igg+QcYU9YXhdcBQ1zwWBc0O3DVOLSHrXo4YSg4t+1KtO3RsJ09kONOedvOI/hocxiyMUYc+wfYSkquiQCDSO7I/qz0Cb/GnD2H+EH4z4XgTzG3X4SevgMNj7LO8wV5F+PYdsYxioVfwNNeg/XuQ8mLUOYQrFoELzJ8O5NbZXmB+PPNhE7yTvlDlj/8Odo/gjUW8h+rK5yEGM/CKP8LFuAxtTTP4LEAYq9ofggjHsAYZcKev4A9md9o43HJtrP/DGPPIX/uizbY0Z6bgHV9oJ8OfQ/Iv4B8Cc5eBs9fgPElD1R+j1F4qfldtO1mnP0OfOx36Pt32LvsB0jTnz2KMK2M24ZxrLA9i7Y9C+/6N0b2z+jd7egdc4/1d8DzK4EzvYAw7JPfNsY3IR9+Mhgjezv86ufwfNzLtgGRaMd9+7M+QSIeVyNad+G+T8CTMesZc439SWiexAj+H2aBa2CBftD8DZpvwmIl4JngPngFxtr6PYzd1Ri7FMjfgJyK0XkF/B3EBUWQvI45tRyc50Sq7ZeQ84AMf4YFvo27vwvv2o3ZzQJ9HeS/onwG+kvxpXRnPFc8dpSxPwJEzQBK8Cy/Byi6J8zzztHmWzA3TWBMaG6mkk1WWI9nWFmCeHkYOLan+Tc8u7FvUDz2gD8shjX+gPVDE+RncFV3tO1FtG0ZepeGOWUBns5PFVJMl72Jez6jp/MHRG88l78dz+WH4bn8HXguz3OJktRBjKUF0BoijvKNlG4hYlzZTeleogNmynQ4Sj5GdFIIKYkSiTTql5fSIFGmSblmmm9SN6IeJrFMfiyLo/LdKN/XTAdQOohoKNEIojKisaSfQOkkoikmVYIUWWXqK9EXbk88cfuMNs4mmks0n6iWdDR6chnJfUGKmRpyfYscOWdQg6lbS/IGSjed5vrYfOQaIbedUjb+PuJjSFEyaSXx9V7pp3/Uel/eb2MPGxEejTcPuCW6Wb4Xez9FFkWhvcB+hfa+dkz7r3bCebmzwHmls4fzamchrqHVvhhhXsPol2u5wtLd8oRlhuXflsOWdy1HbCW26+zd7JdzLfae9qvtvezXRGrTPtSanRc686Jrda51vuhc73zJ/YB7Qmsb+HM6sUGO/oI/p+toecTyCN37fctJodgn2h8XHZI2Jv2f8DvecxwVKdpaba1IdaY4QyLkfMd5UGS6bC6byHY/564mv6MItcwiotGxzKN0IRGtrSxLKV1BtMpMmdZEyRStFkIeCyGPZQcRobqFEMZCyGM5bNIxMz1pkJVQx5poEssU3VZvVJ7mN/JsIyUEshISWQmBrN3gu8JK428l5KEdgbAOMGkQSLEONfWD0BduTzxx+9BGWpcIK/XbSihqpfG00g7ASqiEewfNNkTkSlOm2LQSAlnnnqZcbD5yjbASWllr2zgXuW5xm/poukD0o3EeSZg/keaeKoqjBWIxRetqsUFsEbvEPkKLE4pV0ZSAkq3kK92VEmWIMlIZq1QolcospUapVZYqK5VGZZewyLVyg9wkt8mdcg9NAzvkbrlXHiBpnzxIuiMkrZON8pDcTtIWOr9X7iZpmayXe+Q+klbT+e2yiaR5cqHcKJeStJjOryXMlXK6nElX15BUTefXy4UkTZCTZC2hp5RT6XyNXE3SKjlKzpLjSaqn85U0B0i5XJbKCjmMpKVyuBwvR6HmXrKMUFPKOtlPDpOlJC2UneVA2Z2k+bKH7EvzkZQuqrdILiApne7bXXYmJ5or5ys7ZK2yVy5WDtPMZ6XytWhrvWxgOwip7FB2y0SaLaWyTzmoNCtHyEKLlDq5VFlOFluN+y6hlq0kaQW1epGymaTZcq6ylOYgyefIug1oM51XuAW1VP8ymmms0idDcpgyVK5Uymg0JpAGdcGGjcpQZQRpauQCyi8hzUqlrzKg/RnQxz0DsgZ57W6dLHjPdsi+HbM675FOWLahTt4fZnI7LdNQwz77LLrjWpHCGujr+Y5KX8H7tAXYPe7jXa5yNNyJ+EDmpM/F6jyX94fYS/RlTjUUgVOdllEJY4iXgmdySUuvhBC3h2W5E5pS3q3Rvfju+1m2PcP3oj4wotxt9IJ5hy6W/UJJGMOr1YSQldbrtom8+rc22Su5HuwEhtkEdpKjSd/PSrt9+R4/f7GMQ7+2mf3llZWOO9az3mrn/lpmosx+yON4NC3jzPKGXI29PdnEIrlO+yx+2mI/inbW2Q5TezrCtj62ucVh6vNYQ2PN824waq7mXaKU/1FpfS4s2lqXzV2NOZN3L6MlP5u4hebMI/KofF/+Rx6nmfNaS4nlOktfy/U8c9K8eZXtapo3+9ivtZfYr7P3tV9P8+eN9gH279hv4jnUPoRmz18lLU76ddKSpKVJLyR9kHQy6cOksEPQTDpYvVUdot6mDqX5NMfZyXkBzaUvO7c6tzm3O//u3EFz6mvO1517nG8433Tudb7l3O9823mA5tiHaVb9oXu6+wn3DHeV+yn3TPfT7lnuZ9yz3bzPG/iFtPhs2npLy/pexKzvc6PW+flRcmSN34uo2FyrRtbykfX8IHNN37quN4jlCVFyhCZFrfWr4tbvxhreoLlmqp1mzUwzJNb5vKZvMNfh0bQhitaaa/ptbZSLJi6zk2jPx5RrmwYq05WZRHNobl2g1ClLjNlCWUdz7GZlu7JLaVL2K4eUo8oJKaRdOvgtThmQ6Uof2Yk0nWVXOrrLQpJ7yxLZXw5UsiENoZlvFL+FSPPfRDlZTpMzaJ6sxmy6UC4yZhnKrTGP9TQD8yy9yJjH5WF5rOVYIU/GzSbR88gnnUHOeO74uJnilDnidLODOfuED7bOC/EzAkHbQPBZ4NvBGXl22cfjeeUIPFnbzPqEx3H2AORF4Fl8RzwHtDKG0z7/VpQfg/bvIV6N5xoLDA0/KRDdMF8Ig7M9qeStkPuAG3PlSnANml0oPx8c9XBL6Ox28IEoswEyW2AD2rwhYS/zxEng03gmShxKtqrip0XiDe4F9RHPv+w1sAyPkVBmMZddIWMUlKPQ5EIeBo47Kmihsgd3H8lPWOR1sK0ET8BVhyCXQl4O3h9XFQHJeTc2WnDL/fI9eczW017Ku5qk55Oa1dvVYc5c2sVscb7i/Idzp/NV525nk/Ofzn2u59z8hMr7kVdEl+VvV/P/BZhJNIeohmgBEf9SwhKi5aaeaSXRavP8OjONUGNcnmmz8NKaerKYJmaIWTT/zRMLxSKxlNY7q8QasV5spIO/rbNF7GhZixnrrxfNNcspqyToseppa3Vjrmue57M8z4sTPJOTzCsX0dwLvAB8HLgDVwVRhr3gxIfGM1h+KvUHfqZHZYxrS8CXMEcZcXIpRmmcsCh1lsG0T3RZJ9BuR1gnYb8z2/qskNbnrM/R9qt34mBhSxySOEyEEu9MvEtkJY5KHCc6JZYnVohLEx9JfFJ0T5yVOE98K/HfiUfEgKSLkrqKgUkHkg6KoY51jpfEHapbTRF30T0uF53EN/iXLMTttBoYIR4VBeIJOgaSfZ8RN5PVf0ZzUx0dt9LoLaN9zR/I1neQjV8Rd4o94p/ifvGWOCgeFMdEWPxAkUpn8UNlhlIllinVyivit8pryl7xnnW09T5CjFrrLwnHGqx/UizWjdatSgfrfus7itt6zGZRkm2dbBcoOfYZ9gblAvsa+5+UwfYX7S8qQ+wb7C8rt9n/nmBX7k7okOBXnktIS0hXahOyEh5R6jo80qFS2jo80WG2VDv8qEON9Hf4SYclMrXDCx0a5cUdtnbYKa/t8FqHY/LGDh909MrvJnVI6iAfS9KSnHJakp7kl5VJryftl1WOcY75strxvirln9VUNVVuVdPUHLlN7ax2lq+ql6iXyF3O7zm/J18TY4TQ9xMdIjpKdEJID5nQYydyENGKyhMw8+lEnYg6m/muJnU3yxQS9W4hxVNCdfUnGkg0BKnwDKeU9laeMVFEOzHPRKLJJrFuGtEM83qmWSZVm+XnEdH+zrOIaGlL+dY2rSBaRVRCtAZ1cJuNa4z7Cs96oo0oJz1bTN2OsyDa4Xv2RtEBosOwh/QcIzrZQgQ9pu4YyYlom9E+zmunJeO8l1O5Wy/Tx+oT9En6FL1Sr9Jn63P1+XqtvlhfptfrDSSvpbMbSLNJ30Z8p75H36cf1I/ox/VmaBo8Vk9Hj0s/7vF5Qvo2TzaVofKePLq23tPFU0ByT67NU0R8iqcL3ave04dK9qOSyzylnsGeYZ6RntGecVSyHJoKz1TPdL3SM9Mzx1PjWUD113jqPEuIL6caVnpWe9Z5Gj2bPds9u0jf5NnvOURlVnqOek54hddO3OHVWeMNeNO9nbydvV293b2F3t6kKSFe41nt7U9X1XkHeod4h3tH0VVjvOO9E72TvdO8M0jfn0rO8lZ753kX0rWLSO5P8izvUu8K7yrvGu9670bvFs9g4js8g9lu3t3evd4DeoP3sPeYvtN7Mll68ryHkxP1nZ4FyRr3IoofSvZCJp4chIZ6l5xJ+lzq1yk8OT+5m3dGco/kXp5d+p7k4uS+xAfoB5MHJQ/1rEwekVxG9ZyGe/XksckTmKMkcc9y8EN0baNemzwpeYq+IbnSk0ctqEqenTw3eWjyfP14cm3y4uRlyfWewckNyWuppyeTN9CYTknelLwteWfynuR9yQep5JHk48nNni4+q6+jZ7DPxRYwrvL5vAd8IUPjy/bl+br4Coj39BX5+hDv5yv1DfYN4zpj+EjfaH0n8XHgLJf7KvSDnkP6WN9UGtnNvum+mb45nnJfjW+Bd56vznsgeT71KNe3hP1NX8z98i337vWt9FQYLdTn+1aTH7J+na/Rt9kTSh7k2+7bRe1pIk8u0+t9+72rPEt8h3xHfSf8wm/3Ozw1fh1yALJdr/ene/f6O3nKeex8U/2d/V393f2F3qX+3v6S5A36Yn9/ioVKxE6Df6B/iH+4v9A/is6O8Y8nmwxKHutP90/0T6Zrp/lneDv5Z/mrfVM9R/Uylj0dqXcBX423k29kcrO+k8rn0n3nsexf6F9E8lL/ChqjQ/5VNKZ7k5v9Ijnfv8a/nqxNsn9jcrF/S/Iy7wH/Dv9u/17fEv8Bfbb/sP+Y/2RABhJpFCr9xwJawBsIcp2BzAD5lSF79UA++RhdG+gW6BHo5VtiysUs61WBvvriwIDAoMDQwIhAmacL+4N/R2As9ygwgWqYS61aRPKkwJQWuTJQRcjAft7oG8ky+R7JgdksB+ZCnk89CgVqk8cGFgeoF8a4BBbrGwL1gYbA2kAu6TegtZsC2zwrAzsD9RRNhwJ7SN4XOOjrEjgSOK4f9BUFmvWDgSPJxSynWCFTdKR09NUkL/YcTXGl+FJCKdkpeSldUgpSeqYUBepT+ngOpfRLKU0ZTEiykhHM3xslh/FdUkZ6C1NGU0uqCIuKCDeqA4vJ/5s9eYGxPBbkq5BTxnlqUsr12pQ+KRUpU1Om+6zs7f7dyVrKTI+V/cF/LGWOd0ZKjWFnKr8yZYEhcwwa9kecrkyp4/umLPH2DyxOWZ6yMnlfyuqUdfrOlEYqM8G/O2Vcyubk/JTt3k50dpdndEpTyn7vIpIPQT4KuVXfmHKCRuqgtzpls74hKAiLSoJ2T42+LeigHpXQODYGdX1sMBBM98wJdvJZeRYIdg52DXb3bA8WBnszxgZLfK5god4Q7B8cSOMIOXkQY29wSHB4cFRwTHC8t1NwYoorONlzNDgtOIORPziL0LV3sNo3jOR5dO1C3/LgIk+/4FLSLw2uSKnx9PMUkX6VpzGlPFAfXBNcH9yYnJnS6CmlNmwJrorI1P6lyZk+a3AHebU92RvcTffdS/c9EDzsX+8bFjzmySPrDWVPDp6kfunAtKpU6Rd8L8bP1ER/ekoTec6mVI3mpsW+mlSvx5WqpQb1xamZqbk0+ttT832h1G6pPfS5qb1Si8lK81Pz/Tv0Dal9PaHUAamDaDaclMpoTLNG6lC9LHUENGWBblRybOqE1EmpU6ikllqZWpU6O3Vu6nxGqtTa1MWpy/SDqfU0FuWB2tQGnqECA6jlNVRqbeqG1E2p8/VtgXq/SN3maUqleTN1D2Hs8dR9nrzUg6lHPCupL8dpRp6U2kBeUR4sTG2mWZJmVZqDxnvnhawkl4c6+mellPqPeepCLvLkbJo3N+vbQj6WQ6HU+tS+fhHK9pSG8kJdQgWhnskjgo5QUaqmzw71oXqWhvoRas0OlRJiMBLq3M7gtNDg0DDygabQyNDo0LhQeagiNDU0PTQzNCdU4xkZWhCqCy0JLQ+tDK3Wj4fWhRpDm0PbQ7tCTaH9oUOho6ETntVpwtOYZk9zpOlpgeSqtHSKa7Inz9cU1/PTOpG8nOM9rXPwpN6Q1jWte1qhviGtd6CB/SetxDcsrX+AcWNoWom/JG1g2hCvnjacIjGQNiptTNr4tImh8rTJoalp09JmhOakzUqrJn8wMSR1QNo8v+AZIW2hvyR40kd6nm3TOqct0icQLnh9y31WltmvfMup/qW+kOE/KY0sG/NjcIivT3LfwJHgYV+XiJzcLTgqpYZ9L1CbtoLRgGXPIZIbqZ5V5IfpaWvS1vtcLHs2p63xisDstI0R/0ypaZU91rSlaVv8x1J7pe2gtc3YlFJfRdrutL1pBwJT0g6nHUs76VmZOkCv9Q9PlzT3zk9P1Md6Gnns0jUeu3QvR4fRi+Buz3bSBzly2XpmdFCkp2em53q6EC55kzNTtwXKqGRden56t/Qenqb0bvokWkE1pvei2ooJf5b609P76lPSSgghT7DPpw8AH0RlhqaPSC9L70V8LMqPTZ9AfJKvPH1KeiXFWj6NTkl6FXOKvpr02VT/3PT56bWePuxLhKi4F/N0QmZaT3VKXxacFuGeE/qk9HqDe+2+mvQGktam7kzfkL4pfRu4Ie/heEkp5fanlBqe5i2hmmvS96Uf9IRSpqYfYXxmzwxOSz+e3pzi0uenNwenpR7MsHqHZ3TMcDFPb2DuFRm+jFBKHq36GDFWB8pSZnpnZWRn5FFLlmV0ySjQt2X0zKCR5JjK6JPRL3ggoyCj1DuZeD+yZJVnZUYoYzDZk6yRMjN9QtpuqmFhxjDvovS+qbNTZtIs00QaGi/fIeYZIz11gbKM0YzDGaMzCqgM+RKPLLVzQ0qet5DuPs5YlaVPyCg321ORMTVjOrWQVqcZM8kTqjL6sT5lc/rQjDkZNcmDUk4QSrg8w1Jo3GmWbEzrnbEgo06vzViSsTxjZcbqjHWpszOmp87PaMzYnFKqj83YnrGLeFPGfn1DxiGKl6qMo54iQqcG35KME6kNmYLniEx7psMzJ1NP60xr7z7+A7SubkzZrk8J0iLC0zEznWa6KZmdeAWe2dnHs94E6suUTMHr+cyukLtDLkwewTLPmJm9kwfpUzLGsd4/3KuTzOv/+swSGsd1mTrLpIfsL+E9SGZ/Xu37hqWcyBxIa/umjNGBIO0XivwTuT0cI5lD0hOpDcPTDrA+c1SLfgz04yFPZDljXEpHfV/KdN4vZLh8LirfJXOyp2NaIUVQbXAN9yW4guXMaZA7kcdSDeSx6cEZmTNInpVZrZdlzoN+FuszF0JexHKGK3Np6qbMFZmrMtckz85cmrke8kaSV2VuydyRuTtzb+aOtAMUX0U8n/qWpw6gfh3wFtKcWw15COQSltODLGeMS16WeZiieJa3d+rOaDmFVvH+HZnH2JNTiqjNJ7NkRsesRMhjIGvJy7K8ekPqMs+SrKBeluXNLMzKJDmX9Vn5Wd1SZ2cFT5F7oHyvtM5ZxZ4+vgK/Pauvx5pVnDVA35PpyBoUJQ+FPILl9AaaMfOzyshLq9MXs5w5keVAlJw1ltcntIYszsgO9UspTzkRXJM1ISM7a1LKct4JpjRlTaE1TD/PyKxK78KsKVlVtB7I5vLJO9MK42SsE2hHkkl+Us9rnuSdmNHqs2YH1yfvzJoLeQDk+cmDUmfTqqYgqzZrcdayrHrvoqyGrLXJmcHOWRuCu7M2ZW3ziqydWXuy9mUdzDri7ZR1POtIVjNd1UDeSIiUMp13kb79jNjeGdnWjOmBBpN3zHZl+7JD2dnZedldkuuzCwIHs3tmF2X3ye6XXWrskbMHew9kD+OdZvZI3kVmj84el11OqwJjh2vsbbGrjd6xGntVY5eaXZE9NXavauxGs6dnz8yek12TvSC7LntJ9vLsldmrs9dlN2Zvzt6evSu7KXu7Vxj1ZO/PPuSpyT6afSJH8H1z7Ljvfr5vjsPYTWPvvJ/3zjk6tyQngJbsb21JTrrRCwMheaec04n3yMTRL965U83YXzMu8bXk5+t4BsnpzDNITlfW5HTnGMxJzyn0LMnpbdSG3ff+nJKc/jkDc4bkDM+oMZ9O4IlBzih9bM4YfRmtcxpyxudMzJlsPIswdv0503Jm5MzKqc6Zl7PQeOZg2M14qmDs33MW5SzNWWGMiPF8wHyCgecVfFXmmJxVOWuCJTnrczZmaTmFOVtyduTsztmbcyDncEpFyCWU5r/bmoXy4av8hnbzv/nTxeZ/Mf+wP97YFNbF4H/Fs/B0yH8EPwb+iFDCvzPLjCX+XVP+HZ5Svwf+Np6XPgrOdTrNmldBRkmTjwbvDo67hP8C/hg4ntOHB+CZ6juQq/i5Ll8bPhbGE1cbPpewvgi+Cfxn4ENQfjaelK+FBvfiNwnDB/Hutxc88vnGLq7Z0PBb98TXgU/gNx7tXv7Mlrmcz32R97Ns7QfN/dAcgqYJJX3QzGDZ5kWZGdD8HGWWQdPAGutklM8EvwplXsHZV/CGZDbLyoPg2Tj7AUqWQrMRmnJoGnHVYNbYNaMM6jfKZ6LkHOaWBGgcRpuNGpjbBFp7CepZhJJrWE4Yg/J/Q8lFOPtzyD827ZBGd/kR9Fk8CpaFzGVXnM2CPhf6adDrhgZni6H/G/TF6O8swzLoXQe0P4izuR/ye+nFrBfv4OwwQ4ZfvQF5IsrkQt6FMhWQ30BfRnE9thO44yjcvSfk3UZrmVuTwHtAcw3XptSiTCpz5QDk7xsyWuvBXdba3sMbtqw5ijL/Qplm3OV11PY62rAf+j2ouRkl38VZYyzm8Dvt5FFF8DR+Y/YV9Ojn/GkV+cxE1qDMByiTyTJ5VxHGjjULbfBS5vI6/kRLJn64ky2MTxTLjLGDbIV8DUoeguZCtKEBmp7w0k6Qu2L0d7NsTYImj0smGP5/OTxnIsv2Wtx9KOoZg36NwQhOMHyYW0J9HIPecV/mm/2diF4QT/i9EVOwVT3XkOCHlepRZyLqOWrahPt+s1kP2ycIuYFl+Vc+KzdjRPKhmcFnlXwjplijBEy5GP7Gn6SdQMlcLilOoA2Z0LzCnCzM7Rxp1INxnIU+IsrELiM60JJNKHMUdvs+LHY/7njU8DpY7BKj1zhbzD2y9MJdJrLeGoRehZ8cRb9msPXIc3g0O6NkH9ZbElDndbhXPezvRJv9xviiF/9FDTUo81/DBzAWVxrthzwDVxXZ/k18CUbhZSMS+axVouRq/kTU+jxqG4xxbISt3sG1IUNvtATX/hX6K6A5ibZdhJY/gz5ehD5uxifM+zAW4xGtL6JHy6FpxrXPouQYA2n5+yYibGCdEXeskVPQnlRoZqGGnbi7ylFg7QHvHYR67sFZB2reBo0FuLcA3oVeW0ZBftWwDN5y6gcLXIyzEve6FH25GXHaAE9uggXW4779UbLEtAwQD2M31LwKmIz6cxGn76Hkw/Cfa1HPXw27oSUX4uwh+FUAte01rGf4PPQXGlgE/m3cy4HaHsPZtfDSLbi2J2x+Pe6+F5pDBkoYPgO9jvn0Bciv4OxJA9lw3+UGukKTgFjIR0kVtr2YR0EeMtqM+NqJmi820J71CU+j5W/D8ruMOo0YQT2PY955Gle9jjLvAA2mQF4NJO8DzNkOX30MmheN2dmYbfkzXOk15g7I1/E3swgh+Ts4VyAGOxoejrNdwYtR5m9cRklD+6fYb2IZ1tvHZ8l6OAsLpPFVylrY6g2WLT7UczHkzPAzQM4LMXZ3sSX502Rpwdn90M9H+URz1pgNlKtgj4VfXWeuIopwd0QB24pQoggWYL7awGechX0sv4FN5pkIH+ZYg92uxNkE/k6KfaPhk6gtz5gZ7YZHQQO5K2L/NcPC4LONdQj84SrUAzyxTTXuDv00jMtPca9psNvfDRzGtf9GyeOoLQg5ERj1LK7qbsQ1Rm0w12argn6pgVpo5wPgI6FZDnvOsPO3WopQvwc4WQG7HYcv/Qkl/4S7TEJtt6Jt4wyEQZkpKG8B749ePAKv3m6MO2sSgc8dh7DNEwswA8LTOsyGZ2KusfdlTWIBa+wDWZMoccci+NsGyEA528247/NGXKB+jFqHLvB8rDDtz0HGXGy/ENYoNOIF1juI0VFgDS9i6ufwh3T0dBz6OAn3HQBfKjfiy5wrWaPj7GK7MQfthFyElQafvcmo32YgLSPGSLRzKJfv+ADa1oC+Yx1rL0Ovx+PuBWgPfEmxop67UXMTuN1meGMREBvv0qIl1xvt/LAcqF7OEYRRWAtbbUY87sQY5Zo4yW0bYfi5ER341qQFfLNhYeBtN9x3EPyqvzHKqHmjsR6DRjXWM1gBNhl6ROVPIL+Kbzm9zFyq5vqW5RBi/wT6eBFK/tfguHs5ansN5UOsEcAx5Vb43kBcdS3uUgrrFUEugQ1L4IeYnS334qyGsd6F2u5BPX2NNTPu9SFa8g7ucthYwaK2NZBV6KsRHa9inj1saOAnPzFW1Dh7GdZsy9DyY8aKnd/DlTru0hPtmWvaBGt4fjfN1seYHw28wtmViJHH0eZn4CGwjPUDeNozxs7CPNsJ6xx+Q/ZyePhilFTgFc9ADsJWBw1vN+yJeTNkrLvQtuugvw7yTfCH64CuU8B7gi8CD4HPAV+O8n9F35diZu+FOjfj7BXg1xhzGeQR4K/jqmLol0NzP2a6MXh36B18O/XvhgyMGgO73YL6b8H4Io7sHTCymLvtAyF/GyMyFHPEUGgC6Nd61tDakkfqUfRuJ2afRw1PgDwMZf5oIC184984+0+08PeGBm1+GuX3oPxBlC8zdoLQ34XvY3bHVeXo6U5wi8END+eztgXGnG7YBPwe1NBszGvg61E/kIFm/Aq+CnPoUcy2/2LZsgaaWWjbPejdcOtealu5lb9xOdzY5eG+w+DniALa8XF7gEIWY6YAGliqYOEqWG+EcRa7hjnGfoH9zXYX1s8++HYuf4/VugHfWO8Kzf0oWQ7PPIBrHeCldn73/DUbIYzyY9Q8HqNzlY3fEH+Avxkjr8K6/XEb1WZJsvIbjo+b+81DvBuyzkAcURnrKOwCsKe2Yk8q3uQyyktcRrwJzTusof3pIazB+No+qKfKkFFzV9yxA3PxBnYToyC/Y+w0wV8Ff9nYRzd3Jo5nJlJA0wV1DkWdXVByJffIUogeYTaXPzXinZ8IWR/A6qUY4/ue/UGsAfi7nO/x+2/yKsSsk385QV7FGuV9tB99Ud43nwxwPeMx7h6WlVfY/lazVSgz15ZIGswscq6x48a4O/BttAGC39C08ht0id9K5HcwgzJf9pA95TX4/fYSeYO8ueX32e+QI+RdskzeJ7+P32B/SE6SlbZO9peFVQhRQtSfaCAR/35tf5KGiOFilBgjxpMU/3birLj3E/FmYtjDb5o2v4b3TTuYz8zqMQsVR/asxpMkc1VyyIhj1ltS4blrWldhxnrc0rl17Ww8L4ngHKIKTxHk5tbnE/JP4Jh5jH28uYtyGPOkaT/+Zl6N4PeAlYRf8G9Mxrwv+F0xVhSIceJB0VM8JB4VvfG+4PViGR03iD/Q0V+8QseN4gAdA+wvkxW/k5CTcIEoTbgw4UJxc8LFCReLQQmXJHQRtyR0Tegqbk3ontBdDEnomdBT3JZQmFAohiZcm1Aibk+4LWGouCNhWMIwcSeexW2kUTXsuVvspdoPi2PipCKVREVTvEqQv7Wp5CvdlB5KL6WYv6lD6SD+Do/x3R5lkjJFqVSqlNnKXGW+UqssVpaRbpJSrzQoa5UNyiZlm7JT2YPvGY2IOiaZxxH+rWA6JrUczcYhrbKjdOG7RD6lTGbLPGWS7EJSAXlckewj+8lSyg2Ww+RIOZqfJcp3eQ1jW0k+PNO6hGIkn59/Wv/FsvWP0D/I3HYbP0G1NrOsTGJu6Y+z/wPNDbb/Rzimo6QCfh9qWIs6B4Or0ExCPT9DmY7gHuYJfVHbm+BG/QstC9nDwH9qoai3vGJbzv7HGllqa+Rv6PHvaVh+zxol38rfv7mUuaU75Fwub9fNGn5N/EXWy0esaSTfblmCqL+C5P/FVc8yp9V7Lp7FMZ8H/hvUVmnFt9SZWxqZ24eh5pPM7XsgL0GZsVzeaofmAGoohRxAGzIhT2NunWLhb2JfjavymdveRf1bmFuhkfczp3hIF1JxKISKIiHxqcSZiU8nXZbULenypH9RbFz4+b5La7OIMN6ZvQPvzN5pX2N/UZmDt2Xn4m3ZhXhbdgveln0Db8u+2eGRjl7ZG+/A7sA7sP/AO7Cv4h3YN/AO7Dv8DqwlyO/AWvL4HVjLRfwOrKUrvwNruYzfgbV0Ewmn/ZVXRXVZLnccdzQzqVa1IxNkl+pTQ2o2dHlqF7VA7Ql9kdpH7aeWQk/noTPLtVwXkQerw1rqZj1fy0R1tchcd0QeqY4G8XlO+T6RcxEap5bjfOQ6lrktnEaogu5XYfQH955K56dTGzmNr6+tNkW3LZpOd208cV/5P4CwXWrUBS19j7SL28LnyT4tdq1og+rontHE10WI+xKhSNvYZnwd92UJ3TNim8i9o8eQ64j0cbm6MsaOU82UzkfKt1zH51ar61psG6mb00azDSxvVrcj3aU2tdg9kkbuzXkez0gaaTvbi9vFfdivHjrl+kjfIulR9YQmNLvm0PSYdkb15ZS2VsTZIZKGotrG/YnYL94X6qLkKJ/FfSJ+GBkTsw4toKXH3COSWk/T/0h/rXH9j+TZf1iOXEf30joZuvg0UkbrrHXVumuFWm+tROuvDTytXdpKG8/wfOMZ1ncm96kz7RuxcyhuvD4qbWzNa0PMfp8uNe0Sb2ttuGGnj0tbxr2ijTS6H9G+z/WP0sZEcEMbr03UJmvTIJtpBJMj8anN0Ga1lKnW5vF92e8jeK0t1BZpS7UVEZu1tMv0UW2Vtqalj1x+vbZR20J17NB2R+I8co22VzugHdaOwfYRn6RUO+mUXIcz0am1+GskNbHO6XUGnZnOXMj5zm7OHs5ezmJnX+cA5yDGdedQ5wjoypxjnROck1BuCmEi42X8GJMNnZVUf7ye4t9Z5ZzNfXPObb1H5LxzvrOW+9ASNx/ne3VxsR3vU/F4FY9Lpo24Tc7FzmURDHHWOxuca50bnJuc21psVRGHq1F9bXMuisYUk5w7nXtgZ6Z9zoPOI87j0fOUs9lldXV0uVw+Vyimrsg8S+TKduW5urgKIPd0FWHOjZBZ3tXH1Q9pqWuwa5hrpGu0axz6fxpylbsqmCJ+55rqmo50pmtO9FzqqnEtcNW5lkTPPa7lLsxFrtWuCtiRxzd6bi8w/MC1ztXI/UUfN7u2u3a5mnDdftehaHu5jrpOuIXb7na4dXfAne7u5O7s7uru7i5093aXuPu7B7qHuIe7R7nHuMfHY2Gbc19kTonG4dOlFR9TX+Q8z2N1Uf7WFu43tlF/BBMj6wMzTiLx2xL7kTGnOtwTzfl5ZGvqnmyMdyRtoY/r52mwNsaXo9NI3Fjj4ihu/ovGUsR9VNoy78dhUkx6uvZOjbNn3P1a5sr4eTU+XRKFd9FpZEysresntrd7mntGJN7cs9zVHAfuee6F7kXupe4V7lWgNe71TC3r8Eh9kbqJ3BvdW2LWptHr40j8RdbG5vWM3zxPuHe4d7fEPccexR3HX3R97r3uA22uvc163Yfdx2LiMA6jIljkPqnLmHU8n6M41hN1zXFc96pWPahn6rmQi/R8tUDvpo7Ue+i99GLk6bw6Tu+L83ROH6APgp7KcBqpA7o8fSjKjNDL+F68V7X9iXgFfx86fFu4iX9djXe1yi/tTtLcHKaz4X78dpBtEJ5M/rr5BpJfgvwmy9Y3Id/Psv0qPN0NsSwhK5Ct+LaxFJAfgHwVyi9G+ZtZTngK8nqWFdQvUL9EGQVlbIMS+VcrXmJuv4p5Imq2ouYEfF5pmWncnc9a32Qe+a4z7m58Uv99oyV8Vt6M+jvjqiWQB7FswVXKFNz3DVx1GHq0U0E7rXgvQo5Gmb9A3mv0BS3chfaMxVnj+flP0WtcZTGuug3656HfhateAbehjITeDTkR5YtQfgH0k6D/BloyAfqekJshP4KW4BNwSyVkvMthmYVrj0B+CHXimby9AzRW1ICzEmctSejv4yj5AfQfooYuKO9HmV+jzCuQ/wn5CMsdF2O8MHYdMKZWjGniSMjdID8C+RpcOw/XbkJrZ6L+l3CviyEno7zAyBoc7xLILsa9WE7sg9pyUNtk1PZHtLwOJbeid9sh3wu5EvK3UOZtyEchq5BhN6vxPkkC5ImQCyHjLQipQDY+U3gQXoS3cZQbIY+FfCXKPIsy10EeA7k7encTencRZPiJJQNl8Jsu8nLI8FJpeCk+61Q6QsYbJsrdKFOFMn0gD4fcFXIeZC/kgbCP4UWZ0NxrvKMCi2FMlR9BvhryTzAWv0erXoWMay3wwET4htUGi/0W9fwD134P1/4e+jXQ70HvQrhWg74v9L+AbFj4h7i2Cde+i7b1MN4eMTABcQGPsv4J+uG41vD8VZAREfJ/YRn8doIyEXr4mIQnJATQhirU/wvoS9G266DvhPIrjE9a0R6UV1Dehk91ZQ30+CUGZXPzUKDiUODhUH4aiTJLoLkKXDAXxtl9OPsey4RpQ/kTAdTzPjQhlOmKMnNxlfGcerDg30tQEm8VUiTFPIt7SEwSBeIH4hHRXSyl4yrxNzp6ipfFFnG12EbHN5S/KI2il3Wzdaso4m+li2I8ZZ4rSojmi1qxWCwT9aJBrBUbxCa6YoPYSfIesU8cFEfEcdGsWJWOiktsU3xKSMnGkUfURSkg3pOOIqWP0k8ppdxgZZgyUhmtjFPK6ahQpuL3SebgKFBq6C50UG1cI+WUOUzKAirbUSmgueawtRve0FvBz/2ZW4O2sXhXZCyjnKlhvgyan7GspKG8A/rHmNsegNwPZXqAzwYfhNrWQB5t1rMCz6JX8Lt2kGeDX4Q678XT1Gdxl2ZonsWvkoSZWxyQ38AdX0TJSa1PXy3T+Ky8x3o5v3OCZ8j/v72vgc/qqPKemfv5PE8+KMaYRhojRcQ0IkZkEVlKEZEiYoqRYhqRRsSIETGmNCIiIouIiBGRYou8MSLm7SLyslmsscVYaYpIkU0Rs7wRK0WKSFnKsilSSPbMf+a59z5PbkICSYHa3/2dc+fOnXvmzJnvuWfOvMb6GPQns+Xff1B4F/Bc4MnKjW9rYZFtP2x4qDJQrCxuutJCxmAqA0PZMJbH8tlw9jb2dlbA3kkl4J/YaMrdSZSzU9hUNo19kN3FprMPsxnsbipDlWwhW8KW4t/C0xwWQSjUYILpKGFz2Dy2gMLMYovZMraSrWHr8IdkC9vKdrBH2C62m/BedoAdYq3sKOFDhNfQdSJuV0Js6tiPf4ovKAuX0AGStlZvwdsfyrdiJty/h3sH8CqEL9f+L0BT8AX8iXwBerESD0R9aMVZy+fkV5QKBj3a/cAvQCdV4vsRph34vcAm9Jt/DaykeUGqRJM0P0E1aug/wuo2NNnLjQK73K6wq+wl9nKKvdpeb2+0awnX2dvsevJvIFej3WTvI2i2W+wj9jH7JPmdsdvsi45wXCfNyXCyaSwh8VAn325zCpzRTrZ9zBnn5DsT7WpnilPozKB4yp0SikVSbSIK3uWUOkJfZY5rb3TmSyrxi2ioq9JZZFc5S8lnhaRF7tXOWqeQ+CknqhKWOxucTcR/A8VQhVjocjZTDNnkIr6JiyXOw8RZob3K2U6cpVFsO51HKWybBKeS6NQ5jzt7SB4XKex+5yBRFaAQh3riToL8ppGeG53DkrrzjHPc3ueMoxjzATI2Baecs5JuPBZQjIPkgcA5T/f19BWBs5kkQBck0e6adq2T60YpvRlOmjvAzbTr3EHuYI9aozsMqQvGTeAOd0dSflXL1BKX0hUHmX75pQwp+eoNLHfHJPCfAPRuo5PtjncnuVPd6R6HAQjzl37uTJ/zhFSQvztL5rIGyQPF4fFfRfGeofHjFMLz7DN0l2+W2FXuAqdSWolxl7kr7Wp3jbvOfZDKxnqU03y3xq53t1Core4O9xFnu7tLypDkutvdKyXpHnAPEf0MipHy0G11jxLVfe4Jp8A97Z5zL0RYxI6kRAZGsiI5kSGRPCqX1ZERyE2KITIqMlaC2xoZQXmHL+S7yITIZJQdT5pKcs7myDTkuJenVIYbI0XEQaXdFCmWZSsyOzIXtMsjFe4yuyJShbK60ynFFzKXhX2ReBli74ssiSyPu+VFrlVUxtLoXk1AZcwdHCnCtZGu2khdZFukPtJA3zRSDEMiTZF9keZIC11HnO1Ou5MdORY5abdFzkTaIhejIupG06IZiKHKvhgleUZzo0OdGTKOaH60IDra3Q2uKObouOhEkt4+d0vkWHRKJC9aGJ3hDoqW2PXRUplL0TInA7KosM9E50cro4uiS50SShXVwOgKgtXRpdG11NbsjG7w5LUzuim6mUb4MvWrqM3QcrfXE5e4OxnR7dGd0Uejj8taFPdzo9GlFPceCdH90YPRw9Fn7G3OUA9Qt91D0eMUbo3fLnjQ4BQAUO+jpwjORs9HD8qyE22PmaiHcTeVIuL8VCwaG+DujrrumlhmbFBscGxYbLhXwpudiRRW1dOW2Bj7CJVfCcdUubNPRk7GxscmxaZS3a4mv7pIUWy6bG1jMyMXYzNjs2JzYvNiC5zRsj0k/ursfdHDFNNCap8vkly2UWtSQOFVa0z5E1tMssuWOU+paLbPxJbFVsbWkP+62IOxmtgWpyAy2W2NbY3tiD3ilMR2xXbH9sYOxA7FWiNDYkdjJ2KnY7uo/XmEcqtJtrmUH9Q6xc7FLkAmxHcKUy2lLMHkGpdip0hLUcM62uSoSo0AgHeitz4vsbSMC/tVDBYhJd7o99NiDMJvxarDw3i7EuGPwwd7lYwShFQjiXXwn4+QW+CzCu5suJuA6/DVcrgPgNoFuB+Vel7GXPhgPMF+1L6IqMFtLFD+CLMAGmGzwOczeDsd7il4Ow4+I6HphhMqeBHepsFfWgzjjgs+q+C/TdnWhA/kwAcDpwJngbcdOvYS6OItgLbRAqkDK7FpA2+H/3nY6KpXIzBoGy2GFtK/yLQYv1NpB1dlwONBJ0NxCDotCHNC5RfmIkWYnWxF6g4qCdAIkfKovVFagpOY4m3EyKwRkmyEpiFh44CSBnIBq0eGQLzPgsPT6swcpOs0OCmGD97aWUrymAntkdicCn42q3ICzdZVykfKkGQu+azFVyngMwWUF0qfCNLlnoX8UU7sRyDz1VIyolxi5xj8ZyHfGfwxcrXPqZIDmnsh58MS25tUaVTnZsCNUamxCOFdWEc9CXupyxU/8Fej2z2qZOrZXi3ytAS5I33GI0eKENejSgLgth5SqkJODYD7G6CzGzQHgpN9qu7AjTQaG0CtGuPmPTh5IAu4Av6zEGMZ8rQCNCf542bjBOhsUyNs4Im63kWkrgokPEJLUsrkEMKUSvrmKSUr+CxEqRihS8hB71yXdfCpg3spwg9VWqLApyEZ2J819bxC2pwjnmtRAmtRLw5CJ/Rg3GodlQqcYaIpHETdPAh5HkSpVnFJn306/EGs8B3ETH0Bwih9vVqU7RLob5ZAS5TCmP+s5icIPwf4+/C/DZJpBG/jafbFzW8i71YDz1F5BPxZ3kohb0FcGyDhLLhLwPkF5EIrfGrhsx5pOQaf6cj9JcDzgLOBp+LtToSso3mgPDtlAaQkKSB3rKdQj5aipN0KTlQrOkjPiDKZoBk5Ycap/5Jt0D+Wzg/1OynPMJ5yHLo/POWs8Y6U4ymnAGc1SPd5gnb1nGoSRJV/6gCCTB2uXYdtT/pOu1MHaT/tj28HKFqe2wy4B2uI6ntm4F0chun3pk8LPEZ9SEjP8QCvZ0PohfEU5C0IA3oGSOtwFWfqSD/tHl/t6r2UTwK/SZAcP9LQHpD32UD+aPnhu6iOM+qn2fPXeQgedBrlFZSjJ88BgfDxu3w3JpDHgXdeHsr7eH2fFODhbGLceB4WuAd5N/V9asj35xPTmDqdYCbBrCQ+g2k63kV62ru4J8XZqSwEIVBm42nwytPgAI053cQVlv6z4bx49AYF8iFeZ7Rf8t0LM49gAcFCgsXdyOU6uXvy1fcu8+sydy/dl7l3krGW0+XuCfUr2rm+deI/Tn9ZoO6sJFij3Wv8cAlleV0gzIOa/iy/vU6tIdjiyyyhbMj71qR6uIPgEYJdiW0Uwu4m2Buoi/H7AU3jUFJbcz7QzrcSHNXuEwSnCc4RXFDtehpTfmk2QYoON1y3l8l5GJdlsj/FlTZQpy0QR/x9WpZKQ0IbeLmyltTedttehbVLpuIpLcf3TxtCkEcwIiCrrtqh4130RdHO/mmjtJwJ0sYSTEjsp9ImE0wjKEqiNdiHtGKC2do9V/e5mYl9b1q5vlcQVBEs0f1wF5C2XEG83KWt0vfqxL40bT3BxsR2Oq1W3+u0HAcm9u3xcpC2TaUXaawnaNDfNSbKK62JYB9BM0ELwRGCYwQnCc4QtBFcTDmVLnrQJp1N6lMvd+9pW3c+qbz1kH5C22h23QYl9Mth98xwuCwfl2t7w+Q3rJt7d21otIvxQdi9N/kTlFMXfWZo/CF3bzx1NlHu6a5f39LTVD1IzyDIJsjVMFRBfLzqjb/O+2U5PT9pbJqZNC4Ojo3j8e9V/UR6QaDeD1D1Tta/IL300V2MvTXd9HFJdTG5jdJtUfrEpHH8AFWP06f46UsvDLS7Olz6jPDxUHpJYpn1ZDTAT2t6qXqP/cvQ8JGY3L+C+1fQqIGNd4mtJyU2n5XYfpfEAtjEW/Pz8H9YYuebEnOEF/BxEca5BSH/Bv8PA2+V2FD0/ww3vjV/D5/fgGYr3LfDrfzvgdsCvgk+4+FehG8rgdsRYwpwLt6eRci74Y4gDHyMGPxfgv9w+Pwr8F8kjoL/CNLizgH+Mt5uBOU1+Oo2UCvB20l4uwQ0t8D/EPAK+PwVOBU+6cBVwAL4vyCTTcDz4fMd4HLE8iFgyMGcC6xkmAH8W/isBp4NPAy4CBjyMT8N3lQa3w3+fwaMt66Sw7/h7WfhbkSMg+CeAgyejaOgNhr4V/CHzC3IX5yBG1JyshDmR6BzJ/zrQQH+1ki4a+CeCXwcPigh1giUvRS2mPApfpoJNrDzuQDuBHc6M92Z7kz2WneRu5hlUv58hd3sftX9Khvkfs39OrsFJwLk4kSAt8beEruNvT02IjaCjYydip1i70zZnfIEG5XyZMqTbHTqTamZ7F2pWalZ7PaXPb7xjPHlBKtwOgbj6wk2EtQS1BFs08/1BA36VM2N6jRKwD4dRp2w6cORQJj4iZtn9AmbG/1TNqU/TuLpLcRP7slIPMFH8oFTfPJ1XG3eKZzhMJqN52P5BD6ZT+NFvJjP5nNxFQWucs9Vwav4Er5cv68iWMWr+Xq6NgLLu3LV6qe5FKpKf1tH326jayOvD1wNXVt+6wubb7DtlmCNTVmB62yTrTtrbF1ZYGs/6qwnzo85YyTnUkeo/ag+H2a8f7oLzoPW573YjwVOd6kA3uyf+iLpeKfHZHinvjCcscPszwAvBn4P8FdQW6X+yaNcnjSZhjM7mFvk3k2tizyzw8KZHVGc2ZHqLnS/wLLcZe4yqjfL3RVUb1a532C5sfzY29jg2MnY39jQlKaUJjYs9XWpr2NvSb059WaW1290b5NL+gQpSTBQQ5a+5xAMIcgLwAiCUQRjNeRomKDvkwO0ZNhpONtGQYqmHQf5rviycBs0bhKvXZ18uvcPu/il93cs8WwSMpzSznCGS9wO4fCAZUJZbi3tXwl8FzRpn4cbJVNRk+vIl96PPw3s0nmEKWGCVzGLlbAhbPKr8DKCYJbIl39nRAG1u5YYKT7CbLFSrGT5abelfYS9lXJmAOXMhFel5UnM5Lfxt1IhfoG/yAz+d5HOomnRtDz2RiZMl1lUoF+V06vwKvwjtxEf0H9ES1kZy8Zf0Deyreyn7FbWQNebWRM7yIaxZ+j6J3aUrtHsGF3vYs/RNYb9la53s7/RNZa10fXP7Dz7OxvHXqJrPLtE1x1ccMEmSJNm7D3cptHKRO7yCHsvj/EYex9P5alsMk/n6exOfhO/iU3hr+GvYe/nr+WvZVP56/jr2Af4zfxmNo2/nr+efZDfwm9hhfwN/A3sLv5G/kY2nd/Kb2Uf4m/ib2JF/M38zezD/C38LWwGjaxXsbvlKJrN5Bv4BvYR/iB/kBXLETa7h2/im1gJr+E17KM01q5ls/hmvpl9jG/hW9hsGmnXsXv5w/xhVsq38q3s43Lczebw7Xw7+wTfwXewuXLszT7Jd/KdrIz/nP+cfYr/gv+CzeOP8cfYp/kv+S9ZOf8V/xX7DP81/zWbz5/gT7DP8if5k2wB/w3/Dfsc/y3/LavgT/Gn2Of57/jvWCX/D/4f7D7+NH+aLeSH+CF2P2+h2VAVP8wPsy/wP/I/skX8T/xP7Iv8z/zPbDF/lj/LvpT6vtT3sSWpX0+LsC9757Nn6VPz7pAawfZU+Rc8bU+a1GiQIQYFTpKdEHhHYW9a14mGHCnz2A+SaARDTESI2m5CvBchNnfDx6REPtInI0SGPvc2G2HeF5qaxDCTQ7lNDHNnKL+JYaaEcpyjw2Xo8zI78yzoe0WJaW30zjwnh/lACM/JYaaF8Jwc5oMhPAsKobhWYQpD5ZyJ3BAEgxDqrlBJ5yKktCuUiVDTE2ml/SE01IeSQrWEhipKCnU4NNSHk7ivRAoHaf655n5GqMwzNTWuad0dwn3nUDNDuO8c6iMh3HcOVRzCvQGZK/5VDt0Twr0BCShqKlRJCPedQ300hPvOoWaFcN851MdCuJf7NmQtNwiyYL+LsdmhpaJzuHtDy0XncKWhJaNzuI+Hlo0sHVJ44eaE5nvncJ8IzfnO4eaG5n3ncJ8Mzf0sLyTX4cpCc7ZzuE+F5m3ncPNCc7dzuE+H8Gdq+Q4OtOXlIfyFhftMCH9h4eaH8BcW7rOd+IvvfBnJ5LoPF3JnbLr4sfiJ+KnYIf5dNMUisZ/HGmK/iD0aeyy2K/bLWCMoDWXpBENZPiugEc046r+mULs4g+pUKeEyNj8+/+dpcr2gfQ1WDU7KdaKOIR2ydfkf6BimMFjOVdqIMgzfjJDrgeuVTij28rjwSaGxlEkxVMvZmfim+C7NZx8QD7BI7PHYbhaNnY+dZ6n0zhE14jF5FrbYy3LEU+I59mb7fvt+Br0w9h5KUyObmH46/QXqXdJwbrcIgHzmSSD9jQBIv0KaP68R68SDFNsWsZUk9ojYJXaLveKAOCRaxVFxQpym+zlxgQqMbaQYA40sI8cYYuQZI4xRxtj43Xs/wZhsTDOKjGJjtjHXKDcqjCpjibE8TsdYZVQb642NRq1RZ2wz6o0Go9FoMvYZzUaLccQ4Zpw0zhhtxkV5N2mOKr8308wMM9vMNYea+WaBOdocZ040p5iF5gyxxSwxS80yY6w536w0y8xF5lJzhbnaXGtuMDeZm82Hk+8ef/G75i9+98LH6XVx76nczO3mTvNR83Fzj7mf0nMwLq+4v+LDPJwsL09OIfJJkEsP5RHPnzi/wfhA5xnzuHnKPOul/7zZbplW1BpgZVqDrMHWMGu4NdIaY403S61J1tR4PlnTrZnWLGtO3N+aZy2wFlqLrWXWSmuNta5LuWi+vFp2EviTwA5qTSXc0P/ld8Lnr8AzfL1y9n+Ab5e4Y6vSzMXb/wZ+G96u9DVV+bfgA618Bt159iZ8+wRwDsJE4L8CGDrCHd9RGtB4+y/A+Iqthfs1cFcDWwh/k68jz6DRzKBL27FT6cgDw4chvR0HfX1k/kPg9+DtdrwF5fbvYy3yjxJf/KuvnU2jDhnm78Bz1S5C4M8BgxO2BO7HgSEr9idg6LCzL+Lbr8H9W+DRwB+A/z2I/SHE/mNQKMPbvwBDGh1nlZY03oIy/4m/I0FAVvzrvrY4V/y3+frXNEeS+F7474cbevE0u5M+eMuG+/sbGPZC4uRy3rFA6X3D5//DB/r+7S+AvoG3S4GxY4N9E/5qRwJ2VMi1cPJ/wN97wX8PfB/8oaltIO3GEISZjbdf8ndgcJQfXqA0qYHVLgrskKCZsPz2IvBdePvveLvL3zcgPg0cg38VxntMz5+GoY4soD7BSOgvZE8RlT2K+F7kI5FZkY9H5kU+HSmPfCYyP/K52LlYm6aRERjTf46wICrf7uF3g0O+kztTrubrtd1+He/PoXFOodf3si+U8dVRT55oxVWeMN+kLY82US/eBOujdb79UfmOZ1NoebXQJdc42sgvF+BRkzZKWTMf2smKqUeDF5B7NB9Hbxv5RHoreZBhiS69Hc0a+BSe7Z1OpGox9vcw7CJiXwmUc9Rr9m/AaCHZamCUnA60CQx7idg2fy8RQ5vJsEeEYV8Owy4idk6NRvAtds9wtAA8xW+LGPTo2c8DO4f+llAa1TixQueNxDWBHM/GHNV/L5grvie+xxj+fXH7Pvs+JtxJ7iRmUP4vZCbl+Tk2ONZGOX9r+tn0/2ZDEmhm6rlRYZ9SzaIRWA6u6X1KdwhRyNPrAp8ntyzz1Kqgpsa6lFiuDh98L/GzARkUkgxmJIS7cl6DtLvnoLkfOWjuVKaC8T+l3w6lez7NJjO7lenV5psckQ+nq9TjpH/iyaPxwQhcc/QKU3/FpOpNYb+UGVV7phPM7DfqObDd0PfUsykHcukqIijuR/q5sDLe9/QHMZt6VXnNICjphxj6o+Q092vJae7XktPczyWnuZ9LTnO/l5zmkP7/aik/Fdr/9xXV5P6/r+hKCRTrlr3SoxkVP/BGr7fQ6PUQGypaxFE2Qhyjkey77Uq7kt2O8ex4jGfvwHh2Asaz8g9Eun1f5J5ISeSjkY9FZkfmROZGPhX5bKQi8vnIQvAQlFS1llTlVaTo5eI4ngtrdS7cCDzL8UgBjUgyNcfdjfF6SlONPsq80Udln48JespJfHwyzxufXDteZF3KTapLqq71rkbM6IMa0bt44+V6Zh+U696neBileXAnqcX7+N6lYZbXl1b20Rijp/HHe8PZXm/4cnNwOVk2X2NZNl9zWTb3SpbVXi9+4/RNa70Rwo3Aczyf12EMeaNwLXu/ssDc+1r3fvMCs/Nrx0s+jdYL6ConmKtXUa8dN7L+zuiT+nslPenMPqmFvYs5XpeK+6Qu9T7u2XoemN2H7fWPesyBmiuWYq5Y4pW+l5eHHObQl0OoLg6BFc+ca8KFLIGzAmsK12YcNDuwKvBycxBfN4iXhmvBQ//kQvM1z4Xm6yAXesaDWqOP62kGR8MP4Y/dOKqtFeyA/CcrHiJqxQF69xLFTxDNT0bKQHcBKN+naUvue/B3L/Zi7EU2FWOLD7DXSRvCAKbvyWDru6nvBoEIvA9+ZyV9e5e50FxsLiNYaa4x15kPmjXmFoKt5g7zEXOXudvcS3DAPGS2mkfNE+ZpgnPmBYtZtpViDSTIMlutHGuIlWeNIBhljbUmWJPNA9Y0+uqEVWQVW7N1yLlWuVVhVZFrCcFya5VVnfTdemujVUtQR0/b6KneaiBopKcma5/VbLVYR+jLY9ZJonmGaJ7RNNdbbUSzzbpoC9tNpGmn2RlWm51hZ9u59lA73zpjFxCMtsdZ1fZEe4pdSDDDzjDX2CUUrpCg1C6z59uV5gl7EcFSe4W92l5rbzBP2xvsTfZma6z9MLm2k885e6f9qP24vcdaYu+x99sH7cPWerPGqiWos5+xttnHrQb7FMFZ4izbPm9Ns9utaY7pRJ0B1hAn0xlEMJj4rOj2KVkugSdnWFwuznBnZOKTne+MccYTTLLHOVMlL850Z6YzS/LizJGcOfPss84CZyHeLQ5/1zclxFnmrHTWOCvtFc4650GnxtnibCXY4Tzi7EosE4khe1EmEkpBt/neXU73Sd46u529zgHnkNPqHLUmOCec0845ggsus3Nd202xLrop7kA3y5rt5rhDrIHuEGceldhya5+b546wjrijkKKEUuCOdfMoZB7xutuJEnf73QlWizvZqqdcOWpNc6cRB4VK8m6RW0wwG3VzvdXsziUo1zKb5lZYR+xFiCEesopCoh65JEF3OdJ33l3lVhOslykiCW4kOW8k6YxzNyalodatc7cR1LsNVpGd5ja6TW6jleXuc5vlk93uNjqmu88ZkKgJoO0RKl0RaD1qu4ZlAZ2ozb4dSmUllEeBYWGUNSn7iAF9mweBSwJ6Mvf7mkLKSqjWm1JaMUoHYI+vD6MtaBYFdFpg/49d9DWLlH6C0nri6b4mg7JaqvSd+Ifh/ySoQb+IfxRYaR8F7Dsaym7oNE8fRmsyKO0pAxo71AN5Wj18MXyUdUboL3HYLu14i6+7pay0ij/D/zHQVBo703wNMW39VMX+LoQBZW3DshBY6ZIN87UpjL2+RVg+xdfKENDnVlY8lY1MhrwwlJ4PLE3yYl8DRFtyfQ7+Y4GVDddiXxdOLPCtzLLCgD3X4wGb8MgRZclS2enkSq9pdUC3BG7zFDBsQLIauCf4+k5ydzDhyQELmr/wtZU6somSlGQ9JHkhrsOmbNwKaLVx6J7ZN0lNJfH/YFlTaW1B10v8l5a2pLBKh5Sc/Az+H0SY1/q6YRw6Zuywr+MnlO1VVZYgPWUllCmdFtj+FBt0WW2lt8r6LDTxOjoQ/pCM3YAujUDNYuCzo17XI3oroGXHVF5M0TlbH9d5M6EdbxR0nI3rzFgoGybqsrnW1/JStmnNpb6FYAP1yIRemfkF34qw8biyLxuwAfw0+FmmR8Sq/tZ7FohVed6r62x93E4wH+7pPap9IHJGOVmP4+67Qg0rg8Z3CyL36bHpeK3FwdjCXlMSkpKmsxD8TfYoXcma1ZXHXqV3O0y5RvFnBaQoc2Vj0vtpVy2dMKqFfZDqMLoDvT1UC703cl/SH/T7yUhN4VXF2pnqFJ2a6X1Mt6vUtPRLalr6KTUt3g63Yi899/fZX+p47st/pLI3EN5f0vsv85f06r+U0pfpmqDbtape10QeKdP7nUowu14VoBQjDkjq4iGa66ZC9mmQfTpkP4Bkfz+7CbIfAdm/HbwWpD+f/jx7B/Jh5BXyo3bAzMIpSauvC46kfkNGXKf+mnOj8ivzusuvrOsov9Tu0MkeN6q1vnJ5l6J+VPdx6q6GKyX1Oagla68jvuL99dW1SvF+qO+oxfd/qj0BUzS9L1zhWDCeB/KcrSxYUVrrUey7PLhSvuSflLlUB7IJc7buOuLMhr2FQbhkvqy/jngTKB2yVeV6ZLjoiui9HP+Q5S7WHIwc5K6UogRu5a6TDSTD649ruSNYjusayZXDlibJuL9nHi9PvuR4aeSvyBSa+EOcjTIn7d4te0Xmop9CqY+37BWZj4OxU01qvO/GrrXlr8iclPt8SrBGJNgwtO1hLeUrI0eHBVLLX9FptVgeXVJPcRZ2/smZxys5Z4NplbvtVr+i8zafrhzibTb2RcuVkTWv4PTKdkmOXKW1l+FaH3BRt2tAvR3f9qSdzGMj2DgKK22cjNbrZF1zoeTfX9zIEi7tlG4gt6+XuKjPNQH7Q44jPN7FDcW5Cc3LfFaOv3XC07+8MaTuc24EdEdvDLmPpGs4LO9spOeRNC/OuYEkLy0JSc2oWnKPoVQM6lHLcX3lwJhAKsQNmQaLjaVrOJUe+a9G2sFbcJlSdH3mRDANBj3diKmwqB8dR/3AKKw7byGfcaxCWxu4kdIhV2sk9ZlYrZmeNAK7kjh7qv3aHzE392K+OFyPxoZpndNFfTLu6Wnq+5eH5h7mQDb+l67BWkgRW3nVawP9LbNcj2NxA/AbX31Rf5UEm5E0W78eJezza0Afe9V1L2O5kyJH/yEzsKNi9XXO8/VT75pvsHrXfMPVu+Ybrt4134D1rqdSlutrc/SaQx7xvrbPVpz6u5XLC/AuXuX8ZeFcrU/O1SsO0lbXuhuEdwG9AKkNZ8BuTZE3L+n/XW2v1rKXn3N/NX2uXtm7ccrqjV3PlDZJ4VVqk/R8F7WvE1LcRzohPY87rtmx4ppodvRGRjkep/w65jOoZbHyGmhZ9EaiPp/XQleiNzL1NR5WXRONh95INf4nv/qa6i30RrrDAjzzG4DjRB2CtddQh6A3Ug5yfC01AXoj5+D//HXX9H9+T7mWO+ny0ZPK8Uaatttdmmi5O1IJ2929PrVC7tq8AihMOGu3mJd7p+rKs3QrcGpuLZ7r+Dbyq+cNvBH+5byJ7yOfZt7Cj/Bj/CQ/w9v4Rd4ghHBFmsgQ2SJXDBX5okCMFuPERDFFFIoZcQA9CZIeQJQgXADCeBOlokzMp3iJL+lO4EvyFOcnzksIH0iPpIvvKEylWASeKniTWCpWiNViLYXfwNvEJrFZPCy2i53iUcqJPWJ/Ai9EK77nWO82HunvVRVN/m5a/oy/M1jtdFQ7gNWuX73fF/uJueXv6BUfDezfxa5lY1lgVy52kYpif69tB/YT83x/d6O4099Nq3blCuzpFNg5arzo75FVJxjoHaLYASnUnuOf+Ttf1R5KtftWnozCuDkA7k2Bfa7nAjb4Hw/sPFZ7cHcEdkKrvcI/CeyUvejv8VU7O9WeTrVH2cA5EuJSYH8ndmQaau/1ZG9nZ9zSSHwX4BcDNvOF+J5nVz/XCyHPMLYoz78j1onvxs4nhcvxwn2JsCnWiG+JavGAF0rW68GwejWzy5MFVEi5V1mWELm7fLyGkTitTcFUDdNxly2x7Z3qoUoT9hVz7Hdl6mQOnKnQvlfv1M2j1nwS0pPaZfvS1u15Oamw+s81GAG3tIwv7wLuev2+AeHTqG+uZuvZRn2v1fc6fd8WeF9P9wb9HL83Bu7yvTxpoJ41sxa6H6H7Me8eD6fl0oEzLjpgob8D52B0YGd/+9mAXNb79U6M8Wtrhx3Y01/t71/vmIdva/195B3Zfu0mKctzqCZjRiTl+G0qObJFzyS3Khvfjpcl8UD42QwkaRNnPzFomCjIxA6LnkA5q2BVbAmNNZU0qkmuVZB6Bbnr6P02gJTkbMx0mZ/eduyxbkeLcQktUjvsGVyCfNpRjy6hhrYj7ZdwLscl1PF2tAOXsEfsEmTYvjX0vL8lXi/c3ekWnI1IOAFwyWXOs5AtypV89Wt9WpRgE6EH0O2ZGV2+S8FpZ10BD/FL8c7DUhA/FUtaqJ1Pb6bQcyX5LwIsxfwROdV+0M8XnQvY9X4JdhfaG/2cUqW0HS18O8pnO1rLS4cDOT494XzDUXp/zJchm29eRh6CWpBKvc9JarRwNtv7vqvWjtN4q/c7uFU84Vx+u4dcJn+9tEfnpHT/9Xeu6ut1V/X1d6/q6wd6/HUGlVRZr/yvL/+d3AF3PiTuryDuNVfIufr6W1f1dXUv0p0XSPdXui3R/nfxnexqVCBXJwZ2Gvsn2ujyZwBSK7eEbenFNz0LNxAnG8nd7Qx2VpZp90p9l2PDddr9oL4H3XJksQXhBqKFmk8tUxm1SpX0JFum1bjKcM2HXtuwQP+rztc6pe1NM88SD0ahHbuBG4BxYtgljB7bYVemfUGgZ1F9zYhA+5Yb6F+K0fpI2l/tw7196iyln3gnt5ZgnbW0X+ORGtmz9LmRc/o1pmzIzMQfmmw9FuiPuGTZVmMA2EoQ36dZgWwhIkzOGtIAHHWJBazrRInHOR3PyZDWuwm7el1SPgk2QNbRjuc69ksA1RdT78ZX1oXZ1MMFT7BMYc7Fv1+a2Nn3QgubE+K7Msz3fFMPfYnP9uf7xYfS9tLnO/Pw0t/COHvpoTDfv/9nD307x07h2uaHff2iGeZ7blEPfUNjOr8ulM+8MN+2mh76kvwurgjJ74ZQ+RVep6Xg2vpIyTwVJoOL772q8ibnyfL8qyVd9LO9GzPSbFoMoDbBB/nMk0DoeyE/wU/zc/yCYMIWKWKgyBI5YojIEyMIjxJjxQQxWUwTRaJYzBZzRbnGyr9CVIklYjl9tYrmd+vFRv1VragjvE3UiwbRKJrEPtEsWsQRcUycFGdEm7hoCMM10kSekWFkG7nGUCPfKDBGG+PoGm1MNKYYhcYMo0TkGKVGmTHfqDQWBbGOV2EVL7AOg2874+5Taiw1VhirjbXGBmOTSqPyCUmjSl0wXcEUdZsWJTfNA2jqrzYbDxvbNf87jUeNx409xn7joHHYeMY4bpwyzhrnlfSMdtM0o8rHHGBmmoPMweYwc3hI3iFGbyUOKyUC537yZ/2TJfXpmU/4a2cc53Xy1wfWyLBuxX8cOE0y5ttDY8/7p17yv/hW1LhaFzsGrKyxcfjDOh97wj/PVJ/N6gTOx/yhf76qXl/7MsZJP0w+q1RZY+Pv9M/x1KeCKottz/srcQIp4sq+3B1wv9s/n1RZERTqZNh7k08m7XyKqLJqaMA+nsDZo/xFf8VNIHXiE8DK8hss4Al1TihW6/j3tXW4pFNT1VoMVxbq7oaP8lf2FbEaKHDCqVCWFe3AGissywmcAWoCGxhZihZ/1cZALogfwA2pCqwH8SO+NTkD54cabw3YHnxfYFU0RVtDmuqtIfZ2rx9jWwHJ52g2B87RbCS3f/4lTtHk2TxXnpBJmK74OZrwwxU4R7OA3jQTVrSaJR1Q8WhQPNvYEfIZTc/j+EQ+hRdSTDN4IS+hEqyo5Mfrj7I5aKzxy7RaXTbU2bpqnfi3vrxUKVdlUdUiVXZVCVA29bQ1xjsCNhbv9Vd2raF+OdNruicC68ooYQZO2VSW+FR+m1ilM57189LcrvOsb049vb6v+JrekD5N86snvfbdSa/xXBnu2ZCRqxK14kdii/i/4qdiu/gd9apPi9+Lw+mnkbZc+iKXDWX5BENZAbnl+uFock300o61P3ZnII2qPj0U4OpWHXsmVjynB+xM9q5cGESmECDttSb+K0z8U6j+E8p/ccvxV02B/Ccn/et5E/z3Jf8tTPxXyOvlXzrehH9/MnwcND38Q5T/74gGwsl/ifoexpso0X8LiS/pTuCrHv8vFT9xXkL4kP8GQVd+R2HwLfEU/0/oySFOF276XqYhyAs9B8pvK6wR18AOcSusDtfA3nArrAvXwK5wK6wI18B+cCv+D9ZglbkVtoFrUOpbYQ+4BpaAW2EDuAbWf1vx360GZbkVtntbYV+2BjZia2CLtxX2d2tQulthbbcGNaMVNnproB/XCtu6NahtrfiLV4N1mFbYza2BLlor6lANLJu0wj5uDepiDWpeK6zhtsICbk2ipduOe+GvbNb+DO578dVhuJfDnQIKO+Fuhn813MfhXqzDBHppWDLsq166Efdmr+WSbaBs405SiIuyDWPbdH9NF/r0I2jPXHUF2kDqiSXWtE6CDqh4NPKpFRyN/jkDfXQa1bkjwCeprx4t+2pemvi/WZ/tXh348zozYE36Qd/Os7bq7CZbaVbWmNUfa20VeUTA/vOqwJ/mob4lYWUxWNkEVlZ/tXXfgC1f9c9YjaLVyFZZ2VU2dXWejWBjApY1u24d5fdDAJdtIcX7Eddz/ohRjcb1n7+P+baIE3vNSFmf9JqvlpielJiaeD0mOjXdlpgacFiT3JvCAt9V96ZC2VJ/yi8xHDbNhZoN3q5lpWIfDq3blT3T9OmSM2nPfeYVw+VTpOar6wKzXMwDOUY54u6E0h+c23yv11pHPZ3b+OM9QTOYxNkNXd7cRs91EkaOVL4Dc5uTig6F9WiouQ35jKPvMbOhki+o5M+gsl8WH3960vklMP6ZcowcDTWfOeFbWOdqDoo5Isfsk6uZvZrDKI2dmwPaLHsDltH/ADf+axjQ0jGUNXql34LZi1iEb9XcXc1l/9O3v25g/mN+CW7wY/wrfDCuNHaHzEpfjpxzlcxpHH41OSepeDRCci6bYppB2J+VejlnYFXBeAMkdR/cvwHGygN/yV83MO7x55pqNUatAxhf8HNOvM2f6Ruv9fWcdP6hxhigaaDEGA/A/0V/vUWtPxjKwvzsQD5hDmLi35j1ZrjvuLZ55uVYgby8PCsIWUmQM7BmyrdOeZa4kkA+E+l7VddKKCbkmFfb/JWEjX4pFk8H8my3r7mmZd0QyLPGgExbAnm2JlCfKpPzTNUt82t+zpk5cLf5+STUysaAwLoP5oQmzvww/we4OJBzNTrnhhGegZa/67/KvctN2dMd7BX4uR7P931YN5J5tS9hVu23sH5NjY8zOtfUBtTUfVQy4mOWxPUjjEIobAv5BNpYiikXuV+qqfg1NTewljnTXynUOpAYhRloIflOf1yiV4tKfD1GfYpIXuC8kXx/TUrrK2KFyMzy9QaNRYGxyDv8c13UqqEx3l/bMlGGDLUWuN8/OyJpZKo0HbrL98SRaefLqw9aM/PxwOkxfRVXvr7nej3dUF9LU42o+jGu04FVwuU6LmV9bGuP9Rd6V39k2TjVJ9C5NW2hu2r/5FpqU7BW0bg7W65tefXqCEbmJ/U4XLaffms6UfaQfGLCmhdRCdCIt6ClFPIML+PzeSVfxJfyFXw1X8s38E18M3/Yq1fQcRE7ArqMpwNnCR3zR99Ke1jpDauTfYQq69/w80nVJVUzDdM/SUete+uWMjew/vrjwBhFtaD4D2Ko/w6jNA8XoKNXjxjrcSqNPFdlvTzPxXgmUEuxLmewwClFinK+f4aOKAWF02wX0lgPHjrN2nq9In+Dre9KXb//BXLlyBV42u19DZxN1Rr3+thrn33mnL32GWmSq4lJkiRJcyVXkitXkiZpksRgjDGGxpAkSa7kSvLViCRJEmOShCRJknzlO8l3GpJ8NUnS++z/3sacCblF1/v+3t/5nf+z13/vvdZ61nrWsz72XucwzhiL4bOCYaZaZ7VOYWXbPJqVwVa2z2rXkRWktUvJ4vEZrbMzeRVWhhn1b00qy2rc2ej+sqzZPY3rlWXZ9yYRDmXs119ZiCkWw0qyy9nVrAq7gd3G7mMtWAbOhZlJ5y9mZVkldh2rzv7B6rFk9iDr5J8N0DeOlWPXsKrsRlab/ZPdz1qyTP+sxWx2CUtgldn1LJHdwuqz5uwh1tk/G2SalWJXsGtZNfZ3Vofdzh5grVgXZpBm7hWaRGlWntVgDdidLImlsPbsYdadPcb6sH8XXuUwTt+/sSvZTexfrDG7h7VhaSyLPcJ6sSdZ/8LrJIuwS1lrQtGoaYOyrHrTpDvKUn68OASLpXKqwGqyhuwu1pS1ZR1YV9aDPc76sqdxTYRiKMEuY1exm9mt7A7WhN3L2rF0ls0eZb3ZU2yAf5XBLmLxrCKrxeqyRuxu1oylso6sG+vJnmD92DNsYJtqXdvI2sAGwCRgC2Bqm9YZ2bILsDuwF7AvcECbNp26yMHAF4ETgdOB84BLgGtcNAygBpZqm9GhvZEArASsBqwJrAts2DazcyejCbAZsAUwBZiW2iGztZEJzAb2BPYB9k/Nat3GGAQcCRwHnAyc0SGzQ7YxD7gQuAS4EriuQ9fOGcYm4HZgPnAf8DBlrbVx1EVlAeOA5YHVMjK7dVJ1gPWBjYBJwOSMzm0yVEtgW2A6sAuwO7BXp3ZtO6i+wAHAwcDhwBcpmiw1DjgROAU4HTirs5vKPOAi4HLgOuDmLi7uAu4FHgQeAR7PapORbRrAGGAEGAcsk0XqmQnAisAqwOrAmsA6XckqzPrARsAkYDKwZddObbqYbYGZwB7AvsBBXbtWvd4cCRwDHA+cBMwFzgDOAc4HLgIuJaxmrgJuAG4G7gTuIbzB3A8sAB5zMSCAVjbpHtDAOGA8sAKwSrfMDm0CicBawLrABsDG1JQl+ZrK5DPO/oiTDzo9GvRR5Iti/sCxRCyCMI783/Xkx24gH3kj+bq/k9e6ibzJzeQH/kF+8Rbyb7eSR7iN/Oc/o+481ZEgjxt3FpKTv3axzBkxfAaU5BNLk/c8+yMOv3x6DJ0BFXnZEuQfSyL3fzTEyQefCS1gAOgATaBXvuWA9hnxb2dAQf1Z+bOQnHqkM+ElZ8TIGfE6YPwZUFIPdDX12Wd/xKkvPhPGnxHLnhEvPwMKGgFUOAt5pjQeYLPYYraB5bMj3OJNeVuezfvxsXwWX8w38Hx+RFiilKgoaogGIlmsE/tljCwtK8masqFsLtNlTzlQvignyzlyidwo98ijRoxR2qhk1DQaGs2NdKOnMdCYpbaq/SYzI2ZZs6pZx2xitjK7mH3MIeY4My8wMTAzsMgabk2wZgQrBmsEGwSTg2nBHsEBwZzgpOCs4OLghmB+8EiMFVMqpmJMjZgGMckxaSzAPXuFhQZn+TbrhmnUEpMYHXZeLBKmG2MrUJifPB+bQOEgfUtSuy9Pvq86+Z56Xtwl/DRKVPVlW1++6MvFnrxI+LJ2kbgprYuyEffJcM9i53sgLMgrlvBj6OXL8b85s8SXB6PjLFmiWLhUdPiSwdHhS/dGh8s0LBKm8iiTEV0+l02JPn/Z4mLnd0afj6+O82Gy8ArkZxPJi9en8WUzGt+m0gi3u6dFfB9PXl7alzV9ud+TZSv7cqsny/nXlTvuyYQ0T16R4svtniy/sni5XenHfGUj5LPomSa+LFZLVw6Ntpgr84qE3eunFDu/uFh40++E90eHK9QsFs6PDl+dWiyc8heHF0WHK5WJDleOLxbuWyy8MtpiqiwvFl6HsEE9YRysBqVcZaMnryvjS7+2rsvE1ZfRyKABzSaSae6TRrOfHjS7GcCGsBw2jk1ieeTZ5pNvW0nebSv5t/3k4Rj5uAgvxcv68TTypZ9O1XRPXu+35evH+PKwJ6sN9+VRT97gW94NQzxZ3fRlFV+O9WWBJ29s4cuBvpzlycRkX8735N8TfTnFl356NXz9a0z05E21fLnGkzWzPHmzb90350XXQq0G0aVeq16xcJNi4exi4bFFwhR/7cbR52uPKRaeEh2+Mzc63LhZdPiuYn7lrn3RvvKuAoRLncKj9Kb56mA2ko1lE1kum8nmsUVsOVvHNrNdbJ+X27sWerJJvC9zPXl3HV/6pZjk12JSpi83ePIev0e4x+8B7pnjyaZ+aTfN8KVvJU3nevJe32/d28OXfnzNavjS70maHfPkfb6139fPlxOiSz3ZiC6l5ASES57S056qXLxYwr4c5Mudnrzf1+5+P/fNfRtr7mv1QElf+to+sNeTLfzSaeGX8oO+Fg/6behBvw21zPblUk8+5LfBhyZ4slX5aG1bFbPBVksQDkX11I1YU9aCtWV+nlrle7J1nidT/JJv49dUG79dta3vS7+HadfTk6m+jqm+hbRvUGS8QQftN0b3Fu13FskjzULSdLHw0GgdOsQVCycUCzcsFs4sFi6IDqf3jE4vfUJ0/tJzo/1A+qzodvWb8Ixi4bxi6RVr1+kLiqW/JDrcsVax8AJ/RlECo2B3Pa4+YmrE7uRvB2rSNSWMbCObpow9DaoTY6gxjAmrrpXEDCvZSmYXWz2tXizOesJ6kl1qPWU9xcpYT1vPsMusIdYYVtb63jrIrg1dHbqGXR+qGqrKqof2hvayG8MLwx+zxPAn4U9YDTvWjmM32aXsUjTDdGcHimZpTamtLOaC0ueBKYE8ylcZnsAr8Wq8Jq/LG/Ik3pyn8HTehffgffgAPoTn0Fh5Is/lM/k8vogv5Wv4Jr6T7+WH6c75NIZeSaPorTSO3scL+HFhCi3iRLyoIKqIRFFL1BONRFPRQrQV6SJL9BR9xUAxlJURLUWqyBTdRW/RXwwSw8UYMUFMETPEHLFALBGrxEaxXewRB8VRKaQlI7KULCsryqp05zFpyLAsKcvI8jRKr0bj9Lo0Uk+SybKVTJNdZA/ZR/aXg+VIOVZOlFPkDDlXLpRLWRkaxY+ncfx0GskvkIvlSrlBbpX5cr8skMcN09BGnBFvlDcqG9WNWkY9o5GRROP7FCM9MJNJKqupgXchcwOzIKcFZkPmBeaQnEpH70FODcyFzA28DzktMA8yL/ABEyTnUyiXrv4QcmpgAWRu4CPIaYGFkHmBj+nq3MAiCk2jqz+BnBpYDJkb+BRyWmAJZF7gM7p6WmAphfLo6mWQUwPLIXMDKyCnBVZC5gU+p6vzAquQ/ymB1b5+a3z91vr6rfP1W09XTwls8LX8wtduo6/dl752m3y9vvL12uzrtcXXa6uv1zbotd3Xa4ev105fr699vXb5en0DvfJ9vXb7eu3x9frW12uvr9d30Gufr9f3vl77fb0O+Hod9PU6BL0O+3r94Ndega/fj75+R3z9fkLtHfW1/NnX8piv3S++dsd9vX719LKYp5fFPb0s4ellSVcvy/D0spSnl2V6elkBTy/L8vSygq5eVoynlxXy9LLCnl6W7ellaU8vy3H1siKeXlasp5dVwtPLusjTyyrp6WVd7OplxXl6WZd4elmlvNqzLvX0s0p7+ll/c2vPKuNpaV3maxnva3m5r92VyG9ZX7tyvnYJvnZX+NqV97Wr4Ot1la9XRV+vq329Kvl6XQO9Kvt6XevrVcXX6zpfr6q+XtdDr2q+Xjf4elX39brR1yvR1+vv0KuGr9dNvl41fb1u9muvlq/fP1B7tX39bvH1q+Prd6unH+aHkkb7FVldd4WJVxGlxRXUQ9SnEX1z6sszaTzflw2iq/qRV85h49kUGr/MZ0vYGhrV5bODdGY728sKqGOJ4SV5PK9IfroWr8+bhFdTP3GbdbcxNLzGPxoWXoujJOLW+UfDwuvp6J+4boN/NCz8BY7c6zb6R8PCXxbGt6kwvq8K49tcGN+Wwvi2Fsa3rTC+7YXxfUtHt1u3EbfXPxoW/g5H/yRun380LLyjMN2dhel+XZjursJ0vylMN78w3d2F6e4pTPf7wnT3F6Z7oDDdgyfSdUc94fnosbOxFhqikVY1VgNPZhpQL51Mo600qiHqKcUBcYQxdZO6mepOUO01ImzEkui+JDpqSnUp6NuKwq2oj03BfdmsJ+JWNELtRbU8gGpYADkbLEtQrD/a9zOhbpK34/gB99huSVhT/gtMMs42xHFznH2w8OxhxHDAvo+Ym3HND4jnoN0CVya717jx0zXN3bNu/N5ZccSNRxS4aYlDbgyCPB3lqiJGKwxjFYqLSfGTpJGMjJFhFmP2N59mtju2MRvFDqfrBZVWJYzJz+4OGm/oxXodVhUljWmrM3ftI+4P3H22OVWhV0LjQxP0BqcB8lvjLPNb9L7oXNekz9nl+nRxGGRf7qdK4crpfx+LcL2K+bTZX/zqehXp3UX2bGPsKfaK77xrIiLCIxLXGKGJkd+WXYPTpsxDr6LMKlE9nSyz011/Mm90p/4Cd5aMKu1/nT6lSOp/eX17Tzu527xMuu1YmpebZc1yTPCFbIvcIy+nceI1sgqNDBNlX9lP/lsOkANpPPicHC5HyFE0KhxP48I35Jtyqpwm35LvyNnyffmh/Fgukcvl53Kd/EJ+JbfJrymuvfI7Gh8eVBWdX9U/1C3qVnWbqqfqq3+phqqxSlLNVHPVUqWo9qqj6qy6qkfUY6q36qP6qn6qvxqgBqpBarAaooaq4WqkylEvqjFqrBqnJqhJaorKUzPUu2qOek99oD5Sn6jP1Eq1Sq1RG9SXaovaofLVXrVfHVZH1M/qV1OaATNkOmaseZF5iVnajPf0NhPM8mYFs6JZyaxsVjGrmjeYN5o1zJvNW8xbzdvMFmYrs53ZNTQ9NCM0MyzCZjgmrMMlwnHh0uHLw1eEK4QrhiuFK4evD98YvilcK1wn/M/wv8J3hpuEm4aTwy3CrcJtwxl6q96p8/VevU8f1Id1gT6qjzvCMRzTsZwYRzslnDinolPZqepUd2o4tZzXnTedac7bzrvOe84HzkfOJ85nzjJnRaRDJDPSJZId6RHpGRkcGRqbGpsemxmbFZsd2yO2V6y7WrqFRvuXy6uoBq+V18sb5ZPyKarBp+Uz8lmqwWGowZfkK/K1U9bgp3IZ1eDawhrcLb+lGvxeHlAVVWVVS9VWdVRd1GCDYjWYqtJVpspS3VXP/7IGZ0bV4Ar1uVqt1vs1+I36Vn2vDqkfT1GDl5qXnaYGq5nVqQZrmrXNOmZd1GBbMyv0Vujt0DvFajA+nFBYg1XD1cM1UIP1wg3CjYrV4Ba9Q3+jv9Xf6QP6kP5B/6R/cbgjHeUEnKBjO7HOxc5VzjXOdc4Nzt+dm52JzmQn15nuzHTmOPOcBc4iZ4mz1FkeSYt0inSOdI08Enk08mzk+dh2sR1iO8U+HNs19pHYx2KfoFZYg42S5eTVsqqsLg/J/8jn5QtytHxZvipfl2/Ld+V78gPU1VKaga2hOdiXNAvbIb+htrZXXS0PqavVNfI/qpFqopqqZNVCtVJtVZrKUF1UtuqheqnxaqKarHLVdCr72eoaNU8tUIvUErVcriG5Tm1UX6lt6mu1R+1TB1WBOqqOm8I0zRjTlt+oRubFMsH8m5lhJqqmdNTSTDHbq22hWWEjbIXD4Ui4ZLhUuEy4bLh8uEr4hvDfwzeHbwnfFr49fEf4rnBSuFm4ebhlOCWcGs7U2/UuvUfv10f0MYc5YSfilHRKOZWcKk41J9Gp6dR23nCmOm857ziznfedD52PnU8jHSNZke6RIZHhsWmxGbFdYrvH9oztHduXLH8U7N6z+mfI1k9a+u9Z+An7PpNNnxuLvZws07XLEzZ5Kns8O0v8zrfBs7I9sjrX5k7a22+t7Tp5wxmt7TO5Qq6W68natsDavpXf+tZW6aytbZaqpN5XH6qP1adqmVxNcq36wre23eo7dUD9oH5Sv5jcVGaw0NrKkbV1hLWVg7WlkrW9e0prqxZODNcM1w7XDdcPNww3LmZt2/TXerf+Xv+of9a/OiHHcS5yLnGudq51rndudG5y/uFMcqY4ec4MZ5Yz15nvLHQWR9IjD0e6RZ6LDIttH9sxtnNst9hHYx+PffL/W9sfszZWmsU4h50fvNGXU+D8aF4u9zjuqnaMO+7yxmJUUtvlHsp9Bzx/tlltmiOk05wgi+YCPVlvmg30ZwNpJjDUfaeA7HGr+oV8FCcvpchPBc2YcCrV4PsshmYhLWmemM66FJlFxFAM/ej+IWwkG0Nzxkksl82gmNzVZfepyST6TqavuwLsru66K8TT6eteM5O+s+QPTNDI6EfCfvInwgHyZ8LB5gCaO/zD7EF4i9mT8FazF+FtzqVM6IMOzfz1YVmAe4/g3qO49xjufQb3Pop7H8O9j+Pe0ri3jHuv2RtXPgHsA3wS2Bf4FLAf8N8uhg+56HwL3Ouiv76q3XGgfJbqw2QlQkuZorEBlaLcc/LYvPxU10bUyWtPHuNab6ZehiVgvPws+Yot7hotMQLvNwr32QPFbxSmZHj3xo6go60ud+KIbOIJioMYTyJ+TWP/0hRTeYxzDUphqp9GHHOf1ZX3R9vuPKUO5c0ozKWfTmgZHR2icexXsSMLUxx5IkW9wEvJk3IPVp8Nso8h9B3pj6xplO3NZWUJmj9a8nZ5BwuqG1R1plUNmt1GzH+ad7CSZmPzHvY3s5l5Hytn3m8+wK4ITQpNYxVCP4cZq2LfRzPH6k6CU4HVcm5xbmG3Oiudtayus8nZwxpEjIjB7os8FnmMJUdGREaw+2P7xw6j2bFbC68C3wDu8HOYQPon+O8iMdbwNNdZZN2T6aoJZM1j6evacYI33/BmD/9TvQYDXwZ+BdzizsRcH+DnvhKryuIJE6meE2n+52l7h5//s4kjgLZemnAmWvyJ91suBP1PnWs3dMzPewLNO9225c58q/vaNyqi/e/F4LA5bBF5tEpsF33n0/FWtoqONpJXW8Tc52xVL5DSEDTr3I+cvw18D/gZcCtwW5R+3wEPYc691Ne1DpVNNVaZZdDXXW1KpX6gMmvFamLVySu9OwtL78+nWJItYZvIrqqzY/RdSccFLJ+O9rN5bJ1/tJBY9+2TmhdcOT95Gt23/Fcl0ISlkHUmUh+byJrRcS/qrxOp163HWvhHDbGy55V+41OU/rnIx0Vk50vZBqr9/fSdQTa+iKx9M9tZJLSHuU/Xa1wwrf9Z4PNFPPfUIiWxpVBv15e7+PUptK5Ddk3pUylXJwtLJjuvj3HPyVAXOu+V/V1F/MafT9sbIXjrTtwpB+zin4n4KTbxz3lsHMkEfNxzd7u9ubdOV2ytz3s70iCP733OdLWgK4PueNI55hxxfnKOOj87vzjuW2BBdzRpdqBR7d00rr2XRqgf4Ik9ekcan0isXp9c03NXpDmVaBnEKth79GG6uW6D59I0ftWp7HuyrgN6nv5At9Xz9Ye6XZF7KG59e1Qcv3+POzYqafe3n9b/0YP0s3qgHq2f1y/oUfpFPVg/p4foHD1MD9XD9QjtjUUqUy1+Rpa+jC1n29gRrnmEl+BTeB6fzufww/xXocX1ohrF3Ipda/ez/233tB+ze9mP273tJ+w+9pN2X/spPVG/pl/Xb+hJerJ+T7+kx+qX9Rg9Q8/Wr+opeqrO09P12/od/a5+U4/Tr+jxOldP0NP0W3qWnqPnancUcS27lHSojH6pHnnVxtjh4e5x6UD215F8cCdq/7OL5HYP5Vdy5ee5LE/gL/g5f4fP5O9S/hfzNXxnIIZmpw3YK3Y3u7vdw37EftTuxq5kFdhVdne8Veu9gV6FXeeeLfp2uP3oybfDdUedobvqx/VTOk231x0onK4zWFvisnS27kY5onzpx9kK9jl57vYsV/fVT+qnaNz3PF2fzqaxOXRXNt3dje6gc9Rzbid/8g3bzb4lP/8T+5n9wi2dSZ/OujM39aP06al7cps7PFb3pk8f3Ydfwi/lf+OX8ct5Of00fQboAfwqfjUfqDvpTjyHv6i70+cR+vTQPfh4PoFP5JP4ZCqZXJTNDCqb2foJ/QR/n3/AP+Qf8Y/5J7offf5Nn/70eUY/wz/nq3UX3YVv4Bv5V3wL38Z3BNz3Kl6h9lMRb9HXwDvy9dntrAH7F/nkO9w3KlBrTah1JbF7qPbuJQ9+H/mN+8lDPUA1+SB57jasHfWjaVG12pm8ysM0K+vKupHneYT1YI/S/Owx8v2P0xzrCfYkG0cpT2FTacQ5m3zvJ2wx+5T6ylVsDdnBDvY19Y172F72IztKPedx9isXZBkG2UaAB3kMD/GwbyUX8ZL8Yh7HS/HSvAyPh9VcwcvzK3kFXpFX4v/hI8mKRvHRfAx/iY/lL/Nx/BX+Kn+Nv87f4G/yqXwaf4u/TRbm2td7fC6fx+fzBXwhX0TW9ilfwj/jS/kyvpyv4Cv5KrK/dXw9/4J/yTfzrXw7WSPeNbJrwWvgfSS7cXSrPzjdDdut7XQv/GsBwh3tbC/sPlOKun5S9Hmal568X5D3vk7fpGvqm3Ut/Q9dW9+i6+hbdV19m66n/6nr69t1A/0v3VDfoRvpO3VjfZduou/WSfoe3VTfq5vp+3SyvkZX1tfqKvo6XVVfr6vpG3R1faNO1H/XNfT9eDLXXDxNiT0jnqF2JMgaEnSMtrXWf9NldLxO0Ffo8vpKHdJh7eiIjtUl9EW6pL5Yx+lLdCldmq67TF+uy+py+mpdSVfQV+mKmma7zOBV+A0Uc0RcxExxsbiG5veDxCDmPmWIYX31+/Yz9kD7P/Yg+1l7sP2cPcR+3h5qD7OH2yPskfYLdo49yn7RHm2PsV+yx9ov2+PsV+zx9pv2ZHuKnWtPtafZefZ0+y37bXuGPdN+x37XnmXPtt+z59hz7Xn2+/Z8+wP7Q3uB/Yb9qj3RnqAFxf+afUCb9iT7I/t1e5W93/7EXmwvtT+2F9mf2Svtz+2t9nZ7h73T3mXvsb+1v7P32YfsH+yj9s/a0Mr+yl5of2ovsZfZy+0V9mp7rb3GXmevtzfYX9gb7S/tzfYWe5v9tf2NnW/vtvfa39sF9o/2Efsn+5j9i+Y6oC0dtI/bv2qmpX3Q3kR13pcF/1BrPHUbzD5NK+xD7fAZtES3Fa49TcuTaHUxhS2uZLHWVr6wpXnt7CVqY6dvYdHtawm1reV+uyrWquwBvq2fyVb/bDvwbL2yuJ8scoAYAFtvwMqRVccWsXLPemPI2t0W4Np7tLVfCnsvU9Ti3ads/Bp+LTXgA/xHOv5JOG475hZ78g/aeK5v27PJjhfAeieTvb8PG55C9v4mWfxbZPOuxb9DFj+XbH4+2foHxex7k2/hnn0v/R9YuDvCepIsvLzXa/t7YQp77TPu6XL7m7bocdpTn0N9MXqRXLc3LtKPnBhTrKCe+3PqVVZTvxLdOx/x+2dBvYrJLepVQl6/TD3KxUX7ZOpNrvT6Y+pJqDemfmQs9SGn6YepBynSC1P/8Rn1HSvc3pf6jai+17696DqaGOeOX8U3ZI1TTslLsZvOeGPfev7bj4y8AGeXiGfFYPGcGCKeF0PFMDFcjBAviFHB+4Mtg22C6cGOwYxgp2Bm8OHQ4VBB6Ahine7HlIjnw6UL4+LCHUWGT3d31L2lcW/ZYve65wmD2Wd1VQpmWXHMfafdfQ++Ba5rSlyItBpFrXK0GM1sY4Qxgmmzm9mNOVZ9qz6LUP4eYbGUp8OsKmlVwK4PHSHdqjnfOd+xG5yDziGs+AXEOPE+xbJALGHxYhmV41XmI+YjrG4oGAqy20KzQ/NZPWefc8BbM0HZ82BrvJNQij7u+83uWnLLCypfLZn7PrX75nfqOc2X+45DDt3/Z/LnrsWWprmFW8vu29tpF1wO3VkSxwy7tJ83zyoFjUReKYzzMopzHasgNojtrKrYSfHfbGab2ewWpFIHqdyKVOoilYaF8bv27NrxePqmnGPtz2U+vdaWRvGlUI7PfT5PeK8TpVIKrSgdvXqp854eRxpV6ch9LhAfVdMu5py8XrxWJJel8bZZDzrOoLFT6nnK56lT9/JciY7iKdelfpPn0+U2i45TKb+tzmepRuXTbT1N/ZbkpXgubNJdO/oB8aeh7Qiy0HNvmeN+k1rV/6LUf/+unDPc5fqG8b5nPNd93bmsAbe1uvvZ2tJRy/PQWsf9Jr3SrMdfbsl/Xeq/ZxNu+Tfx1xtP2NHYP9DLzS4yToinenPfpE3GM9Di9vlnYy9F8Z/P2Fti3JUDGzzXtfHncndihHO+xmDnIn+plD83b67FZZwna/5zuVRk62XIz6fAF7o+MfOCzKeBuk79v6I03adoF3Jpcmb+8jj83uGoOa67HmDQ/QbNcd8QwwvfGSmNcZv0ZrdgvTsioQU0DxgV+gi40MUz3hNxRyp0jzuHdu/y5EJPFs0J5T7R32HQh/Wn2d9Q8kBj8YaE+2bEXLaALWbL2Rq2kW1lu9hedpAdYce5wWN4hMdxd79fRV6FV+c1eR1enzfiSTyZt+RtseuvO+/F+/IBfDAfzl/k4/hEPkU8S3mn2Tsh5ZfQzbNwZ/KENJsnpBk9Ic3qCWlmTzjCnQOIkeIFwheoVtwZ0Si3DNx5kRhN9SuMEVS/wuxG9Sus+sH7maBabk7YPPgA4QPBFoQtgg8SPhhsSdgy+BDhQ8FWhK2opkSwNc3NRTAl2IawTZDGAcG2wXaE7YKphKnB9oTtgzR7CKYFOxB2CNLI3l0vIOwYzCDMCHYi7BTMJMwMdibsHOxC2CX4MOHDwSzCrGBXwq7BbMLsIOU52C3YnbA72aQIPkJ2IrDuILByIUJHyCYFWeZBQtcyBX1P7gb1xin3Fj69PTeWf9JO8/CuUzj0I5XqIBfFbsZ5Cdaf6rY37081OzJqR+dyvo5v5rtOuX+ztqgvGotmUbs1B1OtjhUTRa6YKeaJRWK5WCc2i11inygQx6UptYyT8bKCrCITZW1ZXzaWzWRLmSozZXfZu8jOzFw5U86Ti+RyuU5ulrvkvqh9mBWMKkaiUduobzQ2mhktjVQj0+hu9Db6G4ONkcZYY6KRa8w05hmLjOXGOmOzscvYZxQYx5WptIpT8aqCqqISVW1VXzVWzVRLlaoyVXfVW/VXg9VI5fqHSNFyh6/Q8BWV4StuRE00QU3cDb+RhPq4B/XRFD6kK3xINuqmF+rmcdRNb6qbQ+wJJo2qpEMtkjWNOkZ9kvWMhkYTko2NpkZzksmkWVuSKUaakUkyw8gyaFZHmvYy+pLsQ/oOIjnQGGKMJDnceNEYR3KsMcGYTHISlcIMktONWcY8knONBcZikouMpcYqkiupbDaR3GhsNXaR3GnsMfaT3GccNo6SPEIlZjCphLKUJhlWJVQpknGqjEogWZbKsTLJSqqqSiRZXdVUdUjWVvVUQ5INqHSbkkxSyaolyRYqRaWRTFUZisapqguVeS+SPVUf1Z9kPzVQDSE5WA1XL5LMUWPVBJLj1SSVS3KKmq5mkZyp5iryhGq+WqSWklyiVqp1JNeojWoryc1qp9pDMl/tU4dJHlRH1HGSx0xhWkyaphk2S5CMmHFmGZKlzbJmBZLlzUomzbbNKu6bpSRrmLXNeiTrmg3MxiQbmUlmMslmZgszhWQrM9XMIJludjG7k8w2e5p9SPY2+5kDSQ4wB5vDSQ41c8yxJMeY481JJCeaU8zpJPPMmeZcknPM+eYikgvNJeZKksvNNeZGkhvMzeZOktvNfHMfyb3mQfMIyQLzWMDdKcoCZsDd5RkTiATcHZolA6UD7q7K+ED5gLsrsmKgSsDd0VgtUCPg7kasFagbaECyfqBRIIlkk0CzQAuSzQOtAqkk2wbSA11IZgayAz1J9gj0DvQj2TcwIDCY5KDA0EAOyZGBMYHxJMcFJgamkJwcyMMu6BmBOdi/PC+wEDuPFweWY9fwqsAG7PfdFNiOvbq7Anuxy3Z/oAA7ZI9azN3bahlWjLsv1dJWSXdHqVXKind3gVoJVkV3H6dV2arm7sG0Eq1aVl2SdajNNSLZ0GpiNSPZ1GputSLZ0mprpZNMszKtbJJZVg+rN8leVl9rAMn+1iBrKMkh1khrDMkXrXHWRJITrMlWHslca4Y1h+Qsa55FPay1wFpsLSe51FplbSC5ztpkbSe51dpl7SW5x9pvFZA8bB0NMpLHg0YwhsmgFdTBkiRLBEsF40mWCSYEK5KsEKwcrEayajAxSO0/WDNYJ0jtP1gv2DBI7T/YONiUejoZTKY+jdo/9WBpwUy3n7UGobfdDcx3+1xiBoMZDOY5MM+BeQ7MEDBDwAwB8zyY58E8D2YomKFghoIZBmYYmGFghoMZDmY4mBFgRoAZAWYkmJFgRoJ5AcwLYF4AkwMmB0wOmFFgRoEZBWY0mNFgRoMZB2YcmHFgXgHzCphXwIwHMx7MeDCvgnkVzKtgJoCZAGYCmNfAvAbmNTATwUwEMxHM62BeB/M6mElgJoGZBOYNMG+AeQPMZDCTwUwG8yaYN8G8CWYKmClgpoCZCmYqmKlgcsHkgskFMw3MNDDTwOSByQOTB+YtMG+BeQvMdDDTwUwH8zaYt8G8DWYGmBlgZoB5B8w7YN4BMxPMTDAzwbwL5l0w74KZBWYWmFlgZoOZDWY2mDlg5oCZA+Y9MO+BeQ/MXDBzwcwF8z6Y98G8D2YBmAVgFoD5CMxHYD4CsxDMQjALwXwM5mMwH4NZBGYRmEVgPgHzCZhPwCwGsxjMYjCfgvkUzKdgloBZAmYJmGVgloFZBmY5mOVgloNZAWYFmBVgVoJZCWYlmM/BfA7mczCrwKwCswrMajCrwawGswbMGjBrwKwFsxbMWjDrwKwDsw7MejDrwawHswHMBjAbwHwB5gswX4DZCGYjmI1gvgTzJZgvwWwCswnMJjBfgfkKzFdgNoPZDGYzmC1gtoDZAmYrmK1gtoLZBmYbmG1gtoPZDmY7mB1gdoDZAWYnmJ1gdoL5GszXYL4GswvMLjC7wHwD5hswLuYb8IcG/CEw352/WINcFLuB+TROdJlHwLiYj9nNIBfFbmC+O9OxBrkodgPz3VkPMc3BNAfzAJgHwDwApgWYFmBagHkQzINgHgTTEkxLMC3BPATmITAPgWkFphWYVmBag2kNpjWYFDApYFLAtAHTBkwbMG3BtAXTFkw7MO3AtAOTCiYVTCqY9mDag2kPJg1MGpg0MB3AdADTAUw6mHQw6WA6gukIpiOYDDAZYDLAdALTCUwnMJlgMsFkgukMpjOYzmC6gOkCpguYh8E8DOZhMFlgssBkgekKpiuYrmCywWSDyQYDawnCWoD57iySmO5guoOB/QRhP8B8mme487igywDzQ/C0IXhaYH4InjYETwvMD8HThuBpgfkheNoQPC0wPwRPG4KnBeaH5oGZB2YemA/AfADmAzDzwcwHMx/MYTCHwRwGUwCmAEwBmCNgjoBxMd+dI1uDXBS7gfnOPjD7wOwD8z2Y78F8D2Y/mP1g9oM5AOYAmANgDoI5COYgmENgDoFxMd/fmZXIarLarC6rzxqyxiyJNWPNWUuWwlKx//xZGtGw0A+hH1gI8zp3laY63kdw379234XnzH2jrjZ93V9Yq+u/9eD+0lMD+rrr5Y3+/OoJpS8oF1hZoBirsTjk8sS+sJM7yoaw4SyHjWHjsBaUy6bj19AEM2l2O5FmupNoBBKgeXsuC4s8GjPY4m0aAzg0j5/DYv2nnu7zREHfHoQ9KGaB3WYc3/70HUBf9z2IQXRmMFaX3e9IfxX8RTw1EliNKrojTWJtisYJ9J2HHjIHvWIO/PFo9Ic5qPPR6AlzUNuj0QfmoJ5Ho/fLQY+Xg14uBz1bDnqzHPRgOfDlo9F35aC/ykEflYN+KQd9UQ76nxz4+NHoeXLQ2+Sgh8lBr5JD/bwUL5GkOY4YS3I78uFa12h3rx92hpXCc/7Z7h1kGSU8DqOIlzByGIvRwksYIYyNWqF5DW/LuH2TW25mwSuFT1kYfkmkZOFT/2bn7Gm6EFOoXLwUhpAFCVYGz3KKpmGJUe6KCFY+OFY+BNY8ZPB+8k4G1jkSsM5xBdadyp/jfA2lMnWfCHnPbC6knA2n+jDIY7ifphdY3qqxCoSV/WfQzfCuoOe5XJ8VKvZcseidaYzmqqwK+btSZ7z3j+h4qvTSWSUqxar0aVto3+c3RXcHlaIScj+p/nPL851mabTfhCgrOXGFG1rmX9fEb4XJf9qeThV7UmFban5e4m9apEW0OC8pJPjlU6lYSRYtcTe047+8fpV/fbJfQkn+k/Rm58wOiubq/KayqrDPOFEbTf23uc6PNuc7nRP6tKB6VP4uq2b+s/Xzo9H5T2nV2fkFPCFleM+tBd62SC/0Vufy7ZLfpvd7+er2F+erm/+2SQJhxcKd4ffhSuz3E9jvJ2b6z0KLjqwme8++sEr0LFaGRiC2Kmh99ego1e/rkv0R/gjK/wvUFwSRtxh3x53/nnLhW8oYdZ/5bWP3WbYjxotXxWtionhDvCPeFbPECrFSrBKrxVqxhUaXnlbuvMD9DbHGfi7+eHoBMVlMoxH8AvGRWEdjW0/Pvr6erc6Dnr+noZuzFb6ezX09G/wJPYtreDL+/72er53T+nztgq3PVee5PlddIHq+cU7r840Ltj7Xnuf6XHuB6Jl3nvXMu0D03Hie9dx4geg58Zy2z4kXbPtcfZ7rc7X/a5slsU7pja3u/0P7szTdMfwMqXu/eBSPnducGcYIGhXeTiNCfmKtDL+lQF/3aqzQ1ncO4oi7ssgvKOSyXvRZgrw2/0ve3Pkj5RGm2vXqdprIo5r16nWjsy9qp9n/K/qkFPk1jJ7+b0z9ddr8Xlm7M4OFF3AOUy74HHpluOCCL8MFF3wZfnTBl2HRHPZnffDL5X9dDrl4DjjqjLn93+Zw8AWfwyFnkUOBPnltyHE6h3Sxf6Mpzxy9WH+ql+jP9FK9TC/XK/RK/blepVfrNXqtXnfaX+SmO1lNVge/VJZ0yl+sPM2vhusv9GLgp8AlwM+AS4HLgMuBK4ArgZ8DVwFXA9cA1wLX/Zk8RdqLn4BHgT8DjwF/AR4H/uqiZEAOFMAYYAgYdtHsD3w66tco3d+iMpzLmCFflTvwO4cnz72MFaxSTllmya+YlC/LLXIwffcUZ4r9wqV3XxxdFfCvOubfVSRc7J73yAJiWCXWkKU78cyRW+V+Jt3fxZKf0fEh91ck5XfybTre5p9P/J3zUfe7v1x4pvuLni+WL0mhaqyFczkreZpcPelqVyR+78rEP3aln5MnUUKnztPzqLNy7CI6t82/1/310Kmow6+LhA5F30n3KKec08V52MlyunptUK/XG/RGJzvq18CK//KW+5s6JQt/hcD0YvP2p4TMwt9A855FxxVZQbXwa7QL8f7Ax/4z5qJ7R9xnz3j3AP9MFT5tOznT3MLd0bLB3a8BbAlsA0wHdgRmADsBM4EPu0gxbMBeiQ1Yd9b4x43G+B+NVtjZmIU3D7zfuP29eYYQz4bcZ//DgaNcpFytR67WI1frkav1yNV65Go9crUeuVqPXK1HrtYjV+sLd0v8ZicMn85n8Xl8IV/CV/J1fBPfjv+9OsyPUvM3RViUEKVEvCgvKomq+PeruqKBaCyaiuailUgVGSJL9BC9RT8xkMbhI8UY8tSTRC7+9Wq+WCSWkq/eIDaLnWKP2C8KxDH895WWJWVpWVZWkJVlNVlD1pb1ZEPZRDaTLWSKTJOZMlv2xH9eDZJDZY4cKyfIyTJPzpRz8T9Xy+UauZHseZfcKw/KI/K4YRgxRsSIM8oYCUZFo4pR3dufgH+8wo4EI93o4u1BMAYYg43hf0kvdqImBwOfAw4BPg8cChxWpLZHAEcCXwDmnLQCMRo4DvgKcDzwVeAE4GvAicDXgZOAbwAnA98ETgFOBeYCpwHzgG8BpwPfBs4AvgOcCXwXOAs4GzgH+B5wLvB94ALgR8CFwI+Bi4CfABcDPwUuAS4DLgeuAK4Efg5cBVwNXANcC1wHXA/cAPwCuBH4JXAT8CvgZuAW4FbgNuB24A7gTuDXwF3Ab1w0UF9mN+AjLlr1i7TX5sAHgC2ADxZpxw8BWwFbA1OKtO+2wHbAVGB7YBqww1n4gM7ALif9QTAL2BWYDUTOg92ByD/ZtYuozRBqM4TaDKE2Q6jN0DzgB8D5xTyNoBaw3t0rBtwH/B64H3gAeBB4KLT+/wA09SF7AAABAAAAAWFyYWIADAAGAAAAAAAFAvADGwRnBGgEaQAAeNpjYGBgZIAADSBmSsnJS4eyxYohbDsgVnIsys3TUXCuLMrRUXAvSs3WUfBJLMlzLEpM0lHAlPNITSqCqAAAJmEV+gB42sVZeTyUaxue1b5lkET2Jct4Z+wVspN9CYXEWNNYx9rGkOwkWcOQJckW4mQPp7EUSVIqIckWSaWI7x1O5evr+875/ji/M+9vlvt+5n2e+32e676uZ4FAINDNi/IN4ckGv9kgmy+eywCR5yIVrXikbuQnRig1jETkIYKuszAoFEMP0FIhJZjgMC4kBHCgopOggiKgRAUYFEEyB0wByW0e7vw9odyQA5uXMcQR4gfxgpyEOEMI4FuFcgH82ypDsD1OQnGysHK63nkILe2sfFJjm5VaQiJymgNERBtAhJeQ4DAoDIaSAUO8Q6LtVAiY/nhvM+A7AOP3aKFIMK7AzTDhhxFUKNhhcwwK2EExaFB0Vg5+bu6ergQvTwwLwERxUqOozZyd8F6eTpg9ADfFQ4diN3TH+Xr5ebkQ+DS8fL29fB0I7uAd/AAvpRyO4vxRbuGOd5YyJzjgvflMNNSAPTsZMfKAEqCAUZBTlMMcBU3FbSYQVvW3RMYA0FHK6VFwNWMNjAggtGXxWLg5nHT247MwN+fTMjfapyGjDkgB2vJqUrIY8CUMCG49D/cvn8fc2TfAHecMEKEC2/sXioTAiVBmCOingxGhUMiVUWWV48ap9KHHPi7GeK1rsGapmdZmxGH8eBi4hmTG7yvdvgeJaIMbyL2/olhyF7Vfjkxsc94vsUB2Jcedq++tKzibvGZe+danN/zwYB2aafl8qDpLhvMDScj5Lzo6JityVDn8u8ZyLDz1DLBztxM6+PfxbxAIZ1SUCp1/F7jQXhOsTZ0wpVf7agd5tfSrKXqZP5eWo8Dp9G2nKZcxycdT+T0cK/wLEPNHGvqXItozSZrFIl1ZJ86wuBkcaVr1KXs12+fE4mO7fyy+iTbyiZYmuSeOXDShGpsJRau6tG2o50Nqymiy2lw7GtfyOSYy1gPh9skH9po+HYvXJ1mIO7irsujB4GAWXSVCacEeQQI8YJfyMCE4EGwTe4KH18jHJXfsSmfF51V6xt/PvrGJIB5BBCfAEcomKLvyxEzbm27+4GrAarVEZbtcNTNgQfkDL8IQ0Af0SDokrUgNNwLBe5+0NM73JBr/bZzQOC+8tLeHO8Ur7e3r5eSPI/hJfx9GyihuDiKISTT4F8CaigZMSySSGgpFGACHAN1vNgCLPPBHA4GBgb9qwNn3f9RMAFCUeIURFAT+USWc5qd0hFNQIiZr4VHJvI4faeTL6r66U6JHn6zKKH6/FuvRkL3c3bWeeYZlXk7x6OOSKvv6DzU54hl19dbl90f6EIUZlbo1e2kyv1LR1LQ8v7tsaf+s/5lF0TmU2T6xLzdED9jNaDrL+NGRN/wnl3XeMFkdiHcNOHfxRLlCUoA7j5JeWefeR3VHdtuMuSbYFg5VcB3N2HkM7oFQboomsM/tEr656qdn1jbqjHIhwbPWqq8tNud3xj8Z62B2fxpuKztlObP61tjPPfSrdldI6broIwcNhktcYXZ0GOVu6ufzJFaVXkdYh1rloHO3qUH8ROsVS19BjeUbfUQbY5PZeDOWfDq8yqXHDCqL3NEAkQoKktj0NhLrmI5eCQkzmd7YJLGO7b1GD5LY2b+FKsQAka2k591e7uTMZ+7u6gnWSqExPiyAwWxymQKgiMFgAfCS3eKyHyZA+Fvi+6Mc/l/K/5SNomLqhdqpEzNDg9nXRI6v+UZJflm+mhaVql13tcc+WnqfDHrPxaAvp0t4idDakB6uRni39mxnxqdVBM/SeboNAc+8JVflTlHOSTHeD4gUNdzcxG32uHlUptwLRW8Lr/1zZVq0gF5bcyKQwdAT0PXJ7zJH4IPYhpS7NOf55vdck3vnc+clAaIfM/Ds4uxQ0Hr8l7LjUcpNv/GWO6a1dEZUJZUPVUg8tFiVe3rPJ/n1no05H4+eczQBhJcsprqD7yBkXYOr1HKTRxi/nr5Cfn104vyHoUxm3oSiVxE724a6c3mgd7/qFqOSZdL4dbErd4TyITebzbvDPffahC0oeoa+b5hD0c9+Y6NQsEdOb9GNMIVuvuuyAQ30e6bCt9FVz5BjRN9xpZkN1zu2A+SG0rp2VDpgRinegQC5qEAH0MIwAvRbyoIwNDYxw8gCWIqJRElgZQAAg5XAKQKyjnLODlKySo6yUrJYGUUpRRl5rJQTKH4uDlisnKwL7t8oUNfTadIE+ZB4faeCgkAt/lq3P+zyf6fAXzKUl7ffJguCcAFxDKIYBDAFv/aUDylAQQpQ3KRAh20UeBgA5yrbKFDrTxv4xoL/owkCwEAJHAWFbiBgAOSndIYTYVAIFQfviNUdE7Kgcb5p0OP5la/3mh61vvu823LenOyug3zU0TM3vpZhc9l+h6JYK1IL9TIzOKrRpXSkYRZ2WLBOWTBIDV++8g5yNCUjhruX9nJ/JrcmUFLIcfe2js0HCdnY3ERrhXYj7gqBbpZ7w0SWErnFcgFyolBRWOyoKPcrF55oFfSGFdywzTOchJ2tqZY2sbSjqmKPI/Pg6vwYJoZCRJjFU7WKseEqqSpWeoGC0etVLHdjJmnYTTsljmJslE6kXiuI8kgV83rXUT7TpLWz19EorNaCSychvRDf6in6+4ooL3mer4S+6t19+syU8RPZ7uF58o/xfOvnH22016fJ064rs7Wls5W0RvYuENtKDwtpcNbqng+K7P88kK266wlb9FR8rptQlNv+kruhRiJTNPwGuK9XLrEbytRaHjd+fOg3xYQN9PMq+wINj66gvqoGj8Twkxd8r88UruY+5xpSWnPqwqvQTJ4OryprvHr7VF+qZUGIdQ+rjuMA/8LagQ4M/SdpFadCBa/jJqp1mknGJPrY5rPWH++6XnAYyUnvIMf1eOmMtaJT5qs+VgL4uRN616ZTA8hNNB3r+z+U+ylQ3bTs2zXY8CGl+wL3UugJqPGt3WF+1Q9tBFT3WXOORr117dArln4mHKt8rH9OVvMiT+NFhgCiykLHsFQeApag+3nhOawPng+KADUoAgtbIkDnwOEmu8n93D9PYO036ZSONlkk+tKSpBN0FwccRCNmF7Dz35y038EKwlBiizeFfvCmmZcXSJ4gdN1d3HEOBGc+NX+Cm5evOyGYQu6AAiALyGCwcjKAEkjuWMymKQNQzH9uBv1n/J6bd7JqdEQ3Wfy0B3rXWNP4RGeGqaBJ2f3nnEZCzG8fFD8wKCMAfDtmqR9ZXGbXS9mtnlyebguIPIV4vDnVNBdNzfyJCZG+GN3L2yMjdCF7admVW3Lt1FQUz8yU0dW8NkHz7vgvWn20/ccq+ivVEfmfi05ecn0s9kzbvDKyf1JMGy16I9L4sBnDK7jk6omkJMDzwvsjQPaXs0Np1W/4086uDKDe09SZ481qtJJydSGHdFx2iO51uZb26iFV2KH8zxHFO3TYaIm5EfOHg9ahmTwmNOchLID2fN0LQe2GDimL3Io9QWqYwN6s0f3hl/IcYLU8jFVrn7JuQu8L6FtsfEa23+Gj/8bvpWCPFAPM3xkHCcDBr218/svZJYW+eZgRCBB/kQALFe0fmsAOpXggQFj6FjeHJQFh8aFsTDeIxw9aiqZNCqPWxMfozC8feVWQhytw+NvhSWQJLuPIO0QqLDPws16mRqGdAZMtUdADQB0iaZDUIlX/+rz4e7Ev2CKFyjcFwWKbIOgC2oDmNkFQ/H/mxJTn0Niq9S/Oh8G+ZkmLabeFa8o/n64pCxy5H2xqCK1CE3xs8Ayo0vvNpxLr0YOs+XF4x3orWI8RH8ok43nIwXGrhgrrTO4xHmjkjYagpdj+uf3Qt+PNiXRIcrzu+KI5+3Pj0uRXU/EnHoW2vU5ZopI+D5++KC4k4L36ce1VUAaa8RP1uHcjp1F2gged7+X6PKUrrlKdpkwzjraqHOmxfKrj1FzYz72YQwEYZQlfevKMt/LGeTrU6B06h4TFx/U7Z41iz3XKSRy72jLbeIZe/dSguS//W6C7IcjZ1ga6k46NaeApW/qHA7+5WFdLSU99Ph/Za2r5Jts75eQNJYPBj8Et1zlDHPcu5GftlaUK5HLsUt6D5yUu0t+VbOjTqJ78PHemdqLgGkGu3qjTR5BVJID+gFmcz1FtDbbG6upKQ1dyrvpGaDB/aA474PJGnfUYFzlHgL9fY1piumFZt1dycBgbaiAiritkf3TGcqHoRUZ29z6vpjBRAtWOtwH8LVnENlGLW1UnlKPzAhxqPPNQRS3XdRZZvb7GYE/eXB81JccJdrk0ZfNcYHWCKUtVHEmsf8U/WVvZjasJskAOqqFNbqRUFgaVVpNS/bmeJF9A+QtIY6/ReJJs4oRbSAsR3fxDs3uMuzLf6r38BHX2iqY/Q3Ynv/acKU67j9m7wdRpYztsuDtv+It0jir6MIdHF+rqV4BIHQIQkY7fpIApaWBTCuA/LwPCov4WKsYCwFZC7v0rCfljRYABZUMRC8gpbYmG/KaJASjmP75iIcL+UztgFO2AgdoB5lzp4hdfFm502bDndSKLoeztpVvW/Lnqu8U9po+aXK+nUuRC6N0+186w57mCx++sw/SLincyqCrJSo+gbBj1h9GMwU4XzqYcFzpZkaN3Zdrt2MBolvlNOsn2iiclEuUhtBWPU490H+dCTrsEvMGaibBKT5XSmPRVa9bZDXeg4f6lbu978O/32eZxLGvffqnodMPTSS6oiIRjlnp48NLKxAtqxke2wYV6e6cYm0mowOYU5YXVCYmjLLyGlmL5Ib4vWffV6R0bnp/XuBj+5NTNU5G7n6hUxdm9iTaO4FrKkz7yKmm/VLmMdWedyjr2YTVcuepmRbLi2YHsUMkPRpYX+eWE25U8nc6Z377CXLZLMKJn+TY8Mv6T/WK/WUtcyoXGVn6CsD2n2K1eUTFF4XSlQ/J9p6uSy7kFi0tc5hx4T4yJ6WXbR40L2z3k11cx66i1UhWCLz4IsZF+JDjhbcdsqh1YvQIZa7wBI9qPtLJXN+0ePKw/pZTHPC2o18hZr3la61Vbu2/IS98podEW7YzOhTvcViPh8XOGekBxacLonE1uxdrzSpfxtrSwU/ND8/pTenuLUWJFxWdcQ1/HOAbZ35SOeGx1xbYlUEzs3Ty+XSxRMvGggnHb2HnN6A5ag87BQg1pwuVPnitBfNaSKLvjlzNVjGUinlZG7XyRY7ScWtmoTTqZPvByKCruu3bOg9o5/Qv5+yGev1yX7Pp+AxsMwbCHDmIO8Yc4QjQgav+uq/8hyttXPL5S+2CYJI3f2JBGYzPFdzEPBKNlgaNb4kbZQDUmGZL0I/X+r00fMG/BrAWT9fuixB6QscdiN2Xu2DaZMwNMAKNtMqf+12Tuf9RPAMJyKcHzIcLSgLAUIOzi905Cw4GwcED1W3MwKIfMny2znLxwfuCTueMdfINx3n5oNwIeOPi9AhgguwfLxwMxgDhDXCEOkJMQe4j35p6yOwQHCQYtPwgB9FP2l/Hg2xP8hebj+dVCzHUpsjD9pUUwF/rhMMFVIIs+dccYLjlDPfXMQDBDUpuzPVpSZaXd9wE+fL1Z9Q1d9/4WnZKr791HcC0CcoVpds4RSWditU0ODzMknx7g0ud+f0A91qy/8qvHhAo1em/Wa+XdhYO1PIEpSuPTTl2aykEhgu9RZ4qSCOHxyz0iMG3xOzEsDQUlSIasebcvbujLJHFVcQ9rPRwvrbvn0fTUV+HLrYnvtSVerO3vb5Jb8BQun6wQne9//p6pIkMsLd2QSZl+iSZ6iLcdyzm+2Cl13yanRk+J7ne6O7+XlU/efDLCHmWqZa2I9RHlOle1LLryQnIfn3v6zSPRbp5exXWE9oNIqiKouJgKURVl6ELfWm34YSzxHLcX+xmt4oDJg+LOV9vtzBwj23lw8mmRo0/fryxx5GWKjt0rTOt/a4dTm7ChvnJBhSqQ6gFVlT8vW7ODQ+3is993I5pH1e4yib194Sw9l/YxzzZ1GDKUp9105H1aIa2+LktGKG8/ZG9nVVahqlbgHrnfB/Lzc0NCBL7oXuYtXdURDP2Qs9LiUaefNj7rH8Q1N6OQEcypvzFULejm/7riy1rsLH3ojPv+ijVgHmGQMDrqj8ddVH6QbWlk3BJqJZAXtAPLH7KgRlelunqtt8CuLS8qy8rH0khXq1W9KyvAhi5U1+NrcG5bEx5/osvMD8UYYnIPQ0RUAkTEDRgUCoRd/qeF69fbgT+ORkhhHRTy+QPEtHAMw/ZzFzCKHxY9hgnYXsoOCP64EYEBqS3mGa+8EMe+z9d/c/LPlFG6J3lVchJw2nYLA8YSsCCJh4pBDDcTyxdMMcrRjQuYTnwQCzDRKEnnCvodwF9ukOA8kVCh/5rZFsHeXq6+Dt5uwXw/aTOCCIVIM77qZzc5XVqV1/EBbUodu8GoNhqbWmTzbtaRIfG1YDUtawEUv9AC55Z2Zeip4+lBPgjBMZhy17r7Fo7dsgxKnL/yfKcSrq0r9WbzRii9Wl/WfA/0vGDYw0XhkZSzrV/5Ww6wIQfv6abd4nx3yk7uutW4dUnM/OL4m76235ITd+oXd2omsJnE1PCgx4GkLl1oouOTFeV7ZqvvqdnVU0TyFlWbS8WYuuwl4NcPJcDZGwXUzML7MgmBaHe7TPdwTC3bbboRSW6o/7D7iTNJ09Qjxcr1UqdnJMfszJBYRhKVvB0pp4JWhBv2IOL5PE3pMcMBumsP1uNZD9DLsLy+JL+kkHMrjwgTA6cnQj/GiApDhLGDrh2b0Ez4xxbivz5n24ZJO4BzOyTpf5wXQsHGv5cgMcybG8cYjAJGSWbzEOxnRLrIomJ8Jo4qltTsuobL7UYdfMp+86clEwUruN2vK3C7la+94O1F3n8nGN1ZISrnMyq/3PxRIXCSIG15KnF3zeNrs3etRhna/b3C8RpjimJXim7AuUT3kdVUEZ/MxtozRekLqqG6RroB4RGp+FbNuJSmc+cOIiUN7ZAp95QMEffioo0vVRfZtGanrj4q6trrKJ+aJPXs0kGk7oAeFqFj8mW18mGnW9RLX5JmgoieW83M58HIGavHS6kZFYiCFuEPOd4PeqfvTWZJz8Vc5K2K71eu/Zq680Rzt98M0nmK6fNYs5Yp412/gU9MjV3hIRUdmuzHbzs3Ocf01mAf3rjGcyhlsHGkL3TkILfRVETiqUcL8jHvmBc9VWxP4mVuWfmAA/AvtlLuZg==');
  font-style: normal;
  font-weight: normal;
}
@font-face {
  font-family: 'Symbol Charset0_v5lJRVOBDCB5E16';
  src: url('data:application/font-woff;base64,d09GRgABAAAAACL8ABIAAAAASmgAAAAAAAAAAAAAAAAAAAAAAAAAAAAAAABMVFNIAAABlAAAACQAAADE8xQT0k9TLzIAAAG4AAAASAAAAFZZrO8IVkRNWAAAAgAAAAOJAAAF7HdifeRjbWFwAAAFjAAAAEgAAACcAtMDpmN2dCAAAAXUAAAEFgAABQQqxPuFZnBnbQAACewAAAM/AAAFn1066ANnYXNwAAANLAAAABAAAAAQABkACWdseWYAAA08AAAJ7wAADDSLXgHJaGRteAAAFywAAAGfAAASaD0bkqxoZWFkAAAYzAAAADYAAAA26EIHO2hoZWEAABkEAAAAHgAAACQPoAM9aG10eAAAGSQAAABJAAACdD/ABaJsb2NhAAAZcAAAADMAAAGC8Ajta21heHAAABmkAAAAIAAAACACFwYUbWV0YQAAGcQAAAAjAAAAMIy/0C9uYW1lAAAZ6AAABo8AABANkKaehHBvc3QAACB4AAAAEwAAACD/JABkcHJlcAAAIIwAAAJtAAADc1appT942mNgYDjAzsjIgABsDGzsDGxwwEA8KGAgDaQwUAcAAB2DAe142mNgZDnLOIGBlYGDdRarMQMDoyqEZl7AkMYkxMPMysrIxMjOxsTKzoAGQnydFRgcPih82M7a88+N0ZiDm/FQA1QOAMmHC/R42h3NZZCWZRiG4fNzxxm6BQlpaWlpaWlpaWlpaWlpaaSlpaWlu3vZYhs2WZYllli2gO3ba97nnjnmnOvPA7hwc33p5ub6wuVyofe1cynZjGxksyyyk13mIIfMSU6Zi1yWSW5yyzzkkXnJaxnkI5/MT35ZgAKyIAVlIQrJryhs6RR2LEIRqX8sjaIUlcUoJotT3FIpQQn5DSW1lJSplKKULE1pWYYysixlZTnKWQrlKS+/pYKs4FiRivaZSlSSlaksq1BFVqWqfaIa1eR3VJfVqSFrONakpn2kFrVkbWrLOtSxZOpSV/099dT1qC/rOzaggWxIQ0uiEY1kYxrLJjSxRH6gqWxKM9mM5pZAc5lIC1rIlrSUrWilvTWt5Y+0kW1oa/G0pZ1s59ie9rIDHWRHOspOdJI/0dk+0JkusgtdZVe6WRzdHLvTXfagh+xJT/kzvew9vegte9NH9qGv7OvYj372jv70lwMYIH9hoBzIIHvLIAbLwQyRQ+QbhjJUPYxhcjjDtfzKCDmCkXIkoyyWUYyWoxkjx8jXjGWsHMc4+Rvj7RXjmaCewEQ5kUlaJjFZTnacwhQ5lanyd6bZS6YxXU5nhpzBTDmTWXIWs+0Fsx3nMEf+wVw5l3lyHvMthvkskAtYKBeyyJ6zyHExi+WfLJFLWCqXskwuY7lFs5wVcgUr5Ur5jFWskqtZLf9ijUWxhrVyLeu0rGO9ej0b5AY2yo3yKZvYJP9ms9zMFotkC1vlVrbJbWyX29lhEeyQkexkp/ofdql3sVu9mz1yD3vlXvZZOPvYL/dzQB5w/JeD8iCH5CEOy8McsTCOcFQe5ZiFcozj6uMylP84IU9wUp7klIVwitPyNGfkGc7Ks5yzJ5zjvDzPBXmBi/Iil+QlLttjLnNFXuGqvMo1C+Ya1+V1bmi5wU31TW7JW9yWt7ljQdzhrrzLPXmP+xbIfR7IB7hrceeh+iEe0gNP6YmX9MJbeuMjffC1AB45+uIn/fA3f/wJkAEEykCCzI8ggtXBPJGPpR9PCJEhhMpQwsyXMMJlOBEygkh7RCRR8inPZJT04RnR6miey+fEaInhhXzBS/mS1+bNK2Lla8dY3pgXb3gr3/JOvuO9fE+cjCNefiDBPIknUZ3gmEiSliSSZTIfzYOPfFJ/IkX9mVSZQppMlQ9JI12dTobMIFNLJlnmTpYLaS6Xuf8PUy7TAgAAAHjaY2BgYGRgBmIGBh4GFoYJQFoBCFmAtDaDLoMegwGDIYMRgzGDCYMpgxmDOYMFgyVDKsP2//8Jq/j/GA88CLYTLwAA9yIoYXjaXVR/TJZVFH7OOff9vk9SyZqVSIkjdWgy2RwFGGbUmOiU+AJFksTPieUiEhKZWAxXMwokY1BaooQYsRIqDFcBYv7YomI2WVO0RFNmZcycRPq9t2P5V++z+27vfe+953mec89xliPGWYhJOsKlGhMBe/bWOO9m2t+dtYh0n7X900IBfHZr/PfkYAqyEYUUdGMIHTQdqeiyvQhgKRdhps5vxefowhk8hlVghFEJIuy7eANTsRm7EGfCbBsWYtAXirtwP+LpeXgwHrnYSf2YjwV6RgKS8RrW6fsJnR+mh/QPIQTLNXo1dqAD3+EnTNATo9FHXhq2XyAJfuWwEQdwxnnUeR134k3sRRMO4heKpga6JJdtm+2xv+quKMQgFllYqdiG3bpuL77hSHnfhtmN9gN7DOHKvllVH8RhjXWNIiiDAtwoxe7fNs82qw+jlbOyV8xTNYtQiD26sg/XaZSijCN4LgfccfZueDEJEZih/NLxHF7CFlSoiu2owz4M0lxaQ9/SZR7DpdzppHoXeReN6gyesMn2msYYjcnKdgnWYoPu3Ia3UKM7d2usrxVDCFIsJVAizac02kqv0h76i2fwKb4uYyVUHpBMWSElMiAjPie42K11e22q3aBeknoeoplMUp1P4inkowBFKEGpsqtUVKl7zYoW9bNTcQincU5xAYP4jZgc1RhC0xWzFAn0CKVQOj1NuVRAtbSf2qmDDtMlusqzOZbjeDGncS7ncyFXcQu3cief5z+VZbw8LgXysjRLtxyT43LSwKSYHPOMedFUmxZzwgyZq8Z14EQqop0cZ1ew3l3gZtmpNsGutBW2SjGoHt+naqZimupJ1awGsFpvTr7iBUWxeveKKqrBTvXupnv70Y4v9ZZ2a36PoBcnVd9pDGAYI2rOTX3jaTLNpBj192FKVizTPK2nEiqlStquPrdSm6KL+lWlqwozOJOzeT2XcAXX8g4+wF3cp5mw4tFM3CPJskCWSJZkS6HUyNvyjuyUOmmXLjli2MSbVLPObDZVpt7sM0fND6bfmeUkOOWKFqfN+cq54LnDM9Ez2+P3tHs9vmLfRZ+LT3EUrWjD/x7aQrdTKz6ii2KklHt4Kd/GfVRmvqdpmoE5BKcSebiiDO+l4/wgLZEALVP/ymg1ZeE9CZd6SUGPk0d+SaVV8Jta3HAOIccp50+EnXIJ0gg3Yw0qeW2wyWbSWPipgRv1xmzCHESZMPRxnDlAUziKO70fUzsSvR6Jk3hfqH41yDml6feF0iXkyIDWz1mtrTRu1J5wgfq9i5VdUPbpmk1IpAZ3HJqcTF5B4dxAC4Obgz/KDltHE3gACI4LzuMkvXHp9kPuwB+odUfMz+jgU0jXrhH4t3KuaO0VaafJwA0eo/Xk1z6S/w9uP2E5AAB42o1TS2/TQBDedUKbpilxn2kTHmuWBGgSylOEUIqp7agoQiJtkOyqB6dJUNsTJ6Ry6qWiWuA/8BPGhUN64w/wHzhwBIkLZ5jdpG7NAWFZ9veY8c7Ojk2z+Wjp4eKD6v3Kvbt3bt+6eWPherlUnL929Uohf5lfMtjFC+fP5bJzs5mZ6anJiXE9fXYsNZocSQwPnYnHNEpKDq/5DAo+xAt8ZaUsOW+h0Dol+MBQqkVjgPkqjEUjTYx88Vek2Y80w0iqs0WyWC4xhzP4YnPWo+sNF/F7m3sMfij8VOF4QZExJIaBGcyZ3bIZUJ85UHu1JRzfxu8Fo0mLW91kuUSC5CjCUUSQ4S8DmlmiCmgZpxpoJDGGVUGW2w7McVuWALG80+rAs4br2DnD8MoloFabbwLhy5AuqhBiqWVgyIJhtQzbltshb1lQ+ize9XSy6RdTHd5pbbgQa3lyjfEirmtD5vW32ROKH5+w3Den3VxMOLPbTFIh3jD40HBPu4Z8eh5+A3O1fM0XNVz6HXaxvsZwNW3fc4Hu45JM7kTuqr+/Lnek4u8wGOHLfEvs+Hg2WQFkddc4zGbNo99fSdZhoulyAx7luNeyzwVTRKzufpwz2VzUKZcCfbzf2OBsegBSY6dBN/QUUuES1VfDzlJZEX+CEwGszbASl+OeKvLRrRDRrmAYXh7FLOjgiWzDiOULvSp1mQ9n8jpn4hfBCeA/vkeV1kAZyuu/iIRyTsJZQ/8YQ7EI8/NyRIYtPFOscUnxu+XSq572mL/UGb6wfeQZ9rblVRew/YYhD/htzySbSGCv4fY5I5u5Q2IuFD3QfOl8Pnamn0tn79gJ032Ok/yJUELINCQK4Z3WZyadrSrQmX/Y3b5fX+P1xrrLHOEPeltvRljfr4TeAMGk5cZy2gBpuZhycSg3wmBJ3BTE83gPqaHu9IYTOJVKoawGur/Sf3pJw/jPpN7vnzJLvU7SBmVCtRjlDyI8Ul5KxLDgeEGrN9eFSEY8/MGXA04PGoFJD9bW3SOdEHbQdA81qln+shdcRs89YoSYStVCVTImGalTHNhDLaGs3JFJyJ5y40pQvN2jRGmJY42Sdk/ra7rS8Cr/AW1ehm8AAAAAAwAIAAIAEgAB//8AA3jaXVZrdBTlGf4uc9nb7M7edyd7m+wtycbsLRc3bJMJlwQxFyypJLQBuQcEFJQEEQqBCGJapSpGoIJGAxqslZAmi1hKOVZ74UerPdAjBw+WlJ7TNqd/Vs6pYdd+M7tqT2fOzDczO/t987zP8z7vCxBYDwC1ngYAAxbMkTwMuxpBQFOrMdAw9GqMkaBmqdUQOFXl9zoi7Xw23ZZLt/N30m18Lg0a07m0fMRjSaNoDIpGcT0F7vrwpbsSDWaBj7oEAARkowRKAFqQPA8gemwCa9yUOoMek3hWg7sg4wZsl9qp85UpK7RlyYzToFEZ4jFIpraKRr9RrBHhjVXwej64Ku+HNyghX7oyH4TXVypryA+QRHAIkg64MRRo4KQKM07zt0G0LRePyRNRwuxtJK1W/vPVLfAZuEy+yynp1HGsBXHGqdt2ovAVM6BxJh6rszD+0lBNdW0yYfusqaqqST6WRJuaouQSIDLHNN5M9wIjCIIRqexFzxh3OjCJpvAk9R43yatWq8RRhraN6rmSPo0QNvUBZ6jzZHEFEkdlGXmheU9I7TAYCPqDiEEQQwpiRhV0uzwurwszlhAf1IWcgkNATCltagY+tqQZWg3kys6RqyAUm6FLTU5mo60ZCFpyipANyqcK5aioGIA9xmpTXS3BYrcZLYggC4fMvN2WTNTW1Rqrw6FwyF/KMmhR+5xjra/sOv70J6suD2z+YEX9g7WPe6pigVR5/fyalhp0/BXo3bC46+SH+Xf+lZ84cvsy1OUP/XT5qm1vw8Zbx7fGxO8syZ8sMo9sJDp2sE3S9oODYBhgw60pdQaaJ0rxrSnVBWgGfvLmgQn+ln0KZODuCcQjNXsBaYAKaJBGMqgRrVbpEB4zGGI85N9HvcABo/Ah4Ijwd3rSBRk28jP8jNGU4r+YuQu/iETiMdBjDCaNFpvNbhVragm+GhmgjA8uEs3pH+TR8rROpWFDQmAu9dFrswe23utBwSBye2396PqLEa/HW0SA9xAEHrBX8nF66GI9wIIFhGl60CFYHA6BpIiDxizt8Ogz0DWhuWSkPRm0WNKUlAhjEOnYm5YMZCQtEHz6EeT0ZorsT8vsZ2eUHOKnG3PTxlQKGu0pY+qgvipC7eY/AAQQJIcpRR6SRMBiDSA4qgkIhvXLNNqsFpZhESsSAvGeFXdvwleGuk9sWXMyFHT+8djojcSiN79ogKue3xyAdH62Am7/x0uHBk5t33r+wz8/v27jq1P57L2xBiUTpjEmKOMEpbHCXw1R3FwhqHFlmToE4hfgXhAFNjgwzofLMnCDZAmF+OhFTLuv8RwYMVfeZH2XWAJyslEHdUKSvOOS1I1maHYmOnMK2h4FLjkTmvhpRfKmVHQmTe6yBBxBaScwCcYec0GeBJhNQScWs89OmJSFSuDLNPprGpASCdZaf3bw9aVN53fv7f1J/sb+NTHRIRj77eHydcP1vshwh6/j5MKBlcd6qUWHjmzs6D5yIj6166294wvKPZUquoHVnHik+Slv2VyPZvlgx/o9p+ScJpwfJdHQAA70S04dx51mVRaWVXGMClMso1NBbgyMMRmkk6yUiqZ0Oq2WpqkxrNZoEMIAvkcihtEDUwaWceqLhBPHvJNN84U9pwygsZHPzsykjYUQkAgcLDBPAmH1K5ZH3M9vhPjo5GjuMtq+ZTQfgNln88fgur14390foddyK0CRPxvdSlT6hlTxFHUEv0RhQeWymDAHGYfJ6nLzCOPTbo/FjSm3x+PGiHJw/AV4kIDEcEAyud0aiMaAh7Je03COi2CEoNNP+jintzOveCj5+mnFq4hcZer4GYW0g6qqCF3UalGtdsKjg9gZb7OzalXIpnY0QztrbQZAtqOBAdADWZGlgNXCUN94a5HbKhSG2Nae39ANVVB8Ln/3wI5H7wkI4ej9rX1nV76eeQlSdOvYZCj/l8z+7FBnwlPJi9Vn96wd7a9jkAGgr74ikegi3DlAiHBX+13jA+7l/jXUSi0dctW6FuJmTnLN83WUdlOdXKdvB96u2e8aKn3BdbSUZ0TGGbimVhtghviOwwFoz6iB6Fvs0wllzpGSPrMz/LV155TsnVGUnFakLINPybYDe6BVj9lieiLZY4nrgtokZKwWU0HBJIHxd/affn2Tf+HhhUNXbl0ZWvXLw9Dwn825K6YXH1966Old4aV0b5DrGPnoUCJ+c/xM/nfLz0HPOXgfBN25+U+3vp3Pjr489qWvyH034V4LlkpVGpbQqdVoGZqiBjGykAJOUxhrEQcRzYxBQFFEEgKndeoKUKb5O7J9ylX9a/aIBmVCTalCWsZjZtEK/VAklYEN70PX8ulH4ZH80NZYZ9JNt4a+vEj9pqTqIa3cQ8jfoleiHwQJMCElGxPzwju1O3S7hF0JZg63LrAzdCgwCt5Ep1Sn7SqdM6h36kCIcpUqg7cyqCcmOii54tASj0MY1McpNY7rgxRV6SV1tHLUzLkyKDCuHomS4RwvVJfKt3iknAy/iNmgzZnMQO3ZfNF1ZrKFIpstlFlirwXV6gsY5evigw/kpOsh9IWKiiTyZG2yERUbgGBtkTmrxWY3M/KgkBkOQe61nitvvfHbTWfeTbV+evbXl3fC2A6pb926vTXx2iWLf7x5075QCzoz+OqDg78a39Z64uFnWnu3Hr5y/fHvj1/dtLtjQ39fR3VvNP/35tGHBo7v7GpJbQTFzmKpUjvDYECauxDP9/fwS3xL/A/jLZon1UOuQf9R17Bfdx+ziG913e+7P7ycWeFaEX4yPBZ+L/z78KdhjhZpR/CaSgU8o3oAZee22u1A6xgR+kxCOSTK1jrLvulGFEnniKSJKzf+v6btpIaa6phCLEwFh0Ys44dyUApRUVK4ZN/NP5W3Pys9dyU3drrvhRsfjlxESdPcna3dB5ZJK6p+6Aqi7TDw80Tys8mPoeWZM7N/zT8xsBGd37do7ec7Xj35cf+DlYqmP0ez+F0wDwxL/meSx5MImIy8Qc9ZLWaNTZuorouW+gAWynmzvu5vDUQzHsnBelqEYIuQKC+PmhMsG000aBfY7YKYgY5x7eH6DJwnaZtw1NZSGW1yzl9A7s+JFb2OSKSd5HN2hs9NT7cvWDv/Nmhsk6VC8E+T9Cj0FbJGjN9mBClTskzqZJ0UFRL+Ngh1X1dmOfcLgpEfyvs3P8iKmu1b3L7xZ+vfmFNdWnefI5xatrGysk3wxl0RL2e6R2OvFjsffqSr5R7Bbdb5AhX1HY+Nv/+HzfCflWsW9DR8L9ZW6k0+xwsblnVFoxRrMxhUHGa3LNuwPeLsqNb56iML6pecWrtwn9LFfIKu43eIR4jniUFMSHo1CwSOdLvcv0W5sY+0y00yAU6w/U/Hi65fHX756tWXh6+ipsJ49b/QMRmAAHja1Za7TgJhFIRHgb1f2YVl5eIqgQAGCkgkMXSWlraWPqoPZnfkoIWTHDR8DzDzf80/B8AAwEfourjCFw6cFhwBv6cNjg6siE4cXLgX5xB7Hq5PHVzhjG9yzBxS31cOHrw2PIFI8v7NIQsC5eDD/yMHz8wh/8nBFy7CoQhD5RAg6CAQiCSfbPbNHHpxjNbxP4Wog1AgkgKyOTBzGCSJcogRO4gEIikkm0Mzh2GWKYcUqYtEYJaG/dXNHMZ5rtYpQ+YiFc74JjuHpiiUQxddD5lAJCVkc2LmcFeW3x1y4YxvSs0cZv2+uhJKlD4KgVlLdpnMHFZ1rRwqVCF6ApHUZZfJzGEzGqnLpUYdoRKIpJJsLs0ctpOJchhiGKMWiKQ+2VyZOTw2DY4v7AkmCYYCs5bsupo5PE2nyqFBk2IsEEk37LqaOTwvFuqCnGGW415g1pJsvjVzeFmv1QW5xLLAXGCWhmy+N3N43W7VBbnBpoeVwCwN2Tw3c3jb79UFucOuwkYgkhbsMpk5vB8O6uLcY19jKxBJD+wymTl8AsBsJX0AAAEAAAAFAo8icZt+Xw889QgdCAAAAAAAo0i8OwAAAADU3v0o///+PgjnCAsAAAALAAEAAAAAAAB42mNgZGDg4P5nByTD/q3+o8fxnAEoggKqAIOHBewAAHjaYznLkM4AAr8YSAIsKQyqMJqJgWEimM3A4AXEH4BYB4iDgVgBiJOAOBKIfYC4BogDGYYQYG5m8GQYwoB5HUPWYHMTALW8CZ8AAAB42mNgYDDCA1OAsI5hAcMCRn3GCUzMTF1Mj5kzmB+yqLOcZfWmEfxMW8gmNbggAANATwUAAAEAAADAAEQAAwAAAAAAAgAQAC8AVQAAAO4FnwAAAAB42mNgYGBkgAANIGZKyclLh7JZiiFsHRA7qrgyF4QBbcUHRwB42q1WTYgcRRSu3ZnZzCazSzAqikRLkLALk5ldNSS7IeiaQJCwSdhsAsFAqOmuni63/+iu3mbw4ElU8K540mNAEPGigngRPAuCZ/Hk3avgV69qZnp2N4sEZ+jur16/3++9qhnG2Ovz+2yO2c8DXBbPsQUmHZ5nJ9gHDjfYKrQsbtZ0WqzDPnF4gbXZZw632Rn2hcOL7GX2rcMn5zj7zeFT7NW5vx3usNfmzzm8NPfz/H2Hl1mveRbRWbOBfDrNG4RbwKeb7xBeIPke4RMkrwi3CX9IeBGevmt+6vAc67SEw/NsufWlww2207rlcLOm02LPtb52eIGdbv3icJuda/3u8CJ7q/WPwyfn31x4w+FTzG+/73CHBe0/HV5qfLT4tsPL7EHnV8InazWeMvkvnSfcqcmXDV66Qvi0yX9pm/AZ4KeWLCdP1/SfIR4sfrYmf55sY8IvUCzr82xN56UafoX03yN8nvDHBrdrObdr/js1ecflvzvKZCA8yR/x3VDy7TRJNUT8appnaS60ShOeRV6PXxNaHKe0FUV8Rw1DXfAdWch8X/pjvc07o3iQRnxzX+aF0V3vXVzjK9vKy9MiDfTqjhyWkcjvudcXemvr1mR7dxILiabDXGThqC6S/FouKpUM+a0gUChjfePSxm6oCh6kieYebkIlBd9VsSz4TVnxnTQWCb+eS7nHPZEpLaKCi8TnUVrJ3BOF7PJADctcWvFAFMrjWZl4urSV6nQodShzXikdcoEgUSQ9epUGPBZ4h5vyRMQLNUysm6FMZA5JVoKyQvLbinuhyIWnUXSP87uQBWnOC6m1KWfGjXFQeEomWqFIXqX5HslEQeHjLEJ5KFenHFa8IO4MBSWUVMILDW2R+0RK0Qu1zjb7/aqqerHjsgcv/VDHUT/WiYhlPy4eWjc9I/2PFpWMIJVkMukuL8oMCUobvcfvpyWqG/ESFetJp5C6l0uhwb6viiwSoy6VmOXK9dEUiIIzmcdKa7gbjKjaCG1PjC+8KDgodCAwEbrmabSm6WR56pee7nIzpLDtGptxAJBVhcoLa5lVCKoSLyp96U+zT5NoxFfUKpfxALlM1eHhuGxJ3TcdxoDpXNHcTAMY84mvy8TAikIULWOz03KFqH5aJVEq/Fn2hKUKY4lyUprPtNRZqbkvTZlGJ5RRNstoj28lI6duGgKH4CdUA4Wcjx8Us+o78qnj7CZLWc5iJljEEjbCasBGc0v4YXoX679wTd/fYRrPhPm458xvfN74pvFj4ydc3zd+aHzFdmGfwTLAew9Pzh7h2mUh4W14Mt600+LsKvnO6C4gV6TBIYlg3wO6RnLxxJ624CnCcweSIaw1K2gl8ZTQ3cfdP+RvE5WOUPMAMmO9SXo5bMZ+15HdRbYGtAJrhWxzvClwBfCyShGGrIS1YereAesLsF6Dj3qUbVR3uC7LaApfpq4MFYweqyWJL6NXIVICG85uIZ+A8pOU9Qa7hMvwqIiJgHxpIM8hQbYFeVXIThK+iWdFzKU0C6aK64gl8d0ja5OdIvuILOyccKxSWJr6jY5hvUtxFfGTO/9j7QHpmHzNFJSQevBZzvRUEx8Sz5D8cqrXrDhNikd8Rnjn1axMZzjlbu1i59OjjDlFHbrKx9mYKAnFsDoZZZxRpw2ft2Fj4oXUZUHxbKfN7HJ21+kFNJecVpqi2u48PptxBgUkirIwbwPHTEX+9mp6wuVtq49pB9nu2e4azriLZbxO5248BaXzpIitYnan1ybF1BZSFRn2RR/fir49eJydy57LpU/6MWL1cdfQEZSZWRXs4Uw2vYnu/xvDTGDkdGUtyuG9a2ov4dsyKGdqN129T1zZ3o3wLF2P9RF7yrLu0ZQLmg0z+z7pZXQ2jEgy7mIGTXVgP447aDuc0XzFNO/aZTegPMa9jdxuTyZ5WYuC9kB+SBJMauhO1npyzh5mJ6O1Dxsz7V031eYktXG7kzgHK7CTVRFPHu3WozirXKWK9n6EOD7VeRT3xiYitAL9VTwlTZLl5SjvNocn5Xbq3Z/sYXuCaerc9Lw5qoJx9MN5Xa7NgKnE1qIp3vg3zfi3tfp0oiZ0sorHVmpnT8xMlT0tU3efnp+GVU2nmyb/ctLNsZ+Q9k927Iz26Pc2cZ2Zeh/vEOVYNvNj8h0Q07a3T77bx+/6ByZ/usen/3AE6YzXf9A/HjnzD0jO/Mehs6/5YnO9eaN5vXkF9w1oC7BjeDeZbUEjp7MTVv8CYPN0VwB42mNgZgCD/4oMKQxYAAAjkAGIAHjabVJdaxNBFL2zjZ3phzVdQ1wNYVO2JrRrG8yDtbS0u9vdPrgQq4mYVcE0NdiCEkFbkEApSLUihgHBZx9LfZlNqGyKYn9Ki//B1zizRvzqXc65M+cMcwbu+kXZjEkZ/qWlNNRQHBDcD/l6yPMhZwVL2WZWVQNpsvlBtEvN5Bhvo8bA8QX1ckZWZzNif86YeTSmHu2dV485PmZy6s5sTn3BkeXY4HtxLrM3ptYytce1l7VXkSmIxwFAHiZGgL59uhXri/VN0QB9NaYx/YJpC9OHmD7A9Dami5hewXQSUx3Ti5iO4hiRSZQMkUHSTwjpJREiESCxoHNk6MCfHuuNitYbERwJ11FJMCfOICEiwTVgZ3tcyS1YyGWHK+BWUux7QQtQ/4077JRmISa74BYthV3V3QB3brIp3WV46W7JR6jhcZVJOwGCYilAHSFtJ5i8UGoDQp3tt4lu9zyIb8wr8/Lc8PSifQKVu6z/LkX/s9yl559BReuAOT9rYfUdFmqBqzRUqVBpqCpJ9t4tlNhe0mM5segkPdQy9426U9WcsuZUOcrszcaqwrYqqZRv7AsjxXrS5crKqujLVbavVW1maHbKN+sn2HVhm5rtQ90plvy6UbWbpmE62rLttSGPKv5446+417/i2jCOKv/fGKCKuHJcJOYbJyQ2hJ0XiQ2R2BCJeSMfJjprYoBLJZ+A5S3c+9lb0kA/n0U5MeJZ8eiTuXAwMyPKZuIgAmgXBnSPDWoWO80hrAlzwhQW/2GENcTlM11L2ZwZSRyg3a4V5fKwZoG+rv9TT0WB4qzZAvwl7c6htNWU1Zzu6T8AFgbsMwAAAA==');
  font-style: normal;
  font-weight: normal;
}
@font-face {
  font-family: 'Open SansItalic CItalicC6FA076B';
  src: url('data:application/font-woff;base64,d09GRgABAAAAACxoABMAAAAAVuwAAAAAAAAAAAAAAAAAAAAAAAAAAAAAAABEU0lHAAAevAAADawAABV0Wnf9QEdERUYAABxgAAAAHgAAAB4AJgOvR1BPUwAAHIAAAAA0AAAAOAs3DzdHU1VCAAActAAAAgYAAAPGDis9t09TLzIAAAIkAAAAXgAAAGChTJa5Y21hcAAAA3AAAABZAAAAlAPoBCRjdnQgAAAJcAAAAFcAAACgDsAXGWZwZ20AAAPMAAAEqQAAB7R+YbYRZ2FzcAAAHFAAAAAQAAAAEAAVACNnbHlmAAAJyAAADl8AABREzyYAQGhlYWQAAAGoAAAANgAAADb4R/ljaGhlYQAAAeAAAAAjAAAAJBAgEMtobXR4AAAChAAAAOkAAA5wzM8Lmmtlcm4AABiwAAAAyAAAAZ4MDAnRbG9jYQAAGCgAAACFAAAHVkJpPd1tYXhwAAACBAAAACAAAAAgBSwISm5hbWUAABl4AAACwAAABW3A2YtAcG9zdAAAHDgAAAAVAAAAIP9dAGZwcmVwAAAIeAAAAPgAAAEJVIGWkwABAAAAARmaF+v4ol8PPPUACQgAAAAAAMljSMAAAAAAyehLzvwE/dsJ2QhiAAIACQACAAAAAAAAeNpjYGRg4Oj9u4KBgbPyD8s/Gc6bHAyMmxmQAHMfAJxfBwcAAAEAAAOqADIAAwAyAAMAAgAQAC8AXAAAAQ4HtAABAAF42mNgZslmnMDAysDBOovVmIGBUR5CM19kSGNiYGBg4mZjY2ZlYWJiecDA9N6BQSEaKKgBxAyGjsHODIwMCgyVbPL/RBhaOHqZIhQYGOeD5Fg8WLcBKQUGZgBnOw0yAAB42mM5y3CQAQhYRBgYmEQYwIBZnOEhAwHAksFQz/jm/xymegZzJjYGbahYJUsGoz6Q5gFiEC0AxAFA3ArE64A4AYiT8Jpb+L8bhS/OEIZPPdsmhhAGIgDbRYb7xKhjaWVIYpnHYM08C0wnMX9CuBckzsTBYA3jA9mWMHGWWpD6/1fB4acN1J/LwME0gyEKKFcIEmPdw1DKfPn/NuZN/60ZRsEoGAWjYBSMglEwCkbBKBgFo2AAATMDQwdLPkMS030GL+b7/68CcQVL0P/jLBz/77EEMeQzn/7/n8WNwYbFkoGdEnsAsm83DAAAAHjaY2BgYGRgBmIGBh4GFoYOIC3HIAAU4WNQYFBi0GOwZHBkcGXwZQhnSGXIZMhhKGAoZaj8/x+oDiSvzWAAl09kyADK5zEUMZT/////MW4Itg0PAAB9hif0AAAAeNp1Vc9T20YU3hUGDBgiU8ow1SGrbuzCYJd0krZAKWxtydh102IMMyvoQSImY3rilEOmnfGtjEj/lydyMTnl2kP/hxzaWzkm1/S9lU0gM9UIa9/3fu733i5q+/Ag0Pt77d3Wzk8/Pvqh+X2jvl3zvWrlO7W1+e3GN+trq19/9eUX91c+L5cWPysW7slP3bsLc3n7zsz01OREdnxsNDNicVYSwEMfRgoiX4ukL6N6uST8ha5XLvmyFoKIBOAnU5T1uoFkBCIUUMRPdAMOQaHlkw8sVWqpri25LTbYBqWQAv7ypOjzg5bG9R+eDARcmfUjs84UjTCNguuih6mKqhU+1J52Yz/EGnkyNVmV1ePJcoklk1O4nMIVLMrThC9ucrOwFv31xGLZaUqLO/WjDuy0tO85rhuUSw2YkZ5RsaoJCWNVGDchxQmVzs5FUnoVP+/b7ChcznVkJ/pZw0iEvvGIH8e/Q34ZlqQHS8/+XsCdH0NJej4sU9Tm7nWe5vuUHEYLthTxG4bbkVf/3kaiATJWsN8wWoJVBb6rXXqcGnIdxzUpanEYR/13vSMpbBknuVx86iPdbEdjiP67l+cO1J4HYIddvh4Mtl7bbcJHrUMNVqEmuhEi+G5Jd9Vx89c2O/+nZkgLkoMMuy7RcN5X7AgF6LV0Kgt25FwwtbIcgBWS5tVQ8/E+aXpDzbV7KLG3zbaOIVNodKSPjJ9H0DvC6fqFGiNtmHnruDKezYu1lcDYCqyq0TkRMFpEktDrpgPODbnEthFm3qafKwcTFPOzYk1iGIrjSz8cvE+7CxhAINH15XQQ9jQoDxcqGnTMT+6voEcUYsNOPNNMWJGnMCcr192lsvyTtjYuAzeYqwILHw+8YMU350r4ceilJVAs2dKX7MG718lD4bx4wB6ywCPj+SpOWdGPdecJ3A2dDp67J0I7LqgAOxxIfRzQ2CFDS68dMxyBmZU93WzLZutArw4KSRUULlPwPwgjtZOGwQGEbCErtOWMBGhoIyBquJCVDfyF8UIW/2wk3KA0uJUNobnDhtZYBiwJ/9gb2JF8K+gojVO1Pow2RiLGqdYdN3DTp1yyUC0GidEjS6TWhyq8plCRxfms1g1EXC7Q0Astj2UguwLUjqa9ET2G5QEZhvNBr/ZuSTfIQpqYi+qhQGRCbdm5SS5sG/larH+gbgzVIs7KZjum4HIQkGHlDWA0wmo175i7gA60xLtX2HikzYGOE6XoMHfXKYhsdGLZ1hvGGu+T35xnlGuWNXlzr1Iu4dVWSSQ/ayWKn7UP9KXNmDjb0xcWt6phJUjuoU5fCsaUQS1CCSRBkECRdlHIGnvnUjHWM9qMAYz8uM+ZwbJDjLPHfSvF7DRR0SRSzEJNJtWooXUGsWyK9QxmnoQRZWpyVGXVhMpZ05aTcIIuEHnJGZvg7EWOT3MnQa9dA/d5L5lQTmrRQwuVVni2/z71/oF+kWPoZn4xUYUeHJeFLjYb/634okOD8mvQjcOADhubx9bgy4HLTWyT3MRCxnIwKY8rMCUrhG8RvpXiY4SP44jyeY7uPez9DnCagEPt4pEUn/zpxPYVdSrASyW2/yn/Byn3ISkAAAB42k2Lu07DQBBFd7xOolRjiLCIwB7zcJrtWPpEKUzCgniYkeJESkVPYVNDg5QmiJav8LrLX/AhFHyCcag4xdU9urqjz+7RJOIIQqaJZAoBw2FYhvLaDOjKaDJJTINzj2N9yv1eTR23pras6XKqadpsPb3LLZDs6uYtAeVQllJeJH36TuDkWNOhPmBf7/EOIHsaGfEGHcIvdBBrdNoOCAYt+Em8iFL8CNcT8OpDCzbwUT2kSplNp743tnu7sLCycbrN0d3ctldW8HwxqwDes7f1WowDY8/SmY2CzNjHpnhB5YtxludKLfPiWW0pVF6o//zp/vIXTbpA0HjaYxNhEGfwY90GJEtZt7GeZUABLB4MIgwTGRj+vwHxEOQ/ERAJ0vVnyv/X/1r/xf1b8f81g9i/PQxkAQ4I1c3QyHCXYQZDP0Mfw0yGDoZGRn4A3Cwe5gB42qVYaVRUV7Y+595b99ZEzUVVMahFSaGNynApSqJPahlEJtGYtHiJIgIqwQFxQlBEpXFIBTHiEI1Bo4hokKggYrcSZxNZJiHd+hIzGKN22nRWzMu0EqUub58qENJtVt5b/eMWxWLds7/97f3tfT4Qhc4hxMglrYhGHFI2MzSHUER0BB8VqbdqrU54ztHJXSfzqRLPeknrw5R85u8IUeg2XU+P7XnLr4WlOJpG8fy16KhITNv0VnjwvZ1zkyjLrrlJklbPt5SGPAhhVI6ljInZixRI1SLDmKVQBM9rIR62OqxaXms1WrU2ihFX4MoqvE4sraLcm/B6sWSTWIZw927xZxyOvkEskh5jAOm1qMhQE8vZdE5skxa9tmZV+jemf/6AB3wIkZz4OhVHLQaM0mPwqzcnp5Vz2vCtEHy9tpagCe++g23oO0CjPCGjJwoyfxQfHhXpjInlo/2NBtYWYg9/Zny4Y1LCiNiUCc/HOMbPiCH5l3R/zSRIriElsiCTS6nwSxUUHGNIFRgLHIDM5BCsoRh436HRDeYHSUJYymjw56NjdQ4Nk/Ca+D/NR0/XYb8jeL64sehscV7h4tNF9E/iR6L5Ufd3WIXv/7L5S3Hmh41td3HjA/w0wjgCIboSOJcjTSvDYRmLzSg+XhcXFxVptel1TpbjwjBPpTVeHBUcLRyfhM9to1/GkhzHUwvKcRDJVgm1dko6UCAKcqmoAK0iVdByOCBNICd5UWsRsGS1OvEY2hFjt4WwXFgPEyyHjVa6uqtsIO6cvW1mxPI5E2qEyW99dvTaxJMd4l6qvgbXTa8qW5GauyQuYfGuY68W/vn9Y+I1KYkbAWxFQdwhaLjLRJstFnOqYLEo7PZBqYKdU2iBvF7atDoUZ47w/gAGDSxn9PdGt4WEOfwJfQSWzdnzpRcfE3W1eeWmld/UffBm1gd/3NdSW1Ux0H3g5pLcSbtyJl2413yRWb/7o0Ey08Gyyo5FE+uiHHterFhf3fTStHmxY5dtbiIVheZk0iTtwK4ehbp0rF7NYYlekibI9HqaY2kf1xE8oUjra1gbaXUn5mneGqvT2whFTPj9pLoUz8JgeuzF9/4hLh3hek6qzTV5/onTxeM4vZb+oGvoJzgaDw5eH+ypJtxMAm5AIiiIcBMI6tNNEBDiTCYoC3S2MlXgnsyNtyqMl5d+bOitnJWOpaa0/vcW8eGxcxvrDr91o6YiMicz5RK12+r5qTyDLus8/voPJRPrZp9tXFXjZ46jGneKySbCQSVgyYQ6Bfgq5WeWaK0TBK3WLJHIUwUJZw5MFcxPRKOP0UGXR5s4QIFoPtbXNBTRjyQ6FtDZQlSk/ytL3sUD2gqTbQmz/ybeSpCOerNgV0vl3ZrWK7g6q+aZT8euzI4swQ2deDe21Zhe9hdviDcnZl1qfF38servwrz2op/jZizK2ejVLpSNKQHmWOTvkksoZKapNIFmffBIgXgMA4zDTTTyRA2kVwR6GIl1m/vhdZgI2ZDpFNCvBYWiKBTtCtSzQ22MHxoWkCoMG+aHkD1VQJwf9Kffv+drekw/19ucdkdMrNNOPmNplvUJHUqiDyHfTYQAO3Wv6cLu0+UFy2+/0v5h+zsznpl/WX5q54sL3fX50kUb0qe+vm6x5NqRbWvOTkpvWlz61uxLh7Z+mDZuR3bhmzO7How+WDx31dbS3O3UmYoFk1fGjq6enVkAFcuBPML7KqaSmK3aCYLVKjF7a8V56/Yb2qKo3u7xNq8vCVK40BBfBmMogM2ELzwpdjVuKFi38OpDl5zfn3uobc2Xm1uuiOXbW+fPS1stDF3GyM+LGeJHL4XURuAAPCw141L7zu7qexlfHFv5p7iC0syKndBd3W6olwbqxSEVCnapFIwKJwsqFQ07h9bB9iDy8g0gDAsE83obTdvDWJamh4uaH8/QA5vaDqfazJLQjHdxpxhBthE1H4c3vzG1iewGNAXOL4DzFcjuMrCyZIFlMUVJkgWKxvJkAet+TQOZc5ioxfvQDo8VO6hbgzxXcyh1sOfBIsohad0phr/i+Qec/RxCbBucbUAWl1JOwURQSmmk5ghuPp7XkZYA0DACvMih87BNp4NVQ9XVS7lwTfs+7Phhm4yqwXKxs2nVukDWw0s0SY9SusokrY/SmBbIJZ0qnvDwG9LZt2AArIFowSQaozbTsiC9nMYyL0t8TzQbbXdAQJhCvN5k4PhYmER6f6PvC3P/cJSUtSSJw5rGHB5IyVnhabzteLgMy1JH4opW+tKGLUkHulSS1q4VU3P2fv8Snd1Vt3PHs5+vpct6uiqbmYZ0aBAKcxnkjBJJ1FIjCkgUkEapTxSU/j1cwhOv9a4gEISJd/K0zWnztZIulibLzjuXiPSp8mmbhyieLr9fGSBtvuyu3fRw6Myzyxc+n988O4uZlju98VFb573Lje/jvKtdgafw0G1zShvFm/sXFZHJNAoQxbEGZEQhBJGCAe4Ra1T7JwpqDQoGXP+OSBJiD7NxUA64nvRNJH2/RRxDWWfWhMoTy3BKA++MlE0/kV1Vu/HHQdlXlha+kPtGvmH21MOs4Tuxu3FZ4eUjneJrV+g77eLnOxYs3YfDG+5ApYAp+jAwZSa3AE6ZKHAapO+HxosCuOidjb2xnUYWPzx/YyuW7N9YEbE8d+GpFyqXJq0es9Jw48LbePIZvorfKT7Yu3rTkMDq+J6KXID8DchK8qcVKhh7MiMKIhVRGRMF1ZMqYoJegF4kJXliTajy8xlybVB6vdjq9pfOOprl3r35R3vW20vnzZl15AUms/3VYjz7l687y/IvNt3Aeee7gv+CbTsKlxwQrx+440NFt3izDyGaC1IlCkFBiOMsXh50/Xh4rDkfHb5iMFYb18sGqQvnG5r467YPtv20decusUXssDIr1sRX5mZtjplzIlJ59/tkw81zp7FwtrK45dqkiprBkVuG2ejbpw8WFzkSoR6jYAYMBZ6CyYTRKfzhxqMw+ksSBX+NDwlPyAH16L07qUevKvpxg8Cmpz7aqqsRDq2xzmqAvtBZbUMDFVkn8yqqTWEFVEvW0K3Lbu8Rw1jD5F17mmavKNj8pzH550Srt0vhY6DkFuwXFVKdUHKUGhvh2nARrsW8Tc/T5Fbpu1TeafiqocTFT3162JAYJgmbR47PdKZFEe3HwRnDIQMayZsp5H2fvI352w04rQH+0Jsl8G4hWaqVej81Uhr1bKKgf0KW9p409XxfkiRHw/h0X5Jfuf3l2c3Z5TWmaqolf0h82vLPasVQJqmjdJa7bOIsT7a30t8ywcwU5Ad3R+h0pCV9x5mhzn2djh+vfFJhHNOv3XVURfsnm3969ezNLT/jirK584/MKC/Or5/OTLl96bR4vPWLi+14YrNYtLh6q/jL6xXVW7Af2RjXRQMTx2T2qh7GkFqulgX+H1QPWwMog4R/Q/VbhsgZWj23Hk9ywzQ6t7H2xR/6VJ+XabdkijQb03nnwtG/ibWX/lX1wD+d752PgS4/FXgHtcKIJIQS9BiKV39cf/LHUNS34/jBjpjn9xQHzfXSnpQ1h5mm2u63/PpaUQ6Mz3h2OKmvFHSVAOcPRoNcGuUA2mgMTBSMGlqWKND9FeW7Ive/God57yBk2ISR0OTyMYCibn36zqENifvGrVqduGTtvKsH3tgTO3JW8fSC8YVzp4/Azt1vjqv9w4i89Lj0hOSXsl88lLLREp4xbuSk+NFTcgFNZvfX1MeSBLhjhLn0Gp1LaVTrdMbxgk7NokSB9e+zDlo+wKwhliyaKNrbCE69LZ7iObJjCRrsdgoheQPKKnXljapTZTlOrAsQH6zRPbU0YI3KULxs7HNUZnL63a5yT13G8JGjIXoRTL4sJglmDHCt1snNaj+jDrjW9cSF5UtoIKcDBWTe0X3zzqnHF7braqYeXhuSV/+l21+Zc3zG6i3+W5gkT7IQXb3881r88aO2jrIc95oxC6g6wv1S2PQsxBtIdq9EbaFlwXq5mszafrsXVq/DxnHe3Wvs271k+eowj+n4QYws+lnx06vhdTopG5GJw1pDWYoNWoCVx0WWysxK373sjOdlgNE0taZ05WVqqaepIcvxhylYRk191AY4ultB4wSHAhldMhZRHKNWUD4QvumObRiiQzS9Df9VrL+AP35wuAmnnBfjuhrwcTGdclB6MQ/v9tzz/BXOGwVa0nl5NLsUErUcqdUGkFFgz8AgJOohB50RhgRkg3ssF5nOzpyGFLmeteVb8LjjnqTprauTEuITJi91pkECt8aJ30/O+CKcmvlQbFxnXK+blbsBdXejDSDgz7y3PUM3GJqeHSZninpniEIFts/OGCf8yjP3DRDfRbRPtXZGXvXtnjPvubtqT7wrLs5vmFG6aM7eGUXUhQ7xwLH777yHU0/dy9gufre/6pVqbGnYWAPVTIHAK0BJCvDMEimWa37lmSFTUCeYZly9f6VytD4ooy0d17up+Kd+jgseXz4PDyWVuA5qdwPuQOhAlRYu1Fo7ZXnsmqHtvci9ppl6bEp7XTPDgWsO7ToajJu2lTgy/piyo2By6dsLXq0fWy5+1UnNrMRx85bM+a+UjPjJhXlpr1Q+V7X2bLUUoi4Xa+hSZtGTPbPd65lD/yPPTJf+jmemR/yOZ+6+IjbQt4Bd4pmtLg3xyxMElhhmNaehByOvOCN43nerD+3nlwn1YeCX6Qud6fvSPCVmOqKjo1N0JwW4gqUz4kR9oFiFF6+gL3cl4PTld16g3C7PSWDlM2DlBjP9yW5Z43XLof9vt4zv/rZbpgY/2S1Dhxd6/wfUARcxy1ekT7rFg/RVwNbrRwd7/aimz4/SPj+K+/yoeNDnSOG00XBaNDhSFgV+QtTCQabvQ/0fe3Htr5yd3evsQv8TZ0e///vOjjr2u87ufwFJ12ZnAHjaY2BgkIZDCwwYzpDLUM8wGwivMnxjNGJsYTzAxMYUy1TNdJ/ZFA2mQuFkNHgKE7JwYYHBLPNZLrPKsaaD4TLWE2B4i/UWmzCbH9ssIDzFLsgewN4BhGfYv3DojMJROApH4SgchRRCU458jokcZzjlOMM553Iu5TzCeYZLiXwIAJaH1v4AAAB42i3PwQnCMBjF8c9DPQmlO/TiCh4ltgFPTahKkyXcwItLOESXcAiXcIf48kcoPz7e90gTM9voe8nj5mFb21ljfbnLg+2lK6scylOO6HEqbxmYI/OMF7zJ1g7adthbozN7zavObctLdtiTuPKRA47ocSpfGZgj84wXvEmnk792+ruoebKEWQ66y948W8/Ws/Vsz+QThr+1E+gEOpE8kkfySD7X10vHPOCIHuudr/x9obno1avsZKKf6Cf6iX6mmWnm2vwBkoSLhXjadVLLbhMxFL0z6VNNC0IsEELIEkJCqJlMsoIiIaVpVBVVrURRV2zcGXfidjIzsh1FKQs+gBUb1ixg0R0fwJYVH8ACIT6EDWc8TtrQkpHt4+tzzz2+MRHd9Z6TR9XvKUaFPVrGrsI+LdBHh2v0kN45PEc36YPD81SnLw4v0A366vAivZzqLNFt+u7wCt2j3w7XKZjiVQq8VYfX6LH3DBW9uWXslCcc9uiW98Nhn+r+Z4dr9MJ/4/AcMf+9w/N0x//m8ALd9385vEifpjpL9Mj/4/AKPak9cLhOr6d4Ffitw2v0qvZzSybSyDMRs5gbzqK8GCuZ9A07Z+2wFTYwtdbZdp4nqWDdXBW54kbmWbBfiIwd8EwzqRlnRvFYDLg6ZfnxhM6zmA34mB0JpkQitREKdWTGIqEMx3oyVFLHMioFddDRkchioViDXYjvGJ7KiG0OZRqzVhgeCqXBZq2gFZasktSoSNP8Szb7xhQbzeZoNAq4O45wGkT5oGnGhYiFlkkGzaBvBumuBEXD49DqmL5gnYJHWNzJOpvUbwfhZW3LCnKVNNOKqZu7O93e3kGvASZtkaQEw2CckaCYGAbHngNFlFNBY1KW1UeU0TlGm0JqYTQcatE6ottg5+Cl0GHUBVbILmdu9XPK8Bj3ERNAjA4Qz0gDSTuXFY1lx2AMsCo6RSyn4yvqZWbptWSNsR7ZqMKcWDUDpNx9pK0W2Uh5r2p/QkN7Lw2OxOnEoYbHDubIuoxtFsNN2bXOd6xiahUYbUJTYldWLfsT0qHN1067jAb2ZKI1UWrMKF2tf303y3/EILpBTXwj+wU4n82OXG5g0QBMg54VtjvCekvArXwGVnMAH7vWibDuqj4OL/kx4JUd70CHg1ftZnPKN/Hv/duoEP7X94VWYD0nOE1nNDUiu+hVl3q0h+717BuE5l/XnxLDeNpjYGZg+P8FiNMY0hiwAABfjQPCAAAAAAEAAwAIAAoADQAH//8ADwABAAAADAAAABYAAAACAAEAAAOpAAEABAAAAAEAAAAAeNpjYGRgYOBiMGEwY2DMSSzJY+BgEGBg8vX3UWAQC/L3VWCQYWD4/x+oBoVkYAAA9YAKgnjajZNLaFNREIb/OZO09ap9xlhjlFi0FJGiUbtwISJYTUmNdFGKYCAIFuE2LSSl4LKt70dbX3vd6cqVK1cuRDeuXIgbFRVERIp04cr2v5ODaCoiw/3+c++ZOY+ZuRAAAcryERKWqmU0oRVusJDPoGeoMJjBYWB5GWugnFlL32a0IYGNSNn3ADE0cHYdBC1oxwZ0YrOfiaORXA/HFTuQxCaksSU8O1rCI+Nj45OwPDmGp8bnxpfh+OkQr4xvxqMv74yfjYsTEX8Yf0aUWKUUViUwthtTlcruPdJl3GnMklk5YDxk7Cf3St44ZBypRqsVjWeMZd5XeLt6Nq5i0y86mv5FhZn6k85G/6/RU0+po2PWG1ZpwOxvRTd60YeD6MdxDKPoo054Pef1oddnXr95XaqptHpNes3WbiTHrM5xXdCbektv6x3be4AGvKUJ3tMcPtAUn2gxvvWyl3bhBuYwjwV8wVfut4jvWJKTMipTck/uuxfutR7Ro/QWvasP7FYpBDqjs3peL+hFvaSX9Ype1WuRD3st/ZtPnYfOWj06aGC3prnmtE6zro7V49jymKhF0ydBnyS7vZPdm2Jnp+0UM9wJtQh6iMX5CI7+FdGMmM7pvGRkW9QZsl12MHk5GbCT91kPxfk3JRjXhR5X5FlzKLhTpnm9Tr+c208W3D4yb+fNrQBqQoS5AAB42tWYeVwT1xbHsxGWsBoCshoosgfuECKgICL4WGQTECjKEmIIkSU0CZuiklBZpaKCVVAaFikqIq3CE8qiiCIoIK4oFUSxtuIGoqCifZOEzaV9fvr5vD9e5jMM99yZe8+95/y+984gEAik6BBeEYQQ+KqMEP0I/oBP8MFKG6e7pE/IISVRAj7BETbZo5BICAeksRIm8miUugQCULEyJlgkBsm3QiExAl+wBpjOs2iWaqdqImxFhxciHMFBsBDRCDqCC5/LhQfQmdcYRhklMbK2Uat72yB1U1nq+Z9d/ROOSgn4SsGAj94E+KhwARqFRKEUrRfffDNJPV48nvdQv/ZG0HUgN+sqUgJ2ylfkI3otBotHrfWFVAFBWJDBy/vT2UxfJiPWlOgaSzODTICRsAKN152pIPoxY+hEXy41Jo4ZyyD60tkJTBqdQ3R0ANqqcsAKLIEoQPQLUpWDLOCipQWZYkOxCQLrv7BTS2Ah7tTkv3UqrKOziSSiswXg/TB/kEgJBJqXiwC8LBSPh2irHfMhNGamhxmpuK0zX70rKmPXC4pfIOVR75KQcA+fNZbftG6O0Mq6cMe4baPMK6tb+7i7Xu2urqlN2Dt62I22ytksCrfbc7XJjqeBbjnXJIfVTSf5RwJvda18QTodP5B7tP07rcJod6kC7YH+Z4whdqtra3GY7dC9ZpUyWhJTefMxEgoNJ1EZrw3wzgBLrBQcfQkJSSQSYwj0gd5MGSDTF0ZyuXFLzc1ZNE6cWQI8eA48QDMaKwbIwjOihUci/8SgAAKQhaVFGFNgDAwF+gK9dN3pB2ns6A+eM+dyOCQa1Qy2AxXhQ4uFTcgCmZlO0VJAXmhXENoxaBT2NNAWlpUwcHjK8UAJUoCnVRQNrJ+vA0Sy+CiV0HwkEuF9bvUFvdTBYTm91gH1n0pQJRV8kmwagWclw5c3rQlSpdb2SbzP7B/dteuEv/qKipHdzdY2NfFLuEv3eQ1bNezP6ixYqVVT3y7IDbj75voGzEqKJ7KXXKp6weOIQfvYULo7ytojLen8lO/dkbvYjDvle4tDZPfdO9Tcwt9+Nmxo8JhhX/uh1Rtut2usa6qykbpurVtCzjHPLhxplNSxd3KQlqyla+o1ulx1Sh0p6elAnVTu8WtXKUtd/zp5eTB7S6Zqsaljaadv9xa7V8ZLT3nlIw7FyKQFvw7xHV94IkAh7uzbl8cKBPKqA20qqWEdCiax6ZjRkfEkg16Jc08t14XUu1qMkWH1tcEnaVp9zi1qBYO5Pv9ynOiPcZGDyj9WHy9nnhKCHCACwAsLUnjZADqHS2fHEh2pcXRIGSwQmiXxOKd4djg1NoEZHU2fiYcMHI9IaiKXDmkBDaEBh1cWG4iOdDaXGcGkUblMViy0CGiJ46cyXS3UEmdGStOyJcNKtZyTrbBInpHt/4QVfKTux3LlIxUQsF0GJcyow50/l1/qIh6X2ZJVlRH//KTn6OAZhRYGtalsg+btX153ko9+C7ICt+7oj7qzpFihpfdx0lhixVaWbcue43INkePR+Z1NPqSjLnYv664Hh2qgfnhjHqVdPlFWWKF+ATW0zd3nvnzY4xWaW+vlBuzbTw5mNIVu2giZoffz8JXOxG6IIxdA6kqyJBcs2L+gfiDS/Mhv91uzdxifzdHJiGhKCwxgxbfYHtHPCO5UJNj+8O0jvzMysW3vz7ndqZdU+l43pX+5Qa920uMfoI7R33TV+ttOODsWqocKtPOGQ14+TRndcjQcufOlB27gsq5/ZUFXdWZC9dMGuRfDHrcEbyMF1crLTmSc+WWaGP2A1/cPibFglhhSAAtfUEgEcBBzYymwBksElgKLdPBX3BDnyvxUcXQQUQQvosjfIQSJhT0UIQTOzHI1oDqT32i8LIwQONGsSRCJQv4YJDCn3aJePwpsddKEspL3m+xt4Vchb2i6d9VkB8YOShmVhVzo3IN/iPGRe+ZsYI6wrhnu2ONZeE03nDBhb6XjFQeljuZYZ5z4/ffvEe971u711Lty2MBzU/W/qQ4vjLsfdtwKufOLyfbltQdrbw0F/Nl88tzWlz2yxc+/f29ydZmPhoa1wYS9G+BjpuCTPq1juo/+0M9mC4e+VjDaXqX7cP3HOg79QmVYAYpYoWaO0VQOh0gmeseHRzNpRG82M4bKTv5QsUSHeG4ki83kJoukaQMoFtCcNIVFMCNNXt0XejANARxeZU6b7HgOl+hJ5yay2FHQMmAjvsHCj86O4RBZEcR4Dp1I5RKFGcKBUyQxMfHDFGHHUYmGNCNgA3tnJo6vwWzrMwN1ZG2gi5ZpIQAsALAhWXyJ/JsZWifDjii6svxVUyI6QtLlro9W/fhN2nc5WZOZmCwCtoH0rU7BcO8Bb/e3V3Sbbo/9TFmmvfOs9NspvFlQS1aK3bLF2q9eBG4+MI6sPS9zKrW72YBLZRh4bHzwmEcNTC67q6q4gGBQM+Rhuc3EmehUPxChF5Hd5dWw6Jz1Bb+8IfYrtYj4jfWukT3WyXJHQGW/aZhL8c0jysjDaTetdwEb/F700pQVfnXH7pprpP1aqeSzHHXipsk7nbof15cp4A5XKHrLW5p5/NjdEbL42o7GF7EpRo3I4CkoI+j6ju2MwEw1QQvl+SOTMp2Hea/SHlQ+CUsK2RyW9i4AF+wgR/MLu+Go80wsfz6yH56Rm5+VcpzQRsQwAQPQsbiwdBdk+uQqpKQqGvgDwxlpopAqmn8ZP1ocBxjP3okC2uqafxfrT0QeM4slWQwVhJYEC9aBr0EAWKsiDWc1g27OYEbAu9dFQHJ6/4pR3vngqnp6Ve53UWd7Ujdec1loulnNDCxW+WqaQtEsBuvDfhM4IpuwJS0xeFSA8ix4ULP/of8hJCExEOFtFIC3UQLddOJfATGORiWLAGgkZpsuIJZrA01IHSwU576SKOXJjrOAo4hdlseoYJS/vxxVqR93ocQ+f5EUqY1SVF6iPfYZ/uWgT9/J73MopTJrCJVJ7eB8nu3WlRN6dcNpHFXMNozigZJ7b3jmI6c7nR6y73rXrVUkpsXu3T1cuGbjSSvo10OkkR2Idi2vhx4WDdsnPZvfMNbSn29s3tS5wVpdUTFpVQL0In0TWiGs9UTwwVc5EQl8ja+H0h40uR6y9n8w4JAoH6gA+BJ4eB/zdpp/EfefM5I7CSox3r6sTDX1tE/2Mf+v+IG5Cj9lZWEz/03FGljPcvXyhwMTJp1ogybnAbdLpUXCznG5nJm9mCQeG8AKj2fHQnBGiGZAmeDBimVxk+PoRFdYC8LeRROxHNiKx0lxYjKYXGo00dVp1lkS0YNJY7M4rAgu0Rf+k0hl04n+1GjmBvG6kGABLRTt4jE4ZQU/YdtecXS2qI4z0zP6L3r+29ejfCdBATNlrdzlfpVcC0q2O/loCLHE/aZxhvXNfYdWPFdzxelq+3q1OlZ05hz2fxbrgq2UINho05bpLcir39fTKUXZwr7vHPAu+WK228MVcSQKbVt1ak/b8b63Ex1TWX03ywX90mOlY5ufdcWfmaB7b9A92LSl8dip1ZcCV8l79H7t7jFDuzSYdttE866FF73nfIAcyVTgJJarHYDzRWAloKSTZ+TKoZFJ4viSPpGuo6/jTKVIwU5idIpa+RCdxl+ITiEOP7MRQoP4eRQSovnLKGQ/exfqsyOiMql/MyI6GywS+vIVBs6O1M+jRgkrLR7nStgxeC4xinAizX2F0BAvLAh4pj/3euf5m27GIMOBoHrvytOt8t2t+2/Qmp7X7nmwkR0+9PKKrfXTSjup0AZnHj903WrXcS3iG4U90pe11PydVEszX7zNPVg9IUcZsJWtcsoPW2Vc9L6I5b7sJ0tGnGL6n0E264PuR/OPUlLoq9/ti6kl5LseyIxTbLb7KbzgZP/Ja7d/P+iQt/X9lvry3SOxY7rZ5xOXeGQH4XwloKsmhsd9hnI3RdUmOjXJHhsPXmx6vysbLF+NPpDcWeFZjWu9pCeJO5PPf6U42pBXV1TYt94WP/oIhV1o4GGbxSJnX00f+COQHG83sod5z4nliYjuub79tn9FYYX9RXedyLyxsIah37HBNjp4iycQH82AsUhDIZGAd/H/FnufAfrcpyVBHFCclxGykFB/arO5II2GZOd/yIJpM1fCQfJgfi0BfDX3IAaC178d294RL7Xomy2NkX68pm9n5lYj2dSPeIThpUZM/vFdndt49WARwvL2g+JqnvyuXeVPps5dyT6R2r0pzkKJccjEriofXVRdp2lX6UR7+cQp9pfi3Qdv/1p9UMm3XeMp5phsJy9hzMRJ8/LRr0aaT0c8H+9O9YqWQvTyj+GeUUP/9cRN5troN68Nx6MNfDK6SH8EnHLtsx+56FOkHY2a0ioR4oeP3DznPBbiI6NhU6Qw9Iz/yavwZz7WzYtKMLy9mBcD3NwXRyQcgtkaCUgBXsMgQAEUaAmFAoGgT0Jw+tnKRqm7saf1h5YM7ZyQasx8qxn/aQgWkL/d63DrxfWO5l9/ot44y1KccjU0VopeZDwpPVZUUpo7WZHSLrhxmWfuIflNcpXRpSl1o/CnTy7HNxg8O7VnVZPbE3nPS6iUpcW6HvpdT8xK07T7caPpXjfOTNQV2XrZVfw4ibPMuahQ+rqm+821UMPR3kC91xfS1rhMaBSC4ruHvRsQiP8AUV0JNQ==');
  font-style: normal;
  font-weight: normal;
}
.cs-npxnanbnsnfns10111000101 .cs-infopanel  {
  box-shadow: 0 1px 0 rgba(0, 0, 0, 1);
  background: rgba(255, 255, 255, 1);
}
.cs-npxnanbnsnfns10111000101 .cs-infopanel .cs-link {
  color: rgba(124, 34, 128, 1);
}
.cs-npxnanbnsnfns10111000101 .cs-infopanel .cs-link:hover {
  color: rgba(0, 0, 238, 1);
}
.cs-npxnanbnsnfns10111000101 .cs-infopanel .cs-name {
  color: rgba(68, 68, 68, 1);
}
.cs-npxnanbnsnfns10111000101 .cs-infopanel .cs-title {
  color: rgba(153, 153, 153, 1);
}
.cs-npxnanbnsnfns10111000101 .cs-infopanelpopup  {
  box-shadow: 0 1px 0 rgba(0, 0, 0, 1);
  background: linear-gradient(180deg, rgba(29, 29, 29, 1) 0%, rgba(11, 11, 11, 1) 100%);
}
.cs-npxnanbnsnfns10111000101 .cs-infopanelpopup .cs-link {
  color: rgba(255, 255, 255, 1);
}
.cs-npxnanbnsnfns10111000101 .cs-infopanelpopup .cs-link:hover {
  color: rgba(117, 117, 117, 1);
}
.cs-npxnanbnsnfns10111000101 .cs-infopanelpopup .cs-name {
  color: rgba(114, 114, 114, 1);
}
.cs-npxnanbnsnfns10111000101 .cs-infopanelpopup .cs-bio {
  color: rgba(255, 255, 255, 1);
}
.cs-npxnanbnsnfns10111000101 .cs-timer  {
  color: rgba(255, 255, 255, 1);
}
.cs-npxnanbnsnfns10111000101 .cs-duration stop:first-child {
  stop-color: rgba(0, 215, 255, 1);
}
.cs-npxnanbnsnfns10111000101 .cs-duration stop:last-child {
  stop-color: rgba(0, 171, 255, 1);
}
.cs-npxnanbnsnfns10111000101 .cs-elapsed stop:first-child {
  stop-color: rgba(254, 227, 71, 1);
}
.cs-npxnanbnsnfns10111000101 .cs-elapsed stop:last-child {
  stop-color: rgba(252, 204, 42, 1);
}
.cs-npxnanbnsnfns10111000101 .cs-timer .cs-pie .cs-innerstroke {
  stroke: rgba(255, 255, 255, 1);
}
.cs-npxnanbnsnfns10111000101 .cs-timer .cs-pie .cs-innerborder {
  stroke: rgba(204, 204, 204, 1);
}
.cs-npxnanbnsnfns10111000101 .cs-window  {
  box-shadow: 0 8px 5px rgba(0, 0, 0, 0.2);
  border-color: rgba(29, 29, 29, 1);
  background: rgba(42, 42, 42, 1);
  color: rgba(255, 255, 255, 1);
}
.cs-npxnanbnsnfns10111000101 .cs-window .cs-diva {
  border-color: rgba(49, 49, 49, 1);
}
.cs-npxnanbnsnfns10111000101 .cs-window .cs-divb {
  border-color: rgba(14, 14, 14, 1);
}
.cs-npxnanbnsnfns10111000101 .cs-editor .cs-editor-slide {
  color: rgba(255, 255, 255, 1);
}
.cs-npxnanbnsnfns10111000101 .cs-editor .cs-editor-html {
  color: rgba(255, 255, 255, 1);
}
.cs-npxnanbnsnfns10111000101 .cs-editor .cs-editor-button {
  text-shadow: 0 1px 0 rgba(0, 0, 0, 1);
  color: rgba(255, 255, 255, 1);
  border-color: rgba(3, 3, 3, 1);
  background: linear-gradient(180deg, rgba(51, 51, 51, 1) 0%, rgba(20, 20, 20, 1) 100%);
}
.cs-npxnanbnsnfns10111000101 .cs-editor .cs-editor-button:hover {
  background: linear-gradient(180deg, rgba(58, 58, 58, 1) 0%, rgba(12, 12, 12, 1) 100%);
}
.cs-npxnanbnsnfns10111000101 .cs-editor .cs-editor-button:active {
  background: linear-gradient(180deg, rgba(20, 20, 20, 1) 0%, rgba(50, 50, 50, 1) 100%);
}
.cs-npxnanbnsnfns10111000101 .cs-listitem  {
  color: rgba(255, 255, 255, 1);
  border-color: rgba(52, 52, 52, 1);
}
.cs-npxnanbnsnfns10111000101 .cs-listitem.cs-viewed {
  color: rgba(135, 135, 135, 1);
}
.cs-npxnanbnsnfns10111000101 .cs-listitem.cs-selected {
  color: rgba(255, 255, 255, 1);
  background: rgba(63, 63, 63, 1);
}
.cs-npxnanbnsnfns10111000101 .cs-listitem.cs-selected:hover {
  background: rgba(63, 63, 63, 1);
}
.cs-npxnanbnsnfns10111000101 .cs-listitem.cs-selected.hover {
  background: rgba(63, 63, 63, 1);
}
.cs-npxnanbnsnfns10111000101 .cs-listitem.cs-selected:focus {
  background: rgba(63, 63, 63, 1);
}
.cs-npxnanbnsnfns10111000101 .cs-listitem .cs-icon-carrot {
  fill: rgba(255, 255, 255, 1);
}
.cs-npxnanbnsnfns10111000101 .cs-listitem .cs-icon-carrot .cs-shadow {
  fill: rgba(0, 0, 0, 1);
}
.cs-npxnanbnsnfns10111000101 .cs-listitem:hover {
  background: rgba(49, 49, 49, 1);
}
.cs-npxnanbnsnfns10111000101 .cs-listitem.hover {
  background: rgba(49, 49, 49, 1);
}
.cs-npxnanbnsnfns10111000101 .cs-listitem:focus {
  background: rgba(49, 49, 49, 1);
}
.cs-npxnanbnsnfns10111000101 .cs-glossary  {
  color: rgba(255, 255, 255, 1);
}
.cs-npxnanbnsnfns10111000101 .cs-glossary .cs-scrolling-panel {
  background: rgba(51, 51, 51, 1);
}
.cs-npxnanbnsnfns10111000101 .cs-glossary .cs-term.cs-selected .cs-choice-list-trigger {
  color: rgba(255, 255, 255, 1);
  background: rgba(63, 63, 63, 1);
}
.cs-npxnanbnsnfns10111000101 .cs-glossary .cs-term.cs-selected .cs-choice-list-trigger:focus {
  color: rgba(255, 255, 255, 1);
  background: rgba(63, 63, 63, 1);
}
.cs-npxnanbnsnfns10111000101 .cs-glossary .cs-term:hover .cs-choice-list-trigger {
  background: rgba(28, 28, 28, 1);
}
.cs-npxnanbnsnfns10111000101 .cs-glossary .cs-term.hover .cs-choice-list-trigger {
  background: rgba(28, 28, 28, 1);
}
.cs-npxnanbnsnfns10111000101 .cs-glossary .cs-term .cs-choice-list-trigger:focus {
  background: rgba(28, 28, 28, 1);
}
.cs-npxnanbnsnfns10111000101 .cs-glossary .cs-diva {
  border-color: rgba(61, 61, 61, 1);
}
.cs-npxnanbnsnfns10111000101 .cs-glossary .cs-divb {
  border-color: rgba(32, 32, 32, 1);
}
.cs-npxnanbnsnfns10111000101 .cs-glossary .cs-divc {
  border-color: rgba(61, 61, 61, 1);
}
.cs-npxnanbnsnfns10111000101 .cs-glossary .cs-heading {
  color: rgba(255, 255, 255, 1);
}
.cs-npxnanbnsnfns10111000101 .cs-resource .cs-separator {
  border-color: rgba(44, 44, 44, 1);
}
.cs-npxnanbnsnfns10111000101 .cs-outline  {
  color: rgba(255, 255, 255, 1);
}
.cs-npxnanbnsnfns10111000101 .cs-outline .cs-diva {
  border-color: rgba(28, 28, 28, 1);
}
.cs-npxnanbnsnfns10111000101 .cs-outline .cs-divb {
  border-color: rgba(54, 54, 54, 1);
}
.cs-npxnanbnsnfns10111000101 .cs-outline .cs-divc {
  border-color: rgba(52, 52, 52, 1);
}
.cs-npxnanbnsnfns10111000101 .cs-outline .cs-search-filter:hover {
  color: rgba(117, 117, 117, 1);
}
.cs-npxnanbnsnfns10111000101 .cs-outline .cs-search-filter.hover {
  color: rgba(117, 117, 117, 1);
}
.cs-npxnanbnsnfns10111000101 .cs-transcript  {
  color: rgba(255, 255, 255, 1);
}
.cs-npxnanbnsnfns10111000101 .cs-transcript .cs-div {
  border-color: rgba(44, 44, 44, 1);
}
.cs-npxnanbnsnfns10111000101 .cs-tabs:not(.topmenu-item) {
  color: rgba(114, 114, 114, 1);
}
.cs-npxnanbnsnfns10111000101 .cs-tabs .cs-inner-button:not(.topmenu-item) {
  text-shadow: 0 1px 0 rgba(0, 0, 0, 1);
}
.cs-npxnanbnsnfns10111000101 .cs-tabs:hover:not(.topmenu-item) {
  color: rgba(82, 84, 84, 1);
}
.cs-npxnanbnsnfns10111000101 .cs-tabs.cs-selected {
  background: rgba(36, 36, 36, 1);
  color: rgba(255, 255, 255, 1);
}
.cs-npxnanbnsnfns10111000101 .cs-seekcontrol  {
  background: linear-gradient(180deg, rgba(51, 51, 51, 1) 0%, rgba(20, 20, 20, 1) 100%);
  border-color: rgba(3, 3, 3, 1);
}
.cs-npxnanbnsnfns10111000101 .cs-seekcontrol .cs-button:hover .cs-icon {
  fill: rgba(255, 255, 255, 1);
}
.cs-npxnanbnsnfns10111000101 .cs-seekcontrol .cs-button.hover .cs-icon {
  fill: rgba(255, 255, 255, 1);
}
.cs-npxnanbnsnfns10111000101 .cs-seekcontrol .cs-button .cs-icon-shadow {
  fill: rgba(0, 0, 0, 1);
}
.cs-npxnanbnsnfns10111000101 .cs-seekcontrol .cs-button .cs-icon {
  fill: rgba(255, 255, 255, 1);
}
.cs-npxnanbnsnfns10111000101 .cs-seekcontrol .cs-seek .cs-fill {
  background: rgba(255, 255, 255, 1);
}
.cs-npxnanbnsnfns10111000101 .cs-seekcontrol .cs-seek {
  background: rgba(34, 34, 34, 1);
  border-color: rgba(26, 26, 26, 1);
}
.cs-npxnanbnsnfns10111000101 .cs-searchinput .cs-input {
  color: rgba(45, 45, 45, 1);
  border-color: rgba(32, 32, 32, 1);
  background: rgba(255, 255, 255, 1);
}
.cs-npxnanbnsnfns10111000101 .cs-searchinput .cs-input:focus {
  color: rgba(45, 45, 45, 1);
  background: rgba(255, 255, 255, 1);
}
.cs-npxnanbnsnfns10111000101 .cs-searchinput .cs-input:hover {
  box-shadow: inset 0 0 1px 0 rgba(235, 148, 113, 0);
}
.cs-npxnanbnsnfns10111000101 .cs-searchinput .cs-input.hover {
  box-shadow: inset 0 0 1px 0 rgba(235, 148, 113, 0);
}
.cs-npxnanbnsnfns10111000101 .cs-searchinput .cs-button .cs-icon {
  fill: rgba(255, 255, 255, 1);
}
.cs-npxnanbnsnfns10111000101 .cs-searchinput .cs-button:hover {
  fill: linear-gradient(180deg, rgba(58, 58, 58, 1) 0%, rgba(12, 12, 12, 1) 100%);
}
.cs-npxnanbnsnfns10111000101 .cs-searchinput .cs-button.hover {
  fill: linear-gradient(180deg, rgba(58, 58, 58, 1) 0%, rgba(12, 12, 12, 1) 100%);
}
.cs-npxnanbnsnfns10111000101 .cs-menu  {
  box-shadow: 0 1px 0 rgba(14, 14, 14, 1);
  background: rgba(36, 36, 36, 1);
}
.cs-npxnanbnsnfns10111000101 .cs-topmenu-item.active .cs-tab {
  background: rgba(36, 36, 36, 1);
}
.cs-npxnanbnsnfns10111000101 .cs-logo  {
  box-shadow: 0 1px 0 rgba(0, 0, 0, 1);
  background: rgba(255, 255, 255, 1);
}
.cs-npxnanbnsnfns10111000101 .cs-checkbox  {
  color: rgba(255, 255, 255, 1);
}
.cs-npxnanbnsnfns10111000101 .cs-checkbox:hover {
  border-color: rgba(156, 156, 156, 1);
}
.cs-npxnanbnsnfns10111000101 .cs-checkbox.hover {
  border-color: rgba(156, 156, 156, 1);
}
.cs-npxnanbnsnfns10111000101 .cs-checkbox .cs-box {
  color: rgba(255, 255, 255, 1);
  border-color: rgba(22, 22, 22, 1);
}
.cs-npxnanbnsnfns10111000101 .cs-checkbox .cs-box:checked::after {
  color: rgba(43, 196, 0, 1);
}
.cs-npxnanbnsnfns10111000101 .cs-button  {
  text-shadow: 0 1px 0 rgba(0, 0, 0, 1);
  color: rgba(255, 255, 255, 1);
  border-color: rgba(3, 3, 3, 1);
  background: linear-gradient(180deg, rgba(51, 51, 51, 1) 0%, rgba(20, 20, 20, 1) 100%);
  box-shadow: 0 1px 0 rgba(37, 37, 37, 1);
}
.cs-npxnanbnsnfns10111000101 .cs-button .cs-icon {
  fill: rgba(255, 255, 255, 1);
}
.cs-npxnanbnsnfns10111000101 .cs-button .cs-icon-shadow {
  fill: rgba(0, 0, 0, 1);
}
.cs-npxnanbnsnfns10111000101 .cs-button:hover {
  background: linear-gradient(180deg, rgba(58, 58, 58, 1) 0%, rgba(12, 12, 12, 1) 100%);
}
.cs-npxnanbnsnfns10111000101 .cs-button.hover {
  background: linear-gradient(180deg, rgba(58, 58, 58, 1) 0%, rgba(12, 12, 12, 1) 100%);
}
.cs-npxnanbnsnfns10111000101 .cs-button:active {
  background: linear-gradient(180deg, rgba(20, 20, 20, 1) 0%, rgba(50, 50, 50, 1) 100%);
}
.cs-npxnanbnsnfns10111000101 .cs-button.cs-disabled:hover {
  background: linear-gradient(180deg, rgba(51, 51, 51, 1) 0%, rgba(20, 20, 20, 1) 100%);
}
.cs-npxnanbnsnfns10111000101 .cs-button.cs-disabled.hover {
  background: linear-gradient(180deg, rgba(51, 51, 51, 1) 0%, rgba(20, 20, 20, 1) 100%);
}
.cs-npxnanbnsnfns10111000101 .cs-button.cs-disabled:active {
  background: linear-gradient(180deg, rgba(51, 51, 51, 1) 0%, rgba(20, 20, 20, 1) 100%);
}
.cs-npxnanbnsnfns10111000101 .cs-button.cs-volume:hover {
  background: linear-gradient(180deg, rgba(51, 51, 51, 1) 0%, rgba(20, 20, 20, 1) 100%);
}
.cs-npxnanbnsnfns10111000101 .cs-button.cs-volume.hover {
  background: linear-gradient(180deg, rgba(51, 51, 51, 1) 0%, rgba(20, 20, 20, 1) 100%);
}
.cs-npxnanbnsnfns10111000101 .cs-button.cs-volume:active {
  background: linear-gradient(180deg, rgba(51, 51, 51, 1) 0%, rgba(20, 20, 20, 1) 100%);
}
.cs-npxnanbnsnfns10111000101.cs-base  {
  color: rgba(255, 255, 255, 1);
  border-color: rgba(41, 41, 41, 1);
  background: linear-gradient(180deg, rgba(29, 29, 29, 1) 0%, rgba(11, 11, 11, 1) 100%);
}
.cs-npxnanbnsnfns10111000101.cs-base .cs-separator .cs-diva {
  background: rgba(14, 14, 14, 1);
}
.cs-npxnanbnsnfns10111000101.cs-base .cs-separator .cs-divb {
  background: rgba(49, 49, 49, 1);
}
.cs-npxnanbnsnfns10111000101.cs-base .cs-topmenu-item.active .cs-tab {
  border-color: rgba(14, 14, 14, 1);
}
.cs-npxnanbnsnfns10111000101.cs-base .cs-topmenu-item.active .cs-panel {
  border-color: rgba(14, 14, 14, 1);
}
.cs-npxnanbnsnfns10111000101.cs-base .cs-left {
  background: linear-gradient(180deg, rgba(27, 27, 27, 1) 0%, rgba(10, 10, 10, 1) 100%);
}
.cs-npxnanbnsnfns10111000101.cs-base .cs-area-primary .cs-slide-container {
  background: linear-gradient(180deg, rgba(29, 29, 29, 1) 0%, rgba(11, 11, 11, 1) 100%);
}
.cs-npxnanbnsnfns10111000101 .cs-volume::-moz-range-thumb {
  border-color: rgba(28, 28, 28, 1);
  box-shadow: inset 0 0 1px 0 rgba(90, 90, 90, 1);
  background: rgba(76, 76, 76, 1);
}
.cs-npxnanbnsnfns10111000101 .cs-volume::-ms-thumb {
  border-color: rgba(28, 28, 28, 1);
  box-shadow: inset 0 0 1px 0 rgba(90, 90, 90, 1);
  background: rgba(76, 76, 76, 1);
}
.cs-npxnanbnsnfns10111000101 .cs-volume::-webkit-slider-thumb {
  border-color: rgba(28, 28, 28, 1);
  box-shadow: inset 0 0 1px 0 rgba(90, 90, 90, 1);
  background: rgba(76, 76, 76, 1);
}
.cs-npxnanbnsnfns10111000101 .cs-volume::-moz-range-track {
  border-color: rgba(73, 73, 73, 1);
  background: rgba(49, 49, 49, 1);
}
.cs-npxnanbnsnfns10111000101 .cs-volume::-ms-track {
  border-color: rgba(73, 73, 73, 1);
  background: rgba(49, 49, 49, 1);
}
.cs-npxnanbnsnfns10111000101 .cs-volume::-webkit-slider-runnable-track {
  border-color: rgba(73, 73, 73, 1);
  background: rgba(49, 49, 49, 1);
}
body.show-focus .tab-focus-box {
  border-color: rgba(255, 255, 0, 1);
}
.skipnav {
  border-color: rgba(255, 255, 0, 1);
}
.fn-npnxnanbsnfns10111000101 {
  font-family: 'Open SansD6FFC9F9';
  -webkit-font-variant-ligatures: no-common-ligatures;
  font-variant-ligatures: no-common-ligatures;
}
.fn-pxabnsnfns10111000101 {
  font-family: 'Open SansD6FFC9F9';
  -webkit-font-variant-ligatures: no-common-ligatures;
  font-variant-ligatures: no-common-ligatures;
}
.fn-npxnabnsnfns10111000101 {
  font-family: 'Open SansD6FFC9F9';
  -webkit-font-variant-ligatures: no-common-ligatures;
  font-variant-ligatures: no-common-ligatures;
}
.fn-npnxnanbnsnfns10111000101 {
  font-family: 'Open SansD6FFC9F9';
  -webkit-font-variant-ligatures: no-common-ligatures;
  font-variant-ligatures: no-common-ligatures;
}
.fn-pxabnsnfns10111000100 {
  font-family: 'Open SansD6FFC9F9';
  -webkit-font-variant-ligatures: no-common-ligatures;
  font-variant-ligatures: no-common-ligatures;
}
.fn-npxnanbnsnfns10111000101 {
  font-family: 'Open SansD6FFC9F9';
  -webkit-font-variant-ligatures: no-common-ligatures;
  font-variant-ligatures: no-common-ligatures;
}
.fn-pnxnanbnsnfns10111000101 {
  font-family: 'Open SansD6FFC9F9';
  -webkit-font-variant-ligatures: no-common-ligatures;
  font-variant-ligatures: no-common-ligatures;
}
@font-face {
  font-family: 'Open SansD6FFC9F9';
  src: url('data:application/font-woff;base64,d09GRgABAAAAADtkABMAAAAAb7wAAAAAAAAAAAAAAAAAAAAAAAAAAAAAAABEU0lHAAAtvAAADacAABV0khh0OkdERUYAACtgAAAAHgAAAB4AJgOvR1BPUwAAK4AAAAA0AAAAOAs3DzdHU1VCAAArtAAAAgYAAAPGDis9t09TLzIAAAIkAAAAYAAAAGCidZwfY21hcAAAA8AAAABzAAAAkACEC7tjdnQgAAAJ1AAAAF0AAACqEy0alGZwZ20AAAQ0AAAEtAAAB+C7c6R1Z2FzcAAAK1QAAAAMAAAADAAIABtnbHlmAAAKNAAAGxsAACj+8B+Ty2hlYWQAAAGoAAAANgAAADb34ccOaGhlYQAAAeAAAAAhAAAAJA4pCkdobXR4AAAChAAAATkAAA6Elr8d4Wtlcm4AACYcAAACZgAABY4mGCNVbG9jYQAAJVAAAADJAAAHVhjnD4ttYXhwAAACBAAAACAAAAAgBSEIjG5hbWUAACiEAAACuQAABWE3KJSHcG9zdAAAK0AAAAATAAAAIP9pAGZwcmVwAAAI6AAAAOsAAAD4yAn8awABAAAAARmapF6Mu18PPPUACQgAAAAAAMlCF6AAAAAAyehKofsM/agKjQiNAAEACQACAAAAAAAAeNpjYGRg4Oj9u4KBgav3N8+/Sq5eBqAIMmCeAQCWHAaEAAAAAAEAAAOqAEEAAwA5AAQAAgAQAC8AXAAAAQAH4AADAAEAAwUPArwABQAIBZoFMwAAAR8FmgUzAAAD0QBmAfwIAgILCAYDBQQCAgTgAALvQAAgWwAAACgAAAAAMUFTQwAgACD7BAYf/hQAhAiNAlggAAGfAAAAAAReBbYAAAAgAAN42u2XIUgEQRSGf3bezIoYDAty4TBc2iAihktXNi0GMV1aDsNxWC/IcYjBcEHEINdMwwWjeRCLySAGg+EwGC0GgxgM6pthBUWRC4YL74OPNzvzZt8MCwuPrnEBhhIgShBQlxhgQqIhGlGO7fCOI6yxfXa9tMa22ZytlzH7zP+KuoHxUXNlvQmnK+jpRzjaYdv8fIWeWYRTVWQhb4PnB3DxAZzZY1ucb8qY89oWWjRCauZwqleB+Jz3NPmMb3/fh27R1POwVEXBsaAzFKqClGsZncFGXQyj7vsuvYSxje9g/Tw9h3wb7jKCVa+8r49lXjumQ8CMkZDFrB+rB9QhCIIgCMK/ofeReqf5jDMWqVe+liAI04AaY4nu0VFPaPgerezfFn7r38zK93+X75N+9IUncJPW/gAkYEwLAAAAeNpjYGBgZGAGYgYGHgYWhhYgLcYgABRhY1BgUGLQY7BisGfwZIhkKGCo+s3y/z9QHiSuy2AAFHdk8GZIZCj6zfD////HMMjAAKPBpsIAD5QWA2IVBlUGNQZ1Bg0GTQYtBm3macy9TCZMpkyxTHEAFWgeNQB42o1Vz08bRxSeWQwYMGSdphHqHjLbiV0QdkmVtAVKYWp7HbtuWoxBmiU97IJBpqeccohayT0VDfR/eZtcTE659tD/IYf2Vo7JNX1v1iYkUqWu1rvzvvdz3vt2rO4/3Av17k5nu731w/cPvmt922zcrwe1auUbtbnx9fpXa6srX37x+Wd3lj8tlxY+KRZuy4/9W/M38u61udmZ6ans5MR4ZszhrCSARwGMFUS+HstAxo1ySQTzvVq5FMh6BCIWgK9MUTYaFpIxiEhAEV/xFTgChZZH71mq1FJdWnJXrLN1SiEF/FmTYsD32hrXv9dkKODCrh/YdaZohVkUfB89bFVUrQig/rhngghr5MnMdFVWD6fLJZZMz+ByBlewIB8lfGGD24WzEKwlDsvOUlrcaRB3Yautg5rn+2G51IQ5WbMqVrUhYaIKkzakOKbS2alISi/M2cBl+9FSriu78Y8axmL0NWOBMb9BfgkWZQ0Wn/w1jzs/hJKsBbBEUVvbl3lab1NyGC+4UphXDLcjL/55F4mHyETBfcVoCU4V+Lb26fLq2Gtj6lLUTWTiwZv+vhSuNEkuZx4F2G62pTHE4M3zUw/qZyG4UY+vhcOt17db8EH7oQanUBe9GBG8N6W/4vn5S5ut/1IzbAs2Bzvs+9SG04Fi+yhAv61TWbB97ylTy0shOBFpXow0H+6Spj/SXLpHEmfb6mgDmUKzKwPs+GkM/X1k1080GOnC3GvPl+Z6Xqwuh9ZWYFXN7rGA8SI2Cb2uOiBvyMW4Vph7nb4uPExQzF8XqxLDUJxABtHwftybxwACG91YSomwo0HVcKHi4cSC5M4yesQRDuy4ZocJy/IR3JCVy+lSWcFxR1uXoRvcqAKLDoZesBzY70oEhpj2f0fZx1H+ehb21jCNbOtzdvfNy+Se8J7dZfdYWKPAN6vIyGJgdPcIbkVeF7/RI6E9H1SIIUKpD0OiKHZz8aVniRRaXu3oVke22nt6ZVh0qqBwmULwXhipvTQMkhWyhazQjjcWoqGLgKjjQlbW8QmThSz+XByORYnklXWhucdG1lgGLIrgsDa0I/mdoONEvWpjFG2CRIxTbXh+6KdXueSgWgwTo0eWBtAYqfBIQ0UWuVxtWIj6Pk9dFVoeylD2BKgtTXuj9tiJDJth5zOc68470pVmYZuYj+qRQM2E+pJ3tblw38qXYuM9dXOkFiYrWx1DweUwIMPKm8CI7mol79lzgxgj8ZwWLnLGMsYkShFbiBzCyGbXyI5et9Z49vziPaFc11mLt3Yq5RIeg5VE8pN2ovhJZ0+fu4yJkx391OFONaqEyW3U6XPBmLKoQyiBJAgSKNI2Cllr750rxvpWm7GAlQ8GnFksO8I4Oxg4KeamiYo2kWIOajKpRo2sM4hlU6xvMXsljFqmpsdVVk2pnDPreAkn6CkizzljU5w9y/FZ7iXotW3hAe8nU8pLLfpoodIKT3bfpt7d089yDN3sExNV6EK6zPdw2PgXFIguEeXnsGeikD42dhNHgzcHLjdwTHIDC5nIwbQ8rMCMrBC+Sfhmik8QPokU5Tc5uvdx9lvAiQEPtY+fpPjoD8+4FzSpEA8g4/5d/hcjIzK/eNpz6OZU9FAIVWBkDpX3YA6VY/4vH+AjJu/vmyLv55Mir2YiEKpqrBIqKfxfnp3lvzwbUN7XR04+xYfRx41XXthYKJQVqJXFGKidmZGf2Z55PTMzm7fbabfbbszKxkqhMsbSoWLGoqGCjPyhAsb8oev5z/MzGfAzMhozhOYz1DOsZ3jPwCLAwNggxsjKuINxwsaQYG1t7x3s/4O8N3AGRG9g7NigGgwiHQKjNrB1bGAIjYqO2MjI2BfZ2tvL4CTrvcEoOGKDgmyk94YUIENAdqMYg1NkcbE2EIFAcVxxCYgGE3AgEQcA7ExACQB42mMTYRBnYGDdBiRLWbexnmVAASxxQPFqBob/b0A8BPlPBEQCdYn+mfL/9b/+/w/+7QGKCP0LYyALcECopwzfGBkYtRkuM2xiZAKygZjhLcN9hk0MDIwhAArIIdMAAAB42rVae3wU9bX/Peaxz8zM7uwr780mGyJgSJZkPxExa6QJhJAHYmQAcxHDQ94QKYXIVaRILSJWhFJbLQVJ00gRMUW0XC0iIIpStX64Xi5Va9EiFBWtRZL9cc9vdjcJivaPe6/rsskkmXN+5/H9nnPmIIL2IyTYxD2IIhllxxwCFQklFqtAZYSKS4sjmgtXVGgRLVIyzB3UglF476djep+ZRZbF14h7LtbOEj5EiKDVtINWJe+TEbMLMqLUIhGZUlQZea1Uw3CLo6UlwzAN0SC88S+KDhaR/4B/xD3xT4nK3whhNBJ3kmayFe6j/Y6KSIBLoAROKFAW9IwkAdx58SJcXnLpFH4LVyA78sZsEkIOK51gWN2ocnDy16PDyyOlXo8uhfLCSyY13zh5yvgJU9ZPaJ44vmGywXWuvXRWGC2+BnfwoUEx3SG5kIT8AaunwbDKVGkwaADuhvxwx34rYJUE85CmuoKlCKveSGm5poZDeZIwuof1xNmli1iIYxovu2X+3Km3zpnXQk6wlexBfCduw6vwAnY3e4B9fvostmHnmTNwimUI0Xqwmw1dFXNbBYQsGNsdFlnGgmCVsB9VVoIPuGxQQYtEXBUVJcOCQS0alWS5EEdoPXuViuOyOzfi44zWr908zr/mObwU7lwPnm0UX0VZaGQsOzMNy8iLvdk5XlkmNpet3nDJBGfizHqDC4ETogp/4kNLOR3OG+HCyvB1pGw4P6RceB0Bm3KjgnhPUGjsJXjBttYhtzbdtOXmzrkPdM667807ajbu20dWHMdtv145f8TE5vrRh6fUFbV23zH9qed2PJXGvVwPlq8C3cJocqw4z+d0u2WamYmQ7JQLBwWz87PB9n6f39doOPzYSf1+W77sVG1qg2HjLtFQxF/pqij+t5ZbTI35hT4XmS/TTFiXZA9XVgjmFWpe7it+jFCZ+YV5nPJgqSD4OjY9tYe9zv56bu9NR1t/9lDn3gWLuh794+iNk9e/jD0fYFlYcN8f8iXvEz9560wDlgeXz2qb2fx3Y27HsBFvP7iXR1IIbL3I9KIbVcfyFJlaCbFTCGDkcYuiLrmx6BYbITzdVJElaroVDhDhmoN3cUpr0+gJ5UMa5FoZDmqRYNnw8mhIgpBYtIu9GX+QrMRZu1iejVoKhrMvcDF7Axcfp7t6b79w3Vn3+Ho2ByzcChYuA40yUHNssN/j8dGArqdZ0qiFZmbpbqvboSIwZwAhyePx1xseSXI0GFJ/wEM4cPXgsz8gTAVd/CvQj6cWSho2t2x4kJuTQwSNlpMZf+phb7KPvtjU8GYLzmAnyu4e1B6lgfiXGaGRtOPcsX+wCw3YflXZ3056HFXkNLvI3pfTwI6jQetG8TDyo3x0fSwouRyOvDyU6UKugrCS02goiod6Ag2GJ0AtECLyZdr2Zymo6QITulUULPV5eOBKciQBBgjAgIiJQMiTPLp3NF6A56+oMW7+5ZFWq/O2/3rpz+zCx1s/W0XU22bf1tqyegWZh3fjTuWf+tR9v+368p2P2SebcO4Lq9vntC9vWvo4j+aomWndAB5Xx7yARARjkYiyRaSApfUGBVABfydya4AhS4ZFwLtBD/6AFMSLhUD8uLALCy/2QIZQ0xK14hFApjx0NboxVuSSPEMo9Vv9YY9Hyc62KtbiYZLLFQwWFTmQI6PJcARQqMlAA21iWuIy55WmXMgdKEAay2Z+hPLyeYyFw2XD86meTJRCyW1ayFfOvyO1b2J8548fX88+/PBTdm71hhXzseD+way2xYvuevsvDbeOmz6tvlU88sLWhU9+b+ILi7tPHP39ihdrG7rnPPpiz77mqbc13bCkaho52jTq2n8rvXpq5fcaed5Umac8jAKoAFXGcrNEt8MRCkEShQvV3EZDVanXm95geGVqaRyIxgPdbTqbM4vKo7GMK8+zhaN+2XAETncVmMdIHEqoZQ+z9ffcMGHKz1+ebXFcs3nxC/+N7R9u/fye+CdT505rbbl3Ba1mjaw57YJn8oEnWur+8V9nsLaZvbv/h3fOvrO9kXucJLhHaDOZIxxzuyB5EPIrngmGovbRkKkqz+xvsJF2JWbin7c09TMUXcu/aDImgjzp0im6BfCS22lULC83PR0S1ynLLqcrXKggbKUIhUJZE4yQW7E1GIqQEg9AyVFyYAgkWIy7uzyRBYCCCW1kCbAAD9AN6+Pn3X7D1OZNf5j37sXXP2+9f2qEHU/pi0/VTn2gcWzLNdePmnZixaHt87e01tReey3rGsCw8J+4WtwHQelEN8SCxEktGEmi3Q76yrJCBSHNSeoMp5PaRYqoC2oFExcHpxAxqTIEbIL4oHYI4iDGBKKTCtHZ8TOz2W4i4HYixdmGAkvwF3gKe1zcd3EUmYrfuTP/bibzbAKQFr4ANFQgE3MBEYfIui4I6dl2e56anq4oQYsaUAPjDIcKbKOqClLS6wzFhfx1Bvz1wKhLUU6/gpFERvH6KNfMqATlhII4xTeaZn4V3IsP4ygOtM9Y287evRA/icu7/31R++ptr9y9nPWKe57av6pTs+V0rXv5PdpWP2nCmPhBtmra9D2AMEshT94A/3tRScwvu91+6nT6dKShOkMTZNEm1hk2d4oYTTZMqQeuziMeNVga1aRQLtKGu/IjpT45HKYFT/4BL3jkRPef2X62swNH33j7eOv4DuEI++oM841jvWOhXpn9V3zzMzN7C68BX4INxSVgQwtYEaolK0KaUxBU0VFniFRw1hmCa2DQp6olBMVKMBdKpWBIi+SKS9h0diebhl/FM/D97Hk2dftq/AdggJ+yu8U97F62HR/vHQ0n5h4jIM2OvhfLt0Bd5JRsNowdkrXOcEjgJUnChMC5CcW2OgO7vumlfg+ZVQwgbfItkN49tDZ+Fn/CNKKDWPYCY2tQQiplINWKhsfSLZTaAc0xtnGhA+S5UmjuHxiolwnBp9kxWh0/gz9lKhewJp7wolgIXkxHdbHCdL+fpDmdhLgz3RZLRppqVyHYIOzAzHbB7xW9IEsEp0b6yp3B/Z51pUodDuRBTTJ9a9KdDBlNTLiLakHyARm17qt72O/YNrwRz3z/jZlbfnvk/IHnbm1lZ2hZ3HZ1AV6N5+Jp+P5JFxrZ+b+e69FxScIO4gzT+tFYphVjML9FEETRYaF1Rp0FWyyiTaJY7EvYy8ydMkXqJc5gr8b/g72Cy8kNuIwsjd8HNf8BMpJbvApg4oQpqTTmsyBks1ERY0odTqsgSNRGTXPDLSsjqRp4oJCyqFYIXYGs+ciJ+Mzdu8nPdu/eNZ7uHr9r1/je+vFJn4qNIMGBqmI5DkJsdjucJ81CRdEJ31K7XaJwnr7jJE1rfvAzlWoJCK9ISMSyeagooJDYyLawlav4wZbj+/FERsislviXcLjbduDP4suS0oVKkC6inFiaIAPuSRiQDtycjNik3aAYMO+7F4zUJO7pqb2U/GvpLfhrHV0Ty9SR1W4FtdMgbLyi5HERK5HsMk1DElfcdERC6dLECXwVidDHIZeH3xyb9QaQjzsEbRjbYnWzM7gDT5KgBOpg71KHla0R2tnWJfGJoMFWoeViLekuuRvrPWuSdjxiYmh5LGBDViw5nYABVITiSrVTGSyK5VRAVCS0SJmywmV2Lf2KkDIIiyPs+/EfmkqsIe2ygn3CeHZiRRyc1fMszvo+6QbU4TnzkdmjeTjqaAj5HJLktbrrDGhSlTqDuq+MOol8AOCBVMjVVChPxY/YZrYLXpvx7bgJXtN73n7uWdzG1j+7j5xkG9lyfC+eB6+VgFAP/+MC/js+9xVKIJ/QZSKfm+OCYLV6UFqaouhOxLlLUVVLnaFS5VtxoY8JRGhFzLo+V8DnZqx/YOld68g+9g77dDUE0VvQFHqotGjuvFmvnL0YvyDuOcWlLwU+4xZQgP2rYnkSFQWBUItg8yCUodps6VQGMgBFBBmMIspgj0P9FWBKDTMYkv2rDLEbupJ9nnkKT2Vt7AvftxqJsW1NbCke/e2WEkeblvKh+ljY7fMJNkFVbV5PADLbbve7rQ5kHQcYZ3c4wGgO6rWbIdNf0/XprPpfKtX6a+UBbGrajzMt8kEpcK51w/3rN7WAAbvwVTj7gXtwbSvrZNvo0Gm3z5oYXxY/Ju555+TKIxXM/SAp4VnVAmzqAxwuBG7Jy0hPD6KgqDsgyQYV6UHkCDqyrb7sOsMnUOvA+Eq2Qv2dZp9qvIDubzDDhVdDuww06+U8m+gyvD6vV/CxD9jH3Q+/dtOMecNuWX/vvY1Y/tviY4tal/ysdmJL+Mafv7YZbzr014k4t6q8ftzgG64bVXnHIzNf/HN5yWfDwuOrikZW1E47yPUvgnhcBlaWofZ0AUNRjC1WmQqAKkKKnVBqYDAQjMlZ9gprExrh3Y0JY3CvnZBfLXAvFyqIaRrGut1icbusgDIQS8mjX1ZNaLokQPBA/mqJmloTW37Czv2efchexmU/enQzgHtv/dYv7sHBHrqzd+VvHvtlF10BkngtGDGR/qqYmxKrVQRqdUIwOxAYOln79adNArtw0HyB/cqj9CKuYArbyVRcgd2+Eske4wMoEPfIuNcGTfkwIUPeBzKyeBdusyq6W8TI7xcV6sjMzMrKcdjt2Zlu0U79ioJtJmpyZokMkJtAzf7hBw2TQkA4Xna6eSsUdcNn8gtpNPvlIXuZIA1zHgQqWItLfl/ilQa738YFb6ddZbcNcT2HSygqwnhI+SeRONQzvX85ubXikyoa6X0t+pem+tOjaTZK2qbZtM2oWK5dJBaLbJUlq02yceqlgsNuIaIoWIGkhBTEagm1Tayv6OeshNYYp/4Xm9ljbAe8uvEpdg1uxiNwGa5nZaQofpycJy/Fz5O0+OCEDgIzcxfw3SLLItQ7iJO+1QbFFiiIZcoZMiE7RcbQevWFBkiDqMBBchcuAREZ7CjLwI10CpnUuyp+mBTTNRwjmiH7RghLoBLPQ7WxsMthcZC8PL8/P8tiCTkCYw2HQ9R1pdrQVZIj5lQbohewv7KvuP0avnIFTHYpTPV85dEon+4k2xoN87ZG55FKZ4ywjNu26lfPftXz4s57fzd9/5n3P2VvfH/1PQ/PvmvzrWP3du3+jVUq6Wp6ffpLL8d9RBKEiZNWLp8OOm8BnbslHbIkBzA4mEVp0Kra03w+uz3XgeweqyohKb3GkLzIXWMgdSBk+CtTHO/qmyGWujSVAGaEZM4Guhwp9+VB45BqUmnaofc+OnxwoSdyGpc4HHMWLppF5tzRsmCh0MZeZZ+zM+yP69slnW363uaOL9ZuCXb/4rfbt28HH065dJaehL7UAznmcUOD6IMC0yvaawxRRQpo5v0aWXLLibmpyhHASlNBBegVJDIj/iXOxNYXH5k0+s7rzp2buGls7U91MhJn4aF1Z7MKIA/3FpeynuJ8sA/IFRYl7ROLBa1eFcqqtDRuqFzF40CaFUmmfVTTPt4r28dkKdAnj2iqC7qUSJijTAgcWwg69U1sCDn4/qkjby2w+XDpxyOcs2YvmScuWDFj0WIdl2IFu3Hk8RXT8Iyvzv5k++c/2pYyTlLLaWAdCWUAPoSoSxACmpblstky/R4XddUalHMpqjWcquypNmTv1wcOAwg1YTsMbgtCM2WyaaQUeTxBkwaiHrDgglvnW/AOsricnWd/xIELf8eWeLH44D3Tu6c17qGPtC9a1N47HjhLwwEcYefPPXzPQ1ddfXZQYRLj6RIpBzx5bSxbJ0QWKfX6oODyiVjHoJuu2NUaw46omRscpS/vDpJ9Psf9UBkYrzyS6A2gxQ9SG7vAjnV27jv2WHv9lPrrr8EWuqx3DV22Yfz4F3YVv5c17tpq6HslpgvzwF5FqBzF0N2xUfasrJEjhWGaRorkXCGEBaEq/aqrfL5oKHR9uhM5sVNyDpevGWtYcwUqy+HhRaTWKCoKhyvHGmFVH1pr6BkDJxPwVTE0Dz5zgAs9W3IS2t9Z+yr6yADO4pHNuURhIc9nc0ghBBMJH+7/l9Mu1vtmvXmSO/lNKE+Y9+SwnnejQ4s7n9+7nz3LXv/4n/++vLi6tnrizHMni1e6WOGyeY8/N7/tsQmLFtx4U3NjR6fQ8vOhY2/pPkLF/CFVj/3spf/ctmH6j7L0yZHYTUXhzsXPvKwJPULl6En1lcMa6LjJs2dPfgV8twWQtBOywYPKYukArD7F6rBYrFavIrhcQo3hUm0IQw0JOH5Zleaq6Oud+HTaLJUBHJKjS6GTHeu+ezE7hktkWZ3x54NHybrzOw/EzwMQHCi4b9LjfzoEMb4BguddkG2Bfic/pkGtCoWX067YPEQeYxCUMH9l/1zKPTxSak57eKhs6Oi48cYOfB0XIt61cWNNQ49PaIHcubSC6eZ9nZC8xTG/C9IbWMqnesYYKrIqVEQiJHZGagaRmnwlRCTHcmbNINGUwOolE6rHjKvBJa8vNMUyPfCpu3mC0NVTtHu/PIdLR0lrfgmS09CYWEiQZQuhVBJFNc3mdFosNptiR/yqJS2NSjYPVfoYCt6VAyfrydm6GUrRBDkmejkZH1wNJcVENgofBxp/fhU/vkqmduEJLCO+Bh+8nT0u6fFaltAGvwHaUOR+BuoXgSDMEzD5yIkXWvgN/ufwK4nflqsgg0JoXCysu93mNCEzMyOjwGm12mz5bqdTyxU1MJ1PU+1KJrZ5zE6uMvVgIJHQA1pSV0UqQsLJEIn4IuU8uc1/vfxK4kfCfexY081LZrNjp4u0oV3ze4yMoU/Of/4Ae73p5oULyLply3YcjJ8XWtaPu/nx+uYDx+OF/NqWnSmbd4LeOp83QQR7TXU9TlHjunJVE5oOjN+B0fs13RLB29zCoxeUiTy9+MArXNgTh0wFmm5863AKnzebU9UA7/UkhyMDud3pXmuN4VUVWmMo3iv0en25Dh0MHwGHSRmnM68Lb5jXvnzO3Pblc6nI3mOXfvXlD3E2pvBBSjq6fvPrjo7tv2afsKPrsGUXduFh97OLXIstgHrdoIUbuOyGWJ4fij8b8EKWKqu5gJzI6dRrgCAsipyBMvrJrDLVIVz2HCrC6aww5E0ZIwLMrxOJptgeTEWlgwtVlR27MDhtzpuH3rv9xZMm2782XV9/v5eNkGp/0sFeZ58+zS78mG4wyR6P53xmeokuBU1VXrsTl+kjjae6UxR5DQLtUzIyk1Ff6qOXeYaq1xX5Csoe2saOfTRUGf6U0GZlf7FtWhM/LLTsa2lDyYpiB8jg8/kcKQBtEirM0fUwcug5jhxbli+r2vCp1FZtUO83GqX+Gi3xNA7KM0ACOHZfl5RgJVCKP2fIJnTHJ+eW7xh709tNHUPmTlq5LPrRn155YcqEh+rW3Lxh1fJrcN2O7mBu76DyqflDK8LlU5bevHHbxP/Ov3pM0bUjyqb8gOtbDPpGxTrA3pGxbIdFUdxum4VoFs3rs7kUV7XhdCiKiGp4VZmgzf2XPT1MFUUFpUDhvJzk7BmNePhcD0qPpY0LF3c88+uHOicegGbk8Jh3Qx9Enn2WZKyccfbcqfip66/jOjwCcbwVYFNHpTE/0TRd90JX5XFZFSKmiWk1/RWt+dB1oJ0G1LH9DVZQo3uL1JLutoMv4xKeRbhkff1Nbx0i78TbeBKRtJ6tyS5CWAdy7WhITLcjUSQ8IpwEY4cVw6FBZunAFsuVmg/xzibCGxqMu1gzrvzPfKskDjqOK1mz0BJftWzu1NVkRUIGwJp0EGRkQe2eLwo2yMss5PNRG5UzMjIzc6DYzvbxIZ6iZEgKEk2UMIulCu3buyzKtwJSavAOK5vy+OQaCdHmO+SjbC97EQ9bmZMrCTnqj3HjKkFTnViyXm27Fw9mz+M1+FzvWqGFaas/rtt+E/HH/+ZtvvWWzNE9Q/AnoDhGNrDNJtM2dbF8SeSPTCgRCBZELNqh23Ha7HYH9FdwRovdI2Dl8i5LG1jAJ4HYrP9AaW42OEEQr2ab8aR3TuBJ7GG8gm0/c5Z1kBEkxH6BW+Mn4wfxXWwl9xLgC/eSFzQpsOu66vUKAub1gV/lxQJccglej+pyugBnMvi4HdyWoNV+ShhAa4nk1vqdyOMnwbjRKK5/K8Mm2XOP4RpWeP1nv2qoi17ftCzPBX5dO37hzMlkSY/7yZ3aeedtrdHks0zaBdpZef5QWZBBJbsFWEuGTlCAZkwh8J2l2uC0d9nWQB/TJhmqDAfLgh6wTFfvOiKxAK1iFmLrJvtPH4o3XbpkTjEuQIUbRmN4247qaACh5PWPB1xv6L9uSeu7XojG8Ov876Tivp+jK/y8gf8cTjYUTkZS8wcB4sEKeeG0WixQxtq+c9MijZibFoRvWkhD83+/KblqYRkc3Mx3LQiaARm/TFiT2iQB5gogl8vvsTYYnrBCGwwl8C+ZK5SX7CHw5ul3LJ4+o23xdPI++7T3Ivscuy/+EytkxBNPPvnEjq4nnmAfsleh18nCXlzOjvKtGThb1GTOK5xN/c4tEnONJEij7BgVnTf6D2zC5zH4ae1mZZSW3CSp4jNsOF06uj6WK+tpOsREZgDjDJ3vkmi2ekMLE/g+cMVdkm/GRf82SXnqySPfJanspXjho5OGNE6YsGXir+47s+b4+eVP7yMQumTehMZhkdi40YeWTtq15QdPt9+V2CJhnUIV6BVGzbGhPnOBJM8ty4MceXmFfesjd/pJYoGEL5Xkh80dkoLvfqSXqGT+LxdI6ODvWiAhyAcnWQb+swG+fm1/xKuLokfSsajz/RFdp4qs0oJ/vT9S8I39EUmmwrJd7KX4j8lGvkASsgiWQHPW6Qy2Drcdpff3/vRE6Ym8YfcWsDe4dVtBpzJhMdT0jbFBfINET6M0yx0IWHQ9E2pZc3+kb31ENddHCr7WMKNUFZC06f92d4RM+5bdEcj/5O4IkVDAzPco2yc0Cguh2x8S85hbGaJo4X10YilDRfnom+0XNCtf28mAuyS3MpIyasUjhE8QzP0F1iXUCqvN5/LVsdDA/QVHrnrZCkPYXGEouMJE4f9pjYEI37nGkEBM6YEBSJtATKjDgaEWmWgCP4mFQ4LX67BmZ7scdFBhgRLyBzOCco0RVDOgjMrwKnq14VIy+INKfrIBcx04ma+i7wlsQWqGA2WNaGYUP2RZGRwy1DfxiQbJgh/MlBa0H59D2thH7ON//PbV02dEcc6bR06eOvL69y0BTE6s3VLw9KNsZ2fHyc++qvqimbnWbcfl2G5OftYnnlThc+YuorYHAcFT/qyNa1OReMq2F5fzwfH/AKtKSMkAeNpjYGBQgUMPrDCWoQ4IDzC8ZbRmXMz4hsmdaRHTGWZ75tnMl2GQRR8Ii1kus4qy+rC2s25j42ZzYCsEwg1s59lF2QPYJ7Ff5FDnqOK4xcnAacqZznmYi5XLEg1O5nrOrcxdxn2Gh49nFc8LXhHeQN4ZvOv5uPnc+Dr57vHd4xfgz+Bfxf9MQEKgRGCnIIeg7SgchaNwiEBPwVAqw1TB0lE4CqkAFws+FhISihM6LMwrnCqcKzxdeL7wPxEuKMyCw3riIAD8GXhPAAAAeNotlEuO2kAURV/SQpk2UlYQGVswoKVqS4ULD/k4REJgy4RfFpFxMu1JpGygF9GbyCLYQ8Q4w7hvnWbAUenVrXtffYyZvTPr/RL/3pl9eP/TepZ030VvQ7GAAZb2UZx1L+KiexKXsIKr7o+4gVtYU28Yt3AH9+K9efn0Le2exRF0MIdePfRt0l3EQj59C7AUE+tpNtHaiziCDubQM1vIP9GqyLhqYH2NB9rdRfTqYSDNVQxwSr3UOMU5xTnFOcU5wyHDIcMhwyHDIcMhw2Eo5ZP4Sb8h+jGeYzzHeI7xfNBezmLKeAQdfJv1cCLPB2XFcYCl0h39OPwd/Tj6cfTj6MfRz6P1//8TE53tI/WctTlrc9bmrM1Zm980ca23eyk9O/LsyPNCPD17evb07OnZ83K83slZXKBcwgqu4EadeL2TyJpKw7iFO7L2jA94HuEJnuE3dTVRVxcxUZ+Fxs9i7LBQ5UVMqY+ggzmcaVWh3iKXsIIrZjdwC2vqDeMW7uBeDCQGEgOJgcRAYiAxkBhIDCQGEgOJgcRAYiAxkBhIDCQGEgOJU858yplPOfMpZ15yOyWdlOokjlPqI+jgm3Kmnkt1ErmEFVwxG7/fku+3VCex3jBu4U57LPl+S53/xWZ6vVeb3xhvas5NzbmpOTc1l/JqC333Q6tQVigrlBXKCmWF8rOUP+wLyjUntubE1pzYmvPZMLuF9Y3Rs8azxrPGs8azQdOgadA0aBo0DZo2/mOJ8aZacltyW3Jbbqol/St7OaA/8B0dOPkjlSOVI5UTPid8TviccDijPKM8R+Xd77jrV/Z45koAAHjadZI/bxMxGMbfu6S0Vf8MCAlUdbDEglBzuWQBOiAlbagqRa1EUScW9869uE3uTrajKP0KiJUZJJYufAAkZkYGxMSH4Cvw2OekLS052ffz6+d9/PrNEdFG8JICqn4vMCoOaBmrikOq00fPNXpM7zzXaZ0+eF6gVfri+R6t0VfPi/R67rNED+i75xXapN+eVyma8xpFwbLndXoaPMOJQX0ZKxVwzwHdD356Dmkp/OS5Rq/Ciec6bYbvPS/Qo/Cb53u0Ef7yvEif5z5L9CT843mFntceel6lt3NeA2vP6/Sm9mNXZtLIC5GylBvOkqKcKpkNDLtk7bgVNzC1ttheUWRDwXYKVRaKG1nk0WEpcnbEc82kZpwZxVMx4uqcFaczOc9TNuJTdiKYEpnURiicI3OWCGU43mdjJXUqE2uoo45ORJ4KxRrsyrxbDFPWHUvMrTg+FkpDy1pRK7YaK2lYyTz3WokDY8rtZnMymUTcbyfYjZJi1DTTUqRCyyyHYzQwo2FfQqJR39j5mIFgnZInePmdLTY7vR3F172dKipU1hxWSt3s7+/0Do56DShplyRlGAbjggSlxDA41hyUUEElTUk51QBRRpcYbYqphdHw1KItRPegLqAbwofRDlgh287c+ReU40M8REyAGB0hnpMGSTfbE41Tp1CM8FZ0jlhBp7fcbaat1aqmeJ+4qMKcOTcDUv4+0p2WuIi9V7U+o7G7l4ZGYndWoUaNHcyJqzJ1WQw3ZXdW3kXO0J3ShZ/0bHsT07HL1d7XRiO3M/OZuTTmLrfPvbuL9p8wiG5TE8/EPRH2b2YnPjdyNILSoFel64pwdWXQVjVGznOEKvquG8JVVvVvfK0eA53tdAc+HLpqdTPHfgv/3r2NE+L/1n3lFbmaM+wOb3hqRPq0j3706ACd67lvD55/AVMsDtsAAAB42mNgZgCD/2kMaQxYAAAp7QHPAAABAAIACAAK//8ADwABAAAADAAAABYAAAACAAEAAAOpAAEABAAAAAEAAAAAeNpjYGRgYOBiMGEwY2DMSSzJY+BgEGBg8vX3UWAQC/L3VWCQYWD4/x+oBoVkYAAA9YAKgnjajZNLaFNREIb/OZO09ap9xlhjlFi0FJGiUbtwISJYTUmNdFGKYCAIFuE2LSSl4LKt70dbX3vd6cqVK1cuRDeuXIgbFRVERIp04cr2v5ODaCoiw/3+c++ZOY+ZuRAAAcryERKWqmU0oRVusJDPoGeoMJjBYWB5GWugnFlL32a0IYGNSNn3ADE0cHYdBC1oxwZ0YrOfiaORXA/HFTuQxCaksSU8O1rCI+Nj45OwPDmGp8bnxpfh+OkQr4xvxqMv74yfjYsTEX8Yf0aUWKUUViUwthtTlcruPdJl3GnMklk5YDxk7Cf3St44ZBypRqsVjWeMZd5XeLt6Nq5i0y86mv5FhZn6k85G/6/RU0+po2PWG1ZpwOxvRTd60YeD6MdxDKPoo054Pef1oddnXr95XaqptHpNes3WbiTHrM5xXdCbektv6x3be4AGvKUJ3tMcPtAUn2gxvvWyl3bhBuYwjwV8wVfut4jvWJKTMipTck/uuxfutR7Ro/QWvasP7FYpBDqjs3peL+hFvaSX9Ype1WuRD3st/ZtPnYfOWj06aGC3prnmtE6zro7V49jymKhF0ydBnyS7vZPdm2Jnp+0UM9wJtQh6iMX5CI7+FdGMmM7pvGRkW9QZsl12MHk5GbCT91kPxfk3JRjXhR5X5FlzKLhTpnm9Tr+c208W3D4yb+fNrQBqQoS5AAB42tWYeVQTyfbH00kI+6IhIKsNg6BAoJoQCQoigg+QzWEfFCTEEMIWXhJWQUkYg4COIOAoKgZBBnEfgZ8wAoooiKPouKAyoigOPnBUUMDd10kAcZn5ed4574+XnKapW+mqW3Xv99O3G4PBQNKv5IwhhaNnTYz0QwoCQpIfQdFc5C4aV4XksWIhyQU1OWEhCFEGigQ5CzUcVlcOA+gEJQsChIeEdlgIL/YH3wLLaRb9PYZZ+hgH6dcXE4nhYTiYOAwTw0ePRZIvMJo2GF5zNjuoqOzM+aOCM+6/D1oOr6h6ehgWC2eEASEuHQixkWIcFsJiNWhzul+9oB8ue14wYFp3PfQaUJ1yFZJDnfKX+ogLxBOI2EB/RBuQJA0loloQk8v2Z7MSLGGPBIYVYgHmSTpwROPJDjiAHc+E/fn0+ER2Agv2Z3KT2QwmD3ZxBobaqsAOzEeoQPoJ1VZFbNCmrQ2Fak+1DwUrv3JSW2Ajm9Ti/5tU0sfkwmTYzQYIdk9fJCSHwQk2YYAgFysQYNrqRvxIJzaIIuZpLVth7VkYm1P4jBoQQh28PD880tvvW9t/tq6JMsjtuG3eFqM0ZndzG79wbMuhI3XJW4f3LWMsdbOKVd7i42mx8XHIsvyr8v26li+ENSE3Lyx5Rj6Z1Ltpf/sPBqVxXgolhr09T1h93FaP1rIIh757zVoVjFS25pqDZCwOTaIKQRsQnAK2BAU0+nJy8hCEnwtMgclkG0CiWdF8fuICa2sOg5dolYwunocu0IrBiQcq6I4YECHoPR4LMIAiac3GWwJzMFdsKjYRGU9cyODGfXSdNZ/HIzPoVqgdaEkumiMZQgUoTU6KUwBqEru6xI7HYQkngaGkPQOPhqeSCGYg6ui2SqNBCPB3Rsg2n6QSTghBmOVnPDtMsu70q5q09uoeLceWVwnJKtkkgZ2SUM3ySKg2ve6G3LsNPcOFhceCdBdXDW1pptkfSZrPX7DNt9+ucXtuZ8kSgyMN7eJNwXdfXVuNX0L1gS5T9mh3eNeYtY/0ibywNO/s1LNv/O8O3SXk3K7cWhausu3e3uYW4frTEX13Ds690b7Xc/Wtdr0VTQfsFa7RjMsp+dZ5pUMn5I2cXJ0V5euY+iYn3K+4Zg2Vd53D1mp2BbRrVWStfJm2KIybuUG7zNJlT6f/xUzHMfMFx32LMXvjlbLDXob7P591LFg98fTr0YMlYjXt3jatrIhz6hYJIvzw0PNUs8tyZx7brghv8LAZoaDqa0MP8oT63Fp0Su5s8vuHy3hPvLsqUvmp+gT505QQ6oyQAFHSUCCqBDN5fCY3AXahJzIRTTBTYpYnKrsmcSPpCcnsuDjmZDyU0HhE01P4TMQA6EkMykRNmQF2YXL57Cg2g85ncxKQ2cBAFj+tiW6JlniTUpqQLQVVqu0H2UqalEnZ/ldYIYSMP5WrEFLHoHYlrCSj9nX+XPnrBfiwUmbugZykp7U+w3dOqbew6E0Vq/Vv/fKyk7L/e5AbsnZjT+zt+WXqLZcfpY6kVK3lOLQUHVZtjH4eV9zZ5Efe7+44Wn8tbJUedvcr61jDyvGK0irdDmzfOi+/+2oRjxbrr21Q7XVqr72T07QqPQaxwm0XEKvd4IsITzWYfCHVllIyc/vMht5o65o/7rfmbTQ/nW+UE9WUHRLMSWpxqDHNCevUIDns/n4w4JRSQtu7M8tuN8jP+NE4o2eR2WXD1Ee7kXPDfxjr9LQdc3Mp1V0lNizoDx99nDGcuT8S2jzqrdx7yTiouuTCoQ3Jhx43qj7r974pfh0tPqS58FjOqV8miNEDBDf+Q2LMnCKGAiCgJyyEAc4ybiwANDBfbCu2EYG/4oYsV6aniouzlCJEKUX+DiEQAfVQihA0Myt1gPZkfuOIKihC0ESjkREylfIpSFBOL4t9ORjS6qqP5KZtt9jaIjwAXdf3unAkLyThjsK8ivCOziLiAN5P9YmbmTWGdqT/XJFP6VXjSNK4k52RbyKSNZxPyzn28OGPmHddgVt9TH7bZ+aTfuj/6M7PzC8OnLsZfvsXi/WL6nbV3ewLft9ce2btaJdK2dMf31lcWeinp0czG3daBoT4N+jBnNAx08+072erWX3fqc9bf8B4YOWnOl71lcqwA1SZQq1c4ug8HkyBlydFxrEZ8HIuO57OTftYsbBzEj+aw2Xz06TStAdUG+SDNCVNMClNQf1XejABAWWi1gdtcpN4fNiHyU/hcGORhcBe9gObACY3ngdzouAkHhOm82FJhvDQFElJSfk4RbiJdHguYx6wR72zksXXbGr0yYW6cFYzpbdpCQBsALAn23yN/JtZBrURNRoenCDtjKhz4SLVa8MHfvpn9g/5uS824HNJhEby90Yl/Zd3Lvd6/Ztx062Rn6kLDTefVnz9hmgV2pKb4bhwjuHYs5A1O59DdWeVjmddbDbj01lm3jEPHgnoIWkVd7U1ZpLMjvR5266zcINdG3qjTKLyLvg2zj5D6wgo6OOO6UQlxTR4RHfR0lRrQHWPZYR7WXeNJrQvu5tWCOyJW3ELMhYH1B+8a62X/Xv1DL9F2GPdFm+N6n9aWaGuvK9KY7marZX3TxfPhc+5uvHEs4SMeSegsDdITui1jetZIRt0xC3Up4MWFUYDBWPZD6r/jEgNXxOR/TZYOcxZlREQcd3F6IlM/kKoB92R7i9KOVFig/FswAJMgnKEyB0SvVgKyWvjQBCYOylNLKSl/5fxYyTygPnUL7HAUFf/72L9mcjjp7CkgqeDVeVh4hXgOxAMArUU0axmMa1Z7Ci0ep0N5CfqV7zm5gdXdEUHNv0Qe7orK+aq+yzLNTpWYI7WNxMUiuOwOB/Pm8yT2iQjGcjAowU0p8CDnfoP9x9CEpEBES2jAFpGiY1F8F8BMZFBp0gBOE/GNmMAVxoCfUQXzJLl/gxpylNcpgBHlbmshtfCa/54KbbaNLGj3Kl4tgK5jbqjstxw5Av8y8edvF18w3kPnX2EVJ3aDs4WOKxdMm5S35/N08avw2vsLL/3SmA9dLLTdYB7d3l9oAacnbB1S3/ptzG1dsjve8lDGzHtBr4D3jaN61/4NL9iBTKfxjSnd66m6WpopC5NRp6J0nHqEa3HwnaN5UclC/W+68t+0OSxlxb0oNc5RS1EHQjliGgd83qCf1H3n7LSOkla8cv9ORt0dLM/q2P+V/GDchW9ys7GfvqTCg3Qprh66eOFSZJOWqCpeqPj0hnRqHN8Pm+yFpMnEoI5kUncBATNCOkOaJK8OQkcfloiE/ZAtSCZXboRi4CDbJ1UVzaLzafHwR6uU86SYW82g8vhcaL4sD/6J4XOZcJB9Dj2atl9IdkGmSWt4vHKmuoBkrF9E5lcaR9vcmbcX8z8t49Hxa7iEnZGoOqlHq1NNtQ8L8r+cLjcq9s8h9a9be/ipzoeysaG/r6tLlWd+fuCniS4E6rlSPaGjIUmMwsatnV1KlAzuffdgt+mnc9bNrA4kUxlrDuU1dV2+Mbr8XNvcm90V4p7FEf2jKx5ciHp1Dhz+WrjXU2ZJw4e9/w1ZKma9+XvvLwnaZeN0m6ddN8NiNLnnI+QI58FXGVydQRovojtxFQRZVKuPAaFLIsv+TPpuvi7THZKFewqQ6d0lI/Raf6V6JTg8AuFEA4kTaOQBM1fRyGnqV9hv7giOpv+NyticsFsiS/f4NHsyPoyamYQFGXrXII6hu4lXgNNpA9vIfRkNxYMutNferzz+cM45w7LmaR977fHa9Uutm6/zmh6Wlf0IIYb2Tf6mwPtcbWjwqpGN4Fw1QpPj+cG8Cv1IsVLBjpBrtp7Njx7vWnXoXFVaq+DygHX4oil5jve7eB4LTxqy0rUEL0PtV8Zej9OuJ+awfR8uy2+jlTssXNDokaz49HIktqe2qu3Hu5yLlj7LrOhcstQwohx3tmU+d55ocr+csgVi7mH/fo2pcfWpbg2qRx8HjbH8v6FPLDIE7czrbPK55By668m8sqnioVjGsONBfU7Sm+sdCAOD2IJs8y8HXI5lLwrot5/hVCSHIeK2PdcOT6YuK5r628FVZVWOZ33MoouGIlo7HtICLM3Itr8iQhxLBSLDCwEAcH5/1nsfQHoH14tiROBxrSMUEEk+tOZygVFHKIy/UUWSpsPLWVEDUzvJYFvPlyIR9D730s7+6MLiP7plHb1WHd7lWIgf9HrEx7hBVmZtsMJK5w3p4KV2Egb6orLyYpKVZ4X3RV6qOmxRUP/Mp1zJJJCKitprQ3MtC77tRDnI+jIT36fG2P4x96G/F27K16wc/YoiAbtuo4GqWycu3YwZ0zk2h+Q1FVqzarxfQurjD4yOjS873f9Wt8FN06MLQq0bF4AvTeNc/Wt37w9ZS5MKpfgRwit+eA8ARFCcagpWhJ61n/lUfgLL+umRSUMLS+mxUD5wxtHCA3BVI8coo7ewxBABVRkPlp50EI/C8Fw5e6ivgLlK7ec18Sdr/6z8E7Bs4jPQ1BQSMzXjXR8iHXdXHJg+0XtGvaOs06OjTOvVV4PVans3WWoYBZcIOzGL+lc/31Tfml8Ecd8lBfOSx/sJjs/KBno7jD9Bz5Vr+7aFeHx2NGg526vqzLHrmfUj8wsUYg47lyziiz3tOZlxFLbcehbtSCNjrZTd9edhG3kTz2QY/mzkn7ajcH8Gxe7/30A');
  font-style: normal;
  font-weight: bold;
}
@font-face {
  font-family: 'Open SansD6FFC9F9';
  src: url('data:application/font-woff;base64,d09GRgABAAAAADmsABMAAAAAbOAAAAAAAAAAAAAAAAAAAAAAAAAAAAAAAABEU0lHAAAsAAAADaoAABV0nhJEHUdERUYAACmkAAAAHgAAAB4AJgOvR1BPUwAAKcQAAAA0AAAAOAs3DzdHU1VCAAAp+AAAAgYAAAPGDis9t09TLzIAAAIkAAAAXwAAAGChPpnQY21hcAAAA8wAAAB2AAAAmAYYBr9jdnQgAAAJ6AAAAFkAAACiD00YpGZwZ20AAAREAAAEqQAAB7R+YbYRZ2FzcAAAKZQAAAAQAAAAEAAVACNnbHlmAAAKRAAAGYIAACa2qKcqimhlYWQAAAGoAAAANgAAADb3duKmaGhlYQAAAeAAAAAhAAAAJA3MCWhobXR4AAAChAAAAUUAAA6EhhUjnmtlcm4AACSYAAACMgAABRwivSKxbG9jYQAAI8gAAADPAAAHVrV4rEZtYXhwAAACBAAAACAAAAAgBS8IYm5hbWUAACbMAAACsgAABVhyuzWucG9zdAAAKYAAAAATAAAAIP9pAGZwcmVwAAAI8AAAAPgAAAEJQ7eWpAABAAAAARmaFkXbAV8PPPUACQgAAAAAAMk1MYsAAAAAyehMTPua/dUJoghiAAAACQACAAAAAAAAeNpjYGRg4Oj9u4KBgXPN71n/qjkXMQBFkAHzDACncAdGAAAAAAEAAAOqAEIAAwA6AAQAAgAQAC8AXAAAAQ4HtAADAAF42mNgZtnGOIGBlYGDdRarMQMDozyEZr7IkMb4kYOJiZuNjZmVhYmJ5QED03sHBoVoBgYGDSBmMHQMdmYACvxmYZP/J8LQwtHLFKHAwDgfJMfiwboNSCkwMAMA3CMPPAB42u2XP0sDQRDFH3tzfwoLkQOLECRVEAkiahGCnZ8gpL4iBAmBIOFIeWUKKwlprCzEyuoqCwmCWG0hIYR8hmAXxF7fLWmiCWiXYn/w2JvZnZ1dDu548oYXEAkBFcLgnKKHFagIVepsKTdATRVwo+YIZYALakg1qIg6oHpUdxE3qVa2/ufeziVy2ehuU4fQ7hYSdwotMVVgPGE8g1YPqJnzvjNfhPbL0F5AVZDIeDF+cK6BlrSxw7oneQX8JnJyi8DU9lHFGtgvkhlSZ4SYYywJYvWIvNRRZM9UebhT3ldfjs1z6neQZnmZmvWpucs568e85wR7nLsXBXhl7MoR9wignOf1/S0Wi8VisfwfGfJfTW3yGf0u8pns27JYLJuAU8KJXNHrfKJEL7hv/No1PcsK/+a2l79d9D2dX16xAv3X3t9gUVMMAAAAeNpjYGBgZGAGYgYGHgYWhh4gLcEgABThYFBgUGLQZLBisGfwZIhgiGIoYKj6zfL/P1AFSEaDQRco48jgDZRJZCj6zfD////HMMjAgGCBzYYBPjhLDIhVGFQZ1BjUgWZpMmgxaDNPY+5lMmEyZYpligMARaIgywAAeNp1Vc9T20YU3hUGDBgiU8ow1SGrbuzCYJd0krZAKWxtydh102IMMyvoQSImY3rilEOmnfGtjEj/lydyMTnl2kP/hxzaWzkm1/S9lU0gM9UIa9/3fu733i5q+/Ag0Pt77d3Wzk8/Pvqh+X2jvl3zvWrlO7W1+e3GN+trq19/9eUX91c+L5cWPysW7slP3bsLc3n7zsz01OREdnxsNDNicVYSwEMfRgoiX4ukL6N6uST8ha5XLvmyFoKIBOAnU5T1uoFkBCIUUMRPdAMOQaHlkw8sVWqpri25LTbYBqWQAv7ypOjzg5bG9R+eDARcmfUjs84UjTCNguuih6mKqhU+1J52Yz/EGnkyNVmV1ePJcoklk1O4nMIVLMrThC9ucrOwFv31xGLZaUqLO/WjDuy0tO85rhuUSw2YkZ5RsaoJCWNVGDchxQmVzs5FUnoVP+/b7ChcznVkJ/pZw0iEvvGIH8e/Q34ZlqQHS8/+XsCdH0NJej4sU9Tm7nWe5vuUHEYLthTxG4bbkVf/3kaiATJWsN8wWoJVBb6rXXqcGnIdxzUpanEYR/13vSMpbBknuVx86iPdbEdjiP67l+cO1J4HYIddvh4Mtl7bbcJHrUMNVqEmuhEi+G5Jd9Vx89c2O/+nZkgLkoMMuy7RcN5X7AgF6LV0Kgt25FwwtbIcgBWS5tVQ8/E+aXpDzbV7KLG3zbaOIVNodKSPjJ9H0DvC6fqFGiNtmHnruDKezYu1lcDYCqyq0TkRMFpEktDrpgPODbnEthFm3qafKwcTFPOzYk1iGIrjSz8cvE+7CxhAINH15XQQ9jQoDxcqGnTMT+6voEcUYsNOPNNMWJGnMCcr192lsvyTtjYuAzeYqwILHw+8YMU350r4ceilJVAs2dKX7MG718lD4bx4wB6ywCPj+SpOWdGPdecJ3A2dDp67J0I7LqgAOxxIfRzQ2CFDS68dMxyBmZU93WzLZutArw4KSRUULlPwPwgjtZOGwQGEbCErtOWMBGhoIyBquJCVDfyF8UIW/2wk3KA0uJUNobnDhtZYBiwJ/9gb2JF8K+gojVO1Pow2RiLGqdYdN3DTp1yyUC0GidEjS6TWhyq8plCRxfms1g1EXC7Q0Astj2UguwLUjqa9ET2G5QEZhvNBr/ZuSTfIQpqYi+qhQGRCbdm5SS5sG/larH+gbgzVIs7KZjum4HIQkGHlDWA0wmo175i7gA60xLtX2HikzYGOE6XoMHfXKYhsdGLZ1hvGGu+T35xnlGuWNXlzr1Iu4dVWSSQ/ayWKn7UP9KXNmDjb0xcWt6phJUjuoU5fCsaUQS1CCSRBkECRdlHIGnvnUjHWM9qMAYz8uM+ZwbJDjLPHfSvF7DRR0SRSzEJNJtWooXUGsWyK9QxmnoQRZWpyVGXVhMpZ05aTcIIuEHnJGZvg7EWOT3MnQa9dA/d5L5lQTmrRQwuVVni2/z71/oF+kWPoZn4xUYUeHJeFLjYb/634okOD8mvQjcOADhubx9bgy4HLTWyT3MRCxnIwKY8rMCUrhG8RvpXiY4SP44jyeY7uPez9DnCagEPt4pEUn/zpxPYVdSrASyW2/yn/Byn3ISkAAAB42k2Lu07DQBBFd7xOolRjiLCIwB7zcJrtWPpEKUzCgniYkeJESkVPYVNDg5QmiJav8LrLX/AhFHyCcag4xdU9urqjz+7RJOIIQqaJZAoBw2FYhvLaDOjKaDJJTINzj2N9yv1eTR23pras6XKqadpsPb3LLZDs6uYtAeVQllJeJH36TuBEH/OhPmBf7/EOIHsaGfEGHcIvdBBrdNoOCAYt+Em8iFL8CNcT8OpDCzbwUT2kSplNp743tnu7sLCycbrN0d3ctldW8HwxqwDes7f1WowDY8/SmY2CzNjHpnhB5YtxludKLfPiWW0pVF6o//zp/vIXcTtBBnjaYxNhEGfwY90GJEtZt7GeZUABLB4MIgwTGRj+vwHxEOQ/ERAJ1CX8Z8r/t/9a/7/6txIoIvFvDwNZgANCdTM0MtxlmMHQz9DHMJOhg6GRkZ+hCwBNPR//AAAAeNq9Wnlc1OXWf5bfNvu+AIIMw4CAhjAsjmaMSSCoYabkz7xmWmZapqHZzWuWhmaaCxbupmWkSGVexDQ1t1wyNVvMpfItS7N8zVYrmcf3/H4zw+Jy++d+XvgwMANzznm+55zvOec5IIJ2IMRp+QZEkYgcGznKE46KCGVmZ/pxpj/Tn9XR5rF48uFrBy1p3DiC/DM0nW/4q3QEdwYRVElryLrIu9sGDYiKHOUkjUBESlGB/2C2xYoDAYvfAnIw9VIPfOGCdg+mkYy0EWl8Q+giMStfCGHUl20hHpBlQG2CehFpOcQZTbpURVBBCzE2szXfLxCH3eryppC+S6penjvvhZkr5i8mWViDD72xg2X/epHlba3FexSpXUGqPiqV04JcZDRpKZfaWio2E9GbZ83NIal+p5Xol1StmPnCvLkvK2LZn6zz6i34wMVf8aEdb7IskNoPHycFZCyc27KBIJ6DlzL9qjgwMNfj6Id/wMcXLoSXF145jWegn5EOuYM6ASG9QUPLZI0TFWQof6/ozs/J82c7HXbBm5SysGugc7dbA/7uI7vfdlv3bkUFyhnsCJGTKsq2jQRxPKXEGjUfTMdeTE6GTtUo6P1VCn9H0PAr57kO/EHQ6kLtgnYr0gtIiHFrHD1ljUhNPWUaAwYgd9iIZgy8ScRitvqzrVh9tKivcB1+/P387xd+vXCp8avqVTUvvlizqpp8wSrZc3gyfhQ/iR9lT7IqtoN9gVNxF/j0sVNg9Raw+gBYo0XJQbMGYQnr9JxGFLFGwG4w3xrItAYi6kG7x2vJyRcEMRX7yYGXJUfOJwPw1Fmcdco4x011j+IMkHgfxKqPP4BiUEbQ5caiDdmMmIuNM2t7ymYRu3vJiuDosVyRY3k8ufgWkpuT4k0C6WGoiYgdHs7XWICfXjem0+wn737lvgHvXzj0/dKjbDu5OAdPXb9w7p3jZ9xcNnb1x+tnsosfsr2S4onBgGscWJCKugeT45BNFBF1JhmEdmnU5XQ5e8oul9bnS+gp+0StpaesbUYZBdyZ6rcWlmG7IDqcYA7nSUpJzXU6/YkWs8eb68/OazJXsZdeWDZ3XS37kv02bsfd93w2BE9kg+dWrd03/8khtQ/3G/jDlE/Pc4NnrU+QnPVVR77ytl+emYXTsHbOgmmjnsgpGlN8xy5wBcoA9Eby28AfVnRzMMHKawjRiRRRntrsmLfyvWSNSbRaqSjQJv/4MyzIHzHZ74+Y7bV4LQAqPPGAz7yCiLmRx18KBUjDuuPsWa3UMZ3l4z5sHe4zj37RmIbPzKkfUhB6DPCrBPziISZiUedgWxONsUt2F+XaxCEACyHB4QAfOgRB31MWroGuGbZszmFH3iQVMYDK7EkSU20eh4fmkQ5nsYadYpemFH14/7pdbMY9L5Xnk89CG30VdNK3e08zVraig79mGc6Ozyd1i1iJS0FmPFiVCV51omRUGPTGWnQeD1hjoSk+vc4Y31vWGY12anf1lO0xVOotA0G2tC3QAqMoRyFPtssBLiTUH4k4bxLio34VHHanczwuwz3Gdus97Ic/9PrRF947/ecnp9nv+IfZy6rmDayW+8wnY/GbeK1tTgw7yfbUXfjgG3YZ99/37zXzakqnFD2wfoQSj+DTDMBTAPY1Y55HhIoSJb1kKiDFh1HYIAuwB3gJ43gyuPE0PRiq5eMXVf51GDhlBJw+TT19EroJ9Q6muUwp9vY0XqOhgsVuEjI7Cpa0xLTEnnJamh7pY3vL+hjk7S0j8drgDrSAIewqhddEZ4TdcnN8KfCQR+3OcIynCgJOUtBw5SlPSY9930+bv76affF9I85+7vEfJry24MWapTtfnIY7T5r92EtzJszjD2xe9dD6kv7vTGw4fnDL5Vm3bxjz0tbLNY9Pm/XEvQuKg0voA4/fN+iZW29+btD9ExTfjoTTKZzhQj7ULZgUZ0nSagE08G2qMQE8azcaid3uBteKROwtk9ZhZw1ktHIshliDsANqtHmF8ImAJ53W8CHgTMopUjhfaMS4wj7DL/6m0+c3PLrzmysfvnjqcWafs3Tu/LsXDeg7nxY11tjnxEKS+u+867sPv8HSInYSd3x71dxXS58qenD9cMVytXJw9wGHOxQON0NaIOR0GW1lstHcVESiHG7x+6+uJZYcf/ZVVeWxiS1rC31n+nSlxBAUd+U0DQBKcSgFBYLxHshI0WZDbYxcajuEks3JCWVystOsLZHNXCuAWqMDrs3Py2tNtUDpEO8OmtNkF/b0GPps8dSJZdX3dtl66N1PUns9eX+39Y93LggGcgrx/LzxC/pVjOs7/BFf1vRhW9aWPDJsdPmj93jYZ88W3RosVqyFD97Mb4EANIK1CcSokzCv9CCUEzmzyUhKZB1vNEKhRBwUSn+YyppLncXqgrrpUboR7McYQkGAtw5pCDXU15Fb55ACdn+tx+tMq8NHWCa/5a9CMhK/Vz5pSAXrAlr2Q/hsg5wzQkwlopJgio2L15piYoxaTjQCk0smt8ldKptMRmSMKZWNVuQqleF9N64EEdLwJHJKsjg4i53zemyeMFt4LZbIT/vxMij13LyZuDe7dIGRWuyuX75u+184661/b3yHb3hjy5Q1MdoAO7n7c1o4dtrEh0PzQl/MqHr2KaVyTYI8OKxmeUrQTo12jZG63FZUIls5nQB42VoXTnBmErKYkT873yF4E5Elx5rsz3aJKbTLT+wcNvy5aPfCU2wrW7kGFxw7U9ejhvezd9k59hXbm/9iAD+LH/wa93u7X9XtSiQDYvwAQExCFiWSjZwGcchq4w2lMk85Y6mseOnabgR5oOtMRBR+8Fr8iSCDTWBz2Ci8HffHT9SDrm8vHcbAMeQcq2ZP8w1sGnsNJ+Cky2OgXYAzg176B+jVKdVG0GoxhyTM6Q2CpkQG4iGEL5EJxRDV2HrDaqMY4Yh80T8aj9DM0EQyOPQyqeQbFrC06tCZFpo0KDsYC10ephKmWt1ViqxhRr5GgzeqAVfURsWD8NC5BRHP8V3V3IRT2KUYQoxxEtcmHsWVQM3k9XpLiazneFeJzNtuXDM9FqGVH5WflSqVD6fqhX8ad3E5q2ezN+IBZ79//9Y9G9lv7BPswe6F89gmwkIBXwqeie/7Bt+1oby6H9vJzrBj7JAX7wyfnW+rouwPxmgwRhLH8Yg36CVaIksSrxUodBdKGvohD1tkYdPhoZ3ww6Ofb1vbyGprKakl60J9YDqoIqMVBPpBEJWrGvKDbXispdCLUUyhleYErlQWqBaelYadCKXYXXBNQYYeMN+SCgVQtLhIeYjV1RFSVzfUy9X6hg71XS73hs/BnVO1pAcdyhl4otMq5yASr2l5hkAr32FRNR+IhDu3L/TDotpasmB/qJ6892xoFxwhg3waqmwRITxUaiMFVdA1Qe8FLoyEXgSXrI6KyR7H/lolwP76ZnH4vcJYeK8Nosst8bwA/YhBMNgdWGuhAvRwRiQoxinWuQJXA4y9TofSsIGFfovSZHsx7cPMknEZRviwhD9mtUaJ6Xnz4k8aB/MNl0s5mCLoGy9v++vniHcLQLcZ3RR0aIDMsckExGux6qhokigWW6LS2rERxaA2heSDdwt2Nn4lmZdtp/ESMZKXuAPH6ht3gMLOcdhXQIsVplBifdv15pYSWcNRU4lMbddninA0J6KWcwu/jS1juxWSwkNwIcwlQy9XhH765Y9LP/8SgvllJRsNMT0C349nsDFsBfuMHcTZOB1mmCx2MMxa3Ag1p60oJxirBdwBZ2SzayHmtFpBFK2lskiFq7I60FwOoa9XW+VEHOnovdwIdoSdqavFE0lySLfo6/e37d/G6b/8MQQ4hOKqVs6braLAVqkomCDnc4Iw3jjBFKqFnKcG0RBTIhs40QbpDgNQwZ6mhG+Z7TDNQqkQr4/K14fwoEvsdP4NkTnLZt3KqnEp+Vt8DgM+euhPegR9BoyJXmMRdVqtqCGc06UxwNBdKhsMhFLwH6U6osbKDUugarmKF+cw82C/Lwob8CKeh0EDO4Gf38+Ws8Pn6lev3foFGRJawTccOsy+HB56hAypmjNn3lMQs0rPR4AxkxX0EmzQNrltPOdL0SdQpxNY08lRTatQQoHWYxnnTYwOF9DOpao9a5g11T4PJj0nR9h3F1njrIGfjKit6zqn6oM32ZETG3M3rJ2+sFPljDOv48odx7qvSmn/dEWve/vmlOxbuWZfnxd6jXug1713ZPXdorCaFfAbCPiJMB9bEeYxpRIM5xxwAhetFU00FiZKIDAPmVnLsrgeLItvu0CtD5shZ2JAjgX5ghYz1oowGFstEuUMIChyRn/LdLHYlZjIhWfhNtzCx7CP2B/weap2385N+/iGxtv/Yl/jxEb6RmPRxt3vvU3fBj3wwe1S5/nYoA7KqE6C9opSxVB/ZJAH4X6s9FTQz+dz+o2hn1aHfq3HfTonJXcO30003v7K4pdXgrQ4hMReIC1GuR2I0cbFOoxGXuO2AJVrwpSickr0UgXYJEVp0xTpNkV6RInNz7+3mh135GBnR/b1ajax/mxHZ1wuFuqxraPHlnumnn7cbY/9mWWNflD+z22LN75J/9k4ecmu2R/QSgU9KCVctcr63qCVE3igfEGhfE6hfK415atmgAVK0wh0X70D+pEx9fgM67IFj8KjN7AuZGpoEmkkm0NbSfdQL/VWC+QXqCySEXRBUyAikcOcVsdzkMAUS616j1Z3Fuq85uEKGm1UCpnpu41/0IRKbuGiyssPQvYNvnKeHuQGKvih4qAvSdIlJMTEWCUKlZroEoplooPBwWEqkiGXYotk3glpWvCfx1ZPamSoMfvy1SY+cv/gsPggTHJFdW6lfT1S31eeeGUTsW1+5IkZr/vv2HHv7q3MuOStmj1vPrz0gZLVS3Avs1D49MR+k9tnv7E9ZB9fu2iYKD5cMXAw2L0OcnO8YIda1hZm7SSty2Uy6eOpniZ6DEjvsFq0FqB8MFhwInuRDHWnZZJCbS+4qs7gCLGlpHpFpRDbRX+eKzqOKTPlG8d+/OnoqLdu1nsn1EjSuA9qqxfXLqqu5gay4+xn+Py0rO/zgp1Nm3z/qpm7zp7de+rI0Y8Uz1UAwjO5QeGO2QQcpqFul2AAy8zICpY5r+6Y+UjH7ASigP5KzS7onsnwCzC4a34rW97Bnz8lm61/ZcWMuaPt2If12IbbJ7med8az8vePdZkfAHxAK5cP+FgBn1uDnnjBhYxGi2BJ9FgdJjAL66lGA/BozNRWJFPnjeFR0fF5heidnsufmgqve1Vf5kSojC7WVHz72Y8Xj56aYBC5mulsee2iJbVVSxbPfw2nYBN8tn+5rDfe9uf5CZsOec/tPX34o6MRK62AjQ3Foi7Btm6tS0cp5G6bOJeuSHa5kCDYVaCMrYBq2ZX6W0JmdTg8zjBcAoXZ0QN+m/wLO4v5zw9dDBn4Tavfen3AsqXPLDOSrrPsuB0WsQZ3Yj99+eCOfaUvpHjot3ULl72meC0e+iyj0BbZlTnWrtfbCBEpTx1OLaSCFmhW5Itkm2iiSjb4o+1i5BbSopCO2ixD3c7NzzV7oqQPvLucnavZvRvfe9f4jCGFgwdiF93bGKB7e97cFb/grWw76TnoYChKZXYuC5BJR/moGxodvCUjppNP37Yrn2XDNp6kJ7Vp64vR3tq9jSnXlFskS12KZW2SlG6STJIzPZ0Uy+mmdgXFcjuz86Zi2RkXga7Jxe5MGLkDgYwbVE9H9KolVU0AdeRWLheVwTyl+RGCAUfzwwvHsylPcnPgJy7rQJv2n2/PyhhZOnDn+nfZ5+y7z849NS49ELyt/6hje8pvY5bqWUf2j164d+yTA6eM++X38U9yPR50e8cWr9wuderfIaN6TsO7K6ruq4q19cm9eWC6d/VD9bvsl5E8aNIo+baH6M0Vj52/9CT4aR3wYiHEuVOZGox6SdIgp8bpchs1VitXJFvNWoQ0DoV+m7qbaNYrTGUJB7AlmvFhmqLLn5jy+ks1NZI2a8O4/fvJe9Oe2XI0tAuyO61/p7K73/0wlKv0Vy9DoAznT4G3TMD6FuU+CGOzxSD2kA3EhJXIONTyUkUZP2mLixVcXlNT3ym9XefO7dI7cT1wWiA3r1On/HyQfWUes6uy9ciN2gedNp3OIEkxsU5zD9kZ1JgQRB+KeDW2lRJb+GIpT6nL5pbaMu7pclv320uaNTJ7zHR7/7u4xstmtkX8R1R5GNN4wNSM8qBrNGq1Op0kcLzEWazQA5nNkkRFnYOawhU7EzQXhEMoEIEVq3UVR2cau4j7ZQzAQ99jhfjkfjZp0qpVEsnqOgxPYB1CM4nwEBsu2Bv35leEdeNy0E0RHBNoiuMJUpGMbjkUEBXg4G/UvxYOQJZ4UVHQ67BYrOB+r8bqpcm+Nk6HwxrDGWKAadvGmG0m6L8d6nBTELmMhiTw+6+6PGkREM2R4VLiItEVjQ7BN+axJS/UjJmwdF7N9Dgpc+1IjMukrM0TNm8i+6dOXb8ptFT5/s6noR1cj+o+AzeX3/fuR0rERKIV7LWjrKAb2ZVwtWucDr3GbIZgNZu1phsFa+tYdbWM1LoVihn+t8fu2adE6uajqt47ZFVpmGOHgk4lkmAWsiED9A6xMVon8JiZmluRf8tZCEKG5CqkippzHBJ7KPv5wvxv/oX1F85gU+PW1a+8smbNq6/UEB/7lX38HCavQznKYIfY5Y8+P/nxkeMKy68DLhuvntqDCoKJMTpOFKW2Vsma5OV0yGRyFMkms8YkxaE2zTRf0NxQNyWsyvRQoJ0tQFCqtkL1LQq1UqT1NdNdUrB29In//enC6mqyuHb2ypX2sr5DyllXIad6YB92lP2iFG16evMB39m9Z94/eDLsH5oKlpphdrcbNBqtlsCEajIgrUPNuEgXYQ202vlFyT1qFFlV0tlVmFO5tWaGTepaxw3SLzYdWxmq53ocGDUuPFfQCtCSDPnVJjxX8LamuaJIdpoFqmnyS+b1JguheW2Rk5J6E7l2sKAV3xw68UTZhn5TZj2yctHTBSe2vbWmy6vTHnu8w32zd83AGYtqblvc7qY7+wfvviXQ/6Ge05b0mF5Y2q39LZ1yi+eCjW2vnCer+SLwhjI52u0ancZKObdLazPbimVj0GwSUZEsRpwVe7BVEwj9QnaeUoOhe1EKYL7fodxM2Z3E2r6vO+7BdLZz2bKiIfgWtnPweIM42WDBZWRWn9u+Z0+HJg4bqWTKKojaANcDYiYnGINtol6vtWkdTr3BYJbsJjVbnLpoJ6rMDf7WM3N0JoFGJdqNWnAvSJaXama4Nf4N4/bt5XqEAkDsn5Lg5bfn31G+7Qg5iCLzCQHNyqZVi7V6A6/BJrXp9UenE486PPjzrDZguRVsyPrzfYySbvwH69kQEPrYN4W5uDfpeFmZdlzAUF6Q1gZY3K6Ji09wOY0GmKk4KdYKNC45Ws4ofn/TnEIhzAVRuVi2WpWYgglFVZkHKrnM/bYcqV3C4e3s0zdGPiJJuizr/vrdnewS5323jh0hU7scefOe0GSY7oaxPj0DG3LJ+NDMuvHJ1eRzMAqsSoUzSuoZk4IWkRegn1EWyljSOTg4bOthJTKnYHVmeZtN3Yo9OPEdNhXP28IOsve3kCziYoPwqtC50GG8hRWCfAIZL4B8hzKTwjGp08XBGA/triFOgmpZkN3irgFqVvPZhHBkQwuXT9ZfLLNJhjvPrGdpRe8826s0v3BtSVcAeM7Re/yXyL8uJ25aYqnUb18amY/ow6Dx2vmoWOZNWCqWlSpy4/mIPtz4LSkPHSZnQ+vJP8bS8qefbtx85YrSB3JtoA9MQSUQGCLqRRoQiryub/F6WfPrwsfweioqIcAmze/jH276/a7r/L4s8vscKP7d1WnefuVxhCL87eIqondZesGKBOSOUXfwKdTU++938C3p23Xpy+O//3ni2J8hbsns55cvn/P8YpLJfmP7cC42Qpueyw6wnz787vtDH5w/p+DaAUzI5wbDtJ4StKi3skinFzkAV2OOrN8DSi/ZpDm8fxfV/Xv+Sqn7LdUD8eSZJOvHWd07jnkUKzekaeCrz+BEMZATbmX77jJiPrJ+T3G7sCuygG9qqiM3F9dZwAsi7/LQzxr74nnLxrafOWHA0kEDt/+858SUzWwTIdsqceaEEXd2u+uBrqUPr15dXfHOU2cFdf/OXuTiuHHgheJgCuXCG3guvIHnrtrAp6gbeN9/3Lv8V3fwVPzbHbyLreaGq16xKtPdtTv43rLGajSF1/Bmmtz0bxJg63U28b7rbOKHH18dyibb3j7Opum1aYUsEMeexxWT6J7GQjzoxJflg0LLFSQrAcl47p7/vIk3q5t4339lEz94RXQTT1Kuv4mHLIps4okAMRb29xouA6y8dr9tRsmt9tv46v02WxPecIPUyIYbpMapmTkSzu6DKLrBTljbvBNOUXfCvv+PnTD+8e92wmEW4ndHWAh4C3ApUU80Fng7X+0V05XM0DpiaXp6QkKyg2a096QWycmeuDamWJPb6haLZLfZCi2AtdXVgVvtrqPHamoFmu4JeCW6mm8S8mE4aNHKkF61C7jla+cuWoBPanRjzhz/8ZePT03Uuaee//PnF3t+9NjsVydsfD/j6w/+58Mjx0clD3sNd8BaLOGsmqrLq86fL1qeftOaqvCuAVeo/+dkaUAcjymK/ptTeCuyv1a5RET/B8kAP3YAAHjaY2BgkIdDVyRYwDAbCjcwXGJ4zajLGMY4nfErkzlTE9N9ZkbmAuazLMxwGAWEM1m+sBqx5rEuZr3IpsgWxNYKhFvYLrELsLuz97Kf4pDlyOLYy/GQU5TThrOBcwMQ3kGGXBZcvVwnuKW5M7hX8NjwVPGs4HnGq8JrzTuZ9ywfH18yEE7je8GvwZ/K38N/XYBdwEEgZxSOwlE4RGCFQAuV4RSBJaNwFFIBrhV4IygmGC64XfCPkLuQv1CRUJXQdaHHECjsBofRxEEAF1EMTgB42i2UzW7aUBCFp41Qpa7CLuvKsQULIhlLFw9ix49LJQS2TPhxH6LrrrPsC+QheIk8BC/Busu6x1+y4NPV3MM5M5NLzOyTWe9BvN6Zffn81XoWtb/EYAMxhw7n7UVcti/iChZw3b6JW7iDJfWKcw338CDeW5BP3+L2VRzCFGYwKL1vk/Yq5vLpm4uR9VSP9K2rOIQpzGDgNpdzJP3FHq0PI90+6vZNzNub6HBKfaZzjGeMZ4xnjGeCQ4JDgkOCQ4JDgkOCw0DKF/GbPgP0IzxHeI7wHOH5pCkaMeY8hCl8vw1wIs8nZXVnF1M6SXFO6SSlk5ROUjpJ6WRs/X9/xUibHFMfU89wyHDIcMhwyHDIUGYog91LGZgoMFHgPQR6DvQc6DnQc+CdBL2NRlyiXMECruFW/QS9jY4llYpzDfdkHTgf8TzBM2zgT3U1UVdXMVKfuc6vYtdhrspFjKkPYQozONe3cvXWcQULuOZ2C3ewpF5xruEeHkQn0Ul0Ep1EJ9FJdBKdRCfRSXQSnUQn0Ul0Ep1EJ9FJdBKn7HzKzqfsfMrOZ+TOyJ2ROyN3rtd1s8UHu00u2OSCTS7Y5EKbvNlSv8WBFSgLlAXKAmWBskD5Xcrf9gPlhok2TLRhog39b7ndwfKDnWeJZ4lniWeJZ4WmQlOhqdBUaCo0dfdfROw2WZNbk1uTW7PJmvRnZjmiP/LOj/yNTlROVE5Uzvic8Tnjc8ahQdmgbDrl3Z9u6v8VFMBiAAB42nVSz2sTQRR+m/QnbYOIBxGROYo0k03xoEWEtA2lEFpopScRprvjZtpkd5mZENKjV2/+DV568w8QT+LZk/gX+Hf4zewkTW3NMrPfvPe9733zskT0KHpNEVW/l1gVjmgVpwrXaJk+BlynJ/Qp4IU5ziKt05eAl2iFvga8TMczzgo9oO8Br9Fj+h3wOvEZ3iAeLQXcoGfRc3SMFlZx0tG7gCO6H/0MuEaNmg24Tq9qHwJemOMs0sPat4CX6F7tV8DL9HnGWaGntT8Br9GLeiPgdXo7wxvA5wE36E39x57KlFWXMmWpsIIlRTnRKutbdsW24nbcxNbeZPtFkQ0k2y10WWhhVZHzo1Lm7ETkhinDBLNapHIo9AUr3k/pIk/ZUEzYmWRaZspYqdFH5SyR2gq8z0damVQlTtDwY5mNBkJ3TCLzVGrWZNc9dkZqkLJ2HJ9KbcBmbd6OXdplZxVz/vrWltut1ng85iKkE2R5UgxbdlLKVBqV5RDjfTsc9BQoBuZGXsf2JeuUIsErZDbZtPEWj+e1PYsXOmsNKqZp9Q52u4cn3SaYtEeKMiyLdUmSUmJYAmcBlFBBJU1Ie1YfUUZXWFsUUxurGVCbNhHdB7sAbwAdRrvAGtVuF16/oBxf4RFiEojRCeI5GSDld9fRenYKxhBvTReIFfT+lrqrdF4da4L3mY9q7JlXs0A63Ef5bomPuHtV53Ma+XsZcBSyU4cGHo+9zgi9nIcOYon3nHoNhnuzO++xgxqFKtfVzSemU19hgraLcp+ZVk9rb/e4e37uP7CIblMLz9g/HPmb1Umo5R4NwbSYUunnIb2bDNzKGfeaQ7ju+TlI76ea3GjOjwXPzbgDHQFedbpZ476Cf2+8hQ7xf31fa3HvOUN2cEPTINKjA8yjS4eYV9d/ddD8CwwpDTMAAHjaY2BmAIP/aQxpDFgAACntAc8AAAEAAwAIAAoADQAH//8ADwABAAAADAAAABYAAAACAAEAAAOpAAEABAAAAAEAAAAAeNpjYGRgYOBiMGEwY2DMSSzJY+BgEGBg8vX3UWAQC/L3VWCQYWD4/x+oBoVkYAAA9YAKgnjajZNLaFNREIb/OZO09ap9xlhjlFi0FJGiUbtwISJYTUmNdFGKYCAIFuE2LSSl4LKt70dbX3vd6cqVK1cuRDeuXIgbFRVERIp04cr2v5ODaCoiw/3+c++ZOY+ZuRAAAcryERKWqmU0oRVusJDPoGeoMJjBYWB5GWugnFlL32a0IYGNSNn3ADE0cHYdBC1oxwZ0YrOfiaORXA/HFTuQxCaksSU8O1rCI+Nj45OwPDmGp8bnxpfh+OkQr4xvxqMv74yfjYsTEX8Yf0aUWKUUViUwthtTlcruPdJl3GnMklk5YDxk7Cf3St44ZBypRqsVjWeMZd5XeLt6Nq5i0y86mv5FhZn6k85G/6/RU0+po2PWG1ZpwOxvRTd60YeD6MdxDKPoo054Pef1oddnXr95XaqptHpNes3WbiTHrM5xXdCbektv6x3be4AGvKUJ3tMcPtAUn2gxvvWyl3bhBuYwjwV8wVfut4jvWJKTMipTck/uuxfutR7Ro/QWvasP7FYpBDqjs3peL+hFvaSX9Ype1WuRD3st/ZtPnYfOWj06aGC3prnmtE6zro7V49jymKhF0ydBnyS7vZPdm2Jnp+0UM9wJtQh6iMX5CI7+FdGMmM7pvGRkW9QZsl12MHk5GbCT91kPxfk3JRjXhR5X5FlzKLhTpnm9Tr+c208W3D4yb+fNrQBqQoS5AAB42tWYeVwT1xbHsxGWsGkIyB4oiiyBO4RIEFwi+FgEpAQBUZAQQwhbaBI2RYVQWaWCggpuQZCiImJZXqEsiihLi0iVolJRFKtPrMoiWFH7JgmbS/v8vM/n/fEyn2G4587ce+495/e9dwaBQCAlh/iKIATCVzWE5EfwAUKCF1beNNU5dVIJKYsSCQkOsGkVComEcEAeK2OmjEZpySAAA6tghkVikEIbFBIjooMvgfk8i84JvSQdhL3kWI8IRvARXEQEgoUQwOdK8QEM5jWGURN+X5e099bL1aWRUVUEb9qygoHrO0TCBQFAiN4GhKhgERqFRKFUqYv7Xr9inDs2nvNoSc0v/r1AadZVpAzsFF3iI3oDBotHbaBDGoAgLijglX1YPA6dw44yJ7pEMS0gM2AirkDjDWcqiN6cSBaRLmBERnOi2EQ6ixfLYbL4RAca0NNQAjZgGUQBkp+/hhJkBRetrcgUW4qtP9j8mZ1aAytpp2b/qVNxHYtHJBGdrEDy8fmDRMog0MnZCJCcgUpORrTWjHoRGtJTg0zUXTdZrssNT8sdo3j7UZ70LAsMdvf60vqrlu0huhntd0xbwxQmbG4dEuRO7KuorIk9MHLKlbnWySIct89jndmeZ36uWTdkh7TMXwlP+93qWjNGuhAzkH2m7Rvdwgg3uXy9gf7n7EFei0vLsSD7wftN6sXMeI7a9rMkFBpOouLkVpB8EVhj5eDoy8jIIpGYpWAJMJopA2TqolCBIHq5pSWXyY+2iIUHz4cHaMHkRgJFeEZ08UjknxgUQACyuKSPMQemYKloicgo1XD6QSYv4r3nLAV8PonJsIDtQF380GJxE4pAYaZTtBxQFttVxHYMGoW9APTE5QUYODwleLAAUoGnVRINrDedBpGsPkgltBCJRHheXtdulHR3SMmoZUDrfBGqqFRIUkwhJNsoCJXNK/01GDU3Zd6l94/k5lb5aK0uHd7XRLWtjFkmWH5o/ZBNfUFGZ/4a3cq6NlG2773XvVsxaygeyB7yCY1299PGbaODqW4oqntK/JU39HvD97Bpd0oOHAtUPHT/ZFOzcPeloMG7Z5febDu5buvtNu1NjeW2cr1UwyJylmVm4XCDrMEqR5q8bA1Lx6jB+bpj0nBRdweqWq3bu029OGnzHwkrA3g70jWOmTuc6KRf3bFiwnT59+vzECcjFVIC/gikjy+q8lWJvjT18my+SFljoFU9KahDxSwqFTMyPB5v3CNz+Zn1psA6F6tRMqy+VvgkTavPqVkz/2621z8cJvsjnZWgkg/Vl5w1Twn+NIgA8OKCHF7Rl8UXsHhRRAdGNAtSAwvFZlk8zjGGF8yIiuVERLBm4qEAxyOUESdgQbpAW2zA4dWkBqIDiyfghHCYDAGHGwXpA11p/NSnq8Va4s9IaVq2ZFip1nOyFRfJM7L9n7BCiDT8UK5CpAoCtiugxBl1qvO7kp+6iOcUdmSUp8W8qPYYuXtRpZnNaCzeqnP7hz86yWe+Bhl+O/f0h99Zdkyluedp/Ghc6U6uffP+c0r1oeMReZ2NXqQzzite1vYGbNFGHX9tGa5XMllcWKrVjhrc5eb1QDno6WqdnXVKA6vaqu+mNW7ZFgZZoAuS8WVOxKsQX8mX1BVvTc5fWLCwbiDU8vRvD1oy95heyjJIC2lM8fPlxjTbn16SFtCpSrA//vUT74sKUa3vLrveqZNdcNAwsX+lcY9e/NPjUMfIb4aa/a1VTg6FWltEejlDgS+fJY7sOBOM3PvSHTdwzdCnLL+rIj224lm90tiQ+y3RVKioQs2uKu3iD9PE6AfJN/9LYiycJYYcwMIXFBIBaFJuLAdUsExkLbJKBX/FDWmuzE8VB5qEIngJRf4OIUgs7KEEIXBmlmgCjZn8RuMVYYTAiUYlQSQK+UOQwJx2Df/jiV+Low6UkVBgdqBZWI78RcetqzLTL+qunElxYHvnfvwjjJfScydjSwS1cqhjv0fhDcNgwuQqG4P10VDSSBY1rerx44OId90bDngY/XzK2GNbxT8ZtDHTq486bgXe+cFs98qaozW3Bn3/bKq+vPNlt+KxFwffmV2389LWphpPrnIFQswb+GRN65jltWTwO4tFgxtVTHaXGz7a/KGOt3ymMmwARapQC4cIBp9PJBM9Y4IjOEyiJ48TyeAlvK9YIi1GEMrlcQQJEmnaAooVNCdNcRHMSDO59jM9mIYADq8+p01eDF9A9GAJ4ri8cMgO2EpvsPJm8SL5RG4IMYbPIjIERHGG8OEUiYuLez9FeNEM4lKmCbCFvbOQxtd4tvWZgTpwt7Iky7QYAFYA2JKsPkf+TWzd6qDTqi5cH43EkI7AVKXekfJvv0r5JivjVTomg4CtJ31tkD/Uc8TTbepnw8bbo99R7PT2XpKfeoO38G/OSFxht1hvYsxv+5FxZM0Vhe+TrjYZCxhsY/ewh0+TGX4Jxfc0VBcSjCsH3a13mTkRHesGQoxCMrvW1+tfprZ75wzyJjRDYsLqXEK7qQlKp0FZv3mQ87G+02rIUyl91Fxgiz+AXp642rv27D1L7ZRfyxZ4rURV9Zm9Naj9dnOxCu5UqaqnsrWF+7dXOwIX39jTMBaVaNKADHgDpfn37tnN9kvXFDVTXjwxKzZ4lDOR8rDs96D4wO1BKW99cQE0JaZ30C8OBs+l8hci++EZ6fuklKPFNiKGA9iAhcUFpTojU1+tRcpqoIEPWDojTRRSXecv48eM5gPT2TtRQE9L5+9i/ZHII2expIhhgC1FAaJNYCPwBRvU5eGsZrMs2ZwQePeqD2Sn968Ytb0Pr2ullmd/E36pOynshvMi8+2aFmCx+hfTFIrgsrnv9xvLl9jELelKwaMO1GbBg5r9D/1fQhKSAhHeRgF4GyUyTCX+FRCjmQyyBIAmUrYZAmKJHtCBtMAiae4vkKQ82WEWcBSpy8oYdYzawWvhZUui24tW5enLkVoph0uK9EY/wb8s9IU7eTdpJxicSkJZfBu4kmO/c82kUe1QCl8DswujeqTo/utky+ELnY6PePc8azeoElOiDuwbKvwyrNoG+vUkaXgPok13/SN3q/rdrzyaXrM3sF6ENW3r3ErVUlWNXxsLjaVuQ6sEtVQFHJ3ICokVam8cTHnY6HKS6vNwgBan7KcChDJ4eB8zNc2/kAcv2AmdBPVITzo3XVMr5aN9zP8rfmCuwk/ZWNnOf1OhAuosV6+9PzBx0kk2aErucLsMZijsnEDAn9mLyeKxvtzgGF4UBGeEZAbUCO7cKK4gIZpFdIG1IO5dMhErgb10nBRHDpsjYEQQXRxnnSUR3TlMHpfPDREQ6fCfOAaPRfRhRHC2SteFWCtokWQXj8GpqXiL214fzeJJ6vgzPaP/oue/fT3KcxTlcxI3KF3rV8+2omS6kc8EEovc+kzTqH2HTq5+oemCM9Sjr29xKO3MOuXzPMoZWyZDsNVj2hktzKk71N0pR9nBe+Dk+zbhx0zXR6ujSRTmroqk7tZzN6cmO95k3OwrEfXLj54Y3f68K+biJMtzq+HRxh0NZ79f95PfWmX3no1u7jO0S4Fpt0sy77p4yXvOe8iRTQKOUrmuAHC+iGxElFTyjFz5TDJJGl/SR9J1oDvMVEoU7ChFp6SV99Fp+pnoFOPwExshNIiZRyExmj+PQqtm70J9ckQMDuNvRsTiAX2xL19g4OxI+jRqFmDlpeNcAzsGzyVGFU6kua8Q2tKFBQHP9Kde7zx+M0y7y6YRNO7//Gyn8tWWgl+YjS9q9j8M4wUPvvzZnvqsbIXclnqnZOGWTetcxnWJr1X2y1/T1fRx1DiRPjaVfbRiUokyYK9Y7pgXtNb08LvDXDe789bsaNXUP/1tN/s/iBCeoSSy1r09FFlDyHM5kh6t2rTifHB+dX/1jduPj9Jydr7bUVeybzhq1DDzStwy90x/HF0Gum629JzXYPa28Jo4x0bFs+MBi80fdGWClevQRxI6Sz0qcC0/GcniLuYJJ1RH6nNqDxfe3GyPH3mCwi4ydrfP4JIzr6cO/MuPHLNieD/nviPXAxHR3bv7tk9pYemqH90MQnNGg+oHH2MDbA3wVr9DQjQbxiIThUSC5B//b7H3CaDPfVoSRQPVeRmhCIn1pzmbC/JoSHH+hyyYNnMlHKQM5tcSwBdzD2IgeP1zfvCkX4O598p5gq8x8Z+scU16/qIPeIRJTlpr13Cj/vlt7eZgu4GFT12xX6/9itaBemehnD+Wcd5rnDYcaWXu3GyS2/CdZcBWI2uL+gPVta78g/cmjtMmJ0NrXyZh42lN9JwLO+O9NumcVjZY82uT/BHy9X945tjJFKiabeQ83X2T2UO6hD1g/bta8ZHREe/VvU4aIhxCf0/I84GV2kVi/AiR2+ecx0JCZARsChWHnv0/eRX+xMe6eVEJgLcX82KAm/viiIRDMFsjA6nAaxgEKIACLaNQIOD/UQi8NeTMcI3PtIyV9bPf0PePU31UVT4Oge7FuIyKw1zDB+EP1972yF394vhzO31jV5/y5W/L8sISJ49c3LV9f5CHdquZb37ej+qDhWxyj5kJvv1pU8PG8+gSk4KnuukFRmlxKoc71aZu3HBxEyi3r7DgEjvQXY8fqlwzsK3y0eydKm8sP0VtrOxVLL7FPFuZXx3qd+l+n8mfuSVtCMS/AZzJ/TMAAA==');
  font-style: normal;
  font-weight: normal;
}
.cs-InvalidPromptSlide .cs-6cGRMxCZh5v-InvalidPromptSlide-btn0 {
  color: rgba(255, 255, 255, 1);
  border-color: rgba(3, 3, 3, 1);
  background: linear-gradient(180deg, rgba(51, 51, 51, 1) 0%, rgba(20, 20, 20, 1) 100%);
  text-shadow: 0 1px 0 rgba(0, 0, 0, 1);
}
.cs-InvalidPromptSlide .cs-6cGRMxCZh5v-InvalidPromptSlide-btn0 .cs-html {
  color: rgba(255, 255, 255, 1);
}
.cs-InvalidPromptSlide .cs-6cGRMxCZh5v-InvalidPromptSlide-btn0 .cs-slide {
  border-color: rgba(255, 255, 255, 1);
}
.cs-InvalidPromptSlide .cs-6cGRMxCZh5v-InvalidPromptSlide-btn0:hover {
  background: linear-gradient(180deg, rgba(58, 58, 58, 1) 0%, rgba(12, 12, 12, 1) 100%);
}
.cs-InvalidPromptSlide .cs-6cGRMxCZh5v-InvalidPromptSlide-btn0:active {
  background: linear-gradient(180deg, rgba(20, 20, 20, 1) 0%, rgba(50, 50, 50, 1) 100%);
}
.cs-PrintPromptSlide .cs-6cGRMxCZh5v-PrintPromptSlide-btn0 {
  color: rgba(255, 255, 255, 1);
  border-color: rgba(3, 3, 3, 1);
  background: linear-gradient(180deg, rgba(51, 51, 51, 1) 0%, rgba(20, 20, 20, 1) 100%);
  text-shadow: 0 1px 0 rgba(0, 0, 0, 1);
}
.cs-PrintPromptSlide .cs-6cGRMxCZh5v-PrintPromptSlide-btn0 .cs-html {
  color: rgba(255, 255, 255, 1);
}
.cs-PrintPromptSlide .cs-6cGRMxCZh5v-PrintPromptSlide-btn0 .cs-slide {
  border-color: rgba(255, 255, 255, 1);
}
.cs-PrintPromptSlide .cs-6cGRMxCZh5v-PrintPromptSlide-btn0:hover {
  background: linear-gradient(180deg, rgba(58, 58, 58, 1) 0%, rgba(12, 12, 12, 1) 100%);
}
.cs-PrintPromptSlide .cs-6cGRMxCZh5v-PrintPromptSlide-btn0:active {
  background: linear-gradient(180deg, rgba(20, 20, 20, 1) 0%, rgba(50, 50, 50, 1) 100%);
}
.cs-ScrollPromptSlide .cs-6cGRMxCZh5v-ScrollPromptSlide-btn0 {
  color: rgba(255, 255, 255, 1);
  border-color: rgba(3, 3, 3, 1);
  background: linear-gradient(180deg, rgba(51, 51, 51, 1) 0%, rgba(20, 20, 20, 1) 100%);
  text-shadow: 0 1px 0 rgba(0, 0, 0, 1);
}
.cs-ScrollPromptSlide .cs-6cGRMxCZh5v-ScrollPromptSlide-btn0 .cs-html {
  color: rgba(255, 255, 255, 1);
}
.cs-ScrollPromptSlide .cs-6cGRMxCZh5v-ScrollPromptSlide-btn0 .cs-slide {
  border-color: rgba(255, 255, 255, 1);
}
.cs-ScrollPromptSlide .cs-6cGRMxCZh5v-ScrollPromptSlide-btn0:hover {
  background: linear-gradient(180deg, rgba(58, 58, 58, 1) 0%, rgba(12, 12, 12, 1) 100%);
}
.cs-ScrollPromptSlide .cs-6cGRMxCZh5v-ScrollPromptSlide-btn0:active {
  background: linear-gradient(180deg, rgba(20, 20, 20, 1) 0%, rgba(50, 50, 50, 1) 100%);
}
.cs-ResumePromptSlide .cs-6cGRMxCZh5v-ResumePromptSlide-btn0 {
  color: rgba(255, 255, 255, 1);
  border-color: rgba(3, 3, 3, 1);
  background: linear-gradient(180deg, rgba(51, 51, 51, 1) 0%, rgba(20, 20, 20, 1) 100%);
  text-shadow: 0 1px 0 rgba(0, 0, 0, 1);
}
.cs-ResumePromptSlide .cs-6cGRMxCZh5v-ResumePromptSlide-btn0 .cs-html {
  color: rgba(255, 255, 255, 1);
}
.cs-ResumePromptSlide .cs-6cGRMxCZh5v-ResumePromptSlide-btn0 .cs-slide {
  border-color: rgba(255, 255, 255, 1);
}
.cs-ResumePromptSlide .cs-6cGRMxCZh5v-ResumePromptSlide-btn0:hover {
  background: linear-gradient(180deg, rgba(58, 58, 58, 1) 0%, rgba(12, 12, 12, 1) 100%);
}
.cs-ResumePromptSlide .cs-6cGRMxCZh5v-ResumePromptSlide-btn0:active {
  background: linear-gradient(180deg, rgba(20, 20, 20, 1) 0%, rgba(50, 50, 50, 1) 100%);
}
.cs-ResumePromptSlide .cs-6cGRMxCZh5v-ResumePromptSlide-btn1 {
  color: rgba(255, 255, 255, 1);
  border-color: rgba(3, 3, 3, 1);
  background: linear-gradient(180deg, rgba(51, 51, 51, 1) 0%, rgba(20, 20, 20, 1) 100%);
  text-shadow: 0 1px 0 rgba(0, 0, 0, 1);
}
.cs-ResumePromptSlide .cs-6cGRMxCZh5v-ResumePromptSlide-btn1 .cs-html {
  color: rgba(255, 255, 255, 1);
}
.cs-ResumePromptSlide .cs-6cGRMxCZh5v-ResumePromptSlide-btn1 .cs-slide {
  border-color: rgba(255, 255, 255, 1);
}
.cs-ResumePromptSlide .cs-6cGRMxCZh5v-ResumePromptSlide-btn1:hover {
  background: linear-gradient(180deg, rgba(58, 58, 58, 1) 0%, rgba(12, 12, 12, 1) 100%);
}
.cs-ResumePromptSlide .cs-6cGRMxCZh5v-ResumePromptSlide-btn1:active {
  background: linear-gradient(180deg, rgba(20, 20, 20, 1) 0%, rgba(50, 50, 50, 1) 100%);
}
.cs-ExternalInterfaceErrorSlide .cs-buttonOK {
  color: rgba(255, 255, 255, 1);
  border-color: rgba(3, 3, 3, 1);
  background: linear-gradient(180deg, rgba(51, 51, 51, 1) 0%, rgba(20, 20, 20, 1) 100%);
  text-shadow: 0 1px 0 rgba(0, 0, 0, 1);
}
.cs-ExternalInterfaceErrorSlide .cs-buttonOK .cs-html {
  color: rgba(255, 255, 255, 1);
}
.cs-ExternalInterfaceErrorSlide .cs-buttonOK .cs-slide {
  border-color: rgba(255, 255, 255, 1);
}
.cs-ExternalInterfaceErrorSlide .cs-buttonOK:hover {
  background: linear-gradient(180deg, rgba(58, 58, 58, 1) 0%, rgba(12, 12, 12, 1) 100%);
}
.cs-ExternalInterfaceErrorSlide .cs-buttonOK:active {
  background: linear-gradient(180deg, rgba(20, 20, 20, 1) 0%, rgba(50, 50, 50, 1) 100%);
}
