# Supplementary material for: Code Response Training: Improving Interprofessional Communication
Source: MedEdPORTAL. 2021 May 19;17:11155. doi: 10.15766/mep_2374-8265.11155 (PMC8131416; doi:10.15766/mep_2374-8265.11155)
Supplement: Supplementary file 1 — Module 1 Patient Safety Fundamentals folderModule 2 Communication and Teamwork folderModule 3 Pulling It Together folderModule Instructions.docxFacilitators Guide.docxSimulation Case 1.docxSimulation Case 2.docxEquipment Checklist.docxObserver Checklist.docxDebriefing Guide.docxPostcourse Evaluation.docxShort-Term Follow-Up Activity.docxLong-Term Follow-Up Activity.docx [file mep_2374-8265.11155-s001.zip › A. Module 1 Patient Safety Fundamentals/html5/data/js/5lsEHJY9hdy.js]

window.globalProvideData('slide', '{"title":"Individual Attributes","trackViews":true,"showMenuResultIcon":false,"viewGroupId":"","historyGroupId":"","videoZoom":"","scrolling":false,"transition":"tween","slideLock":false,"navIndex":-1,"globalAudioId":"","thumbnailid":"","slideNumberInScene":19,"includeInSlideCounts":true,"presenterRef":{"id":"none"},"showAnimationId":"638C05nGi33","lmsId":"Slide19","width":1024,"height":640,"resume":false,"background":{"type":"fill","fill":{"type":"linear","rotation":90,"colors":[{"kind":"color","rgb":"0xFFFFFF","alpha":100,"stop":0}]}},"id":"5lsEHJY9hdy","actionGroups":{"ActGrpOnNextButtonClick":{"kind":"actiongroup","actions":[{"kind":"gotoplay","window":"_current","wndtype":"normal","objRef":{"type":"string","value":"_player.5onZNJaPQYO.5ita9BabCpv"}}]},"ActGrpOnPrevButtonClick":{"kind":"actiongroup","actions":[{"kind":"history_prev"}]},"NavigationRestrictionNextSlide_5lsEHJY9hdy":{"kind":"actiongroup","actions":[{"kind":"exe_actiongroup","id":"ActGrpOnNextButtonClick"}]},"NavigationRestrictionPreviousSlide_5lsEHJY9hdy":{"kind":"actiongroup","actions":[{"kind":"exe_actiongroup","id":"ActGrpOnPrevButtonClick"}]}},"events":[{"kind":"onbeforeslidein","actions":[{"kind":"if_action","condition":{"statement":{"kind":"compare","operator":"eq","valuea":"$WindowId","typea":"property","valueb":"_frame","typeb":"string"}},"thenActions":[{"kind":"set_frame_layout","name":"pxabnsnfns10111000101"}],"elseActions":[{"kind":"set_window_control_layout","name":"pxabnsnfns10111000101"}]}]},{"kind":"onnextslide","actions":[{"kind":"exe_actiongroup","id":"NavigationRestrictionNextSlide_5lsEHJY9hdy"}]},{"kind":"onprevslide","actions":[{"kind":"exe_actiongroup","id":"NavigationRestrictionPreviousSlide_5lsEHJY9hdy"}]},{"kind":"ontransitionin","actions":[{"kind":"if_action","condition":{"statement":{"kind":"and","statements":[{"kind":"compare","operator":"eq","valuea":"_player.#TimelineCompleted_5lsEHJY9hdy","typea":"var","valueb":false,"typeb":"boolean"}]}},"thenActions":[{"kind":"enable_window_control","name":"next","enable":false},{"kind":"enable_window_control","name":"swiperight","enable":false}]},{"kind":"adjustvar","variable":"_player.LastSlideViewed_6cGRMxCZh5v","operator":"set","value":{"type":"string","value":"_player."}},{"kind":"adjustvar","variable":"_player.LastSlideViewed_6cGRMxCZh5v","operator":"add","value":{"type":"property","value":"$AbsoluteId"}}]},{"kind":"ontimelinecomplete","actions":[{"kind":"adjustvar","variable":"_player.TimelineCompleted_5lsEHJY9hdy","operator":"set","value":{"type":"boolean","value":true}},{"kind":"enable_window_control","name":"next","enable":true},{"kind":"enable_window_control","name":"swiperight","enable":true}]}],"slideLayers":[{"audiolib":[{"kind":"audio","assetId":33,"id":"6jKgMh8Eams"}],"enableSeek":true,"enableReplay":true,"timeline":{"duration":15021,"events":[{"kind":"ontimelinetick","time":0,"actions":[{"kind":"media_seek","position":0,"objRef":{"type":"string","value":"6jKgMh8Eams"}},{"kind":"media_play","objRef":{"type":"string","value":"6jKgMh8Eams"}},{"kind":"set_volume","volume":100,"objRef":{"type":"string","value":"6jKgMh8Eams"}},{"kind":"show","transition":"appear","objRef":{"type":"string","value":"5o8ySmseirt"}},{"kind":"show","transition":"custom","animationId":"Entrance","reverse":false,"objRef":{"type":"string","value":"5n7c3WiZfql"}},{"kind":"show","transition":"appear","objRef":{"type":"string","value":"5gwZ2bQbGVK"}},{"kind":"show","transition":"appear","objRef":{"type":"string","value":"6p5KszwQIx5"}}]},{"kind":"ontimelinetick","time":5000,"actions":[{"kind":"show","transition":"custom","animationId":"Entrance","reverse":false,"objRef":{"type":"string","value":"63YJzFRO4Yg"}}]},{"kind":"ontimelinetick","time":7000,"actions":[{"kind":"show","transition":"custom","animationId":"Entrance","reverse":false,"objRef":{"type":"string","value":"6LplvrakDpY"}}]},{"kind":"ontimelinetick","time":8000,"actions":[{"kind":"show","transition":"custom","animationId":"Entrance","reverse":false,"objRef":{"type":"string","value":"5t96HGTF8lA"}}]},{"kind":"ontimelinetick","time":9500,"actions":[{"kind":"show","transition":"custom","animationId":"Entrance","reverse":false,"objRef":{"type":"string","value":"6hlWl9y03bG"}}]},{"kind":"ontimelinetick","time":11250,"actions":[{"kind":"show","transition":"custom","animationId":"Entrance","reverse":false,"objRef":{"type":"string","value":"6JzaCSS5yxX"}}]},{"kind":"ontimelinetick","time":13000,"actions":[{"kind":"show","transition":"custom","animationId":"Entrance","reverse":false,"objRef":{"type":"string","value":"5zvQerhWKT1"}}]}]},"objects":[{"kind":"vectorshape","rotation":0,"accType":"image","cliptobounds":false,"defaultAction":"","imagelib":[{"kind":"imagedata","assetId":0,"id":"01","url":"story_content/5eE7lMy0Hfo_80_DX2048_DY2048.swf","type":"normal","altText":"PSF_Body_Template_RV.png","width":1024,"height":640,"mobiledx":0,"mobiledy":0}],"shapemaskId":"","xPos":0,"yPos":0,"tabIndex":0,"tabEnabled":true,"xOffset":0,"yOffset":0,"rotateXPos":512,"rotateYPos":320,"scaleX":100,"scaleY":100,"alpha":100,"depth":1,"scrolling":false,"shuffleLock":false,"data":{"hotlinkId":"","accState":0,"vectorData":{"left":0,"top":0,"right":1024,"bottom":640,"altText":"PSF_Body_Template_RV.png","pngfb":false,"pr":{"l":"Lib","i":0}},"html5data":{"xPos":0,"yPos":0,"width":1024,"height":640,"strokewidth":0}},"width":1024,"height":640,"resume":false,"useHandCursor":true,"id":"5gwZ2bQbGVK"},{"kind":"vectorshape","rotation":0,"accType":"image","cliptobounds":false,"defaultAction":"","imagelib":[{"kind":"imagedata","assetId":1,"id":"01","url":"story_content/5hUzZTcnKKE_80_DX238_DY238.swf","type":"normal","altText":"New_Logo.png","width":238,"height":91,"mobiledx":0,"mobiledy":0}],"shapemaskId":"","xPos":881,"yPos":574,"tabIndex":9,"tabEnabled":true,"xOffset":0,"yOffset":0,"rotateXPos":59.5,"rotateYPos":22.5,"scaleX":100,"scaleY":100,"alpha":100,"depth":2,"scrolling":false,"shuffleLock":false,"data":{"hotlinkId":"","accState":0,"vectorData":{"left":0,"top":0,"right":119,"bottom":45,"altText":"New_Logo.png","pngfb":false,"pr":{"l":"Lib","i":1}},"html5data":{"xPos":0,"yPos":0,"width":119,"height":45,"strokewidth":0}},"width":119,"height":45,"resume":false,"useHandCursor":true,"id":"6p5KszwQIx5"},{"kind":"vectorshape","rotation":0,"accType":"text","cliptobounds":false,"defaultAction":"","textLib":[{"kind":"textdata","uniqueId":"5o8ySmseirt_-1863641136","id":"01","linkId":"txt__default_5o8ySmseirt","type":"vectortext","xPos":10,"yPos":5,"xAccOffset":10,"yAccOffset":5,"width":412,"height":55,"shadowIndex":-1,"scrollOverflow":false,"vartext":"<p style=\\"text-align:left;direction: ltr; padding-left: 0px\\"><span style=\\"font-family: \'Open Sans Charset0_v9TY33EDE6F2\',\'Open Sans\'; font-size:40px; color:#ffffff;line-height:54.47265625px;\\"><b style=\\"font-family: \'Open SansBold CharsBoldE47A47C6\',\'Open Sans\';\\">Individual Attributes</b></span></p>","vectortext":{"left":0,"top":0,"right":422,"bottom":60,"pngfb":false,"pr":{"l":"Lib","i":250}}}],"shapemaskId":"","xPos":51,"yPos":34,"tabIndex":1,"tabEnabled":true,"xOffset":0,"yOffset":0,"rotateXPos":216,"rotateYPos":32.5,"scaleX":100,"scaleY":100,"alpha":100,"depth":3,"scrolling":true,"shuffleLock":false,"data":{"hotlinkId":"","accState":0,"vectorData":{"left":0,"top":0,"right":432,"bottom":65,"altText":"Individual Attributes","pngfb":false,"pr":{"l":"Lib","i":249}},"html5data":{"xPos":0,"yPos":0,"width":432,"height":65,"strokewidth":0}},"width":432,"height":65,"resume":false,"useHandCursor":true,"id":"5o8ySmseirt"},{"kind":"vectorshape","rotation":0,"accType":"text","cliptobounds":false,"defaultAction":"","textLib":[{"kind":"textdata","uniqueId":"5n7c3WiZfql_742459364","id":"01","linkId":"txt__default_5n7c3WiZfql","type":"vectortext","xPos":10,"yPos":5,"xAccOffset":10,"yAccOffset":5,"width":728,"height":35,"shadowIndex":-1,"scrollOverflow":false,"vartext":"<p style=\\"text-align:left;direction: ltr; padding-left: 0px\\"><span style=\\"font-family: \'Articulate Charset0_v8MBBDD1F1C\',\'Articulate\'; font-size:29.3333px; color:#254061;line-height:33.9386666666667px;\\"><b style=\\"font-family: \'ArticulateBold CharBoldC2572EF3\',\'Articulate\';\\">Attributes that lead to team cohesion and synergy:</b></span></p>","vectortext":{"left":0,"top":0,"right":706,"bottom":40,"pngfb":false,"pr":{"l":"Lib","i":252}}}],"shapemaskId":"","xPos":135,"yPos":163,"tabIndex":2,"tabEnabled":true,"xOffset":0,"yOffset":0,"rotateXPos":374,"rotateYPos":22.5,"scaleX":100,"scaleY":100,"alpha":100,"depth":4,"scrolling":true,"shuffleLock":false,"data":{"hotlinkId":"","accState":0,"vectorData":{"left":0,"top":0,"right":748,"bottom":45,"altText":"Attributes that lead to team cohesion and synergy:","pngfb":false,"pr":{"l":"Lib","i":251}},"html5data":{"xPos":0,"yPos":0,"width":748,"height":45,"strokewidth":0}},"animations":[{"kind":"animation","id":"Entrance","duration":750,"hidetextatstart":true,"animateshapewithtext":false,"tweens":[{"kind":"tween","time":0,"duration":750,"alpha":{"path":[{"kind":"segment","start":"0","dstart":"0","end":"100","dend":"0"}],"duration":750,"easing":"linear","easingdir":"easeinout"},"scale":{"path":[{"kind":"segment","startx":"$ScaleX","starty":"$ScaleY","dsx":"-90","dsy":"-90","endx":"100","endy":"100","dex":"0","dey":"0","startrelative":false,"endrelative":true}],"textonly":false,"useglobalaxes":false,"duration":750,"easing":"linear","easingdir":"easein"}}]}],"width":748,"height":45,"resume":false,"useHandCursor":true,"id":"5n7c3WiZfql"},{"kind":"vectorshape","rotation":0,"accType":"text","cliptobounds":false,"defaultAction":"","textLib":[{"kind":"textdata","uniqueId":"63YJzFRO4Yg_-1066748612","id":"01","linkId":"txt__default_63YJzFRO4Yg","type":"vectortext","xPos":10,"yPos":5,"xAccOffset":10,"yAccOffset":5,"width":481,"height":32,"shadowIndex":-1,"scrollOverflow":false,"vartext":"<p style=\\"text-align:left;direction: ltr; padding-left: 32px\\"><span style=\\"font-family: \'Wingdings Charset0_v8sYB58B7A1D\',\'Wingdings\'; font-size:26.6667px; color:#17375e;line-height:30.8533333333333px; display: inline-block; text-align:left; min-width: 32px; margin-left: -32px;\\">&#167;</span><span style=\\"font-family: \'Articulate Charset0_v8MBBDD1F1C\',\'Articulate\'; font-size:26.6667px; color:#17375e;line-height:30.8533333333333px;\\">Competent</span></p>","vectortext":{"left":0,"top":0,"right":182,"bottom":39,"pngfb":false,"pr":{"l":"Lib","i":254}}}],"shapemaskId":"","xPos":274,"yPos":239,"tabIndex":3,"tabEnabled":true,"xOffset":0,"yOffset":0,"rotateXPos":250.5,"rotateYPos":21,"scaleX":100,"scaleY":100,"alpha":100,"depth":5,"scrolling":true,"shuffleLock":false,"data":{"hotlinkId":"","accState":0,"vectorData":{"left":0,"top":0,"right":501,"bottom":42,"altText":"Competent","pngfb":false,"pr":{"l":"Lib","i":253}},"html5data":{"xPos":0,"yPos":0,"width":501,"height":42,"strokewidth":0}},"animations":[{"kind":"animation","id":"Entrance","duration":750,"hidetextatstart":true,"animateshapewithtext":false,"tweens":[{"kind":"tween","time":0,"duration":750,"mask":{"type":"wipe","settings":[{"kind":"setting","name":"direction","value":"fromleft"}],"duration":750,"easing":"linear","easingdir":"easeinout"}}]}],"width":501,"height":42,"resume":false,"useHandCursor":true,"id":"63YJzFRO4Yg"},{"kind":"vectorshape","rotation":0,"accType":"text","cliptobounds":false,"defaultAction":"","textLib":[{"kind":"textdata","uniqueId":"6LplvrakDpY_1795509937","id":"01","linkId":"txt__default_6LplvrakDpY","type":"vectortext","xPos":10,"yPos":5,"xAccOffset":10,"yAccOffset":5,"width":481,"height":32,"shadowIndex":-1,"scrollOverflow":false,"vartext":"<p style=\\"text-align:left;direction: ltr; padding-left: 32px\\"><span style=\\"font-family: \'Wingdings Charset0_v8sYB58B7A1D\',\'Wingdings\'; font-size:26.6667px; color:#17375e;line-height:30.8533333333333px; display: inline-block; text-align:left; min-width: 32px; margin-left: -32px;\\">&#167;</span><span style=\\"font-family: \'Articulate Charset0_v8MBBDD1F1C\',\'Articulate\'; font-size:26.6667px; color:#17375e;line-height:30.8533333333333px;\\">Critical thinker</span></p>","vectortext":{"left":0,"top":0,"right":231,"bottom":39,"pngfb":false,"pr":{"l":"Lib","i":255}}}],"shapemaskId":"","xPos":274,"yPos":286,"tabIndex":4,"tabEnabled":true,"xOffset":0,"yOffset":0,"rotateXPos":250.5,"rotateYPos":21,"scaleX":100,"scaleY":100,"alpha":100,"depth":6,"scrolling":true,"shuffleLock":false,"data":{"hotlinkId":"","accState":0,"vectorData":{"left":0,"top":0,"right":501,"bottom":42,"altText":"Critical thinker","pngfb":false,"pr":{"l":"Lib","i":253}},"html5data":{"xPos":0,"yPos":0,"width":501,"height":42,"strokewidth":0}},"animations":[{"kind":"animation","id":"Entrance","duration":750,"hidetextatstart":true,"animateshapewithtext":false,"tweens":[{"kind":"tween","time":0,"duration":750,"mask":{"type":"wipe","settings":[{"kind":"setting","name":"direction","value":"fromleft"}],"duration":750,"easing":"linear","easingdir":"easeinout"}}]}],"width":501,"height":42,"resume":false,"useHandCursor":true,"id":"6LplvrakDpY"},{"kind":"vectorshape","rotation":0,"accType":"text","cliptobounds":false,"defaultAction":"","textLib":[{"kind":"textdata","uniqueId":"5t96HGTF8lA_-258884718","id":"01","linkId":"txt__default_5t96HGTF8lA","type":"vectortext","xPos":10,"yPos":5,"xAccOffset":10,"yAccOffset":5,"width":481,"height":32,"shadowIndex":-1,"scrollOverflow":false,"vartext":"<p style=\\"text-align:left;direction: ltr; padding-left: 32px\\"><span style=\\"font-family: \'Wingdings Charset0_v8sYB58B7A1D\',\'Wingdings\'; font-size:26.6667px; color:#17375e;line-height:30.8533333333333px; display: inline-block; text-align:left; min-width: 32px; margin-left: -32px;\\">&#167;</span><span style=\\"font-family: \'Articulate Charset0_v8MBBDD1F1C\',\'Articulate\'; font-size:26.6667px; color:#17375e;line-height:30.8533333333333px;\\">Active listener</span></p>","vectortext":{"left":0,"top":0,"right":223,"bottom":39,"pngfb":false,"pr":{"l":"Lib","i":256}}}],"shapemaskId":"","xPos":274,"yPos":333,"tabIndex":5,"tabEnabled":true,"xOffset":0,"yOffset":0,"rotateXPos":250.5,"rotateYPos":21,"scaleX":100,"scaleY":100,"alpha":100,"depth":7,"scrolling":true,"shuffleLock":false,"data":{"hotlinkId":"","accState":0,"vectorData":{"left":0,"top":0,"right":501,"bottom":42,"altText":"Active listener","pngfb":false,"pr":{"l":"Lib","i":253}},"html5data":{"xPos":0,"yPos":0,"width":501,"height":42,"strokewidth":0}},"animations":[{"kind":"animation","id":"Entrance","duration":750,"hidetextatstart":true,"animateshapewithtext":false,"tweens":[{"kind":"tween","time":0,"duration":750,"mask":{"type":"wipe","settings":[{"kind":"setting","name":"direction","value":"fromleft"}],"duration":750,"easing":"linear","easingdir":"easeinout"}}]}],"width":501,"height":42,"resume":false,"useHandCursor":true,"id":"5t96HGTF8lA"},{"kind":"vectorshape","rotation":0,"accType":"text","cliptobounds":false,"defaultAction":"","textLib":[{"kind":"textdata","uniqueId":"6hlWl9y03bG_-1367925523","id":"01","linkId":"txt__default_6hlWl9y03bG","type":"vectortext","xPos":10,"yPos":5,"xAccOffset":10,"yAccOffset":5,"width":481,"height":32,"shadowIndex":-1,"scrollOverflow":false,"vartext":"<p style=\\"text-align:left;direction: ltr; padding-left: 32px\\"><span style=\\"font-family: \'Wingdings Charset0_v8sYB58B7A1D\',\'Wingdings\'; font-size:26.6667px; color:#17375e;line-height:30.8533333333333px; display: inline-block; text-align:left; min-width: 32px; margin-left: -32px;\\">&#167;</span><span style=\\"font-family: \'Articulate Charset0_v8MBBDD1F1C\',\'Articulate\'; font-size:26.6667px; color:#17375e;line-height:30.8533333333333px;\\">Effective communicator</span></p>","vectortext":{"left":0,"top":0,"right":342,"bottom":39,"pngfb":false,"pr":{"l":"Lib","i":257}}}],"shapemaskId":"","xPos":274,"yPos":381,"tabIndex":6,"tabEnabled":true,"xOffset":0,"yOffset":0,"rotateXPos":250.5,"rotateYPos":21,"scaleX":100,"scaleY":100,"alpha":100,"depth":8,"scrolling":true,"shuffleLock":false,"data":{"hotlinkId":"","accState":0,"vectorData":{"left":0,"top":0,"right":501,"bottom":42,"altText":"Effective communicator","pngfb":false,"pr":{"l":"Lib","i":253}},"html5data":{"xPos":0,"yPos":0,"width":501,"height":42,"strokewidth":0}},"animations":[{"kind":"animation","id":"Entrance","duration":750,"hidetextatstart":true,"animateshapewithtext":false,"tweens":[{"kind":"tween","time":0,"duration":750,"mask":{"type":"wipe","settings":[{"kind":"setting","name":"direction","value":"fromleft"}],"duration":750,"easing":"linear","easingdir":"easeinout"}}]}],"width":501,"height":42,"resume":false,"useHandCursor":true,"id":"6hlWl9y03bG"},{"kind":"vectorshape","rotation":0,"accType":"text","cliptobounds":false,"defaultAction":"","textLib":[{"kind":"textdata","uniqueId":"6JzaCSS5yxX_-199326009","id":"01","linkId":"txt__default_6JzaCSS5yxX","type":"vectortext","xPos":10,"yPos":5,"xAccOffset":10,"yAccOffset":5,"width":481,"height":32,"shadowIndex":-1,"scrollOverflow":false,"vartext":"<p style=\\"text-align:left;direction: ltr; padding-left: 32px\\"><span style=\\"font-family: \'Wingdings Charset0_v8sYB58B7A1D\',\'Wingdings\'; font-size:26.6667px; color:#17375e;line-height:30.8533333333333px; display: inline-block; text-align:left; min-width: 32px; margin-left: -32px;\\">&#167;</span><span style=\\"font-family: \'Articulate Charset0_v8MBBDD1F1C\',\'Articulate\'; font-size:26.6667px; color:#17375e;line-height:30.8533333333333px;\\">Assertive</span></p>","vectortext":{"left":0,"top":0,"right":156,"bottom":39,"pngfb":false,"pr":{"l":"Lib","i":258}}}],"shapemaskId":"","xPos":274,"yPos":428,"tabIndex":7,"tabEnabled":true,"xOffset":0,"yOffset":0,"rotateXPos":250.5,"rotateYPos":21,"scaleX":100,"scaleY":100,"alpha":100,"depth":9,"scrolling":true,"shuffleLock":false,"data":{"hotlinkId":"","accState":0,"vectorData":{"left":0,"top":0,"right":501,"bottom":42,"altText":"Assertive","pngfb":false,"pr":{"l":"Lib","i":253}},"html5data":{"xPos":0,"yPos":0,"width":501,"height":42,"strokewidth":0}},"animations":[{"kind":"animation","id":"Entrance","duration":750,"hidetextatstart":true,"animateshapewithtext":false,"tweens":[{"kind":"tween","time":0,"duration":750,"mask":{"type":"wipe","settings":[{"kind":"setting","name":"direction","value":"fromleft"}],"duration":750,"easing":"linear","easingdir":"easeinout"}}]}],"width":501,"height":42,"resume":false,"useHandCursor":true,"id":"6JzaCSS5yxX"},{"kind":"vectorshape","rotation":0,"accType":"text","cliptobounds":false,"defaultAction":"","textLib":[{"kind":"textdata","uniqueId":"5zvQerhWKT1_-2044855065","id":"01","linkId":"txt__default_5zvQerhWKT1","type":"vectortext","xPos":10,"yPos":5,"xAccOffset":10,"yAccOffset":5,"width":481,"height":32,"shadowIndex":-1,"scrollOverflow":false,"vartext":"<p style=\\"text-align:left;direction: ltr; padding-left: 32px\\"><span style=\\"font-family: \'Wingdings Charset0_v8sYB58B7A1D\',\'Wingdings\'; font-size:26.6667px; color:#17375e;line-height:30.8533333333333px; display: inline-block; text-align:left; min-width: 32px; margin-left: -32px;\\">&#167;</span><span style=\\"font-family: \'Articulate Charset0_v8MBBDD1F1C\',\'Articulate\'; font-size:26.6667px; color:#17375e;line-height:30.8533333333333px;\\">Predictable</span></p>","vectortext":{"left":0,"top":0,"right":184,"bottom":39,"pngfb":false,"pr":{"l":"Lib","i":259}}}],"shapemaskId":"","xPos":274,"yPos":475,"tabIndex":8,"tabEnabled":true,"xOffset":0,"yOffset":0,"rotateXPos":250.5,"rotateYPos":21,"scaleX":100,"scaleY":100,"alpha":100,"depth":10,"scrolling":true,"shuffleLock":false,"data":{"hotlinkId":"","accState":0,"vectorData":{"left":0,"top":0,"right":501,"bottom":42,"altText":"Predictable","pngfb":false,"pr":{"l":"Lib","i":253}},"html5data":{"xPos":0,"yPos":0,"width":501,"height":42,"strokewidth":0}},"animations":[{"kind":"animation","id":"Entrance","duration":750,"hidetextatstart":true,"animateshapewithtext":false,"tweens":[{"kind":"tween","time":0,"duration":750,"mask":{"type":"wipe","settings":[{"kind":"setting","name":"direction","value":"fromleft"}],"duration":750,"easing":"linear","easingdir":"easeinout"}}]}],"width":501,"height":42,"resume":false,"useHandCursor":true,"id":"5zvQerhWKT1"}],"startTime":-1,"elapsedTimeMode":"normal","animations":[{"kind":"animation","id":"638C05nGi33","duration":700,"hidetextatstart":true,"animateshapewithtext":false,"tweens":[{"kind":"tween","time":0,"duration":700,"alpha":{"path":[{"kind":"segment","start":"0","dstart":"0","end":"100","dend":"0"}],"duration":700,"easing":"linear","easingdir":"easein"}}]}],"useHandCursor":false,"resume":false,"kind":"slidelayer","isBaseLayer":true}]}');
