# Supplementary material for: Code Response Training: Improving Interprofessional Communication
Source: MedEdPORTAL. 2021 May 19;17:11155. doi: 10.15766/mep_2374-8265.11155 (PMC8131416; doi:10.15766/mep_2374-8265.11155)
Supplement: Supplementary file 1 — Module 1 Patient Safety Fundamentals folderModule 2 Communication and Teamwork folderModule 3 Pulling It Together folderModule Instructions.docxFacilitators Guide.docxSimulation Case 1.docxSimulation Case 2.docxEquipment Checklist.docxObserver Checklist.docxDebriefing Guide.docxPostcourse Evaluation.docxShort-Term Follow-Up Activity.docxLong-Term Follow-Up Activity.docx [file mep_2374-8265.11155-s001.zip › A. Module 1 Patient Safety Fundamentals/html5/data/js/5tNdpwiaDa0.js]

window.globalProvideData('slide', '{"title":"Passenger Syndrome","trackViews":true,"showMenuResultIcon":false,"viewGroupId":"","historyGroupId":"","videoZoom":"","scrolling":false,"transition":"tween","slideLock":false,"navIndex":-1,"globalAudioId":"","thumbnailid":"","slideNumberInScene":18,"includeInSlideCounts":true,"presenterRef":{"id":"none"},"showAnimationId":"60cMztPVpsP","lmsId":"Slide18","width":1024,"height":640,"resume":false,"background":{"type":"fill","fill":{"type":"linear","rotation":90,"colors":[{"kind":"color","rgb":"0xFFFFFF","alpha":100,"stop":0}]}},"id":"5tNdpwiaDa0","actionGroups":{"ActGrpOnNextButtonClick":{"kind":"actiongroup","actions":[{"kind":"gotoplay","window":"_current","wndtype":"normal","objRef":{"type":"string","value":"_player.5onZNJaPQYO.5lsEHJY9hdy"}}]},"ActGrpOnPrevButtonClick":{"kind":"actiongroup","actions":[{"kind":"history_prev"}]},"NavigationRestrictionNextSlide_5tNdpwiaDa0":{"kind":"actiongroup","actions":[{"kind":"exe_actiongroup","id":"ActGrpOnNextButtonClick"}]},"NavigationRestrictionPreviousSlide_5tNdpwiaDa0":{"kind":"actiongroup","actions":[{"kind":"exe_actiongroup","id":"ActGrpOnPrevButtonClick"}]}},"events":[{"kind":"onbeforeslidein","actions":[{"kind":"if_action","condition":{"statement":{"kind":"compare","operator":"eq","valuea":"$WindowId","typea":"property","valueb":"_frame","typeb":"string"}},"thenActions":[{"kind":"set_frame_layout","name":"pxabnsnfns10111000101"}],"elseActions":[{"kind":"set_window_control_layout","name":"pxabnsnfns10111000101"}]}]},{"kind":"onnextslide","actions":[{"kind":"exe_actiongroup","id":"NavigationRestrictionNextSlide_5tNdpwiaDa0"}]},{"kind":"onprevslide","actions":[{"kind":"exe_actiongroup","id":"NavigationRestrictionPreviousSlide_5tNdpwiaDa0"}]},{"kind":"ontransitionin","actions":[{"kind":"if_action","condition":{"statement":{"kind":"and","statements":[{"kind":"compare","operator":"eq","valuea":"_player.#TimelineCompleted_5tNdpwiaDa0","typea":"var","valueb":false,"typeb":"boolean"}]}},"thenActions":[{"kind":"enable_window_control","name":"next","enable":false},{"kind":"enable_window_control","name":"swiperight","enable":false}]},{"kind":"adjustvar","variable":"_player.LastSlideViewed_6cGRMxCZh5v","operator":"set","value":{"type":"string","value":"_player."}},{"kind":"adjustvar","variable":"_player.LastSlideViewed_6cGRMxCZh5v","operator":"add","value":{"type":"property","value":"$AbsoluteId"}}]},{"kind":"ontimelinecomplete","actions":[{"kind":"adjustvar","variable":"_player.TimelineCompleted_5tNdpwiaDa0","operator":"set","value":{"type":"boolean","value":true}},{"kind":"enable_window_control","name":"next","enable":true},{"kind":"enable_window_control","name":"swiperight","enable":true}]}],"slideLayers":[{"audiolib":[{"kind":"audio","assetId":32,"id":"6MCR8UXJNTo"}],"enableSeek":true,"enableReplay":true,"timeline":{"duration":29937,"events":[{"kind":"ontimelinetick","time":0,"actions":[{"kind":"media_seek","position":0,"objRef":{"type":"string","value":"6MCR8UXJNTo"}},{"kind":"media_play","objRef":{"type":"string","value":"6MCR8UXJNTo"}},{"kind":"set_volume","volume":100,"objRef":{"type":"string","value":"6MCR8UXJNTo"}},{"kind":"show","transition":"appear","objRef":{"type":"string","value":"5rJKx3WWk5o"}},{"kind":"show","transition":"custom","animationId":"Entrance","reverse":false,"objRef":{"type":"string","value":"5yMhLhOwMlT"}},{"kind":"show","transition":"custom","animationId":"Entrance","reverse":false,"objRef":{"type":"string","value":"5yMhLhOwMlT.695OayDuch3"}},{"kind":"show","transition":"custom","animationId":"Entrance","reverse":false,"objRef":{"type":"string","value":"5yMhLhOwMlT.5Z9HVVCwl1U"}},{"kind":"show","transition":"custom","animationId":"Entrance","reverse":false,"objRef":{"type":"string","value":"6qk0ToovA5O"}},{"kind":"show","transition":"appear","objRef":{"type":"string","value":"5gwZ2bQbGVK"}},{"kind":"show","transition":"appear","objRef":{"type":"string","value":"6p5KszwQIx5"}}]},{"kind":"ontimelinetick","time":6750,"actions":[{"kind":"show","transition":"custom","animationId":"Entrance","reverse":false,"objRef":{"type":"string","value":"5oRveZIPfU2"}}]},{"kind":"ontimelinetick","time":13000,"actions":[{"kind":"show","transition":"custom","animationId":"Entrance","reverse":false,"objRef":{"type":"string","value":"69ka7oo1KRN"}}]}]},"objects":[{"kind":"vectorshape","rotation":0,"accType":"image","cliptobounds":false,"defaultAction":"","imagelib":[{"kind":"imagedata","assetId":0,"id":"01","url":"story_content/5eE7lMy0Hfo_80_DX2048_DY2048.swf","type":"normal","altText":"PSF_Body_Template_RV.png","width":1024,"height":640,"mobiledx":0,"mobiledy":0}],"shapemaskId":"","xPos":0,"yPos":0,"tabIndex":0,"tabEnabled":true,"xOffset":0,"yOffset":0,"rotateXPos":512,"rotateYPos":320,"scaleX":100,"scaleY":100,"alpha":100,"depth":1,"scrolling":false,"shuffleLock":false,"data":{"hotlinkId":"","accState":0,"vectorData":{"left":0,"top":0,"right":1024,"bottom":640,"altText":"PSF_Body_Template_RV.png","pngfb":false,"pr":{"l":"Lib","i":0}},"html5data":{"xPos":0,"yPos":0,"width":1024,"height":640,"strokewidth":0}},"width":1024,"height":640,"resume":false,"useHandCursor":true,"id":"5gwZ2bQbGVK"},{"kind":"vectorshape","rotation":0,"accType":"image","cliptobounds":false,"defaultAction":"","imagelib":[{"kind":"imagedata","assetId":1,"id":"01","url":"story_content/5hUzZTcnKKE_80_DX238_DY238.swf","type":"normal","altText":"New_Logo.png","width":238,"height":91,"mobiledx":0,"mobiledy":0}],"shapemaskId":"","xPos":881,"yPos":574,"tabIndex":8,"tabEnabled":true,"xOffset":0,"yOffset":0,"rotateXPos":59.5,"rotateYPos":22.5,"scaleX":100,"scaleY":100,"alpha":100,"depth":2,"scrolling":false,"shuffleLock":false,"data":{"hotlinkId":"","accState":0,"vectorData":{"left":0,"top":0,"right":119,"bottom":45,"altText":"New_Logo.png","pngfb":false,"pr":{"l":"Lib","i":1}},"html5data":{"xPos":0,"yPos":0,"width":119,"height":45,"strokewidth":0}},"width":119,"height":45,"resume":false,"useHandCursor":true,"id":"6p5KszwQIx5"},{"kind":"vectorshape","rotation":0,"accType":"text","cliptobounds":false,"defaultAction":"","textLib":[{"kind":"textdata","uniqueId":"5rJKx3WWk5o_1372277770","id":"01","linkId":"txt__default_5rJKx3WWk5o","type":"vectortext","xPos":10,"yPos":5,"xAccOffset":10,"yAccOffset":5,"width":416,"height":55,"shadowIndex":-1,"scrollOverflow":false,"vartext":"<p style=\\"text-align:left;direction: ltr; padding-left: 0px\\"><span style=\\"font-family: \'Open Sans Charset0_v9TY33EDE6F2\',\'Open Sans\'; font-size:40px; color:#ffffff;line-height:54.47265625px;\\"><b style=\\"font-family: \'Open SansBold CharsBoldE47A47C6\',\'Open Sans\';\\">Passenger Syndrome</b></span></p>","vectortext":{"left":0,"top":0,"right":426,"bottom":60,"pngfb":false,"pr":{"l":"Lib","i":240}}}],"shapemaskId":"","xPos":51,"yPos":34,"tabIndex":1,"tabEnabled":true,"xOffset":0,"yOffset":0,"rotateXPos":218,"rotateYPos":32.5,"scaleX":100,"scaleY":100,"alpha":100,"depth":3,"scrolling":true,"shuffleLock":false,"data":{"hotlinkId":"","accState":0,"vectorData":{"left":0,"top":0,"right":436,"bottom":65,"altText":"Passenger Syndrome","pngfb":false,"pr":{"l":"Lib","i":239}},"html5data":{"xPos":0,"yPos":0,"width":436,"height":65,"strokewidth":0}},"width":436,"height":65,"resume":false,"useHandCursor":true,"id":"5rJKx3WWk5o"},{"kind":"objgroup","objects":[{"kind":"vectorshape","rotation":0,"accType":"image","cliptobounds":false,"defaultAction":"","imagelib":[{"kind":"imagedata","assetId":31,"id":"01","url":"story_content/5dAD3UBq6Vb_80_DX818_DY818.swf","type":"normal","altText":"people in car.png","width":817,"height":440,"mobiledx":0,"mobiledy":0}],"shapemaskId":"","xPos":0,"yPos":0,"tabIndex":4,"tabEnabled":true,"xOffset":0,"yOffset":0,"rotateXPos":204.5,"rotateYPos":110,"scaleX":100,"scaleY":100,"alpha":100,"depth":1,"scrolling":true,"shuffleLock":false,"data":{"hotlinkId":"","accState":0,"vectorData":{"left":-2,"top":-2,"right":411,"bottom":222,"altText":"people in car.png","pngfb":false,"pr":{"l":"Lib","i":241}},"html5data":{"xPos":0,"yPos":0,"width":409,"height":220,"strokewidth":2}},"animations":[{"kind":"animation","id":"Entrance","duration":750,"hidetextatstart":true,"animateshapewithtext":false,"tweens":[{"kind":"tween","time":0,"duration":750,"alpha":{"path":[{"kind":"segment","start":"0","dstart":"0","end":"100","dend":"0"}],"duration":750,"easing":"linear","easingdir":"easein"}}]}],"width":409,"height":220,"resume":false,"useHandCursor":true,"id":"695OayDuch3"},{"kind":"vectorshape","rotation":0,"accType":"text","cliptobounds":false,"defaultAction":"","textLib":[{"kind":"textdata","uniqueId":"5Z9HVVCwl1U_-406601455","id":"01","linkId":"txt__default_5Z9HVVCwl1U","type":"vectortext","xPos":10,"yPos":5,"xAccOffset":10,"yAccOffset":5,"width":150,"height":18,"shadowIndex":-1,"scrollOverflow":false,"vartext":"<p style=\\"text-align:left;direction: ltr; padding-left: 0px\\"><span style=\\"font-family: \'Open Sans Charset0_v9TY33EDE6F2\',\'Open Sans\'; font-size:13.3333px; color:#595959;line-height:18.1575520833333px;\\">Illustration: Pixabay.com</span></p>","vectortext":{"left":0,"top":0,"right":157,"bottom":23,"pngfb":false,"pr":{"l":"Lib","i":243}}}],"shapemaskId":"","xPos":250,"yPos":221,"tabIndex":5,"tabEnabled":true,"xOffset":0,"yOffset":0,"rotateXPos":85,"rotateYPos":14,"scaleX":100,"scaleY":100,"alpha":100,"depth":2,"scrolling":true,"shuffleLock":false,"data":{"hotlinkId":"","accState":0,"vectorData":{"left":0,"top":0,"right":170,"bottom":28,"altText":"Illustration: Pixabay.com","pngfb":false,"pr":{"l":"Lib","i":242}},"html5data":{"xPos":0,"yPos":0,"width":170,"height":28,"strokewidth":0}},"animations":[{"kind":"animation","id":"Entrance","duration":750,"hidetextatstart":true,"animateshapewithtext":false,"tweens":[{"kind":"tween","time":0,"duration":750,"alpha":{"path":[{"kind":"segment","start":"0","dstart":"0","end":"100","dend":"0"}],"duration":750,"easing":"linear","easingdir":"easein"}}]}],"width":170,"height":28,"resume":false,"useHandCursor":true,"id":"5Z9HVVCwl1U"}],"accType":"text","altText":"Group\\r\\n 1","shapemaskId":"","xPos":62,"yPos":228,"tabIndex":3,"tabEnabled":true,"xOffset":0,"yOffset":0,"rotateXPos":210,"rotateYPos":124.5,"scaleX":100,"scaleY":100,"alpha":100,"rotation":0,"depth":4,"scrolling":true,"shuffleLock":false,"animations":[{"kind":"animation","id":"Entrance","duration":750,"hidetextatstart":true,"animateshapewithtext":false,"tweens":[{"kind":"tween","time":0,"duration":750,"position":{"relativerotation":false,"relativestartpoint":false,"path":[{"kind":"segment","type":"line","anchora":{"x":"$RawXPos","y":"$RawYPos","dx":"-487","dy":"0"},"anchorb":{"x":"$RawXPos","y":"$RawYPos","dx":"0","dy":"0"}}],"duration":750,"easing":"cubic","easingdir":"easeout"}}]}],"width":420,"height":249,"resume":false,"useHandCursor":true,"id":"5yMhLhOwMlT"},{"kind":"vectorshape","rotation":0,"accType":"text","cliptobounds":false,"defaultAction":"","textLib":[{"kind":"textdata","uniqueId":"6qk0ToovA5O_-1425452299","id":"01","linkId":"txt__default_6qk0ToovA5O","type":"vectortext","xPos":10,"yPos":5,"xAccOffset":10,"yAccOffset":5,"width":457,"height":75,"shadowIndex":-1,"scrollOverflow":false,"vartext":"<p style=\\"text-align:left;direction: ltr; padding-left: 36px\\"><span style=\\"font-family: \'Wingdings Charset0_v8sYB58B7A1D\',\'Wingdings\'; font-size:21.3333px; color:#17375e;line-height:24.6826666666667px; display: inline-block; text-align:left; min-width: 36px; margin-left: -36px;\\">&#167;</span><span style=\\"font-family: \'Articulate Charset0_v8MBBDD1F1C\',\'Articulate\'; font-size:21.3333px; color:#17375e;line-height:24.6826666666667px;\\">Everyone is responsible for overcoming the </span><span style=\\"font-family: \'Articulate Charset0_v8MBBDD1F1C\',\'Articulate\'; font-size:21.3333px; color:#c00000;line-height:24.6826666666667px;\\"><b style=\\"font-family: \'ArticulateBold CharBoldC2572EF3\',\'Articulate\';\\">Passenger syndrome </b></span><span style=\\"font-family: \'Articulate Charset0_v8MBBDD1F1C\',\'Articulate\'; font-size:21.3333px; color:#17375e;line-height:24.6826666666667px;\\">or “bystander effect”.  </span></p>","vectortext":{"left":0,"top":0,"right":440,"bottom":80,"pngfb":false,"pr":{"l":"Lib","i":245}}}],"shapemaskId":"","xPos":499,"yPos":170,"tabIndex":2,"tabEnabled":true,"xOffset":0,"yOffset":0,"rotateXPos":238.5,"rotateYPos":42.5,"scaleX":100,"scaleY":100,"alpha":100,"depth":5,"scrolling":true,"shuffleLock":false,"data":{"hotlinkId":"","accState":0,"vectorData":{"left":0,"top":0,"right":477,"bottom":85,"altText":"Everyone is responsible for overcoming the Passenger syndrome or “bystander effect”.  ","pngfb":false,"pr":{"l":"Lib","i":244}},"html5data":{"xPos":0,"yPos":0,"width":477,"height":85,"strokewidth":0}},"animations":[{"kind":"animation","id":"Entrance","duration":750,"hidetextatstart":true,"animateshapewithtext":false,"tweens":[{"kind":"tween","time":0,"duration":750,"mask":{"type":"wipe","settings":[{"kind":"setting","name":"direction","value":"fromleft"}],"duration":750,"easing":"linear","easingdir":"easeinout"}}]}],"width":477,"height":85,"resume":false,"useHandCursor":true,"id":"6qk0ToovA5O"},{"kind":"vectorshape","rotation":0,"accType":"text","cliptobounds":false,"defaultAction":"","textLib":[{"kind":"textdata","uniqueId":"5oRveZIPfU2_-1064049863","id":"01","linkId":"txt__default_5oRveZIPfU2","type":"vectortext","xPos":10,"yPos":5,"xAccOffset":10,"yAccOffset":5,"width":481,"height":103,"shadowIndex":-1,"scrollOverflow":false,"vartext":"<p style=\\"text-align:left;direction: ltr; padding-left: 36px\\"><span style=\\"font-family: \'Wingdings Charset0_v8sYB58B7A1D\',\'Wingdings\'; font-size:21.3333px; color:#000000;line-height:24.6826666666667px; display: inline-block; text-align:left; min-width: 36px; margin-left: -36px;\\">&#167;</span><span style=\\"font-family: \'Articulate Charset0_v8MBBDD1F1C\',\'Articulate\'; font-size:21.3333px; color:#17375e;line-height:24.6826666666667px;\\">Ringelman (1929) suggested individual effort decreases when more people are involved.<br /></span></p>","vectortext":{"left":0,"top":0,"right":442,"bottom":80,"pngfb":false,"pr":{"l":"Lib","i":247}}}],"shapemaskId":"","xPos":499,"yPos":274,"tabIndex":6,"tabEnabled":true,"xOffset":0,"yOffset":0,"rotateXPos":250.5,"rotateYPos":56.5,"scaleX":100,"scaleY":100,"alpha":100,"depth":6,"scrolling":true,"shuffleLock":false,"data":{"hotlinkId":"","accState":0,"vectorData":{"left":0,"top":0,"right":501,"bottom":113,"altText":"Ringelman (1929) suggested individual effort decreases when more people are involved.\\r","pngfb":false,"pr":{"l":"Lib","i":246}},"html5data":{"xPos":0,"yPos":0,"width":501,"height":113,"strokewidth":0}},"animations":[{"kind":"animation","id":"Entrance","duration":750,"hidetextatstart":true,"animateshapewithtext":false,"tweens":[{"kind":"tween","time":0,"duration":750,"mask":{"type":"wipe","settings":[{"kind":"setting","name":"direction","value":"fromleft"}],"duration":750,"easing":"linear","easingdir":"easeinout"}}]}],"width":501,"height":113,"resume":false,"useHandCursor":true,"id":"5oRveZIPfU2"},{"kind":"vectorshape","rotation":0,"accType":"text","cliptobounds":false,"defaultAction":"","textLib":[{"kind":"textdata","uniqueId":"69ka7oo1KRN_-880988035","id":"01","linkId":"txt__default_69ka7oo1KRN","type":"vectortext","xPos":10,"yPos":5,"xAccOffset":10,"yAccOffset":5,"width":481,"height":103,"shadowIndex":-1,"scrollOverflow":false,"vartext":"<p style=\\"text-align:left;direction: ltr; padding-left: 36px\\"><span style=\\"font-family: \'Wingdings Charset0_v8sYB58B7A1D\',\'Wingdings\'; font-size:21.3333px; color:#000000;line-height:24.6826666666667px; display: inline-block; text-align:left; min-width: 36px; margin-left: -36px;\\">&#167;</span><span style=\\"font-family: \'Articulate Charset0_v8MBBDD1F1C\',\'Articulate\'; font-size:21.3333px; color:#17375e;line-height:24.6826666666667px;\\">Team members </span><span style=\\"font-family: \'Articulate Charset0_v8MBBDD1F1C\',\'Articulate\'; font-size:21.3333px; color:#c00000;line-height:24.6826666666667px;\\"><b style=\\"font-family: \'ArticulateBold CharBoldC2572EF3\',\'Articulate\';\\">should not </b></span><span style=\\"font-family: \'Articulate Charset0_v8MBBDD1F1C\',\'Articulate\'; font-size:21.3333px; color:#17375e;line-height:24.6826666666667px;\\">abdicate their responsibilities because someone else is in charge.<br /></span></p>","vectortext":{"left":0,"top":0,"right":468,"bottom":80,"pngfb":false,"pr":{"l":"Lib","i":248}}}],"shapemaskId":"","xPos":498,"yPos":377,"tabIndex":7,"tabEnabled":true,"xOffset":0,"yOffset":0,"rotateXPos":250.5,"rotateYPos":56.5,"scaleX":100,"scaleY":100,"alpha":100,"depth":7,"scrolling":true,"shuffleLock":false,"data":{"hotlinkId":"","accState":0,"vectorData":{"left":0,"top":0,"right":501,"bottom":113,"altText":"Team members should not abdicate their responsibilities because someone else is in charge.\\r","pngfb":false,"pr":{"l":"Lib","i":246}},"html5data":{"xPos":0,"yPos":0,"width":501,"height":113,"strokewidth":0}},"animations":[{"kind":"animation","id":"Entrance","duration":750,"hidetextatstart":true,"animateshapewithtext":false,"tweens":[{"kind":"tween","time":0,"duration":750,"mask":{"type":"wipe","settings":[{"kind":"setting","name":"direction","value":"fromleft"}],"duration":750,"easing":"linear","easingdir":"easeinout"}}]}],"width":501,"height":113,"resume":false,"useHandCursor":true,"id":"69ka7oo1KRN"}],"startTime":-1,"elapsedTimeMode":"normal","animations":[{"kind":"animation","id":"60cMztPVpsP","duration":700,"hidetextatstart":true,"animateshapewithtext":false,"tweens":[{"kind":"tween","time":0,"duration":700,"alpha":{"path":[{"kind":"segment","start":"0","dstart":"0","end":"100","dend":"0"}],"duration":700,"easing":"linear","easingdir":"easein"}}]}],"useHandCursor":false,"resume":false,"kind":"slidelayer","isBaseLayer":true}]}');
