# Supplementary material for: Code Response Training: Improving Interprofessional Communication
Source: MedEdPORTAL. 2021 May 19;17:11155. doi: 10.15766/mep_2374-8265.11155 (PMC8131416; doi:10.15766/mep_2374-8265.11155)
Supplement: Supplementary file 1 — Module 1 Patient Safety Fundamentals folderModule 2 Communication and Teamwork folderModule 3 Pulling It Together folderModule Instructions.docxFacilitators Guide.docxSimulation Case 1.docxSimulation Case 2.docxEquipment Checklist.docxObserver Checklist.docxDebriefing Guide.docxPostcourse Evaluation.docxShort-Term Follow-Up Activity.docxLong-Term Follow-Up Activity.docx [file mep_2374-8265.11155-s001.zip › A. Module 1 Patient Safety Fundamentals/html5/data/js/5VSr2vMjnUK.js]

window.globalProvideData('slide', '{"title":"Key Points - Patient and Family","trackViews":true,"showMenuResultIcon":false,"viewGroupId":"","historyGroupId":"","videoZoom":"","scrolling":false,"transition":"tween","slideLock":false,"navIndex":-1,"globalAudioId":"","thumbnailid":"","slideNumberInScene":25,"includeInSlideCounts":true,"presenterRef":{"id":"none"},"showAnimationId":"6G0Zdx8n1bi","lmsId":"Slide25","width":1024,"height":640,"resume":false,"background":{"type":"fill","fill":{"type":"linear","rotation":90,"colors":[{"kind":"color","rgb":"0xFFFFFF","alpha":100,"stop":0}]}},"id":"5VSr2vMjnUK","actionGroups":{"ActGrpOnNextButtonClick":{"kind":"actiongroup","actions":[{"kind":"gotoplay","window":"_current","wndtype":"normal","objRef":{"type":"string","value":"_player.5onZNJaPQYO.6HunnoUnp2b"}}]},"ActGrpOnPrevButtonClick":{"kind":"actiongroup","actions":[{"kind":"history_prev"}]},"NavigationRestrictionNextSlide_5VSr2vMjnUK":{"kind":"actiongroup","actions":[{"kind":"exe_actiongroup","id":"ActGrpOnNextButtonClick"}]},"NavigationRestrictionPreviousSlide_5VSr2vMjnUK":{"kind":"actiongroup","actions":[{"kind":"exe_actiongroup","id":"ActGrpOnPrevButtonClick"}]}},"events":[{"kind":"onbeforeslidein","actions":[{"kind":"if_action","condition":{"statement":{"kind":"compare","operator":"eq","valuea":"$WindowId","typea":"property","valueb":"_frame","typeb":"string"}},"thenActions":[{"kind":"set_frame_layout","name":"pxabnsnfns10111000101"}],"elseActions":[{"kind":"set_window_control_layout","name":"pxabnsnfns10111000101"}]}]},{"kind":"onnextslide","actions":[{"kind":"exe_actiongroup","id":"NavigationRestrictionNextSlide_5VSr2vMjnUK"}]},{"kind":"onprevslide","actions":[{"kind":"exe_actiongroup","id":"NavigationRestrictionPreviousSlide_5VSr2vMjnUK"}]},{"kind":"ontransitionin","actions":[{"kind":"if_action","condition":{"statement":{"kind":"and","statements":[{"kind":"compare","operator":"eq","valuea":"_player.#TimelineCompleted_5VSr2vMjnUK","typea":"var","valueb":false,"typeb":"boolean"}]}},"thenActions":[{"kind":"enable_window_control","name":"next","enable":false},{"kind":"enable_window_control","name":"swiperight","enable":false}]},{"kind":"adjustvar","variable":"_player.LastSlideViewed_6cGRMxCZh5v","operator":"set","value":{"type":"string","value":"_player."}},{"kind":"adjustvar","variable":"_player.LastSlideViewed_6cGRMxCZh5v","operator":"add","value":{"type":"property","value":"$AbsoluteId"}}]},{"kind":"ontimelinecomplete","actions":[{"kind":"adjustvar","variable":"_player.TimelineCompleted_5VSr2vMjnUK","operator":"set","value":{"type":"boolean","value":true}},{"kind":"enable_window_control","name":"next","enable":true},{"kind":"enable_window_control","name":"swiperight","enable":true}]}],"slideLayers":[{"audiolib":[{"kind":"audio","assetId":45,"id":"5u9vohsrL07"}],"enableSeek":true,"enableReplay":true,"timeline":{"duration":19253,"events":[{"kind":"ontimelinetick","time":0,"actions":[{"kind":"media_seek","position":0,"objRef":{"type":"string","value":"5u9vohsrL07"}},{"kind":"media_play","objRef":{"type":"string","value":"5u9vohsrL07"}},{"kind":"set_volume","volume":100,"objRef":{"type":"string","value":"5u9vohsrL07"}},{"kind":"show","transition":"appear","objRef":{"type":"string","value":"6jw3CojzpcC"}},{"kind":"show","transition":"custom","animationId":"Entrance","reverse":false,"objRef":{"type":"string","value":"5xug13C91nC"}},{"kind":"show","transition":"appear","objRef":{"type":"string","value":"5gwZ2bQbGVK"}},{"kind":"show","transition":"appear","objRef":{"type":"string","value":"6p5KszwQIx5"}}]},{"kind":"ontimelinetick","time":4750,"actions":[{"kind":"show","transition":"custom","animationId":"Entrance","reverse":false,"objRef":{"type":"string","value":"6SoDQFWWRVN"}}]},{"kind":"ontimelinetick","time":5000,"actions":[{"kind":"show","transition":"custom","animationId":"Entrance","reverse":false,"objRef":{"type":"string","value":"6OyppYaiIYO"}}]},{"kind":"ontimelinetick","time":5750,"actions":[{"kind":"show","transition":"custom","animationId":"Entrance","reverse":false,"objRef":{"type":"string","value":"5bh2RuAOi5S"}}]},{"kind":"ontimelinetick","time":6000,"actions":[{"kind":"show","transition":"custom","animationId":"Entrance","reverse":false,"objRef":{"type":"string","value":"63TYkBSvZen"}}]},{"kind":"ontimelinetick","time":6500,"actions":[{"kind":"show","transition":"custom","animationId":"Entrance","reverse":false,"objRef":{"type":"string","value":"66XcW0XH2Hd"}}]},{"kind":"ontimelinetick","time":6750,"actions":[{"kind":"show","transition":"custom","animationId":"Entrance","reverse":false,"objRef":{"type":"string","value":"5rbNjX7JQr5"}}]},{"kind":"ontimelinetick","time":8000,"actions":[{"kind":"show","transition":"custom","animationId":"Entrance","reverse":false,"objRef":{"type":"string","value":"6T2dcgwhFJ4"}}]},{"kind":"ontimelinetick","time":8250,"actions":[{"kind":"show","transition":"custom","animationId":"Entrance","reverse":false,"objRef":{"type":"string","value":"5zV8BK92pIX"}}]}]},"objects":[{"kind":"vectorshape","rotation":0,"accType":"image","cliptobounds":false,"defaultAction":"","imagelib":[{"kind":"imagedata","assetId":0,"id":"01","url":"story_content/5eE7lMy0Hfo_80_DX2048_DY2048.swf","type":"normal","altText":"PSF_Body_Template_RV.png","width":1024,"height":640,"mobiledx":0,"mobiledy":0}],"shapemaskId":"","xPos":0,"yPos":0,"tabIndex":0,"tabEnabled":true,"xOffset":0,"yOffset":0,"rotateXPos":512,"rotateYPos":320,"scaleX":100,"scaleY":100,"alpha":100,"depth":1,"scrolling":false,"shuffleLock":false,"data":{"hotlinkId":"","accState":0,"vectorData":{"left":0,"top":0,"right":1024,"bottom":640,"altText":"PSF_Body_Template_RV.png","pngfb":false,"pr":{"l":"Lib","i":0}},"html5data":{"xPos":0,"yPos":0,"width":1024,"height":640,"strokewidth":0}},"width":1024,"height":640,"resume":false,"useHandCursor":true,"id":"5gwZ2bQbGVK"},{"kind":"vectorshape","rotation":0,"accType":"image","cliptobounds":false,"defaultAction":"","imagelib":[{"kind":"imagedata","assetId":1,"id":"01","url":"story_content/5hUzZTcnKKE_80_DX238_DY238.swf","type":"normal","altText":"New_Logo.png","width":238,"height":91,"mobiledx":0,"mobiledy":0}],"shapemaskId":"","xPos":881,"yPos":574,"tabIndex":11,"tabEnabled":true,"xOffset":0,"yOffset":0,"rotateXPos":59.5,"rotateYPos":22.5,"scaleX":100,"scaleY":100,"alpha":100,"depth":2,"scrolling":false,"shuffleLock":false,"data":{"hotlinkId":"","accState":0,"vectorData":{"left":0,"top":0,"right":119,"bottom":45,"altText":"New_Logo.png","pngfb":false,"pr":{"l":"Lib","i":1}},"html5data":{"xPos":0,"yPos":0,"width":119,"height":45,"strokewidth":0}},"width":119,"height":45,"resume":false,"useHandCursor":true,"id":"6p5KszwQIx5"},{"kind":"vectorshape","rotation":0,"accType":"text","cliptobounds":false,"defaultAction":"","textLib":[{"kind":"textdata","uniqueId":"6jw3CojzpcC_2032633410","id":"01","linkId":"txt__default_6jw3CojzpcC","type":"vectortext","xPos":10,"yPos":5,"xAccOffset":10,"yAccOffset":5,"width":371,"height":55,"shadowIndex":-1,"scrollOverflow":false,"vartext":"<p style=\\"text-align:left;direction: ltr; padding-left: 0px\\"><span style=\\"font-family: \'Open Sans Charset0_v9TY33EDE6F2\',\'Open Sans\'; font-size:40px; color:#ffffff;line-height:54.47265625px;\\"><b style=\\"font-family: \'Open SansBold CharsBoldE47A47C6\',\'Open Sans\';\\">Following Modules</b></span></p>","vectortext":{"left":0,"top":0,"right":381,"bottom":60,"pngfb":false,"pr":{"l":"Lib","i":337}}}],"shapemaskId":"","xPos":51,"yPos":34,"tabIndex":1,"tabEnabled":true,"xOffset":0,"yOffset":0,"rotateXPos":195.5,"rotateYPos":32.5,"scaleX":100,"scaleY":100,"alpha":100,"depth":3,"scrolling":true,"shuffleLock":false,"data":{"hotlinkId":"","accState":0,"vectorData":{"left":0,"top":0,"right":391,"bottom":65,"altText":"Following Modules","pngfb":false,"pr":{"l":"Lib","i":336}},"html5data":{"xPos":0,"yPos":0,"width":391,"height":65,"strokewidth":0}},"width":391,"height":65,"resume":false,"useHandCursor":true,"id":"6jw3CojzpcC"},{"kind":"vectorshape","rotation":0,"accType":"text","cliptobounds":false,"defaultAction":"","textLib":[{"kind":"textdata","uniqueId":"5xug13C91nC_-1727600041","id":"01","linkId":"txt__default_5xug13C91nC","type":"vectortext","xPos":10,"yPos":5,"xAccOffset":10,"yAccOffset":5,"width":857,"height":60,"shadowIndex":-1,"scrollOverflow":false,"vartext":"<p style=\\"text-align:left;direction: ltr; padding-left: 0px\\"><span style=\\"font-family: \'Articulate Charset0_v8MBBDD1F1C\',\'Articulate\'; font-size:25.3333px; color:#254061;line-height:29.3106666666667px;\\"><b style=\\"font-family: \'ArticulateBold CharBoldC2572EF3\',\'Articulate\';\\">In the next two modules, </b><br /></span><span style=\\"font-family: \'Articulate Charset0_v8MBBDD1F1C\',\'Articulate\'; font-size:25.3333px; color:#254061;line-height:29.3106666666667px;\\">we will focus on improving team performance in the following areas:</span></p>","vectortext":{"left":0,"top":0,"right":825,"bottom":65,"pngfb":false,"pr":{"l":"Lib","i":339}}}],"shapemaskId":"","xPos":64,"yPos":117,"tabIndex":2,"tabEnabled":true,"xOffset":0,"yOffset":0,"rotateXPos":438.5,"rotateYPos":35,"scaleX":100,"scaleY":100,"alpha":100,"depth":4,"scrolling":true,"shuffleLock":false,"data":{"hotlinkId":"","accState":0,"vectorData":{"left":0,"top":0,"right":877,"bottom":70,"altText":"In the next two modules, \\rwe will focus on improving team performance in the following areas:","pngfb":false,"pr":{"l":"Lib","i":338}},"html5data":{"xPos":0,"yPos":0,"width":877,"height":70,"strokewidth":0}},"animations":[{"kind":"animation","id":"Entrance","duration":750,"hidetextatstart":true,"animateshapewithtext":false,"tweens":[{"kind":"tween","time":0,"duration":750,"alpha":{"path":[{"kind":"segment","start":"0","dstart":"0","end":"100","dend":"0"}],"duration":750,"easing":"linear","easingdir":"easein"}}]}],"width":877,"height":70,"resume":false,"useHandCursor":true,"id":"5xug13C91nC"},{"kind":"vectorshape","rotation":0,"accType":"text","cliptobounds":false,"defaultAction":"","textLib":[{"kind":"textdata","uniqueId":"6SoDQFWWRVN_-285130530","id":"01","linkId":"txt__default_6SoDQFWWRVN","type":"vectortext","xPos":10,"yPos":5,"xAccOffset":10,"yAccOffset":5,"width":492,"height":29,"shadowIndex":-1,"scrollOverflow":false,"vartext":"<p style=\\"text-align:left;direction: ltr; padding-left: 36px\\"><span style=\\"font-family: \'Wingdings Charset0_v8sYB58B7A1D\',\'Wingdings\'; font-size:24px; color:#c00000;line-height:27.768px; display: inline-block; text-align:left; min-width: 36px; margin-left: -36px;\\">&#167;</span><span style=\\"font-family: \'Articulate Charset0_v8MBBDD1F1C\',\'Articulate\'; font-size:24px; color:#c00000;line-height:27.768px;\\"><b style=\\"font-family: \'ArticulateBold CharBoldC2572EF3\',\'Articulate\';\\">Communication</b></span></p>","vectortext":{"left":0,"top":0,"right":225,"bottom":35,"pngfb":false,"pr":{"l":"Lib","i":340}}}],"shapemaskId":"","xPos":61,"yPos":200,"tabIndex":3,"tabEnabled":true,"xOffset":0,"yOffset":0,"rotateXPos":256,"rotateYPos":19.5,"scaleX":100,"scaleY":100,"alpha":100,"depth":5,"scrolling":true,"shuffleLock":false,"data":{"hotlinkId":"","accState":0,"vectorData":{"left":0,"top":0,"right":512,"bottom":39,"altText":"Communication","pngfb":false,"pr":{"l":"Lib","i":294}},"html5data":{"xPos":0,"yPos":0,"width":512,"height":39,"strokewidth":0}},"animations":[{"kind":"animation","id":"Entrance","duration":750,"hidetextatstart":true,"animateshapewithtext":false,"tweens":[{"kind":"tween","time":0,"duration":750,"mask":{"type":"wipe","settings":[{"kind":"setting","name":"direction","value":"fromleft"}],"duration":750,"easing":"linear","easingdir":"easeinout"}}]}],"width":512,"height":39,"resume":false,"useHandCursor":true,"id":"6SoDQFWWRVN"},{"kind":"vectorshape","rotation":0,"accType":"text","cliptobounds":false,"defaultAction":"","textLib":[{"kind":"textdata","uniqueId":"6OyppYaiIYO_-2046368898","id":"01","linkId":"txt__default_6OyppYaiIYO","type":"vectortext","xPos":10,"yPos":5,"xAccOffset":10,"yAccOffset":5,"width":828,"height":50,"shadowIndex":-1,"scrollOverflow":false,"vartext":"<p style=\\"text-align:left;direction: ltr; padding-left: 0px\\"><span style=\\"font-family: \'Articulate Charset0_v8MBBDD1F1C\',\'Articulate\'; font-size:21.3333px; color:#17375e;line-height:24.6826666666667px;\\">Team members communicate with one another; they do not operate independently of one another</span></p>","vectortext":{"left":0,"top":0,"right":699,"bottom":55,"pngfb":false,"pr":{"l":"Lib","i":342}}}],"shapemaskId":"","xPos":96,"yPos":235,"tabIndex":4,"tabEnabled":true,"xOffset":0,"yOffset":0,"rotateXPos":424,"rotateYPos":30,"scaleX":100,"scaleY":100,"alpha":100,"depth":6,"scrolling":true,"shuffleLock":false,"data":{"hotlinkId":"","accState":0,"vectorData":{"left":0,"top":0,"right":848,"bottom":60,"altText":"Team members communicate with one another; they do not operate independently of one another","pngfb":false,"pr":{"l":"Lib","i":341}},"html5data":{"xPos":0,"yPos":0,"width":848,"height":60,"strokewidth":0}},"animations":[{"kind":"animation","id":"Entrance","duration":750,"hidetextatstart":true,"animateshapewithtext":false,"tweens":[{"kind":"tween","time":0,"duration":750,"mask":{"type":"wipe","settings":[{"kind":"setting","name":"direction","value":"fromright"}],"duration":750,"easing":"linear","easingdir":"easeinout"}}]}],"width":848,"height":60,"resume":false,"useHandCursor":true,"id":"6OyppYaiIYO"},{"kind":"vectorshape","rotation":0,"accType":"text","cliptobounds":false,"defaultAction":"","textLib":[{"kind":"textdata","uniqueId":"5bh2RuAOi5S_-1494810123","id":"01","linkId":"txt__default_5bh2RuAOi5S","type":"vectortext","xPos":10,"yPos":5,"xAccOffset":10,"yAccOffset":5,"width":492,"height":29,"shadowIndex":-1,"scrollOverflow":false,"vartext":"<p style=\\"text-align:left;direction: ltr; padding-left: 36px\\"><span style=\\"font-family: \'Wingdings Charset0_v8sYB58B7A1D\',\'Wingdings\'; font-size:24px; color:#c00000;line-height:27.768px; display: inline-block; text-align:left; min-width: 36px; margin-left: -36px;\\">&#167;</span><span style=\\"font-family: \'Articulate Charset0_v8MBBDD1F1C\',\'Articulate\'; font-size:24px; color:#c00000;line-height:27.768px;\\"><b style=\\"font-family: \'ArticulateBold CharBoldC2572EF3\',\'Articulate\';\\">Leadership</b></span></p>","vectortext":{"left":0,"top":0,"right":169,"bottom":35,"pngfb":false,"pr":{"l":"Lib","i":343}}}],"shapemaskId":"","xPos":61,"yPos":296,"tabIndex":5,"tabEnabled":true,"xOffset":0,"yOffset":0,"rotateXPos":256,"rotateYPos":19.5,"scaleX":100,"scaleY":100,"alpha":100,"depth":7,"scrolling":true,"shuffleLock":false,"data":{"hotlinkId":"","accState":0,"vectorData":{"left":0,"top":0,"right":512,"bottom":39,"altText":"Leadership","pngfb":false,"pr":{"l":"Lib","i":294}},"html5data":{"xPos":0,"yPos":0,"width":512,"height":39,"strokewidth":0}},"animations":[{"kind":"animation","id":"Entrance","duration":750,"hidetextatstart":true,"animateshapewithtext":false,"tweens":[{"kind":"tween","time":0,"duration":750,"mask":{"type":"wipe","settings":[{"kind":"setting","name":"direction","value":"fromleft"}],"duration":750,"easing":"linear","easingdir":"easeinout"}}]}],"width":512,"height":39,"resume":false,"useHandCursor":true,"id":"5bh2RuAOi5S"},{"kind":"vectorshape","rotation":0,"accType":"text","cliptobounds":false,"defaultAction":"","textLib":[{"kind":"textdata","uniqueId":"63TYkBSvZen_-2070358849","id":"01","linkId":"txt__default_63TYkBSvZen","type":"vectortext","xPos":10,"yPos":5,"xAccOffset":10,"yAccOffset":5,"width":860,"height":50,"shadowIndex":-1,"scrollOverflow":false,"vartext":"<p style=\\"text-align:left;direction: ltr; padding-left: 0px\\"><span style=\\"font-family: \'Articulate Charset0_v8MBBDD1F1C\',\'Articulate\'; font-size:21.3333px; color:#17375e;line-height:24.6826666666667px;\\">One member oversees the big picture; all team members communicate with the leader. The leader paints the shared mental model and seeks input from the team.</span></p>","vectortext":{"left":0,"top":0,"right":830,"bottom":55,"pngfb":false,"pr":{"l":"Lib","i":344}}}],"shapemaskId":"","xPos":93,"yPos":330,"tabIndex":6,"tabEnabled":true,"xOffset":0,"yOffset":0,"rotateXPos":440,"rotateYPos":30,"scaleX":100,"scaleY":100,"alpha":100,"depth":8,"scrolling":true,"shuffleLock":false,"data":{"hotlinkId":"","accState":0,"vectorData":{"left":0,"top":0,"right":880,"bottom":60,"altText":"One member oversees the big picture; all team members communicate with the leader. The leader paints the shared mental model and seeks input from the team.","pngfb":false,"pr":{"l":"Lib","i":112}},"html5data":{"xPos":0,"yPos":0,"width":880,"height":60,"strokewidth":0}},"animations":[{"kind":"animation","id":"Entrance","duration":750,"hidetextatstart":true,"animateshapewithtext":false,"tweens":[{"kind":"tween","time":0,"duration":750,"mask":{"type":"wipe","settings":[{"kind":"setting","name":"direction","value":"fromright"}],"duration":750,"easing":"linear","easingdir":"easeinout"}}]}],"width":880,"height":60,"resume":false,"useHandCursor":true,"id":"63TYkBSvZen"},{"kind":"vectorshape","rotation":0,"accType":"text","cliptobounds":false,"defaultAction":"","textLib":[{"kind":"textdata","uniqueId":"66XcW0XH2Hd_712947874","id":"01","linkId":"txt__default_66XcW0XH2Hd","type":"vectortext","xPos":10,"yPos":5,"xAccOffset":10,"yAccOffset":5,"width":492,"height":29,"shadowIndex":-1,"scrollOverflow":false,"vartext":"<p style=\\"text-align:left;direction: ltr; padding-left: 36px\\"><span style=\\"font-family: \'Wingdings Charset0_v8sYB58B7A1D\',\'Wingdings\'; font-size:24px; color:#c00000;line-height:27.768px; display: inline-block; text-align:left; min-width: 36px; margin-left: -36px;\\">&#167;</span><span style=\\"font-family: \'Articulate Charset0_v8MBBDD1F1C\',\'Articulate\'; font-size:24px; color:#c00000;line-height:27.768px;\\"><b style=\\"font-family: \'ArticulateBold CharBoldC2572EF3\',\'Articulate\';\\">Decision Making</b></span></p>","vectortext":{"left":0,"top":0,"right":235,"bottom":35,"pngfb":false,"pr":{"l":"Lib","i":345}}}],"shapemaskId":"","xPos":61,"yPos":393,"tabIndex":7,"tabEnabled":true,"xOffset":0,"yOffset":0,"rotateXPos":256,"rotateYPos":19.5,"scaleX":100,"scaleY":100,"alpha":100,"depth":9,"scrolling":true,"shuffleLock":false,"data":{"hotlinkId":"","accState":0,"vectorData":{"left":0,"top":0,"right":512,"bottom":39,"altText":"Decision Making","pngfb":false,"pr":{"l":"Lib","i":294}},"html5data":{"xPos":0,"yPos":0,"width":512,"height":39,"strokewidth":0}},"animations":[{"kind":"animation","id":"Entrance","duration":750,"hidetextatstart":true,"animateshapewithtext":false,"tweens":[{"kind":"tween","time":0,"duration":750,"mask":{"type":"wipe","settings":[{"kind":"setting","name":"direction","value":"fromleft"}],"duration":750,"easing":"linear","easingdir":"easeinout"}}]}],"width":512,"height":39,"resume":false,"useHandCursor":true,"id":"66XcW0XH2Hd"},{"kind":"vectorshape","rotation":0,"accType":"text","cliptobounds":false,"defaultAction":"","textLib":[{"kind":"textdata","uniqueId":"5rbNjX7JQr5_784466643","id":"01","linkId":"txt__default_5rbNjX7JQr5","type":"vectortext","xPos":10,"yPos":5,"xAccOffset":10,"yAccOffset":5,"width":860,"height":25,"shadowIndex":-1,"scrollOverflow":false,"vartext":"<p style=\\"text-align:left;direction: ltr; padding-left: 0px\\"><span style=\\"font-family: \'Articulate Charset0_v8MBBDD1F1C\',\'Articulate\'; font-size:21.3333px; color:#17375e;line-height:24.6826666666667px;\\">All team members provide input in the decision making process</span></p>","vectortext":{"left":0,"top":0,"right":640,"bottom":30,"pngfb":false,"pr":{"l":"Lib","i":346}}}],"shapemaskId":"","xPos":96,"yPos":429,"tabIndex":8,"tabEnabled":true,"xOffset":0,"yOffset":0,"rotateXPos":440,"rotateYPos":17.5,"scaleX":100,"scaleY":100,"alpha":100,"depth":10,"scrolling":true,"shuffleLock":false,"data":{"hotlinkId":"","accState":0,"vectorData":{"left":0,"top":0,"right":880,"bottom":35,"altText":"All team members provide input in the decision making process","pngfb":false,"pr":{"l":"Lib","i":116}},"html5data":{"xPos":0,"yPos":0,"width":880,"height":35,"strokewidth":0}},"animations":[{"kind":"animation","id":"Entrance","duration":750,"hidetextatstart":true,"animateshapewithtext":false,"tweens":[{"kind":"tween","time":0,"duration":750,"mask":{"type":"wipe","settings":[{"kind":"setting","name":"direction","value":"fromright"}],"duration":750,"easing":"linear","easingdir":"easeinout"}}]}],"width":880,"height":35,"resume":false,"useHandCursor":true,"id":"5rbNjX7JQr5"},{"kind":"vectorshape","rotation":0,"accType":"text","cliptobounds":false,"defaultAction":"","textLib":[{"kind":"textdata","uniqueId":"6T2dcgwhFJ4_-1528588939","id":"01","linkId":"txt__default_6T2dcgwhFJ4","type":"vectortext","xPos":10,"yPos":5,"xAccOffset":10,"yAccOffset":5,"width":911,"height":29,"shadowIndex":-1,"scrollOverflow":false,"vartext":"<p style=\\"text-align:left;direction: ltr; padding-left: 36px\\"><span style=\\"font-family: \'Wingdings Charset0_v8sYB58B7A1D\',\'Wingdings\'; font-size:24px; color:#c00000;line-height:27.768px; display: inline-block; text-align:left; min-width: 36px; margin-left: -36px;\\">&#167;</span><span style=\\"font-family: \'Articulate Charset0_v8MBBDD1F1C\',\'Articulate\'; font-size:24px; color:#c00000;line-height:27.768px;\\"><b style=\\"font-family: \'ArticulateBold CharBoldC2572EF3\',\'Articulate\';\\">Stress and Fatigue Management (high and low workloads)</b></span></p>","vectortext":{"left":0,"top":0,"right":711,"bottom":35,"pngfb":false,"pr":{"l":"Lib","i":348}}}],"shapemaskId":"","xPos":61,"yPos":471,"tabIndex":9,"tabEnabled":true,"xOffset":0,"yOffset":0,"rotateXPos":465.5,"rotateYPos":19.5,"scaleX":100,"scaleY":100,"alpha":100,"depth":11,"scrolling":true,"shuffleLock":false,"data":{"hotlinkId":"","accState":0,"vectorData":{"left":0,"top":0,"right":931,"bottom":39,"altText":"Stress and Fatigue Management (high and low workloads)","pngfb":false,"pr":{"l":"Lib","i":347}},"html5data":{"xPos":0,"yPos":0,"width":931,"height":39,"strokewidth":0}},"animations":[{"kind":"animation","id":"Entrance","duration":750,"hidetextatstart":true,"animateshapewithtext":false,"tweens":[{"kind":"tween","time":0,"duration":750,"mask":{"type":"wipe","settings":[{"kind":"setting","name":"direction","value":"fromleft"}],"duration":750,"easing":"linear","easingdir":"easeinout"}}]}],"width":931,"height":39,"resume":false,"useHandCursor":true,"id":"6T2dcgwhFJ4"},{"kind":"vectorshape","rotation":0,"accType":"text","cliptobounds":false,"defaultAction":"","textLib":[{"kind":"textdata","uniqueId":"5zV8BK92pIX_-803026303","id":"01","linkId":"txt__default_5zV8BK92pIX","type":"vectortext","xPos":10,"yPos":5,"xAccOffset":10,"yAccOffset":5,"width":860,"height":75,"shadowIndex":-1,"scrollOverflow":false,"vartext":"<p style=\\"text-align:left;direction: ltr; padding-left: 0px\\"><span style=\\"font-family: \'Articulate Charset0_v8MBBDD1F1C\',\'Articulate\'; font-size:21.3333px; color:#17375e;line-height:24.6826666666667px;\\">Workload, stress and fatigue may impact individual and team performance. Team members need to be aware of other team members status and roles  as well as specific strategies to deal effectively with these conditions.  </span></p>","vectortext":{"left":0,"top":0,"right":873,"bottom":80,"pngfb":false,"pr":{"l":"Lib","i":349}}}],"shapemaskId":"","xPos":96,"yPos":509,"tabIndex":10,"tabEnabled":true,"xOffset":0,"yOffset":0,"rotateXPos":440,"rotateYPos":42.5,"scaleX":100,"scaleY":100,"alpha":100,"depth":12,"scrolling":true,"shuffleLock":false,"data":{"hotlinkId":"","accState":0,"vectorData":{"left":0,"top":0,"right":880,"bottom":85,"altText":"Workload, stress and fatigue may impact individual and team performance. Team members need to be aware of other team members status and roles  as well as specific strategies to deal effectively with these conditions.  ","pngfb":false,"pr":{"l":"Lib","i":114}},"html5data":{"xPos":0,"yPos":0,"width":880,"height":85,"strokewidth":0}},"animations":[{"kind":"animation","id":"Entrance","duration":750,"hidetextatstart":true,"animateshapewithtext":false,"tweens":[{"kind":"tween","time":0,"duration":750,"mask":{"type":"wipe","settings":[{"kind":"setting","name":"direction","value":"fromright"}],"duration":750,"easing":"linear","easingdir":"easeinout"}}]}],"width":880,"height":85,"resume":false,"useHandCursor":true,"id":"5zV8BK92pIX"}],"startTime":-1,"elapsedTimeMode":"normal","animations":[{"kind":"animation","id":"6G0Zdx8n1bi","duration":700,"hidetextatstart":true,"animateshapewithtext":false,"tweens":[{"kind":"tween","time":0,"duration":700,"alpha":{"path":[{"kind":"segment","start":"0","dstart":"0","end":"100","dend":"0"}],"duration":700,"easing":"linear","easingdir":"easein"}}]}],"useHandCursor":false,"resume":false,"kind":"slidelayer","isBaseLayer":true}]}');
