# Supplementary material for: Code Response Training: Improving Interprofessional Communication
Source: MedEdPORTAL. 2021 May 19;17:11155. doi: 10.15766/mep_2374-8265.11155 (PMC8131416; doi:10.15766/mep_2374-8265.11155)
Supplement: Supplementary file 1 — Module 1 Patient Safety Fundamentals folderModule 2 Communication and Teamwork folderModule 3 Pulling It Together folderModule Instructions.docxFacilitators Guide.docxSimulation Case 1.docxSimulation Case 2.docxEquipment Checklist.docxObserver Checklist.docxDebriefing Guide.docxPostcourse Evaluation.docxShort-Term Follow-Up Activity.docxLong-Term Follow-Up Activity.docx [file mep_2374-8265.11155-s001.zip › A. Module 1 Patient Safety Fundamentals/html5/data/js/5x6MnjtKqSo.js]

window.globalProvideData('slide', '{"title":"Valuable Member","trackViews":true,"showMenuResultIcon":false,"viewGroupId":"","historyGroupId":"","videoZoom":"","scrolling":false,"transition":"tween","slideLock":false,"navIndex":-1,"globalAudioId":"","thumbnailid":"","slideNumberInScene":17,"includeInSlideCounts":true,"presenterRef":{"id":"none"},"showAnimationId":"5wM62TU18RX","lmsId":"Slide17","width":1024,"height":640,"resume":false,"background":{"type":"fill","fill":{"type":"linear","rotation":90,"colors":[{"kind":"color","rgb":"0xFFFFFF","alpha":100,"stop":0}]}},"id":"5x6MnjtKqSo","actionGroups":{"ActGrpOnNextButtonClick":{"kind":"actiongroup","actions":[{"kind":"gotoplay","window":"_current","wndtype":"normal","objRef":{"type":"string","value":"_player.5onZNJaPQYO.5tNdpwiaDa0"}}]},"ActGrpOnPrevButtonClick":{"kind":"actiongroup","actions":[{"kind":"history_prev"}]},"NavigationRestrictionNextSlide_5x6MnjtKqSo":{"kind":"actiongroup","actions":[{"kind":"exe_actiongroup","id":"ActGrpOnNextButtonClick"}]},"NavigationRestrictionPreviousSlide_5x6MnjtKqSo":{"kind":"actiongroup","actions":[{"kind":"exe_actiongroup","id":"ActGrpOnPrevButtonClick"}]}},"events":[{"kind":"onbeforeslidein","actions":[{"kind":"if_action","condition":{"statement":{"kind":"compare","operator":"eq","valuea":"$WindowId","typea":"property","valueb":"_frame","typeb":"string"}},"thenActions":[{"kind":"set_frame_layout","name":"pxabnsnfns10111000101"}],"elseActions":[{"kind":"set_window_control_layout","name":"pxabnsnfns10111000101"}]}]},{"kind":"onnextslide","actions":[{"kind":"exe_actiongroup","id":"NavigationRestrictionNextSlide_5x6MnjtKqSo"}]},{"kind":"onprevslide","actions":[{"kind":"exe_actiongroup","id":"NavigationRestrictionPreviousSlide_5x6MnjtKqSo"}]},{"kind":"ontransitionin","actions":[{"kind":"if_action","condition":{"statement":{"kind":"and","statements":[{"kind":"compare","operator":"eq","valuea":"_player.#TimelineCompleted_5x6MnjtKqSo","typea":"var","valueb":false,"typeb":"boolean"}]}},"thenActions":[{"kind":"enable_window_control","name":"next","enable":false},{"kind":"enable_window_control","name":"swiperight","enable":false}]},{"kind":"adjustvar","variable":"_player.LastSlideViewed_6cGRMxCZh5v","operator":"set","value":{"type":"string","value":"_player."}},{"kind":"adjustvar","variable":"_player.LastSlideViewed_6cGRMxCZh5v","operator":"add","value":{"type":"property","value":"$AbsoluteId"}}]},{"kind":"ontimelinecomplete","actions":[{"kind":"adjustvar","variable":"_player.TimelineCompleted_5x6MnjtKqSo","operator":"set","value":{"type":"boolean","value":true}},{"kind":"enable_window_control","name":"next","enable":true},{"kind":"enable_window_control","name":"swiperight","enable":true}]}],"slideLayers":[{"audiolib":[{"kind":"audio","assetId":30,"id":"5ijRDFcbWM6"}],"enableSeek":true,"enableReplay":true,"timeline":{"duration":29937,"events":[{"kind":"ontimelinetick","time":0,"actions":[{"kind":"media_seek","position":0,"objRef":{"type":"string","value":"5ijRDFcbWM6"}},{"kind":"media_play","objRef":{"type":"string","value":"5ijRDFcbWM6"}},{"kind":"set_volume","volume":100,"objRef":{"type":"string","value":"5ijRDFcbWM6"}},{"kind":"show","transition":"appear","objRef":{"type":"string","value":"68r6h2rnCjy"}},{"kind":"show","transition":"custom","animationId":"Entrance","reverse":false,"objRef":{"type":"string","value":"6AK2dTQX7Zb"}},{"kind":"show","transition":"custom","animationId":"Entrance","reverse":false,"objRef":{"type":"string","value":"6HUBciJzE9j"}},{"kind":"show","transition":"custom","animationId":"Entrance","reverse":false,"objRef":{"type":"string","value":"6Wbychahm8L"}},{"kind":"show","transition":"custom","animationId":"Entrance","reverse":false,"objRef":{"type":"string","value":"6TKtsF77Kbq"}},{"kind":"show","transition":"appear","objRef":{"type":"string","value":"5gwZ2bQbGVK"}},{"kind":"show","transition":"appear","objRef":{"type":"string","value":"6p5KszwQIx5"}}]},{"kind":"ontimelinetick","time":5000,"actions":[{"kind":"show","transition":"custom","animationId":"Entrance","reverse":false,"objRef":{"type":"string","value":"6iDAgS1QFJx"}}]},{"kind":"ontimelinetick","time":9500,"actions":[{"kind":"show","transition":"custom","animationId":"Entrance","reverse":false,"objRef":{"type":"string","value":"6rOfflAWQ92"}}]},{"kind":"ontimelinetick","time":13000,"actions":[{"kind":"show","transition":"custom","animationId":"Entrance","reverse":false,"objRef":{"type":"string","value":"6jTln8qX7CY"}}]},{"kind":"ontimelinetick","time":14750,"actions":[{"kind":"show","transition":"custom","animationId":"Entrance","reverse":false,"objRef":{"type":"string","value":"6XOZKgEmmnP"}}]},{"kind":"ontimelinetick","time":16250,"actions":[{"kind":"show","transition":"custom","animationId":"Entrance","reverse":false,"objRef":{"type":"string","value":"5Z37J1b34Pk"}}]},{"kind":"ontimelinetick","time":17750,"actions":[{"kind":"show","transition":"custom","animationId":"Entrance","reverse":false,"objRef":{"type":"string","value":"5eDgHVKMKmI"}}]}]},"objects":[{"kind":"vectorshape","rotation":0,"accType":"image","cliptobounds":false,"defaultAction":"","imagelib":[{"kind":"imagedata","assetId":0,"id":"01","url":"story_content/5eE7lMy0Hfo_80_DX2048_DY2048.swf","type":"normal","altText":"PSF_Body_Template_RV.png","width":1024,"height":640,"mobiledx":0,"mobiledy":0}],"shapemaskId":"","xPos":0,"yPos":0,"tabIndex":0,"tabEnabled":true,"xOffset":0,"yOffset":0,"rotateXPos":512,"rotateYPos":320,"scaleX":100,"scaleY":100,"alpha":100,"depth":1,"scrolling":false,"shuffleLock":false,"data":{"hotlinkId":"","accState":0,"vectorData":{"left":0,"top":0,"right":1024,"bottom":640,"altText":"PSF_Body_Template_RV.png","pngfb":false,"pr":{"l":"Lib","i":0}},"html5data":{"xPos":0,"yPos":0,"width":1024,"height":640,"strokewidth":0}},"width":1024,"height":640,"resume":false,"useHandCursor":true,"id":"5gwZ2bQbGVK"},{"kind":"vectorshape","rotation":0,"accType":"image","cliptobounds":false,"defaultAction":"","imagelib":[{"kind":"imagedata","assetId":1,"id":"01","url":"story_content/5hUzZTcnKKE_80_DX238_DY238.swf","type":"normal","altText":"New_Logo.png","width":238,"height":91,"mobiledx":0,"mobiledy":0}],"shapemaskId":"","xPos":881,"yPos":574,"tabIndex":12,"tabEnabled":true,"xOffset":0,"yOffset":0,"rotateXPos":59.5,"rotateYPos":22.5,"scaleX":100,"scaleY":100,"alpha":100,"depth":2,"scrolling":false,"shuffleLock":false,"data":{"hotlinkId":"","accState":0,"vectorData":{"left":0,"top":0,"right":119,"bottom":45,"altText":"New_Logo.png","pngfb":false,"pr":{"l":"Lib","i":1}},"html5data":{"xPos":0,"yPos":0,"width":119,"height":45,"strokewidth":0}},"width":119,"height":45,"resume":false,"useHandCursor":true,"id":"6p5KszwQIx5"},{"kind":"vectorshape","rotation":0,"accType":"text","cliptobounds":false,"defaultAction":"","textLib":[{"kind":"textdata","uniqueId":"68r6h2rnCjy_-276466989","id":"01","linkId":"txt__default_68r6h2rnCjy","type":"vectortext","xPos":10,"yPos":5,"xAccOffset":10,"yAccOffset":5,"width":743,"height":55,"shadowIndex":-1,"scrollOverflow":false,"vartext":"<p style=\\"text-align:left;direction: ltr; padding-left: 0px\\"><span style=\\"font-family: \'Open Sans Charset0_v9TY33EDE6F2\',\'Open Sans\'; font-size:40px; color:#ffffff;line-height:54.47265625px;\\"><b style=\\"font-family: \'Open SansBold CharsBoldE47A47C6\',\'Open Sans\';\\">All of Us Are Valuable Team Members</b></span></p>","vectortext":{"left":0,"top":0,"right":753,"bottom":60,"pngfb":false,"pr":{"l":"Lib","i":224}}}],"shapemaskId":"","xPos":51,"yPos":34,"tabIndex":1,"tabEnabled":true,"xOffset":0,"yOffset":0,"rotateXPos":381.5,"rotateYPos":32.5,"scaleX":100,"scaleY":100,"alpha":100,"depth":3,"scrolling":true,"shuffleLock":false,"data":{"hotlinkId":"","accState":0,"vectorData":{"left":0,"top":0,"right":763,"bottom":65,"altText":"All of Us Are Valuable Team Members","pngfb":false,"pr":{"l":"Lib","i":223}},"html5data":{"xPos":0,"yPos":0,"width":763,"height":65,"strokewidth":0}},"width":763,"height":65,"resume":false,"useHandCursor":true,"id":"68r6h2rnCjy"},{"kind":"vectorshape","rotation":0,"accType":"text","cliptobounds":false,"defaultAction":"","textLib":[{"kind":"textdata","uniqueId":"6AK2dTQX7Zb_419226590","id":"01","linkId":"txt__default_6AK2dTQX7Zb","type":"vectortext","xPos":10,"yPos":5,"xAccOffset":10,"yAccOffset":5,"width":457,"height":125,"shadowIndex":-1,"scrollOverflow":false,"vartext":"<p style=\\"text-align:left;direction: ltr; padding-left: 36px\\"><span style=\\"font-family: \'Wingdings Charset0_v8sYB58B7A1D\',\'Wingdings\'; font-size:21.3333px; color:#17375e;line-height:24.6826666666667px; display: inline-block; text-align:left; min-width: 36px; margin-left: -36px;\\">&#167;</span><span style=\\"font-family: \'Articulate Charset0_v8MBBDD1F1C\',\'Articulate\'; font-size:21.3333px; color:#17375e;line-height:24.6826666666667px;\\">Each of you is a valuable member of your team and serves as a resource for all team members. You are accountable; you are responsible for safety regardless of your job title.</span></p>","vectortext":{"left":0,"top":0,"right":467,"bottom":130,"pngfb":false,"pr":{"l":"Lib","i":226}}}],"shapemaskId":"","xPos":480,"yPos":128,"tabIndex":2,"tabEnabled":true,"xOffset":0,"yOffset":0,"rotateXPos":238.5,"rotateYPos":67.5,"scaleX":100,"scaleY":100,"alpha":100,"depth":4,"scrolling":true,"shuffleLock":false,"data":{"hotlinkId":"","accState":0,"vectorData":{"left":0,"top":0,"right":477,"bottom":135,"altText":"Each of you is a valuable member of your team and serves as a resource for all team members. You are accountable; you are responsible for safety regardless of your job title.","pngfb":false,"pr":{"l":"Lib","i":225}},"html5data":{"xPos":0,"yPos":0,"width":477,"height":135,"strokewidth":0}},"animations":[{"kind":"animation","id":"Entrance","duration":750,"hidetextatstart":true,"animateshapewithtext":false,"tweens":[{"kind":"tween","time":0,"duration":750,"alpha":{"path":[{"kind":"segment","start":"0","dstart":"0","end":"100","dend":"0"}],"duration":750,"easing":"linear","easingdir":"easein"}}]}],"width":477,"height":135,"resume":false,"useHandCursor":true,"id":"6AK2dTQX7Zb"},{"kind":"vectorshape","rotation":0,"accType":"text","cliptobounds":false,"defaultAction":"","textLib":[{"kind":"textdata","uniqueId":"6iDAgS1QFJx_75755915","id":"01","linkId":"txt__default_6iDAgS1QFJx","type":"vectortext","xPos":10,"yPos":5,"xAccOffset":10,"yAccOffset":5,"width":481,"height":53,"shadowIndex":-1,"scrollOverflow":false,"vartext":"<p style=\\"text-align:left;direction: ltr; padding-left: 36px\\"><span style=\\"font-family: \'Wingdings Charset0_v8sYB58B7A1D\',\'Wingdings\'; font-size:21.3333px; color:#000000;line-height:24.6826666666667px; display: inline-block; text-align:left; min-width: 36px; margin-left: -36px;\\">&#167;</span><span style=\\"font-family: \'Articulate Charset0_v8MBBDD1F1C\',\'Articulate\'; font-size:21.3333px; color:#17375e;line-height:24.6826666666667px;\\">All team members are accountable for: <br /></span></p>","vectortext":{"left":0,"top":0,"right":438,"bottom":31,"pngfb":false,"pr":{"l":"Lib","i":228}}}],"shapemaskId":"","xPos":480,"yPos":272,"tabIndex":4,"tabEnabled":true,"xOffset":0,"yOffset":0,"rotateXPos":250.5,"rotateYPos":31.5,"scaleX":100,"scaleY":100,"alpha":100,"depth":5,"scrolling":true,"shuffleLock":false,"data":{"hotlinkId":"","accState":0,"vectorData":{"left":0,"top":0,"right":501,"bottom":63,"altText":"All team members are accountable for: \\r","pngfb":false,"pr":{"l":"Lib","i":227}},"html5data":{"xPos":0,"yPos":0,"width":501,"height":63,"strokewidth":0}},"animations":[{"kind":"animation","id":"Entrance","duration":750,"hidetextatstart":true,"animateshapewithtext":false,"tweens":[{"kind":"tween","time":0,"duration":750,"alpha":{"path":[{"kind":"segment","start":"0","dstart":"0","end":"100","dend":"0"}],"duration":750,"easing":"linear","easingdir":"easein"}}]}],"width":501,"height":63,"resume":false,"useHandCursor":true,"id":"6iDAgS1QFJx"},{"kind":"vectorshape","rotation":0,"accType":"text","cliptobounds":false,"defaultAction":"","textLib":[{"kind":"textdata","uniqueId":"6rOfflAWQ92_-1447760910","id":"01","linkId":"txt__default_6rOfflAWQ92","type":"vectortext","xPos":10,"yPos":5,"xAccOffset":10,"yAccOffset":5,"width":492,"height":48,"shadowIndex":-1,"scrollOverflow":false,"vartext":"<p style=\\"text-align:left;direction: ltr; padding-left: 78px\\"><span style=\\"font-family: \'Symbol Charset0_v5lJRVOBDCB5E16\',\'Symbol\'; font-size:20px; color:#c00000;line-height:23.14px; display: inline-block; text-align:left; min-width: 30px; margin-left: -30px;\\">&#183;</span><span style=\\"font-family: \'Articulate Charset0_v8MBBDD1F1C\',\'Articulate\'; font-size:20px; color:#c00000;line-height:23.14px;\\">Practicing communication and team behaviors when caring for patients</span></p>","vectortext":{"left":0,"top":0,"right":432,"bottom":53,"pngfb":false,"pr":{"l":"Lib","i":230}}}],"shapemaskId":"","xPos":456,"yPos":312,"tabIndex":5,"tabEnabled":true,"xOffset":0,"yOffset":0,"rotateXPos":256,"rotateYPos":29,"scaleX":100,"scaleY":100,"alpha":100,"depth":6,"scrolling":true,"shuffleLock":false,"data":{"hotlinkId":"","accState":0,"vectorData":{"left":0,"top":0,"right":512,"bottom":58,"altText":"Practicing communication and team behaviors when caring for patients","pngfb":false,"pr":{"l":"Lib","i":229}},"html5data":{"xPos":0,"yPos":0,"width":512,"height":58,"strokewidth":0}},"animations":[{"kind":"animation","id":"Entrance","duration":750,"hidetextatstart":true,"animateshapewithtext":false,"tweens":[{"kind":"tween","time":0,"duration":750,"mask":{"type":"wipe","settings":[{"kind":"setting","name":"direction","value":"fromleft"}],"duration":750,"easing":"linear","easingdir":"easeinout"}}]}],"width":512,"height":58,"resume":false,"useHandCursor":true,"id":"6rOfflAWQ92"},{"kind":"vectorshape","rotation":0,"accType":"text","cliptobounds":false,"defaultAction":"","textLib":[{"kind":"textdata","uniqueId":"6jTln8qX7CY_645597228","id":"01","linkId":"txt__default_6jTln8qX7CY","type":"vectortext","xPos":10,"yPos":5,"xAccOffset":10,"yAccOffset":5,"width":492,"height":24,"shadowIndex":-1,"scrollOverflow":false,"vartext":"<p style=\\"text-align:left;direction: ltr; padding-left: 78px\\"><span style=\\"font-family: \'Symbol Charset0_v5lJRVOBDCB5E16\',\'Symbol\'; font-size:20px; color:#c00000;line-height:23.14px; display: inline-block; text-align:left; min-width: 30px; margin-left: -30px;\\">&#183;</span><span style=\\"font-family: \'Articulate Charset0_v8MBBDD1F1C\',\'Articulate\'; font-size:20px; color:#c00000;line-height:23.14px;\\">Communicating with other team members</span></p>","vectortext":{"left":0,"top":0,"right":488,"bottom":30,"pngfb":false,"pr":{"l":"Lib","i":232}}}],"shapemaskId":"","xPos":456,"yPos":375,"tabIndex":6,"tabEnabled":true,"xOffset":0,"yOffset":0,"rotateXPos":256,"rotateYPos":17,"scaleX":100,"scaleY":100,"alpha":100,"depth":7,"scrolling":true,"shuffleLock":false,"data":{"hotlinkId":"","accState":0,"vectorData":{"left":0,"top":0,"right":512,"bottom":34,"altText":"Communicating with other team members","pngfb":false,"pr":{"l":"Lib","i":231}},"html5data":{"xPos":0,"yPos":0,"width":512,"height":34,"strokewidth":0}},"animations":[{"kind":"animation","id":"Entrance","duration":750,"hidetextatstart":true,"animateshapewithtext":false,"tweens":[{"kind":"tween","time":0,"duration":750,"mask":{"type":"wipe","settings":[{"kind":"setting","name":"direction","value":"fromleft"}],"duration":750,"easing":"linear","easingdir":"easeinout"}}]}],"width":512,"height":34,"resume":false,"useHandCursor":true,"id":"6jTln8qX7CY"},{"kind":"vectorshape","rotation":0,"accType":"text","cliptobounds":false,"defaultAction":"","textLib":[{"kind":"textdata","uniqueId":"6XOZKgEmmnP_314690535","id":"01","linkId":"txt__default_6XOZKgEmmnP","type":"vectortext","xPos":10,"yPos":5,"xAccOffset":10,"yAccOffset":5,"width":492,"height":24,"shadowIndex":-1,"scrollOverflow":false,"vartext":"<p style=\\"text-align:left;direction: ltr; padding-left: 78px\\"><span style=\\"font-family: \'Symbol Charset0_v5lJRVOBDCB5E16\',\'Symbol\'; font-size:20px; color:#c00000;line-height:23.14px; display: inline-block; text-align:left; min-width: 30px; margin-left: -30px;\\">&#183;</span><span style=\\"font-family: \'Articulate Charset0_v8MBBDD1F1C\',\'Articulate\'; font-size:20px; color:#c00000;line-height:23.14px;\\">Accessing resources in a timely manner</span></p>","vectortext":{"left":0,"top":0,"right":454,"bottom":31,"pngfb":false,"pr":{"l":"Lib","i":233}}}],"shapemaskId":"","xPos":456,"yPos":414,"tabIndex":8,"tabEnabled":true,"xOffset":0,"yOffset":0,"rotateXPos":256,"rotateYPos":17,"scaleX":100,"scaleY":100,"alpha":100,"depth":8,"scrolling":true,"shuffleLock":false,"data":{"hotlinkId":"","accState":0,"vectorData":{"left":0,"top":0,"right":512,"bottom":34,"altText":"Accessing resources in a timely manner","pngfb":false,"pr":{"l":"Lib","i":231}},"html5data":{"xPos":0,"yPos":0,"width":512,"height":34,"strokewidth":0}},"animations":[{"kind":"animation","id":"Entrance","duration":750,"hidetextatstart":true,"animateshapewithtext":false,"tweens":[{"kind":"tween","time":0,"duration":750,"mask":{"type":"wipe","settings":[{"kind":"setting","name":"direction","value":"fromleft"}],"duration":750,"easing":"linear","easingdir":"easeinout"}}]}],"width":512,"height":34,"resume":false,"useHandCursor":true,"id":"6XOZKgEmmnP"},{"kind":"vectorshape","rotation":0,"accType":"text","cliptobounds":false,"defaultAction":"","textLib":[{"kind":"textdata","uniqueId":"5Z37J1b34Pk_-69495458","id":"01","linkId":"txt__default_5Z37J1b34Pk","type":"vectortext","xPos":10,"yPos":5,"xAccOffset":10,"yAccOffset":5,"width":492,"height":48,"shadowIndex":-1,"scrollOverflow":false,"vartext":"<p style=\\"text-align:left;direction: ltr; padding-left: 78px\\"><span style=\\"font-family: \'Symbol Charset0_v5lJRVOBDCB5E16\',\'Symbol\'; font-size:20px; color:#c00000;line-height:23.14px; display: inline-block; text-align:left; min-width: 30px; margin-left: -30px;\\">&#183;</span><span style=\\"font-family: \'Articulate Charset0_v8MBBDD1F1C\',\'Articulate\'; font-size:20px; color:#c00000;line-height:23.14px;\\">Effectively using resources, including team members</span></p>","vectortext":{"left":0,"top":0,"right":494,"bottom":53,"pngfb":false,"pr":{"l":"Lib","i":234}}}],"shapemaskId":"","xPos":456,"yPos":454,"tabIndex":10,"tabEnabled":true,"xOffset":0,"yOffset":0,"rotateXPos":256,"rotateYPos":29,"scaleX":100,"scaleY":100,"alpha":100,"depth":9,"scrolling":true,"shuffleLock":false,"data":{"hotlinkId":"","accState":0,"vectorData":{"left":0,"top":0,"right":512,"bottom":58,"altText":"Effectively using resources, including team members","pngfb":false,"pr":{"l":"Lib","i":229}},"html5data":{"xPos":0,"yPos":0,"width":512,"height":58,"strokewidth":0}},"animations":[{"kind":"animation","id":"Entrance","duration":750,"hidetextatstart":true,"animateshapewithtext":false,"tweens":[{"kind":"tween","time":0,"duration":750,"mask":{"type":"wipe","settings":[{"kind":"setting","name":"direction","value":"fromleft"}],"duration":750,"easing":"linear","easingdir":"easeinout"}}]}],"width":512,"height":58,"resume":false,"useHandCursor":true,"id":"5Z37J1b34Pk"},{"kind":"vectorshape","rotation":0,"accType":"text","cliptobounds":false,"defaultAction":"","textLib":[{"kind":"textdata","uniqueId":"5eDgHVKMKmI_-1723344572","id":"01","linkId":"txt__default_5eDgHVKMKmI","type":"vectortext","xPos":10,"yPos":5,"xAccOffset":10,"yAccOffset":5,"width":492,"height":24,"shadowIndex":-1,"scrollOverflow":false,"vartext":"<p style=\\"text-align:left;direction: ltr; padding-left: 78px\\"><span style=\\"font-family: \'Symbol Charset0_v5lJRVOBDCB5E16\',\'Symbol\'; font-size:20px; color:#c00000;line-height:23.14px; display: inline-block; text-align:left; min-width: 30px; margin-left: -30px;\\">&#183;</span><span style=\\"font-family: \'Articulate Charset0_v8MBBDD1F1C\',\'Articulate\'; font-size:20px; color:#c00000;line-height:23.14px;\\">Serving as a resource for all team members</span></p>","vectortext":{"left":0,"top":0,"right":493,"bottom":30,"pngfb":false,"pr":{"l":"Lib","i":235}}}],"shapemaskId":"","xPos":456,"yPos":517,"tabIndex":11,"tabEnabled":true,"xOffset":0,"yOffset":0,"rotateXPos":256,"rotateYPos":17,"scaleX":100,"scaleY":100,"alpha":100,"depth":10,"scrolling":true,"shuffleLock":false,"data":{"hotlinkId":"","accState":0,"vectorData":{"left":0,"top":0,"right":512,"bottom":34,"altText":"Serving as a resource for all team members","pngfb":false,"pr":{"l":"Lib","i":231}},"html5data":{"xPos":0,"yPos":0,"width":512,"height":34,"strokewidth":0}},"animations":[{"kind":"animation","id":"Entrance","duration":750,"hidetextatstart":true,"animateshapewithtext":false,"tweens":[{"kind":"tween","time":0,"duration":750,"mask":{"type":"wipe","settings":[{"kind":"setting","name":"direction","value":"fromleft"}],"duration":750,"easing":"linear","easingdir":"easeinout"}}]}],"width":512,"height":34,"resume":false,"useHandCursor":true,"id":"5eDgHVKMKmI"},{"kind":"vectorshape","rotation":0,"accType":"image","cliptobounds":false,"defaultAction":"","imagelib":[{"kind":"imagedata","assetId":29,"id":"01","url":"story_content/68oAAqcXh1J_80_DX822_DY822.jpg","type":"normal","altText":"connect-1586220_1920.jpg","width":822,"height":548,"mobiledx":0,"mobiledy":0}],"shapemaskId":"","xPos":51,"yPos":175,"tabIndex":3,"tabEnabled":true,"xOffset":0,"yOffset":0,"rotateXPos":205.5,"rotateYPos":137,"scaleX":100,"scaleY":100,"alpha":100,"depth":11,"scrolling":true,"shuffleLock":false,"data":{"hotlinkId":"","accState":0,"vectorData":{"left":-2,"top":-2,"right":413,"bottom":276,"altText":"connect-1586220_1920.jpg","pngfb":false,"pr":{"l":"Lib","i":236}},"html5data":{"xPos":0,"yPos":0,"width":411,"height":274,"strokewidth":2}},"animations":[{"kind":"animation","id":"Entrance","duration":750,"hidetextatstart":true,"animateshapewithtext":false,"tweens":[{"kind":"tween","time":0,"duration":750,"alpha":{"path":[{"kind":"segment","start":"0","dstart":"0","end":"100","dend":"0"}],"duration":750,"easing":"linear","easingdir":"easein"}}]}],"width":411,"height":274,"resume":false,"useHandCursor":true,"id":"6HUBciJzE9j"},{"kind":"vectorshape","rotation":0,"accType":"text","cliptobounds":false,"defaultAction":"","textLib":[{"kind":"textdata","uniqueId":"6Wbychahm8L_695285439","id":"01","linkId":"txt__default_6Wbychahm8L","type":"vectortext","xPos":10,"yPos":5,"xAccOffset":10,"yAccOffset":5,"width":372,"height":46,"shadowIndex":-1,"scrollOverflow":false,"vartext":"<p style=\\"text-align:center;direction: ltr; padding-left: 0px\\"><span style=\\"font-family: \'Articulate Charset0_v8MBBDD1F1C\',\'Articulate\'; font-size:18.6667px; color:#1f497d;line-height:21.5973333333333px;\\">Every team member is an equally important piece of the puzzle. </span></p>","vectortext":{"left":0,"top":0,"right":349,"bottom":51,"pngfb":false,"pr":{"l":"Lib","i":238}}}],"shapemaskId":"","xPos":60,"yPos":392,"tabIndex":7,"tabEnabled":true,"xOffset":0,"yOffset":0,"rotateXPos":196,"rotateYPos":28,"scaleX":100,"scaleY":100,"alpha":100,"depth":12,"scrolling":true,"shuffleLock":false,"data":{"hotlinkId":"","accState":0,"vectorData":{"left":0,"top":0,"right":392,"bottom":56,"altText":"Every team member is an equally important piece of the puzzle. ","pngfb":false,"pr":{"l":"Lib","i":237}},"html5data":{"xPos":0,"yPos":0,"width":392,"height":56,"strokewidth":0}},"animations":[{"kind":"animation","id":"Entrance","duration":750,"hidetextatstart":true,"animateshapewithtext":false,"tweens":[{"kind":"tween","time":0,"duration":750,"alpha":{"path":[{"kind":"segment","start":"0","dstart":"0","end":"100","dend":"0"}],"duration":750,"easing":"linear","easingdir":"easein"}}]}],"width":392,"height":56,"resume":false,"useHandCursor":true,"id":"6Wbychahm8L"},{"kind":"vectorshape","rotation":0,"accType":"text","cliptobounds":false,"defaultAction":"","textLib":[{"kind":"textdata","uniqueId":"6TKtsF77Kbq_963859177","id":"01","linkId":"txt__default_6TKtsF77Kbq","type":"vectortext","xPos":10,"yPos":5,"xAccOffset":10,"yAccOffset":5,"width":148,"height":18,"shadowIndex":-1,"scrollOverflow":false,"vartext":"<p style=\\"text-align:left;direction: ltr; padding-left: 0px\\"><span style=\\"font-family: \'Open Sans Charset0_v9TY33EDE6F2\',\'Open Sans\'; font-size:13.3333px; color:#595959;line-height:18.1575520833333px;\\">Photo: Pixabay.com</span></p>","vectortext":{"left":0,"top":0,"right":129,"bottom":23,"pngfb":false,"pr":{"l":"Lib","i":102}}}],"shapemaskId":"","xPos":298,"yPos":450,"tabIndex":9,"tabEnabled":true,"xOffset":0,"yOffset":0,"rotateXPos":84,"rotateYPos":14,"scaleX":100,"scaleY":100,"alpha":100,"depth":13,"scrolling":true,"shuffleLock":false,"data":{"hotlinkId":"","accState":0,"vectorData":{"left":0,"top":0,"right":168,"bottom":28,"altText":"Photo: Pixabay.com","pngfb":false,"pr":{"l":"Lib","i":101}},"html5data":{"xPos":0,"yPos":0,"width":168,"height":28,"strokewidth":0}},"animations":[{"kind":"animation","id":"Entrance","duration":750,"hidetextatstart":true,"animateshapewithtext":false,"tweens":[{"kind":"tween","time":0,"duration":750,"alpha":{"path":[{"kind":"segment","start":"0","dstart":"0","end":"100","dend":"0"}],"duration":750,"easing":"linear","easingdir":"easein"}}]}],"width":168,"height":28,"resume":false,"useHandCursor":true,"id":"6TKtsF77Kbq"}],"startTime":-1,"elapsedTimeMode":"normal","animations":[{"kind":"animation","id":"5wM62TU18RX","duration":700,"hidetextatstart":true,"animateshapewithtext":false,"tweens":[{"kind":"tween","time":0,"duration":700,"alpha":{"path":[{"kind":"segment","start":"0","dstart":"0","end":"100","dend":"0"}],"duration":700,"easing":"linear","easingdir":"easein"}}]}],"useHandCursor":false,"resume":false,"kind":"slidelayer","isBaseLayer":true}]}');
