# Supplementary material for: Code Response Training: Improving Interprofessional Communication
Source: MedEdPORTAL. 2021 May 19;17:11155. doi: 10.15766/mep_2374-8265.11155 (PMC8131416; doi:10.15766/mep_2374-8265.11155)
Supplement: Supplementary file 1 — Module 1 Patient Safety Fundamentals folderModule 2 Communication and Teamwork folderModule 3 Pulling It Together folderModule Instructions.docxFacilitators Guide.docxSimulation Case 1.docxSimulation Case 2.docxEquipment Checklist.docxObserver Checklist.docxDebriefing Guide.docxPostcourse Evaluation.docxShort-Term Follow-Up Activity.docxLong-Term Follow-Up Activity.docx [file mep_2374-8265.11155-s001.zip › A. Module 1 Patient Safety Fundamentals/html5/data/js/5xvdnvetrGR.js]

window.globalProvideData('slide', '{"title":"What is an HRO ?","trackViews":true,"showMenuResultIcon":false,"viewGroupId":"","historyGroupId":"","videoZoom":"","scrolling":false,"transition":"tween","slideLock":false,"navIndex":-1,"globalAudioId":"","thumbnailid":"","slideNumberInScene":5,"includeInSlideCounts":true,"presenterRef":{"id":"none"},"showAnimationId":"6a0ce4uXSKO","lmsId":"Slide5","width":1024,"height":640,"resume":false,"background":{"type":"fill","fill":{"type":"linear","rotation":90,"colors":[{"kind":"color","rgb":"0xFFFFFF","alpha":100,"stop":0}]}},"id":"5xvdnvetrGR","actionGroups":{"ActGrpOnNextButtonClick":{"kind":"actiongroup","actions":[{"kind":"gotoplay","window":"_current","wndtype":"normal","objRef":{"type":"string","value":"_player.5onZNJaPQYO.6U4Qn9iEx5R"}}]},"ActGrpOnAllTimelinesComplete":{"kind":"actiongroup","actions":[{"kind":"exe_actiongroup","id":"ActGrpOnNextButtonClick"}]},"ActGrpOnPrevButtonClick":{"kind":"actiongroup","actions":[{"kind":"history_prev"}]},"NavigationRestrictionNextSlide_5xvdnvetrGR":{"kind":"actiongroup","actions":[{"kind":"exe_actiongroup","id":"ActGrpOnNextButtonClick"}]},"NavigationRestrictionPreviousSlide_5xvdnvetrGR":{"kind":"actiongroup","actions":[{"kind":"exe_actiongroup","id":"ActGrpOnPrevButtonClick"}]}},"events":[{"kind":"onbeforeslidein","actions":[{"kind":"if_action","condition":{"statement":{"kind":"compare","operator":"eq","valuea":"$WindowId","typea":"property","valueb":"_frame","typeb":"string"}},"thenActions":[{"kind":"set_frame_layout","name":"pxabnsnfns10111000101"}],"elseActions":[{"kind":"set_window_control_layout","name":"pxabnsnfns10111000101"}]}]},{"kind":"onallopentimelinescomplete","actions":[{"kind":"exe_actiongroup","id":"ActGrpOnAllTimelinesComplete"}]},{"kind":"onnextslide","actions":[{"kind":"exe_actiongroup","id":"NavigationRestrictionNextSlide_5xvdnvetrGR"}]},{"kind":"onprevslide","actions":[{"kind":"exe_actiongroup","id":"NavigationRestrictionPreviousSlide_5xvdnvetrGR"}]},{"kind":"ontimelinecomplete","actions":[{"kind":"adjustvar","variable":"_player.TimelineCompleted_5xvdnvetrGR","operator":"set","value":{"type":"boolean","value":true}},{"kind":"enable_window_control","name":"next","enable":true},{"kind":"enable_window_control","name":"swiperight","enable":true},{"kind":"gotoplay","window":"_current","wndtype":"normal","objRef":{"type":"string","value":"_player.5onZNJaPQYO.6U4Qn9iEx5R"}}]},{"kind":"ontransitionin","actions":[{"kind":"if_action","condition":{"statement":{"kind":"and","statements":[{"kind":"compare","operator":"eq","valuea":"_player.#TimelineCompleted_5xvdnvetrGR","typea":"var","valueb":false,"typeb":"boolean"}]}},"thenActions":[{"kind":"enable_window_control","name":"next","enable":false},{"kind":"enable_window_control","name":"swiperight","enable":false}]},{"kind":"adjustvar","variable":"_player.LastSlideViewed_6cGRMxCZh5v","operator":"set","value":{"type":"string","value":"_player."}},{"kind":"adjustvar","variable":"_player.LastSlideViewed_6cGRMxCZh5v","operator":"add","value":{"type":"property","value":"$AbsoluteId"}}]}],"slideLayers":[{"audiolib":[{"kind":"audio","assetId":8,"id":"5dgPOts4Bbk"}],"enableSeek":true,"enableReplay":true,"timeline":{"duration":45845,"events":[{"kind":"ontimelinetick","time":0,"actions":[{"kind":"media_seek","position":0,"objRef":{"type":"string","value":"5dgPOts4Bbk"}},{"kind":"media_play","objRef":{"type":"string","value":"5dgPOts4Bbk"}},{"kind":"set_volume","volume":100,"objRef":{"type":"string","value":"5dgPOts4Bbk"}},{"kind":"show","transition":"appear","objRef":{"type":"string","value":"69Pchw29uGf"}},{"kind":"show","transition":"custom","animationId":"Entrance","reverse":false,"objRef":{"type":"string","value":"6DRGqr6Q7sB"}},{"kind":"show","transition":"appear","objRef":{"type":"string","value":"5gwZ2bQbGVK"}},{"kind":"show","transition":"appear","objRef":{"type":"string","value":"6p5KszwQIx5"}}]},{"kind":"ontimelinetick","time":2000,"actions":[{"kind":"show","transition":"custom","animationId":"Entrance","reverse":false,"objRef":{"type":"string","value":"6p9bfPIJaRm"}},{"kind":"show","transition":"custom","animationId":"Entrance","reverse":false,"objRef":{"type":"string","value":"5bHyP4LotI8"}}]},{"kind":"ontimelinetick","time":4000,"actions":[{"kind":"show","transition":"custom","animationId":"Entrance","reverse":false,"objRef":{"type":"string","value":"65wtqovFa6B"}}]},{"kind":"ontimelinetick","time":10000,"actions":[{"kind":"show","transition":"custom","animationId":"Entrance","reverse":false,"objRef":{"type":"string","value":"6hQdFw3LuAp"}}]},{"kind":"ontimelinetick","time":16500,"actions":[{"kind":"show","transition":"custom","animationId":"Entrance","reverse":false,"objRef":{"type":"string","value":"6EopIBYPhvy"}}]},{"kind":"ontimelinetick","time":19750,"actions":[{"kind":"show","transition":"custom","animationId":"Entrance","reverse":false,"objRef":{"type":"string","value":"6qFR4aYtlQT"}}]},{"kind":"ontimelinetick","time":30000,"actions":[{"kind":"show","transition":"custom","animationId":"Entrance","reverse":false,"objRef":{"type":"string","value":"6cRaUs1Ihvv"}}]},{"kind":"ontimelinetick","time":32000,"actions":[{"kind":"show","transition":"custom","animationId":"Entrance","reverse":false,"objRef":{"type":"string","value":"5lUJ7Jy8L5A"}}]},{"kind":"ontimelinetick","time":34000,"actions":[{"kind":"show","transition":"custom","animationId":"Entrance","reverse":false,"objRef":{"type":"string","value":"5dVoIcbodoj"}}]}]},"objects":[{"kind":"vectorshape","rotation":0,"accType":"image","cliptobounds":false,"defaultAction":"","imagelib":[{"kind":"imagedata","assetId":0,"id":"01","url":"story_content/5eE7lMy0Hfo_80_DX2048_DY2048.swf","type":"normal","altText":"PSF_Body_Template_RV.png","width":1024,"height":640,"mobiledx":0,"mobiledy":0}],"shapemaskId":"","xPos":0,"yPos":0,"tabIndex":0,"tabEnabled":true,"xOffset":0,"yOffset":0,"rotateXPos":512,"rotateYPos":320,"scaleX":100,"scaleY":100,"alpha":100,"depth":1,"scrolling":false,"shuffleLock":false,"data":{"hotlinkId":"","accState":0,"vectorData":{"left":0,"top":0,"right":1024,"bottom":640,"altText":"PSF_Body_Template_RV.png","pngfb":false,"pr":{"l":"Lib","i":0}},"html5data":{"xPos":0,"yPos":0,"width":1024,"height":640,"strokewidth":0}},"width":1024,"height":640,"resume":false,"useHandCursor":true,"id":"5gwZ2bQbGVK"},{"kind":"vectorshape","rotation":0,"accType":"image","cliptobounds":false,"defaultAction":"","imagelib":[{"kind":"imagedata","assetId":1,"id":"01","url":"story_content/5hUzZTcnKKE_80_DX238_DY238.swf","type":"normal","altText":"New_Logo.png","width":238,"height":91,"mobiledx":0,"mobiledy":0}],"shapemaskId":"","xPos":881,"yPos":574,"tabIndex":12,"tabEnabled":true,"xOffset":0,"yOffset":0,"rotateXPos":59.5,"rotateYPos":22.5,"scaleX":100,"scaleY":100,"alpha":100,"depth":2,"scrolling":false,"shuffleLock":false,"data":{"hotlinkId":"","accState":0,"vectorData":{"left":0,"top":0,"right":119,"bottom":45,"altText":"New_Logo.png","pngfb":false,"pr":{"l":"Lib","i":1}},"html5data":{"xPos":0,"yPos":0,"width":119,"height":45,"strokewidth":0}},"width":119,"height":45,"resume":false,"useHandCursor":true,"id":"6p5KszwQIx5"},{"kind":"vectorshape","rotation":0,"accType":"text","cliptobounds":false,"defaultAction":"","textLib":[{"kind":"textdata","uniqueId":"69Pchw29uGf_-194543469","id":"01","linkId":"txt__default_69Pchw29uGf","type":"vectortext","xPos":10,"yPos":5,"xAccOffset":10,"yAccOffset":5,"width":806,"height":55,"shadowIndex":-1,"scrollOverflow":false,"vartext":"<p style=\\"text-align:left;direction: ltr; padding-left: 0px\\"><span style=\\"font-family: \'Open Sans Charset0_v9TY33EDE6F2\',\'Open Sans\'; font-size:40px; color:#ffffff;line-height:54.47265625px;\\"><b style=\\"font-family: \'Open SansBold CharsBoldE47A47C6\',\'Open Sans\';\\">What Is  A High Reliability Organization ?</b></span></p>","vectortext":{"left":0,"top":0,"right":816,"bottom":60,"pngfb":false,"pr":{"l":"Lib","i":37}}}],"shapemaskId":"","xPos":51,"yPos":34,"tabIndex":1,"tabEnabled":true,"xOffset":0,"yOffset":0,"rotateXPos":413,"rotateYPos":32.5,"scaleX":100,"scaleY":100,"alpha":100,"depth":3,"scrolling":true,"shuffleLock":false,"data":{"hotlinkId":"","accState":0,"vectorData":{"left":0,"top":0,"right":826,"bottom":65,"altText":"What Is  A High Reliability Organization ?","pngfb":false,"pr":{"l":"Lib","i":36}},"html5data":{"xPos":0,"yPos":0,"width":826,"height":65,"strokewidth":0}},"width":826,"height":65,"resume":false,"useHandCursor":true,"id":"69Pchw29uGf"},{"kind":"vectorshape","rotation":0,"accType":"text","cliptobounds":false,"defaultAction":"","textLib":[{"kind":"textdata","uniqueId":"6DRGqr6Q7sB_1234935679","id":"01","linkId":"txt__default_6DRGqr6Q7sB","type":"vectortext","xPos":10,"yPos":5,"xAccOffset":10,"yAccOffset":5,"width":452,"height":144,"shadowIndex":-1,"scrollOverflow":false,"vartext":"<p style=\\"text-align:left;direction: ltr; padding-left: 36px\\"><span style=\\"font-family: \'Wingdings Charset0_v8sYB58B7A1D\',\'Wingdings\'; font-size:20px; color:#17375e;line-height:23.14px; display: inline-block; text-align:left; min-width: 36px; margin-left: -36px;\\">&#167;</span><span style=\\"font-family: \'Articulate Charset0_v8MBBDD1F1C\',\'Articulate\'; font-size:20px; color:#17375e;line-height:23.14px;\\">High reliability organizations fuel a culture of trust, foster strong relationships, and tend to demonstrate five key characteristics that help them maintain reliable performance, even in the face of ongoing change.</span></p>","vectortext":{"left":0,"top":0,"right":463,"bottom":149,"pngfb":false,"pr":{"l":"Lib","i":39}}}],"shapemaskId":"","xPos":508,"yPos":128,"tabIndex":2,"tabEnabled":true,"xOffset":0,"yOffset":0,"rotateXPos":236,"rotateYPos":77,"scaleX":100,"scaleY":100,"alpha":100,"depth":4,"scrolling":true,"shuffleLock":false,"data":{"hotlinkId":"","accState":0,"vectorData":{"left":0,"top":0,"right":472,"bottom":154,"altText":"High reliability organizations fuel a culture of trust, foster strong relationships, and tend to demonstrate five key characteristics that help them maintain reliable performance, even in the face of ongoing change.","pngfb":false,"pr":{"l":"Lib","i":38}},"html5data":{"xPos":0,"yPos":0,"width":472,"height":154,"strokewidth":0}},"animations":[{"kind":"animation","id":"Entrance","duration":750,"hidetextatstart":true,"animateshapewithtext":false,"tweens":[{"kind":"tween","time":0,"duration":750,"alpha":{"path":[{"kind":"segment","start":"0","dstart":"0","end":"100","dend":"0"}],"duration":750,"easing":"linear","easingdir":"easein"}}]}],"width":472,"height":154,"resume":false,"useHandCursor":true,"id":"6DRGqr6Q7sB"},{"kind":"vectorshape","rotation":0,"accType":"text","cliptobounds":false,"defaultAction":"","shapemaskId":"","xPos":40,"yPos":136,"tabIndex":3,"tabEnabled":true,"xOffset":0,"yOffset":0,"rotateXPos":208,"rotateYPos":200,"scaleX":100,"scaleY":100,"alpha":100,"depth":5,"scrolling":true,"shuffleLock":false,"data":{"hotlinkId":"","accState":0,"vectorData":{"left":-3,"top":-3,"right":418,"bottom":402,"altText":"Rectangle 1","pngfb":false,"pr":{"l":"Lib","i":40}},"html5data":{"xPos":0,"yPos":0,"width":416,"height":400,"strokewidth":3}},"animations":[{"kind":"animation","id":"Entrance","duration":250,"hidetextatstart":true,"returntextatend":false,"animateshapewithtext":false,"tweens":[{"kind":"tween","time":0,"duration":250,"scale":{"path":[{"kind":"segment","startx":"$ScaleX","starty":"$ScaleY","dsx":"-90","dsy":"-90","endx":"100","endy":"100","dex":"0","dey":"0","startrelative":false,"endrelative":true}],"textonly":false,"useglobalaxes":true,"duration":250,"easing":"linear","easingdir":"easein"}}]}],"width":416,"height":400,"resume":false,"useHandCursor":true,"id":"6p9bfPIJaRm"},{"kind":"vectorshape","rotation":0,"accType":"text","cliptobounds":false,"defaultAction":"","textLib":[{"kind":"textdata","uniqueId":"5bHyP4LotI8_-1767512017","id":"01","linkId":"txt__default_5bHyP4LotI8","type":"vectortext","xPos":10,"yPos":5,"xAccOffset":10,"yAccOffset":5,"width":268,"height":32,"shadowIndex":-1,"scrollOverflow":false,"vartext":"<p style=\\"text-align:left;direction: ltr; padding-left: 0px\\"><span style=\\"font-family: \'Open Sans Charset0_v9TY33EDE6F2\',\'Open Sans\'; font-size:22.7556px; color:#254061;line-height:30.9888905050854px;\\"><u><b style=\\"font-family: \'Open SansBold CharsBoldE47A47C6\',\'Open Sans\';\\">5 Critical Behaviors:</b></u></span></p>","vectortext":{"left":0,"top":0,"right":237,"bottom":37,"pngfb":false,"pr":{"l":"Lib","i":42}}}],"shapemaskId":"","xPos":112,"yPos":152,"tabIndex":4,"tabEnabled":true,"xOffset":0,"yOffset":0,"rotateXPos":144,"rotateYPos":21,"scaleX":100,"scaleY":100,"alpha":100,"depth":6,"scrolling":true,"shuffleLock":false,"data":{"hotlinkId":"","accState":0,"vectorData":{"left":0,"top":0,"right":288,"bottom":42,"altText":"5 Critical Behaviors:","pngfb":false,"pr":{"l":"Lib","i":41}},"html5data":{"xPos":0,"yPos":0,"width":288,"height":42,"strokewidth":0}},"animations":[{"kind":"animation","id":"Entrance","duration":250,"hidetextatstart":true,"returntextatend":false,"animateshapewithtext":false,"tweens":[{"kind":"tween","time":0,"duration":250,"scale":{"path":[{"kind":"segment","startx":"$ScaleX","starty":"$ScaleY","dsx":"-90","dsy":"-90","endx":"100","endy":"100","dex":"0","dey":"0","startrelative":false,"endrelative":true}],"textonly":false,"useglobalaxes":true,"duration":250,"easing":"linear","easingdir":"easein"}}]}],"width":288,"height":42,"resume":false,"useHandCursor":true,"id":"5bHyP4LotI8"},{"kind":"vectorshape","rotation":0,"accType":"text","cliptobounds":false,"defaultAction":"","textLib":[{"kind":"textdata","uniqueId":"65wtqovFa6B_-168538020","id":"01","linkId":"txt__default_65wtqovFa6B","type":"vectortext","xPos":10,"yPos":5,"xAccOffset":10,"yAccOffset":5,"width":356,"height":32,"shadowIndex":-1,"scrollOverflow":false,"vartext":"<p style=\\"text-align:left;direction: ltr; padding-left: 0px\\"><span style=\\"font-family: \'Open Sans Charset0_v9TY33EDE6F2\',\'Open Sans\'; font-size:22.7556px; color:#c0504d;line-height:30.9888905050854px;\\"><b style=\\"font-family: \'Open SansBold CharsBoldE47A47C6\',\'Open Sans\';\\">1. Preoccupation with failure</b></span></p>","vectortext":{"left":0,"top":0,"right":342,"bottom":37,"pngfb":false,"pr":{"l":"Lib","i":44}}}],"shapemaskId":"","xPos":64,"yPos":208,"tabIndex":5,"tabEnabled":true,"xOffset":0,"yOffset":0,"rotateXPos":188,"rotateYPos":21,"scaleX":100,"scaleY":100,"alpha":100,"depth":7,"scrolling":true,"shuffleLock":false,"data":{"hotlinkId":"","accState":0,"vectorData":{"left":0,"top":0,"right":376,"bottom":42,"altText":"1. Preoccupation with failure","pngfb":false,"pr":{"l":"Lib","i":43}},"html5data":{"xPos":0,"yPos":0,"width":376,"height":42,"strokewidth":0}},"animations":[{"kind":"animation","id":"Entrance","duration":750,"hidetextatstart":true,"animateshapewithtext":false,"tweens":[{"kind":"tween","time":0,"duration":750,"mask":{"type":"wipe","settings":[{"kind":"setting","name":"direction","value":"fromleft"}],"duration":750,"easing":"linear","easingdir":"easeinout"}}]}],"width":376,"height":42,"resume":false,"useHandCursor":true,"id":"65wtqovFa6B"},{"kind":"vectorshape","rotation":0,"accType":"text","cliptobounds":false,"defaultAction":"","textLib":[{"kind":"textdata","uniqueId":"6hQdFw3LuAp_-1282400828","id":"01","linkId":"txt__default_6hQdFw3LuAp","type":"vectortext","xPos":10,"yPos":5,"xAccOffset":10,"yAccOffset":5,"width":476,"height":120,"shadowIndex":-1,"scrollOverflow":false,"vartext":"<p style=\\"text-align:left;direction: ltr; padding-left: 36px\\"><span style=\\"font-family: \'Wingdings Charset0_v8sYB58B7A1D\',\'Wingdings\'; font-size:20px; color:#17375e;line-height:23.14px; display: inline-block; text-align:left; min-width: 36px; margin-left: -36px;\\">&#167;</span><span style=\\"font-family: \'Articulate Charset0_v8MBBDD1F1C\',\'Articulate\'; font-size:20px; color:#17375e;line-height:23.14px;\\">HRO’s demand that people coordinate their attention and action to continually improve the functioning of the organization, while acknowledging that there is always room for further improvement.</span></p>","vectortext":{"left":0,"top":0,"right":475,"bottom":125,"pngfb":false,"pr":{"l":"Lib","i":46}}}],"shapemaskId":"","xPos":508,"yPos":290,"tabIndex":7,"tabEnabled":true,"xOffset":0,"yOffset":0,"rotateXPos":248,"rotateYPos":65,"scaleX":100,"scaleY":100,"alpha":100,"depth":8,"scrolling":true,"shuffleLock":false,"data":{"hotlinkId":"","accState":0,"vectorData":{"left":0,"top":0,"right":496,"bottom":130,"altText":"HRO’s demand that people coordinate their attention and action to continually improve the functioning of the organization, while acknowledging that there is always room for further improvement.","pngfb":false,"pr":{"l":"Lib","i":45}},"html5data":{"xPos":0,"yPos":0,"width":496,"height":130,"strokewidth":0}},"animations":[{"kind":"animation","id":"Entrance","duration":750,"hidetextatstart":true,"animateshapewithtext":false,"tweens":[{"kind":"tween","time":0,"duration":750,"alpha":{"path":[{"kind":"segment","start":"0","dstart":"0","end":"100","dend":"0"}],"duration":750,"easing":"linear","easingdir":"easein"}}]}],"width":496,"height":130,"resume":false,"useHandCursor":true,"id":"6hQdFw3LuAp"},{"kind":"vectorshape","rotation":0,"accType":"text","cliptobounds":false,"defaultAction":"","textLib":[{"kind":"textdata","uniqueId":"6EopIBYPhvy_-633622725","id":"01","linkId":"txt__default_6EopIBYPhvy","type":"vectortext","xPos":10,"yPos":5,"xAccOffset":10,"yAccOffset":5,"width":356,"height":64,"shadowIndex":-1,"scrollOverflow":false,"vartext":"<p style=\\"text-align:left;direction: ltr; padding-left: 0px\\"><span style=\\"font-family: \'Open Sans Charset0_v9TY33EDE6F2\',\'Open Sans\'; font-size:22.7556px; color:#c0504d;line-height:30.9888905050854px;\\"><b style=\\"font-family: \'Open SansBold CharsBoldE47A47C6\',\'Open Sans\';\\">2. Reluctance to simplify</b><br /></span><span style=\\"font-family: \'Open Sans Charset0_v9TY33EDE6F2\',\'Open Sans\'; font-size:22.7556px; color:#c0504d;line-height:30.9888905050854px;\\">     interpretations</span></p>","vectortext":{"left":0,"top":0,"right":292,"bottom":69,"pngfb":false,"pr":{"l":"Lib","i":48}}}],"shapemaskId":"","xPos":64,"yPos":260,"tabIndex":6,"tabEnabled":true,"xOffset":0,"yOffset":0,"rotateXPos":188,"rotateYPos":37,"scaleX":100,"scaleY":100,"alpha":100,"depth":9,"scrolling":true,"shuffleLock":false,"data":{"hotlinkId":"","accState":0,"vectorData":{"left":0,"top":0,"right":376,"bottom":74,"altText":"2. Reluctance to simplify\\r     interpretations","pngfb":false,"pr":{"l":"Lib","i":47}},"html5data":{"xPos":0,"yPos":0,"width":376,"height":74,"strokewidth":0}},"animations":[{"kind":"animation","id":"Entrance","duration":750,"hidetextatstart":true,"animateshapewithtext":false,"tweens":[{"kind":"tween","time":0,"duration":750,"mask":{"type":"wipe","settings":[{"kind":"setting","name":"direction","value":"fromleft"}],"duration":750,"easing":"linear","easingdir":"easeinout"}}]}],"width":376,"height":74,"resume":false,"useHandCursor":true,"id":"6EopIBYPhvy"},{"kind":"vectorshape","rotation":0,"accType":"text","cliptobounds":false,"defaultAction":"","textLib":[{"kind":"textdata","uniqueId":"6qFR4aYtlQT_-1327926987","id":"01","linkId":"txt__default_6qFR4aYtlQT","type":"vectortext","xPos":10,"yPos":5,"xAccOffset":10,"yAccOffset":5,"width":460,"height":168,"shadowIndex":-1,"scrollOverflow":false,"vartext":"<p style=\\"text-align:left;direction: ltr; padding-left: 40px\\"><span style=\\"font-family: \'Wingdings Charset0_v8sYB58B7A1D\',\'Wingdings\'; font-size:20px; color:#17375e;line-height:23.14px; display: inline-block; text-align:left; min-width: 40px; margin-left: -40px;\\">&#167;</span><span style=\\"font-family: \'Articulate Charset0_v8MBBDD1F1C\',\'Articulate\'; font-size:20px; color:#17375e;line-height:23.14px;\\">High reliability organizations have their roots in studies of organizations across many industries where failure has drastic consequences and coordinated efforts are needed to ensure safe outcomes (e.g., commercial aviation, nuclear power, and naval aircraft carrier operations).</span></p>","vectortext":{"left":0,"top":0,"right":448,"bottom":173,"pngfb":false,"pr":{"l":"Lib","i":50}}}],"shapemaskId":"","xPos":508,"yPos":424,"tabIndex":10,"tabEnabled":true,"xOffset":0,"yOffset":0,"rotateXPos":240,"rotateYPos":89,"scaleX":100,"scaleY":100,"alpha":100,"depth":10,"scrolling":true,"shuffleLock":false,"data":{"hotlinkId":"","accState":0,"vectorData":{"left":0,"top":0,"right":480,"bottom":178,"altText":"High reliability organizations have their roots in studies of organizations across many industries where failure has drastic consequences and coordinated efforts are needed to ensure safe outcomes (e.g., commercial aviation, nuclear power, and naval aircraft carrier operations).","pngfb":false,"pr":{"l":"Lib","i":49}},"html5data":{"xPos":0,"yPos":0,"width":480,"height":178,"strokewidth":0}},"animations":[{"kind":"animation","id":"Entrance","duration":750,"hidetextatstart":true,"animateshapewithtext":false,"tweens":[{"kind":"tween","time":0,"duration":750,"alpha":{"path":[{"kind":"segment","start":"0","dstart":"0","end":"100","dend":"0"}],"duration":750,"easing":"linear","easingdir":"easein"}}]}],"width":480,"height":178,"resume":false,"useHandCursor":true,"id":"6qFR4aYtlQT"},{"kind":"vectorshape","rotation":0,"accType":"text","cliptobounds":false,"defaultAction":"","textLib":[{"kind":"textdata","uniqueId":"6cRaUs1Ihvv_224893451","id":"01","linkId":"txt__default_6cRaUs1Ihvv","type":"vectortext","xPos":10,"yPos":5,"xAccOffset":10,"yAccOffset":5,"width":356,"height":32,"shadowIndex":-1,"scrollOverflow":false,"vartext":"<p style=\\"text-align:left;direction: ltr; padding-left: 0px\\"><span style=\\"font-family: \'Open Sans Charset0_v9TY33EDE6F2\',\'Open Sans\'; font-size:22.7556px; color:#c0504d;line-height:30.9888905050854px;\\"><b style=\\"font-family: \'Open SansBold CharsBoldE47A47C6\',\'Open Sans\';\\">3. Sensitive to operations</b></span></p>","vectortext":{"left":0,"top":0,"right":300,"bottom":37,"pngfb":false,"pr":{"l":"Lib","i":51}}}],"shapemaskId":"","xPos":64,"yPos":344,"tabIndex":8,"tabEnabled":true,"xOffset":0,"yOffset":0,"rotateXPos":188,"rotateYPos":21,"scaleX":100,"scaleY":100,"alpha":100,"depth":11,"scrolling":true,"shuffleLock":false,"data":{"hotlinkId":"","accState":0,"vectorData":{"left":0,"top":0,"right":376,"bottom":42,"altText":"3. Sensitive to operations","pngfb":false,"pr":{"l":"Lib","i":43}},"html5data":{"xPos":0,"yPos":0,"width":376,"height":42,"strokewidth":0}},"animations":[{"kind":"animation","id":"Entrance","duration":750,"hidetextatstart":true,"animateshapewithtext":false,"tweens":[{"kind":"tween","time":0,"duration":750,"mask":{"type":"wipe","settings":[{"kind":"setting","name":"direction","value":"fromleft"}],"duration":750,"easing":"linear","easingdir":"easeinout"}}]}],"width":376,"height":42,"resume":false,"useHandCursor":true,"id":"6cRaUs1Ihvv"},{"kind":"vectorshape","rotation":0,"accType":"text","cliptobounds":false,"defaultAction":"","textLib":[{"kind":"textdata","uniqueId":"5lUJ7Jy8L5A_-101962195","id":"01","linkId":"txt__default_5lUJ7Jy8L5A","type":"vectortext","xPos":10,"yPos":5,"xAccOffset":10,"yAccOffset":5,"width":356,"height":32,"shadowIndex":-1,"scrollOverflow":false,"vartext":"<p style=\\"text-align:left;direction: ltr; padding-left: 0px\\"><span style=\\"font-family: \'Open Sans Charset0_v9TY33EDE6F2\',\'Open Sans\'; font-size:22.7556px; color:#c0504d;line-height:30.9888905050854px;\\"><b style=\\"font-family: \'Open SansBold CharsBoldE47A47C6\',\'Open Sans\';\\">4. Commitment to resilience</b></span></p>","vectortext":{"left":0,"top":0,"right":337,"bottom":37,"pngfb":false,"pr":{"l":"Lib","i":52}}}],"shapemaskId":"","xPos":64,"yPos":396,"tabIndex":9,"tabEnabled":true,"xOffset":0,"yOffset":0,"rotateXPos":188,"rotateYPos":21,"scaleX":100,"scaleY":100,"alpha":100,"depth":12,"scrolling":true,"shuffleLock":false,"data":{"hotlinkId":"","accState":0,"vectorData":{"left":0,"top":0,"right":376,"bottom":42,"altText":"4. Commitment to resilience","pngfb":false,"pr":{"l":"Lib","i":43}},"html5data":{"xPos":0,"yPos":0,"width":376,"height":42,"strokewidth":0}},"animations":[{"kind":"animation","id":"Entrance","duration":750,"hidetextatstart":true,"animateshapewithtext":false,"tweens":[{"kind":"tween","time":0,"duration":750,"mask":{"type":"wipe","settings":[{"kind":"setting","name":"direction","value":"fromleft"}],"duration":750,"easing":"linear","easingdir":"easeinout"}}]}],"width":376,"height":42,"resume":false,"useHandCursor":true,"id":"5lUJ7Jy8L5A"},{"kind":"vectorshape","rotation":0,"accType":"text","cliptobounds":false,"defaultAction":"","textLib":[{"kind":"textdata","uniqueId":"5dVoIcbodoj_1001173756","id":"01","linkId":"txt__default_5dVoIcbodoj","type":"vectortext","xPos":10,"yPos":5,"xAccOffset":10,"yAccOffset":5,"width":356,"height":32,"shadowIndex":-1,"scrollOverflow":false,"vartext":"<p style=\\"text-align:left;direction: ltr; padding-left: 0px\\"><span style=\\"font-family: \'Open Sans Charset0_v9TY33EDE6F2\',\'Open Sans\'; font-size:22.7556px; color:#c0504d;line-height:30.9888905050854px;\\"><b style=\\"font-family: \'Open SansBold CharsBoldE47A47C6\',\'Open Sans\';\\">5. Deference to expertise</b></span></p>","vectortext":{"left":0,"top":0,"right":299,"bottom":37,"pngfb":false,"pr":{"l":"Lib","i":53}}}],"shapemaskId":"","xPos":64,"yPos":448,"tabIndex":11,"tabEnabled":true,"xOffset":0,"yOffset":0,"rotateXPos":188,"rotateYPos":21,"scaleX":100,"scaleY":100,"alpha":100,"depth":13,"scrolling":true,"shuffleLock":false,"data":{"hotlinkId":"","accState":0,"vectorData":{"left":0,"top":0,"right":376,"bottom":42,"altText":"5. Deference to expertise","pngfb":false,"pr":{"l":"Lib","i":43}},"html5data":{"xPos":0,"yPos":0,"width":376,"height":42,"strokewidth":0}},"animations":[{"kind":"animation","id":"Entrance","duration":750,"hidetextatstart":true,"animateshapewithtext":false,"tweens":[{"kind":"tween","time":0,"duration":750,"mask":{"type":"wipe","settings":[{"kind":"setting","name":"direction","value":"fromleft"}],"duration":750,"easing":"linear","easingdir":"easeinout"}}]}],"width":376,"height":42,"resume":false,"useHandCursor":true,"id":"5dVoIcbodoj"}],"startTime":-1,"elapsedTimeMode":"normal","animations":[{"kind":"animation","id":"6a0ce4uXSKO","duration":700,"hidetextatstart":true,"animateshapewithtext":false,"tweens":[{"kind":"tween","time":0,"duration":700,"alpha":{"path":[{"kind":"segment","start":"0","dstart":"0","end":"100","dend":"0"}],"duration":700,"easing":"linear","easingdir":"easein"}}]}],"useHandCursor":false,"resume":false,"kind":"slidelayer","isBaseLayer":true}]}');
