# Supplementary material for: Code Response Training: Improving Interprofessional Communication
Source: MedEdPORTAL. 2021 May 19;17:11155. doi: 10.15766/mep_2374-8265.11155 (PMC8131416; doi:10.15766/mep_2374-8265.11155)
Supplement: Supplementary file 1 — Module 1 Patient Safety Fundamentals folderModule 2 Communication and Teamwork folderModule 3 Pulling It Together folderModule Instructions.docxFacilitators Guide.docxSimulation Case 1.docxSimulation Case 2.docxEquipment Checklist.docxObserver Checklist.docxDebriefing Guide.docxPostcourse Evaluation.docxShort-Term Follow-Up Activity.docxLong-Term Follow-Up Activity.docx [file mep_2374-8265.11155-s001.zip › A. Module 1 Patient Safety Fundamentals/html5/data/js/64MVg0NYhCK.js]

window.globalProvideData('slide', '{"title":"Story Scenario","trackViews":true,"showMenuResultIcon":false,"viewGroupId":"","historyGroupId":"","videoZoom":"","scrolling":false,"transition":"tween","slideLock":false,"navIndex":-1,"globalAudioId":"","thumbnailid":"","slideNumberInScene":7,"includeInSlideCounts":true,"presenterRef":{"id":"none"},"showAnimationId":"6o4gDUuJgLD","lmsId":"Slide7","width":1024,"height":640,"resume":false,"background":{"type":"fill","fill":{"type":"linear","rotation":90,"colors":[{"kind":"color","rgb":"0xFFFFFF","alpha":100,"stop":0}]}},"id":"64MVg0NYhCK","actionGroups":{"ActGrpOnNextButtonClick":{"kind":"actiongroup","actions":[{"kind":"gotoplay","window":"_current","wndtype":"normal","objRef":{"type":"string","value":"_player.5onZNJaPQYO.6D9eObF7Rxp"}}]},"ActGrpOnPrevButtonClick":{"kind":"actiongroup","actions":[{"kind":"history_prev"}]},"NavigationRestrictionNextSlide_64MVg0NYhCK":{"kind":"actiongroup","actions":[{"kind":"exe_actiongroup","id":"ActGrpOnNextButtonClick"}]},"NavigationRestrictionPreviousSlide_64MVg0NYhCK":{"kind":"actiongroup","actions":[{"kind":"exe_actiongroup","id":"ActGrpOnPrevButtonClick"}]}},"events":[{"kind":"onbeforeslidein","actions":[{"kind":"if_action","condition":{"statement":{"kind":"compare","operator":"eq","valuea":"$WindowId","typea":"property","valueb":"_frame","typeb":"string"}},"thenActions":[{"kind":"set_frame_layout","name":"pxabnsnfns10111000101"}],"elseActions":[{"kind":"set_window_control_layout","name":"pxabnsnfns10111000101"}]}]},{"kind":"onnextslide","actions":[{"kind":"exe_actiongroup","id":"NavigationRestrictionNextSlide_64MVg0NYhCK"}]},{"kind":"onprevslide","actions":[{"kind":"exe_actiongroup","id":"NavigationRestrictionPreviousSlide_64MVg0NYhCK"}]},{"kind":"ontransitionin","actions":[{"kind":"if_action","condition":{"statement":{"kind":"and","statements":[{"kind":"compare","operator":"eq","valuea":"_player.#TimelineCompleted_64MVg0NYhCK","typea":"var","valueb":false,"typeb":"boolean"}]}},"thenActions":[{"kind":"enable_window_control","name":"next","enable":false},{"kind":"enable_window_control","name":"swiperight","enable":false}]},{"kind":"adjustvar","variable":"_player.LastSlideViewed_6cGRMxCZh5v","operator":"set","value":{"type":"string","value":"_player."}},{"kind":"adjustvar","variable":"_player.LastSlideViewed_6cGRMxCZh5v","operator":"add","value":{"type":"property","value":"$AbsoluteId"}}]},{"kind":"ontimelinecomplete","actions":[{"kind":"adjustvar","variable":"_player.TimelineCompleted_64MVg0NYhCK","operator":"set","value":{"type":"boolean","value":true}},{"kind":"enable_window_control","name":"next","enable":true},{"kind":"enable_window_control","name":"swiperight","enable":true}]}],"slideLayers":[{"audiolib":[{"kind":"audio","assetId":14,"id":"5tqHGpjK0Li"}],"enableSeek":true,"enableReplay":true,"timeline":{"duration":29937,"events":[{"kind":"ontimelinetick","time":0,"actions":[{"kind":"media_seek","position":0,"objRef":{"type":"string","value":"5tqHGpjK0Li"}},{"kind":"media_play","objRef":{"type":"string","value":"5tqHGpjK0Li"}},{"kind":"set_volume","volume":100,"objRef":{"type":"string","value":"5tqHGpjK0Li"}},{"kind":"show","transition":"appear","objRef":{"type":"string","value":"5evhtfOMq06"}},{"kind":"show","transition":"custom","animationId":"Entrance","reverse":false,"objRef":{"type":"string","value":"6GKPe3UyfEB"}},{"kind":"show","transition":"appear","objRef":{"type":"string","value":"6QSDLr9WApC"}},{"kind":"show","transition":"custom","animationId":"Entrance","reverse":false,"objRef":{"type":"string","value":"5fepcDI2r58"}},{"kind":"show","transition":"custom","animationId":"Entrance","reverse":false,"objRef":{"type":"string","value":"6ebuzJATMa0"}},{"kind":"show","transition":"appear","objRef":{"type":"string","value":"5gwZ2bQbGVK"}},{"kind":"show","transition":"appear","objRef":{"type":"string","value":"6p5KszwQIx5"}}]},{"kind":"ontimelinetick","time":7500,"actions":[{"kind":"show","transition":"custom","animationId":"Entrance","reverse":false,"objRef":{"type":"string","value":"5cf9BcKEguo"}}]},{"kind":"ontimelinetick","time":15000,"actions":[{"kind":"show","transition":"custom","animationId":"Entrance","reverse":false,"objRef":{"type":"string","value":"6nZ2lHw01RY"}}]},{"kind":"ontimelinetick","time":23500,"actions":[{"kind":"show","transition":"custom","animationId":"Entrance","reverse":false,"objRef":{"type":"string","value":"5XRiPcBM0gU"}}]}]},"objects":[{"kind":"vectorshape","rotation":0,"accType":"image","cliptobounds":false,"defaultAction":"","imagelib":[{"kind":"imagedata","assetId":0,"id":"01","url":"story_content/5eE7lMy0Hfo_80_DX2048_DY2048.swf","type":"normal","altText":"PSF_Body_Template_RV.png","width":1024,"height":640,"mobiledx":0,"mobiledy":0}],"shapemaskId":"","xPos":0,"yPos":0,"tabIndex":0,"tabEnabled":true,"xOffset":0,"yOffset":0,"rotateXPos":512,"rotateYPos":320,"scaleX":100,"scaleY":100,"alpha":100,"depth":1,"scrolling":false,"shuffleLock":false,"data":{"hotlinkId":"","accState":0,"vectorData":{"left":0,"top":0,"right":1024,"bottom":640,"altText":"PSF_Body_Template_RV.png","pngfb":false,"pr":{"l":"Lib","i":0}},"html5data":{"xPos":0,"yPos":0,"width":1024,"height":640,"strokewidth":0}},"width":1024,"height":640,"resume":false,"useHandCursor":true,"id":"5gwZ2bQbGVK"},{"kind":"vectorshape","rotation":0,"accType":"image","cliptobounds":false,"defaultAction":"","imagelib":[{"kind":"imagedata","assetId":1,"id":"01","url":"story_content/5hUzZTcnKKE_80_DX238_DY238.swf","type":"normal","altText":"New_Logo.png","width":238,"height":91,"mobiledx":0,"mobiledy":0}],"shapemaskId":"","xPos":881,"yPos":574,"tabIndex":9,"tabEnabled":true,"xOffset":0,"yOffset":0,"rotateXPos":59.5,"rotateYPos":22.5,"scaleX":100,"scaleY":100,"alpha":100,"depth":2,"scrolling":false,"shuffleLock":false,"data":{"hotlinkId":"","accState":0,"vectorData":{"left":0,"top":0,"right":119,"bottom":45,"altText":"New_Logo.png","pngfb":false,"pr":{"l":"Lib","i":1}},"html5data":{"xPos":0,"yPos":0,"width":119,"height":45,"strokewidth":0}},"width":119,"height":45,"resume":false,"useHandCursor":true,"id":"6p5KszwQIx5"},{"kind":"vectorshape","rotation":0,"accType":"text","cliptobounds":false,"defaultAction":"","textLib":[{"kind":"textdata","uniqueId":"5evhtfOMq06_-2101807768","id":"01","linkId":"txt__default_5evhtfOMq06","type":"vectortext","xPos":10,"yPos":5,"xAccOffset":10,"yAccOffset":5,"width":684,"height":55,"shadowIndex":-1,"scrollOverflow":false,"vartext":"<p style=\\"text-align:left;direction: ltr; padding-left: 0px\\"><span style=\\"font-family: \'Open Sans Charset0_v9TY33EDE6F2\',\'Open Sans\'; font-size:40px; color:#ffffff;line-height:54.47265625px;\\"><b style=\\"font-family: \'Open SansBold CharsBoldE47A47C6\',\'Open Sans\';\\">The Story of Two 14 Year-Old Boys </b></span></p>","vectortext":{"left":0,"top":0,"right":694,"bottom":60,"pngfb":false,"pr":{"l":"Lib","i":93}}}],"shapemaskId":"","xPos":51,"yPos":34,"tabIndex":1,"tabEnabled":true,"xOffset":0,"yOffset":0,"rotateXPos":352,"rotateYPos":32.5,"scaleX":100,"scaleY":100,"alpha":100,"depth":3,"scrolling":true,"shuffleLock":false,"data":{"hotlinkId":"","accState":0,"vectorData":{"left":0,"top":0,"right":704,"bottom":65,"altText":"The Story of Two 14 Year-Old Boys ","pngfb":false,"pr":{"l":"Lib","i":92}},"html5data":{"xPos":0,"yPos":0,"width":704,"height":65,"strokewidth":0}},"width":704,"height":65,"resume":false,"useHandCursor":true,"id":"5evhtfOMq06"},{"kind":"vectorshape","rotation":0,"accType":"image","cliptobounds":false,"defaultAction":"","imagelib":[{"kind":"imagedata","assetId":11,"id":"01","url":"story_content/6CZG3d5Wrgp_80_DX752_DY752.swf","type":"normal","altText":"Pasted Image (695x588).png","width":695,"height":588,"mobiledx":0,"mobiledy":0}],"shapemaskId":"","xPos":1089,"yPos":167,"tabIndex":3,"tabEnabled":true,"xOffset":0,"yOffset":0,"rotateXPos":188,"rotateYPos":159,"scaleX":100,"scaleY":100,"alpha":100,"depth":4,"scrolling":true,"shuffleLock":false,"data":{"hotlinkId":"","accState":0,"vectorData":{"left":0,"top":0,"right":376,"bottom":318,"altText":"Pasted Image (695x588).png","pngfb":false,"pr":{"l":"Lib","i":94}},"html5data":{"xPos":0,"yPos":0,"width":376,"height":318,"strokewidth":0}},"animations":[{"kind":"animation","id":"Entrance","duration":750,"hidetextatstart":true,"animateshapewithtext":false,"tweens":[{"kind":"tween","time":0,"duration":750,"alpha":{"path":[{"kind":"segment","start":"0","dstart":"0","end":"100","dend":"0"}],"duration":750,"easing":"linear","easingdir":"easein"}}]}],"width":376,"height":318,"resume":false,"useHandCursor":true,"id":"6GKPe3UyfEB"},{"kind":"vectorshape","rotation":0,"accType":"text","cliptobounds":false,"defaultAction":"","textLib":[{"kind":"textdata","uniqueId":"5cf9BcKEguo_-2011243981","id":"01","linkId":"txt__default_5cf9BcKEguo","type":"vectortext","xPos":10,"yPos":5,"xAccOffset":10,"yAccOffset":5,"width":460,"height":100,"shadowIndex":-1,"scrollOverflow":false,"vartext":"<p style=\\"text-align:left;direction: ltr; padding-left: 36px\\"><span style=\\"font-family: \'Wingdings Charset0_v8sYB58B7A1D\',\'Wingdings\'; font-size:21.3333px; color:#17375e;line-height:24.6826666666667px; display: inline-block; text-align:left; min-width: 36px; margin-left: -36px;\\">&#167;</span><span style=\\"font-family: \'Articulate Charset0_v8MBBDD1F1C\',\'Articulate\'; font-size:21.3333px; color:#17375e;line-height:24.6826666666667px;\\">Two 14 yr old boys, injured in the same motor vehicle collision, with almost identical injuries, arrived in a pediatric ED at almost the same time.</span></p>","vectortext":{"left":0,"top":0,"right":466,"bottom":105,"pngfb":false,"pr":{"l":"Lib","i":96}}}],"shapemaskId":"","xPos":48,"yPos":160,"tabIndex":2,"tabEnabled":true,"xOffset":0,"yOffset":0,"rotateXPos":240,"rotateYPos":55,"scaleX":100,"scaleY":100,"alpha":100,"depth":5,"scrolling":true,"shuffleLock":false,"data":{"hotlinkId":"","accState":0,"vectorData":{"left":0,"top":0,"right":480,"bottom":110,"altText":"Two 14 yr old boys, injured in the same motor vehicle collision, with almost identical injuries, arrived in a pediatric ED at almost the same time.","pngfb":false,"pr":{"l":"Lib","i":95}},"html5data":{"xPos":0,"yPos":0,"width":480,"height":110,"strokewidth":0}},"animations":[{"kind":"animation","id":"Entrance","duration":750,"hidetextatstart":true,"animateshapewithtext":false,"tweens":[{"kind":"tween","time":0,"duration":750,"mask":{"type":"wipe","settings":[{"kind":"setting","name":"direction","value":"fromleft"}],"duration":750,"easing":"linear","easingdir":"easeinout"}}]}],"width":480,"height":110,"resume":false,"useHandCursor":true,"id":"5cf9BcKEguo"},{"kind":"vectorshape","rotation":0,"accType":"text","cliptobounds":false,"defaultAction":"","textLib":[{"kind":"textdata","uniqueId":"6nZ2lHw01RY_-1787217677","id":"01","linkId":"txt__default_6nZ2lHw01RY","type":"vectortext","xPos":10,"yPos":5,"xAccOffset":10,"yAccOffset":5,"width":460,"height":100,"shadowIndex":-1,"scrollOverflow":false,"vartext":"<p style=\\"text-align:left;direction: ltr; padding-left: 36px\\"><span style=\\"font-family: \'Wingdings Charset0_v8sYB58B7A1D\',\'Wingdings\'; font-size:21.3333px; color:#17375e;line-height:24.6826666666667px; display: inline-block; text-align:left; min-width: 36px; margin-left: -36px;\\">&#167;</span><span style=\\"font-family: \'Articulate Charset0_v8MBBDD1F1C\',\'Articulate\'; font-size:21.3333px; color:#17375e;line-height:24.6826666666667px;\\">The boy who arrived first, was seen by the primary trauma team, quickly stabilized, went to the OR and then the PICU and ultimately survived.</span></p>","vectortext":{"left":0,"top":0,"right":472,"bottom":105,"pngfb":false,"pr":{"l":"Lib","i":97}}}],"shapemaskId":"","xPos":48,"yPos":280,"tabIndex":5,"tabEnabled":true,"xOffset":0,"yOffset":0,"rotateXPos":240,"rotateYPos":55,"scaleX":100,"scaleY":100,"alpha":100,"depth":6,"scrolling":true,"shuffleLock":false,"data":{"hotlinkId":"","accState":0,"vectorData":{"left":0,"top":0,"right":480,"bottom":110,"altText":"The boy who arrived first, was seen by the primary trauma team, quickly stabilized, went to the OR and then the PICU and ultimately survived.","pngfb":false,"pr":{"l":"Lib","i":95}},"html5data":{"xPos":0,"yPos":0,"width":480,"height":110,"strokewidth":0}},"animations":[{"kind":"animation","id":"Entrance","duration":750,"hidetextatstart":true,"animateshapewithtext":false,"tweens":[{"kind":"tween","time":0,"duration":750,"mask":{"type":"wipe","settings":[{"kind":"setting","name":"direction","value":"fromleft"}],"duration":750,"easing":"linear","easingdir":"easeinout"}}]}],"width":480,"height":110,"resume":false,"useHandCursor":true,"id":"6nZ2lHw01RY"},{"kind":"vectorshape","rotation":0,"accType":"text","cliptobounds":false,"defaultAction":"","textLib":[{"kind":"textdata","uniqueId":"5XRiPcBM0gU_-1275371422","id":"01","linkId":"txt__default_5XRiPcBM0gU","type":"vectortext","xPos":10,"yPos":5,"xAccOffset":10,"yAccOffset":5,"width":460,"height":75,"shadowIndex":-1,"scrollOverflow":false,"vartext":"<p style=\\"text-align:left;direction: ltr; padding-left: 36px\\"><span style=\\"font-family: \'Wingdings Charset0_v8sYB58B7A1D\',\'Wingdings\'; font-size:21.3333px; color:#17375e;line-height:24.6826666666667px; display: inline-block; text-align:left; min-width: 36px; margin-left: -36px;\\">&#167;</span><span style=\\"font-family: \'Articulate Charset0_v8MBBDD1F1C\',\'Articulate\'; font-size:21.3333px; color:#17375e;line-height:24.6826666666667px;\\">The second patient arrived a few minutes later and was initially evaluated by the back up trauma team. </span></p>","vectortext":{"left":0,"top":0,"right":464,"bottom":80,"pngfb":false,"pr":{"l":"Lib","i":99}}}],"shapemaskId":"","xPos":48,"yPos":400,"tabIndex":6,"tabEnabled":true,"xOffset":0,"yOffset":0,"rotateXPos":240,"rotateYPos":42.5,"scaleX":100,"scaleY":100,"alpha":100,"depth":7,"scrolling":true,"shuffleLock":false,"data":{"hotlinkId":"","accState":0,"vectorData":{"left":0,"top":0,"right":480,"bottom":85,"altText":"The second patient arrived a few minutes later and was initially evaluated by the back up trauma team. ","pngfb":false,"pr":{"l":"Lib","i":98}},"html5data":{"xPos":0,"yPos":0,"width":480,"height":85,"strokewidth":0}},"animations":[{"kind":"animation","id":"Entrance","duration":750,"hidetextatstart":true,"animateshapewithtext":false,"tweens":[{"kind":"tween","time":0,"duration":750,"mask":{"type":"wipe","settings":[{"kind":"setting","name":"direction","value":"fromleft"}],"duration":750,"easing":"linear","easingdir":"easeinout"}}]}],"width":480,"height":85,"resume":false,"useHandCursor":true,"id":"5XRiPcBM0gU"},{"kind":"vectorshape","rotation":0,"accType":"image","cliptobounds":false,"defaultAction":"","imagelib":[{"kind":"imagedata","assetId":12,"id":"01","url":"story_content/6YvbqgYYxpg_80_DX856_DY856.jpg","type":"normal","altText":"surgery-1822458_1920.jpg","width":856,"height":571,"mobiledx":0,"mobiledy":0}],"shapemaskId":"","xPos":1051,"yPos":498,"tabIndex":8,"tabEnabled":true,"xOffset":0,"yOffset":0,"rotateXPos":214,"rotateYPos":142.5,"scaleX":100,"scaleY":100,"alpha":100,"depth":8,"scrolling":true,"shuffleLock":false,"data":{"hotlinkId":"","accState":0,"vectorData":{"left":0,"top":0,"right":428,"bottom":285,"altText":"surgery-1822458_1920.jpg","pngfb":false,"pr":{"l":"Lib","i":100}},"html5data":{"xPos":0,"yPos":0,"width":428,"height":285,"strokewidth":0}},"width":428,"height":285,"resume":false,"useHandCursor":true,"id":"6QSDLr9WApC"},{"kind":"vectorshape","rotation":0,"accType":"text","cliptobounds":false,"defaultAction":"","textLib":[{"kind":"textdata","uniqueId":"5fepcDI2r58_-2061224489","id":"01","linkId":"txt__default_5fepcDI2r58","type":"vectortext","xPos":10,"yPos":5,"xAccOffset":10,"yAccOffset":5,"width":148,"height":18,"shadowIndex":-1,"scrollOverflow":false,"vartext":"<p style=\\"text-align:left;direction: ltr; padding-left: 0px\\"><span style=\\"font-family: \'Open Sans Charset0_v9TY33EDE6F2\',\'Open Sans\'; font-size:13.3333px; color:#595959;line-height:18.1575520833333px;\\">Photo: Pixabay.com</span></p>","vectortext":{"left":0,"top":0,"right":129,"bottom":23,"pngfb":false,"pr":{"l":"Lib","i":102}}}],"shapemaskId":"","xPos":829,"yPos":457,"tabIndex":7,"tabEnabled":true,"xOffset":0,"yOffset":0,"rotateXPos":84,"rotateYPos":14,"scaleX":100,"scaleY":100,"alpha":100,"depth":9,"scrolling":true,"shuffleLock":false,"data":{"hotlinkId":"","accState":0,"vectorData":{"left":0,"top":0,"right":168,"bottom":28,"altText":"Photo: Pixabay.com","pngfb":false,"pr":{"l":"Lib","i":101}},"html5data":{"xPos":0,"yPos":0,"width":168,"height":28,"strokewidth":0}},"animations":[{"kind":"animation","id":"Entrance","duration":750,"hidetextatstart":true,"animateshapewithtext":false,"tweens":[{"kind":"tween","time":0,"duration":750,"alpha":{"path":[{"kind":"segment","start":"0","dstart":"0","end":"100","dend":"0"}],"duration":750,"easing":"linear","easingdir":"easein"}}]}],"width":168,"height":28,"resume":false,"useHandCursor":true,"id":"5fepcDI2r58"},{"kind":"vectorshape","rotation":0,"accType":"image","cliptobounds":false,"defaultAction":"","imagelib":[{"kind":"imagedata","assetId":13,"id":"01","url":"story_content/5hkrV7oncRO_80_DX850_DY850.jpg","type":"normal","altText":"surgery-1807541_1920.jpg","width":850,"height":561,"mobiledx":0,"mobiledy":0}],"shapemaskId":"","xPos":543,"yPos":176,"tabIndex":4,"tabEnabled":true,"xOffset":0,"yOffset":0,"rotateXPos":212.5,"rotateYPos":140.5,"scaleX":100,"scaleY":100,"alpha":100,"depth":10,"scrolling":true,"shuffleLock":false,"data":{"hotlinkId":"","accState":0,"vectorData":{"left":-2,"top":-2,"right":427,"bottom":283,"altText":"surgery-1807541_1920.jpg","pngfb":false,"pr":{"l":"Lib","i":103}},"html5data":{"xPos":0,"yPos":0,"width":425,"height":281,"strokewidth":2}},"animations":[{"kind":"animation","id":"Entrance","duration":750,"hidetextatstart":true,"animateshapewithtext":false,"tweens":[{"kind":"tween","time":0,"duration":750,"alpha":{"path":[{"kind":"segment","start":"0","dstart":"0","end":"100","dend":"0"}],"duration":750,"easing":"linear","easingdir":"easein"}}]}],"width":425,"height":281,"resume":false,"useHandCursor":true,"id":"6ebuzJATMa0"}],"startTime":-1,"elapsedTimeMode":"normal","animations":[{"kind":"animation","id":"6o4gDUuJgLD","duration":700,"hidetextatstart":true,"animateshapewithtext":false,"tweens":[{"kind":"tween","time":0,"duration":700,"alpha":{"path":[{"kind":"segment","start":"0","dstart":"0","end":"100","dend":"0"}],"duration":700,"easing":"linear","easingdir":"easein"}}]}],"useHandCursor":false,"resume":false,"kind":"slidelayer","isBaseLayer":true}]}');
