# Supplementary material for: Code Response Training: Improving Interprofessional Communication
Source: MedEdPORTAL. 2021 May 19;17:11155. doi: 10.15766/mep_2374-8265.11155 (PMC8131416; doi:10.15766/mep_2374-8265.11155)
Supplement: Supplementary file 1 — Module 1 Patient Safety Fundamentals folderModule 2 Communication and Teamwork folderModule 3 Pulling It Together folderModule Instructions.docxFacilitators Guide.docxSimulation Case 1.docxSimulation Case 2.docxEquipment Checklist.docxObserver Checklist.docxDebriefing Guide.docxPostcourse Evaluation.docxShort-Term Follow-Up Activity.docxLong-Term Follow-Up Activity.docx [file mep_2374-8265.11155-s001.zip › A. Module 1 Patient Safety Fundamentals/html5/data/js/6AvMCh36pPI.js]

window.globalProvideData('slide', '{"title":"Key Points - Patient and Family","trackViews":true,"showMenuResultIcon":false,"viewGroupId":"","historyGroupId":"","videoZoom":"","scrolling":false,"transition":"tween","slideLock":false,"navIndex":-1,"globalAudioId":"","thumbnailid":"","slideNumberInScene":22,"includeInSlideCounts":true,"presenterRef":{"id":"none"},"showAnimationId":"6nxqCtwKwgh","lmsId":"Slide22","width":1024,"height":640,"resume":false,"background":{"type":"fill","fill":{"type":"linear","rotation":90,"colors":[{"kind":"color","rgb":"0xFFFFFF","alpha":100,"stop":0}]}},"id":"6AvMCh36pPI","actionGroups":{"ActGrpOnNextButtonClick":{"kind":"actiongroup","actions":[{"kind":"gotoplay","window":"_current","wndtype":"normal","objRef":{"type":"string","value":"_player.5onZNJaPQYO.66forUPvGXK"}}]},"ActGrpOnPrevButtonClick":{"kind":"actiongroup","actions":[{"kind":"history_prev"}]},"NavigationRestrictionNextSlide_6AvMCh36pPI":{"kind":"actiongroup","actions":[{"kind":"exe_actiongroup","id":"ActGrpOnNextButtonClick"}]},"NavigationRestrictionPreviousSlide_6AvMCh36pPI":{"kind":"actiongroup","actions":[{"kind":"exe_actiongroup","id":"ActGrpOnPrevButtonClick"}]}},"events":[{"kind":"onbeforeslidein","actions":[{"kind":"if_action","condition":{"statement":{"kind":"compare","operator":"eq","valuea":"$WindowId","typea":"property","valueb":"_frame","typeb":"string"}},"thenActions":[{"kind":"set_frame_layout","name":"pxabnsnfns10111000101"}],"elseActions":[{"kind":"set_window_control_layout","name":"pxabnsnfns10111000101"}]}]},{"kind":"onnextslide","actions":[{"kind":"exe_actiongroup","id":"NavigationRestrictionNextSlide_6AvMCh36pPI"}]},{"kind":"onprevslide","actions":[{"kind":"exe_actiongroup","id":"NavigationRestrictionPreviousSlide_6AvMCh36pPI"}]},{"kind":"ontransitionin","actions":[{"kind":"if_action","condition":{"statement":{"kind":"and","statements":[{"kind":"compare","operator":"eq","valuea":"_player.#TimelineCompleted_6AvMCh36pPI","typea":"var","valueb":false,"typeb":"boolean"}]}},"thenActions":[{"kind":"enable_window_control","name":"next","enable":false},{"kind":"enable_window_control","name":"swiperight","enable":false}]},{"kind":"adjustvar","variable":"_player.LastSlideViewed_6cGRMxCZh5v","operator":"set","value":{"type":"string","value":"_player."}},{"kind":"adjustvar","variable":"_player.LastSlideViewed_6cGRMxCZh5v","operator":"add","value":{"type":"property","value":"$AbsoluteId"}}]},{"kind":"ontimelinecomplete","actions":[{"kind":"adjustvar","variable":"_player.TimelineCompleted_6AvMCh36pPI","operator":"set","value":{"type":"boolean","value":true}},{"kind":"enable_window_control","name":"next","enable":true},{"kind":"enable_window_control","name":"swiperight","enable":true}]}],"slideLayers":[{"audiolib":[{"kind":"audio","assetId":40,"id":"6hHkgfkb1O9"}],"enableSeek":true,"enableReplay":true,"timeline":{"duration":28526,"events":[{"kind":"ontimelinetick","time":0,"actions":[{"kind":"media_seek","position":0,"objRef":{"type":"string","value":"6hHkgfkb1O9"}},{"kind":"media_play","objRef":{"type":"string","value":"6hHkgfkb1O9"}},{"kind":"set_volume","volume":100,"objRef":{"type":"string","value":"6hHkgfkb1O9"}},{"kind":"show","transition":"appear","objRef":{"type":"string","value":"6Q4aQCGQYNu"}},{"kind":"show","transition":"custom","animationId":"Entrance","reverse":false,"objRef":{"type":"string","value":"5jKkvWDUyaE"}},{"kind":"show","transition":"appear","objRef":{"type":"string","value":"5f045InD4bE"}},{"kind":"show","transition":"appear","objRef":{"type":"string","value":"5gwZ2bQbGVK"}},{"kind":"show","transition":"appear","objRef":{"type":"string","value":"6p5KszwQIx5"}}]},{"kind":"ontimelinetick","time":2000,"actions":[{"kind":"show","transition":"custom","animationId":"Entrance","reverse":false,"objRef":{"type":"string","value":"6pwDzgWgKwU"}}]},{"kind":"ontimelinetick","time":3250,"actions":[{"kind":"show","transition":"custom","animationId":"Entrance","reverse":false,"objRef":{"type":"string","value":"6COi2LmtPrc"}}]},{"kind":"ontimelinetick","time":5500,"actions":[{"kind":"show","transition":"custom","animationId":"Entrance","reverse":false,"objRef":{"type":"string","value":"6JYrjJG1IxS"}}]},{"kind":"ontimelinetick","time":10500,"actions":[{"kind":"show","transition":"custom","animationId":"Entrance","reverse":false,"objRef":{"type":"string","value":"62gd8mKfO74"}}]},{"kind":"ontimelinetick","time":13750,"actions":[{"kind":"show","transition":"custom","animationId":"Entrance","reverse":false,"objRef":{"type":"string","value":"6FYAstQHsT5"}}]},{"kind":"ontimelinetick","time":18000,"actions":[{"kind":"show","transition":"custom","animationId":"Entrance","reverse":false,"objRef":{"type":"string","value":"6iV0D7hNfkS"}}]},{"kind":"ontimelinetick","time":22750,"actions":[{"kind":"show","transition":"custom","animationId":"Entrance","reverse":false,"objRef":{"type":"string","value":"61PXzGyVl63"}}]}]},"objects":[{"kind":"vectorshape","rotation":0,"accType":"image","cliptobounds":false,"defaultAction":"","imagelib":[{"kind":"imagedata","assetId":0,"id":"01","url":"story_content/5eE7lMy0Hfo_80_DX2048_DY2048.swf","type":"normal","altText":"PSF_Body_Template_RV.png","width":1024,"height":640,"mobiledx":0,"mobiledy":0}],"shapemaskId":"","xPos":0,"yPos":0,"tabIndex":0,"tabEnabled":true,"xOffset":0,"yOffset":0,"rotateXPos":512,"rotateYPos":320,"scaleX":100,"scaleY":100,"alpha":100,"depth":1,"scrolling":false,"shuffleLock":false,"data":{"hotlinkId":"","accState":0,"vectorData":{"left":0,"top":0,"right":1024,"bottom":640,"altText":"PSF_Body_Template_RV.png","pngfb":false,"pr":{"l":"Lib","i":0}},"html5data":{"xPos":0,"yPos":0,"width":1024,"height":640,"strokewidth":0}},"width":1024,"height":640,"resume":false,"useHandCursor":true,"id":"5gwZ2bQbGVK"},{"kind":"vectorshape","rotation":0,"accType":"image","cliptobounds":false,"defaultAction":"","imagelib":[{"kind":"imagedata","assetId":1,"id":"01","url":"story_content/5hUzZTcnKKE_80_DX238_DY238.swf","type":"normal","altText":"New_Logo.png","width":238,"height":91,"mobiledx":0,"mobiledy":0}],"shapemaskId":"","xPos":881,"yPos":574,"tabIndex":11,"tabEnabled":true,"xOffset":0,"yOffset":0,"rotateXPos":59.5,"rotateYPos":22.5,"scaleX":100,"scaleY":100,"alpha":100,"depth":2,"scrolling":false,"shuffleLock":false,"data":{"hotlinkId":"","accState":0,"vectorData":{"left":0,"top":0,"right":119,"bottom":45,"altText":"New_Logo.png","pngfb":false,"pr":{"l":"Lib","i":1}},"html5data":{"xPos":0,"yPos":0,"width":119,"height":45,"strokewidth":0}},"width":119,"height":45,"resume":false,"useHandCursor":true,"id":"6p5KszwQIx5"},{"kind":"vectorshape","rotation":0,"accType":"text","cliptobounds":false,"defaultAction":"","textLib":[{"kind":"textdata","uniqueId":"6Q4aQCGQYNu_849878716","id":"01","linkId":"txt__default_6Q4aQCGQYNu","type":"vectortext","xPos":10,"yPos":5,"xAccOffset":10,"yAccOffset":5,"width":624,"height":55,"shadowIndex":-1,"scrollOverflow":false,"vartext":"<p style=\\"text-align:left;direction: ltr; padding-left: 0px\\"><span style=\\"font-family: \'Open Sans Charset0_v9TY33EDE6F2\',\'Open Sans\'; font-size:40px; color:#ffffff;line-height:54.47265625px;\\"><b style=\\"font-family: \'Open SansBold CharsBoldE47A47C6\',\'Open Sans\';\\">Key Points - Patient and Family </b></span></p>","vectortext":{"left":0,"top":0,"right":634,"bottom":60,"pngfb":false,"pr":{"l":"Lib","i":291}}}],"shapemaskId":"","xPos":51,"yPos":34,"tabIndex":1,"tabEnabled":true,"xOffset":0,"yOffset":0,"rotateXPos":322,"rotateYPos":32.5,"scaleX":100,"scaleY":100,"alpha":100,"depth":3,"scrolling":true,"shuffleLock":false,"data":{"hotlinkId":"","accState":0,"vectorData":{"left":0,"top":0,"right":644,"bottom":65,"altText":"Key Points - Patient and Family ","pngfb":false,"pr":{"l":"Lib","i":290}},"html5data":{"xPos":0,"yPos":0,"width":644,"height":65,"strokewidth":0}},"width":644,"height":65,"resume":false,"useHandCursor":true,"id":"6Q4aQCGQYNu"},{"kind":"vectorshape","rotation":0,"accType":"text","cliptobounds":false,"defaultAction":"","textLib":[{"kind":"textdata","uniqueId":"5jKkvWDUyaE_-691201285","id":"01","linkId":"txt__default_5jKkvWDUyaE","type":"vectortext","xPos":10,"yPos":5,"xAccOffset":10,"yAccOffset":5,"width":428,"height":32,"shadowIndex":-1,"scrollOverflow":false,"vartext":"<p style=\\"text-align:left;direction: ltr; padding-left: 0px\\"><span style=\\"font-family: \'Articulate Charset0_v8MBBDD1F1C\',\'Articulate\'; font-size:26.6667px; color:#254061;line-height:30.8533333333333px;\\"><b style=\\"font-family: \'ArticulateBold CharBoldC2572EF3\',\'Articulate\';\\">The patient and family:</b></span></p>","vectortext":{"left":0,"top":0,"right":308,"bottom":37,"pngfb":false,"pr":{"l":"Lib","i":293}}}],"shapemaskId":"","xPos":47,"yPos":129,"tabIndex":2,"tabEnabled":true,"xOffset":0,"yOffset":0,"rotateXPos":224,"rotateYPos":21,"scaleX":100,"scaleY":100,"alpha":100,"depth":4,"scrolling":true,"shuffleLock":false,"data":{"hotlinkId":"","accState":0,"vectorData":{"left":0,"top":0,"right":448,"bottom":42,"altText":"The patient and family:","pngfb":false,"pr":{"l":"Lib","i":292}},"html5data":{"xPos":0,"yPos":0,"width":448,"height":42,"strokewidth":0}},"animations":[{"kind":"animation","id":"Entrance","duration":750,"hidetextatstart":true,"animateshapewithtext":false,"tweens":[{"kind":"tween","time":0,"duration":750,"alpha":{"path":[{"kind":"segment","start":"0","dstart":"0","end":"100","dend":"0"}],"duration":750,"easing":"linear","easingdir":"easein"}}]}],"width":448,"height":42,"resume":false,"useHandCursor":true,"id":"5jKkvWDUyaE"},{"kind":"vectorshape","rotation":0,"accType":"text","cliptobounds":false,"defaultAction":"","textLib":[{"kind":"textdata","uniqueId":"6pwDzgWgKwU_901581745","id":"01","linkId":"txt__default_6pwDzgWgKwU","type":"vectortext","xPos":10,"yPos":5,"xAccOffset":10,"yAccOffset":5,"width":492,"height":29,"shadowIndex":-1,"scrollOverflow":false,"vartext":"<p style=\\"text-align:left;direction: ltr; padding-left: 36px\\"><span style=\\"font-family: \'Wingdings Charset0_v8sYB58B7A1D\',\'Wingdings\'; font-size:24px; color:#17375e;line-height:27.768px; display: inline-block; text-align:left; min-width: 36px; margin-left: -36px;\\">&#167;</span><span style=\\"font-family: \'Articulate Charset0_v8MBBDD1F1C\',\'Articulate\'; font-size:24px; color:#17375e;line-height:27.768px;\\">Members of the team</span></p>","vectortext":{"left":0,"top":0,"right":287,"bottom":35,"pngfb":false,"pr":{"l":"Lib","i":295}}}],"shapemaskId":"","xPos":107,"yPos":180,"tabIndex":4,"tabEnabled":true,"xOffset":0,"yOffset":0,"rotateXPos":256,"rotateYPos":19.5,"scaleX":100,"scaleY":100,"alpha":100,"depth":5,"scrolling":true,"shuffleLock":false,"data":{"hotlinkId":"","accState":0,"vectorData":{"left":0,"top":0,"right":512,"bottom":39,"altText":"Members of the team","pngfb":false,"pr":{"l":"Lib","i":294}},"html5data":{"xPos":0,"yPos":0,"width":512,"height":39,"strokewidth":0}},"animations":[{"kind":"animation","id":"Entrance","duration":750,"hidetextatstart":true,"animateshapewithtext":false,"tweens":[{"kind":"tween","time":0,"duration":750,"mask":{"type":"wipe","settings":[{"kind":"setting","name":"direction","value":"fromleft"}],"duration":750,"easing":"linear","easingdir":"easeinout"}}]}],"width":512,"height":39,"resume":false,"useHandCursor":true,"id":"6pwDzgWgKwU"},{"kind":"vectorshape","rotation":0,"accType":"text","cliptobounds":false,"defaultAction":"","textLib":[{"kind":"textdata","uniqueId":"6COi2LmtPrc_1027096100","id":"01","linkId":"txt__default_6COi2LmtPrc","type":"vectortext","xPos":10,"yPos":5,"xAccOffset":10,"yAccOffset":5,"width":492,"height":29,"shadowIndex":-1,"scrollOverflow":false,"vartext":"<p style=\\"text-align:left;direction: ltr; padding-left: 36px\\"><span style=\\"font-family: \'Wingdings Charset0_v8sYB58B7A1D\',\'Wingdings\'; font-size:24px; color:#17375e;line-height:27.768px; display: inline-block; text-align:left; min-width: 36px; margin-left: -36px;\\">&#167;</span><span style=\\"font-family: \'Articulate Charset0_v8MBBDD1F1C\',\'Articulate\'; font-size:24px; color:#17375e;line-height:27.768px;\\">Participants in care</span></p>","vectortext":{"left":0,"top":0,"right":258,"bottom":35,"pngfb":false,"pr":{"l":"Lib","i":296}}}],"shapemaskId":"","xPos":107,"yPos":227,"tabIndex":5,"tabEnabled":true,"xOffset":0,"yOffset":0,"rotateXPos":256,"rotateYPos":19.5,"scaleX":100,"scaleY":100,"alpha":100,"depth":6,"scrolling":true,"shuffleLock":false,"data":{"hotlinkId":"","accState":0,"vectorData":{"left":0,"top":0,"right":512,"bottom":40,"altText":"Participants in care","pngfb":false,"pr":{"l":"Lib","i":294}},"html5data":{"xPos":0,"yPos":0,"width":512,"height":40,"strokewidth":0}},"animations":[{"kind":"animation","id":"Entrance","duration":750,"hidetextatstart":true,"animateshapewithtext":false,"tweens":[{"kind":"tween","time":0,"duration":750,"mask":{"type":"wipe","settings":[{"kind":"setting","name":"direction","value":"fromleft"}],"duration":750,"easing":"linear","easingdir":"easeinout"}}]}],"width":512,"height":39,"resume":false,"useHandCursor":true,"id":"6COi2LmtPrc"},{"kind":"vectorshape","rotation":0,"accType":"text","cliptobounds":false,"defaultAction":"","textLib":[{"kind":"textdata","uniqueId":"6JYrjJG1IxS_-1879501803","id":"01","linkId":"txt__default_6JYrjJG1IxS","type":"vectortext","xPos":10,"yPos":5,"xAccOffset":10,"yAccOffset":5,"width":674,"height":58,"shadowIndex":-1,"scrollOverflow":false,"vartext":"<p style=\\"text-align:left;direction: ltr; padding-left: 36px\\"><span style=\\"font-family: \'Wingdings Charset0_v8sYB58B7A1D\',\'Wingdings\'; font-size:24px; color:#17375e;line-height:27.768px; display: inline-block; text-align:left; min-width: 36px; margin-left: -36px;\\">&#167;</span><span style=\\"font-family: \'Articulate Charset0_v8MBBDD1F1C\',\'Articulate\'; font-size:24px; color:#17375e;line-height:27.768px;\\">More aware, educated –<br /></span><span style=\\"font-family: \'Articulate Charset0_v8MBBDD1F1C\',\'Articulate\'; font-size:24px; color:#17375e;line-height:27.768px;\\">know themselves better than we know them</span></p>","vectortext":{"left":0,"top":0,"right":546,"bottom":63,"pngfb":false,"pr":{"l":"Lib","i":298}}}],"shapemaskId":"","xPos":107,"yPos":274,"tabIndex":6,"tabEnabled":true,"xOffset":0,"yOffset":0,"rotateXPos":347,"rotateYPos":34,"scaleX":100,"scaleY":100,"alpha":100,"depth":7,"scrolling":true,"shuffleLock":false,"data":{"hotlinkId":"","accState":0,"vectorData":{"left":0,"top":0,"right":694,"bottom":68,"altText":"More aware, educated –\\rknow themselves better than we know them","pngfb":false,"pr":{"l":"Lib","i":297}},"html5data":{"xPos":0,"yPos":0,"width":694,"height":68,"strokewidth":0}},"animations":[{"kind":"animation","id":"Entrance","duration":750,"hidetextatstart":true,"animateshapewithtext":false,"tweens":[{"kind":"tween","time":0,"duration":750,"mask":{"type":"wipe","settings":[{"kind":"setting","name":"direction","value":"fromleft"}],"duration":750,"easing":"linear","easingdir":"easeinout"}}]}],"width":694,"height":68,"resume":false,"useHandCursor":true,"id":"6JYrjJG1IxS"},{"kind":"vectorshape","rotation":0,"accType":"text","cliptobounds":false,"defaultAction":"","textLib":[{"kind":"textdata","uniqueId":"62gd8mKfO74_6488358","id":"01","linkId":"txt__default_62gd8mKfO74","type":"vectortext","xPos":10,"yPos":5,"xAccOffset":10,"yAccOffset":5,"width":492,"height":29,"shadowIndex":-1,"scrollOverflow":false,"vartext":"<p style=\\"text-align:left;direction: ltr; padding-left: 36px\\"><span style=\\"font-family: \'Wingdings Charset0_v8sYB58B7A1D\',\'Wingdings\'; font-size:24px; color:#17375e;line-height:27.768px; display: inline-block; text-align:left; min-width: 36px; margin-left: -36px;\\">&#167;</span><span style=\\"font-family: \'Articulate Charset0_v8MBBDD1F1C\',\'Articulate\'; font-size:24px; color:#17375e;line-height:27.768px;\\">Alert to deviation from routine</span></p>","vectortext":{"left":0,"top":0,"right":396,"bottom":36,"pngfb":false,"pr":{"l":"Lib","i":299}}}],"shapemaskId":"","xPos":107,"yPos":350,"tabIndex":7,"tabEnabled":true,"xOffset":0,"yOffset":0,"rotateXPos":256,"rotateYPos":19.5,"scaleX":100,"scaleY":100,"alpha":100,"depth":8,"scrolling":true,"shuffleLock":false,"data":{"hotlinkId":"","accState":0,"vectorData":{"left":0,"top":0,"right":512,"bottom":39,"altText":"Alert to deviation from routine","pngfb":false,"pr":{"l":"Lib","i":294}},"html5data":{"xPos":0,"yPos":0,"width":512,"height":39,"strokewidth":0}},"animations":[{"kind":"animation","id":"Entrance","duration":750,"hidetextatstart":true,"animateshapewithtext":false,"tweens":[{"kind":"tween","time":0,"duration":750,"mask":{"type":"wipe","settings":[{"kind":"setting","name":"direction","value":"fromleft"}],"duration":750,"easing":"linear","easingdir":"easeinout"}}]}],"width":512,"height":39,"resume":false,"useHandCursor":true,"id":"62gd8mKfO74"},{"kind":"vectorshape","rotation":0,"accType":"text","cliptobounds":false,"defaultAction":"","textLib":[{"kind":"textdata","uniqueId":"6FYAstQHsT5_906180418","id":"01","linkId":"txt__default_6FYAstQHsT5","type":"vectortext","xPos":10,"yPos":5,"xAccOffset":10,"yAccOffset":5,"width":674,"height":29,"shadowIndex":-1,"scrollOverflow":false,"vartext":"<p style=\\"text-align:left;direction: ltr; padding-left: 36px\\"><span style=\\"font-family: \'Wingdings Charset0_v8sYB58B7A1D\',\'Wingdings\'; font-size:24px; color:#17375e;line-height:27.768px; display: inline-block; text-align:left; min-width: 36px; margin-left: -36px;\\">&#167;</span><span style=\\"font-family: \'Articulate Charset0_v8MBBDD1F1C\',\'Articulate\'; font-size:24px; color:#17375e;line-height:27.768px;\\">Tap into team members’ knowledge and experience  </span></p>","vectortext":{"left":0,"top":0,"right":643,"bottom":35,"pngfb":false,"pr":{"l":"Lib","i":301}}}],"shapemaskId":"","xPos":107,"yPos":398,"tabIndex":8,"tabEnabled":true,"xOffset":0,"yOffset":0,"rotateXPos":347,"rotateYPos":19.5,"scaleX":100,"scaleY":100,"alpha":100,"depth":9,"scrolling":true,"shuffleLock":false,"data":{"hotlinkId":"","accState":0,"vectorData":{"left":0,"top":0,"right":694,"bottom":39,"altText":"Tap into team members’ knowledge and experience  ","pngfb":false,"pr":{"l":"Lib","i":300}},"html5data":{"xPos":0,"yPos":0,"width":694,"height":39,"strokewidth":0}},"animations":[{"kind":"animation","id":"Entrance","duration":750,"hidetextatstart":true,"animateshapewithtext":false,"tweens":[{"kind":"tween","time":0,"duration":750,"mask":{"type":"wipe","settings":[{"kind":"setting","name":"direction","value":"fromleft"}],"duration":750,"easing":"linear","easingdir":"easeinout"}}]}],"width":694,"height":39,"resume":false,"useHandCursor":true,"id":"6FYAstQHsT5"},{"kind":"vectorshape","rotation":0,"accType":"text","cliptobounds":false,"defaultAction":"","textLib":[{"kind":"textdata","uniqueId":"6iV0D7hNfkS_515646595","id":"01","linkId":"txt__default_6iV0D7hNfkS","type":"vectortext","xPos":10,"yPos":5,"xAccOffset":10,"yAccOffset":5,"width":674,"height":58,"shadowIndex":-1,"scrollOverflow":false,"vartext":"<p style=\\"text-align:left;direction: ltr; padding-left: 36px\\"><span style=\\"font-family: \'Wingdings Charset0_v8sYB58B7A1D\',\'Wingdings\'; font-size:24px; color:#17375e;line-height:27.768px; display: inline-block; text-align:left; min-width: 36px; margin-left: -36px;\\">&#167;</span><span style=\\"font-family: \'Articulate Charset0_v8MBBDD1F1C\',\'Articulate\'; font-size:24px; color:#17375e;line-height:27.768px;\\">Recognize patients and their families as team members and valuable resources</span></p>","vectortext":{"left":0,"top":0,"right":669,"bottom":63,"pngfb":false,"pr":{"l":"Lib","i":302}}}],"shapemaskId":"","xPos":107,"yPos":445,"tabIndex":9,"tabEnabled":true,"xOffset":0,"yOffset":0,"rotateXPos":347,"rotateYPos":34,"scaleX":100,"scaleY":100,"alpha":100,"depth":10,"scrolling":true,"shuffleLock":false,"data":{"hotlinkId":"","accState":0,"vectorData":{"left":0,"top":0,"right":694,"bottom":68,"altText":"Recognize patients and their families as team members and valuable resources","pngfb":false,"pr":{"l":"Lib","i":297}},"html5data":{"xPos":0,"yPos":0,"width":694,"height":68,"strokewidth":0}},"animations":[{"kind":"animation","id":"Entrance","duration":750,"hidetextatstart":true,"animateshapewithtext":false,"tweens":[{"kind":"tween","time":0,"duration":750,"mask":{"type":"wipe","settings":[{"kind":"setting","name":"direction","value":"fromleft"}],"duration":750,"easing":"linear","easingdir":"easeinout"}}]}],"width":694,"height":68,"resume":false,"useHandCursor":true,"id":"6iV0D7hNfkS"},{"kind":"vectorshape","rotation":0,"accType":"text","cliptobounds":false,"defaultAction":"","textLib":[{"kind":"textdata","uniqueId":"61PXzGyVl63_867682546","id":"01","linkId":"txt__default_61PXzGyVl63","type":"vectortext","xPos":10,"yPos":5,"xAccOffset":10,"yAccOffset":5,"width":674,"height":58,"shadowIndex":-1,"scrollOverflow":false,"vartext":"<p style=\\"text-align:left;direction: ltr; padding-left: 36px\\"><span style=\\"font-family: \'Wingdings Charset0_v8sYB58B7A1D\',\'Wingdings\'; font-size:24px; color:#17375e;line-height:27.768px; display: inline-block; text-align:left; min-width: 36px; margin-left: -36px;\\">&#167;</span><span style=\\"font-family: \'Articulate Charset0_v8MBBDD1F1C\',\'Articulate\'; font-size:24px; color:#17375e;line-height:27.768px;\\">Be familiar with </span><span style=\\"font-family: \'Articulate Charset0_v8MBBDD1F1C\',\'Articulate\'; font-size:24px; color:#17375e;line-height:27.768px;\\">available resources in any given situation</span></p>","vectortext":{"left":0,"top":0,"right":594,"bottom":63,"pngfb":false,"pr":{"l":"Lib","i":303}}}],"shapemaskId":"","xPos":107,"yPos":521,"tabIndex":10,"tabEnabled":true,"xOffset":0,"yOffset":0,"rotateXPos":347,"rotateYPos":34,"scaleX":100,"scaleY":100,"alpha":100,"depth":11,"scrolling":true,"shuffleLock":false,"data":{"hotlinkId":"","accState":0,"vectorData":{"left":0,"top":0,"right":694,"bottom":68,"altText":"Be familiar with available resources in any given situation","pngfb":false,"pr":{"l":"Lib","i":297}},"html5data":{"xPos":0,"yPos":0,"width":694,"height":68,"strokewidth":0}},"animations":[{"kind":"animation","id":"Entrance","duration":750,"hidetextatstart":true,"animateshapewithtext":false,"tweens":[{"kind":"tween","time":0,"duration":750,"mask":{"type":"wipe","settings":[{"kind":"setting","name":"direction","value":"fromleft"}],"duration":750,"easing":"linear","easingdir":"easeinout"}}]}],"width":694,"height":68,"resume":false,"useHandCursor":true,"id":"61PXzGyVl63"},{"kind":"vectorshape","rotation":0,"accType":"image","cliptobounds":false,"defaultAction":"","imagelib":[{"kind":"imagedata","assetId":39,"id":"01","url":"story_content/5zPIJMXV5Bs_80_DX696_DY696.swf","type":"normal","altText":"pick_a_doctor_network_800_clr_15277.png","width":696,"height":435,"mobiledx":0,"mobiledy":0}],"shapemaskId":"","xPos":632,"yPos":133,"tabIndex":3,"tabEnabled":true,"xOffset":0,"yOffset":0,"rotateXPos":174,"rotateYPos":108.5,"scaleX":100,"scaleY":100,"alpha":100,"depth":12,"scrolling":true,"shuffleLock":false,"data":{"hotlinkId":"","accState":0,"vectorData":{"left":0,"top":0,"right":348,"bottom":217,"altText":"pick_a_doctor_network_800_clr_15277.png","pngfb":false,"pr":{"l":"Lib","i":304}},"html5data":{"xPos":0,"yPos":0,"width":348,"height":217,"strokewidth":0}},"width":348,"height":217,"resume":false,"useHandCursor":true,"id":"5f045InD4bE"}],"startTime":-1,"elapsedTimeMode":"normal","animations":[{"kind":"animation","id":"6nxqCtwKwgh","duration":700,"hidetextatstart":true,"animateshapewithtext":false,"tweens":[{"kind":"tween","time":0,"duration":700,"alpha":{"path":[{"kind":"segment","start":"0","dstart":"0","end":"100","dend":"0"}],"duration":700,"easing":"linear","easingdir":"easein"}}]}],"useHandCursor":false,"resume":false,"kind":"slidelayer","isBaseLayer":true}]}');
