# Supplementary material for: Code Response Training: Improving Interprofessional Communication
Source: MedEdPORTAL. 2021 May 19;17:11155. doi: 10.15766/mep_2374-8265.11155 (PMC8131416; doi:10.15766/mep_2374-8265.11155)
Supplement: Supplementary file 1 — Module 1 Patient Safety Fundamentals folderModule 2 Communication and Teamwork folderModule 3 Pulling It Together folderModule Instructions.docxFacilitators Guide.docxSimulation Case 1.docxSimulation Case 2.docxEquipment Checklist.docxObserver Checklist.docxDebriefing Guide.docxPostcourse Evaluation.docxShort-Term Follow-Up Activity.docxLong-Term Follow-Up Activity.docx [file mep_2374-8265.11155-s001.zip › A. Module 1 Patient Safety Fundamentals/html5/data/js/6dQnT27RhCQ.js]

window.globalProvideData('slide', '{"title":"Team Elements that Impact Performance","trackViews":true,"showMenuResultIcon":false,"viewGroupId":"","historyGroupId":"","videoZoom":"","scrolling":false,"transition":"tween","slideLock":false,"navIndex":-1,"globalAudioId":"","thumbnailid":"","slideNumberInScene":13,"includeInSlideCounts":true,"presenterRef":{"id":"none"},"showAnimationId":"5lr7PCR20G4","lmsId":"Slide13","width":1024,"height":640,"resume":false,"background":{"type":"fill","fill":{"type":"linear","rotation":90,"colors":[{"kind":"color","rgb":"0xFFFFFF","alpha":100,"stop":0}]}},"id":"6dQnT27RhCQ","actionGroups":{"ActGrpOnNextButtonClick":{"kind":"actiongroup","actions":[{"kind":"gotoplay","window":"_current","wndtype":"normal","objRef":{"type":"string","value":"_player.5onZNJaPQYO.5tpb0aUrAwP"}}]},"ActGrpOnAllTimelinesComplete":{"kind":"actiongroup","actions":[{"kind":"exe_actiongroup","id":"ActGrpOnNextButtonClick"}]},"ActGrpOnPrevButtonClick":{"kind":"actiongroup","actions":[{"kind":"history_prev"}]},"NavigationRestrictionNextSlide_6dQnT27RhCQ":{"kind":"actiongroup","actions":[{"kind":"exe_actiongroup","id":"ActGrpOnNextButtonClick"}]},"NavigationRestrictionPreviousSlide_6dQnT27RhCQ":{"kind":"actiongroup","actions":[{"kind":"exe_actiongroup","id":"ActGrpOnPrevButtonClick"}]}},"events":[{"kind":"onbeforeslidein","actions":[{"kind":"if_action","condition":{"statement":{"kind":"compare","operator":"eq","valuea":"$WindowId","typea":"property","valueb":"_frame","typeb":"string"}},"thenActions":[{"kind":"set_frame_layout","name":"pxabnsnfns10111000101"}],"elseActions":[{"kind":"set_window_control_layout","name":"pxabnsnfns10111000101"}]}]},{"kind":"onallopentimelinescomplete","actions":[{"kind":"exe_actiongroup","id":"ActGrpOnAllTimelinesComplete"}]},{"kind":"onnextslide","actions":[{"kind":"exe_actiongroup","id":"NavigationRestrictionNextSlide_6dQnT27RhCQ"}]},{"kind":"onprevslide","actions":[{"kind":"exe_actiongroup","id":"NavigationRestrictionPreviousSlide_6dQnT27RhCQ"}]},{"kind":"ontimelinecomplete","actions":[{"kind":"adjustvar","variable":"_player.TimelineCompleted_6dQnT27RhCQ","operator":"set","value":{"type":"boolean","value":true}},{"kind":"enable_window_control","name":"next","enable":true},{"kind":"enable_window_control","name":"swiperight","enable":true},{"kind":"gotoplay","window":"_current","wndtype":"normal","objRef":{"type":"string","value":"_player.5onZNJaPQYO.5tpb0aUrAwP"}}]},{"kind":"ontransitionin","actions":[{"kind":"if_action","condition":{"statement":{"kind":"and","statements":[{"kind":"compare","operator":"eq","valuea":"_player.#TimelineCompleted_6dQnT27RhCQ","typea":"var","valueb":false,"typeb":"boolean"}]}},"thenActions":[{"kind":"enable_window_control","name":"next","enable":false},{"kind":"enable_window_control","name":"swiperight","enable":false}]},{"kind":"adjustvar","variable":"_player.LastSlideViewed_6cGRMxCZh5v","operator":"set","value":{"type":"string","value":"_player."}},{"kind":"adjustvar","variable":"_player.LastSlideViewed_6cGRMxCZh5v","operator":"add","value":{"type":"property","value":"$AbsoluteId"}}]}],"slideLayers":[{"audiolib":[{"kind":"audio","assetId":22,"id":"5amY1pNhhYp"}],"enableSeek":true,"enableReplay":true,"timeline":{"duration":31792,"events":[{"kind":"ontimelinetick","time":0,"actions":[{"kind":"media_seek","position":0,"objRef":{"type":"string","value":"5amY1pNhhYp"}},{"kind":"media_play","objRef":{"type":"string","value":"5amY1pNhhYp"}},{"kind":"set_volume","volume":100,"objRef":{"type":"string","value":"5amY1pNhhYp"}},{"kind":"show","transition":"appear","objRef":{"type":"string","value":"692kyjRyduN"}},{"kind":"show","transition":"appear","objRef":{"type":"string","value":"5gwZ2bQbGVK"}},{"kind":"show","transition":"appear","objRef":{"type":"string","value":"6p5KszwQIx5"}}]},{"kind":"ontimelinetick","time":1000,"actions":[{"kind":"show","transition":"custom","animationId":"Entrance","reverse":false,"objRef":{"type":"string","value":"5XtPoVVxisQ"}}]},{"kind":"ontimelinetick","time":3250,"actions":[{"kind":"show","transition":"custom","animationId":"Entrance","reverse":false,"objRef":{"type":"string","value":"5YI4hBZeGut"}}]},{"kind":"ontimelinetick","time":3750,"actions":[{"kind":"show","transition":"custom","animationId":"Entrance","reverse":false,"objRef":{"type":"string","value":"6XTuohHzy2H"}}]},{"kind":"ontimelinetick","time":7750,"actions":[{"kind":"show","transition":"custom","animationId":"Entrance","reverse":false,"objRef":{"type":"string","value":"5nSoH9EDajC"}}]},{"kind":"ontimelinetick","time":8250,"actions":[{"kind":"show","transition":"custom","animationId":"Entrance","reverse":false,"objRef":{"type":"string","value":"6awbrqfRrLr"}}]},{"kind":"ontimelinetick","time":14000,"actions":[{"kind":"show","transition":"custom","animationId":"Entrance","reverse":false,"objRef":{"type":"string","value":"6S1gb2RwMkZ"}}]},{"kind":"ontimelinetick","time":14250,"actions":[{"kind":"show","transition":"custom","animationId":"Entrance","reverse":false,"objRef":{"type":"string","value":"6EmFMGO7Gfh"}}]},{"kind":"ontimelinetick","time":23750,"actions":[{"kind":"show","transition":"custom","animationId":"Entrance","reverse":false,"objRef":{"type":"string","value":"6qThDPeKeZb"}}]},{"kind":"ontimelinetick","time":24250,"actions":[{"kind":"show","transition":"custom","animationId":"Entrance","reverse":false,"objRef":{"type":"string","value":"5VXrrN2pceV"}}]}]},"objects":[{"kind":"vectorshape","rotation":0,"accType":"image","cliptobounds":false,"defaultAction":"","imagelib":[{"kind":"imagedata","assetId":0,"id":"01","url":"story_content/5eE7lMy0Hfo_80_DX2048_DY2048.swf","type":"normal","altText":"PSF_Body_Template_RV.png","width":1024,"height":640,"mobiledx":0,"mobiledy":0}],"shapemaskId":"","xPos":0,"yPos":0,"tabIndex":0,"tabEnabled":true,"xOffset":0,"yOffset":0,"rotateXPos":512,"rotateYPos":320,"scaleX":100,"scaleY":100,"alpha":100,"depth":1,"scrolling":false,"shuffleLock":false,"data":{"hotlinkId":"","accState":0,"vectorData":{"left":0,"top":0,"right":1024,"bottom":640,"altText":"PSF_Body_Template_RV.png","pngfb":false,"pr":{"l":"Lib","i":0}},"html5data":{"xPos":0,"yPos":0,"width":1024,"height":640,"strokewidth":0}},"width":1024,"height":640,"resume":false,"useHandCursor":true,"id":"5gwZ2bQbGVK"},{"kind":"vectorshape","rotation":0,"accType":"image","cliptobounds":false,"defaultAction":"","imagelib":[{"kind":"imagedata","assetId":1,"id":"01","url":"story_content/5hUzZTcnKKE_80_DX238_DY238.swf","type":"normal","altText":"New_Logo.png","width":238,"height":91,"mobiledx":0,"mobiledy":0}],"shapemaskId":"","xPos":881,"yPos":574,"tabIndex":11,"tabEnabled":true,"xOffset":0,"yOffset":0,"rotateXPos":59.5,"rotateYPos":22.5,"scaleX":100,"scaleY":100,"alpha":100,"depth":2,"scrolling":false,"shuffleLock":false,"data":{"hotlinkId":"","accState":0,"vectorData":{"left":0,"top":0,"right":119,"bottom":45,"altText":"New_Logo.png","pngfb":false,"pr":{"l":"Lib","i":1}},"html5data":{"xPos":0,"yPos":0,"width":119,"height":45,"strokewidth":0}},"width":119,"height":45,"resume":false,"useHandCursor":true,"id":"6p5KszwQIx5"},{"kind":"vectorshape","rotation":0,"accType":"text","cliptobounds":false,"defaultAction":"","textLib":[{"kind":"textdata","uniqueId":"692kyjRyduN_191465848","id":"01","linkId":"txt__default_692kyjRyduN","type":"vectortext","xPos":10,"yPos":5,"xAccOffset":10,"yAccOffset":5,"width":816,"height":55,"shadowIndex":-1,"scrollOverflow":false,"vartext":"<p style=\\"text-align:left;direction: ltr; padding-left: 0px\\"><span style=\\"font-family: \'Open Sans Charset0_v9TY33EDE6F2\',\'Open Sans\'; font-size:40px; color:#ffffff;line-height:54.47265625px;\\"><b style=\\"font-family: \'Open SansBold CharsBoldE47A47C6\',\'Open Sans\';\\">Team Elements that Impact Performance</b></span></p>","vectortext":{"left":0,"top":0,"right":826,"bottom":60,"pngfb":false,"pr":{"l":"Lib","i":173}}}],"shapemaskId":"","xPos":51,"yPos":34,"tabIndex":1,"tabEnabled":true,"xOffset":0,"yOffset":0,"rotateXPos":418,"rotateYPos":32.5,"scaleX":100,"scaleY":100,"alpha":100,"depth":3,"scrolling":true,"shuffleLock":false,"data":{"hotlinkId":"","accState":0,"vectorData":{"left":0,"top":0,"right":836,"bottom":65,"altText":"Team Elements that Impact Performance","pngfb":false,"pr":{"l":"Lib","i":172}},"html5data":{"xPos":0,"yPos":0,"width":836,"height":65,"strokewidth":0}},"width":836,"height":65,"resume":false,"useHandCursor":true,"id":"692kyjRyduN"},{"kind":"vectorshape","rotation":0,"accType":"text","cliptobounds":false,"defaultAction":"","textLib":[{"kind":"textdata","uniqueId":"5XtPoVVxisQ_2105189726","id":"01","linkId":"txt__default_5XtPoVVxisQ","type":"vectortext","xPos":10,"yPos":5,"xAccOffset":10,"yAccOffset":5,"width":208,"height":205,"shadowIndex":-1,"scrollOverflow":false,"vartext":"<p style=\\"text-align:center;direction: ltr; padding-left: 0px\\"><span style=\\"font-family: \'Articulate Charset0_v8MBBDD1F1C\',\'Articulate\'; font-size:24px; color:#ffffff;line-height:27.768px;\\"><b style=\\"font-family: \'ArticulateBold CharBoldC2572EF3\',\'Articulate\';\\">PERFORMANCE</b></span></p>","vectortext":{"left":0,"top":0,"right":201,"bottom":123,"pngfb":false,"pr":{"l":"Lib","i":175}}}],"shapemaskId":"","xPos":407,"yPos":233,"tabIndex":4,"tabEnabled":true,"xOffset":0,"yOffset":0,"rotateXPos":113.5,"rotateYPos":107,"scaleX":100,"scaleY":100,"alpha":100,"depth":4,"scrolling":true,"shuffleLock":false,"data":{"hotlinkId":"","accState":0,"vectorData":{"left":-2,"top":-2,"right":230,"bottom":217,"altText":"PERFORMANCE","pngfb":false,"pr":{"l":"Lib","i":174}},"html5data":{"xPos":0,"yPos":0,"width":228,"height":215,"strokewidth":3}},"animations":[{"kind":"animation","id":"Entrance","duration":250,"hidetextatstart":true,"returntextatend":false,"animateshapewithtext":false,"tweens":[{"kind":"tween","time":0,"duration":250,"scale":{"path":[{"kind":"segment","startx":"$ScaleX","starty":"$ScaleY","dsx":"-90","dsy":"-90","endx":"100","endy":"100","dex":"0","dey":"0","startrelative":false,"endrelative":true}],"textonly":false,"useglobalaxes":true,"duration":250,"easing":"linear","easingdir":"easein"}}]}],"width":228,"height":215,"resume":false,"useHandCursor":true,"id":"5XtPoVVxisQ"},{"kind":"vectorshape","rotation":90,"accType":"text","cliptobounds":false,"defaultAction":"","shapemaskId":"","xPos":488,"yPos":204,"tabIndex":3,"tabEnabled":true,"xOffset":0,"yOffset":0,"rotateXPos":32.5,"rotateYPos":20.5,"scaleX":100,"scaleY":100,"alpha":100,"depth":5,"scrolling":true,"shuffleLock":false,"data":{"hotlinkId":"","accState":0,"vectorData":{"left":-1,"top":-1,"right":65,"bottom":41,"altText":"Right Arrow 4","pngfb":false,"pr":{"l":"Lib","i":176}},"html5data":{"xPos":0,"yPos":0,"width":64,"height":40,"strokewidth":2}},"animations":[{"kind":"animation","id":"Entrance","duration":750,"hidetextatstart":true,"animateshapewithtext":false,"tweens":[{"kind":"tween","time":0,"duration":750,"mask":{"type":"wipe","settings":[{"kind":"setting","name":"direction","value":"fromtop"}],"duration":750,"easing":"linear","easingdir":"easeinout"}}]}],"width":64,"height":40,"resume":false,"useHandCursor":true,"id":"6XTuohHzy2H"},{"kind":"vectorshape","rotation":0,"accType":"text","cliptobounds":false,"defaultAction":"","textLib":[{"kind":"textdata","uniqueId":"5YI4hBZeGut_1412066497","id":"01","linkId":"txt__default_5YI4hBZeGut","type":"vectortext","xPos":10,"yPos":5,"xAccOffset":10,"yAccOffset":5,"width":308,"height":78,"shadowIndex":-1,"scrollOverflow":false,"vartext":"<p style=\\"text-align:center;direction: ltr; padding-left: 0px\\"><span style=\\"font-family: \'Articulate Charset0_v8MBBDD1F1C\',\'Articulate\'; font-size:24px; color:#17375e;line-height:27.768px;\\"><u><b style=\\"font-family: \'ArticulateBold CharBoldC2572EF3\',\'Articulate\';\\">Accountability:</b></u></span><br /><span style=\\"font-family: \'Articulate Charset0_v8MBBDD1F1C\',\'Articulate\'; font-size:21.3333px; color:#17375e;line-height:27.768px;\\">Each member is accountable<br /></span><span style=\\"font-family: \'Articulate Charset0_v8MBBDD1F1C\',\'Articulate\'; font-size:21.3333px; color:#17375e;line-height:27.768px;\\">for his or her actions</span></p>","vectortext":{"left":0,"top":0,"right":304,"bottom":84,"pngfb":false,"pr":{"l":"Lib","i":178}}}],"shapemaskId":"","xPos":356,"yPos":120,"tabIndex":2,"tabEnabled":true,"xOffset":0,"yOffset":0,"rotateXPos":164,"rotateYPos":44,"scaleX":100,"scaleY":100,"alpha":100,"depth":6,"scrolling":true,"shuffleLock":false,"data":{"hotlinkId":"","accState":0,"vectorData":{"left":-3,"top":-3,"right":330,"bottom":90,"altText":"Accountability:\\rEach member is accountable\\rfor his or her actions","pngfb":false,"pr":{"l":"Lib","i":177}},"html5data":{"xPos":0,"yPos":0,"width":328,"height":88,"strokewidth":3}},"animations":[{"kind":"animation","id":"Entrance","duration":500,"hidetextatstart":true,"animateshapewithtext":false,"tweens":[{"kind":"tween","time":0,"duration":500,"alpha":{"path":[{"kind":"segment","start":"0","dstart":"0","end":"100","dend":"0"}],"duration":500,"easing":"linear","easingdir":"easeinout"},"scale":{"path":[{"kind":"segment","startx":"$ScaleX","starty":"$ScaleY","dsx":"-90","dsy":"-90","endx":"100","endy":"100","dex":"0","dey":"0","startrelative":false,"endrelative":true}],"textonly":false,"useglobalaxes":false,"duration":500,"easing":"linear","easingdir":"easein"}}]}],"width":328,"height":88,"resume":false,"useHandCursor":true,"id":"5YI4hBZeGut"},{"kind":"vectorshape","rotation":180,"accType":"text","cliptobounds":false,"defaultAction":"","shapemaskId":"","xPos":630,"yPos":321,"tabIndex":7,"tabEnabled":true,"xOffset":0,"yOffset":0,"rotateXPos":32.5,"rotateYPos":20.5,"scaleX":100,"scaleY":100,"alpha":100,"depth":7,"scrolling":true,"shuffleLock":false,"data":{"hotlinkId":"","accState":0,"vectorData":{"left":-1,"top":-1,"right":65,"bottom":41,"altText":"Right Arrow 1","pngfb":false,"pr":{"l":"Lib","i":179}},"html5data":{"xPos":0,"yPos":0,"width":64,"height":40,"strokewidth":2}},"animations":[{"kind":"animation","id":"Entrance","duration":750,"hidetextatstart":true,"animateshapewithtext":false,"tweens":[{"kind":"tween","time":0,"duration":750,"mask":{"type":"wipe","settings":[{"kind":"setting","name":"direction","value":"fromright"}],"duration":750,"easing":"linear","easingdir":"easeinout"}}]}],"width":64,"height":40,"resume":false,"useHandCursor":true,"id":"6awbrqfRrLr"},{"kind":"vectorshape","rotation":0,"accType":"text","cliptobounds":false,"defaultAction":"","textLib":[{"kind":"textdata","uniqueId":"5nSoH9EDajC_-2072534882","id":"01","linkId":"txt__default_5nSoH9EDajC","type":"vectortext","xPos":10,"yPos":5,"xAccOffset":10,"yAccOffset":5,"width":272,"height":158,"shadowIndex":-1,"scrollOverflow":false,"vartext":"<p style=\\"text-align:center;direction: ltr; padding-left: 0px\\"><span style=\\"font-family: \'Articulate Charset0_v8MBBDD1F1C\',\'Articulate\'; font-size:22.7556px; color:#17375e;line-height:26.3281791508993px;\\"><u><b style=\\"font-family: \'ArticulateBold CharBoldC2572EF3\',\'Articulate\';\\">Collective Effort</b></u></span><span style=\\"font-family: \'Articulate Charset0_v8MBBDD1F1C\',\'Articulate\'; font-size:22.7556px; color:#17375e;line-height:26.3281791508993px;\\"><b style=\\"font-family: \'ArticulateBold CharBoldC2572EF3\',\'Articulate\';\\">:</b></span><br /><span style=\\"font-family: \'Articulate Charset0_v8MBBDD1F1C\',\'Articulate\'; font-size:21.3333px; color:#17375e;line-height:26.3281791508993px;\\">Everyone shares in the responsibilities and team decisions, not only the team leader</span></p>","vectortext":{"left":0,"top":0,"right":275,"bottom":148,"pngfb":false,"pr":{"l":"Lib","i":181}}}],"shapemaskId":"","xPos":684,"yPos":259,"tabIndex":5,"tabEnabled":true,"xOffset":0,"yOffset":0,"rotateXPos":146,"rotateYPos":84,"scaleX":100,"scaleY":100,"alpha":100,"depth":8,"scrolling":true,"shuffleLock":false,"data":{"hotlinkId":"","accState":0,"vectorData":{"left":-3,"top":-3,"right":294,"bottom":170,"altText":"Collective Effort:\\rEveryone shares in the responsibilities and team decisions, not only the team leader","pngfb":false,"pr":{"l":"Lib","i":180}},"html5data":{"xPos":0,"yPos":0,"width":292,"height":168,"strokewidth":3}},"animations":[{"kind":"animation","id":"Entrance","duration":500,"hidetextatstart":true,"animateshapewithtext":false,"tweens":[{"kind":"tween","time":0,"duration":500,"alpha":{"path":[{"kind":"segment","start":"0","dstart":"0","end":"100","dend":"0"}],"duration":500,"easing":"linear","easingdir":"easeinout"},"scale":{"path":[{"kind":"segment","startx":"$ScaleX","starty":"$ScaleY","dsx":"-90","dsy":"-90","endx":"100","endy":"100","dex":"0","dey":"0","startrelative":false,"endrelative":true}],"textonly":false,"useglobalaxes":false,"duration":500,"easing":"linear","easingdir":"easein"}}]}],"width":292,"height":168,"resume":false,"useHandCursor":true,"id":"5nSoH9EDajC"},{"kind":"vectorshape","rotation":270,"accType":"text","cliptobounds":false,"defaultAction":"","shapemaskId":"","xPos":488,"yPos":429,"tabIndex":9,"tabEnabled":true,"xOffset":0,"yOffset":0,"rotateXPos":32.5,"rotateYPos":20.5,"scaleX":100,"scaleY":100,"alpha":100,"depth":9,"scrolling":true,"shuffleLock":false,"data":{"hotlinkId":"","accState":0,"vectorData":{"left":-1,"top":-1,"right":65,"bottom":41,"altText":"Right Arrow 2","pngfb":false,"pr":{"l":"Lib","i":182}},"html5data":{"xPos":0,"yPos":0,"width":64,"height":40,"strokewidth":2}},"animations":[{"kind":"animation","id":"Entrance","duration":750,"hidetextatstart":true,"animateshapewithtext":false,"tweens":[{"kind":"tween","time":0,"duration":750,"mask":{"type":"wipe","settings":[{"kind":"setting","name":"direction","value":"frombottom"}],"duration":750,"easing":"linear","easingdir":"easeinout"}}]}],"width":64,"height":40,"resume":false,"useHandCursor":true,"id":"6EmFMGO7Gfh"},{"kind":"vectorshape","rotation":0,"accType":"text","cliptobounds":false,"defaultAction":"","textLib":[{"kind":"textdata","uniqueId":"6S1gb2RwMkZ_-754285099","id":"01","linkId":"txt__default_6S1gb2RwMkZ","type":"vectortext","xPos":10,"yPos":5,"xAccOffset":10,"yAccOffset":5,"width":316,"height":126,"shadowIndex":-1,"scrollOverflow":false,"vartext":"<p style=\\"text-align:center;direction: ltr; padding-left: 0px\\"><span style=\\"font-family: \'Articulate Charset0_v8MBBDD1F1C\',\'Articulate\'; font-size:24px; color:#17375e;line-height:27.768px;\\"><u><b style=\\"font-family: \'ArticulateBold CharBoldC2572EF3\',\'Articulate\';\\">Interdependent Actions:</b></u></span><br /><span style=\\"font-family: \'Articulate Charset0_v8MBBDD1F1C\',\'Articulate\'; font-size:21.3333px; color:#17375e;line-height:27.768px;\\">Team members rely on each other, and are not independent of each other</span></p>","vectortext":{"left":0,"top":0,"right":332,"bottom":120,"pngfb":false,"pr":{"l":"Lib","i":184}}}],"shapemaskId":"","xPos":352,"yPos":465,"tabIndex":10,"tabEnabled":true,"xOffset":0,"yOffset":0,"rotateXPos":168,"rotateYPos":68,"scaleX":100,"scaleY":100,"alpha":100,"depth":10,"scrolling":true,"shuffleLock":false,"data":{"hotlinkId":"","accState":0,"vectorData":{"left":-3,"top":-3,"right":338,"bottom":138,"altText":"Interdependent Actions:\\rTeam members rely on each other, and are not independent of each other","pngfb":false,"pr":{"l":"Lib","i":183}},"html5data":{"xPos":0,"yPos":0,"width":336,"height":136,"strokewidth":3}},"animations":[{"kind":"animation","id":"Entrance","duration":500,"hidetextatstart":true,"animateshapewithtext":false,"tweens":[{"kind":"tween","time":0,"duration":500,"alpha":{"path":[{"kind":"segment","start":"0","dstart":"0","end":"100","dend":"0"}],"duration":500,"easing":"linear","easingdir":"easeinout"},"scale":{"path":[{"kind":"segment","startx":"$ScaleX","starty":"$ScaleY","dsx":"-90","dsy":"-90","endx":"100","endy":"100","dex":"0","dey":"0","startrelative":false,"endrelative":true}],"textonly":false,"useglobalaxes":false,"duration":500,"easing":"linear","easingdir":"easein"}}]}],"width":336,"height":136,"resume":false,"useHandCursor":true,"id":"6S1gb2RwMkZ"},{"kind":"vectorshape","rotation":0,"accType":"text","cliptobounds":false,"defaultAction":"","shapemaskId":"","xPos":354,"yPos":321,"tabIndex":8,"tabEnabled":true,"xOffset":0,"yOffset":0,"rotateXPos":31.5,"rotateYPos":19.5,"scaleX":100,"scaleY":100,"alpha":100,"depth":11,"scrolling":true,"shuffleLock":false,"data":{"hotlinkId":"","accState":0,"vectorData":{"left":-1,"top":-1,"right":65,"bottom":41,"altText":"Right Arrow 3","pngfb":false,"pr":{"l":"Lib","i":185}},"html5data":{"xPos":0,"yPos":0,"width":64,"height":40,"strokewidth":2}},"animations":[{"kind":"animation","id":"Entrance","duration":750,"hidetextatstart":true,"animateshapewithtext":false,"tweens":[{"kind":"tween","time":0,"duration":750,"mask":{"type":"wipe","settings":[{"kind":"setting","name":"direction","value":"fromleft"}],"duration":750,"easing":"linear","easingdir":"easeinout"}}]}],"width":64,"height":40,"resume":false,"useHandCursor":true,"id":"5VXrrN2pceV"},{"kind":"vectorshape","rotation":0,"accType":"text","cliptobounds":false,"defaultAction":"","textLib":[{"kind":"textdata","uniqueId":"6qThDPeKeZb_6125400","id":"01","linkId":"txt__default_6qThDPeKeZb","type":"vectortext","xPos":10,"yPos":5,"xAccOffset":10,"yAccOffset":5,"width":297,"height":144,"shadowIndex":-1,"scrollOverflow":false,"vartext":"<p style=\\"text-align:center;direction: ltr; padding-left: 0px\\"><span style=\\"font-family: \'Articulate Charset0_v8MBBDD1F1C\',\'Articulate\'; font-size:24px; color:#17375e;line-height:27.768px;\\"><u><b style=\\"font-family: \'ArticulateBold CharBoldC2572EF3\',\'Articulate\';\\">Common Purpose</b></u><br /></span><span style=\\"font-family: \'Articulate Charset0_v8MBBDD1F1C\',\'Articulate\'; font-size:24px; color:#17375e;line-height:27.768px;\\">& Shared Goals:</span><br /><span style=\\"font-family: \'Articulate Charset0_v8MBBDD1F1C\',\'Articulate\'; font-size:21.3333px; color:#17375e;line-height:27.768px;\\">The leader paints a mental model and the team contributes to the model</span></p>","vectortext":{"left":0,"top":0,"right":297,"bottom":144,"pngfb":false,"pr":{"l":"Lib","i":187}}}],"shapemaskId":"","xPos":42,"yPos":266,"tabIndex":6,"tabEnabled":true,"xOffset":0,"yOffset":0,"rotateXPos":158.5,"rotateYPos":77,"scaleX":100,"scaleY":100,"alpha":100,"depth":12,"scrolling":true,"shuffleLock":false,"data":{"hotlinkId":"","accState":0,"vectorData":{"left":-3,"top":-3,"right":319,"bottom":156,"altText":"Common Purpose\\r& Shared Goals:\\rThe leader paints a mental model and the team contributes to the model","pngfb":false,"pr":{"l":"Lib","i":186}},"html5data":{"xPos":0,"yPos":0,"width":317,"height":154,"strokewidth":3}},"animations":[{"kind":"animation","id":"Entrance","duration":500,"hidetextatstart":true,"animateshapewithtext":false,"tweens":[{"kind":"tween","time":0,"duration":500,"alpha":{"path":[{"kind":"segment","start":"0","dstart":"0","end":"100","dend":"0"}],"duration":500,"easing":"linear","easingdir":"easeinout"},"scale":{"path":[{"kind":"segment","startx":"$ScaleX","starty":"$ScaleY","dsx":"-90","dsy":"-90","endx":"100","endy":"100","dex":"0","dey":"0","startrelative":false,"endrelative":true}],"textonly":false,"useglobalaxes":false,"duration":500,"easing":"linear","easingdir":"easein"}}]}],"width":317,"height":154,"resume":false,"useHandCursor":true,"id":"6qThDPeKeZb"}],"startTime":-1,"elapsedTimeMode":"normal","animations":[{"kind":"animation","id":"5lr7PCR20G4","duration":700,"hidetextatstart":true,"animateshapewithtext":false,"tweens":[{"kind":"tween","time":0,"duration":700,"alpha":{"path":[{"kind":"segment","start":"0","dstart":"0","end":"100","dend":"0"}],"duration":700,"easing":"linear","easingdir":"easein"}}]}],"useHandCursor":false,"resume":false,"kind":"slidelayer","isBaseLayer":true}]}');
