# Supplementary material for: Code Response Training: Improving Interprofessional Communication
Source: MedEdPORTAL. 2021 May 19;17:11155. doi: 10.15766/mep_2374-8265.11155 (PMC8131416; doi:10.15766/mep_2374-8265.11155)
Supplement: Supplementary file 1 — Module 1 Patient Safety Fundamentals folderModule 2 Communication and Teamwork folderModule 3 Pulling It Together folderModule Instructions.docxFacilitators Guide.docxSimulation Case 1.docxSimulation Case 2.docxEquipment Checklist.docxObserver Checklist.docxDebriefing Guide.docxPostcourse Evaluation.docxShort-Term Follow-Up Activity.docxLong-Term Follow-Up Activity.docx [file mep_2374-8265.11155-s001.zip › A. Module 1 Patient Safety Fundamentals/html5/data/js/6gXjProuOPz.js]

window.globalProvideData('slide', '{"title":"Individuals","trackViews":true,"showMenuResultIcon":false,"viewGroupId":"","historyGroupId":"","videoZoom":"","scrolling":false,"transition":"tween","slideLock":false,"navIndex":-1,"globalAudioId":"","thumbnailid":"","slideNumberInScene":16,"includeInSlideCounts":true,"presenterRef":{"id":"none"},"showAnimationId":"5xnb0S12dEh","lmsId":"Slide16","width":1024,"height":640,"resume":false,"background":{"type":"fill","fill":{"type":"linear","rotation":90,"colors":[{"kind":"color","rgb":"0xFFFFFF","alpha":100,"stop":0}]}},"id":"6gXjProuOPz","actionGroups":{"ActGrpOnNextButtonClick":{"kind":"actiongroup","actions":[{"kind":"gotoplay","window":"_current","wndtype":"normal","objRef":{"type":"string","value":"_player.5onZNJaPQYO.5x6MnjtKqSo"}}]},"ActGrpOnPrevButtonClick":{"kind":"actiongroup","actions":[{"kind":"history_prev"}]},"NavigationRestrictionNextSlide_6gXjProuOPz":{"kind":"actiongroup","actions":[{"kind":"exe_actiongroup","id":"ActGrpOnNextButtonClick"}]},"NavigationRestrictionPreviousSlide_6gXjProuOPz":{"kind":"actiongroup","actions":[{"kind":"exe_actiongroup","id":"ActGrpOnPrevButtonClick"}]}},"events":[{"kind":"onbeforeslidein","actions":[{"kind":"if_action","condition":{"statement":{"kind":"compare","operator":"eq","valuea":"$WindowId","typea":"property","valueb":"_frame","typeb":"string"}},"thenActions":[{"kind":"set_frame_layout","name":"pxabnsnfns10111000101"}],"elseActions":[{"kind":"set_window_control_layout","name":"pxabnsnfns10111000101"}]}]},{"kind":"onnextslide","actions":[{"kind":"exe_actiongroup","id":"NavigationRestrictionNextSlide_6gXjProuOPz"}]},{"kind":"onprevslide","actions":[{"kind":"exe_actiongroup","id":"NavigationRestrictionPreviousSlide_6gXjProuOPz"}]},{"kind":"ontransitionin","actions":[{"kind":"if_action","condition":{"statement":{"kind":"and","statements":[{"kind":"compare","operator":"eq","valuea":"_player.#TimelineCompleted_6gXjProuOPz","typea":"var","valueb":false,"typeb":"boolean"}]}},"thenActions":[{"kind":"enable_window_control","name":"next","enable":false},{"kind":"enable_window_control","name":"swiperight","enable":false}]},{"kind":"adjustvar","variable":"_player.LastSlideViewed_6cGRMxCZh5v","operator":"set","value":{"type":"string","value":"_player."}},{"kind":"adjustvar","variable":"_player.LastSlideViewed_6cGRMxCZh5v","operator":"add","value":{"type":"property","value":"$AbsoluteId"}}]},{"kind":"ontimelinecomplete","actions":[{"kind":"adjustvar","variable":"_player.TimelineCompleted_6gXjProuOPz","operator":"set","value":{"type":"boolean","value":true}},{"kind":"enable_window_control","name":"next","enable":true},{"kind":"enable_window_control","name":"swiperight","enable":true}]}],"slideLayers":[{"audiolib":[{"kind":"audio","assetId":28,"id":"679ror5pQJq"}],"enableSeek":true,"enableReplay":true,"timeline":{"duration":8250,"events":[{"kind":"ontimelinetick","time":0,"actions":[{"kind":"media_seek","position":0,"objRef":{"type":"string","value":"679ror5pQJq"}},{"kind":"media_play","objRef":{"type":"string","value":"679ror5pQJq"}},{"kind":"set_volume","volume":75,"objRef":{"type":"string","value":"679ror5pQJq"}},{"kind":"show","transition":"appear","objRef":{"type":"string","value":"6Qmz6fsntEf"}},{"kind":"show","transition":"custom","animationId":"Entrance","reverse":false,"objRef":{"type":"string","value":"6ZJ5afMacZ8"}},{"kind":"show","transition":"appear","objRef":{"type":"string","value":"5gwZ2bQbGVK"}},{"kind":"show","transition":"appear","objRef":{"type":"string","value":"6p5KszwQIx5"}}]},{"kind":"ontimelinetick","time":2250,"actions":[{"kind":"show","transition":"custom","animationId":"Entrance","reverse":false,"objRef":{"type":"string","value":"6WXUke1UzKx"}}]},{"kind":"ontimelinetick","time":3250,"actions":[{"kind":"show","transition":"custom","animationId":"Entrance","reverse":false,"objRef":{"type":"string","value":"5l3msEOPMxq"}}]},{"kind":"ontimelinetick","time":4250,"actions":[{"kind":"show","transition":"custom","animationId":"Entrance","reverse":false,"objRef":{"type":"string","value":"5d9sjOpNKu3"}}]},{"kind":"ontimelinetick","time":5250,"actions":[{"kind":"show","transition":"custom","animationId":"Entrance","reverse":false,"objRef":{"type":"string","value":"5o315TBbwAO"}}]},{"kind":"ontimelinetick","time":6250,"actions":[{"kind":"show","transition":"custom","animationId":"Entrance","reverse":false,"objRef":{"type":"string","value":"60TtK043EJS"}}]},{"kind":"ontimelinetick","time":7250,"actions":[{"kind":"show","transition":"custom","animationId":"Entrance","reverse":false,"objRef":{"type":"string","value":"5kveNeEt8pn"}}]}]},"objects":[{"kind":"vectorshape","rotation":0,"accType":"image","cliptobounds":false,"defaultAction":"","imagelib":[{"kind":"imagedata","assetId":0,"id":"01","url":"story_content/5eE7lMy0Hfo_80_DX2048_DY2048.swf","type":"normal","altText":"PSF_Body_Template_RV.png","width":1024,"height":640,"mobiledx":0,"mobiledy":0}],"shapemaskId":"","xPos":0,"yPos":0,"tabIndex":0,"tabEnabled":true,"xOffset":0,"yOffset":0,"rotateXPos":512,"rotateYPos":320,"scaleX":100,"scaleY":100,"alpha":100,"depth":1,"scrolling":false,"shuffleLock":false,"data":{"hotlinkId":"","accState":0,"vectorData":{"left":0,"top":0,"right":1024,"bottom":640,"altText":"PSF_Body_Template_RV.png","pngfb":false,"pr":{"l":"Lib","i":0}},"html5data":{"xPos":0,"yPos":0,"width":1024,"height":640,"strokewidth":0}},"width":1024,"height":640,"resume":false,"useHandCursor":true,"id":"5gwZ2bQbGVK"},{"kind":"vectorshape","rotation":0,"accType":"image","cliptobounds":false,"defaultAction":"","imagelib":[{"kind":"imagedata","assetId":1,"id":"01","url":"story_content/5hUzZTcnKKE_80_DX238_DY238.swf","type":"normal","altText":"New_Logo.png","width":238,"height":91,"mobiledx":0,"mobiledy":0}],"shapemaskId":"","xPos":881,"yPos":574,"tabIndex":9,"tabEnabled":true,"xOffset":0,"yOffset":0,"rotateXPos":59.5,"rotateYPos":22.5,"scaleX":100,"scaleY":100,"alpha":100,"depth":2,"scrolling":false,"shuffleLock":false,"data":{"hotlinkId":"","accState":0,"vectorData":{"left":0,"top":0,"right":119,"bottom":45,"altText":"New_Logo.png","pngfb":false,"pr":{"l":"Lib","i":1}},"html5data":{"xPos":0,"yPos":0,"width":119,"height":45,"strokewidth":0}},"width":119,"height":45,"resume":false,"useHandCursor":true,"id":"6p5KszwQIx5"},{"kind":"vectorshape","rotation":0,"accType":"text","cliptobounds":false,"defaultAction":"","textLib":[{"kind":"textdata","uniqueId":"6Qmz6fsntEf_1732631384","id":"01","linkId":"txt__default_6Qmz6fsntEf","type":"vectortext","xPos":10,"yPos":5,"xAccOffset":10,"yAccOffset":5,"width":218,"height":55,"shadowIndex":-1,"scrollOverflow":false,"vartext":"<p style=\\"text-align:left;direction: ltr; padding-left: 0px\\"><span style=\\"font-family: \'Open Sans Charset0_v9TY33EDE6F2\',\'Open Sans\'; font-size:40px; color:#ffffff;line-height:54.47265625px;\\"><b style=\\"font-family: \'Open SansBold CharsBoldE47A47C6\',\'Open Sans\';\\">Individuals</b></span></p>","vectortext":{"left":0,"top":0,"right":228,"bottom":60,"pngfb":false,"pr":{"l":"Lib","i":211}}}],"shapemaskId":"","xPos":51,"yPos":34,"tabIndex":1,"tabEnabled":true,"xOffset":0,"yOffset":0,"rotateXPos":119,"rotateYPos":32.5,"scaleX":100,"scaleY":100,"alpha":100,"depth":3,"scrolling":true,"shuffleLock":false,"data":{"hotlinkId":"","accState":0,"vectorData":{"left":0,"top":0,"right":238,"bottom":65,"altText":"Individuals","pngfb":false,"pr":{"l":"Lib","i":210}},"html5data":{"xPos":0,"yPos":0,"width":238,"height":65,"strokewidth":0}},"width":238,"height":65,"resume":false,"useHandCursor":true,"id":"6Qmz6fsntEf"},{"kind":"vectorshape","rotation":0,"accType":"text","cliptobounds":false,"defaultAction":"","textLib":[{"kind":"textdata","uniqueId":"6ZJ5afMacZ8_-1105574691","id":"01","linkId":"txt__default_6ZJ5afMacZ8","type":"vectortext","xPos":10,"yPos":5,"xAccOffset":10,"yAccOffset":5,"width":457,"height":29,"shadowIndex":-1,"scrollOverflow":false,"vartext":"<p style=\\"text-align:left;direction: ltr; padding-left: 36px\\"><span style=\\"font-family: \'Wingdings Charset0_v8sYB58B7A1D\',\'Wingdings\'; font-size:24px; color:#17375e;line-height:27.768px; display: inline-block; text-align:left; min-width: 36px; margin-left: -36px;\\">&#167;</span><span style=\\"font-family: \'Articulate Charset0_v8MBBDD1F1C\',\'Articulate\'; font-size:24px; color:#17375e;line-height:27.768px;\\"> Are valued members of a team</span></p>","vectortext":{"left":0,"top":0,"right":396,"bottom":35,"pngfb":false,"pr":{"l":"Lib","i":213}}}],"shapemaskId":"","xPos":51,"yPos":144,"tabIndex":3,"tabEnabled":true,"xOffset":0,"yOffset":0,"rotateXPos":238.5,"rotateYPos":19.5,"scaleX":100,"scaleY":100,"alpha":100,"depth":4,"scrolling":true,"shuffleLock":false,"data":{"hotlinkId":"","accState":0,"vectorData":{"left":0,"top":0,"right":477,"bottom":39,"altText":" Are valued members of a team","pngfb":false,"pr":{"l":"Lib","i":212}},"html5data":{"xPos":0,"yPos":0,"width":477,"height":39,"strokewidth":0}},"animations":[{"kind":"animation","id":"Entrance","duration":750,"hidetextatstart":true,"animateshapewithtext":false,"tweens":[{"kind":"tween","time":0,"duration":750,"mask":{"type":"wipe","settings":[{"kind":"setting","name":"direction","value":"fromleft"}],"duration":750,"easing":"linear","easingdir":"easeinout"}}]}],"width":477,"height":39,"resume":false,"useHandCursor":true,"id":"6ZJ5afMacZ8"},{"kind":"vectorshape","rotation":0,"accType":"text","cliptobounds":false,"defaultAction":"","textLib":[{"kind":"textdata","uniqueId":"6WXUke1UzKx_-1924188569","id":"01","linkId":"txt__default_6WXUke1UzKx","type":"vectortext","xPos":10,"yPos":5,"xAccOffset":10,"yAccOffset":5,"width":457,"height":159,"shadowIndex":-1,"scrollOverflow":false,"vartext":"<p style=\\"text-align:left;direction: ltr; padding-left: 36px\\"><span style=\\"font-family: \'Wingdings Charset0_v8sYB58B7A1D\',\'Wingdings\'; font-size:24px; color:#000000;line-height:27.768px; display: inline-block; text-align:left; min-width: 36px; margin-left: -36px;\\">&#167;</span><span style=\\"font-family: \'Articulate Charset0_v8MBBDD1F1C\',\'Articulate\'; font-size:24px; color:#17375e;line-height:27.768px;\\">As valued members, each has the </span><span style=\\"font-family: \'Articulate Charset0_v8MBBDD1F1C\',\'Articulate\'; font-size:24px; color:#c00000;line-height:27.768px;\\"><b style=\\"font-family: \'ArticulateBold CharBoldC2572EF3\',\'Articulate\';\\"><i style=\\"font-family: \'ArticulateBoldItaItalicD8D7BC85\',\'Articulate\';\\">responsibility</i></b></span><b style=\\"font-family: \'ArialBold Charset0_Bold3D70FAD3\',\'Arial\';\\"></b><span style=\\"font-family: \'Articulate Charset0_v8MBBDD1F1C\',\'Articulate\'; font-size:24px; color:#17375e;line-height:27.768px;\\">to act if they have a concern for safety<br /></span></p><p style=\\"text-align:left;direction: ltr; padding-left: 78px\\"><span style=\\"font-family: \'Arial Charset0_v8wz5YMo9EE9FF07\',\'Arial\'; font-size:24px; color:#17375e;line-height:27.768px; display: inline-block; text-align:left; min-width: 36px; margin-left: -36px;\\">•</span><span style=\\"font-family: \'Articulate Charset0_v8MBBDD1F1C\',\'Articulate\'; font-size:24px; color:#17375e;line-height:27.768px;\\">This is regardless of status or job title</span></p>","vectortext":{"left":0,"top":0,"right":458,"bottom":164,"pngfb":false,"pr":{"l":"Lib","i":215}}}],"shapemaskId":"","xPos":51,"yPos":203,"tabIndex":4,"tabEnabled":true,"xOffset":0,"yOffset":0,"rotateXPos":238.5,"rotateYPos":84.5,"scaleX":100,"scaleY":100,"alpha":100,"depth":5,"scrolling":true,"shuffleLock":false,"data":{"hotlinkId":"","accState":0,"vectorData":{"left":0,"top":0,"right":477,"bottom":169,"altText":"As valued members, each has the responsibility to act if they have a concern for safety\\r\\nThis is regardless of status or job title","pngfb":false,"pr":{"l":"Lib","i":214}},"html5data":{"xPos":0,"yPos":0,"width":477,"height":169,"strokewidth":0}},"animations":[{"kind":"animation","id":"Entrance","duration":750,"hidetextatstart":true,"animateshapewithtext":false,"tweens":[{"kind":"tween","time":0,"duration":750,"mask":{"type":"wipe","settings":[{"kind":"setting","name":"direction","value":"fromleft"}],"duration":750,"easing":"linear","easingdir":"easeinout"}}]}],"width":477,"height":169,"resume":false,"useHandCursor":true,"id":"6WXUke1UzKx"},{"kind":"vectorshape","rotation":0,"accType":"image","cliptobounds":false,"defaultAction":"","imagelib":[{"kind":"imagedata","assetId":25,"id":"01","url":"story_content/5s30QDkrZJh_80_P_0_-8_2048_1356_DX504_DY504.swf","type":"normal","altText":"191228-N-MM912-1147Y.jpg","width":2047,"height":1356,"mobiledx":0,"mobiledy":0}],"shapemaskId":"","xPos":627,"yPos":110,"tabIndex":2,"tabEnabled":true,"xOffset":0,"yOffset":0,"rotateXPos":126,"rotateYPos":83.5,"scaleX":100,"scaleY":100,"alpha":100,"depth":6,"scrolling":true,"shuffleLock":false,"data":{"hotlinkId":"","accState":0,"vectorData":{"left":-2,"top":-2,"right":254,"bottom":169,"altText":"191228-N-MM912-1147Y.jpg","pngfb":false,"pr":{"l":"Lib","i":216}},"html5data":{"xPos":0,"yPos":0,"width":252,"height":167,"strokewidth":2}},"animations":[{"kind":"animation","id":"Entrance","duration":500,"hidetextatstart":true,"returntextatend":false,"animateshapewithtext":false,"tweens":[{"kind":"tween","time":0,"duration":500,"scale":{"path":[{"kind":"segment","startx":"$ScaleX","starty":"$ScaleY","dsx":"-90","dsy":"-90","endx":"100","endy":"100","dex":"0","dey":"0","startrelative":false,"endrelative":true}],"textonly":false,"useglobalaxes":true,"duration":500,"easing":"linear","easingdir":"easein"}}]}],"width":252,"height":167,"resume":false,"useHandCursor":true,"id":"5l3msEOPMxq"},{"kind":"vectorshape","rotation":0,"accType":"image","cliptobounds":false,"defaultAction":"","imagelib":[{"kind":"imagedata","assetId":26,"id":"01","url":"story_content/6b9o0lUYI2x_80_P_0_102_2047_1262_DX502_DY502.swf","type":"normal","altText":"200322-M-WB494-1021M.jpg","width":2047,"height":1262,"mobiledx":0,"mobiledy":0}],"shapemaskId":"","xPos":651,"yPos":284,"tabIndex":5,"tabEnabled":true,"xOffset":0,"yOffset":0,"rotateXPos":125.5,"rotateYPos":77,"scaleX":100,"scaleY":100,"alpha":100,"depth":7,"scrolling":true,"shuffleLock":false,"data":{"hotlinkId":"","accState":0,"vectorData":{"left":-2,"top":-2,"right":253,"bottom":156,"altText":"200322-M-WB494-1021M.jpg","pngfb":false,"pr":{"l":"Lib","i":217}},"html5data":{"xPos":0,"yPos":0,"width":251,"height":154,"strokewidth":2}},"animations":[{"kind":"animation","id":"Entrance","duration":500,"hidetextatstart":true,"returntextatend":false,"animateshapewithtext":false,"tweens":[{"kind":"tween","time":0,"duration":500,"scale":{"path":[{"kind":"segment","startx":"$ScaleX","starty":"$ScaleY","dsx":"-90","dsy":"-90","endx":"100","endy":"100","dex":"0","dey":"0","startrelative":false,"endrelative":true}],"textonly":false,"useglobalaxes":true,"duration":500,"easing":"linear","easingdir":"easein"}}]}],"width":251,"height":154,"resume":false,"useHandCursor":true,"id":"5d9sjOpNKu3"},{"kind":"vectorshape","rotation":0,"accType":"image","cliptobounds":false,"defaultAction":"","imagelib":[{"kind":"imagedata","assetId":27,"id":"01","url":"story_content/5jYoHuAtoIV_80_P_0_0_2048_1367_DX508_DY508.swf","type":"normal","altText":"200324-F-RQ072-124Y.jpg","width":2047,"height":1366,"mobiledx":0,"mobiledy":0}],"shapemaskId":"","xPos":626,"yPos":444,"tabIndex":7,"tabEnabled":true,"xOffset":0,"yOffset":0,"rotateXPos":127,"rotateYPos":84.5,"scaleX":100,"scaleY":100,"alpha":100,"depth":8,"scrolling":true,"shuffleLock":false,"data":{"hotlinkId":"","accState":0,"vectorData":{"left":-2,"top":-2,"right":256,"bottom":171,"altText":"200324-F-RQ072-124Y.jpg","pngfb":false,"pr":{"l":"Lib","i":218}},"html5data":{"xPos":0,"yPos":0,"width":254,"height":169,"strokewidth":2}},"animations":[{"kind":"animation","id":"Entrance","duration":500,"hidetextatstart":true,"returntextatend":false,"animateshapewithtext":false,"tweens":[{"kind":"tween","time":0,"duration":500,"scale":{"path":[{"kind":"segment","startx":"$ScaleX","starty":"$ScaleY","dsx":"-90","dsy":"-90","endx":"100","endy":"100","dex":"0","dey":"0","startrelative":false,"endrelative":true}],"textonly":false,"useglobalaxes":true,"duration":500,"easing":"linear","easingdir":"easein"}}]}],"width":254,"height":169,"resume":false,"useHandCursor":true,"id":"5o315TBbwAO"},{"kind":"vectorshape","rotation":0,"accType":"text","cliptobounds":false,"defaultAction":"","textLib":[{"kind":"textdata","uniqueId":"60TtK043EJS_-713409900","id":"01","linkId":"txt__default_60TtK043EJS","type":"vectortext","xPos":10,"yPos":5,"xAccOffset":10,"yAccOffset":5,"width":529,"height":58,"shadowIndex":-1,"scrollOverflow":false,"vartext":"<p style=\\"text-align:left;direction: ltr; padding-left: 36px\\"><span style=\\"font-family: \'Wingdings Charset0_v8sYB58B7A1D\',\'Wingdings\'; font-size:24px; color:#17375e;line-height:27.768px; display: inline-block; text-align:left; min-width: 36px; margin-left: -36px;\\">&#167;</span><span style=\\"font-family: \'Articulate Charset0_v8MBBDD1F1C\',\'Articulate\'; font-size:24px; color:#17375e;line-height:27.768px;\\">Action requires clear, thorough communication with others (the team)</span></p>","vectortext":{"left":0,"top":0,"right":479,"bottom":63,"pngfb":false,"pr":{"l":"Lib","i":220}}}],"shapemaskId":"","xPos":51,"yPos":392,"tabIndex":6,"tabEnabled":true,"xOffset":0,"yOffset":0,"rotateXPos":274.5,"rotateYPos":34,"scaleX":100,"scaleY":100,"alpha":100,"depth":9,"scrolling":true,"shuffleLock":false,"data":{"hotlinkId":"","accState":0,"vectorData":{"left":0,"top":0,"right":549,"bottom":68,"altText":"Action requires clear, thorough communication with others (the team)","pngfb":false,"pr":{"l":"Lib","i":219}},"html5data":{"xPos":0,"yPos":0,"width":549,"height":68,"strokewidth":0}},"animations":[{"kind":"animation","id":"Entrance","duration":750,"hidetextatstart":true,"animateshapewithtext":false,"tweens":[{"kind":"tween","time":0,"duration":750,"mask":{"type":"wipe","settings":[{"kind":"setting","name":"direction","value":"fromleft"}],"duration":750,"easing":"linear","easingdir":"easeinout"}}]}],"width":549,"height":68,"resume":false,"useHandCursor":true,"id":"60TtK043EJS"},{"kind":"vectorshape","rotation":0,"accType":"text","cliptobounds":false,"defaultAction":"","textLib":[{"kind":"textdata","uniqueId":"5kveNeEt8pn_158367112","id":"01","linkId":"txt__default_5kveNeEt8pn","type":"vectortext","xPos":10,"yPos":5,"xAccOffset":10,"yAccOffset":5,"width":110,"height":36,"shadowIndex":-1,"scrollOverflow":false,"vartext":"<p style=\\"text-align:left;direction: ltr; padding-left: 0px\\"><span style=\\"font-family: \'Open Sans Charset0_v9TY33EDE6F2\',\'Open Sans\'; font-size:13.3333px; color:#595959;line-height:18.1575520833333px;\\">Photos: www.defense.gov</span></p>","vectortext":{"left":0,"top":0,"right":115,"bottom":41,"pngfb":false,"pr":{"l":"Lib","i":222}}}],"shapemaskId":"","xPos":879,"yPos":515,"tabIndex":8,"tabEnabled":true,"xOffset":0,"yOffset":0,"rotateXPos":65,"rotateYPos":23,"scaleX":100,"scaleY":100,"alpha":100,"depth":10,"scrolling":true,"shuffleLock":false,"data":{"hotlinkId":"","accState":0,"vectorData":{"left":0,"top":0,"right":130,"bottom":46,"altText":"Photos: www.defense.gov","pngfb":false,"pr":{"l":"Lib","i":221}},"html5data":{"xPos":0,"yPos":0,"width":130,"height":46,"strokewidth":0}},"animations":[{"kind":"animation","id":"Entrance","duration":500,"hidetextatstart":true,"animateshapewithtext":false,"tweens":[{"kind":"tween","time":0,"duration":500,"alpha":{"path":[{"kind":"segment","start":"0","dstart":"0","end":"100","dend":"0"}],"duration":500,"easing":"linear","easingdir":"easein"}}]}],"width":130,"height":46,"resume":false,"useHandCursor":true,"id":"5kveNeEt8pn"}],"startTime":-1,"elapsedTimeMode":"normal","animations":[{"kind":"animation","id":"5xnb0S12dEh","duration":700,"hidetextatstart":true,"animateshapewithtext":false,"tweens":[{"kind":"tween","time":0,"duration":700,"alpha":{"path":[{"kind":"segment","start":"0","dstart":"0","end":"100","dend":"0"}],"duration":700,"easing":"linear","easingdir":"easein"}}]}],"useHandCursor":false,"resume":false,"kind":"slidelayer","isBaseLayer":true}]}');
