# Supplementary material for: Code Response Training: Improving Interprofessional Communication
Source: MedEdPORTAL. 2021 May 19;17:11155. doi: 10.15766/mep_2374-8265.11155 (PMC8131416; doi:10.15766/mep_2374-8265.11155)
Supplement: Supplementary file 1 — Module 1 Patient Safety Fundamentals folderModule 2 Communication and Teamwork folderModule 3 Pulling It Together folderModule Instructions.docxFacilitators Guide.docxSimulation Case 1.docxSimulation Case 2.docxEquipment Checklist.docxObserver Checklist.docxDebriefing Guide.docxPostcourse Evaluation.docxShort-Term Follow-Up Activity.docxLong-Term Follow-Up Activity.docx [file mep_2374-8265.11155-s001.zip › A. Module 1 Patient Safety Fundamentals/html5/data/js/6hR9SQx9UJG.js]

window.globalProvideData('slide', '{"title":"Task Fixation-2","trackViews":true,"showMenuResultIcon":false,"viewGroupId":"","historyGroupId":"","videoZoom":"","scrolling":false,"transition":"tween","slideLock":false,"navIndex":-1,"globalAudioId":"","thumbnailid":"","slideNumberInScene":10,"includeInSlideCounts":true,"presenterRef":{"id":"none"},"showAnimationId":"6XIeTkiHZOS","lmsId":"Slide10","width":1024,"height":640,"resume":false,"background":{"type":"fill","fill":{"type":"linear","rotation":90,"colors":[{"kind":"color","rgb":"0xFFFFFF","alpha":100,"stop":0}]}},"id":"6hR9SQx9UJG","actionGroups":{"ActGrpOnNextButtonClick":{"kind":"actiongroup","actions":[{"kind":"gotoplay","window":"_current","wndtype":"normal","objRef":{"type":"string","value":"_player.5onZNJaPQYO.5kCGWqmBaPE"}}]},"ActGrpOnPrevButtonClick":{"kind":"actiongroup","actions":[{"kind":"history_prev"}]},"NavigationRestrictionNextSlide_6hR9SQx9UJG":{"kind":"actiongroup","actions":[{"kind":"exe_actiongroup","id":"ActGrpOnNextButtonClick"}]},"NavigationRestrictionPreviousSlide_6hR9SQx9UJG":{"kind":"actiongroup","actions":[{"kind":"exe_actiongroup","id":"ActGrpOnPrevButtonClick"}]}},"events":[{"kind":"onbeforeslidein","actions":[{"kind":"if_action","condition":{"statement":{"kind":"compare","operator":"eq","valuea":"$WindowId","typea":"property","valueb":"_frame","typeb":"string"}},"thenActions":[{"kind":"set_frame_layout","name":"pxabnsnfns10111000101"}],"elseActions":[{"kind":"set_window_control_layout","name":"pxabnsnfns10111000101"}]}]},{"kind":"onnextslide","actions":[{"kind":"exe_actiongroup","id":"NavigationRestrictionNextSlide_6hR9SQx9UJG"}]},{"kind":"onprevslide","actions":[{"kind":"exe_actiongroup","id":"NavigationRestrictionPreviousSlide_6hR9SQx9UJG"}]},{"kind":"ontransitionin","actions":[{"kind":"if_action","condition":{"statement":{"kind":"and","statements":[{"kind":"compare","operator":"eq","valuea":"_player.#TimelineCompleted_6hR9SQx9UJG","typea":"var","valueb":false,"typeb":"boolean"}]}},"thenActions":[{"kind":"enable_window_control","name":"next","enable":false},{"kind":"enable_window_control","name":"swiperight","enable":false}]},{"kind":"adjustvar","variable":"_player.LastSlideViewed_6cGRMxCZh5v","operator":"set","value":{"type":"string","value":"_player."}},{"kind":"adjustvar","variable":"_player.LastSlideViewed_6cGRMxCZh5v","operator":"add","value":{"type":"property","value":"$AbsoluteId"}}]},{"kind":"ontimelinecomplete","actions":[{"kind":"adjustvar","variable":"_player.TimelineCompleted_6hR9SQx9UJG","operator":"set","value":{"type":"boolean","value":true}},{"kind":"enable_window_control","name":"next","enable":true},{"kind":"enable_window_control","name":"swiperight","enable":true}]}],"slideLayers":[{"audiolib":[{"kind":"audio","assetId":18,"id":"5cAgl1WUm6v"}],"enableSeek":true,"enableReplay":true,"timeline":{"duration":29362,"events":[{"kind":"ontimelinetick","time":0,"actions":[{"kind":"media_seek","position":0,"objRef":{"type":"string","value":"5cAgl1WUm6v"}},{"kind":"media_play","objRef":{"type":"string","value":"5cAgl1WUm6v"}},{"kind":"set_volume","volume":100,"objRef":{"type":"string","value":"5cAgl1WUm6v"}},{"kind":"show","transition":"appear","objRef":{"type":"string","value":"6XrKRYxcIiI"}},{"kind":"show","transition":"custom","animationId":"Entrance","reverse":false,"objRef":{"type":"string","value":"6RVWwjWTuH6"}},{"kind":"show","transition":"appear","objRef":{"type":"string","value":"5gwZ2bQbGVK"}},{"kind":"show","transition":"appear","objRef":{"type":"string","value":"6p5KszwQIx5"}}]},{"kind":"ontimelinetick","time":7500,"actions":[{"kind":"show","transition":"custom","animationId":"Entrance","reverse":false,"objRef":{"type":"string","value":"5YoFZhMumuj"}}]},{"kind":"ontimelinetick","time":17750,"actions":[{"kind":"show","transition":"custom","animationId":"Entrance","reverse":false,"objRef":{"type":"string","value":"5cRKw1XmIu1"}}]},{"kind":"ontimelinetick","time":24750,"actions":[{"kind":"show","transition":"custom","animationId":"Entrance","reverse":false,"objRef":{"type":"string","value":"6L8vt2bX0fB"}}]}]},"objects":[{"kind":"vectorshape","rotation":0,"accType":"image","cliptobounds":false,"defaultAction":"","imagelib":[{"kind":"imagedata","assetId":0,"id":"01","url":"story_content/5eE7lMy0Hfo_80_DX2048_DY2048.swf","type":"normal","altText":"PSF_Body_Template_RV.png","width":1024,"height":640,"mobiledx":0,"mobiledy":0}],"shapemaskId":"","xPos":0,"yPos":0,"tabIndex":0,"tabEnabled":true,"xOffset":0,"yOffset":0,"rotateXPos":512,"rotateYPos":320,"scaleX":100,"scaleY":100,"alpha":100,"depth":1,"scrolling":false,"shuffleLock":false,"data":{"hotlinkId":"","accState":0,"vectorData":{"left":0,"top":0,"right":1024,"bottom":640,"altText":"PSF_Body_Template_RV.png","pngfb":false,"pr":{"l":"Lib","i":0}},"html5data":{"xPos":0,"yPos":0,"width":1024,"height":640,"strokewidth":0}},"width":1024,"height":640,"resume":false,"useHandCursor":true,"id":"5gwZ2bQbGVK"},{"kind":"vectorshape","rotation":0,"accType":"image","cliptobounds":false,"defaultAction":"","imagelib":[{"kind":"imagedata","assetId":1,"id":"01","url":"story_content/5hUzZTcnKKE_80_DX238_DY238.swf","type":"normal","altText":"New_Logo.png","width":238,"height":91,"mobiledx":0,"mobiledy":0}],"shapemaskId":"","xPos":881,"yPos":574,"tabIndex":6,"tabEnabled":true,"xOffset":0,"yOffset":0,"rotateXPos":59.5,"rotateYPos":22.5,"scaleX":100,"scaleY":100,"alpha":100,"depth":2,"scrolling":false,"shuffleLock":false,"data":{"hotlinkId":"","accState":0,"vectorData":{"left":0,"top":0,"right":119,"bottom":45,"altText":"New_Logo.png","pngfb":false,"pr":{"l":"Lib","i":1}},"html5data":{"xPos":0,"yPos":0,"width":119,"height":45,"strokewidth":0}},"width":119,"height":45,"resume":false,"useHandCursor":true,"id":"6p5KszwQIx5"},{"kind":"vectorshape","rotation":0,"accType":"text","cliptobounds":false,"defaultAction":"","textLib":[{"kind":"textdata","uniqueId":"6XrKRYxcIiI_495328776","id":"01","linkId":"txt__default_6XrKRYxcIiI","type":"vectortext","xPos":10,"yPos":5,"xAccOffset":10,"yAccOffset":5,"width":492,"height":55,"shadowIndex":-1,"scrollOverflow":false,"vartext":"<p style=\\"text-align:left;direction: ltr; padding-left: 0px\\"><span style=\\"font-family: \'Open Sans Charset0_v9TY33EDE6F2\',\'Open Sans\'; font-size:40px; color:#ffffff;line-height:54.47265625px;\\"><b style=\\"font-family: \'Open SansBold CharsBoldE47A47C6\',\'Open Sans\';\\">Task Fixation- Continued</b></span></p>","vectortext":{"left":0,"top":0,"right":502,"bottom":60,"pngfb":false,"pr":{"l":"Lib","i":131}}}],"shapemaskId":"","xPos":51,"yPos":34,"tabIndex":1,"tabEnabled":true,"xOffset":0,"yOffset":0,"rotateXPos":256,"rotateYPos":32.5,"scaleX":100,"scaleY":100,"alpha":100,"depth":3,"scrolling":true,"shuffleLock":false,"data":{"hotlinkId":"","accState":0,"vectorData":{"left":0,"top":0,"right":512,"bottom":65,"altText":"Task Fixation- Continued","pngfb":false,"pr":{"l":"Lib","i":130}},"html5data":{"xPos":0,"yPos":0,"width":512,"height":65,"strokewidth":0}},"width":512,"height":65,"resume":false,"useHandCursor":true,"id":"6XrKRYxcIiI"},{"kind":"vectorshape","rotation":0,"accType":"text","cliptobounds":false,"defaultAction":"","textLib":[{"kind":"textdata","uniqueId":"6RVWwjWTuH6_1866173537","id":"01","linkId":"txt__default_6RVWwjWTuH6","type":"vectortext","xPos":10,"yPos":5,"xAccOffset":10,"yAccOffset":5,"width":762,"height":87,"shadowIndex":-1,"scrollOverflow":false,"vartext":"<p style=\\"text-align:left;direction: ltr; padding-left: 32px\\"><span style=\\"font-family: \'Wingdings Charset0_v8sYB58B7A1D\',\'Wingdings\'; font-size:24px; color:#17375e;line-height:27.768px; display: inline-block; text-align:left; min-width: 32px; margin-left: -32px;\\">&#167;</span><span style=\\"font-family: \'Articulate Charset0_v8MBBDD1F1C\',\'Articulate\'; font-size:24px; color:#17375e;line-height:27.768px;\\">On this day, excellent health care providers were faced with a relatively rare event and they did not have the teamwork and communication tools needed to save this patient.</span></p>","vectortext":{"left":0,"top":0,"right":742,"bottom":92,"pngfb":false,"pr":{"l":"Lib","i":133}}}],"shapemaskId":"","xPos":89,"yPos":150,"tabIndex":2,"tabEnabled":true,"xOffset":0,"yOffset":0,"rotateXPos":391,"rotateYPos":48.5,"scaleX":100,"scaleY":100,"alpha":100,"depth":4,"scrolling":true,"shuffleLock":false,"data":{"hotlinkId":"","accState":0,"vectorData":{"left":0,"top":0,"right":782,"bottom":97,"altText":"On this day, excellent health care providers were faced with a relatively rare event and they did not have the teamwork and communication tools needed to save this patient.","pngfb":false,"pr":{"l":"Lib","i":132}},"html5data":{"xPos":0,"yPos":0,"width":782,"height":97,"strokewidth":0}},"animations":[{"kind":"animation","id":"Entrance","duration":750,"hidetextatstart":true,"animateshapewithtext":false,"tweens":[{"kind":"tween","time":0,"duration":750,"alpha":{"path":[{"kind":"segment","start":"0","dstart":"0","end":"100","dend":"0"}],"duration":750,"easing":"linear","easingdir":"easein"}}]}],"width":782,"height":97,"resume":false,"useHandCursor":true,"id":"6RVWwjWTuH6"},{"kind":"vectorshape","rotation":0,"accType":"text","cliptobounds":false,"defaultAction":"","textLib":[{"kind":"textdata","uniqueId":"5YoFZhMumuj_1155756747","id":"01","linkId":"txt__default_5YoFZhMumuj","type":"vectortext","xPos":10,"yPos":5,"xAccOffset":10,"yAccOffset":5,"width":792,"height":87,"shadowIndex":-1,"scrollOverflow":false,"vartext":"<p style=\\"text-align:left;direction: ltr; padding-left: 32px\\"><span style=\\"font-family: \'Wingdings Charset0_v8sYB58B7A1D\',\'Wingdings\'; font-size:24px; color:#17375e;line-height:27.768px; display: inline-block; text-align:left; min-width: 32px; margin-left: -32px;\\">&#167;</span><span style=\\"font-family: \'Articulate Charset0_v8MBBDD1F1C\',\'Articulate\'; font-size:24px; color:#17375e;line-height:27.768px;\\">We know that certain communication and teamwork behaviors are associated with lowering risk for our patients.  These behaviors help assure that all health care providers are on the same page.</span></p>","vectortext":{"left":0,"top":0,"right":802,"bottom":92,"pngfb":false,"pr":{"l":"Lib","i":135}}}],"shapemaskId":"","xPos":89,"yPos":267,"tabIndex":3,"tabEnabled":true,"xOffset":0,"yOffset":0,"rotateXPos":406,"rotateYPos":48.5,"scaleX":100,"scaleY":100,"alpha":100,"depth":5,"scrolling":true,"shuffleLock":false,"data":{"hotlinkId":"","accState":0,"vectorData":{"left":0,"top":0,"right":812,"bottom":97,"altText":"We know that certain communication and teamwork behaviors are associated with lowering risk for our patients.  These behaviors help assure that all health care providers are on the same page.","pngfb":false,"pr":{"l":"Lib","i":134}},"html5data":{"xPos":0,"yPos":0,"width":812,"height":97,"strokewidth":0}},"animations":[{"kind":"animation","id":"Entrance","duration":750,"hidetextatstart":true,"animateshapewithtext":false,"tweens":[{"kind":"tween","time":0,"duration":750,"alpha":{"path":[{"kind":"segment","start":"0","dstart":"0","end":"100","dend":"0"}],"duration":750,"easing":"linear","easingdir":"easein"}}]}],"width":812,"height":97,"resume":false,"useHandCursor":true,"id":"5YoFZhMumuj"},{"kind":"vectorshape","rotation":0,"accType":"text","cliptobounds":false,"defaultAction":"","textLib":[{"kind":"textdata","uniqueId":"5cRKw1XmIu1_1327934247","id":"01","linkId":"txt__default_5cRKw1XmIu1","type":"vectortext","xPos":10,"yPos":5,"xAccOffset":10,"yAccOffset":5,"width":762,"height":58,"shadowIndex":-1,"scrollOverflow":false,"vartext":"<p style=\\"text-align:left;direction: ltr; padding-left: 32px\\"><span style=\\"font-family: \'Wingdings Charset0_v8sYB58B7A1D\',\'Wingdings\'; font-size:24px; color:#17375e;line-height:27.768px; display: inline-block; text-align:left; min-width: 32px; margin-left: -32px;\\">&#167;</span><span style=\\"font-family: \'Articulate Charset0_v8MBBDD1F1C\',\'Articulate\'; font-size:24px; color:#17375e;line-height:27.768px;\\">We can practice and become better at using these behaviors.  One way to do this is through participation in simulation.</span></p>","vectortext":{"left":0,"top":0,"right":739,"bottom":63,"pngfb":false,"pr":{"l":"Lib","i":137}}}],"shapemaskId":"","xPos":89,"yPos":383,"tabIndex":4,"tabEnabled":true,"xOffset":0,"yOffset":0,"rotateXPos":391,"rotateYPos":34,"scaleX":100,"scaleY":100,"alpha":100,"depth":6,"scrolling":true,"shuffleLock":false,"data":{"hotlinkId":"","accState":0,"vectorData":{"left":0,"top":0,"right":782,"bottom":68,"altText":"We can practice and become better at using these behaviors.  One way to do this is through participation in simulation.","pngfb":false,"pr":{"l":"Lib","i":136}},"html5data":{"xPos":0,"yPos":0,"width":782,"height":68,"strokewidth":0}},"animations":[{"kind":"animation","id":"Entrance","duration":750,"hidetextatstart":true,"animateshapewithtext":false,"tweens":[{"kind":"tween","time":0,"duration":750,"alpha":{"path":[{"kind":"segment","start":"0","dstart":"0","end":"100","dend":"0"}],"duration":750,"easing":"linear","easingdir":"easein"}}]}],"width":782,"height":68,"resume":false,"useHandCursor":true,"id":"5cRKw1XmIu1"},{"kind":"vectorshape","rotation":0,"accType":"text","cliptobounds":false,"defaultAction":"","textLib":[{"kind":"textdata","uniqueId":"6L8vt2bX0fB_2084239236","id":"01","linkId":"txt__default_6L8vt2bX0fB","type":"vectortext","xPos":10,"yPos":5,"xAccOffset":10,"yAccOffset":5,"width":869,"height":29,"shadowIndex":-1,"scrollOverflow":false,"vartext":"<p style=\\"text-align:left;direction: ltr; padding-left: 32px\\"><span style=\\"font-family: \'Wingdings Charset0_v8sYB58B7A1D\',\'Wingdings\'; font-size:24px; color:#17375e;line-height:27.768px; display: inline-block; text-align:left; min-width: 32px; margin-left: -32px;\\">&#167;</span><span style=\\"font-family: \'Articulate Charset0_v8MBBDD1F1C\',\'Articulate\'; font-size:24px; color:#17375e;line-height:27.768px;\\">Nothing can bring back this patient, but his death can have meaning.</span></p>","vectortext":{"left":0,"top":0,"right":825,"bottom":35,"pngfb":false,"pr":{"l":"Lib","i":139}}}],"shapemaskId":"","xPos":89,"yPos":471,"tabIndex":5,"tabEnabled":true,"xOffset":0,"yOffset":0,"rotateXPos":444.5,"rotateYPos":19.5,"scaleX":100,"scaleY":100,"alpha":100,"depth":7,"scrolling":true,"shuffleLock":false,"data":{"hotlinkId":"","accState":0,"vectorData":{"left":0,"top":0,"right":889,"bottom":39,"altText":"Nothing can bring back this patient, but his death can have meaning.","pngfb":false,"pr":{"l":"Lib","i":138}},"html5data":{"xPos":0,"yPos":0,"width":889,"height":39,"strokewidth":0}},"animations":[{"kind":"animation","id":"Entrance","duration":750,"hidetextatstart":true,"animateshapewithtext":false,"tweens":[{"kind":"tween","time":0,"duration":750,"alpha":{"path":[{"kind":"segment","start":"0","dstart":"0","end":"100","dend":"0"}],"duration":750,"easing":"linear","easingdir":"easein"}}]}],"width":889,"height":39,"resume":false,"useHandCursor":true,"id":"6L8vt2bX0fB"}],"startTime":-1,"elapsedTimeMode":"normal","animations":[{"kind":"animation","id":"6XIeTkiHZOS","duration":700,"hidetextatstart":true,"animateshapewithtext":false,"tweens":[{"kind":"tween","time":0,"duration":700,"alpha":{"path":[{"kind":"segment","start":"0","dstart":"0","end":"100","dend":"0"}],"duration":700,"easing":"linear","easingdir":"easein"}}]}],"useHandCursor":false,"resume":false,"kind":"slidelayer","isBaseLayer":true}]}');
