# Supplementary material for: Code Response Training: Improving Interprofessional Communication
Source: MedEdPORTAL. 2021 May 19;17:11155. doi: 10.15766/mep_2374-8265.11155 (PMC8131416; doi:10.15766/mep_2374-8265.11155)
Supplement: Supplementary file 1 — Module 1 Patient Safety Fundamentals folderModule 2 Communication and Teamwork folderModule 3 Pulling It Together folderModule Instructions.docxFacilitators Guide.docxSimulation Case 1.docxSimulation Case 2.docxEquipment Checklist.docxObserver Checklist.docxDebriefing Guide.docxPostcourse Evaluation.docxShort-Term Follow-Up Activity.docxLong-Term Follow-Up Activity.docx [file mep_2374-8265.11155-s001.zip › A. Module 1 Patient Safety Fundamentals/html5/data/js/6HunnoUnp2b.js]

window.globalProvideData('slide', '{"title":"Thank You","trackViews":true,"showMenuResultIcon":false,"viewGroupId":"","historyGroupId":"","videoZoom":"","scrolling":false,"transition":"tween","slideLock":false,"navIndex":-1,"globalAudioId":"","thumbnailid":"","slideNumberInScene":26,"includeInSlideCounts":true,"presenterRef":{"id":"none"},"showAnimationId":"5uByA3O9ob7","lmsId":"Slide26","width":1024,"height":640,"resume":false,"background":{"type":"fill","fill":{"type":"linear","rotation":90,"colors":[{"kind":"color","rgb":"0xFFFFFF","alpha":100,"stop":0}]}},"id":"6HunnoUnp2b","actionGroups":{"ActGrpOnPrevButtonClick":{"kind":"actiongroup","actions":[{"kind":"history_prev"}]},"NavigationRestrictionNextSlide_6HunnoUnp2b":{"kind":"actiongroup","actions":[]},"NavigationRestrictionPreviousSlide_6HunnoUnp2b":{"kind":"actiongroup","actions":[{"kind":"exe_actiongroup","id":"ActGrpOnPrevButtonClick"}]}},"events":[{"kind":"onslidestart","actions":[{"kind":"setquizcomplete","objRef":{"type":"string","value":"_player.5nUAW1s1dK0"}}]},{"kind":"onbeforeslidein","actions":[{"kind":"if_action","condition":{"statement":{"kind":"compare","operator":"eq","valuea":"$WindowId","typea":"property","valueb":"_frame","typeb":"string"}},"thenActions":[{"kind":"set_frame_layout","name":"pnxnanbnsnfns10111000101"}],"elseActions":[{"kind":"set_window_control_layout","name":"pnxnanbnsnfns10111000101"}]}]},{"kind":"onprevslide","actions":[{"kind":"exe_actiongroup","id":"NavigationRestrictionPreviousSlide_6HunnoUnp2b"}]},{"kind":"ontransitionin","actions":[{"kind":"if_action","condition":{"statement":{"kind":"and","statements":[{"kind":"compare","operator":"eq","valuea":"_player.#TimelineCompleted_6HunnoUnp2b","typea":"var","valueb":false,"typeb":"boolean"},{"kind":"compare","operator":"eq","valuea":"_player.#ReviewMode_6AlcfD9VFHe","typea":"var","valueb":false,"typeb":"boolean"}]}},"thenActions":[{"kind":"enable_window_control","name":"next","enable":false},{"kind":"enable_window_control","name":"swiperight","enable":false}]},{"kind":"exe_actiongroup","id":"_player.5nUAW1s1dK0.EvaluateQuiz"},{"kind":"adjustvar","variable":"_player.LastSlideViewed_6cGRMxCZh5v","operator":"set","value":{"type":"string","value":"_player."}},{"kind":"adjustvar","variable":"_player.LastSlideViewed_6cGRMxCZh5v","operator":"add","value":{"type":"property","value":"$AbsoluteId"}}]},{"kind":"onnextslide","actions":[{"kind":"exe_actiongroup","id":"NavigationRestrictionNextSlide_6HunnoUnp2b"}]},{"kind":"ontimelinecomplete","actions":[{"kind":"adjustvar","variable":"_player.TimelineCompleted_6HunnoUnp2b","operator":"set","value":{"type":"boolean","value":true}},{"kind":"enable_window_control","name":"next","enable":true},{"kind":"enable_window_control","name":"swiperight","enable":true}]}],"slideLayers":[{"audiolib":[{"kind":"audio","assetId":47,"id":"6mEIzEVnTC6"}],"enableSeek":true,"enableReplay":true,"timeline":{"duration":29937,"events":[{"kind":"ontimelinetick","time":0,"actions":[{"kind":"show","transition":"appear","objRef":{"type":"string","value":"5tcoJ2iLUaS"}},{"kind":"media_seek","position":0,"objRef":{"type":"string","value":"6mEIzEVnTC6"}},{"kind":"media_play","objRef":{"type":"string","value":"6mEIzEVnTC6"}},{"kind":"set_volume","volume":100,"objRef":{"type":"string","value":"6mEIzEVnTC6"}},{"kind":"show","transition":"appear","objRef":{"type":"string","value":"5cqcqDxHACO"}},{"kind":"show","transition":"appear","objRef":{"type":"string","value":"5dscXrqCGvJ"}},{"kind":"show","transition":"appear","objRef":{"type":"string","value":"5Xfm4fdMZBW"}},{"kind":"show","transition":"appear","objRef":{"type":"string","value":"6KuTNyVbSVt"}},{"kind":"show","transition":"custom","animationId":"Entrance","reverse":false,"objRef":{"type":"string","value":"6gqot3E7nFa"}},{"kind":"show","transition":"appear","objRef":{"type":"string","value":"5gwZ2bQbGVK"}},{"kind":"show","transition":"appear","objRef":{"type":"string","value":"6p5KszwQIx5"}}]}]},"objects":[{"kind":"vectorshape","rotation":0,"accType":"image","cliptobounds":false,"defaultAction":"","imagelib":[{"kind":"imagedata","assetId":0,"id":"01","url":"story_content/5eE7lMy0Hfo_80_DX2048_DY2048.swf","type":"normal","altText":"PSF_Body_Template_RV.png","width":1024,"height":640,"mobiledx":0,"mobiledy":0}],"shapemaskId":"","xPos":0,"yPos":0,"tabIndex":0,"tabEnabled":true,"xOffset":0,"yOffset":0,"rotateXPos":512,"rotateYPos":320,"scaleX":100,"scaleY":100,"alpha":100,"depth":1,"scrolling":false,"shuffleLock":false,"data":{"hotlinkId":"","accState":0,"vectorData":{"left":0,"top":0,"right":1024,"bottom":640,"altText":"PSF_Body_Template_RV.png","pngfb":false,"pr":{"l":"Lib","i":0}},"html5data":{"xPos":0,"yPos":0,"width":1024,"height":640,"strokewidth":0}},"width":1024,"height":640,"resume":false,"useHandCursor":true,"id":"5gwZ2bQbGVK"},{"kind":"vectorshape","rotation":0,"accType":"image","cliptobounds":false,"defaultAction":"","imagelib":[{"kind":"imagedata","assetId":1,"id":"01","url":"story_content/5hUzZTcnKKE_80_DX238_DY238.swf","type":"normal","altText":"New_Logo.png","width":238,"height":91,"mobiledx":0,"mobiledy":0}],"shapemaskId":"","xPos":881,"yPos":574,"tabIndex":8,"tabEnabled":true,"xOffset":0,"yOffset":0,"rotateXPos":59.5,"rotateYPos":22.5,"scaleX":100,"scaleY":100,"alpha":100,"depth":2,"scrolling":false,"shuffleLock":false,"data":{"hotlinkId":"","accState":0,"vectorData":{"left":0,"top":0,"right":119,"bottom":45,"altText":"New_Logo.png","pngfb":false,"pr":{"l":"Lib","i":1}},"html5data":{"xPos":0,"yPos":0,"width":119,"height":45,"strokewidth":0}},"width":119,"height":45,"resume":false,"useHandCursor":true,"id":"6p5KszwQIx5"},{"kind":"vectorshape","rotation":0,"accType":"button","cliptobounds":false,"defaultAction":"onrelease","textLib":[{"kind":"textdata","uniqueId":"6N5HAoJ2OFe_-2114174612","id":"01","linkId":"txt__default_5tcoJ2iLUaS","type":"vectortext","xPos":4,"yPos":2,"xAccOffset":4,"yAccOffset":2,"width":142,"height":36,"shadowIndex":-1,"scrollOverflow":false,"vartext":"<p style=\\"text-align:center;direction: ltr; padding-left: 0px\\"><span style=\\"font-family: \'Open Sans Charset0_v9TY33EDE6F2\',\'Open Sans\'; font-size:26.5481px; color:#ffffff;line-height:36.1537050120533px;\\">Review Quiz</span></p>","vectortext":{"left":0,"top":0,"right":142,"bottom":37,"pngfb":false,"pr":{"l":"Lib","i":351}}}],"shapemaskId":"","xPos":832,"yPos":496,"tabIndex":7,"tabEnabled":true,"xOffset":0,"yOffset":0,"rotateXPos":75,"rotateYPos":20,"scaleX":100,"scaleY":100,"alpha":100,"depth":3,"scrolling":true,"shuffleLock":false,"data":{"hotlinkId":"","accState":0,"vectorData":{"left":-2,"top":-2,"right":151,"bottom":41,"altText":"Review Quiz","pngfb":false,"pr":{"l":"Lib","i":350}},"html5data":{"xPos":0,"yPos":0,"width":150,"height":40,"strokewidth":1}},"states":[{"kind":"state","name":"_default_Disabled","data":{"hotlinkId":"","accState":1,"vectorData":{"left":-2,"top":-2,"right":151,"bottom":41,"altText":"Review Quiz","pngfb":false,"pr":{"l":"Lib","i":350}},"html5data":{"xPos":-2,"yPos":-2,"width":153,"height":43,"strokewidth":1}}},{"kind":"state","name":"_default_Down","data":{"hotlinkId":"","accState":8,"vectorData":{"left":-2,"top":-2,"right":151,"bottom":41,"altText":"Review Quiz","pngfb":false,"pr":{"l":"Lib","i":350}},"html5data":{"xPos":-2,"yPos":-2,"width":153,"height":43,"strokewidth":1}}},{"kind":"state","name":"_default_Hover","data":{"hotlinkId":"","accState":0,"vectorData":{"left":-2,"top":-2,"right":151,"bottom":41,"altText":"Review Quiz","pngfb":false,"pr":{"l":"Lib","i":350}},"html5data":{"xPos":-2,"yPos":-2,"width":153,"height":43,"strokewidth":1}}},{"kind":"state","name":"_default_Hover_Disabled","data":{"hotlinkId":"","accState":1,"vectorData":{"left":-2,"top":-2,"right":151,"bottom":41,"altText":"Review Quiz","pngfb":false,"pr":{"l":"Lib","i":350}},"html5data":{"xPos":-2,"yPos":-2,"width":153,"height":43,"strokewidth":1}}},{"kind":"state","name":"_default_Hover_Down","data":{"hotlinkId":"","accState":8,"vectorData":{"left":-2,"top":-2,"right":151,"bottom":41,"altText":"Review Quiz","pngfb":false,"pr":{"l":"Lib","i":350}},"html5data":{"xPos":-2,"yPos":-2,"width":153,"height":43,"strokewidth":1}}}],"width":150,"height":40,"resume":false,"useHandCursor":true,"id":"5tcoJ2iLUaS","variables":[{"kind":"variable","name":"_hover","type":"boolean","value":false,"resume":true},{"kind":"variable","name":"_down","type":"boolean","value":false,"resume":true},{"kind":"variable","name":"_disabled","type":"boolean","value":false,"resume":true},{"kind":"variable","name":"_state","type":"string","value":"_default","resume":true},{"kind":"variable","name":"_stateName","type":"string","value":"","resume":true},{"kind":"variable","name":"_tempStateName","type":"string","value":"","resume":false}],"actionGroups":{"ActGrpSetHoverState":{"kind":"actiongroup","actions":[{"kind":"adjustvar","variable":"_hover","operator":"set","value":{"type":"boolean","value":true}},{"kind":"exe_actiongroup","id":"_player._setstates","scopeRef":{"type":"string","value":"_this"}}]},"ActGrpClearHoverState":{"kind":"actiongroup","actions":[{"kind":"adjustvar","variable":"_hover","operator":"set","value":{"type":"boolean","value":false}},{"kind":"exe_actiongroup","id":"_player._setstates","scopeRef":{"type":"string","value":"_this"}}]},"ActGrpSetDisabledState":{"kind":"actiongroup","actions":[{"kind":"adjustvar","variable":"_disabled","operator":"set","value":{"type":"boolean","value":true}},{"kind":"exe_actiongroup","id":"_player._setstates","scopeRef":{"type":"string","value":"_this"}}]},"ActGrpSetDownState":{"kind":"actiongroup","actions":[{"kind":"adjustvar","variable":"_down","operator":"set","value":{"type":"boolean","value":true}},{"kind":"exe_actiongroup","id":"_player._setstates","scopeRef":{"type":"string","value":"_this"}}]},"ActGrpClearStateVars":{"kind":"actiongroup","actions":[{"kind":"adjustvar","variable":"_hover","operator":"set","value":{"type":"boolean","value":false}},{"kind":"adjustvar","variable":"_down","operator":"set","value":{"type":"boolean","value":false}},{"kind":"adjustvar","variable":"_disabled","operator":"set","value":{"type":"boolean","value":false}}]}},"events":[{"kind":"onrelease","actions":[{"kind":"adjustvar","variable":"_down","operator":"set","value":{"type":"boolean","value":false}},{"kind":"exe_actiongroup","id":"_player._setstates","scopeRef":{"type":"string","value":"_this"}},{"kind":"adjustvar","variable":"_player.ReviewMode_66Lnv0Fef7E","operator":"set","value":{"type":"boolean","value":true}},{"kind":"adjustvar","variable":"_player.CurrentQuiz_66Lnv0Fef7E","operator":"set","value":{"type":"string","value":"5nUAW1s1dK0"}},{"kind":"adjustvar","variable":"_player.ReviewMode_5m5Je622my6","operator":"set","value":{"type":"boolean","value":true}},{"kind":"adjustvar","variable":"_player.CurrentQuiz_5m5Je622my6","operator":"set","value":{"type":"string","value":"5nUAW1s1dK0"}},{"kind":"adjustvar","variable":"_player.ReviewMode_5np2yCtV3Gv","operator":"set","value":{"type":"boolean","value":true}},{"kind":"adjustvar","variable":"_player.CurrentQuiz_5np2yCtV3Gv","operator":"set","value":{"type":"string","value":"5nUAW1s1dK0"}},{"kind":"adjustvar","variable":"_player.ReviewMode_6k7iSaMzt3T","operator":"set","value":{"type":"boolean","value":true}},{"kind":"adjustvar","variable":"_player.CurrentQuiz_6k7iSaMzt3T","operator":"set","value":{"type":"string","value":"5nUAW1s1dK0"}},{"kind":"adjustvar","variable":"_player.ReviewMode_5uzWBZF2z4x","operator":"set","value":{"type":"boolean","value":true}},{"kind":"adjustvar","variable":"_player.CurrentQuiz_5uzWBZF2z4x","operator":"set","value":{"type":"string","value":"5nUAW1s1dK0"}},{"kind":"nextviewedslide","quizRef":{"type":"string","value":"_player.5nUAW1s1dK0"},"completed_slide_ref":{"type":"string","value":"_player.5onZNJaPQYO.6HunnoUnp2b"},"status_filter":""}]},{"kind":"ontransitionin","actions":[{"kind":"exe_actiongroup","id":"_player._setstates","scopeRef":{"type":"string","value":"_this"}}]},{"kind":"onrollover","actions":[{"kind":"exe_actiongroup","id":"ActGrpSetHoverState","scopeRef":{"type":"string","value":"_this"}}]},{"kind":"onrollout","actions":[{"kind":"exe_actiongroup","id":"ActGrpClearHoverState","scopeRef":{"type":"string","value":"_this"}}]},{"kind":"onpress","actions":[{"kind":"exe_actiongroup","id":"ActGrpSetDownState","scopeRef":{"type":"string","value":"_this"}}]},{"kind":"onreleaseoutside","actions":[{"kind":"adjustvar","variable":"_down","operator":"set","value":{"type":"boolean","value":false}},{"kind":"exe_actiongroup","id":"_player._setstates","scopeRef":{"type":"string","value":"_this"}}]}]},{"kind":"vectorshape","rotation":0,"accType":"text","cliptobounds":false,"defaultAction":"","textLib":[{"kind":"textdata","uniqueId":"5cqcqDxHACO_-756559936","id":"01","linkId":"txt__default_5cqcqDxHACO","type":"vectortext","xPos":10,"yPos":5,"xAccOffset":10,"yAccOffset":5,"width":210,"height":55,"shadowIndex":-1,"scrollOverflow":false,"vartext":"<p style=\\"text-align:left;direction: ltr; padding-left: 0px\\"><span style=\\"font-family: \'Open Sans Charset0_v9TY33EDE6F2\',\'Open Sans\'; font-size:40px; color:#ffffff;line-height:54.47265625px;\\"><b style=\\"font-family: \'Open SansBold CharsBoldE47A47C6\',\'Open Sans\';\\">Thank You</b></span></p>","vectortext":{"left":0,"top":0,"right":220,"bottom":60,"pngfb":false,"pr":{"l":"Lib","i":353}}}],"shapemaskId":"","xPos":51,"yPos":34,"tabIndex":2,"tabEnabled":true,"xOffset":0,"yOffset":0,"rotateXPos":115,"rotateYPos":32.5,"scaleX":100,"scaleY":100,"alpha":100,"depth":4,"scrolling":true,"shuffleLock":false,"data":{"hotlinkId":"","accState":0,"vectorData":{"left":0,"top":0,"right":230,"bottom":65,"altText":"Thank You","pngfb":false,"pr":{"l":"Lib","i":352}},"html5data":{"xPos":0,"yPos":0,"width":230,"height":65,"strokewidth":0}},"width":230,"height":65,"resume":false,"useHandCursor":true,"id":"5cqcqDxHACO"},{"kind":"vectorshape","rotation":0,"accType":"text","cliptobounds":false,"defaultAction":"","textLib":[{"kind":"textdata","uniqueId":"5dscXrqCGvJ_-745609617","id":"01","linkId":"txt__default_5dscXrqCGvJ","type":"vectortext","xPos":10,"yPos":5,"xAccOffset":10,"yAccOffset":5,"width":857,"height":38,"shadowIndex":-1,"scrollOverflow":false,"vartext":"<p style=\\"text-align:center;direction: ltr; padding-left: 0px\\"><span style=\\"font-family: \'Articulate Charset0_v8MBBDD1F1C\',\'Articulate\'; font-size:32px; color:#c00000;line-height:37.024px;\\"><b style=\\"font-family: \'ArticulateBold CharBoldC2572EF3\',\'Articulate\';\\">Thank You for Your Attention !</b></span></p>","vectortext":{"left":0,"top":0,"right":676,"bottom":43,"pngfb":false,"pr":{"l":"Lib","i":355}}}],"shapemaskId":"","xPos":64,"yPos":136,"tabIndex":3,"tabEnabled":true,"xOffset":0,"yOffset":0,"rotateXPos":438.5,"rotateYPos":24,"scaleX":100,"scaleY":100,"alpha":100,"depth":5,"scrolling":true,"shuffleLock":false,"data":{"hotlinkId":"","accState":0,"vectorData":{"left":0,"top":0,"right":877,"bottom":48,"altText":"Thank You for Your Attention !","pngfb":false,"pr":{"l":"Lib","i":354}},"html5data":{"xPos":0,"yPos":0,"width":877,"height":48,"strokewidth":0}},"width":877,"height":48,"resume":false,"useHandCursor":true,"id":"5dscXrqCGvJ"},{"kind":"vectorshape","rotation":0,"accType":"text","cliptobounds":false,"defaultAction":"","textLib":[{"kind":"textdata","uniqueId":"5Xfm4fdMZBW_1717680559","id":"01","linkId":"txt__default_5Xfm4fdMZBW","type":"vectortext","xPos":10,"yPos":5,"xAccOffset":10,"yAccOffset":5,"width":489,"height":96,"shadowIndex":-1,"scrollOverflow":false,"vartext":"<p style=\\"text-align:left;direction: ltr; padding-left: 120px\\"><span style=\\"font-family: \'Open Sans Charset0_v9TY33EDE6F2\',\'Open Sans\'; font-size:22.7556px; color:#000000;line-height:30.9888905050854px;\\"><i style=\\"font-family: \'Open SansItalic CItalicC6FA076B\',\'Open Sans\';\\">We are what we repeatedly do.</i></span></p><p style=\\"text-align:left;direction: ltr; padding-left: 86px\\"><span style=\\"font-family: \'Open Sans Charset0_v9TY33EDE6F2\',\'Open Sans\'; font-size:22.7556px; color:#000000;line-height:30.9888905050854px;\\"><i style=\\"font-family: \'Open SansItalic CItalicC6FA076B\',\'Open Sans\';\\">Excellence, then, is not an act, but a habit</i></span><span style=\\"font-family: \'Open Sans Charset0_v9TY33EDE6F2\',\'Open Sans\'; font-size:22.7556px; color:#000000;line-height:30.9888905050854px;\\">.<br /></span><span style=\\"font-family: \'Open Sans Charset0_v9TY33EDE6F2\',\'Open Sans\'; font-size:22.7556px; color:#000000;line-height:30.9888905050854px;\\">\\t\\t- </span><span style=\\"font-family: \'Open Sans Charset0_v9TY33EDE6F2\',\'Open Sans\'; font-size:22.7556px; color:#000000;line-height:30.9888905050854px;\\"><i style=\\"font-family: \'Open SansItalic CItalicC6FA076B\',\'Open Sans\';\\">Aristotle</i></span></p>","vectortext":{"left":0,"top":0,"right":492,"bottom":101,"pngfb":false,"pr":{"l":"Lib","i":357}}}],"shapemaskId":"","xPos":235,"yPos":496,"tabIndex":6,"tabEnabled":true,"xOffset":0,"yOffset":0,"rotateXPos":254.5,"rotateYPos":53,"scaleX":100,"scaleY":100,"alpha":100,"depth":6,"scrolling":true,"shuffleLock":false,"data":{"hotlinkId":"","accState":0,"vectorData":{"left":0,"top":0,"right":509,"bottom":106,"altText":"We are what we repeatedly do.\\nExcellence, then, is not an act, but a habit.\\r\\t\\t- Aristotle","pngfb":false,"pr":{"l":"Lib","i":356}},"html5data":{"xPos":0,"yPos":0,"width":509,"height":106,"strokewidth":0}},"width":509,"height":106,"resume":false,"useHandCursor":true,"id":"5Xfm4fdMZBW"},{"kind":"vectorshape","rotation":0,"accType":"image","cliptobounds":false,"defaultAction":"","imagelib":[{"kind":"imagedata","assetId":46,"id":"01","url":"story_content/5rj9V3I9zGw_80_DX726_DY726.jpg","type":"normal","altText":"children group photo 2.jpg","width":726,"height":581,"mobiledx":0,"mobiledy":0}],"shapemaskId":"","xPos":320,"yPos":197,"tabIndex":4,"tabEnabled":true,"xOffset":0,"yOffset":0,"rotateXPos":181.5,"rotateYPos":145.5,"scaleX":100,"scaleY":100,"alpha":100,"depth":7,"scrolling":true,"shuffleLock":false,"data":{"hotlinkId":"","accState":0,"vectorData":{"left":-2,"top":-2,"right":365,"bottom":293,"altText":"children group photo 2.jpg","pngfb":false,"pr":{"l":"Lib","i":358}},"html5data":{"xPos":0,"yPos":0,"width":363,"height":291,"strokewidth":2}},"width":363,"height":291,"resume":false,"useHandCursor":true,"id":"6KuTNyVbSVt"},{"kind":"vectorshape","rotation":270,"accType":"text","cliptobounds":false,"defaultAction":"","textLib":[{"kind":"textdata","uniqueId":"6gqot3E7nFa_-865724133","id":"01","linkId":"txt__default_6gqot3E7nFa","type":"vectortext","xPos":10,"yPos":5,"xAccOffset":10,"yAccOffset":5,"width":138,"height":18,"shadowIndex":-1,"scrollOverflow":false,"vartext":"<p style=\\"text-align:left;direction: ltr; padding-left: 0px\\"><span style=\\"font-family: \'Open Sans Charset0_v9TY33EDE6F2\',\'Open Sans\'; font-size:13.3333px; color:#595959;line-height:18.1575520833333px;\\">Articulate photo library</span></p>","vectortext":{"left":0,"top":0,"right":148,"bottom":23,"pngfb":false,"pr":{"l":"Lib","i":360}}}],"shapemaskId":"","xPos":621,"yPos":396,"tabIndex":5,"tabEnabled":true,"xOffset":0,"yOffset":0,"rotateXPos":79,"rotateYPos":14,"scaleX":100,"scaleY":100,"alpha":100,"depth":8,"scrolling":true,"shuffleLock":false,"data":{"hotlinkId":"","accState":0,"vectorData":{"left":0,"top":0,"right":158,"bottom":28,"altText":"Articulate photo library","pngfb":false,"pr":{"l":"Lib","i":359}},"html5data":{"xPos":0,"yPos":0,"width":158,"height":28,"strokewidth":0}},"animations":[{"kind":"animation","id":"Entrance","duration":750,"hidetextatstart":true,"animateshapewithtext":false,"tweens":[{"kind":"tween","time":0,"duration":750,"alpha":{"path":[{"kind":"segment","start":"0","dstart":"0","end":"100","dend":"0"}],"duration":750,"easing":"linear","easingdir":"easein"}}]}],"width":158,"height":28,"resume":false,"useHandCursor":true,"id":"6gqot3E7nFa"}],"startTime":-1,"elapsedTimeMode":"normal","animations":[{"kind":"animation","id":"5uByA3O9ob7","duration":700,"hidetextatstart":true,"animateshapewithtext":false,"tweens":[{"kind":"tween","time":0,"duration":700,"alpha":{"path":[{"kind":"segment","start":"0","dstart":"0","end":"100","dend":"0"}],"duration":700,"easing":"linear","easingdir":"easein"}}]}],"useHandCursor":false,"resume":false,"kind":"slidelayer","isBaseLayer":true}]}');
