# Supplementary material for: Code Response Training: Improving Interprofessional Communication
Source: MedEdPORTAL. 2021 May 19;17:11155. doi: 10.15766/mep_2374-8265.11155 (PMC8131416; doi:10.15766/mep_2374-8265.11155)
Supplement: Supplementary file 1 — Module 1 Patient Safety Fundamentals folderModule 2 Communication and Teamwork folderModule 3 Pulling It Together folderModule Instructions.docxFacilitators Guide.docxSimulation Case 1.docxSimulation Case 2.docxEquipment Checklist.docxObserver Checklist.docxDebriefing Guide.docxPostcourse Evaluation.docxShort-Term Follow-Up Activity.docxLong-Term Follow-Up Activity.docx [file mep_2374-8265.11155-s001.zip › A. Module 1 Patient Safety Fundamentals/html5/data/js/6Idydpq0VFo.js]

window.globalProvideData('slide', '{"title":"Objectives","trackViews":true,"showMenuResultIcon":false,"viewGroupId":"","historyGroupId":"","videoZoom":"","scrolling":false,"transition":"tween","slideLock":false,"navIndex":-1,"globalAudioId":"","thumbnailid":"","slideNumberInScene":2,"includeInSlideCounts":true,"presenterRef":{"id":"none"},"showAnimationId":"62SYKmI0RqO","lmsId":"Slide2","width":1024,"height":640,"resume":false,"background":{"type":"fill","fill":{"type":"linear","rotation":90,"colors":[{"kind":"color","rgb":"0xFFFFFF","alpha":100,"stop":0}]}},"id":"6Idydpq0VFo","actionGroups":{"ActGrpOnNextButtonClick":{"kind":"actiongroup","actions":[{"kind":"gotoplay","window":"_current","wndtype":"normal","objRef":{"type":"string","value":"_player.5onZNJaPQYO.6CmRL87xLu0"}}]},"ActGrpOnPrevButtonClick":{"kind":"actiongroup","actions":[{"kind":"history_prev"}]},"NavigationRestrictionNextSlide_6Idydpq0VFo":{"kind":"actiongroup","actions":[{"kind":"exe_actiongroup","id":"ActGrpOnNextButtonClick"}]},"NavigationRestrictionPreviousSlide_6Idydpq0VFo":{"kind":"actiongroup","actions":[{"kind":"exe_actiongroup","id":"ActGrpOnPrevButtonClick"}]}},"events":[{"kind":"onbeforeslidein","actions":[{"kind":"if_action","condition":{"statement":{"kind":"compare","operator":"eq","valuea":"$WindowId","typea":"property","valueb":"_frame","typeb":"string"}},"thenActions":[{"kind":"set_frame_layout","name":"pxabnsnfns10111000101"}],"elseActions":[{"kind":"set_window_control_layout","name":"pxabnsnfns10111000101"}]}]},{"kind":"onnextslide","actions":[{"kind":"exe_actiongroup","id":"NavigationRestrictionNextSlide_6Idydpq0VFo"}]},{"kind":"onprevslide","actions":[{"kind":"exe_actiongroup","id":"NavigationRestrictionPreviousSlide_6Idydpq0VFo"}]},{"kind":"ontransitionin","actions":[{"kind":"if_action","condition":{"statement":{"kind":"and","statements":[{"kind":"compare","operator":"eq","valuea":"_player.#TimelineCompleted_6Idydpq0VFo","typea":"var","valueb":false,"typeb":"boolean"}]}},"thenActions":[{"kind":"enable_window_control","name":"next","enable":false},{"kind":"enable_window_control","name":"swiperight","enable":false}]},{"kind":"adjustvar","variable":"_player.LastSlideViewed_6cGRMxCZh5v","operator":"set","value":{"type":"string","value":"_player."}},{"kind":"adjustvar","variable":"_player.LastSlideViewed_6cGRMxCZh5v","operator":"add","value":{"type":"property","value":"$AbsoluteId"}}]},{"kind":"ontimelinecomplete","actions":[{"kind":"adjustvar","variable":"_player.TimelineCompleted_6Idydpq0VFo","operator":"set","value":{"type":"boolean","value":true}},{"kind":"enable_window_control","name":"next","enable":true},{"kind":"enable_window_control","name":"swiperight","enable":true}]}],"slideLayers":[{"audiolib":[{"kind":"audio","assetId":5,"id":"6CsupTdEOji"}],"enableSeek":true,"enableReplay":true,"timeline":{"duration":29937,"events":[{"kind":"ontimelinetick","time":0,"actions":[{"kind":"media_seek","position":0,"objRef":{"type":"string","value":"6CsupTdEOji"}},{"kind":"media_play","objRef":{"type":"string","value":"6CsupTdEOji"}},{"kind":"set_volume","volume":100,"objRef":{"type":"string","value":"6CsupTdEOji"}},{"kind":"show","transition":"appear","objRef":{"type":"string","value":"6XIsgr8P1y0"}},{"kind":"show","transition":"appear","objRef":{"type":"string","value":"6qAtyLsBFtc"}},{"kind":"show","transition":"appear","objRef":{"type":"string","value":"5gwZ2bQbGVK"}},{"kind":"show","transition":"appear","objRef":{"type":"string","value":"6p5KszwQIx5"}}]},{"kind":"ontimelinetick","time":7500,"actions":[{"kind":"show","transition":"custom","animationId":"Entrance","reverse":false,"objRef":{"type":"string","value":"5Zdt2QGzkKE"}}]},{"kind":"ontimelinetick","time":11500,"actions":[{"kind":"show","transition":"custom","animationId":"Entrance","reverse":false,"objRef":{"type":"string","value":"6RKOiNW6SCb"}}]},{"kind":"ontimelinetick","time":17000,"actions":[{"kind":"show","transition":"custom","animationId":"Entrance","reverse":false,"objRef":{"type":"string","value":"6SiDxqAMo59"}}]}]},"objects":[{"kind":"vectorshape","rotation":0,"accType":"image","cliptobounds":false,"defaultAction":"","imagelib":[{"kind":"imagedata","assetId":0,"id":"01","url":"story_content/5eE7lMy0Hfo_80_DX2048_DY2048.swf","type":"normal","altText":"PSF_Body_Template_RV.png","width":1024,"height":640,"mobiledx":0,"mobiledy":0}],"shapemaskId":"","xPos":0,"yPos":0,"tabIndex":0,"tabEnabled":true,"xOffset":0,"yOffset":0,"rotateXPos":512,"rotateYPos":320,"scaleX":100,"scaleY":100,"alpha":100,"depth":1,"scrolling":false,"shuffleLock":false,"data":{"hotlinkId":"","accState":0,"vectorData":{"left":0,"top":0,"right":1024,"bottom":640,"altText":"PSF_Body_Template_RV.png","pngfb":false,"pr":{"l":"Lib","i":0}},"html5data":{"xPos":0,"yPos":0,"width":1024,"height":640,"strokewidth":0}},"width":1024,"height":640,"resume":false,"useHandCursor":true,"id":"5gwZ2bQbGVK"},{"kind":"vectorshape","rotation":0,"accType":"image","cliptobounds":false,"defaultAction":"","imagelib":[{"kind":"imagedata","assetId":1,"id":"01","url":"story_content/5hUzZTcnKKE_80_DX238_DY238.swf","type":"normal","altText":"New_Logo.png","width":238,"height":91,"mobiledx":0,"mobiledy":0}],"shapemaskId":"","xPos":881,"yPos":574,"tabIndex":6,"tabEnabled":true,"xOffset":0,"yOffset":0,"rotateXPos":59.5,"rotateYPos":22.5,"scaleX":100,"scaleY":100,"alpha":100,"depth":2,"scrolling":false,"shuffleLock":false,"data":{"hotlinkId":"","accState":0,"vectorData":{"left":0,"top":0,"right":119,"bottom":45,"altText":"New_Logo.png","pngfb":false,"pr":{"l":"Lib","i":1}},"html5data":{"xPos":0,"yPos":0,"width":119,"height":45,"strokewidth":0}},"width":119,"height":45,"resume":false,"useHandCursor":true,"id":"6p5KszwQIx5"},{"kind":"vectorshape","rotation":0,"accType":"text","cliptobounds":false,"defaultAction":"","textLib":[{"kind":"textdata","uniqueId":"6XIsgr8P1y0_148631815","id":"01","linkId":"txt__default_6XIsgr8P1y0","type":"vectortext","xPos":10,"yPos":5,"xAccOffset":10,"yAccOffset":5,"width":537,"height":59,"shadowIndex":-1,"scrollOverflow":false,"vartext":"<p style=\\"text-align:left;direction: ltr; padding-left: 0px\\"><span style=\\"font-family: \'Open Sans Charset0_v9TY33EDE6F2\',\'Open Sans\'; font-size:42.6667px; color:#ffffff;line-height:58.1041666666667px;\\"><b style=\\"font-family: \'Open SansBold CharsBoldE47A47C6\',\'Open Sans\';\\">Patient Safety Objectives</b></span></p>","vectortext":{"left":0,"top":0,"right":547,"bottom":64,"pngfb":false,"pr":{"l":"Lib","i":3}}}],"shapemaskId":"","xPos":51,"yPos":26,"tabIndex":1,"tabEnabled":true,"xOffset":0,"yOffset":0,"rotateXPos":278.5,"rotateYPos":34.5,"scaleX":100,"scaleY":100,"alpha":100,"depth":3,"scrolling":true,"shuffleLock":false,"data":{"hotlinkId":"","accState":0,"vectorData":{"left":0,"top":0,"right":557,"bottom":69,"altText":"Patient Safety Objectives","pngfb":false,"pr":{"l":"Lib","i":2}},"html5data":{"xPos":0,"yPos":0,"width":557,"height":69,"strokewidth":0}},"width":557,"height":69,"resume":false,"useHandCursor":true,"id":"6XIsgr8P1y0"},{"kind":"vectorshape","rotation":0,"accType":"image","cliptobounds":false,"defaultAction":"","imagelib":[{"kind":"imagedata","assetId":4,"id":"01","url":"story_content/6NBIWAjABNw_80_DX834_DY834.swf","type":"normal","altText":"doctor_presenting_to_nurses_800_clr_8474.png","width":800,"height":550,"mobiledx":0,"mobiledy":0}],"shapemaskId":"","xPos":496,"yPos":296,"tabIndex":4,"tabEnabled":true,"xOffset":0,"yOffset":0,"rotateXPos":208.5,"rotateYPos":143.5,"scaleX":100,"scaleY":100,"alpha":100,"depth":4,"scrolling":true,"shuffleLock":false,"data":{"hotlinkId":"","accState":0,"vectorData":{"left":0,"top":0,"right":417,"bottom":287,"altText":"doctor_presenting_to_nurses_800_clr_8474.png","pngfb":false,"pr":{"l":"Lib","i":4}},"html5data":{"xPos":0,"yPos":0,"width":417,"height":287,"strokewidth":0}},"width":417,"height":287,"resume":false,"useHandCursor":true,"id":"6qAtyLsBFtc"},{"kind":"vectorshape","rotation":0,"accType":"text","cliptobounds":false,"defaultAction":"","textLib":[{"kind":"textdata","uniqueId":"5Zdt2QGzkKE_2099492566","id":"01","linkId":"txt__default_5Zdt2QGzkKE","type":"vectortext","xPos":10,"yPos":5,"xAccOffset":10,"yAccOffset":5,"width":849,"height":96,"shadowIndex":-1,"scrollOverflow":false,"vartext":"<p style=\\"text-align:left;direction: ltr; padding-left: 40px\\"><span style=\\"font-family: \'Wingdings Charset0_v8sYB58B7A1D\',\'Wingdings\'; font-size:26.6667px; color:#17375e;line-height:30.8533333333333px; display: inline-block; text-align:left; min-width: 40px; margin-left: -40px;\\">&#167;</span><span style=\\"font-family: \'Articulate Charset0_v8MBBDD1F1C\',\'Articulate\'; font-size:26.6667px; color:#17375e;line-height:30.8533333333333px;\\">Demonstrate knowledge and awareness of high risk situations and errors leading to serious safety events in a pediatric hospital</span></p>","vectortext":{"left":0,"top":0,"right":846,"bottom":101,"pngfb":false,"pr":{"l":"Lib","i":6}}}],"shapemaskId":"","xPos":72,"yPos":141,"tabIndex":2,"tabEnabled":true,"xOffset":0,"yOffset":0,"rotateXPos":434.5,"rotateYPos":53,"scaleX":100,"scaleY":100,"alpha":100,"depth":5,"scrolling":true,"shuffleLock":false,"data":{"hotlinkId":"","accState":0,"vectorData":{"left":0,"top":0,"right":869,"bottom":106,"altText":"Demonstrate knowledge and awareness of high risk situations and errors leading to serious safety events in a pediatric hospital","pngfb":false,"pr":{"l":"Lib","i":5}},"html5data":{"xPos":0,"yPos":0,"width":869,"height":106,"strokewidth":0}},"animations":[{"kind":"animation","id":"Entrance","duration":750,"hidetextatstart":true,"animateshapewithtext":false,"tweens":[{"kind":"tween","time":0,"duration":750,"mask":{"type":"wipe","settings":[{"kind":"setting","name":"direction","value":"fromleft"}],"duration":750,"easing":"linear","easingdir":"easeinout"}}]}],"width":869,"height":106,"resume":false,"useHandCursor":true,"id":"5Zdt2QGzkKE"},{"kind":"vectorshape","rotation":0,"accType":"text","cliptobounds":false,"defaultAction":"","textLib":[{"kind":"textdata","uniqueId":"6RKOiNW6SCb_-1657277223","id":"01","linkId":"txt__default_6RKOiNW6SCb","type":"vectortext","xPos":10,"yPos":5,"xAccOffset":10,"yAccOffset":5,"width":492,"height":96,"shadowIndex":-1,"scrollOverflow":false,"vartext":"<p style=\\"text-align:left;direction: ltr; padding-left: 40px\\"><span style=\\"font-family: \'Wingdings Charset0_v8sYB58B7A1D\',\'Wingdings\'; font-size:26.6667px; color:#17375e;line-height:30.8533333333333px; display: inline-block; text-align:left; min-width: 40px; margin-left: -40px;\\">&#167;</span><span style=\\"font-family: \'Articulate Charset0_v8MBBDD1F1C\',\'Articulate\'; font-size:26.6667px; color:#17375e;line-height:30.8533333333333px;\\">Recall effective techniques known to decrease errors in a high risk situation</span></p>","vectortext":{"left":0,"top":0,"right":488,"bottom":101,"pngfb":false,"pr":{"l":"Lib","i":8}}}],"shapemaskId":"","xPos":72,"yPos":263,"tabIndex":3,"tabEnabled":true,"xOffset":0,"yOffset":0,"rotateXPos":256,"rotateYPos":53,"scaleX":100,"scaleY":100,"alpha":100,"depth":6,"scrolling":true,"shuffleLock":false,"data":{"hotlinkId":"","accState":0,"vectorData":{"left":0,"top":0,"right":512,"bottom":106,"altText":"Recall effective techniques known to decrease errors in a high risk situation","pngfb":false,"pr":{"l":"Lib","i":7}},"html5data":{"xPos":0,"yPos":0,"width":512,"height":106,"strokewidth":0}},"animations":[{"kind":"animation","id":"Entrance","duration":750,"hidetextatstart":true,"animateshapewithtext":false,"tweens":[{"kind":"tween","time":0,"duration":750,"mask":{"type":"wipe","settings":[{"kind":"setting","name":"direction","value":"fromleft"}],"duration":750,"easing":"linear","easingdir":"easeinout"}}]}],"width":512,"height":106,"resume":false,"useHandCursor":true,"id":"6RKOiNW6SCb"},{"kind":"vectorshape","rotation":0,"accType":"text","cliptobounds":false,"defaultAction":"","textLib":[{"kind":"textdata","uniqueId":"6SiDxqAMo59_1715837271","id":"01","linkId":"txt__default_6SiDxqAMo59","type":"vectortext","xPos":10,"yPos":5,"xAccOffset":10,"yAccOffset":5,"width":436,"height":128,"shadowIndex":-1,"scrollOverflow":false,"vartext":"<p style=\\"text-align:left;direction: ltr; padding-left: 40px\\"><span style=\\"font-family: \'Wingdings Charset0_v8sYB58B7A1D\',\'Wingdings\'; font-size:26.6667px; color:#17375e;line-height:30.8533333333333px; display: inline-block; text-align:left; min-width: 40px; margin-left: -40px;\\">&#167;</span><span style=\\"font-family: \'Articulate Charset0_v8MBBDD1F1C\',\'Articulate\'; font-size:26.6667px; color:#17375e;line-height:30.8533333333333px;\\">Recall and incorporate effective techniques for teamwork and communication in your daily work</span></p>","vectortext":{"left":0,"top":0,"right":444,"bottom":133,"pngfb":false,"pr":{"l":"Lib","i":10}}}],"shapemaskId":"","xPos":72,"yPos":384,"tabIndex":5,"tabEnabled":true,"xOffset":0,"yOffset":0,"rotateXPos":228,"rotateYPos":69,"scaleX":100,"scaleY":100,"alpha":100,"depth":7,"scrolling":true,"shuffleLock":false,"data":{"hotlinkId":"","accState":0,"vectorData":{"left":0,"top":0,"right":456,"bottom":138,"altText":"Recall and incorporate effective techniques for teamwork and communication in your daily work","pngfb":false,"pr":{"l":"Lib","i":9}},"html5data":{"xPos":0,"yPos":0,"width":456,"height":138,"strokewidth":0}},"animations":[{"kind":"animation","id":"Entrance","duration":750,"hidetextatstart":true,"animateshapewithtext":false,"tweens":[{"kind":"tween","time":0,"duration":750,"mask":{"type":"wipe","settings":[{"kind":"setting","name":"direction","value":"fromleft"}],"duration":750,"easing":"linear","easingdir":"easeinout"}}]}],"width":456,"height":138,"resume":false,"useHandCursor":true,"id":"6SiDxqAMo59"}],"startTime":-1,"elapsedTimeMode":"normal","animations":[{"kind":"animation","id":"62SYKmI0RqO","duration":700,"hidetextatstart":true,"animateshapewithtext":false,"tweens":[{"kind":"tween","time":0,"duration":700,"alpha":{"path":[{"kind":"segment","start":"0","dstart":"0","end":"100","dend":"0"}],"duration":700,"easing":"linear","easingdir":"easein"}}]}],"useHandCursor":false,"resume":false,"kind":"slidelayer","isBaseLayer":true}]}');
