# Supplementary material for: Code Response Training: Improving Interprofessional Communication
Source: MedEdPORTAL. 2021 May 19;17:11155. doi: 10.15766/mep_2374-8265.11155 (PMC8131416; doi:10.15766/mep_2374-8265.11155)
Supplement: Supplementary file 1 — Module 1 Patient Safety Fundamentals folderModule 2 Communication and Teamwork folderModule 3 Pulling It Together folderModule Instructions.docxFacilitators Guide.docxSimulation Case 1.docxSimulation Case 2.docxEquipment Checklist.docxObserver Checklist.docxDebriefing Guide.docxPostcourse Evaluation.docxShort-Term Follow-Up Activity.docxLong-Term Follow-Up Activity.docx [file mep_2374-8265.11155-s001.zip › A. Module 1 Patient Safety Fundamentals/html5/data/js/6L3gDoQLtrP.js]

window.globalProvideData('slide', '{"title":"Team Focus","trackViews":true,"showMenuResultIcon":false,"viewGroupId":"","historyGroupId":"","videoZoom":"","scrolling":false,"transition":"tween","slideLock":false,"navIndex":-1,"globalAudioId":"","thumbnailid":"","slideNumberInScene":15,"includeInSlideCounts":true,"presenterRef":{"id":"none"},"showAnimationId":"6QsOXgJDGzW","lmsId":"Slide15","width":1024,"height":640,"resume":false,"background":{"type":"fill","fill":{"type":"linear","rotation":90,"colors":[{"kind":"color","rgb":"0xFFFFFF","alpha":100,"stop":0}]}},"id":"6L3gDoQLtrP","actionGroups":{"ActGrpOnNextButtonClick":{"kind":"actiongroup","actions":[{"kind":"gotoplay","window":"_current","wndtype":"normal","objRef":{"type":"string","value":"_player.5onZNJaPQYO.6gXjProuOPz"}}]},"ActGrpOnPrevButtonClick":{"kind":"actiongroup","actions":[{"kind":"history_prev"}]},"NavigationRestrictionNextSlide_6L3gDoQLtrP":{"kind":"actiongroup","actions":[{"kind":"exe_actiongroup","id":"ActGrpOnNextButtonClick"}]},"NavigationRestrictionPreviousSlide_6L3gDoQLtrP":{"kind":"actiongroup","actions":[{"kind":"exe_actiongroup","id":"ActGrpOnPrevButtonClick"}]}},"events":[{"kind":"onbeforeslidein","actions":[{"kind":"if_action","condition":{"statement":{"kind":"compare","operator":"eq","valuea":"$WindowId","typea":"property","valueb":"_frame","typeb":"string"}},"thenActions":[{"kind":"set_frame_layout","name":"pxabnsnfns10111000101"}],"elseActions":[{"kind":"set_window_control_layout","name":"pxabnsnfns10111000101"}]}]},{"kind":"onnextslide","actions":[{"kind":"exe_actiongroup","id":"NavigationRestrictionNextSlide_6L3gDoQLtrP"}]},{"kind":"onprevslide","actions":[{"kind":"exe_actiongroup","id":"NavigationRestrictionPreviousSlide_6L3gDoQLtrP"}]},{"kind":"ontransitionin","actions":[{"kind":"if_action","condition":{"statement":{"kind":"and","statements":[{"kind":"compare","operator":"eq","valuea":"_player.#TimelineCompleted_6L3gDoQLtrP","typea":"var","valueb":false,"typeb":"boolean"}]}},"thenActions":[{"kind":"enable_window_control","name":"next","enable":false},{"kind":"enable_window_control","name":"swiperight","enable":false}]},{"kind":"adjustvar","variable":"_player.LastSlideViewed_6cGRMxCZh5v","operator":"set","value":{"type":"string","value":"_player."}},{"kind":"adjustvar","variable":"_player.LastSlideViewed_6cGRMxCZh5v","operator":"add","value":{"type":"property","value":"$AbsoluteId"}}]},{"kind":"ontimelinecomplete","actions":[{"kind":"adjustvar","variable":"_player.TimelineCompleted_6L3gDoQLtrP","operator":"set","value":{"type":"boolean","value":true}},{"kind":"enable_window_control","name":"next","enable":true},{"kind":"enable_window_control","name":"swiperight","enable":true}]}],"slideLayers":[{"audiolib":[{"kind":"audio","assetId":24,"id":"69nrcGCIUyh"}],"enableSeek":true,"enableReplay":true,"timeline":{"duration":33829,"events":[{"kind":"ontimelinetick","time":0,"actions":[{"kind":"media_seek","position":0,"objRef":{"type":"string","value":"69nrcGCIUyh"}},{"kind":"media_play","objRef":{"type":"string","value":"69nrcGCIUyh"}},{"kind":"set_volume","volume":100,"objRef":{"type":"string","value":"69nrcGCIUyh"}},{"kind":"show","transition":"appear","objRef":{"type":"string","value":"64Sq655eZX9"}},{"kind":"show","transition":"custom","animationId":"Entrance","reverse":false,"objRef":{"type":"string","value":"62B8Mls7Jn7"}},{"kind":"show","transition":"appear","objRef":{"type":"string","value":"5gwZ2bQbGVK"}},{"kind":"show","transition":"appear","objRef":{"type":"string","value":"6p5KszwQIx5"}}]},{"kind":"ontimelinetick","time":7000,"actions":[{"kind":"show","transition":"custom","animationId":"Entrance","reverse":false,"objRef":{"type":"string","value":"5pp5NHUYhuq"}}]},{"kind":"ontimelinetick","time":9750,"actions":[{"kind":"show","transition":"custom","animationId":"Entrance","reverse":false,"objRef":{"type":"string","value":"6WdouQw8Iws"}}]},{"kind":"ontimelinetick","time":23000,"actions":[{"kind":"show","transition":"custom","animationId":"Entrance","reverse":false,"objRef":{"type":"string","value":"5afokjqOl78"}}]},{"kind":"ontimelinetick","time":23500,"actions":[{"kind":"show","transition":"custom","animationId":"Entrance","reverse":false,"objRef":{"type":"string","value":"69yQyuSxDIi"}}]},{"kind":"ontimelinetick","time":24000,"actions":[{"kind":"show","transition":"custom","animationId":"Entrance","reverse":false,"objRef":{"type":"string","value":"5m0vw8bIXrU"}}]},{"kind":"ontimelinetick","time":25500,"actions":[{"kind":"show","transition":"custom","animationId":"Entrance","reverse":false,"objRef":{"type":"string","value":"6AXVVxar5i3"}}]},{"kind":"ontimelinetick","time":27500,"actions":[{"kind":"show","transition":"custom","animationId":"Entrance","reverse":false,"objRef":{"type":"string","value":"6bvzu5KJXTs"}}]},{"kind":"ontimelinetick","time":31000,"actions":[{"kind":"show","transition":"custom","animationId":"Entrance","reverse":false,"objRef":{"type":"string","value":"6Sh9RSLvfsd"}}]}]},"objects":[{"kind":"vectorshape","rotation":0,"accType":"image","cliptobounds":false,"defaultAction":"","imagelib":[{"kind":"imagedata","assetId":0,"id":"01","url":"story_content/5eE7lMy0Hfo_80_DX2048_DY2048.swf","type":"normal","altText":"PSF_Body_Template_RV.png","width":1024,"height":640,"mobiledx":0,"mobiledy":0}],"shapemaskId":"","xPos":0,"yPos":0,"tabIndex":0,"tabEnabled":true,"xOffset":0,"yOffset":0,"rotateXPos":512,"rotateYPos":320,"scaleX":100,"scaleY":100,"alpha":100,"depth":1,"scrolling":false,"shuffleLock":false,"data":{"hotlinkId":"","accState":0,"vectorData":{"left":0,"top":0,"right":1024,"bottom":640,"altText":"PSF_Body_Template_RV.png","pngfb":false,"pr":{"l":"Lib","i":0}},"html5data":{"xPos":0,"yPos":0,"width":1024,"height":640,"strokewidth":0}},"width":1024,"height":640,"resume":false,"useHandCursor":true,"id":"5gwZ2bQbGVK"},{"kind":"vectorshape","rotation":0,"accType":"image","cliptobounds":false,"defaultAction":"","imagelib":[{"kind":"imagedata","assetId":1,"id":"01","url":"story_content/5hUzZTcnKKE_80_DX238_DY238.swf","type":"normal","altText":"New_Logo.png","width":238,"height":91,"mobiledx":0,"mobiledy":0}],"shapemaskId":"","xPos":881,"yPos":574,"tabIndex":11,"tabEnabled":true,"xOffset":0,"yOffset":0,"rotateXPos":59.5,"rotateYPos":22.5,"scaleX":100,"scaleY":100,"alpha":100,"depth":2,"scrolling":false,"shuffleLock":false,"data":{"hotlinkId":"","accState":0,"vectorData":{"left":0,"top":0,"right":119,"bottom":45,"altText":"New_Logo.png","pngfb":false,"pr":{"l":"Lib","i":1}},"html5data":{"xPos":0,"yPos":0,"width":119,"height":45,"strokewidth":0}},"width":119,"height":45,"resume":false,"useHandCursor":true,"id":"6p5KszwQIx5"},{"kind":"vectorshape","rotation":0,"accType":"text","cliptobounds":false,"defaultAction":"","textLib":[{"kind":"textdata","uniqueId":"64Sq655eZX9_-2122904235","id":"01","linkId":"txt__default_64Sq655eZX9","type":"vectortext","xPos":10,"yPos":5,"xAccOffset":10,"yAccOffset":5,"width":234,"height":55,"shadowIndex":-1,"scrollOverflow":false,"vartext":"<p style=\\"text-align:left;direction: ltr; padding-left: 0px\\"><span style=\\"font-family: \'Open Sans Charset0_v9TY33EDE6F2\',\'Open Sans\'; font-size:40px; color:#ffffff;line-height:54.47265625px;\\"><b style=\\"font-family: \'Open SansBold CharsBoldE47A47C6\',\'Open Sans\';\\">Team Focus</b></span></p>","vectortext":{"left":0,"top":0,"right":244,"bottom":60,"pngfb":false,"pr":{"l":"Lib","i":195}}}],"shapemaskId":"","xPos":51,"yPos":34,"tabIndex":1,"tabEnabled":true,"xOffset":0,"yOffset":0,"rotateXPos":127,"rotateYPos":32.5,"scaleX":100,"scaleY":100,"alpha":100,"depth":3,"scrolling":true,"shuffleLock":false,"data":{"hotlinkId":"","accState":0,"vectorData":{"left":0,"top":0,"right":254,"bottom":65,"altText":"Team Focus","pngfb":false,"pr":{"l":"Lib","i":194}},"html5data":{"xPos":0,"yPos":0,"width":254,"height":65,"strokewidth":0}},"width":254,"height":65,"resume":false,"useHandCursor":true,"id":"64Sq655eZX9"},{"kind":"vectorshape","rotation":0,"accType":"text","cliptobounds":false,"defaultAction":"","textLib":[{"kind":"textdata","uniqueId":"62B8Mls7Jn7_385196622","id":"01","linkId":"txt__default_62B8Mls7Jn7","type":"vectortext","xPos":10,"yPos":5,"xAccOffset":10,"yAccOffset":5,"width":450,"height":96,"shadowIndex":-1,"scrollOverflow":false,"vartext":"<p style=\\"text-align:center;direction: ltr; padding-left: 0px\\"><span style=\\"font-family: \'Open Sans Charset0_v9TY33EDE6F2\',\'Open Sans\'; font-size:20px; color:#ffffff;line-height:27.236328125px;\\"><b style=\\"font-family: \'Open SansBold CharsBoldE47A47C6\',\'Open Sans\';\\">Teamwork involves more than interacting with your coworkers on a daily basis</b></span><span style=\\"font-family: \'Open Sans Charset0_v9TY33EDE6F2\',\'Open Sans\'; font-size:20px; color:#ffffff;line-height:27.236328125px;\\">. </span></p>","vectortext":{"left":0,"top":0,"right":448,"bottom":80,"pngfb":false,"pr":{"l":"Lib","i":197}}}],"shapemaskId":"","xPos":504,"yPos":257,"tabIndex":4,"tabEnabled":true,"xOffset":0,"yOffset":0,"rotateXPos":235,"rotateYPos":53,"scaleX":100,"scaleY":100,"alpha":100,"depth":4,"scrolling":true,"shuffleLock":false,"data":{"hotlinkId":"","accState":0,"vectorData":{"left":-2,"top":-2,"right":472,"bottom":108,"altText":"Teamwork involves more than interacting with your coworkers on a daily basis. ","pngfb":false,"pr":{"l":"Lib","i":196}},"html5data":{"xPos":0,"yPos":0,"width":470,"height":106,"strokewidth":2}},"animations":[{"kind":"animation","id":"Entrance","duration":500,"hidetextatstart":true,"returntextatend":false,"animateshapewithtext":false,"tweens":[{"kind":"tween","time":0,"duration":500,"scale":{"path":[{"kind":"segment","startx":"$ScaleX","starty":"$ScaleY","dsx":"-90","dsy":"-90","endx":"100","endy":"100","dex":"0","dey":"0","startrelative":false,"endrelative":true}],"textonly":false,"useglobalaxes":true,"duration":500,"easing":"linear","easingdir":"easein"}}]}],"width":470,"height":106,"resume":false,"useHandCursor":true,"id":"62B8Mls7Jn7"},{"kind":"vectorshape","rotation":0,"accType":"text","cliptobounds":false,"defaultAction":"","textLib":[{"kind":"textdata","uniqueId":"5pp5NHUYhuq_1758850630","id":"01","linkId":"txt__default_5pp5NHUYhuq","type":"vectortext","xPos":10,"yPos":5,"xAccOffset":10,"yAccOffset":5,"width":457,"height":56,"shadowIndex":-1,"scrollOverflow":false,"vartext":"<p style=\\"text-align:left;direction: ltr; padding-left: 36px\\"><span style=\\"font-family: \'Wingdings Charset0_v8sYB58B7A1D\',\'Wingdings\'; font-size:22.6667px; color:#17375e;line-height:26.2253333333333px; display: inline-block; text-align:left; min-width: 36px; margin-left: -36px;\\">&#167;</span><span style=\\"font-family: \'Articulate Charset0_v8MBBDD1F1C\',\'Articulate\'; font-size:22.6667px; color:#17375e;line-height:26.2253333333333px;\\">Day to day interactions can lead to a false sense of confidence. </span></p>","vectortext":{"left":0,"top":0,"right":443,"bottom":61,"pngfb":false,"pr":{"l":"Lib","i":199}}}],"shapemaskId":"","xPos":35,"yPos":144,"tabIndex":2,"tabEnabled":true,"xOffset":0,"yOffset":0,"rotateXPos":238.5,"rotateYPos":33,"scaleX":100,"scaleY":100,"alpha":100,"depth":5,"scrolling":true,"shuffleLock":false,"data":{"hotlinkId":"","accState":0,"vectorData":{"left":0,"top":0,"right":477,"bottom":66,"altText":"Day to day interactions can lead to a false sense of confidence. ","pngfb":false,"pr":{"l":"Lib","i":198}},"html5data":{"xPos":0,"yPos":0,"width":477,"height":66,"strokewidth":0}},"animations":[{"kind":"animation","id":"Entrance","duration":500,"hidetextatstart":true,"animateshapewithtext":false,"tweens":[{"kind":"tween","time":0,"duration":500,"mask":{"type":"wipe","settings":[{"kind":"setting","name":"direction","value":"fromleft"}],"duration":500,"easing":"linear","easingdir":"easeinout"}}]}],"width":477,"height":66,"resume":false,"useHandCursor":true,"id":"5pp5NHUYhuq"},{"kind":"vectorshape","rotation":0,"accType":"text","cliptobounds":false,"defaultAction":"","textLib":[{"kind":"textdata","uniqueId":"6WdouQw8Iws_533212749","id":"01","linkId":"txt__default_6WdouQw8Iws","type":"vectortext","xPos":10,"yPos":5,"xAccOffset":10,"yAccOffset":5,"width":457,"height":56,"shadowIndex":-1,"scrollOverflow":false,"vartext":"<p style=\\"text-align:left;direction: ltr; padding-left: 36px\\"><span style=\\"font-family: \'Wingdings Charset0_v8sYB58B7A1D\',\'Wingdings\'; font-size:22.6667px; color:#17375e;line-height:26.2253333333333px; display: inline-block; text-align:left; min-width: 36px; margin-left: -36px;\\">&#167;</span><span style=\\"font-family: \'Articulate Charset0_v8MBBDD1F1C\',\'Articulate\'; font-size:22.6667px; color:#17375e;line-height:26.2253333333333px;\\">All team members have a voice in patient care</span></p>","vectortext":{"left":0,"top":0,"right":410,"bottom":61,"pngfb":false,"pr":{"l":"Lib","i":200}}}],"shapemaskId":"","xPos":35,"yPos":215,"tabIndex":3,"tabEnabled":true,"xOffset":0,"yOffset":0,"rotateXPos":238.5,"rotateYPos":33,"scaleX":100,"scaleY":100,"alpha":100,"depth":6,"scrolling":true,"shuffleLock":false,"data":{"hotlinkId":"","accState":0,"vectorData":{"left":0,"top":0,"right":477,"bottom":66,"altText":"All team members have a voice in patient care","pngfb":false,"pr":{"l":"Lib","i":198}},"html5data":{"xPos":0,"yPos":0,"width":477,"height":66,"strokewidth":0}},"animations":[{"kind":"animation","id":"Entrance","duration":500,"hidetextatstart":true,"animateshapewithtext":false,"tweens":[{"kind":"tween","time":0,"duration":500,"mask":{"type":"wipe","settings":[{"kind":"setting","name":"direction","value":"fromleft"}],"duration":500,"easing":"linear","easingdir":"easeinout"}}]}],"width":477,"height":66,"resume":false,"useHandCursor":true,"id":"6WdouQw8Iws"},{"kind":"vectorshape","rotation":0,"accType":"text","cliptobounds":false,"defaultAction":"","textLib":[{"kind":"textdata","uniqueId":"5afokjqOl78_446573582","id":"01","linkId":"txt__default_5afokjqOl78","type":"vectortext","xPos":10,"yPos":5,"xAccOffset":10,"yAccOffset":5,"width":492,"height":28,"shadowIndex":-1,"scrollOverflow":false,"vartext":"<p style=\\"text-align:left;direction: ltr; padding-left: 36px\\"><span style=\\"font-family: \'Wingdings Charset0_v8sYB58B7A1D\',\'Wingdings\'; font-size:22.6667px; color:#17375e;line-height:26.2253333333333px; display: inline-block; text-align:left; min-width: 36px; margin-left: -36px;\\">&#167;</span><span style=\\"font-family: \'Articulate Charset0_v8MBBDD1F1C\',\'Articulate\'; font-size:22.6667px; color:#17375e;line-height:26.2253333333333px;\\">Your team’s focus is to: </span></p>","vectortext":{"left":0,"top":0,"right":298,"bottom":34,"pngfb":false,"pr":{"l":"Lib","i":202}}}],"shapemaskId":"","xPos":35,"yPos":293,"tabIndex":5,"tabEnabled":true,"xOffset":0,"yOffset":0,"rotateXPos":256,"rotateYPos":19,"scaleX":100,"scaleY":100,"alpha":100,"depth":7,"scrolling":true,"shuffleLock":false,"data":{"hotlinkId":"","accState":0,"vectorData":{"left":0,"top":0,"right":512,"bottom":38,"altText":"Your team’s focus is to: ","pngfb":false,"pr":{"l":"Lib","i":201}},"html5data":{"xPos":0,"yPos":0,"width":512,"height":38,"strokewidth":0}},"animations":[{"kind":"animation","id":"Entrance","duration":500,"hidetextatstart":true,"animateshapewithtext":false,"tweens":[{"kind":"tween","time":0,"duration":500,"mask":{"type":"wipe","settings":[{"kind":"setting","name":"direction","value":"fromleft"}],"duration":500,"easing":"linear","easingdir":"easeinout"}}]}],"width":512,"height":38,"resume":false,"useHandCursor":true,"id":"5afokjqOl78"},{"kind":"vectorshape","rotation":0,"accType":"text","cliptobounds":false,"defaultAction":"","textLib":[{"kind":"textdata","uniqueId":"69yQyuSxDIi_1527208687","id":"01","linkId":"txt__default_69yQyuSxDIi","type":"vectortext","xPos":10,"yPos":5,"xAccOffset":10,"yAccOffset":5,"width":492,"height":25,"shadowIndex":-1,"scrollOverflow":false,"vartext":"<p style=\\"text-align:left;direction: ltr; padding-left: 69px\\"><span style=\\"font-family: \'Arial Charset0_v8wz5YMo9EE9FF07\',\'Arial\'; font-size:21.3333px; color:#c00000;line-height:24.6826666666667px; display: inline-block; text-align:left; min-width: 35px; margin-left: -35px;\\">•</span><span style=\\"font-family: \'Articulate Charset0_v8MBBDD1F1C\',\'Articulate\'; font-size:21.3333px; color:#c00000;line-height:24.6826666666667px;\\">Anticipate risks</span></p>","vectortext":{"left":0,"top":0,"right":229,"bottom":31,"pngfb":false,"pr":{"l":"Lib","i":204}}}],"shapemaskId":"","xPos":56,"yPos":336,"tabIndex":6,"tabEnabled":true,"xOffset":0,"yOffset":0,"rotateXPos":256,"rotateYPos":17.5,"scaleX":100,"scaleY":100,"alpha":100,"depth":8,"scrolling":true,"shuffleLock":false,"data":{"hotlinkId":"","accState":0,"vectorData":{"left":0,"top":0,"right":512,"bottom":35,"altText":"Anticipate risks","pngfb":false,"pr":{"l":"Lib","i":203}},"html5data":{"xPos":0,"yPos":0,"width":512,"height":35,"strokewidth":0}},"animations":[{"kind":"animation","id":"Entrance","duration":500,"hidetextatstart":true,"animateshapewithtext":false,"tweens":[{"kind":"tween","time":0,"duration":500,"alpha":{"path":[{"kind":"segment","start":"0","dstart":"0","end":"100","dend":"0"}],"duration":500,"easing":"linear","easingdir":"easeinout"},"position":{"relativerotation":false,"relativestartpoint":false,"path":[{"kind":"segment","type":"line","anchora":{"x":"$RawXPos","y":"$RawYPos","dx":"0","dy":"60"},"anchorb":{"x":"$RawXPos","y":"$RawYPos","dx":"0","dy":"0"}}],"duration":500,"easing":"linear","easingdir":"easein"}}]}],"width":512,"height":35,"resume":false,"useHandCursor":true,"id":"69yQyuSxDIi"},{"kind":"vectorshape","rotation":0,"accType":"text","cliptobounds":false,"defaultAction":"","textLib":[{"kind":"textdata","uniqueId":"5m0vw8bIXrU_-1960143051","id":"01","linkId":"txt__default_5m0vw8bIXrU","type":"vectortext","xPos":10,"yPos":5,"xAccOffset":10,"yAccOffset":5,"width":492,"height":25,"shadowIndex":-1,"scrollOverflow":false,"vartext":"<p style=\\"text-align:left;direction: ltr; padding-left: 69px\\"><span style=\\"font-family: \'Arial Charset0_v8wz5YMo9EE9FF07\',\'Arial\'; font-size:21.3333px; color:#c00000;line-height:24.6826666666667px; display: inline-block; text-align:left; min-width: 35px; margin-left: -35px;\\">•</span><span style=\\"font-family: \'Articulate Charset0_v8MBBDD1F1C\',\'Articulate\'; font-size:21.3333px; color:#c00000;line-height:24.6826666666667px;\\">Anticipate complexity</span></p>","vectortext":{"left":0,"top":0,"right":295,"bottom":31,"pngfb":false,"pr":{"l":"Lib","i":205}}}],"shapemaskId":"","xPos":56,"yPos":371,"tabIndex":7,"tabEnabled":true,"xOffset":0,"yOffset":0,"rotateXPos":256,"rotateYPos":17.5,"scaleX":100,"scaleY":100,"alpha":100,"depth":9,"scrolling":true,"shuffleLock":false,"data":{"hotlinkId":"","accState":0,"vectorData":{"left":0,"top":0,"right":512,"bottom":35,"altText":"Anticipate complexity","pngfb":false,"pr":{"l":"Lib","i":203}},"html5data":{"xPos":0,"yPos":0,"width":512,"height":35,"strokewidth":0}},"animations":[{"kind":"animation","id":"Entrance","duration":500,"hidetextatstart":true,"animateshapewithtext":false,"tweens":[{"kind":"tween","time":0,"duration":500,"alpha":{"path":[{"kind":"segment","start":"0","dstart":"0","end":"100","dend":"0"}],"duration":500,"easing":"linear","easingdir":"easeinout"},"position":{"relativerotation":false,"relativestartpoint":false,"path":[{"kind":"segment","type":"line","anchora":{"x":"$RawXPos","y":"$RawYPos","dx":"0","dy":"60"},"anchorb":{"x":"$RawXPos","y":"$RawYPos","dx":"0","dy":"0"}}],"duration":500,"easing":"linear","easingdir":"easein"}}]}],"width":512,"height":35,"resume":false,"useHandCursor":true,"id":"5m0vw8bIXrU"},{"kind":"vectorshape","rotation":0,"accType":"text","cliptobounds":false,"defaultAction":"","textLib":[{"kind":"textdata","uniqueId":"6AXVVxar5i3_986935933","id":"01","linkId":"txt__default_6AXVVxar5i3","type":"vectortext","xPos":10,"yPos":5,"xAccOffset":10,"yAccOffset":5,"width":492,"height":25,"shadowIndex":-1,"scrollOverflow":false,"vartext":"<p style=\\"text-align:left;direction: ltr; padding-left: 69px\\"><span style=\\"font-family: \'Arial Charset0_v8wz5YMo9EE9FF07\',\'Arial\'; font-size:21.3333px; color:#c00000;line-height:24.6826666666667px; display: inline-block; text-align:left; min-width: 35px; margin-left: -35px;\\">•</span><span style=\\"font-family: \'Articulate Charset0_v8MBBDD1F1C\',\'Articulate\'; font-size:21.3333px; color:#c00000;line-height:24.6826666666667px;\\">Develop disciplined teamwork responses</span></p>","vectortext":{"left":0,"top":0,"right":481,"bottom":31,"pngfb":false,"pr":{"l":"Lib","i":206}}}],"shapemaskId":"","xPos":56,"yPos":406,"tabIndex":8,"tabEnabled":true,"xOffset":0,"yOffset":0,"rotateXPos":256,"rotateYPos":17.5,"scaleX":100,"scaleY":100,"alpha":100,"depth":10,"scrolling":true,"shuffleLock":false,"data":{"hotlinkId":"","accState":0,"vectorData":{"left":0,"top":0,"right":512,"bottom":35,"altText":"Develop disciplined teamwork responses","pngfb":false,"pr":{"l":"Lib","i":203}},"html5data":{"xPos":0,"yPos":0,"width":512,"height":35,"strokewidth":0}},"animations":[{"kind":"animation","id":"Entrance","duration":500,"hidetextatstart":true,"animateshapewithtext":false,"tweens":[{"kind":"tween","time":0,"duration":500,"alpha":{"path":[{"kind":"segment","start":"0","dstart":"0","end":"100","dend":"0"}],"duration":500,"easing":"linear","easingdir":"easeinout"},"position":{"relativerotation":false,"relativestartpoint":false,"path":[{"kind":"segment","type":"line","anchora":{"x":"$RawXPos","y":"$RawYPos","dx":"0","dy":"60"},"anchorb":{"x":"$RawXPos","y":"$RawYPos","dx":"0","dy":"0"}}],"duration":500,"easing":"linear","easingdir":"easein"}}]}],"width":512,"height":35,"resume":false,"useHandCursor":true,"id":"6AXVVxar5i3"},{"kind":"vectorshape","rotation":0,"accType":"text","cliptobounds":false,"defaultAction":"","textLib":[{"kind":"textdata","uniqueId":"6bvzu5KJXTs_1038494964","id":"01","linkId":"txt__default_6bvzu5KJXTs","type":"vectortext","xPos":10,"yPos":5,"xAccOffset":10,"yAccOffset":5,"width":492,"height":25,"shadowIndex":-1,"scrollOverflow":false,"vartext":"<p style=\\"text-align:left;direction: ltr; padding-left: 69px\\"><span style=\\"font-family: \'Arial Charset0_v8wz5YMo9EE9FF07\',\'Arial\'; font-size:21.3333px; color:#c00000;line-height:24.6826666666667px; display: inline-block; text-align:left; min-width: 35px; margin-left: -35px;\\">•</span><span style=\\"font-family: \'Articulate Charset0_v8MBBDD1F1C\',\'Articulate\'; font-size:21.3333px; color:#c00000;line-height:24.6826666666667px;\\">Identify a team leader in each situation</span></p>","vectortext":{"left":0,"top":0,"right":470,"bottom":31,"pngfb":false,"pr":{"l":"Lib","i":207}}}],"shapemaskId":"","xPos":56,"yPos":445,"tabIndex":9,"tabEnabled":true,"xOffset":0,"yOffset":0,"rotateXPos":256,"rotateYPos":17.5,"scaleX":100,"scaleY":100,"alpha":100,"depth":11,"scrolling":true,"shuffleLock":false,"data":{"hotlinkId":"","accState":0,"vectorData":{"left":0,"top":0,"right":512,"bottom":35,"altText":"Identify a team leader in each situation","pngfb":false,"pr":{"l":"Lib","i":203}},"html5data":{"xPos":0,"yPos":0,"width":512,"height":35,"strokewidth":0}},"animations":[{"kind":"animation","id":"Entrance","duration":500,"hidetextatstart":true,"animateshapewithtext":false,"tweens":[{"kind":"tween","time":0,"duration":500,"alpha":{"path":[{"kind":"segment","start":"0","dstart":"0","end":"100","dend":"0"}],"duration":500,"easing":"linear","easingdir":"easeinout"},"position":{"relativerotation":false,"relativestartpoint":false,"path":[{"kind":"segment","type":"line","anchora":{"x":"$RawXPos","y":"$RawYPos","dx":"0","dy":"60"},"anchorb":{"x":"$RawXPos","y":"$RawYPos","dx":"0","dy":"0"}}],"duration":500,"easing":"linear","easingdir":"easein"}}]}],"width":512,"height":35,"resume":false,"useHandCursor":true,"id":"6bvzu5KJXTs"},{"kind":"vectorshape","rotation":0,"accType":"text","cliptobounds":false,"defaultAction":"","textLib":[{"kind":"textdata","uniqueId":"6Sh9RSLvfsd_608597455","id":"01","linkId":"txt__default_6Sh9RSLvfsd","type":"vectortext","xPos":10,"yPos":5,"xAccOffset":10,"yAccOffset":5,"width":524,"height":50,"shadowIndex":-1,"scrollOverflow":false,"vartext":"<p style=\\"text-align:left;direction: ltr; padding-left: 69px\\"><span style=\\"font-family: \'Arial Charset0_v8wz5YMo9EE9FF07\',\'Arial\'; font-size:21.3333px; color:#c00000;line-height:24.6826666666667px; display: inline-block; text-align:left; min-width: 35px; margin-left: -35px;\\">•</span><span style=\\"font-family: \'Articulate Charset0_v8MBBDD1F1C\',\'Articulate\'; font-size:21.3333px; color:#c00000;line-height:24.6826666666667px;\\">Implement a shared mental model before, during and after a critical event. </span></p>","vectortext":{"left":0,"top":0,"right":506,"bottom":55,"pngfb":false,"pr":{"l":"Lib","i":209}}}],"shapemaskId":"","xPos":56,"yPos":480,"tabIndex":10,"tabEnabled":true,"xOffset":0,"yOffset":0,"rotateXPos":272,"rotateYPos":30,"scaleX":100,"scaleY":100,"alpha":100,"depth":12,"scrolling":true,"shuffleLock":false,"data":{"hotlinkId":"","accState":0,"vectorData":{"left":0,"top":0,"right":544,"bottom":60,"altText":"Implement a shared mental model before, during and after a critical event. ","pngfb":false,"pr":{"l":"Lib","i":208}},"html5data":{"xPos":0,"yPos":0,"width":544,"height":60,"strokewidth":0}},"animations":[{"kind":"animation","id":"Entrance","duration":500,"hidetextatstart":true,"animateshapewithtext":false,"tweens":[{"kind":"tween","time":0,"duration":500,"alpha":{"path":[{"kind":"segment","start":"0","dstart":"0","end":"100","dend":"0"}],"duration":500,"easing":"linear","easingdir":"easeinout"},"position":{"relativerotation":false,"relativestartpoint":false,"path":[{"kind":"segment","type":"line","anchora":{"x":"$RawXPos","y":"$RawYPos","dx":"0","dy":"60"},"anchorb":{"x":"$RawXPos","y":"$RawYPos","dx":"0","dy":"0"}}],"duration":500,"easing":"linear","easingdir":"easein"}}]}],"width":544,"height":60,"resume":false,"useHandCursor":true,"id":"6Sh9RSLvfsd"}],"startTime":-1,"elapsedTimeMode":"normal","animations":[{"kind":"animation","id":"6QsOXgJDGzW","duration":700,"hidetextatstart":true,"animateshapewithtext":false,"tweens":[{"kind":"tween","time":0,"duration":700,"alpha":{"path":[{"kind":"segment","start":"0","dstart":"0","end":"100","dend":"0"}],"duration":700,"easing":"linear","easingdir":"easein"}}]}],"useHandCursor":false,"resume":false,"kind":"slidelayer","isBaseLayer":true}]}');
