# Supplementary material for: Code Response Training: Improving Interprofessional Communication
Source: MedEdPORTAL. 2021 May 19;17:11155. doi: 10.15766/mep_2374-8265.11155 (PMC8131416; doi:10.15766/mep_2374-8265.11155)
Supplement: Supplementary file 1 — Module 1 Patient Safety Fundamentals folderModule 2 Communication and Teamwork folderModule 3 Pulling It Together folderModule Instructions.docxFacilitators Guide.docxSimulation Case 1.docxSimulation Case 2.docxEquipment Checklist.docxObserver Checklist.docxDebriefing Guide.docxPostcourse Evaluation.docxShort-Term Follow-Up Activity.docxLong-Term Follow-Up Activity.docx [file mep_2374-8265.11155-s001.zip › A. Module 1 Patient Safety Fundamentals/html5/data/js/6ocaiWNcu3n.js]

window.globalProvideData('slide', '{"title":"Quiz 3: Responsibility","trackViews":true,"showMenuResultIcon":false,"viewGroupId":"","historyGroupId":"","videoZoom":"","scrolling":false,"transition":"tween","slideLock":false,"navIndex":-1,"globalAudioId":"","thumbnailid":"","slideNumberInScene":21,"includeInSlideCounts":true,"presenterRef":{"id":"none"},"slideLayers":[{"audiolib":[{"kind":"audio","assetId":37,"id":"5XBxQyxDjkc"}],"enableSeek":true,"enableReplay":true,"timeline":{"duration":3214,"events":[{"kind":"ontimelinetick","time":0,"actions":[{"kind":"media_seek","position":0,"objRef":{"type":"string","value":"5XBxQyxDjkc"}},{"kind":"media_play","objRef":{"type":"string","value":"5XBxQyxDjkc"}},{"kind":"set_volume","volume":100,"objRef":{"type":"string","value":"5XBxQyxDjkc"}},{"kind":"show","transition":"appear","objRef":{"type":"string","value":"5vKRFdqqccM"}},{"kind":"show","transition":"appear","objRef":{"type":"string","value":"5np2yCtV3Gv"}},{"kind":"show","transition":"appear","objRef":{"type":"string","value":"5np2yCtV3Gv.5YXw4UVDuty"}},{"kind":"show","transition":"appear","objRef":{"type":"string","value":"5np2yCtV3Gv.5Wa3A6XthOP"}},{"kind":"show","transition":"appear","objRef":{"type":"string","value":"5np2yCtV3Gv.5uZwprgZHBH"}},{"kind":"show","transition":"appear","objRef":{"type":"string","value":"5np2yCtV3Gv.5sadmewEZLj"}},{"kind":"show","transition":"appear","objRef":{"type":"string","value":"5np2yCtV3Gv.6Vf55caubPz"}},{"kind":"show","transition":"appear","objRef":{"type":"string","value":"6geISvzPbHQ"}},{"kind":"show","transition":"appear","objRef":{"type":"string","value":"6G6QvCUVN3N"}},{"kind":"show","transition":"appear","objRef":{"type":"string","value":"5gwZ2bQbGVK"}},{"kind":"show","transition":"appear","objRef":{"type":"string","value":"6p5KszwQIx5"}}]}]},"objects":[{"kind":"vectorshape","rotation":0,"accType":"image","cliptobounds":false,"defaultAction":"","imagelib":[{"kind":"imagedata","assetId":0,"id":"01","url":"story_content/5eE7lMy0Hfo_80_DX2048_DY2048.swf","type":"normal","altText":"PSF_Body_Template_RV.png","width":1024,"height":640,"mobiledx":0,"mobiledy":0}],"shapemaskId":"","xPos":0,"yPos":0,"tabIndex":10,"tabEnabled":true,"xOffset":0,"yOffset":0,"rotateXPos":512,"rotateYPos":320,"scaleX":100,"scaleY":100,"alpha":100,"depth":1,"scrolling":false,"shuffleLock":false,"data":{"hotlinkId":"","accState":0,"vectorData":{"left":0,"top":0,"right":1024,"bottom":640,"altText":"PSF_Body_Template_RV.png","pngfb":false,"pr":{"l":"Lib","i":0}},"html5data":{"xPos":0,"yPos":0,"width":1024,"height":640,"strokewidth":0}},"width":1024,"height":640,"resume":false,"useHandCursor":true,"id":"5gwZ2bQbGVK"},{"kind":"vectorshape","rotation":0,"accType":"image","cliptobounds":false,"defaultAction":"","imagelib":[{"kind":"imagedata","assetId":1,"id":"01","url":"story_content/5hUzZTcnKKE_80_DX238_DY238.swf","type":"normal","altText":"New_Logo.png","width":238,"height":91,"mobiledx":0,"mobiledy":0}],"shapemaskId":"","xPos":881,"yPos":574,"tabIndex":20,"tabEnabled":true,"xOffset":0,"yOffset":0,"rotateXPos":59.5,"rotateYPos":22.5,"scaleX":100,"scaleY":100,"alpha":100,"depth":2,"scrolling":false,"shuffleLock":false,"data":{"hotlinkId":"","accState":0,"vectorData":{"left":0,"top":0,"right":119,"bottom":45,"altText":"New_Logo.png","pngfb":false,"pr":{"l":"Lib","i":1}},"html5data":{"xPos":0,"yPos":0,"width":119,"height":45,"strokewidth":0}},"width":119,"height":45,"resume":false,"useHandCursor":true,"id":"6p5KszwQIx5"},{"kind":"vectorshape","rotation":0,"accType":"text","cliptobounds":false,"defaultAction":"","shapemaskId":"","xPos":56,"yPos":136,"tabIndex":12,"tabEnabled":true,"xOffset":0,"yOffset":0,"rotateXPos":452,"rotateYPos":224,"scaleX":100,"scaleY":100,"alpha":100,"depth":3,"scrolling":true,"shuffleLock":false,"data":{"hotlinkId":"","accState":0,"vectorData":{"left":-3,"top":-3,"right":906,"bottom":450,"altText":"Rectangle 1","pngfb":false,"pr":{"l":"Lib","i":54}},"html5data":{"xPos":0,"yPos":0,"width":904,"height":448,"strokewidth":3}},"width":904,"height":448,"resume":false,"useHandCursor":true,"id":"5vKRFdqqccM"},{"kind":"scrollarea","contentwidth":881,"contentheight":312,"objects":[{"kind":"shufflegroup","objects":[{"kind":"vectorshape","rotation":0,"accType":"radio","cliptobounds":false,"defaultAction":"onrelease","textLib":[{"kind":"textdata","uniqueId":"6GlexiPD2td_1347743619","id":"01","linkId":"txt__default_5YXw4UVDuty","type":"vectortext","xPos":10,"yPos":5,"xAccOffset":43,"yAccOffset":12,"width":795,"height":32,"shadowIndex":-1,"scrollOverflow":false,"vartext":"<p style=\\"text-align:left;direction: ltr; padding-left: 0px\\"><span style=\\"font-family: \'Open Sans Charset0_v9TY33EDE6F2\',\'Open Sans\'; font-size:22.7556px; color:#254061;line-height:30.9888905050854px;\\"> B. Have a responsibility to act on the concern</span></p>","vectortext":{"left":0,"top":0,"right":533,"bottom":44,"pngfb":false,"pr":{"l":"Lib","i":275}}}],"shapemaskId":"","xPos":88,"yPos":88,"tabIndex":16,"tabEnabled":true,"radioGroup":"Multiple Choice","xOffset":0,"yOffset":0,"rotateXPos":429,"rotateYPos":28,"scaleX":100,"scaleY":100,"alpha":100,"depth":1,"scrolling":true,"shuffleLock":false,"data":{"hotlinkId":"","accState":0,"vectorData":{"left":-1,"top":-1,"right":858,"bottom":56,"altText":" B. Have a responsibility to act on the concern","pngfb":false,"pr":{"l":"Lib","i":271}},"html5data":{"xPos":0,"yPos":0,"width":858,"height":56,"strokewidth":0}},"states":[{"kind":"state","name":"_default_Disabled","data":{"hotlinkId":"","accState":1,"vectorData":{"left":-1,"top":-1,"right":858,"bottom":56,"altText":" B. Have a responsibility to act on the concern","pngfb":false,"pr":{"l":"Lib","i":271}},"html5data":{"xPos":-1,"yPos":-1,"width":859,"height":57,"strokewidth":3}}},{"kind":"state","name":"_default_Down","data":{"hotlinkId":"","accState":8,"vectorData":{"left":-1,"top":-1,"right":858,"bottom":56,"altText":" B. Have a responsibility to act on the concern","pngfb":false,"pr":{"l":"Lib","i":271}},"html5data":{"xPos":-1,"yPos":-1,"width":859,"height":57,"strokewidth":3}}},{"kind":"state","name":"_default_Selected","data":{"hotlinkId":"","accState":16,"vectorData":{"left":-1,"top":-1,"right":858,"bottom":56,"altText":" B. Have a responsibility to act on the concern","pngfb":false,"pr":{"l":"Lib","i":272}},"html5data":{"xPos":-1,"yPos":-1,"width":859,"height":57,"strokewidth":3}}},{"kind":"state","name":"_default_Selected_Disabled","data":{"hotlinkId":"","accState":17,"vectorData":{"left":-1,"top":-1,"right":858,"bottom":56,"altText":" B. Have a responsibility to act on the concern","pngfb":false,"pr":{"l":"Lib","i":272}},"html5data":{"xPos":-1,"yPos":-1,"width":859,"height":57,"strokewidth":3}}},{"kind":"state","name":"_default_Down_Selected","data":{"hotlinkId":"","accState":24,"vectorData":{"left":-1,"top":-1,"right":858,"bottom":56,"altText":" B. Have a responsibility to act on the concern","pngfb":false,"pr":{"l":"Lib","i":272}},"html5data":{"xPos":-1,"yPos":-1,"width":859,"height":57,"strokewidth":3}}},{"kind":"state","name":"_default_Hover","data":{"hotlinkId":"","accState":0,"vectorData":{"left":-1,"top":-1,"right":858,"bottom":56,"altText":" B. Have a responsibility to act on the concern","pngfb":false,"pr":{"l":"Lib","i":273}},"html5data":{"xPos":-1,"yPos":-1,"width":859,"height":57,"strokewidth":3}}},{"kind":"state","name":"_default_Hover_Disabled","data":{"hotlinkId":"","accState":1,"vectorData":{"left":-1,"top":-1,"right":858,"bottom":56,"altText":" B. Have a responsibility to act on the concern","pngfb":false,"pr":{"l":"Lib","i":273}},"html5data":{"xPos":-1,"yPos":-1,"width":859,"height":57,"strokewidth":3}}},{"kind":"state","name":"_default_Hover_Down","data":{"hotlinkId":"","accState":8,"vectorData":{"left":-1,"top":-1,"right":858,"bottom":56,"altText":" B. Have a responsibility to act on the concern","pngfb":false,"pr":{"l":"Lib","i":273}},"html5data":{"xPos":-1,"yPos":-1,"width":859,"height":57,"strokewidth":3}}},{"kind":"state","name":"_default_Hover_Selected","data":{"hotlinkId":"","accState":16,"vectorData":{"left":-1,"top":-1,"right":858,"bottom":56,"altText":" B. Have a responsibility to act on the concern","pngfb":false,"pr":{"l":"Lib","i":274}},"html5data":{"xPos":-1,"yPos":-1,"width":859,"height":57,"strokewidth":3}}},{"kind":"state","name":"_default_Hover_Selected_Disabled","data":{"hotlinkId":"","accState":17,"vectorData":{"left":-1,"top":-1,"right":858,"bottom":56,"altText":" B. Have a responsibility to act on the concern","pngfb":false,"pr":{"l":"Lib","i":274}},"html5data":{"xPos":-1,"yPos":-1,"width":859,"height":57,"strokewidth":3}}},{"kind":"state","name":"_default_Hover_Down_Selected","data":{"hotlinkId":"","accState":24,"vectorData":{"left":-1,"top":-1,"right":858,"bottom":56,"altText":" B. Have a responsibility to act on the concern","pngfb":false,"pr":{"l":"Lib","i":274}},"html5data":{"xPos":-1,"yPos":-1,"width":859,"height":57,"strokewidth":3}}}],"width":858,"height":56,"resume":true,"useHandCursor":true,"id":"5YXw4UVDuty","variables":[{"kind":"variable","name":"_hover","type":"boolean","value":false,"resume":true},{"kind":"variable","name":"_down","type":"boolean","value":false,"resume":true},{"kind":"variable","name":"_disabled","type":"boolean","value":false,"resume":true},{"kind":"variable","name":"_checked","type":"boolean","value":false,"resume":true},{"kind":"variable","name":"_state","type":"string","value":"_default","resume":true},{"kind":"variable","name":"_stateName","type":"string","value":"","resume":true},{"kind":"variable","name":"_tempStateName","type":"string","value":"","resume":false}],"actionGroups":{"ActGrpSetCheckedState":{"kind":"actiongroup","actions":[{"kind":"adjustvar","variable":"_checked","operator":"set","value":{"type":"boolean","value":true}},{"kind":"exe_actiongroup","id":"_player._setstates","scopeRef":{"type":"string","value":"_this"}},{"kind":"exe_actiongroup","id":"ActGrpUnchecked"}]},"ActGrpUnchecked":{"kind":"actiongroup","actions":[{"kind":"if_action","condition":{"statement":{"kind":"compare","operator":"eq","valuea":"_parent.5Wa3A6XthOP.#_checked","typea":"var","valueb":true,"typeb":"boolean"}},"thenActions":[{"kind":"adjustvar","variable":"_parent.5Wa3A6XthOP._checked","operator":"set","value":{"type":"boolean","value":false}},{"kind":"exe_actiongroup","id":"_player._setstates","scopeRef":{"type":"string","value":"_parent.5Wa3A6XthOP"}}]},{"kind":"if_action","condition":{"statement":{"kind":"compare","operator":"eq","valuea":"_parent.5uZwprgZHBH.#_checked","typea":"var","valueb":true,"typeb":"boolean"}},"thenActions":[{"kind":"adjustvar","variable":"_parent.5uZwprgZHBH._checked","operator":"set","value":{"type":"boolean","value":false}},{"kind":"exe_actiongroup","id":"_player._setstates","scopeRef":{"type":"string","value":"_parent.5uZwprgZHBH"}}]},{"kind":"if_action","condition":{"statement":{"kind":"compare","operator":"eq","valuea":"_parent.5sadmewEZLj.#_checked","typea":"var","valueb":true,"typeb":"boolean"}},"thenActions":[{"kind":"adjustvar","variable":"_parent.5sadmewEZLj._checked","operator":"set","value":{"type":"boolean","value":false}},{"kind":"exe_actiongroup","id":"_player._setstates","scopeRef":{"type":"string","value":"_parent.5sadmewEZLj"}}]},{"kind":"if_action","condition":{"statement":{"kind":"compare","operator":"eq","valuea":"_parent.6Vf55caubPz.#_checked","typea":"var","valueb":true,"typeb":"boolean"}},"thenActions":[{"kind":"adjustvar","variable":"_parent.6Vf55caubPz._checked","operator":"set","value":{"type":"boolean","value":false}},{"kind":"exe_actiongroup","id":"_player._setstates","scopeRef":{"type":"string","value":"_parent.6Vf55caubPz"}}]}]},"ActGrpSetHoverState":{"kind":"actiongroup","actions":[{"kind":"adjustvar","variable":"_hover","operator":"set","value":{"type":"boolean","value":true}},{"kind":"exe_actiongroup","id":"_player._setstates","scopeRef":{"type":"string","value":"_this"}}]},"ActGrpClearHoverState":{"kind":"actiongroup","actions":[{"kind":"adjustvar","variable":"_hover","operator":"set","value":{"type":"boolean","value":false}},{"kind":"exe_actiongroup","id":"_player._setstates","scopeRef":{"type":"string","value":"_this"}}]},"ActGrpSetDisabledState":{"kind":"actiongroup","actions":[{"kind":"adjustvar","variable":"_disabled","operator":"set","value":{"type":"boolean","value":true}},{"kind":"exe_actiongroup","id":"_player._setstates","scopeRef":{"type":"string","value":"_this"}}]},"ActGrpSetDownState":{"kind":"actiongroup","actions":[{"kind":"adjustvar","variable":"_down","operator":"set","value":{"type":"boolean","value":true}},{"kind":"exe_actiongroup","id":"_player._setstates","scopeRef":{"type":"string","value":"_this"}}]},"ActGrpClearStateVars":{"kind":"actiongroup","actions":[{"kind":"adjustvar","variable":"_hover","operator":"set","value":{"type":"boolean","value":false}},{"kind":"adjustvar","variable":"_down","operator":"set","value":{"type":"boolean","value":false}},{"kind":"adjustvar","variable":"_disabled","operator":"set","value":{"type":"boolean","value":false}},{"kind":"adjustvar","variable":"_checked","operator":"set","value":{"type":"boolean","value":false}}]}},"events":[{"kind":"ontransitionin","actions":[{"kind":"exe_actiongroup","id":"_player._setstates","scopeRef":{"type":"string","value":"_this"}}]},{"kind":"onrollover","actions":[{"kind":"exe_actiongroup","id":"ActGrpSetHoverState","scopeRef":{"type":"string","value":"_this"}}]},{"kind":"onrollout","actions":[{"kind":"exe_actiongroup","id":"ActGrpClearHoverState","scopeRef":{"type":"string","value":"_this"}}]},{"kind":"onpress","actions":[{"kind":"exe_actiongroup","id":"ActGrpSetDownState","scopeRef":{"type":"string","value":"_this"}}]},{"kind":"onrelease","actions":[{"kind":"exe_actiongroup","id":"ActGrpUnchecked"},{"kind":"adjustvar","variable":"_checked","operator":"set","value":{"type":"boolean","value":true}},{"kind":"adjustvar","variable":"_down","operator":"set","value":{"type":"boolean","value":false}},{"kind":"exe_actiongroup","id":"_player._setstates","scopeRef":{"type":"string","value":"_this"}}]},{"kind":"onreleaseoutside","actions":[{"kind":"adjustvar","variable":"_down","operator":"set","value":{"type":"boolean","value":false}},{"kind":"exe_actiongroup","id":"_player._setstates","scopeRef":{"type":"string","value":"_this"}}]}]},{"kind":"vectorshape","rotation":0,"accType":"radio","cliptobounds":false,"defaultAction":"onrelease","textLib":[{"kind":"textdata","uniqueId":"6c5r0o2PzNu_-1132057855","id":"01","linkId":"txt__default_5Wa3A6XthOP","type":"vectortext","xPos":10,"yPos":5,"xAccOffset":43,"yAccOffset":12,"width":795,"height":64,"shadowIndex":-1,"scrollOverflow":false,"vartext":"<p style=\\"text-align:left;direction: ltr; padding-left: 0px\\"><span style=\\"font-family: \'Open Sans Charset0_v9TY33EDE6F2\',\'Open Sans\'; font-size:22.7556px; color:#254061;line-height:30.9888905050854px;\\"> A. Have a responsibility to act on the concern only if there is no one more <br /></span><span style=\\"font-family: \'Open Sans Charset0_v9TY33EDE6F2\',\'Open Sans\'; font-size:22.7556px; color:#254061;line-height:30.9888905050854px;\\">      senior to take action</span></p>","vectortext":{"left":0,"top":0,"right":841,"bottom":76,"pngfb":false,"pr":{"l":"Lib","i":280}}}],"shapemaskId":"","xPos":88,"yPos":0,"tabIndex":15,"tabEnabled":true,"radioGroup":"Multiple Choice","xOffset":0,"yOffset":0,"rotateXPos":429,"rotateYPos":44,"scaleX":100,"scaleY":100,"alpha":100,"depth":2,"scrolling":true,"shuffleLock":false,"data":{"hotlinkId":"","accState":0,"vectorData":{"left":-1,"top":-1,"right":858,"bottom":88,"altText":" A. Have a responsibility to act on the concern only if there is no one more \\r      senior to take action","pngfb":false,"pr":{"l":"Lib","i":276}},"html5data":{"xPos":0,"yPos":0,"width":858,"height":88,"strokewidth":0}},"states":[{"kind":"state","name":"_default_Disabled","data":{"hotlinkId":"","accState":1,"vectorData":{"left":-1,"top":-1,"right":858,"bottom":88,"altText":" A. Have a responsibility to act on the concern only if there is no one more \\r      senior to take action","pngfb":false,"pr":{"l":"Lib","i":276}},"html5data":{"xPos":-1,"yPos":-1,"width":859,"height":89,"strokewidth":3}}},{"kind":"state","name":"_default_Down","data":{"hotlinkId":"","accState":8,"vectorData":{"left":-1,"top":-1,"right":858,"bottom":88,"altText":" A. Have a responsibility to act on the concern only if there is no one more \\r      senior to take action","pngfb":false,"pr":{"l":"Lib","i":276}},"html5data":{"xPos":-1,"yPos":-1,"width":859,"height":89,"strokewidth":3}}},{"kind":"state","name":"_default_Selected","data":{"hotlinkId":"","accState":16,"vectorData":{"left":-1,"top":-1,"right":858,"bottom":88,"altText":" A. Have a responsibility to act on the concern only if there is no one more \\r      senior to take action","pngfb":false,"pr":{"l":"Lib","i":277}},"html5data":{"xPos":-1,"yPos":-1,"width":859,"height":89,"strokewidth":3}}},{"kind":"state","name":"_default_Selected_Disabled","data":{"hotlinkId":"","accState":17,"vectorData":{"left":-1,"top":-1,"right":858,"bottom":88,"altText":" A. Have a responsibility to act on the concern only if there is no one more \\r      senior to take action","pngfb":false,"pr":{"l":"Lib","i":277}},"html5data":{"xPos":-1,"yPos":-1,"width":859,"height":89,"strokewidth":3}}},{"kind":"state","name":"_default_Down_Selected","data":{"hotlinkId":"","accState":24,"vectorData":{"left":-1,"top":-1,"right":858,"bottom":88,"altText":" A. Have a responsibility to act on the concern only if there is no one more \\r      senior to take action","pngfb":false,"pr":{"l":"Lib","i":277}},"html5data":{"xPos":-1,"yPos":-1,"width":859,"height":89,"strokewidth":3}}},{"kind":"state","name":"_default_Hover","data":{"hotlinkId":"","accState":0,"vectorData":{"left":-1,"top":-1,"right":858,"bottom":88,"altText":" A. Have a responsibility to act on the concern only if there is no one more \\r      senior to take action","pngfb":false,"pr":{"l":"Lib","i":278}},"html5data":{"xPos":-1,"yPos":-1,"width":859,"height":89,"strokewidth":3}}},{"kind":"state","name":"_default_Hover_Disabled","data":{"hotlinkId":"","accState":1,"vectorData":{"left":-1,"top":-1,"right":858,"bottom":88,"altText":" A. Have a responsibility to act on the concern only if there is no one more \\r      senior to take action","pngfb":false,"pr":{"l":"Lib","i":278}},"html5data":{"xPos":-1,"yPos":-1,"width":859,"height":89,"strokewidth":3}}},{"kind":"state","name":"_default_Hover_Down","data":{"hotlinkId":"","accState":8,"vectorData":{"left":-1,"top":-1,"right":858,"bottom":88,"altText":" A. Have a responsibility to act on the concern only if there is no one more \\r      senior to take action","pngfb":false,"pr":{"l":"Lib","i":278}},"html5data":{"xPos":-1,"yPos":-1,"width":859,"height":89,"strokewidth":3}}},{"kind":"state","name":"_default_Hover_Selected","data":{"hotlinkId":"","accState":16,"vectorData":{"left":-1,"top":-1,"right":858,"bottom":88,"altText":" A. Have a responsibility to act on the concern only if there is no one more \\r      senior to take action","pngfb":false,"pr":{"l":"Lib","i":279}},"html5data":{"xPos":-1,"yPos":-1,"width":859,"height":89,"strokewidth":3}}},{"kind":"state","name":"_default_Hover_Selected_Disabled","data":{"hotlinkId":"","accState":17,"vectorData":{"left":-1,"top":-1,"right":858,"bottom":88,"altText":" A. Have a responsibility to act on the concern only if there is no one more \\r      senior to take action","pngfb":false,"pr":{"l":"Lib","i":279}},"html5data":{"xPos":-1,"yPos":-1,"width":859,"height":89,"strokewidth":3}}},{"kind":"state","name":"_default_Hover_Down_Selected","data":{"hotlinkId":"","accState":24,"vectorData":{"left":-1,"top":-1,"right":858,"bottom":88,"altText":" A. Have a responsibility to act on the concern only if there is no one more \\r      senior to take action","pngfb":false,"pr":{"l":"Lib","i":279}},"html5data":{"xPos":-1,"yPos":-1,"width":859,"height":89,"strokewidth":3}}}],"width":858,"height":88,"resume":true,"useHandCursor":true,"id":"5Wa3A6XthOP","variables":[{"kind":"variable","name":"_hover","type":"boolean","value":false,"resume":true},{"kind":"variable","name":"_down","type":"boolean","value":false,"resume":true},{"kind":"variable","name":"_disabled","type":"boolean","value":false,"resume":true},{"kind":"variable","name":"_checked","type":"boolean","value":false,"resume":true},{"kind":"variable","name":"_state","type":"string","value":"_default","resume":true},{"kind":"variable","name":"_stateName","type":"string","value":"","resume":true},{"kind":"variable","name":"_tempStateName","type":"string","value":"","resume":false}],"actionGroups":{"ActGrpSetCheckedState":{"kind":"actiongroup","actions":[{"kind":"adjustvar","variable":"_checked","operator":"set","value":{"type":"boolean","value":true}},{"kind":"exe_actiongroup","id":"_player._setstates","scopeRef":{"type":"string","value":"_this"}},{"kind":"exe_actiongroup","id":"ActGrpUnchecked"}]},"ActGrpUnchecked":{"kind":"actiongroup","actions":[{"kind":"if_action","condition":{"statement":{"kind":"compare","operator":"eq","valuea":"_parent.5YXw4UVDuty.#_checked","typea":"var","valueb":true,"typeb":"boolean"}},"thenActions":[{"kind":"adjustvar","variable":"_parent.5YXw4UVDuty._checked","operator":"set","value":{"type":"boolean","value":false}},{"kind":"exe_actiongroup","id":"_player._setstates","scopeRef":{"type":"string","value":"_parent.5YXw4UVDuty"}}]},{"kind":"if_action","condition":{"statement":{"kind":"compare","operator":"eq","valuea":"_parent.5uZwprgZHBH.#_checked","typea":"var","valueb":true,"typeb":"boolean"}},"thenActions":[{"kind":"adjustvar","variable":"_parent.5uZwprgZHBH._checked","operator":"set","value":{"type":"boolean","value":false}},{"kind":"exe_actiongroup","id":"_player._setstates","scopeRef":{"type":"string","value":"_parent.5uZwprgZHBH"}}]},{"kind":"if_action","condition":{"statement":{"kind":"compare","operator":"eq","valuea":"_parent.5sadmewEZLj.#_checked","typea":"var","valueb":true,"typeb":"boolean"}},"thenActions":[{"kind":"adjustvar","variable":"_parent.5sadmewEZLj._checked","operator":"set","value":{"type":"boolean","value":false}},{"kind":"exe_actiongroup","id":"_player._setstates","scopeRef":{"type":"string","value":"_parent.5sadmewEZLj"}}]},{"kind":"if_action","condition":{"statement":{"kind":"compare","operator":"eq","valuea":"_parent.6Vf55caubPz.#_checked","typea":"var","valueb":true,"typeb":"boolean"}},"thenActions":[{"kind":"adjustvar","variable":"_parent.6Vf55caubPz._checked","operator":"set","value":{"type":"boolean","value":false}},{"kind":"exe_actiongroup","id":"_player._setstates","scopeRef":{"type":"string","value":"_parent.6Vf55caubPz"}}]}]},"ActGrpSetHoverState":{"kind":"actiongroup","actions":[{"kind":"adjustvar","variable":"_hover","operator":"set","value":{"type":"boolean","value":true}},{"kind":"exe_actiongroup","id":"_player._setstates","scopeRef":{"type":"string","value":"_this"}}]},"ActGrpClearHoverState":{"kind":"actiongroup","actions":[{"kind":"adjustvar","variable":"_hover","operator":"set","value":{"type":"boolean","value":false}},{"kind":"exe_actiongroup","id":"_player._setstates","scopeRef":{"type":"string","value":"_this"}}]},"ActGrpSetDisabledState":{"kind":"actiongroup","actions":[{"kind":"adjustvar","variable":"_disabled","operator":"set","value":{"type":"boolean","value":true}},{"kind":"exe_actiongroup","id":"_player._setstates","scopeRef":{"type":"string","value":"_this"}}]},"ActGrpSetDownState":{"kind":"actiongroup","actions":[{"kind":"adjustvar","variable":"_down","operator":"set","value":{"type":"boolean","value":true}},{"kind":"exe_actiongroup","id":"_player._setstates","scopeRef":{"type":"string","value":"_this"}}]},"ActGrpClearStateVars":{"kind":"actiongroup","actions":[{"kind":"adjustvar","variable":"_hover","operator":"set","value":{"type":"boolean","value":false}},{"kind":"adjustvar","variable":"_down","operator":"set","value":{"type":"boolean","value":false}},{"kind":"adjustvar","variable":"_disabled","operator":"set","value":{"type":"boolean","value":false}},{"kind":"adjustvar","variable":"_checked","operator":"set","value":{"type":"boolean","value":false}}]}},"events":[{"kind":"ontransitionin","actions":[{"kind":"exe_actiongroup","id":"_player._setstates","scopeRef":{"type":"string","value":"_this"}}]},{"kind":"onrollover","actions":[{"kind":"exe_actiongroup","id":"ActGrpSetHoverState","scopeRef":{"type":"string","value":"_this"}}]},{"kind":"onrollout","actions":[{"kind":"exe_actiongroup","id":"ActGrpClearHoverState","scopeRef":{"type":"string","value":"_this"}}]},{"kind":"onpress","actions":[{"kind":"exe_actiongroup","id":"ActGrpSetDownState","scopeRef":{"type":"string","value":"_this"}}]},{"kind":"onrelease","actions":[{"kind":"exe_actiongroup","id":"ActGrpUnchecked"},{"kind":"adjustvar","variable":"_checked","operator":"set","value":{"type":"boolean","value":true}},{"kind":"adjustvar","variable":"_down","operator":"set","value":{"type":"boolean","value":false}},{"kind":"exe_actiongroup","id":"_player._setstates","scopeRef":{"type":"string","value":"_this"}}]},{"kind":"onreleaseoutside","actions":[{"kind":"adjustvar","variable":"_down","operator":"set","value":{"type":"boolean","value":false}},{"kind":"exe_actiongroup","id":"_player._setstates","scopeRef":{"type":"string","value":"_this"}}]}]},{"kind":"vectorshape","rotation":0,"accType":"radio","cliptobounds":false,"defaultAction":"onrelease","textLib":[{"kind":"textdata","uniqueId":"5hzVJsTyZsO_1172460290","id":"01","linkId":"txt__default_5uZwprgZHBH","type":"vectortext","xPos":10,"yPos":5,"xAccOffset":43,"yAccOffset":12,"width":795,"height":32,"shadowIndex":-1,"scrollOverflow":false,"vartext":"<p style=\\"text-align:left;direction: ltr; padding-left: 0px\\"><span style=\\"font-family: \'Open Sans Charset0_v9TY33EDE6F2\',\'Open Sans\'; font-size:22.7556px; color:#254061;line-height:30.9888905050854px;\\"> C. Should communicate the concern clearly and concisely to the team</span></p>","vectortext":{"left":0,"top":0,"right":793,"bottom":44,"pngfb":false,"pr":{"l":"Lib","i":281}}}],"shapemaskId":"","xPos":88,"yPos":144,"tabIndex":17,"tabEnabled":true,"radioGroup":"Multiple Choice","xOffset":0,"yOffset":0,"rotateXPos":429,"rotateYPos":28,"scaleX":100,"scaleY":100,"alpha":100,"depth":3,"scrolling":true,"shuffleLock":false,"data":{"hotlinkId":"","accState":0,"vectorData":{"left":-1,"top":-1,"right":858,"bottom":56,"altText":" C. Should communicate the concern clearly and concisely to the team","pngfb":false,"pr":{"l":"Lib","i":271}},"html5data":{"xPos":0,"yPos":0,"width":858,"height":56,"strokewidth":0}},"states":[{"kind":"state","name":"_default_Disabled","data":{"hotlinkId":"","accState":1,"vectorData":{"left":-1,"top":-1,"right":858,"bottom":56,"altText":" C. Should communicate the concern clearly and concisely to the team","pngfb":false,"pr":{"l":"Lib","i":271}},"html5data":{"xPos":-1,"yPos":-1,"width":859,"height":57,"strokewidth":3}}},{"kind":"state","name":"_default_Down","data":{"hotlinkId":"","accState":8,"vectorData":{"left":-1,"top":-1,"right":858,"bottom":56,"altText":" C. Should communicate the concern clearly and concisely to the team","pngfb":false,"pr":{"l":"Lib","i":271}},"html5data":{"xPos":-1,"yPos":-1,"width":859,"height":57,"strokewidth":3}}},{"kind":"state","name":"_default_Selected","data":{"hotlinkId":"","accState":16,"vectorData":{"left":-1,"top":-1,"right":858,"bottom":56,"altText":" C. Should communicate the concern clearly and concisely to the team","pngfb":false,"pr":{"l":"Lib","i":272}},"html5data":{"xPos":-1,"yPos":-1,"width":859,"height":57,"strokewidth":3}}},{"kind":"state","name":"_default_Selected_Disabled","data":{"hotlinkId":"","accState":17,"vectorData":{"left":-1,"top":-1,"right":858,"bottom":56,"altText":" C. Should communicate the concern clearly and concisely to the team","pngfb":false,"pr":{"l":"Lib","i":272}},"html5data":{"xPos":-1,"yPos":-1,"width":859,"height":57,"strokewidth":3}}},{"kind":"state","name":"_default_Down_Selected","data":{"hotlinkId":"","accState":24,"vectorData":{"left":-1,"top":-1,"right":858,"bottom":56,"altText":" C. Should communicate the concern clearly and concisely to the team","pngfb":false,"pr":{"l":"Lib","i":272}},"html5data":{"xPos":-1,"yPos":-1,"width":859,"height":57,"strokewidth":3}}},{"kind":"state","name":"_default_Hover","data":{"hotlinkId":"","accState":0,"vectorData":{"left":-1,"top":-1,"right":858,"bottom":56,"altText":" C. Should communicate the concern clearly and concisely to the team","pngfb":false,"pr":{"l":"Lib","i":273}},"html5data":{"xPos":-1,"yPos":-1,"width":859,"height":57,"strokewidth":3}}},{"kind":"state","name":"_default_Hover_Disabled","data":{"hotlinkId":"","accState":1,"vectorData":{"left":-1,"top":-1,"right":858,"bottom":56,"altText":" C. Should communicate the concern clearly and concisely to the team","pngfb":false,"pr":{"l":"Lib","i":273}},"html5data":{"xPos":-1,"yPos":-1,"width":859,"height":57,"strokewidth":3}}},{"kind":"state","name":"_default_Hover_Down","data":{"hotlinkId":"","accState":8,"vectorData":{"left":-1,"top":-1,"right":858,"bottom":56,"altText":" C. Should communicate the concern clearly and concisely to the team","pngfb":false,"pr":{"l":"Lib","i":273}},"html5data":{"xPos":-1,"yPos":-1,"width":859,"height":57,"strokewidth":3}}},{"kind":"state","name":"_default_Hover_Selected","data":{"hotlinkId":"","accState":16,"vectorData":{"left":-1,"top":-1,"right":858,"bottom":56,"altText":" C. Should communicate the concern clearly and concisely to the team","pngfb":false,"pr":{"l":"Lib","i":274}},"html5data":{"xPos":-1,"yPos":-1,"width":859,"height":57,"strokewidth":3}}},{"kind":"state","name":"_default_Hover_Selected_Disabled","data":{"hotlinkId":"","accState":17,"vectorData":{"left":-1,"top":-1,"right":858,"bottom":56,"altText":" C. Should communicate the concern clearly and concisely to the team","pngfb":false,"pr":{"l":"Lib","i":274}},"html5data":{"xPos":-1,"yPos":-1,"width":859,"height":57,"strokewidth":3}}},{"kind":"state","name":"_default_Hover_Down_Selected","data":{"hotlinkId":"","accState":24,"vectorData":{"left":-1,"top":-1,"right":858,"bottom":56,"altText":" C. Should communicate the concern clearly and concisely to the team","pngfb":false,"pr":{"l":"Lib","i":274}},"html5data":{"xPos":-1,"yPos":-1,"width":859,"height":57,"strokewidth":3}}}],"width":858,"height":56,"resume":true,"useHandCursor":true,"id":"5uZwprgZHBH","variables":[{"kind":"variable","name":"_hover","type":"boolean","value":false,"resume":true},{"kind":"variable","name":"_down","type":"boolean","value":false,"resume":true},{"kind":"variable","name":"_disabled","type":"boolean","value":false,"resume":true},{"kind":"variable","name":"_checked","type":"boolean","value":false,"resume":true},{"kind":"variable","name":"_state","type":"string","value":"_default","resume":true},{"kind":"variable","name":"_stateName","type":"string","value":"","resume":true},{"kind":"variable","name":"_tempStateName","type":"string","value":"","resume":false}],"actionGroups":{"ActGrpSetCheckedState":{"kind":"actiongroup","actions":[{"kind":"adjustvar","variable":"_checked","operator":"set","value":{"type":"boolean","value":true}},{"kind":"exe_actiongroup","id":"_player._setstates","scopeRef":{"type":"string","value":"_this"}},{"kind":"exe_actiongroup","id":"ActGrpUnchecked"}]},"ActGrpUnchecked":{"kind":"actiongroup","actions":[{"kind":"if_action","condition":{"statement":{"kind":"compare","operator":"eq","valuea":"_parent.5YXw4UVDuty.#_checked","typea":"var","valueb":true,"typeb":"boolean"}},"thenActions":[{"kind":"adjustvar","variable":"_parent.5YXw4UVDuty._checked","operator":"set","value":{"type":"boolean","value":false}},{"kind":"exe_actiongroup","id":"_player._setstates","scopeRef":{"type":"string","value":"_parent.5YXw4UVDuty"}}]},{"kind":"if_action","condition":{"statement":{"kind":"compare","operator":"eq","valuea":"_parent.5Wa3A6XthOP.#_checked","typea":"var","valueb":true,"typeb":"boolean"}},"thenActions":[{"kind":"adjustvar","variable":"_parent.5Wa3A6XthOP._checked","operator":"set","value":{"type":"boolean","value":false}},{"kind":"exe_actiongroup","id":"_player._setstates","scopeRef":{"type":"string","value":"_parent.5Wa3A6XthOP"}}]},{"kind":"if_action","condition":{"statement":{"kind":"compare","operator":"eq","valuea":"_parent.5sadmewEZLj.#_checked","typea":"var","valueb":true,"typeb":"boolean"}},"thenActions":[{"kind":"adjustvar","variable":"_parent.5sadmewEZLj._checked","operator":"set","value":{"type":"boolean","value":false}},{"kind":"exe_actiongroup","id":"_player._setstates","scopeRef":{"type":"string","value":"_parent.5sadmewEZLj"}}]},{"kind":"if_action","condition":{"statement":{"kind":"compare","operator":"eq","valuea":"_parent.6Vf55caubPz.#_checked","typea":"var","valueb":true,"typeb":"boolean"}},"thenActions":[{"kind":"adjustvar","variable":"_parent.6Vf55caubPz._checked","operator":"set","value":{"type":"boolean","value":false}},{"kind":"exe_actiongroup","id":"_player._setstates","scopeRef":{"type":"string","value":"_parent.6Vf55caubPz"}}]}]},"ActGrpSetHoverState":{"kind":"actiongroup","actions":[{"kind":"adjustvar","variable":"_hover","operator":"set","value":{"type":"boolean","value":true}},{"kind":"exe_actiongroup","id":"_player._setstates","scopeRef":{"type":"string","value":"_this"}}]},"ActGrpClearHoverState":{"kind":"actiongroup","actions":[{"kind":"adjustvar","variable":"_hover","operator":"set","value":{"type":"boolean","value":false}},{"kind":"exe_actiongroup","id":"_player._setstates","scopeRef":{"type":"string","value":"_this"}}]},"ActGrpSetDisabledState":{"kind":"actiongroup","actions":[{"kind":"adjustvar","variable":"_disabled","operator":"set","value":{"type":"boolean","value":true}},{"kind":"exe_actiongroup","id":"_player._setstates","scopeRef":{"type":"string","value":"_this"}}]},"ActGrpSetDownState":{"kind":"actiongroup","actions":[{"kind":"adjustvar","variable":"_down","operator":"set","value":{"type":"boolean","value":true}},{"kind":"exe_actiongroup","id":"_player._setstates","scopeRef":{"type":"string","value":"_this"}}]},"ActGrpClearStateVars":{"kind":"actiongroup","actions":[{"kind":"adjustvar","variable":"_hover","operator":"set","value":{"type":"boolean","value":false}},{"kind":"adjustvar","variable":"_down","operator":"set","value":{"type":"boolean","value":false}},{"kind":"adjustvar","variable":"_disabled","operator":"set","value":{"type":"boolean","value":false}},{"kind":"adjustvar","variable":"_checked","operator":"set","value":{"type":"boolean","value":false}}]}},"events":[{"kind":"ontransitionin","actions":[{"kind":"exe_actiongroup","id":"_player._setstates","scopeRef":{"type":"string","value":"_this"}}]},{"kind":"onrollover","actions":[{"kind":"exe_actiongroup","id":"ActGrpSetHoverState","scopeRef":{"type":"string","value":"_this"}}]},{"kind":"onrollout","actions":[{"kind":"exe_actiongroup","id":"ActGrpClearHoverState","scopeRef":{"type":"string","value":"_this"}}]},{"kind":"onpress","actions":[{"kind":"exe_actiongroup","id":"ActGrpSetDownState","scopeRef":{"type":"string","value":"_this"}}]},{"kind":"onrelease","actions":[{"kind":"exe_actiongroup","id":"ActGrpUnchecked"},{"kind":"adjustvar","variable":"_checked","operator":"set","value":{"type":"boolean","value":true}},{"kind":"adjustvar","variable":"_down","operator":"set","value":{"type":"boolean","value":false}},{"kind":"exe_actiongroup","id":"_player._setstates","scopeRef":{"type":"string","value":"_this"}}]},{"kind":"onreleaseoutside","actions":[{"kind":"adjustvar","variable":"_down","operator":"set","value":{"type":"boolean","value":false}},{"kind":"exe_actiongroup","id":"_player._setstates","scopeRef":{"type":"string","value":"_this"}}]}]},{"kind":"vectorshape","rotation":0,"accType":"radio","cliptobounds":false,"defaultAction":"onrelease","textLib":[{"kind":"textdata","uniqueId":"5nB6PKW0jWn_423586830","id":"01","linkId":"txt__default_5sadmewEZLj","type":"vectortext","xPos":10,"yPos":5,"xAccOffset":43,"yAccOffset":12,"width":795,"height":32,"shadowIndex":-1,"scrollOverflow":false,"vartext":"<p style=\\"text-align:left;direction: ltr; padding-left: 0px\\"><span style=\\"font-family: \'Open Sans Charset0_v9TY33EDE6F2\',\'Open Sans\'; font-size:22.7556px; color:#254061;line-height:30.9888905050854px;\\"> E. Both A and C</span></p>","vectortext":{"left":0,"top":0,"right":214,"bottom":44,"pngfb":false,"pr":{"l":"Lib","i":282}}}],"shapemaskId":"","xPos":88,"yPos":256,"tabIndex":19,"tabEnabled":true,"radioGroup":"Multiple Choice","xOffset":0,"yOffset":0,"rotateXPos":429,"rotateYPos":28,"scaleX":100,"scaleY":100,"alpha":100,"depth":4,"scrolling":true,"shuffleLock":false,"data":{"hotlinkId":"","accState":0,"vectorData":{"left":-1,"top":-1,"right":858,"bottom":56,"altText":" E. Both A and C","pngfb":false,"pr":{"l":"Lib","i":271}},"html5data":{"xPos":0,"yPos":0,"width":858,"height":56,"strokewidth":0}},"states":[{"kind":"state","name":"_default_Disabled","data":{"hotlinkId":"","accState":1,"vectorData":{"left":-1,"top":-1,"right":858,"bottom":56,"altText":" E. Both A and C","pngfb":false,"pr":{"l":"Lib","i":271}},"html5data":{"xPos":-1,"yPos":-1,"width":859,"height":57,"strokewidth":3}}},{"kind":"state","name":"_default_Down","data":{"hotlinkId":"","accState":8,"vectorData":{"left":-1,"top":-1,"right":858,"bottom":56,"altText":" E. Both A and C","pngfb":false,"pr":{"l":"Lib","i":271}},"html5data":{"xPos":-1,"yPos":-1,"width":859,"height":57,"strokewidth":3}}},{"kind":"state","name":"_default_Selected","data":{"hotlinkId":"","accState":16,"vectorData":{"left":-1,"top":-1,"right":858,"bottom":56,"altText":" E. Both A and C","pngfb":false,"pr":{"l":"Lib","i":272}},"html5data":{"xPos":-1,"yPos":-1,"width":859,"height":57,"strokewidth":3}}},{"kind":"state","name":"_default_Selected_Disabled","data":{"hotlinkId":"","accState":17,"vectorData":{"left":-1,"top":-1,"right":858,"bottom":56,"altText":" E. Both A and C","pngfb":false,"pr":{"l":"Lib","i":272}},"html5data":{"xPos":-1,"yPos":-1,"width":859,"height":57,"strokewidth":3}}},{"kind":"state","name":"_default_Down_Selected","data":{"hotlinkId":"","accState":24,"vectorData":{"left":-1,"top":-1,"right":858,"bottom":56,"altText":" E. Both A and C","pngfb":false,"pr":{"l":"Lib","i":272}},"html5data":{"xPos":-1,"yPos":-1,"width":859,"height":57,"strokewidth":3}}},{"kind":"state","name":"_default_Hover","data":{"hotlinkId":"","accState":0,"vectorData":{"left":-1,"top":-1,"right":858,"bottom":56,"altText":" E. Both A and C","pngfb":false,"pr":{"l":"Lib","i":273}},"html5data":{"xPos":-1,"yPos":-1,"width":859,"height":57,"strokewidth":3}}},{"kind":"state","name":"_default_Hover_Disabled","data":{"hotlinkId":"","accState":1,"vectorData":{"left":-1,"top":-1,"right":858,"bottom":56,"altText":" E. Both A and C","pngfb":false,"pr":{"l":"Lib","i":273}},"html5data":{"xPos":-1,"yPos":-1,"width":859,"height":57,"strokewidth":3}}},{"kind":"state","name":"_default_Hover_Down","data":{"hotlinkId":"","accState":8,"vectorData":{"left":-1,"top":-1,"right":858,"bottom":56,"altText":" E. Both A and C","pngfb":false,"pr":{"l":"Lib","i":273}},"html5data":{"xPos":-1,"yPos":-1,"width":859,"height":57,"strokewidth":3}}},{"kind":"state","name":"_default_Hover_Selected","data":{"hotlinkId":"","accState":16,"vectorData":{"left":-1,"top":-1,"right":858,"bottom":56,"altText":" E. Both A and C","pngfb":false,"pr":{"l":"Lib","i":274}},"html5data":{"xPos":-1,"yPos":-1,"width":859,"height":57,"strokewidth":3}}},{"kind":"state","name":"_default_Hover_Selected_Disabled","data":{"hotlinkId":"","accState":17,"vectorData":{"left":-1,"top":-1,"right":858,"bottom":56,"altText":" E. Both A and C","pngfb":false,"pr":{"l":"Lib","i":274}},"html5data":{"xPos":-1,"yPos":-1,"width":859,"height":57,"strokewidth":3}}},{"kind":"state","name":"_default_Hover_Down_Selected","data":{"hotlinkId":"","accState":24,"vectorData":{"left":-1,"top":-1,"right":858,"bottom":56,"altText":" E. Both A and C","pngfb":false,"pr":{"l":"Lib","i":274}},"html5data":{"xPos":-1,"yPos":-1,"width":859,"height":57,"strokewidth":3}}}],"width":858,"height":56,"resume":true,"useHandCursor":true,"id":"5sadmewEZLj","variables":[{"kind":"variable","name":"_hover","type":"boolean","value":false,"resume":true},{"kind":"variable","name":"_down","type":"boolean","value":false,"resume":true},{"kind":"variable","name":"_disabled","type":"boolean","value":false,"resume":true},{"kind":"variable","name":"_checked","type":"boolean","value":false,"resume":true},{"kind":"variable","name":"_state","type":"string","value":"_default","resume":true},{"kind":"variable","name":"_stateName","type":"string","value":"","resume":true},{"kind":"variable","name":"_tempStateName","type":"string","value":"","resume":false}],"actionGroups":{"ActGrpSetCheckedState":{"kind":"actiongroup","actions":[{"kind":"adjustvar","variable":"_checked","operator":"set","value":{"type":"boolean","value":true}},{"kind":"exe_actiongroup","id":"_player._setstates","scopeRef":{"type":"string","value":"_this"}},{"kind":"exe_actiongroup","id":"ActGrpUnchecked"}]},"ActGrpUnchecked":{"kind":"actiongroup","actions":[{"kind":"if_action","condition":{"statement":{"kind":"compare","operator":"eq","valuea":"_parent.5YXw4UVDuty.#_checked","typea":"var","valueb":true,"typeb":"boolean"}},"thenActions":[{"kind":"adjustvar","variable":"_parent.5YXw4UVDuty._checked","operator":"set","value":{"type":"boolean","value":false}},{"kind":"exe_actiongroup","id":"_player._setstates","scopeRef":{"type":"string","value":"_parent.5YXw4UVDuty"}}]},{"kind":"if_action","condition":{"statement":{"kind":"compare","operator":"eq","valuea":"_parent.5Wa3A6XthOP.#_checked","typea":"var","valueb":true,"typeb":"boolean"}},"thenActions":[{"kind":"adjustvar","variable":"_parent.5Wa3A6XthOP._checked","operator":"set","value":{"type":"boolean","value":false}},{"kind":"exe_actiongroup","id":"_player._setstates","scopeRef":{"type":"string","value":"_parent.5Wa3A6XthOP"}}]},{"kind":"if_action","condition":{"statement":{"kind":"compare","operator":"eq","valuea":"_parent.5uZwprgZHBH.#_checked","typea":"var","valueb":true,"typeb":"boolean"}},"thenActions":[{"kind":"adjustvar","variable":"_parent.5uZwprgZHBH._checked","operator":"set","value":{"type":"boolean","value":false}},{"kind":"exe_actiongroup","id":"_player._setstates","scopeRef":{"type":"string","value":"_parent.5uZwprgZHBH"}}]},{"kind":"if_action","condition":{"statement":{"kind":"compare","operator":"eq","valuea":"_parent.6Vf55caubPz.#_checked","typea":"var","valueb":true,"typeb":"boolean"}},"thenActions":[{"kind":"adjustvar","variable":"_parent.6Vf55caubPz._checked","operator":"set","value":{"type":"boolean","value":false}},{"kind":"exe_actiongroup","id":"_player._setstates","scopeRef":{"type":"string","value":"_parent.6Vf55caubPz"}}]}]},"ActGrpSetHoverState":{"kind":"actiongroup","actions":[{"kind":"adjustvar","variable":"_hover","operator":"set","value":{"type":"boolean","value":true}},{"kind":"exe_actiongroup","id":"_player._setstates","scopeRef":{"type":"string","value":"_this"}}]},"ActGrpClearHoverState":{"kind":"actiongroup","actions":[{"kind":"adjustvar","variable":"_hover","operator":"set","value":{"type":"boolean","value":false}},{"kind":"exe_actiongroup","id":"_player._setstates","scopeRef":{"type":"string","value":"_this"}}]},"ActGrpSetDisabledState":{"kind":"actiongroup","actions":[{"kind":"adjustvar","variable":"_disabled","operator":"set","value":{"type":"boolean","value":true}},{"kind":"exe_actiongroup","id":"_player._setstates","scopeRef":{"type":"string","value":"_this"}}]},"ActGrpSetDownState":{"kind":"actiongroup","actions":[{"kind":"adjustvar","variable":"_down","operator":"set","value":{"type":"boolean","value":true}},{"kind":"exe_actiongroup","id":"_player._setstates","scopeRef":{"type":"string","value":"_this"}}]},"ActGrpClearStateVars":{"kind":"actiongroup","actions":[{"kind":"adjustvar","variable":"_hover","operator":"set","value":{"type":"boolean","value":false}},{"kind":"adjustvar","variable":"_down","operator":"set","value":{"type":"boolean","value":false}},{"kind":"adjustvar","variable":"_disabled","operator":"set","value":{"type":"boolean","value":false}},{"kind":"adjustvar","variable":"_checked","operator":"set","value":{"type":"boolean","value":false}}]}},"events":[{"kind":"ontransitionin","actions":[{"kind":"exe_actiongroup","id":"_player._setstates","scopeRef":{"type":"string","value":"_this"}}]},{"kind":"onrollover","actions":[{"kind":"exe_actiongroup","id":"ActGrpSetHoverState","scopeRef":{"type":"string","value":"_this"}}]},{"kind":"onrollout","actions":[{"kind":"exe_actiongroup","id":"ActGrpClearHoverState","scopeRef":{"type":"string","value":"_this"}}]},{"kind":"onpress","actions":[{"kind":"exe_actiongroup","id":"ActGrpSetDownState","scopeRef":{"type":"string","value":"_this"}}]},{"kind":"onrelease","actions":[{"kind":"exe_actiongroup","id":"ActGrpUnchecked"},{"kind":"adjustvar","variable":"_checked","operator":"set","value":{"type":"boolean","value":true}},{"kind":"adjustvar","variable":"_down","operator":"set","value":{"type":"boolean","value":false}},{"kind":"exe_actiongroup","id":"_player._setstates","scopeRef":{"type":"string","value":"_this"}}]},{"kind":"onreleaseoutside","actions":[{"kind":"adjustvar","variable":"_down","operator":"set","value":{"type":"boolean","value":false}},{"kind":"exe_actiongroup","id":"_player._setstates","scopeRef":{"type":"string","value":"_this"}}]}]},{"kind":"vectorshape","rotation":0,"accType":"radio","cliptobounds":false,"defaultAction":"onrelease","textLib":[{"kind":"textdata","uniqueId":"5YW29EQ984V_-405199465","id":"01","linkId":"txt__default_6Vf55caubPz","type":"vectortext","xPos":10,"yPos":5,"xAccOffset":43,"yAccOffset":12,"width":795,"height":32,"shadowIndex":-1,"scrollOverflow":false,"vartext":"<p style=\\"text-align:left;direction: ltr; padding-left: 0px\\"><span style=\\"font-family: \'Open Sans Charset0_v9TY33EDE6F2\',\'Open Sans\'; font-size:22.7556px; color:#000000;line-height:30.9888905050854px;\\"> D. </span><span style=\\"font-family: \'Open Sans Charset0_v9TY33EDE6F2\',\'Open Sans\'; font-size:22.7556px; color:#1f497d;line-height:30.9888905050854px;\\">Both B and C</span></p>","vectortext":{"left":0,"top":0,"right":218,"bottom":44,"pngfb":false,"pr":{"l":"Lib","i":285}}}],"shapemaskId":"","xPos":88,"yPos":200,"tabIndex":18,"tabEnabled":true,"radioGroup":"Multiple Choice","xOffset":0,"yOffset":0,"rotateXPos":429,"rotateYPos":28,"scaleX":100,"scaleY":100,"alpha":100,"depth":5,"scrolling":true,"shuffleLock":false,"data":{"hotlinkId":"","accState":0,"vectorData":{"left":-1,"top":-1,"right":858,"bottom":56,"altText":" D. Both B and C","pngfb":false,"pr":{"l":"Lib","i":271}},"html5data":{"xPos":0,"yPos":0,"width":858,"height":56,"strokewidth":0}},"states":[{"kind":"state","name":"_default_Disabled","data":{"hotlinkId":"","accState":1,"vectorData":{"left":-1,"top":-1,"right":858,"bottom":56,"altText":" D. Both B and C","pngfb":false,"pr":{"l":"Lib","i":271}},"html5data":{"xPos":-1,"yPos":-1,"width":859,"height":57,"strokewidth":3}}},{"kind":"state","name":"_default_Review","data":{"hotlinkId":"","accState":0,"vectorData":{"left":-9,"top":-1,"right":858,"bottom":56,"altText":" D. Both B and C","pngfb":false,"pr":{"l":"Lib","i":283}},"html5data":{"xPos":-9,"yPos":-1,"width":867,"height":57,"strokewidth":3}}},{"kind":"state","name":"_default_Disabled_Review","data":{"hotlinkId":"","accState":1,"vectorData":{"left":-9,"top":-1,"right":858,"bottom":56,"altText":" D. Both B and C","pngfb":false,"pr":{"l":"Lib","i":283}},"html5data":{"xPos":-9,"yPos":-1,"width":867,"height":57,"strokewidth":3}}},{"kind":"state","name":"_default_Down","data":{"hotlinkId":"","accState":8,"vectorData":{"left":-1,"top":-1,"right":858,"bottom":56,"altText":" D. Both B and C","pngfb":false,"pr":{"l":"Lib","i":271}},"html5data":{"xPos":-1,"yPos":-1,"width":859,"height":57,"strokewidth":3}}},{"kind":"state","name":"_default_Selected","data":{"hotlinkId":"","accState":16,"vectorData":{"left":-1,"top":-1,"right":858,"bottom":56,"altText":" D. Both B and C","pngfb":false,"pr":{"l":"Lib","i":272}},"html5data":{"xPos":-1,"yPos":-1,"width":859,"height":57,"strokewidth":3}}},{"kind":"state","name":"_default_Selected_Disabled","data":{"hotlinkId":"","accState":17,"vectorData":{"left":-1,"top":-1,"right":858,"bottom":56,"altText":" D. Both B and C","pngfb":false,"pr":{"l":"Lib","i":272}},"html5data":{"xPos":-1,"yPos":-1,"width":859,"height":57,"strokewidth":3}}},{"kind":"state","name":"_default_Selected_Review","data":{"hotlinkId":"","accState":16,"vectorData":{"left":-9,"top":-1,"right":858,"bottom":56,"altText":" D. Both B and C","pngfb":false,"pr":{"l":"Lib","i":284}},"html5data":{"xPos":-9,"yPos":-1,"width":867,"height":57,"strokewidth":3}}},{"kind":"state","name":"_default_Selected_Disabled_Review","data":{"hotlinkId":"","accState":17,"vectorData":{"left":-9,"top":-1,"right":858,"bottom":56,"altText":" D. Both B and C","pngfb":false,"pr":{"l":"Lib","i":284}},"html5data":{"xPos":-9,"yPos":-1,"width":867,"height":57,"strokewidth":3}}},{"kind":"state","name":"_default_Down_Selected","data":{"hotlinkId":"","accState":24,"vectorData":{"left":-1,"top":-1,"right":858,"bottom":56,"altText":" D. Both B and C","pngfb":false,"pr":{"l":"Lib","i":272}},"html5data":{"xPos":-1,"yPos":-1,"width":859,"height":57,"strokewidth":3}}},{"kind":"state","name":"_default_Hover","data":{"hotlinkId":"","accState":0,"vectorData":{"left":-1,"top":-1,"right":858,"bottom":56,"altText":" D. Both B and C","pngfb":false,"pr":{"l":"Lib","i":273}},"html5data":{"xPos":-1,"yPos":-1,"width":859,"height":57,"strokewidth":3}}},{"kind":"state","name":"_default_Hover_Disabled","data":{"hotlinkId":"","accState":1,"vectorData":{"left":-1,"top":-1,"right":858,"bottom":56,"altText":" D. Both B and C","pngfb":false,"pr":{"l":"Lib","i":273}},"html5data":{"xPos":-1,"yPos":-1,"width":859,"height":57,"strokewidth":3}}},{"kind":"state","name":"_default_Hover_Down","data":{"hotlinkId":"","accState":8,"vectorData":{"left":-1,"top":-1,"right":858,"bottom":56,"altText":" D. Both B and C","pngfb":false,"pr":{"l":"Lib","i":273}},"html5data":{"xPos":-1,"yPos":-1,"width":859,"height":57,"strokewidth":3}}},{"kind":"state","name":"_default_Hover_Selected","data":{"hotlinkId":"","accState":16,"vectorData":{"left":-1,"top":-1,"right":858,"bottom":56,"altText":" D. Both B and C","pngfb":false,"pr":{"l":"Lib","i":274}},"html5data":{"xPos":-1,"yPos":-1,"width":859,"height":57,"strokewidth":3}}},{"kind":"state","name":"_default_Hover_Selected_Disabled","data":{"hotlinkId":"","accState":17,"vectorData":{"left":-1,"top":-1,"right":858,"bottom":56,"altText":" D. Both B and C","pngfb":false,"pr":{"l":"Lib","i":274}},"html5data":{"xPos":-1,"yPos":-1,"width":859,"height":57,"strokewidth":3}}},{"kind":"state","name":"_default_Hover_Down_Selected","data":{"hotlinkId":"","accState":24,"vectorData":{"left":-1,"top":-1,"right":858,"bottom":56,"altText":" D. Both B and C","pngfb":false,"pr":{"l":"Lib","i":274}},"html5data":{"xPos":-1,"yPos":-1,"width":859,"height":57,"strokewidth":3}}}],"width":858,"height":56,"resume":true,"useHandCursor":true,"id":"6Vf55caubPz","variables":[{"kind":"variable","name":"_hover","type":"boolean","value":false,"resume":true},{"kind":"variable","name":"_down","type":"boolean","value":false,"resume":true},{"kind":"variable","name":"_disabled","type":"boolean","value":false,"resume":true},{"kind":"variable","name":"_checked","type":"boolean","value":false,"resume":true},{"kind":"variable","name":"_review","type":"boolean","value":false,"resume":true},{"kind":"variable","name":"_state","type":"string","value":"_default","resume":true},{"kind":"variable","name":"_stateName","type":"string","value":"","resume":true},{"kind":"variable","name":"_tempStateName","type":"string","value":"","resume":false}],"actionGroups":{"ActGrpSetCheckedState":{"kind":"actiongroup","actions":[{"kind":"adjustvar","variable":"_checked","operator":"set","value":{"type":"boolean","value":true}},{"kind":"exe_actiongroup","id":"_player._setstates","scopeRef":{"type":"string","value":"_this"}},{"kind":"exe_actiongroup","id":"ActGrpUnchecked"}]},"ActGrpUnchecked":{"kind":"actiongroup","actions":[{"kind":"if_action","condition":{"statement":{"kind":"compare","operator":"eq","valuea":"_parent.5YXw4UVDuty.#_checked","typea":"var","valueb":true,"typeb":"boolean"}},"thenActions":[{"kind":"adjustvar","variable":"_parent.5YXw4UVDuty._checked","operator":"set","value":{"type":"boolean","value":false}},{"kind":"exe_actiongroup","id":"_player._setstates","scopeRef":{"type":"string","value":"_parent.5YXw4UVDuty"}}]},{"kind":"if_action","condition":{"statement":{"kind":"compare","operator":"eq","valuea":"_parent.5Wa3A6XthOP.#_checked","typea":"var","valueb":true,"typeb":"boolean"}},"thenActions":[{"kind":"adjustvar","variable":"_parent.5Wa3A6XthOP._checked","operator":"set","value":{"type":"boolean","value":false}},{"kind":"exe_actiongroup","id":"_player._setstates","scopeRef":{"type":"string","value":"_parent.5Wa3A6XthOP"}}]},{"kind":"if_action","condition":{"statement":{"kind":"compare","operator":"eq","valuea":"_parent.5uZwprgZHBH.#_checked","typea":"var","valueb":true,"typeb":"boolean"}},"thenActions":[{"kind":"adjustvar","variable":"_parent.5uZwprgZHBH._checked","operator":"set","value":{"type":"boolean","value":false}},{"kind":"exe_actiongroup","id":"_player._setstates","scopeRef":{"type":"string","value":"_parent.5uZwprgZHBH"}}]},{"kind":"if_action","condition":{"statement":{"kind":"compare","operator":"eq","valuea":"_parent.5sadmewEZLj.#_checked","typea":"var","valueb":true,"typeb":"boolean"}},"thenActions":[{"kind":"adjustvar","variable":"_parent.5sadmewEZLj._checked","operator":"set","value":{"type":"boolean","value":false}},{"kind":"exe_actiongroup","id":"_player._setstates","scopeRef":{"type":"string","value":"_parent.5sadmewEZLj"}}]}]},"ActGrpSetHoverState":{"kind":"actiongroup","actions":[{"kind":"adjustvar","variable":"_hover","operator":"set","value":{"type":"boolean","value":true}},{"kind":"exe_actiongroup","id":"_player._setstates","scopeRef":{"type":"string","value":"_this"}}]},"ActGrpClearHoverState":{"kind":"actiongroup","actions":[{"kind":"adjustvar","variable":"_hover","operator":"set","value":{"type":"boolean","value":false}},{"kind":"exe_actiongroup","id":"_player._setstates","scopeRef":{"type":"string","value":"_this"}}]},"ActGrpSetDisabledState":{"kind":"actiongroup","actions":[{"kind":"adjustvar","variable":"_disabled","operator":"set","value":{"type":"boolean","value":true}},{"kind":"exe_actiongroup","id":"_player._setstates","scopeRef":{"type":"string","value":"_this"}}]},"ActGrpSetDownState":{"kind":"actiongroup","actions":[{"kind":"adjustvar","variable":"_down","operator":"set","value":{"type":"boolean","value":true}},{"kind":"exe_actiongroup","id":"_player._setstates","scopeRef":{"type":"string","value":"_this"}}]},"ActGrpSetReviewState":{"kind":"actiongroup","actions":[{"kind":"adjustvar","variable":"_review","operator":"set","value":{"type":"boolean","value":true}},{"kind":"adjustvar","variable":"_disabled","operator":"set","value":{"type":"boolean","value":true}},{"kind":"exe_actiongroup","id":"_player._setstates","scopeRef":{"type":"string","value":"_this"}}]},"ActGrpClearStateVars":{"kind":"actiongroup","actions":[{"kind":"adjustvar","variable":"_hover","operator":"set","value":{"type":"boolean","value":false}},{"kind":"adjustvar","variable":"_down","operator":"set","value":{"type":"boolean","value":false}},{"kind":"adjustvar","variable":"_disabled","operator":"set","value":{"type":"boolean","value":false}},{"kind":"adjustvar","variable":"_checked","operator":"set","value":{"type":"boolean","value":false}},{"kind":"adjustvar","variable":"_review","operator":"set","value":{"type":"boolean","value":false}}]}},"events":[{"kind":"ontransitionin","actions":[{"kind":"exe_actiongroup","id":"_player._setstates","scopeRef":{"type":"string","value":"_this"}}]},{"kind":"onrollover","actions":[{"kind":"exe_actiongroup","id":"ActGrpSetHoverState","scopeRef":{"type":"string","value":"_this"}}]},{"kind":"onrollout","actions":[{"kind":"exe_actiongroup","id":"ActGrpClearHoverState","scopeRef":{"type":"string","value":"_this"}}]},{"kind":"onpress","actions":[{"kind":"exe_actiongroup","id":"ActGrpSetDownState","scopeRef":{"type":"string","value":"_this"}}]},{"kind":"onrelease","actions":[{"kind":"exe_actiongroup","id":"ActGrpUnchecked"},{"kind":"adjustvar","variable":"_checked","operator":"set","value":{"type":"boolean","value":true}},{"kind":"adjustvar","variable":"_down","operator":"set","value":{"type":"boolean","value":false}},{"kind":"exe_actiongroup","id":"_player._setstates","scopeRef":{"type":"string","value":"_this"}}]},{"kind":"onreleaseoutside","actions":[{"kind":"adjustvar","variable":"_down","operator":"set","value":{"type":"boolean","value":false}},{"kind":"exe_actiongroup","id":"_player._setstates","scopeRef":{"type":"string","value":"_this"}}]}]}],"shuffle":false,"depth":1,"shapemaskId":"","xPos":0,"yPos":0,"tabIndex":-1,"tabEnabled":true,"xOffset":0,"yOffset":0,"rotateXPos":0,"rotateYPos":0,"scaleX":100,"scaleY":100,"alpha":100,"rotation":0,"scrolling":true,"shuffleLock":false,"width":0,"height":0,"resume":false,"useHandCursor":true,"id":""}],"shapemaskId":"","xPos":40,"yPos":220,"tabIndex":14,"tabEnabled":false,"xOffset":0,"yOffset":0,"rotateXPos":461,"rotateYPos":169,"scaleX":100,"scaleY":100,"alpha":100,"rotation":0,"depth":4,"scrolling":true,"shuffleLock":false,"data":{"hotlinkId":"","accState":0,"html5data":{"url":"","xPos":0,"yPos":0,"width":921,"height":337,"strokewidth":0}},"width":945,"height":337,"resume":false,"useHandCursor":true,"background":{"type":"vector","vectorData":{"left":0,"top":0,"right":946,"bottom":338,"altText":"Multiple Choice","pngfb":false,"pr":{"l":"Lib","i":270}}},"id":"5np2yCtV3Gv"},{"kind":"vectorshape","rotation":0,"accType":"text","cliptobounds":false,"defaultAction":"","textLib":[{"kind":"textdata","uniqueId":"6geISvzPbHQ_-642782854","id":"01","linkId":"txt__default_6geISvzPbHQ","type":"vectortext","xPos":10,"yPos":5,"xAccOffset":10,"yAccOffset":5,"width":423,"height":55,"shadowIndex":-1,"scrollOverflow":false,"vartext":"<p style=\\"text-align:left;direction: ltr; padding-left: 0px\\"><span style=\\"font-family: \'Open Sans Charset0_v9TY33EDE6F2\',\'Open Sans\'; font-size:40px; color:#ffffff;line-height:54.47265625px;\\"><b style=\\"font-family: \'Open SansBold CharsBoldE47A47C6\',\'Open Sans\';\\">Quiz 3: Responsibility</b></span></p>","vectortext":{"left":0,"top":0,"right":433,"bottom":60,"pngfb":false,"pr":{"l":"Lib","i":287}}}],"shapemaskId":"","xPos":51,"yPos":34,"tabIndex":11,"tabEnabled":true,"xOffset":0,"yOffset":0,"rotateXPos":221.5,"rotateYPos":32.5,"scaleX":100,"scaleY":100,"alpha":100,"depth":5,"scrolling":true,"shuffleLock":false,"data":{"hotlinkId":"","accState":0,"vectorData":{"left":0,"top":0,"right":443,"bottom":65,"altText":"Quiz 3: Responsibility","pngfb":false,"pr":{"l":"Lib","i":286}},"html5data":{"xPos":0,"yPos":0,"width":443,"height":65,"strokewidth":0}},"width":443,"height":65,"resume":false,"useHandCursor":true,"id":"6geISvzPbHQ"},{"kind":"vectorshape","rotation":0,"accType":"text","cliptobounds":false,"defaultAction":"","textLib":[{"kind":"textdata","uniqueId":"6G6QvCUVN3N_-363454854","id":"01","linkId":"txt__default_6G6QvCUVN3N","type":"vectortext","xPos":10,"yPos":5,"xAccOffset":10,"yAccOffset":5,"width":684,"height":76,"shadowIndex":-1,"scrollOverflow":false,"vartext":"<p style=\\"text-align:left;direction: ltr; padding-left: 0px\\"><span style=\\"font-family: \'Articulate Charset0_v8MBBDD1F1C\',\'Articulate\'; font-size:32px; color:#376092;line-height:37.024px;\\"><b style=\\"font-family: \'ArticulateBold CharBoldC2572EF3\',\'Articulate\';\\">Individual team members that have a patient safety concern:</b></span></p>","vectortext":{"left":0,"top":0,"right":702,"bottom":81,"pngfb":false,"pr":{"l":"Lib","i":289}}}],"shapemaskId":"","xPos":80,"yPos":150,"tabIndex":13,"tabEnabled":true,"xOffset":0,"yOffset":0,"rotateXPos":352,"rotateYPos":43,"scaleX":100,"scaleY":100,"alpha":100,"depth":6,"scrolling":true,"shuffleLock":false,"data":{"hotlinkId":"","accState":0,"vectorData":{"left":0,"top":0,"right":704,"bottom":86,"altText":"Individual team members that have a patient safety concern:","pngfb":false,"pr":{"l":"Lib","i":288}},"html5data":{"xPos":0,"yPos":0,"width":704,"height":86,"strokewidth":0}},"width":704,"height":86,"resume":false,"useHandCursor":true,"id":"6G6QvCUVN3N"},{"kind":"vectorshape","rotation":0,"accType":"text","cliptobounds":false,"defaultAction":"","textLib":[{"kind":"textdata","uniqueId":"5np2yCtV3Gv_CorrectReview","id":"01","linkId":"5np2yCtV3Gv_CorrectReview","type":"vectortext","xPos":0,"yPos":0,"xAccOffset":0,"yAccOffset":0,"width":0,"height":0,"shadowIndex":-1,"scrollOverflow":false,"vectortext":{"left":0,"top":0,"right":552,"bottom":37,"pngfb":false,"pr":{"l":"Lib","i":76}}}],"shapemaskId":"","xPos":0,"yPos":600,"tabIndex":21,"tabEnabled":true,"xOffset":0,"yOffset":0,"rotateXPos":512,"rotateYPos":20,"scaleX":100,"scaleY":100,"alpha":100,"depth":7,"scrolling":true,"shuffleLock":false,"data":{"hotlinkId":"","accState":0,"vectorData":{"left":-1,"top":-1,"right":1024,"bottom":40,"altText":"Correct","pngfb":false,"pr":{"l":"Lib","i":75}},"html5data":{"xPos":1,"yPos":1,"width":1021,"height":37,"strokewidth":2}},"width":1024,"height":40,"resume":false,"useHandCursor":true,"id":"5np2yCtV3Gv_CorrectReview","events":[{"kind":"onrelease","actions":[{"kind":"hide","transition":"appear","objRef":{"type":"string","value":"_this"}}]}]},{"kind":"vectorshape","rotation":0,"accType":"text","cliptobounds":false,"defaultAction":"","textLib":[{"kind":"textdata","uniqueId":"5np2yCtV3Gv_IncorrectReview","id":"01","linkId":"5np2yCtV3Gv_IncorrectReview","type":"vectortext","xPos":0,"yPos":0,"xAccOffset":0,"yAccOffset":0,"width":0,"height":0,"shadowIndex":-1,"scrollOverflow":false,"vectortext":{"left":0,"top":0,"right":561,"bottom":37,"pngfb":false,"pr":{"l":"Lib","i":78}}}],"shapemaskId":"","xPos":0,"yPos":600,"tabIndex":22,"tabEnabled":true,"xOffset":0,"yOffset":0,"rotateXPos":512,"rotateYPos":20,"scaleX":100,"scaleY":100,"alpha":100,"depth":8,"scrolling":true,"shuffleLock":false,"data":{"hotlinkId":"","accState":0,"vectorData":{"left":-1,"top":-1,"right":1024,"bottom":40,"altText":"Incorrect","pngfb":false,"pr":{"l":"Lib","i":77}},"html5data":{"xPos":1,"yPos":1,"width":1021,"height":37,"strokewidth":2}},"width":1024,"height":40,"resume":false,"useHandCursor":true,"id":"5np2yCtV3Gv_IncorrectReview","events":[{"kind":"onrelease","actions":[{"kind":"hide","transition":"appear","objRef":{"type":"string","value":"_this"}}]}]}],"startTime":-1,"elapsedTimeMode":"normal","animations":[{"kind":"animation","id":"5lolrZJeQVE","duration":700,"hidetextatstart":true,"animateshapewithtext":false,"tweens":[{"kind":"tween","time":0,"duration":700,"alpha":{"path":[{"kind":"segment","start":"0","dstart":"0","end":"100","dend":"0"}],"duration":700,"easing":"linear","easingdir":"easein"}}]}],"useHandCursor":false,"resume":false,"kind":"slidelayer","isBaseLayer":true},{"kind":"slidelayer","depth":0,"modal":true,"pauseParent":true,"rotateXPos":512,"rotateYPos":320,"tabIndex":-1,"enableSeek":true,"enableReplay":true,"lmsId":"","timeline":{"duration":11782,"events":[{"kind":"ontimelinetick","time":0,"actions":[{"kind":"media_seek","position":0,"objRef":{"type":"string","value":"6dEH4T93zxS"}},{"kind":"media_play","objRef":{"type":"string","value":"6dEH4T93zxS"}},{"kind":"set_volume","volume":100,"objRef":{"type":"string","value":"6dEH4T93zxS"}},{"kind":"show","transition":"appear","objRef":{"type":"string","value":"63q7d9th5i7"}},{"kind":"show","transition":"appear","objRef":{"type":"string","value":"6PET1iJCTSd"}},{"kind":"show","transition":"appear","objRef":{"type":"string","value":"5ZNXSXM6zTd"}},{"kind":"show","transition":"appear","objRef":{"type":"string","value":"67F1PIeokp7"}},{"kind":"show","transition":"appear","objRef":{"type":"string","value":"5zn4ncnxwIt"}}]}]},"objects":[{"kind":"vectorshape","rotation":0,"accType":"text","cliptobounds":false,"defaultAction":"","shapemaskId":"","xPos":202,"yPos":207,"tabIndex":0,"tabEnabled":true,"xOffset":0,"yOffset":0,"rotateXPos":310,"rotateYPos":112.5,"scaleX":100,"scaleY":100,"alpha":100,"depth":1,"scrolling":false,"shuffleLock":false,"data":{"hotlinkId":"","accState":0,"vectorData":{"left":-2,"top":-2,"right":622,"bottom":227,"altText":"Rectangle 3","pngfb":false,"pr":{"l":"Lib","i":79}},"html5data":{"xPos":0,"yPos":0,"width":621,"height":226,"strokewidth":1}},"width":620,"height":225,"resume":true,"useHandCursor":true,"id":"67F1PIeokp7"},{"kind":"vectorshape","rotation":0,"accType":"text","cliptobounds":false,"defaultAction":"","shapemaskId":"","xPos":228,"yPos":270,"tabIndex":2,"tabEnabled":true,"xOffset":0,"yOffset":0,"rotateXPos":284,"rotateYPos":-0.5,"scaleX":100,"scaleY":100,"alpha":100,"depth":2,"scrolling":false,"shuffleLock":false,"data":{"hotlinkId":"","accState":0,"vectorData":{"left":-2,"top":-2,"right":571,"bottom":2,"altText":"Line 5","pngfb":false,"pr":{"l":"Lib","i":80}},"html5data":{"xPos":0,"yPos":0,"width":569,"height":0,"strokewidth":1}},"width":569,"height":0,"resume":true,"useHandCursor":true,"id":"5zn4ncnxwIt"},{"kind":"vectorshape","rotation":0,"accType":"text","cliptobounds":false,"defaultAction":"","textLib":[{"kind":"textdata","uniqueId":"63q7d9th5i7_1978941383","id":"01","linkId":"txt__default_63q7d9th5i7","type":"vectortext","xPos":10,"yPos":5,"xAccOffset":10,"yAccOffset":5,"width":549,"height":35,"shadowIndex":-1,"scrollOverflow":false,"vartext":"<p style=\\"text-align:left;direction: ltr; padding-left: 0px\\"><span style=\\"font-family: \'Open Sans Charset0_v9TY33EDE6F2\',\'Open Sans\'; font-size:26.5481px; color:#454545;line-height:36.1537050120533px;\\"><b style=\\"font-family: \'Open SansBold CharsBoldE47A47C6\',\'Open Sans\';\\">Incorrect</b></span></p>","vectortext":{"left":0,"top":0,"right":119,"bottom":39,"pngfb":false,"pr":{"l":"Lib","i":82}}}],"shapemaskId":"","xPos":228,"yPos":222,"tabIndex":1,"tabEnabled":true,"xOffset":0,"yOffset":0,"rotateXPos":284.5,"rotateYPos":22.5,"scaleX":100,"scaleY":100,"alpha":100,"depth":3,"scrolling":true,"shuffleLock":false,"data":{"hotlinkId":"","accState":0,"vectorData":{"left":0,"top":0,"right":569,"bottom":46,"altText":"Incorrect","pngfb":false,"pr":{"l":"Lib","i":81}},"html5data":{"xPos":0,"yPos":0,"width":569,"height":46,"strokewidth":0}},"width":569,"height":45,"resume":true,"useHandCursor":true,"id":"63q7d9th5i7"},{"kind":"vectorshape","rotation":0,"accType":"text","cliptobounds":false,"defaultAction":"","textLib":[{"kind":"textdata","uniqueId":"6PET1iJCTSd_-172544555","id":"01","linkId":"txt__default_6PET1iJCTSd","type":"vectortext","xPos":10,"yPos":5,"xAccOffset":10,"yAccOffset":5,"width":549,"height":81,"shadowIndex":-1,"scrollOverflow":false,"vartext":"<p style=\\"text-align:left;direction: ltr; padding-left: 0px\\"><span style=\\"font-family: \'Open Sans Charset0_v9TY33EDE6F2\',\'Open Sans\'; font-size:22.7556px; color:#454545;line-height:30.9888905050854px;\\">You did not select the correct response.</span></p>","vectortext":{"left":0,"top":0,"right":434,"bottom":37,"pngfb":false,"pr":{"l":"Lib","i":84}}}],"shapemaskId":"","xPos":228,"yPos":277,"tabIndex":3,"tabEnabled":true,"xOffset":0,"yOffset":0,"rotateXPos":284.5,"rotateYPos":45.5,"scaleX":100,"scaleY":100,"alpha":100,"depth":4,"scrolling":true,"shuffleLock":false,"data":{"hotlinkId":"","accState":0,"vectorData":{"left":0,"top":0,"right":569,"bottom":92,"altText":"You did not select the correct response.","pngfb":false,"pr":{"l":"Lib","i":83}},"html5data":{"xPos":0,"yPos":0,"width":569,"height":92,"strokewidth":0}},"width":569,"height":91,"resume":true,"useHandCursor":true,"id":"6PET1iJCTSd"},{"kind":"vectorshape","rotation":0,"accType":"button","cliptobounds":false,"defaultAction":"onrelease","textLib":[{"kind":"textdata","uniqueId":"5qNJxRU8hXf_1326066590","id":"01","linkId":"txt__default_5ZNXSXM6zTd","type":"vectortext","xPos":4,"yPos":2,"xAccOffset":4,"yAccOffset":2,"width":170,"height":32,"shadowIndex":-1,"scrollOverflow":false,"vartext":"<p style=\\"text-align:center;direction: ltr; padding-left: 0px\\"><span style=\\"font-family: \'Open Sans Charset0_v9TY33EDE6F2\',\'Open Sans\'; font-size:26.5481px; color:#4f4f4f;line-height:36.1537050120533px;\\"><b style=\\"font-family: \'Open SansBold CharsBoldE47A47C6\',\'Open Sans\';\\">Continue</b></span></p>","vectortext":{"left":0,"top":0,"right":139,"bottom":33,"pngfb":false,"pr":{"l":"Lib","i":160}}}],"shapemaskId":"","xPos":424,"yPos":383,"tabIndex":4,"tabEnabled":true,"xOffset":0,"yOffset":0,"rotateXPos":89,"rotateYPos":18,"scaleX":100,"scaleY":100,"alpha":100,"depth":5,"scrolling":true,"shuffleLock":false,"data":{"hotlinkId":"","accState":0,"vectorData":{"left":-2,"top":-2,"right":179,"bottom":37,"altText":"Continue","pngfb":false,"pr":{"l":"Lib","i":159}},"html5data":{"xPos":0,"yPos":0,"width":178,"height":36,"strokewidth":1}},"states":[{"kind":"state","name":"_default_Disabled","data":{"hotlinkId":"","accState":1,"vectorData":{"left":-2,"top":-2,"right":179,"bottom":37,"altText":"Continue","pngfb":false,"pr":{"l":"Lib","i":159}},"html5data":{"xPos":-2,"yPos":-2,"width":181,"height":39,"strokewidth":1}}},{"kind":"state","name":"_default_Down","data":{"hotlinkId":"","accState":8,"vectorData":{"left":-2,"top":-2,"right":179,"bottom":37,"altText":"Continue","pngfb":false,"pr":{"l":"Lib","i":159}},"html5data":{"xPos":-2,"yPos":-2,"width":181,"height":39,"strokewidth":1}}},{"kind":"state","name":"_default_Visited","data":{"hotlinkId":"","accState":0,"vectorData":{"left":-2,"top":-2,"right":179,"bottom":37,"altText":"Continue","pngfb":false,"pr":{"l":"Lib","i":159}},"html5data":{"xPos":-2,"yPos":-2,"width":181,"height":39,"strokewidth":1}}},{"kind":"state","name":"_default_Visited_Disabled","data":{"hotlinkId":"","accState":1,"vectorData":{"left":-2,"top":-2,"right":179,"bottom":37,"altText":"Continue","pngfb":false,"pr":{"l":"Lib","i":159}},"html5data":{"xPos":-2,"yPos":-2,"width":181,"height":39,"strokewidth":1}}},{"kind":"state","name":"_default_Down_Visited","data":{"hotlinkId":"","accState":8,"vectorData":{"left":-2,"top":-2,"right":179,"bottom":37,"altText":"Continue","pngfb":false,"pr":{"l":"Lib","i":159}},"html5data":{"xPos":-2,"yPos":-2,"width":181,"height":39,"strokewidth":1}}},{"kind":"state","name":"_default_Hover","data":{"hotlinkId":"","accState":0,"vectorData":{"left":-2,"top":-2,"right":179,"bottom":37,"altText":"Continue","pngfb":false,"pr":{"l":"Lib","i":159}},"html5data":{"xPos":-2,"yPos":-2,"width":181,"height":39,"strokewidth":1}}},{"kind":"state","name":"_default_Hover_Disabled","data":{"hotlinkId":"","accState":1,"vectorData":{"left":-2,"top":-2,"right":179,"bottom":37,"altText":"Continue","pngfb":false,"pr":{"l":"Lib","i":159}},"html5data":{"xPos":-2,"yPos":-2,"width":181,"height":39,"strokewidth":1}}},{"kind":"state","name":"_default_Hover_Down","data":{"hotlinkId":"","accState":8,"vectorData":{"left":-2,"top":-2,"right":179,"bottom":37,"altText":"Continue","pngfb":false,"pr":{"l":"Lib","i":159}},"html5data":{"xPos":-2,"yPos":-2,"width":181,"height":39,"strokewidth":1}}},{"kind":"state","name":"_default_Hover_Visited","data":{"hotlinkId":"","accState":0,"vectorData":{"left":-2,"top":-2,"right":179,"bottom":37,"altText":"Continue","pngfb":false,"pr":{"l":"Lib","i":159}},"html5data":{"xPos":-2,"yPos":-2,"width":181,"height":39,"strokewidth":1}}},{"kind":"state","name":"_default_Hover_Visited_Disabled","data":{"hotlinkId":"","accState":1,"vectorData":{"left":-2,"top":-2,"right":179,"bottom":37,"altText":"Continue","pngfb":false,"pr":{"l":"Lib","i":159}},"html5data":{"xPos":-2,"yPos":-2,"width":181,"height":39,"strokewidth":1}}},{"kind":"state","name":"_default_Hover_Down_Visited","data":{"hotlinkId":"","accState":8,"vectorData":{"left":-2,"top":-2,"right":179,"bottom":37,"altText":"Continue","pngfb":false,"pr":{"l":"Lib","i":159}},"html5data":{"xPos":-2,"yPos":-2,"width":181,"height":39,"strokewidth":1}}}],"width":178,"height":36,"resume":true,"useHandCursor":true,"id":"5ZNXSXM6zTd","variables":[{"kind":"variable","name":"_hover","type":"boolean","value":false,"resume":true},{"kind":"variable","name":"_down","type":"boolean","value":false,"resume":true},{"kind":"variable","name":"_disabled","type":"boolean","value":false,"resume":true},{"kind":"variable","name":"_visited","type":"boolean","value":false,"resume":true},{"kind":"variable","name":"_savevisited","type":"boolean","value":false,"resume":true},{"kind":"variable","name":"_state","type":"string","value":"_default","resume":true},{"kind":"variable","name":"_stateName","type":"string","value":"","resume":true},{"kind":"variable","name":"_tempStateName","type":"string","value":"","resume":false}],"actionGroups":{"ActGrpSetVisitedState":{"kind":"actiongroup","actions":[{"kind":"adjustvar","variable":"_savevisited","operator":"set","value":{"type":"var","value":"#_visited"}},{"kind":"adjustvar","variable":"_visited","operator":"set","value":{"type":"boolean","value":true}},{"kind":"exe_actiongroup","id":"_player._setstates","scopeRef":{"type":"string","value":"_this"}}]},"ActGrpSetHoverState":{"kind":"actiongroup","actions":[{"kind":"adjustvar","variable":"_hover","operator":"set","value":{"type":"boolean","value":true}},{"kind":"exe_actiongroup","id":"_player._setstates","scopeRef":{"type":"string","value":"_this"}}]},"ActGrpClearHoverState":{"kind":"actiongroup","actions":[{"kind":"adjustvar","variable":"_hover","operator":"set","value":{"type":"boolean","value":false}},{"kind":"exe_actiongroup","id":"_player._setstates","scopeRef":{"type":"string","value":"_this"}}]},"ActGrpSetDisabledState":{"kind":"actiongroup","actions":[{"kind":"adjustvar","variable":"_disabled","operator":"set","value":{"type":"boolean","value":true}},{"kind":"exe_actiongroup","id":"_player._setstates","scopeRef":{"type":"string","value":"_this"}}]},"ActGrpSetDownState":{"kind":"actiongroup","actions":[{"kind":"adjustvar","variable":"_down","operator":"set","value":{"type":"boolean","value":true}},{"kind":"exe_actiongroup","id":"_player._setstates","scopeRef":{"type":"string","value":"_this"}}]},"ActGrpClearStateVars":{"kind":"actiongroup","actions":[{"kind":"adjustvar","variable":"_hover","operator":"set","value":{"type":"boolean","value":false}},{"kind":"adjustvar","variable":"_down","operator":"set","value":{"type":"boolean","value":false}},{"kind":"adjustvar","variable":"_disabled","operator":"set","value":{"type":"boolean","value":false}},{"kind":"adjustvar","variable":"_visited","operator":"set","value":{"type":"boolean","value":false}},{"kind":"adjustvar","variable":"_savevisited","operator":"set","value":{"type":"boolean","value":false}}]}},"events":[{"kind":"onrelease","actions":[{"kind":"exe_actiongroup","id":"ActGrpSetVisitedState","scopeRef":{"type":"string","value":"_this"}},{"kind":"adjustvar","variable":"_hover","operator":"set","value":{"type":"boolean","value":false}},{"kind":"adjustvar","variable":"_down","operator":"set","value":{"type":"boolean","value":false}},{"kind":"exe_actiongroup","id":"_player._setstates","scopeRef":{"type":"string","value":"_this"}},{"kind":"hide_slidelayer","transition":"appear","objRef":{"type":"string","value":"_parent"}},{"kind":"gotoplay","window":"_current","wndtype":"normal","objRef":{"type":"string","value":"_player.5onZNJaPQYO.6AvMCh36pPI"}}]},{"kind":"ontransitionin","actions":[{"kind":"exe_actiongroup","id":"_player._setstates","scopeRef":{"type":"string","value":"_this"}}]},{"kind":"onrollover","actions":[{"kind":"exe_actiongroup","id":"ActGrpSetHoverState","scopeRef":{"type":"string","value":"_this"}}]},{"kind":"onrollout","actions":[{"kind":"exe_actiongroup","id":"ActGrpClearHoverState","scopeRef":{"type":"string","value":"_this"}}]},{"kind":"onpress","actions":[{"kind":"exe_actiongroup","id":"ActGrpSetDownState","scopeRef":{"type":"string","value":"_this"}}]},{"kind":"onreleaseoutside","actions":[{"kind":"adjustvar","variable":"_down","operator":"set","value":{"type":"boolean","value":false}},{"kind":"exe_actiongroup","id":"_player._setstates","scopeRef":{"type":"string","value":"_this"}}]}]}],"audiolib":[{"kind":"audio","assetId":38,"id":"6dEH4T93zxS"}],"startTime":-1,"elapsedTimeMode":"normal","width":1024,"height":640,"resume":true,"useHandCursor":false,"id":"5mFsModoJhY","events":[{"kind":"ontopmostlayer","actions":[{"kind":"setactivetimeline","objRef":{"type":"string","value":"_this"}}]},{"kind":"ontransitionin","actions":[{"kind":"enable_frame_control","name":"submit","enable":false}]},{"kind":"ontransitionout","actions":[{"kind":"enable_frame_control","name":"submit","enable":true}]},{"kind":"ontransitionincomplete","actions":[{"kind":"setfocus","showrect":false,"value":{"type":"string","value":"67F1PIeokp7"}}]}]},{"kind":"slidelayer","depth":0,"modal":true,"pauseParent":true,"rotateXPos":512,"rotateYPos":320,"tabIndex":-1,"enableSeek":true,"enableReplay":true,"lmsId":"","timeline":{"duration":5000,"events":[{"kind":"ontimelinetick","time":0,"actions":[{"kind":"show","transition":"appear","objRef":{"type":"string","value":"6jJxskOQlDE"}},{"kind":"show","transition":"appear","objRef":{"type":"string","value":"6H3A3muy5kl"}},{"kind":"show","transition":"appear","objRef":{"type":"string","value":"5oBVOrJqUV4"}},{"kind":"show","transition":"appear","objRef":{"type":"string","value":"67F1PIeokp7"}},{"kind":"show","transition":"appear","objRef":{"type":"string","value":"5zn4ncnxwIt"}}]}]},"objects":[{"kind":"vectorshape","rotation":0,"accType":"text","cliptobounds":false,"defaultAction":"","shapemaskId":"","xPos":202,"yPos":207,"tabIndex":5,"tabEnabled":true,"xOffset":0,"yOffset":0,"rotateXPos":310,"rotateYPos":112.5,"scaleX":100,"scaleY":100,"alpha":100,"depth":1,"scrolling":false,"shuffleLock":false,"data":{"hotlinkId":"","accState":0,"vectorData":{"left":-2,"top":-2,"right":622,"bottom":227,"altText":"Rectangle 3","pngfb":false,"pr":{"l":"Lib","i":79}},"html5data":{"xPos":0,"yPos":0,"width":621,"height":226,"strokewidth":1}},"width":620,"height":225,"resume":true,"useHandCursor":true,"id":"67F1PIeokp7"},{"kind":"vectorshape","rotation":0,"accType":"text","cliptobounds":false,"defaultAction":"","shapemaskId":"","xPos":228,"yPos":270,"tabIndex":7,"tabEnabled":true,"xOffset":0,"yOffset":0,"rotateXPos":284,"rotateYPos":-0.5,"scaleX":100,"scaleY":100,"alpha":100,"depth":2,"scrolling":false,"shuffleLock":false,"data":{"hotlinkId":"","accState":0,"vectorData":{"left":-2,"top":-2,"right":571,"bottom":2,"altText":"Line 5","pngfb":false,"pr":{"l":"Lib","i":80}},"html5data":{"xPos":0,"yPos":0,"width":569,"height":0,"strokewidth":1}},"width":569,"height":0,"resume":true,"useHandCursor":true,"id":"5zn4ncnxwIt"},{"kind":"vectorshape","rotation":0,"accType":"text","cliptobounds":false,"defaultAction":"","textLib":[{"kind":"textdata","uniqueId":"6jJxskOQlDE_-1641160631","id":"01","linkId":"txt__default_6jJxskOQlDE","type":"vectortext","xPos":10,"yPos":5,"xAccOffset":10,"yAccOffset":5,"width":549,"height":35,"shadowIndex":-1,"scrollOverflow":false,"vartext":"<p style=\\"text-align:left;direction: ltr; padding-left: 0px\\"><span style=\\"font-family: \'Open Sans Charset0_v9TY33EDE6F2\',\'Open Sans\'; font-size:26.5481px; color:#454545;line-height:36.1537050120533px;\\"><b style=\\"font-family: \'Open SansBold CharsBoldE47A47C6\',\'Open Sans\';\\">Correct</b></span></p>","vectortext":{"left":0,"top":0,"right":98,"bottom":39,"pngfb":false,"pr":{"l":"Lib","i":88}}}],"shapemaskId":"","xPos":228,"yPos":222,"tabIndex":6,"tabEnabled":true,"xOffset":0,"yOffset":0,"rotateXPos":284.5,"rotateYPos":22.5,"scaleX":100,"scaleY":100,"alpha":100,"depth":3,"scrolling":true,"shuffleLock":false,"data":{"hotlinkId":"","accState":0,"vectorData":{"left":0,"top":0,"right":569,"bottom":46,"altText":"Correct","pngfb":false,"pr":{"l":"Lib","i":81}},"html5data":{"xPos":0,"yPos":0,"width":569,"height":46,"strokewidth":0}},"width":569,"height":45,"resume":true,"useHandCursor":true,"id":"6jJxskOQlDE"},{"kind":"vectorshape","rotation":0,"accType":"text","cliptobounds":false,"defaultAction":"","textLib":[{"kind":"textdata","uniqueId":"6H3A3muy5kl_-1435834136","id":"01","linkId":"txt__default_6H3A3muy5kl","type":"vectortext","xPos":10,"yPos":5,"xAccOffset":10,"yAccOffset":5,"width":549,"height":81,"shadowIndex":-1,"scrollOverflow":false,"vartext":"<p style=\\"text-align:left;direction: ltr; padding-left: 0px\\"><span style=\\"font-family: \'Open Sans Charset0_v9TY33EDE6F2\',\'Open Sans\'; font-size:22.7556px; color:#454545;line-height:30.9888905050854px;\\">That&#39;s right!  You selected the correct response.</span></p>","vectortext":{"left":0,"top":0,"right":517,"bottom":37,"pngfb":false,"pr":{"l":"Lib","i":89}}}],"shapemaskId":"","xPos":228,"yPos":277,"tabIndex":8,"tabEnabled":true,"xOffset":0,"yOffset":0,"rotateXPos":284.5,"rotateYPos":45.5,"scaleX":100,"scaleY":100,"alpha":100,"depth":4,"scrolling":true,"shuffleLock":false,"data":{"hotlinkId":"","accState":0,"vectorData":{"left":0,"top":0,"right":569,"bottom":92,"altText":"That\'s right!  You selected the correct response.","pngfb":false,"pr":{"l":"Lib","i":83}},"html5data":{"xPos":0,"yPos":0,"width":569,"height":92,"strokewidth":0}},"width":569,"height":91,"resume":true,"useHandCursor":true,"id":"6H3A3muy5kl"},{"kind":"vectorshape","rotation":0,"accType":"button","cliptobounds":false,"defaultAction":"onrelease","textLib":[{"kind":"textdata","uniqueId":"6OgQKTGIFrr_-58750117","id":"01","linkId":"txt__default_5oBVOrJqUV4","type":"vectortext","xPos":4,"yPos":2,"xAccOffset":4,"yAccOffset":2,"width":170,"height":32,"shadowIndex":-1,"scrollOverflow":false,"vartext":"<p style=\\"text-align:center;direction: ltr; padding-left: 0px\\"><span style=\\"font-family: \'Open Sans Charset0_v9TY33EDE6F2\',\'Open Sans\'; font-size:26.5481px; color:#4f4f4f;line-height:36.1537050120533px;\\"><b style=\\"font-family: \'Open SansBold CharsBoldE47A47C6\',\'Open Sans\';\\">Continue</b></span></p>","vectortext":{"left":0,"top":0,"right":139,"bottom":33,"pngfb":false,"pr":{"l":"Lib","i":160}}}],"shapemaskId":"","xPos":424,"yPos":383,"tabIndex":9,"tabEnabled":true,"xOffset":0,"yOffset":0,"rotateXPos":89,"rotateYPos":18,"scaleX":100,"scaleY":100,"alpha":100,"depth":5,"scrolling":true,"shuffleLock":false,"data":{"hotlinkId":"","accState":0,"vectorData":{"left":-2,"top":-2,"right":179,"bottom":37,"altText":"Continue","pngfb":false,"pr":{"l":"Lib","i":161}},"html5data":{"xPos":0,"yPos":0,"width":178,"height":36,"strokewidth":1}},"states":[{"kind":"state","name":"_default_Disabled","data":{"hotlinkId":"","accState":1,"vectorData":{"left":-2,"top":-2,"right":179,"bottom":37,"altText":"Continue","pngfb":false,"pr":{"l":"Lib","i":161}},"html5data":{"xPos":-2,"yPos":-2,"width":181,"height":39,"strokewidth":1}}},{"kind":"state","name":"_default_Down","data":{"hotlinkId":"","accState":8,"vectorData":{"left":-2,"top":-2,"right":179,"bottom":37,"altText":"Continue","pngfb":false,"pr":{"l":"Lib","i":161}},"html5data":{"xPos":-2,"yPos":-2,"width":181,"height":39,"strokewidth":1}}},{"kind":"state","name":"_default_Visited","data":{"hotlinkId":"","accState":0,"vectorData":{"left":-2,"top":-2,"right":179,"bottom":37,"altText":"Continue","pngfb":false,"pr":{"l":"Lib","i":161}},"html5data":{"xPos":-2,"yPos":-2,"width":181,"height":39,"strokewidth":1}}},{"kind":"state","name":"_default_Visited_Disabled","data":{"hotlinkId":"","accState":1,"vectorData":{"left":-2,"top":-2,"right":179,"bottom":37,"altText":"Continue","pngfb":false,"pr":{"l":"Lib","i":161}},"html5data":{"xPos":-2,"yPos":-2,"width":181,"height":39,"strokewidth":1}}},{"kind":"state","name":"_default_Down_Visited","data":{"hotlinkId":"","accState":8,"vectorData":{"left":-2,"top":-2,"right":179,"bottom":37,"altText":"Continue","pngfb":false,"pr":{"l":"Lib","i":161}},"html5data":{"xPos":-2,"yPos":-2,"width":181,"height":39,"strokewidth":1}}},{"kind":"state","name":"_default_Hover","data":{"hotlinkId":"","accState":0,"vectorData":{"left":-2,"top":-2,"right":179,"bottom":37,"altText":"Continue","pngfb":false,"pr":{"l":"Lib","i":161}},"html5data":{"xPos":-2,"yPos":-2,"width":181,"height":39,"strokewidth":1}}},{"kind":"state","name":"_default_Hover_Disabled","data":{"hotlinkId":"","accState":1,"vectorData":{"left":-2,"top":-2,"right":179,"bottom":37,"altText":"Continue","pngfb":false,"pr":{"l":"Lib","i":161}},"html5data":{"xPos":-2,"yPos":-2,"width":181,"height":39,"strokewidth":1}}},{"kind":"state","name":"_default_Hover_Down","data":{"hotlinkId":"","accState":8,"vectorData":{"left":-2,"top":-2,"right":179,"bottom":37,"altText":"Continue","pngfb":false,"pr":{"l":"Lib","i":161}},"html5data":{"xPos":-2,"yPos":-2,"width":181,"height":39,"strokewidth":1}}},{"kind":"state","name":"_default_Hover_Visited","data":{"hotlinkId":"","accState":0,"vectorData":{"left":-2,"top":-2,"right":179,"bottom":37,"altText":"Continue","pngfb":false,"pr":{"l":"Lib","i":161}},"html5data":{"xPos":-2,"yPos":-2,"width":181,"height":39,"strokewidth":1}}},{"kind":"state","name":"_default_Hover_Visited_Disabled","data":{"hotlinkId":"","accState":1,"vectorData":{"left":-2,"top":-2,"right":179,"bottom":37,"altText":"Continue","pngfb":false,"pr":{"l":"Lib","i":161}},"html5data":{"xPos":-2,"yPos":-2,"width":181,"height":39,"strokewidth":1}}},{"kind":"state","name":"_default_Hover_Down_Visited","data":{"hotlinkId":"","accState":8,"vectorData":{"left":-2,"top":-2,"right":179,"bottom":37,"altText":"Continue","pngfb":false,"pr":{"l":"Lib","i":161}},"html5data":{"xPos":-2,"yPos":-2,"width":181,"height":39,"strokewidth":1}}}],"width":178,"height":36,"resume":true,"useHandCursor":true,"id":"5oBVOrJqUV4","variables":[{"kind":"variable","name":"_hover","type":"boolean","value":false,"resume":true},{"kind":"variable","name":"_down","type":"boolean","value":false,"resume":true},{"kind":"variable","name":"_disabled","type":"boolean","value":false,"resume":true},{"kind":"variable","name":"_visited","type":"boolean","value":false,"resume":true},{"kind":"variable","name":"_savevisited","type":"boolean","value":false,"resume":true},{"kind":"variable","name":"_state","type":"string","value":"_default","resume":true},{"kind":"variable","name":"_stateName","type":"string","value":"","resume":true},{"kind":"variable","name":"_tempStateName","type":"string","value":"","resume":false}],"actionGroups":{"ActGrpSetVisitedState":{"kind":"actiongroup","actions":[{"kind":"adjustvar","variable":"_savevisited","operator":"set","value":{"type":"var","value":"#_visited"}},{"kind":"adjustvar","variable":"_visited","operator":"set","value":{"type":"boolean","value":true}},{"kind":"exe_actiongroup","id":"_player._setstates","scopeRef":{"type":"string","value":"_this"}}]},"ActGrpSetHoverState":{"kind":"actiongroup","actions":[{"kind":"adjustvar","variable":"_hover","operator":"set","value":{"type":"boolean","value":true}},{"kind":"exe_actiongroup","id":"_player._setstates","scopeRef":{"type":"string","value":"_this"}}]},"ActGrpClearHoverState":{"kind":"actiongroup","actions":[{"kind":"adjustvar","variable":"_hover","operator":"set","value":{"type":"boolean","value":false}},{"kind":"exe_actiongroup","id":"_player._setstates","scopeRef":{"type":"string","value":"_this"}}]},"ActGrpSetDisabledState":{"kind":"actiongroup","actions":[{"kind":"adjustvar","variable":"_disabled","operator":"set","value":{"type":"boolean","value":true}},{"kind":"exe_actiongroup","id":"_player._setstates","scopeRef":{"type":"string","value":"_this"}}]},"ActGrpSetDownState":{"kind":"actiongroup","actions":[{"kind":"adjustvar","variable":"_down","operator":"set","value":{"type":"boolean","value":true}},{"kind":"exe_actiongroup","id":"_player._setstates","scopeRef":{"type":"string","value":"_this"}}]},"ActGrpClearStateVars":{"kind":"actiongroup","actions":[{"kind":"adjustvar","variable":"_hover","operator":"set","value":{"type":"boolean","value":false}},{"kind":"adjustvar","variable":"_down","operator":"set","value":{"type":"boolean","value":false}},{"kind":"adjustvar","variable":"_disabled","operator":"set","value":{"type":"boolean","value":false}},{"kind":"adjustvar","variable":"_visited","operator":"set","value":{"type":"boolean","value":false}},{"kind":"adjustvar","variable":"_savevisited","operator":"set","value":{"type":"boolean","value":false}}]}},"events":[{"kind":"onrelease","actions":[{"kind":"exe_actiongroup","id":"ActGrpSetVisitedState","scopeRef":{"type":"string","value":"_this"}},{"kind":"adjustvar","variable":"_hover","operator":"set","value":{"type":"boolean","value":false}},{"kind":"adjustvar","variable":"_down","operator":"set","value":{"type":"boolean","value":false}},{"kind":"exe_actiongroup","id":"_player._setstates","scopeRef":{"type":"string","value":"_this"}},{"kind":"hide_slidelayer","transition":"appear","objRef":{"type":"string","value":"_parent"}},{"kind":"gotoplay","window":"_current","wndtype":"normal","objRef":{"type":"string","value":"_player.5onZNJaPQYO.6AvMCh36pPI"}}]},{"kind":"ontransitionin","actions":[{"kind":"exe_actiongroup","id":"_player._setstates","scopeRef":{"type":"string","value":"_this"}}]},{"kind":"onrollover","actions":[{"kind":"exe_actiongroup","id":"ActGrpSetHoverState","scopeRef":{"type":"string","value":"_this"}}]},{"kind":"onrollout","actions":[{"kind":"exe_actiongroup","id":"ActGrpClearHoverState","scopeRef":{"type":"string","value":"_this"}}]},{"kind":"onpress","actions":[{"kind":"exe_actiongroup","id":"ActGrpSetDownState","scopeRef":{"type":"string","value":"_this"}}]},{"kind":"onreleaseoutside","actions":[{"kind":"adjustvar","variable":"_down","operator":"set","value":{"type":"boolean","value":false}},{"kind":"exe_actiongroup","id":"_player._setstates","scopeRef":{"type":"string","value":"_this"}}]}]}],"startTime":-1,"elapsedTimeMode":"normal","width":1024,"height":640,"resume":true,"useHandCursor":false,"id":"60vseXW4adT","events":[{"kind":"ontopmostlayer","actions":[{"kind":"setactivetimeline","objRef":{"type":"string","value":"_this"}}]},{"kind":"ontransitionin","actions":[{"kind":"enable_frame_control","name":"submit","enable":false}]},{"kind":"ontransitionout","actions":[{"kind":"enable_frame_control","name":"submit","enable":true}]},{"kind":"ontransitionincomplete","actions":[{"kind":"setfocus","showrect":false,"value":{"type":"string","value":"67F1PIeokp7"}}]}]}],"showAnimationId":"5lolrZJeQVE","lmsId":"Slide21","width":1024,"height":640,"resume":false,"background":{"type":"fill","fill":{"type":"linear","rotation":90,"colors":[{"kind":"color","rgb":"0xFFFFFF","alpha":100,"stop":0}]}},"id":"6ocaiWNcu3n","actionGroups":{"ActGrpOnSubmitButtonClick":{"kind":"actiongroup","actions":[{"kind":"if_action","condition":{"statement":{"kind":"or","statements":[{"kind":"compare","operator":"eq","valuea":"5np2yCtV3Gv.5Wa3A6XthOP.#_checked","typea":"var","valueb":true,"typeb":"boolean"},{"kind":"compare","operator":"eq","valuea":"5np2yCtV3Gv.5YXw4UVDuty.#_checked","typea":"var","valueb":true,"typeb":"boolean"},{"kind":"compare","operator":"eq","valuea":"5np2yCtV3Gv.5uZwprgZHBH.#_checked","typea":"var","valueb":true,"typeb":"boolean"},{"kind":"compare","operator":"eq","valuea":"5np2yCtV3Gv.6Vf55caubPz.#_checked","typea":"var","valueb":true,"typeb":"boolean"},{"kind":"compare","operator":"eq","valuea":"5np2yCtV3Gv.5sadmewEZLj.#_checked","typea":"var","valueb":true,"typeb":"boolean"}]}},"thenActions":[{"kind":"eval_interaction","id":"_this.5YFmS9iuxRK"}],"elseActions":[{"kind":"gotoplay","window":"MessageWnd","wndtype":"normal","objRef":{"type":"string","value":"_player.MsgScene_6cGRMxCZh5v.InvalidPromptSlide"}}]}]},"ReviewInt_5np2yCtV3Gv":{"kind":"actiongroup","actions":[{"kind":"set_enabled","objRef":{"type":"string","value":"5np2yCtV3Gv.5Wa3A6XthOP"},"enabled":{"type":"boolean","value":false}},{"kind":"set_enabled","objRef":{"type":"string","value":"5np2yCtV3Gv.5YXw4UVDuty"},"enabled":{"type":"boolean","value":false}},{"kind":"set_enabled","objRef":{"type":"string","value":"5np2yCtV3Gv.5uZwprgZHBH"},"enabled":{"type":"boolean","value":false}},{"kind":"set_enabled","objRef":{"type":"string","value":"5np2yCtV3Gv.6Vf55caubPz"},"enabled":{"type":"boolean","value":false}},{"kind":"set_enabled","objRef":{"type":"string","value":"5np2yCtV3Gv.5sadmewEZLj"},"enabled":{"type":"boolean","value":false}},{"kind":"if_action","condition":{"statement":{"kind":"compare","operator":"eq","valuea":"5YFmS9iuxRK.$Status","typea":"property","valueb":"correct","typeb":"string"}},"thenActions":[{"kind":"show","transition":"appear","objRef":{"type":"string","value":"5np2yCtV3Gv_CorrectReview"}}],"elseActions":[{"kind":"show","transition":"appear","objRef":{"type":"string","value":"5np2yCtV3Gv_IncorrectReview"}}]},{"kind":"if_action","condition":{"statement":{"kind":"compare","operator":"eq","valuea":"_player.#CurrentQuiz_5np2yCtV3Gv","typea":"var","valueb":"5nUAW1s1dK0","typeb":"string"}},"thenActions":[{"kind":"exe_actiongroup","id":"SetLayout_pxabnsnfns10111000101"},{"kind":"if_action","condition":{"statement":{"kind":"compare","operator":"eq","valuea":"_player.5nUAW1s1dK0.$Passed","typea":"property","valueb":true,"typeb":"boolean"}},"thenActions":[{"kind":"exe_actiongroup","id":"ReviewIntCorrectIncorrect_5np2yCtV3Gv"}]},{"kind":"if_action","condition":{"statement":{"kind":"compare","operator":"eq","valuea":"_player.5nUAW1s1dK0.$Passed","typea":"property","valueb":false,"typeb":"boolean"}},"thenActions":[{"kind":"exe_actiongroup","id":"ReviewIntCorrectIncorrect_5np2yCtV3Gv"}]}]}]},"ReviewIntCorrectIncorrect_5np2yCtV3Gv":{"kind":"actiongroup","actions":[{"kind":"set_enabled","objRef":{"type":"string","value":"5np2yCtV3Gv.5Wa3A6XthOP"},"enabled":{"type":"boolean","value":false}},{"kind":"set_enabled","objRef":{"type":"string","value":"5np2yCtV3Gv.5YXw4UVDuty"},"enabled":{"type":"boolean","value":false}},{"kind":"set_enabled","objRef":{"type":"string","value":"5np2yCtV3Gv.5uZwprgZHBH"},"enabled":{"type":"boolean","value":false}},{"kind":"if_action","condition":{"statement":{"kind":"compare","operator":"eq","valuea":"5np2yCtV3Gv.6Vf55caubPz.$OnStage","typea":"property","valueb":false,"typeb":"boolean"}},"thenActions":[{"kind":"show","transition":"appear","objRef":{"type":"string","value":"5np2yCtV3Gv.6Vf55caubPz"}}]},{"kind":"adjustvar","variable":"5np2yCtV3Gv.6Vf55caubPz._hover","operator":"set","value":{"type":"boolean","value":false}},{"kind":"adjustvar","variable":"5np2yCtV3Gv.6Vf55caubPz._down","operator":"set","value":{"type":"boolean","value":false}},{"kind":"adjustvar","variable":"5np2yCtV3Gv.6Vf55caubPz._disabled","operator":"set","value":{"type":"boolean","value":false}},{"kind":"exe_actiongroup","id":"5np2yCtV3Gv.6Vf55caubPz.ActGrpSetReviewState"},{"kind":"set_enabled","objRef":{"type":"string","value":"5np2yCtV3Gv.6Vf55caubPz"},"enabled":{"type":"boolean","value":false}},{"kind":"set_enabled","objRef":{"type":"string","value":"5np2yCtV3Gv.5sadmewEZLj"},"enabled":{"type":"boolean","value":false}}]},"AnsweredInt_5np2yCtV3Gv":{"kind":"actiongroup","actions":[{"kind":"exe_actiongroup","id":"DisableChoices_5np2yCtV3Gv"},{"kind":"if_action","condition":{"statement":{"kind":"compare","operator":"eq","valuea":"$WindowId","typea":"property","valueb":"_frame","typeb":"string"}},"thenActions":[{"kind":"set_frame_layout","name":"pxabnsnfns10111000101"}],"elseActions":[{"kind":"set_window_control_layout","name":"pxabnsnfns10111000101"}]}]},"DisableChoices_5np2yCtV3Gv":{"kind":"actiongroup","actions":[{"kind":"exe_actiongroup","id":"5np2yCtV3Gv.5Wa3A6XthOP.ActGrpSetDisabledState"},{"kind":"exe_actiongroup","id":"5np2yCtV3Gv.5YXw4UVDuty.ActGrpSetDisabledState"},{"kind":"exe_actiongroup","id":"5np2yCtV3Gv.5uZwprgZHBH.ActGrpSetDisabledState"},{"kind":"exe_actiongroup","id":"5np2yCtV3Gv.6Vf55caubPz.ActGrpSetDisabledState"},{"kind":"exe_actiongroup","id":"5np2yCtV3Gv.5sadmewEZLj.ActGrpSetDisabledState"}]},"5np2yCtV3Gv_CheckAnswered":{"kind":"actiongroup","actions":[{"kind":"if_action","condition":{"statement":{"kind":"or","statements":[{"kind":"compare","operator":"eq","valuea":"5YFmS9iuxRK.$Status","typea":"property","valueb":"correct","typeb":"string"},{"kind":"compare","operator":"eq","valuea":"_player.5nUAW1s1dK0.$QuizComplete","typea":"property","valueb":true,"typeb":"boolean"}]}},"thenActions":[{"kind":"exe_actiongroup","id":"AnsweredInt_5np2yCtV3Gv"}],"elseActions":[{"kind":"if_action","condition":{"statement":{"kind":"compare","operator":"eq","valuea":"5YFmS9iuxRK.$Status","typea":"property","valueb":"incorrect","typeb":"string"}},"thenActions":[{"kind":"if_action","condition":{"statement":{"kind":"compare","operator":"gte","valuea":"5YFmS9iuxRK.$AttemptCount","typea":"property","valueb":1,"typeb":"number"}},"thenActions":[{"kind":"exe_actiongroup","id":"AnsweredInt_5np2yCtV3Gv"}]}]}]}]},"SetLayout_pxabnsnfns10111000101":{"kind":"actiongroup","actions":[{"kind":"if_action","condition":{"statement":{"kind":"compare","operator":"eq","valuea":"$WindowId","typea":"property","valueb":"_frame","typeb":"string"}},"thenActions":[{"kind":"set_frame_layout","name":"pxabnsnfns10111000101"}],"elseActions":[{"kind":"set_window_control_layout","name":"pxabnsnfns10111000101"}]}]},"CloseFeedback":{"kind":"actiongroup","actions":[{"kind":"if_action","condition":{"statement":{"kind":"compare","operator":"eq","valuea":"_player.5nUAW1s1dK0.$QuizComplete","typea":"property","valueb":true,"typeb":"boolean"}},"thenActions":[{"kind":"hide_slidelayer","transition":"appear","objRef":{"type":"string","value":"60vseXW4adT"}},{"kind":"hide_slidelayer","transition":"appear","objRef":{"type":"string","value":"5mFsModoJhY"}}]}]},"NavigationRestrictionNextSlide_6ocaiWNcu3n":{"kind":"actiongroup","actions":[{"kind":"gotoplay","window":"_current","wndtype":"normal","objRef":{"type":"string","value":"_parent.6AvMCh36pPI"}}]},"NavigationRestrictionPreviousSlide_6ocaiWNcu3n":{"kind":"actiongroup","actions":[{"kind":"history_prev"}]}},"events":[{"kind":"onbeforeslidein","actions":[{"kind":"if_action","condition":{"statement":{"kind":"compare","operator":"eq","valuea":"$WindowId","typea":"property","valueb":"_frame","typeb":"string"}},"thenActions":[{"kind":"set_frame_layout","name":"npnxnanbsnfns10111000101"}],"elseActions":[{"kind":"set_window_control_layout","name":"npnxnanbsnfns10111000101"}]}]},{"kind":"onsubmitslide","actions":[{"kind":"exe_actiongroup","id":"ActGrpOnSubmitButtonClick"}]},{"kind":"ontransitionin","actions":[{"kind":"if_action","condition":{"statement":{"kind":"and","statements":[{"kind":"compare","operator":"eq","valuea":"_player.#TimelineCompleted_6ocaiWNcu3n","typea":"var","valueb":false,"typeb":"boolean"},{"kind":"compare","operator":"eq","valuea":"_player.#ReviewMode_5np2yCtV3Gv","typea":"var","valueb":false,"typeb":"boolean"}]}},"thenActions":[{"kind":"enable_window_control","name":"next","enable":false},{"kind":"enable_window_control","name":"swiperight","enable":false}]},{"kind":"adjustvar","variable":"_player.LastSlideViewed_6cGRMxCZh5v","operator":"set","value":{"type":"string","value":"_player."}},{"kind":"adjustvar","variable":"_player.LastSlideViewed_6cGRMxCZh5v","operator":"add","value":{"type":"property","value":"$AbsoluteId"}},{"kind":"if_action","condition":{"statement":{"kind":"compare","operator":"eq","valuea":"_player.#ReviewMode_5np2yCtV3Gv","typea":"var","valueb":true,"typeb":"boolean"}},"thenActions":[{"kind":"exe_actiongroup","id":"ReviewInt_5np2yCtV3Gv"}],"elseActions":[{"kind":"exe_actiongroup","id":"5np2yCtV3Gv_CheckAnswered"}]},{"kind":"exe_actiongroup","id":"CloseFeedback"}]},{"kind":"onnextslide","actions":[{"kind":"if_action","condition":{"statement":{"kind":"compare","operator":"eq","valuea":"_player.#ReviewMode_5np2yCtV3Gv","typea":"var","valueb":true,"typeb":"boolean"}},"thenActions":[{"kind":"if_action","condition":{"statement":{"kind":"compare","operator":"eq","valuea":"_player.#CurrentQuiz_5np2yCtV3Gv","typea":"var","valueb":"5nUAW1s1dK0","typeb":"string"}},"thenActions":[{"kind":"nextviewedslide","quizRef":{"type":"string","value":"_player.5nUAW1s1dK0"},"completed_slide_ref":{"type":"string","value":"_player.5onZNJaPQYO.6HunnoUnp2b"},"status_filter":""}],"elseActions":[]}],"elseActions":[{"kind":"if_action","condition":{"statement":{"kind":"compare","operator":"eq","valuea":"_player.#RetryMode_5np2yCtV3Gv","typea":"var","valueb":true,"typeb":"boolean"}},"thenActions":[{"kind":"if_action","condition":{"statement":{"kind":"compare","operator":"eq","valuea":"_player.#CurrentQuiz_5np2yCtV3Gv","typea":"var","valueb":"5nUAW1s1dK0","typeb":"string"}},"thenActions":[{"kind":"nextviewedslide","quizRef":{"type":"string","value":"_player.5nUAW1s1dK0"},"completed_slide_ref":{"type":"string","value":"_player.5onZNJaPQYO.6HunnoUnp2b"},"status_filter":""}],"elseActions":[]}],"elseActions":[{"kind":"exe_actiongroup","id":"NavigationRestrictionNextSlide_6ocaiWNcu3n"}]}]}]},{"kind":"onprevslide","actions":[{"kind":"exe_actiongroup","id":"NavigationRestrictionPreviousSlide_6ocaiWNcu3n"}]},{"kind":"ontimelinecomplete","actions":[{"kind":"adjustvar","variable":"_player.TimelineCompleted_6ocaiWNcu3n","operator":"set","value":{"type":"boolean","value":true}},{"kind":"enable_window_control","name":"next","enable":true},{"kind":"enable_window_control","name":"swiperight","enable":true}]}]}');
