# Supplementary material for: Code Response Training: Improving Interprofessional Communication
Source: MedEdPORTAL. 2021 May 19;17:11155. doi: 10.15766/mep_2374-8265.11155 (PMC8131416; doi:10.15766/mep_2374-8265.11155)
Supplement: Supplementary file 1 — Module 1 Patient Safety Fundamentals folderModule 2 Communication and Teamwork folderModule 3 Pulling It Together folderModule Instructions.docxFacilitators Guide.docxSimulation Case 1.docxSimulation Case 2.docxEquipment Checklist.docxObserver Checklist.docxDebriefing Guide.docxPostcourse Evaluation.docxShort-Term Follow-Up Activity.docxLong-Term Follow-Up Activity.docx [file mep_2374-8265.11155-s001.zip › A. Module 1 Patient Safety Fundamentals/html5/data/js/6PjbK2R0ik9.js]

window.globalProvideData('slide', '{"title":"Task Fixation","trackViews":true,"showMenuResultIcon":false,"viewGroupId":"","historyGroupId":"","videoZoom":"","scrolling":false,"transition":"tween","slideLock":false,"navIndex":-1,"globalAudioId":"","thumbnailid":"","slideNumberInScene":9,"includeInSlideCounts":true,"presenterRef":{"id":"none"},"showAnimationId":"66ZNSxtBHki","lmsId":"Slide9","width":1024,"height":640,"resume":false,"background":{"type":"fill","fill":{"type":"linear","rotation":90,"colors":[{"kind":"color","rgb":"0xFFFFFF","alpha":100,"stop":0}]}},"id":"6PjbK2R0ik9","actionGroups":{"ActGrpOnNextButtonClick":{"kind":"actiongroup","actions":[{"kind":"gotoplay","window":"_current","wndtype":"normal","objRef":{"type":"string","value":"_player.5onZNJaPQYO.6hR9SQx9UJG"}}]},"ActGrpOnPrevButtonClick":{"kind":"actiongroup","actions":[{"kind":"history_prev"}]},"NavigationRestrictionNextSlide_6PjbK2R0ik9":{"kind":"actiongroup","actions":[{"kind":"exe_actiongroup","id":"ActGrpOnNextButtonClick"}]},"NavigationRestrictionPreviousSlide_6PjbK2R0ik9":{"kind":"actiongroup","actions":[{"kind":"exe_actiongroup","id":"ActGrpOnPrevButtonClick"}]}},"events":[{"kind":"onbeforeslidein","actions":[{"kind":"if_action","condition":{"statement":{"kind":"compare","operator":"eq","valuea":"$WindowId","typea":"property","valueb":"_frame","typeb":"string"}},"thenActions":[{"kind":"set_frame_layout","name":"pxabnsnfns10111000101"}],"elseActions":[{"kind":"set_window_control_layout","name":"pxabnsnfns10111000101"}]}]},{"kind":"onnextslide","actions":[{"kind":"exe_actiongroup","id":"NavigationRestrictionNextSlide_6PjbK2R0ik9"}]},{"kind":"onprevslide","actions":[{"kind":"exe_actiongroup","id":"NavigationRestrictionPreviousSlide_6PjbK2R0ik9"}]},{"kind":"ontransitionin","actions":[{"kind":"if_action","condition":{"statement":{"kind":"and","statements":[{"kind":"compare","operator":"eq","valuea":"_player.#TimelineCompleted_6PjbK2R0ik9","typea":"var","valueb":false,"typeb":"boolean"}]}},"thenActions":[{"kind":"enable_window_control","name":"next","enable":false},{"kind":"enable_window_control","name":"swiperight","enable":false}]},{"kind":"adjustvar","variable":"_player.LastSlideViewed_6cGRMxCZh5v","operator":"set","value":{"type":"string","value":"_player."}},{"kind":"adjustvar","variable":"_player.LastSlideViewed_6cGRMxCZh5v","operator":"add","value":{"type":"property","value":"$AbsoluteId"}}]},{"kind":"ontimelinecomplete","actions":[{"kind":"adjustvar","variable":"_player.TimelineCompleted_6PjbK2R0ik9","operator":"set","value":{"type":"boolean","value":true}},{"kind":"enable_window_control","name":"next","enable":true},{"kind":"enable_window_control","name":"swiperight","enable":true}]}],"slideLayers":[{"audiolib":[{"kind":"audio","assetId":17,"id":"64Vr6JuzqVW"}],"enableSeek":true,"enableReplay":true,"timeline":{"duration":23000,"events":[{"kind":"ontimelinetick","time":0,"actions":[{"kind":"media_seek","position":0,"objRef":{"type":"string","value":"64Vr6JuzqVW"}},{"kind":"media_play","objRef":{"type":"string","value":"64Vr6JuzqVW"}},{"kind":"set_volume","volume":75,"objRef":{"type":"string","value":"64Vr6JuzqVW"}},{"kind":"show","transition":"appear","objRef":{"type":"string","value":"68HyjyxZNJz"}},{"kind":"show","transition":"custom","animationId":"Entrance","reverse":false,"objRef":{"type":"string","value":"5hrc6BOvyNN"}},{"kind":"show","transition":"appear","objRef":{"type":"string","value":"5gwZ2bQbGVK"}},{"kind":"show","transition":"appear","objRef":{"type":"string","value":"6p5KszwQIx5"}}]},{"kind":"ontimelinetick","time":1000,"actions":[{"kind":"show","transition":"custom","animationId":"Entrance","reverse":false,"objRef":{"type":"string","value":"5od44FtXtkI"}}]},{"kind":"ontimelinetick","time":4000,"actions":[{"kind":"show","transition":"custom","animationId":"Entrance","reverse":false,"objRef":{"type":"string","value":"5i5JN7wjrW4"}}]},{"kind":"ontimelinetick","time":9000,"actions":[{"kind":"show","transition":"custom","animationId":"Entrance","reverse":false,"objRef":{"type":"string","value":"6jsiwKW0BPA"}},{"kind":"show","transition":"custom","animationId":"Entrance","reverse":false,"objRef":{"type":"string","value":"6S8HxsTwoTV"}}]}]},"objects":[{"kind":"vectorshape","rotation":0,"accType":"image","cliptobounds":false,"defaultAction":"","imagelib":[{"kind":"imagedata","assetId":0,"id":"01","url":"story_content/5eE7lMy0Hfo_80_DX2048_DY2048.swf","type":"normal","altText":"PSF_Body_Template_RV.png","width":1024,"height":640,"mobiledx":0,"mobiledy":0}],"shapemaskId":"","xPos":0,"yPos":0,"tabIndex":0,"tabEnabled":true,"xOffset":0,"yOffset":0,"rotateXPos":512,"rotateYPos":320,"scaleX":100,"scaleY":100,"alpha":100,"depth":1,"scrolling":false,"shuffleLock":false,"data":{"hotlinkId":"","accState":0,"vectorData":{"left":0,"top":0,"right":1024,"bottom":640,"altText":"PSF_Body_Template_RV.png","pngfb":false,"pr":{"l":"Lib","i":0}},"html5data":{"xPos":0,"yPos":0,"width":1024,"height":640,"strokewidth":0}},"width":1024,"height":640,"resume":false,"useHandCursor":true,"id":"5gwZ2bQbGVK"},{"kind":"vectorshape","rotation":0,"accType":"image","cliptobounds":false,"defaultAction":"","imagelib":[{"kind":"imagedata","assetId":1,"id":"01","url":"story_content/5hUzZTcnKKE_80_DX238_DY238.swf","type":"normal","altText":"New_Logo.png","width":238,"height":91,"mobiledx":0,"mobiledy":0}],"shapemaskId":"","xPos":881,"yPos":574,"tabIndex":7,"tabEnabled":true,"xOffset":0,"yOffset":0,"rotateXPos":59.5,"rotateYPos":22.5,"scaleX":100,"scaleY":100,"alpha":100,"depth":2,"scrolling":false,"shuffleLock":false,"data":{"hotlinkId":"","accState":0,"vectorData":{"left":0,"top":0,"right":119,"bottom":45,"altText":"New_Logo.png","pngfb":false,"pr":{"l":"Lib","i":1}},"html5data":{"xPos":0,"yPos":0,"width":119,"height":45,"strokewidth":0}},"width":119,"height":45,"resume":false,"useHandCursor":true,"id":"6p5KszwQIx5"},{"kind":"vectorshape","rotation":0,"accType":"text","cliptobounds":false,"defaultAction":"","textLib":[{"kind":"textdata","uniqueId":"68HyjyxZNJz_-2136687844","id":"01","linkId":"txt__default_68HyjyxZNJz","type":"vectortext","xPos":10,"yPos":5,"xAccOffset":10,"yAccOffset":5,"width":263,"height":55,"shadowIndex":-1,"scrollOverflow":false,"vartext":"<p style=\\"text-align:left;direction: ltr; padding-left: 0px\\"><span style=\\"font-family: \'Open Sans Charset0_v9TY33EDE6F2\',\'Open Sans\'; font-size:40px; color:#ffffff;line-height:54.47265625px;\\"><b style=\\"font-family: \'Open SansBold CharsBoldE47A47C6\',\'Open Sans\';\\">Task Fixation</b></span></p>","vectortext":{"left":0,"top":0,"right":273,"bottom":60,"pngfb":false,"pr":{"l":"Lib","i":120}}}],"shapemaskId":"","xPos":51,"yPos":34,"tabIndex":1,"tabEnabled":true,"xOffset":0,"yOffset":0,"rotateXPos":141.5,"rotateYPos":32.5,"scaleX":100,"scaleY":100,"alpha":100,"depth":3,"scrolling":true,"shuffleLock":false,"data":{"hotlinkId":"","accState":0,"vectorData":{"left":0,"top":0,"right":283,"bottom":65,"altText":"Task Fixation","pngfb":false,"pr":{"l":"Lib","i":119}},"html5data":{"xPos":0,"yPos":0,"width":283,"height":65,"strokewidth":0}},"width":283,"height":65,"resume":false,"useHandCursor":true,"id":"68HyjyxZNJz"},{"kind":"vectorshape","rotation":0,"accType":"text","cliptobounds":false,"defaultAction":"","textLib":[{"kind":"textdata","uniqueId":"5hrc6BOvyNN_-1568051247","id":"01","linkId":"txt__default_5hrc6BOvyNN","type":"vectortext","xPos":10,"yPos":5,"xAccOffset":10,"yAccOffset":5,"width":332,"height":38,"shadowIndex":-1,"scrollOverflow":false,"vartext":"<p style=\\"text-align:center;direction: ltr; padding-left: 0px\\"><span style=\\"font-family: \'Open Sans Charset0_v9TY33EDE6F2\',\'Open Sans\'; font-size:22.7556px; color:#ffffff;line-height:30.9888905050854px;\\"><b style=\\"font-family: \'Open SansBold CharsBoldE47A47C6\',\'Open Sans\';\\">Why Did This Happen?</b></span></p>","vectortext":{"left":0,"top":0,"right":303,"bottom":40,"pngfb":false,"pr":{"l":"Lib","i":122}}}],"shapemaskId":"","xPos":336,"yPos":136,"tabIndex":2,"tabEnabled":true,"xOffset":0,"yOffset":0,"rotateXPos":176,"rotateYPos":24,"scaleX":100,"scaleY":100,"alpha":100,"depth":4,"scrolling":true,"shuffleLock":false,"data":{"hotlinkId":"","accState":0,"vectorData":{"left":-2,"top":-2,"right":354,"bottom":50,"altText":"Why Did This Happen?","pngfb":false,"pr":{"l":"Lib","i":121}},"html5data":{"xPos":0,"yPos":0,"width":352,"height":48,"strokewidth":2}},"animations":[{"kind":"animation","id":"Entrance","duration":250,"hidetextatstart":true,"returntextatend":false,"animateshapewithtext":false,"tweens":[{"kind":"tween","time":0,"duration":250,"scale":{"path":[{"kind":"segment","startx":"$ScaleX","starty":"$ScaleY","dsx":"-90","dsy":"-90","endx":"100","endy":"100","dex":"0","dey":"0","startrelative":false,"endrelative":true}],"textonly":false,"useglobalaxes":true,"duration":250,"easing":"linear","easingdir":"easein"}}]}],"width":352,"height":48,"resume":false,"useHandCursor":true,"id":"5hrc6BOvyNN"},{"kind":"vectorshape","rotation":0,"accType":"text","cliptobounds":false,"defaultAction":"","textLib":[{"kind":"textdata","uniqueId":"5od44FtXtkI_1643786527","id":"01","linkId":"txt__default_5od44FtXtkI","type":"vectortext","xPos":10,"yPos":5,"xAccOffset":10,"yAccOffset":5,"width":500,"height":58,"shadowIndex":-1,"scrollOverflow":false,"vartext":"<p style=\\"text-align:left;direction: ltr; padding-left: 36px\\"><span style=\\"font-family: \'Wingdings Charset0_v8sYB58B7A1D\',\'Wingdings\'; font-size:24px; color:#17375e;line-height:27.768px; display: inline-block; text-align:left; min-width: 36px; margin-left: -36px;\\">&#167;</span><span style=\\"font-family: \'Articulate Charset0_v8MBBDD1F1C\',\'Articulate\'; font-size:24px; color:#17375e;line-height:27.768px;\\">The team suffered from </span><span style=\\"font-family: \'Articulate Charset0_v8MBBDD1F1C\',\'Articulate\'; font-size:24px; color:#c00000;line-height:27.768px;\\"><b style=\\"font-family: \'ArticulateBold CharBoldC2572EF3\',\'Articulate\';\\">TASK FIXATION </b></span><span style=\\"font-family: \'Articulate Charset0_v8MBBDD1F1C\',\'Articulate\'; font-size:24px; color:#17375e;line-height:27.768px;\\">and </span></p>","vectortext":{"left":0,"top":0,"right":498,"bottom":63,"pngfb":false,"pr":{"l":"Lib","i":124}}}],"shapemaskId":"","xPos":56,"yPos":216,"tabIndex":4,"tabEnabled":true,"xOffset":0,"yOffset":0,"rotateXPos":260,"rotateYPos":34,"scaleX":100,"scaleY":100,"alpha":100,"depth":5,"scrolling":true,"shuffleLock":false,"data":{"hotlinkId":"","accState":0,"vectorData":{"left":0,"top":0,"right":520,"bottom":68,"altText":"The team suffered from TASK FIXATION and ","pngfb":false,"pr":{"l":"Lib","i":123}},"html5data":{"xPos":0,"yPos":0,"width":520,"height":68,"strokewidth":0}},"animations":[{"kind":"animation","id":"Entrance","duration":750,"hidetextatstart":true,"animateshapewithtext":false,"tweens":[{"kind":"tween","time":0,"duration":750,"mask":{"type":"wipe","settings":[{"kind":"setting","name":"direction","value":"fromleft"}],"duration":750,"easing":"linear","easingdir":"easeinout"}}]}],"width":520,"height":68,"resume":false,"useHandCursor":true,"id":"5od44FtXtkI"},{"kind":"vectorshape","rotation":0,"accType":"text","cliptobounds":false,"defaultAction":"","textLib":[{"kind":"textdata","uniqueId":"5i5JN7wjrW4_-2125010851","id":"01","linkId":"txt__default_5i5JN7wjrW4","type":"vectortext","xPos":10,"yPos":5,"xAccOffset":10,"yAccOffset":5,"width":460,"height":87,"shadowIndex":-1,"scrollOverflow":false,"vartext":"<p style=\\"text-align:left;direction: ltr; padding-left: 36px\\"><span style=\\"font-family: \'Wingdings Charset0_v8sYB58B7A1D\',\'Wingdings\'; font-size:24px; color:#17375e;line-height:27.768px; display: inline-block; text-align:left; min-width: 36px; margin-left: -36px;\\">&#167;</span><span style=\\"font-family: \'Articulate Charset0_v8MBBDD1F1C\',\'Articulate\'; font-size:24px; color:#17375e;line-height:27.768px;\\">Loss of </span><span style=\\"font-family: \'Articulate Charset0_v8MBBDD1F1C\',\'Articulate\'; font-size:24px; color:#c00000;line-height:27.768px;\\"><b style=\\"font-family: \'ArticulateBold CharBoldC2572EF3\',\'Articulate\';\\">situational awareness.</b></span><br /><span style=\\"font-family: \'Articulate Charset0_v8MBBDD1F1C\',\'Articulate\'; font-size:24px; color:#254061;line-height:27.768px;\\">No one individual was maintaining awareness of the big picture</span></p>","vectortext":{"left":0,"top":0,"right":448,"bottom":92,"pngfb":false,"pr":{"l":"Lib","i":126}}}],"shapemaskId":"","xPos":56,"yPos":288,"tabIndex":6,"tabEnabled":true,"xOffset":0,"yOffset":0,"rotateXPos":240,"rotateYPos":48.5,"scaleX":100,"scaleY":100,"alpha":100,"depth":6,"scrolling":true,"shuffleLock":false,"data":{"hotlinkId":"","accState":0,"vectorData":{"left":0,"top":0,"right":480,"bottom":97,"altText":"Loss of situational awareness.\\rNo one individual was maintaining awareness of the big picture","pngfb":false,"pr":{"l":"Lib","i":125}},"html5data":{"xPos":0,"yPos":0,"width":480,"height":97,"strokewidth":0}},"animations":[{"kind":"animation","id":"Entrance","duration":750,"hidetextatstart":true,"animateshapewithtext":false,"tweens":[{"kind":"tween","time":0,"duration":750,"mask":{"type":"wipe","settings":[{"kind":"setting","name":"direction","value":"fromleft"}],"duration":750,"easing":"linear","easingdir":"easeinout"}}]}],"width":480,"height":97,"resume":false,"useHandCursor":true,"id":"5i5JN7wjrW4"},{"kind":"vectorshape","rotation":0,"accType":"image","cliptobounds":false,"defaultAction":"","imagelib":[{"kind":"imagedata","assetId":16,"id":"01","url":"story_content/6P4COhklpXR_80_DX816_DY816.swf","type":"normal","altText":"Pasted Image (880x724).png","width":816,"height":671,"mobiledx":0,"mobiledy":0}],"shapemaskId":"","xPos":1067,"yPos":200,"tabIndex":3,"tabEnabled":true,"xOffset":0,"yOffset":0,"rotateXPos":204,"rotateYPos":168,"scaleX":100,"scaleY":100,"alpha":100,"depth":7,"scrolling":true,"shuffleLock":false,"data":{"hotlinkId":"","accState":0,"vectorData":{"left":0,"top":0,"right":408,"bottom":336,"altText":"Pasted Image (880x724).png","pngfb":false,"pr":{"l":"Lib","i":127}},"html5data":{"xPos":0,"yPos":0,"width":408,"height":336,"strokewidth":0}},"animations":[{"kind":"animation","id":"Entrance","duration":500,"hidetextatstart":true,"animateshapewithtext":false,"tweens":[{"kind":"tween","time":0,"duration":500,"mask":{"type":"box","settings":[{"kind":"setting","name":"direction","value":"in"}],"duration":500,"easing":"linear","easingdir":"easeinout"}}]}],"width":408,"height":336,"resume":false,"useHandCursor":true,"id":"6jsiwKW0BPA"},{"kind":"vectorshape","rotation":0,"accType":"text","cliptobounds":false,"defaultAction":"","textLib":[{"kind":"textdata","uniqueId":"6S8HxsTwoTV_253253924","id":"01","linkId":"txt__default_6S8HxsTwoTV","type":"vectortext","xPos":10,"yPos":6,"xAccOffset":10,"yAccOffset":6,"width":358,"height":272,"shadowIndex":-1,"scrollOverflow":false,"vartext":"<p style=\\"text-align:center;direction: ltr; padding-left: 0px\\"><span style=\\"font-family: \'Articulate Charset0_v8MBBDD1F1C\',\'Articulate\'; font-size:22.7556px; color:#17375e;line-height:26.3281791508993px;\\">What is <br /></span><span style=\\"font-family: \'Articulate Charset0_v8MBBDD1F1C\',\'Articulate\'; font-size:22.7556px; color:#17375e;line-height:26.3281791508993px;\\">“Situational Awareness”?</span></p><p style=\\"text-align:left;direction: ltr; padding-left: 0px\\"><p style=\\"text-align:left;direction: ltr; padding-left: 0px\\"><span style=\\"font-family: \'Articulate Charset0_v8MBBDD1F1C\',\'Articulate\'; font-size:21.3333px; color:#17375e;line-height:24.6826666666667px;\\">It is:</span></p><p style=\\"text-align:left;direction: ltr; padding-left: 0px\\"><span style=\\"font-family: \'Articulate Charset0_v8MBBDD1F1C\',\'Articulate\'; font-size:21.3333px; color:#17375e;line-height:24.6826666666667px;\\">“Paying attention to what is going on around you.” </span></p><p style=\\"text-align:left;direction: ltr; padding-left: 0px\\"><span style=\\"font-family: \'Articulate Charset0_v8MBBDD1F1C\',\'Articulate\'; font-size:21.3333px; color:#17375e;line-height:24.6826666666667px;\\">Basically, the ability to scan the environment and sense danger, challenges, and opportunities, while maintaining the ability to conduct normal activities.</span></p></p>","vectortext":{"left":0,"top":0,"right":362,"bottom":278,"pngfb":false,"pr":{"l":"Lib","i":129}}}],"shapemaskId":"","xPos":586,"yPos":232,"tabIndex":5,"tabEnabled":true,"xOffset":0,"yOffset":0,"rotateXPos":188.5,"rotateYPos":142.5,"scaleX":100,"scaleY":100,"alpha":100,"depth":8,"scrolling":true,"shuffleLock":false,"data":{"hotlinkId":"","accState":0,"vectorData":{"left":-1,"top":-1,"right":379,"bottom":287,"altText":"What is \\r“Situational Awareness”?\\n\\nIt is:\\n“Paying attention to what is going on around you.” \\nBasically, the ability to scan the environment and sense danger, challenges, and opportunities, while maintaining the ability to conduct normal activities.","pngfb":false,"pr":{"l":"Lib","i":128}},"html5data":{"xPos":0,"yPos":0,"width":378,"height":286,"strokewidth":2}},"animations":[{"kind":"animation","id":"Entrance","duration":500,"hidetextatstart":true,"animateshapewithtext":false,"tweens":[{"kind":"tween","time":0,"duration":500,"mask":{"type":"circle","settings":[{"kind":"setting","name":"direction","value":"in"}],"duration":500,"easing":"linear","easingdir":"easeinout"}}]}],"width":378,"height":286,"resume":false,"useHandCursor":true,"id":"6S8HxsTwoTV"}],"startTime":-1,"elapsedTimeMode":"normal","animations":[{"kind":"animation","id":"66ZNSxtBHki","duration":700,"hidetextatstart":true,"animateshapewithtext":false,"tweens":[{"kind":"tween","time":0,"duration":700,"alpha":{"path":[{"kind":"segment","start":"0","dstart":"0","end":"100","dend":"0"}],"duration":700,"easing":"linear","easingdir":"easein"}}]}],"useHandCursor":false,"resume":false,"kind":"slidelayer","isBaseLayer":true}]}');
