# Supplementary material for: Code Response Training: Improving Interprofessional Communication
Source: MedEdPORTAL. 2021 May 19;17:11155. doi: 10.15766/mep_2374-8265.11155 (PMC8131416; doi:10.15766/mep_2374-8265.11155)
Supplement: Supplementary file 1 — Module 1 Patient Safety Fundamentals folderModule 2 Communication and Teamwork folderModule 3 Pulling It Together folderModule Instructions.docxFacilitators Guide.docxSimulation Case 1.docxSimulation Case 2.docxEquipment Checklist.docxObserver Checklist.docxDebriefing Guide.docxPostcourse Evaluation.docxShort-Term Follow-Up Activity.docxLong-Term Follow-Up Activity.docx [file mep_2374-8265.11155-s001.zip › A. Module 1 Patient Safety Fundamentals/html5/data/js/6U4Qn9iEx5R.js]

window.globalProvideData('slide', '{"title":"Quiz 1: High Reliability Organizations","trackViews":true,"showMenuResultIcon":false,"viewGroupId":"","historyGroupId":"","videoZoom":"","scrolling":false,"transition":"tween","slideLock":false,"navIndex":-1,"globalAudioId":"","thumbnailid":"","slideNumberInScene":6,"includeInSlideCounts":true,"presenterRef":{"id":"none"},"slideLayers":[{"audiolib":[{"kind":"audio","assetId":9,"id":"6NUxOApvZ7A"}],"enableSeek":true,"enableReplay":true,"timeline":{"duration":7132,"events":[{"kind":"ontimelinetick","time":0,"actions":[{"kind":"media_seek","position":0,"objRef":{"type":"string","value":"6NUxOApvZ7A"}},{"kind":"media_play","objRef":{"type":"string","value":"6NUxOApvZ7A"}},{"kind":"set_volume","volume":100,"objRef":{"type":"string","value":"6NUxOApvZ7A"}},{"kind":"show","transition":"appear","objRef":{"type":"string","value":"6RgYLCeb8Uq"}},{"kind":"show","transition":"appear","objRef":{"type":"string","value":"66Lnv0Fef7E"}},{"kind":"show","transition":"appear","objRef":{"type":"string","value":"66Lnv0Fef7E.62vzNmZSIX1"}},{"kind":"show","transition":"appear","objRef":{"type":"string","value":"66Lnv0Fef7E.68M4kBRcyPg"}},{"kind":"show","transition":"appear","objRef":{"type":"string","value":"66Lnv0Fef7E.5e5yu26dpv8"}},{"kind":"show","transition":"appear","objRef":{"type":"string","value":"66Lnv0Fef7E.5wyn92tvIPu"}},{"kind":"show","transition":"appear","objRef":{"type":"string","value":"66Lnv0Fef7E.65NmuMskF7B"}},{"kind":"show","transition":"appear","objRef":{"type":"string","value":"6MXGKVlMe5n"}},{"kind":"show","transition":"appear","objRef":{"type":"string","value":"5VKGvdysZbo"}},{"kind":"show","transition":"appear","objRef":{"type":"string","value":"5gwZ2bQbGVK"}},{"kind":"show","transition":"appear","objRef":{"type":"string","value":"6p5KszwQIx5"}}]}]},"objects":[{"kind":"vectorshape","rotation":0,"accType":"image","cliptobounds":false,"defaultAction":"","imagelib":[{"kind":"imagedata","assetId":0,"id":"01","url":"story_content/5eE7lMy0Hfo_80_DX2048_DY2048.swf","type":"normal","altText":"PSF_Body_Template_RV.png","width":1024,"height":640,"mobiledx":0,"mobiledy":0}],"shapemaskId":"","xPos":0,"yPos":0,"tabIndex":10,"tabEnabled":true,"xOffset":0,"yOffset":0,"rotateXPos":512,"rotateYPos":320,"scaleX":100,"scaleY":100,"alpha":100,"depth":1,"scrolling":false,"shuffleLock":false,"data":{"hotlinkId":"","accState":0,"vectorData":{"left":0,"top":0,"right":1024,"bottom":640,"altText":"PSF_Body_Template_RV.png","pngfb":false,"pr":{"l":"Lib","i":0}},"html5data":{"xPos":0,"yPos":0,"width":1024,"height":640,"strokewidth":0}},"width":1024,"height":640,"resume":false,"useHandCursor":true,"id":"5gwZ2bQbGVK"},{"kind":"vectorshape","rotation":0,"accType":"image","cliptobounds":false,"defaultAction":"","imagelib":[{"kind":"imagedata","assetId":1,"id":"01","url":"story_content/5hUzZTcnKKE_80_DX238_DY238.swf","type":"normal","altText":"New_Logo.png","width":238,"height":91,"mobiledx":0,"mobiledy":0}],"shapemaskId":"","xPos":881,"yPos":574,"tabIndex":20,"tabEnabled":true,"xOffset":0,"yOffset":0,"rotateXPos":59.5,"rotateYPos":22.5,"scaleX":100,"scaleY":100,"alpha":100,"depth":2,"scrolling":false,"shuffleLock":false,"data":{"hotlinkId":"","accState":0,"vectorData":{"left":0,"top":0,"right":119,"bottom":45,"altText":"New_Logo.png","pngfb":false,"pr":{"l":"Lib","i":1}},"html5data":{"xPos":0,"yPos":0,"width":119,"height":45,"strokewidth":0}},"width":119,"height":45,"resume":false,"useHandCursor":true,"id":"6p5KszwQIx5"},{"kind":"vectorshape","rotation":0,"accType":"text","cliptobounds":false,"defaultAction":"","shapemaskId":"","xPos":56,"yPos":136,"tabIndex":12,"tabEnabled":true,"xOffset":0,"yOffset":0,"rotateXPos":452,"rotateYPos":224,"scaleX":100,"scaleY":100,"alpha":100,"depth":3,"scrolling":true,"shuffleLock":false,"data":{"hotlinkId":"","accState":0,"vectorData":{"left":-3,"top":-3,"right":906,"bottom":450,"altText":"Rectangle 1","pngfb":false,"pr":{"l":"Lib","i":54}},"html5data":{"xPos":0,"yPos":0,"width":904,"height":448,"strokewidth":3}},"width":904,"height":448,"resume":false,"useHandCursor":true,"id":"6RgYLCeb8Uq"},{"kind":"scrollarea","contentwidth":945,"contentheight":375,"objects":[{"kind":"shufflegroup","objects":[{"kind":"vectorshape","rotation":0,"accType":"checkbox","cliptobounds":false,"defaultAction":"onrelease","textLib":[{"kind":"textdata","uniqueId":"6diqtB230dX_1236112032","id":"01","linkId":"txt__default_62vzNmZSIX1","type":"vectortext","xPos":10,"yPos":5,"xAccOffset":42,"yAccOffset":12,"width":860,"height":96,"shadowIndex":-1,"scrollOverflow":false,"vartext":"<p style=\\"text-align:left;direction: ltr; padding-left: 0px\\"><p style=\\"text-align:left;direction: ltr; padding-left: 0px\\"><span style=\\"font-family: \'Open Sans Charset0_v9TY33EDE6F2\',\'Open Sans\'; font-size:22.7556px; color:#254061;line-height:30.9888905050854px;\\"> A. Operate in high risk environments but have fewer “accidents” than<br /></span><span style=\\"font-family: \'Open Sans Charset0_v9TY33EDE6F2\',\'Open Sans\'; font-size:22.7556px; color:#254061;line-height:30.9888905050854px;\\">     would be expected</span></p></p>","vectortext":{"left":0,"top":0,"right":786,"bottom":108,"pngfb":false,"pr":{"l":"Lib","i":60}}}],"shapemaskId":"","xPos":24,"yPos":38,"tabIndex":14,"tabEnabled":true,"xOffset":0,"yOffset":0,"rotateXPos":461,"rotateYPos":60,"scaleX":100,"scaleY":100,"alpha":100,"depth":1,"scrolling":true,"shuffleLock":false,"data":{"hotlinkId":"","accState":0,"vectorData":{"left":-1,"top":-1,"right":922,"bottom":120,"altText":"\\n A. Operate in high risk environments but have fewer “accidents” than\\r     would be expected","pngfb":false,"pr":{"l":"Lib","i":56}},"html5data":{"xPos":0,"yPos":0,"width":922,"height":120,"strokewidth":3}},"states":[{"kind":"state","name":"_default_Disabled","data":{"hotlinkId":"","accState":1,"vectorData":{"left":-1,"top":-1,"right":922,"bottom":120,"altText":"\\n A. Operate in high risk environments but have fewer “accidents” than\\r     would be expected","pngfb":false,"pr":{"l":"Lib","i":56}},"html5data":{"xPos":-1,"yPos":-1,"width":923,"height":121,"strokewidth":3}}},{"kind":"state","name":"_default_Down","data":{"hotlinkId":"","accState":8,"vectorData":{"left":-1,"top":-1,"right":922,"bottom":120,"altText":"\\n A. Operate in high risk environments but have fewer “accidents” than\\r     would be expected","pngfb":false,"pr":{"l":"Lib","i":56}},"html5data":{"xPos":-1,"yPos":-1,"width":923,"height":121,"strokewidth":3}}},{"kind":"state","name":"_default_Selected","data":{"hotlinkId":"","accState":16,"vectorData":{"left":-1,"top":-1,"right":922,"bottom":120,"altText":"\\n A. Operate in high risk environments but have fewer “accidents” than\\r     would be expected","pngfb":false,"pr":{"l":"Lib","i":57}},"html5data":{"xPos":-1,"yPos":-1,"width":923,"height":121,"strokewidth":3}}},{"kind":"state","name":"_default_Selected_Disabled","data":{"hotlinkId":"","accState":17,"vectorData":{"left":-1,"top":-1,"right":922,"bottom":120,"altText":"\\n A. Operate in high risk environments but have fewer “accidents” than\\r     would be expected","pngfb":false,"pr":{"l":"Lib","i":57}},"html5data":{"xPos":-1,"yPos":-1,"width":923,"height":121,"strokewidth":3}}},{"kind":"state","name":"_default_Down_Selected","data":{"hotlinkId":"","accState":24,"vectorData":{"left":-1,"top":-1,"right":922,"bottom":120,"altText":"\\n A. Operate in high risk environments but have fewer “accidents” than\\r     would be expected","pngfb":false,"pr":{"l":"Lib","i":57}},"html5data":{"xPos":-1,"yPos":-1,"width":923,"height":121,"strokewidth":3}}},{"kind":"state","name":"_default_Hover","data":{"hotlinkId":"","accState":0,"vectorData":{"left":-1,"top":-1,"right":922,"bottom":120,"altText":"\\n A. Operate in high risk environments but have fewer “accidents” than\\r     would be expected","pngfb":false,"pr":{"l":"Lib","i":58}},"html5data":{"xPos":-1,"yPos":-1,"width":923,"height":121,"strokewidth":3}}},{"kind":"state","name":"_default_Hover_Disabled","data":{"hotlinkId":"","accState":1,"vectorData":{"left":-1,"top":-1,"right":922,"bottom":120,"altText":"\\n A. Operate in high risk environments but have fewer “accidents” than\\r     would be expected","pngfb":false,"pr":{"l":"Lib","i":58}},"html5data":{"xPos":-1,"yPos":-1,"width":923,"height":121,"strokewidth":3}}},{"kind":"state","name":"_default_Hover_Down","data":{"hotlinkId":"","accState":8,"vectorData":{"left":-1,"top":-1,"right":922,"bottom":120,"altText":"\\n A. Operate in high risk environments but have fewer “accidents” than\\r     would be expected","pngfb":false,"pr":{"l":"Lib","i":58}},"html5data":{"xPos":-1,"yPos":-1,"width":923,"height":121,"strokewidth":3}}},{"kind":"state","name":"_default_Hover_Selected","data":{"hotlinkId":"","accState":16,"vectorData":{"left":-1,"top":-1,"right":922,"bottom":120,"altText":"\\n A. Operate in high risk environments but have fewer “accidents” than\\r     would be expected","pngfb":false,"pr":{"l":"Lib","i":59}},"html5data":{"xPos":-1,"yPos":-1,"width":923,"height":121,"strokewidth":3}}},{"kind":"state","name":"_default_Hover_Selected_Disabled","data":{"hotlinkId":"","accState":17,"vectorData":{"left":-1,"top":-1,"right":922,"bottom":120,"altText":"\\n A. Operate in high risk environments but have fewer “accidents” than\\r     would be expected","pngfb":false,"pr":{"l":"Lib","i":59}},"html5data":{"xPos":-1,"yPos":-1,"width":923,"height":121,"strokewidth":3}}},{"kind":"state","name":"_default_Hover_Down_Selected","data":{"hotlinkId":"","accState":24,"vectorData":{"left":-1,"top":-1,"right":922,"bottom":120,"altText":"\\n A. Operate in high risk environments but have fewer “accidents” than\\r     would be expected","pngfb":false,"pr":{"l":"Lib","i":59}},"html5data":{"xPos":-1,"yPos":-1,"width":923,"height":121,"strokewidth":3}}}],"width":922,"height":120,"resume":true,"useHandCursor":true,"id":"62vzNmZSIX1","variables":[{"kind":"variable","name":"_hover","type":"boolean","value":false,"resume":true},{"kind":"variable","name":"_down","type":"boolean","value":false,"resume":true},{"kind":"variable","name":"_disabled","type":"boolean","value":false,"resume":true},{"kind":"variable","name":"_checked","type":"boolean","value":false,"resume":true},{"kind":"variable","name":"_state","type":"string","value":"_default","resume":true},{"kind":"variable","name":"_stateName","type":"string","value":"","resume":true},{"kind":"variable","name":"_tempStateName","type":"string","value":"","resume":false}],"actionGroups":{"ActGrpSetCheckedState":{"kind":"actiongroup","actions":[{"kind":"adjustvar","variable":"_checked","operator":"set","value":{"type":"boolean","value":true}},{"kind":"exe_actiongroup","id":"_player._setstates","scopeRef":{"type":"string","value":"_this"}}]},"ActGrpSetHoverState":{"kind":"actiongroup","actions":[{"kind":"adjustvar","variable":"_hover","operator":"set","value":{"type":"boolean","value":true}},{"kind":"exe_actiongroup","id":"_player._setstates","scopeRef":{"type":"string","value":"_this"}}]},"ActGrpClearHoverState":{"kind":"actiongroup","actions":[{"kind":"adjustvar","variable":"_hover","operator":"set","value":{"type":"boolean","value":false}},{"kind":"exe_actiongroup","id":"_player._setstates","scopeRef":{"type":"string","value":"_this"}}]},"ActGrpSetDisabledState":{"kind":"actiongroup","actions":[{"kind":"adjustvar","variable":"_disabled","operator":"set","value":{"type":"boolean","value":true}},{"kind":"exe_actiongroup","id":"_player._setstates","scopeRef":{"type":"string","value":"_this"}}]},"ActGrpSetDownState":{"kind":"actiongroup","actions":[{"kind":"adjustvar","variable":"_down","operator":"set","value":{"type":"boolean","value":true}},{"kind":"exe_actiongroup","id":"_player._setstates","scopeRef":{"type":"string","value":"_this"}}]},"ActGrpClearStateVars":{"kind":"actiongroup","actions":[{"kind":"adjustvar","variable":"_hover","operator":"set","value":{"type":"boolean","value":false}},{"kind":"adjustvar","variable":"_down","operator":"set","value":{"type":"boolean","value":false}},{"kind":"adjustvar","variable":"_disabled","operator":"set","value":{"type":"boolean","value":false}},{"kind":"adjustvar","variable":"_checked","operator":"set","value":{"type":"boolean","value":false}}]}},"events":[{"kind":"ontransitionin","actions":[{"kind":"exe_actiongroup","id":"_player._setstates","scopeRef":{"type":"string","value":"_this"}}]},{"kind":"onrollover","actions":[{"kind":"exe_actiongroup","id":"ActGrpSetHoverState","scopeRef":{"type":"string","value":"_this"}}]},{"kind":"onrollout","actions":[{"kind":"exe_actiongroup","id":"ActGrpClearHoverState","scopeRef":{"type":"string","value":"_this"}}]},{"kind":"onpress","actions":[{"kind":"exe_actiongroup","id":"ActGrpSetDownState","scopeRef":{"type":"string","value":"_this"}}]},{"kind":"onrelease","actions":[{"kind":"adjustvar","variable":"_checked","operator":"toggle"},{"kind":"adjustvar","variable":"_down","operator":"set","value":{"type":"boolean","value":false}},{"kind":"exe_actiongroup","id":"_player._setstates","scopeRef":{"type":"string","value":"_this"}}]},{"kind":"onreleaseoutside","actions":[{"kind":"adjustvar","variable":"_down","operator":"set","value":{"type":"boolean","value":false}},{"kind":"exe_actiongroup","id":"_player._setstates","scopeRef":{"type":"string","value":"_this"}}]}]},{"kind":"vectorshape","rotation":0,"accType":"checkbox","cliptobounds":false,"defaultAction":"onrelease","textLib":[{"kind":"textdata","uniqueId":"6FmZEZzpmX2_-1046808828","id":"01","linkId":"txt__default_68M4kBRcyPg","type":"vectortext","xPos":10,"yPos":5,"xAccOffset":42,"yAccOffset":12,"width":860,"height":32,"shadowIndex":-1,"scrollOverflow":false,"vartext":"<p style=\\"text-align:left;direction: ltr; padding-left: 0px\\"><span style=\\"font-family: \'Open Sans Charset0_v9TY33EDE6F2\',\'Open Sans\'; font-size:22.7556px; color:#254061;line-height:30.9888905050854px;\\"> B. Are preoccupied with risk</span></p>","vectortext":{"left":0,"top":0,"right":347,"bottom":44,"pngfb":false,"pr":{"l":"Lib","i":65}}}],"shapemaskId":"","xPos":24,"yPos":152,"tabIndex":15,"tabEnabled":true,"xOffset":0,"yOffset":0,"rotateXPos":461,"rotateYPos":28,"scaleX":100,"scaleY":100,"alpha":100,"depth":2,"scrolling":true,"shuffleLock":false,"data":{"hotlinkId":"","accState":0,"vectorData":{"left":-1,"top":-1,"right":922,"bottom":56,"altText":" B. Are preoccupied with risk","pngfb":false,"pr":{"l":"Lib","i":61}},"html5data":{"xPos":0,"yPos":0,"width":922,"height":56,"strokewidth":3}},"states":[{"kind":"state","name":"_default_Disabled","data":{"hotlinkId":"","accState":1,"vectorData":{"left":-1,"top":-1,"right":922,"bottom":56,"altText":" B. Are preoccupied with risk","pngfb":false,"pr":{"l":"Lib","i":61}},"html5data":{"xPos":-1,"yPos":-1,"width":923,"height":57,"strokewidth":3}}},{"kind":"state","name":"_default_Down","data":{"hotlinkId":"","accState":8,"vectorData":{"left":-1,"top":-1,"right":922,"bottom":56,"altText":" B. Are preoccupied with risk","pngfb":false,"pr":{"l":"Lib","i":61}},"html5data":{"xPos":-1,"yPos":-1,"width":923,"height":57,"strokewidth":3}}},{"kind":"state","name":"_default_Selected","data":{"hotlinkId":"","accState":16,"vectorData":{"left":-1,"top":-1,"right":922,"bottom":56,"altText":" B. Are preoccupied with risk","pngfb":false,"pr":{"l":"Lib","i":62}},"html5data":{"xPos":-1,"yPos":-1,"width":923,"height":57,"strokewidth":3}}},{"kind":"state","name":"_default_Selected_Disabled","data":{"hotlinkId":"","accState":17,"vectorData":{"left":-1,"top":-1,"right":922,"bottom":56,"altText":" B. Are preoccupied with risk","pngfb":false,"pr":{"l":"Lib","i":62}},"html5data":{"xPos":-1,"yPos":-1,"width":923,"height":57,"strokewidth":3}}},{"kind":"state","name":"_default_Down_Selected","data":{"hotlinkId":"","accState":24,"vectorData":{"left":-1,"top":-1,"right":922,"bottom":56,"altText":" B. Are preoccupied with risk","pngfb":false,"pr":{"l":"Lib","i":62}},"html5data":{"xPos":-1,"yPos":-1,"width":923,"height":57,"strokewidth":3}}},{"kind":"state","name":"_default_Hover","data":{"hotlinkId":"","accState":0,"vectorData":{"left":-1,"top":-1,"right":922,"bottom":56,"altText":" B. Are preoccupied with risk","pngfb":false,"pr":{"l":"Lib","i":63}},"html5data":{"xPos":-1,"yPos":-1,"width":923,"height":57,"strokewidth":3}}},{"kind":"state","name":"_default_Hover_Disabled","data":{"hotlinkId":"","accState":1,"vectorData":{"left":-1,"top":-1,"right":922,"bottom":56,"altText":" B. Are preoccupied with risk","pngfb":false,"pr":{"l":"Lib","i":63}},"html5data":{"xPos":-1,"yPos":-1,"width":923,"height":57,"strokewidth":3}}},{"kind":"state","name":"_default_Hover_Down","data":{"hotlinkId":"","accState":8,"vectorData":{"left":-1,"top":-1,"right":922,"bottom":56,"altText":" B. Are preoccupied with risk","pngfb":false,"pr":{"l":"Lib","i":63}},"html5data":{"xPos":-1,"yPos":-1,"width":923,"height":57,"strokewidth":3}}},{"kind":"state","name":"_default_Hover_Selected","data":{"hotlinkId":"","accState":16,"vectorData":{"left":-1,"top":-1,"right":922,"bottom":56,"altText":" B. Are preoccupied with risk","pngfb":false,"pr":{"l":"Lib","i":64}},"html5data":{"xPos":-1,"yPos":-1,"width":923,"height":57,"strokewidth":3}}},{"kind":"state","name":"_default_Hover_Selected_Disabled","data":{"hotlinkId":"","accState":17,"vectorData":{"left":-1,"top":-1,"right":922,"bottom":56,"altText":" B. Are preoccupied with risk","pngfb":false,"pr":{"l":"Lib","i":64}},"html5data":{"xPos":-1,"yPos":-1,"width":923,"height":57,"strokewidth":3}}},{"kind":"state","name":"_default_Hover_Down_Selected","data":{"hotlinkId":"","accState":24,"vectorData":{"left":-1,"top":-1,"right":922,"bottom":56,"altText":" B. Are preoccupied with risk","pngfb":false,"pr":{"l":"Lib","i":64}},"html5data":{"xPos":-1,"yPos":-1,"width":923,"height":57,"strokewidth":3}}}],"width":922,"height":56,"resume":true,"useHandCursor":true,"id":"68M4kBRcyPg","variables":[{"kind":"variable","name":"_hover","type":"boolean","value":false,"resume":true},{"kind":"variable","name":"_down","type":"boolean","value":false,"resume":true},{"kind":"variable","name":"_disabled","type":"boolean","value":false,"resume":true},{"kind":"variable","name":"_checked","type":"boolean","value":false,"resume":true},{"kind":"variable","name":"_state","type":"string","value":"_default","resume":true},{"kind":"variable","name":"_stateName","type":"string","value":"","resume":true},{"kind":"variable","name":"_tempStateName","type":"string","value":"","resume":false}],"actionGroups":{"ActGrpSetCheckedState":{"kind":"actiongroup","actions":[{"kind":"adjustvar","variable":"_checked","operator":"set","value":{"type":"boolean","value":true}},{"kind":"exe_actiongroup","id":"_player._setstates","scopeRef":{"type":"string","value":"_this"}}]},"ActGrpSetHoverState":{"kind":"actiongroup","actions":[{"kind":"adjustvar","variable":"_hover","operator":"set","value":{"type":"boolean","value":true}},{"kind":"exe_actiongroup","id":"_player._setstates","scopeRef":{"type":"string","value":"_this"}}]},"ActGrpClearHoverState":{"kind":"actiongroup","actions":[{"kind":"adjustvar","variable":"_hover","operator":"set","value":{"type":"boolean","value":false}},{"kind":"exe_actiongroup","id":"_player._setstates","scopeRef":{"type":"string","value":"_this"}}]},"ActGrpSetDisabledState":{"kind":"actiongroup","actions":[{"kind":"adjustvar","variable":"_disabled","operator":"set","value":{"type":"boolean","value":true}},{"kind":"exe_actiongroup","id":"_player._setstates","scopeRef":{"type":"string","value":"_this"}}]},"ActGrpSetDownState":{"kind":"actiongroup","actions":[{"kind":"adjustvar","variable":"_down","operator":"set","value":{"type":"boolean","value":true}},{"kind":"exe_actiongroup","id":"_player._setstates","scopeRef":{"type":"string","value":"_this"}}]},"ActGrpClearStateVars":{"kind":"actiongroup","actions":[{"kind":"adjustvar","variable":"_hover","operator":"set","value":{"type":"boolean","value":false}},{"kind":"adjustvar","variable":"_down","operator":"set","value":{"type":"boolean","value":false}},{"kind":"adjustvar","variable":"_disabled","operator":"set","value":{"type":"boolean","value":false}},{"kind":"adjustvar","variable":"_checked","operator":"set","value":{"type":"boolean","value":false}}]}},"events":[{"kind":"ontransitionin","actions":[{"kind":"exe_actiongroup","id":"_player._setstates","scopeRef":{"type":"string","value":"_this"}}]},{"kind":"onrollover","actions":[{"kind":"exe_actiongroup","id":"ActGrpSetHoverState","scopeRef":{"type":"string","value":"_this"}}]},{"kind":"onrollout","actions":[{"kind":"exe_actiongroup","id":"ActGrpClearHoverState","scopeRef":{"type":"string","value":"_this"}}]},{"kind":"onpress","actions":[{"kind":"exe_actiongroup","id":"ActGrpSetDownState","scopeRef":{"type":"string","value":"_this"}}]},{"kind":"onrelease","actions":[{"kind":"adjustvar","variable":"_checked","operator":"toggle"},{"kind":"adjustvar","variable":"_down","operator":"set","value":{"type":"boolean","value":false}},{"kind":"exe_actiongroup","id":"_player._setstates","scopeRef":{"type":"string","value":"_this"}}]},{"kind":"onreleaseoutside","actions":[{"kind":"adjustvar","variable":"_down","operator":"set","value":{"type":"boolean","value":false}},{"kind":"exe_actiongroup","id":"_player._setstates","scopeRef":{"type":"string","value":"_this"}}]}]},{"kind":"vectorshape","rotation":0,"accType":"checkbox","cliptobounds":false,"defaultAction":"onrelease","textLib":[{"kind":"textdata","uniqueId":"5dSmrqUic60_145022827","id":"01","linkId":"txt__default_5e5yu26dpv8","type":"vectortext","xPos":10,"yPos":5,"xAccOffset":42,"yAccOffset":12,"width":860,"height":32,"shadowIndex":-1,"scrollOverflow":false,"vartext":"<p style=\\"text-align:left;direction: ltr; padding-left: 0px\\"><span style=\\"font-family: \'Open Sans Charset0_v9TY33EDE6F2\',\'Open Sans\'; font-size:22.7556px; color:#254061;line-height:30.9888905050854px;\\"> C. Defer to the expertise of front line workers</span></p>","vectortext":{"left":0,"top":0,"right":533,"bottom":44,"pngfb":false,"pr":{"l":"Lib","i":66}}}],"shapemaskId":"","xPos":24,"yPos":208,"tabIndex":16,"tabEnabled":true,"xOffset":0,"yOffset":0,"rotateXPos":461,"rotateYPos":28,"scaleX":100,"scaleY":100,"alpha":100,"depth":3,"scrolling":true,"shuffleLock":false,"data":{"hotlinkId":"","accState":0,"vectorData":{"left":-1,"top":-1,"right":922,"bottom":56,"altText":" C. Defer to the expertise of front line workers","pngfb":false,"pr":{"l":"Lib","i":61}},"html5data":{"xPos":0,"yPos":0,"width":922,"height":56,"strokewidth":3}},"states":[{"kind":"state","name":"_default_Disabled","data":{"hotlinkId":"","accState":1,"vectorData":{"left":-1,"top":-1,"right":922,"bottom":56,"altText":" C. Defer to the expertise of front line workers","pngfb":false,"pr":{"l":"Lib","i":61}},"html5data":{"xPos":-1,"yPos":-1,"width":923,"height":57,"strokewidth":3}}},{"kind":"state","name":"_default_Down","data":{"hotlinkId":"","accState":8,"vectorData":{"left":-1,"top":-1,"right":922,"bottom":56,"altText":" C. Defer to the expertise of front line workers","pngfb":false,"pr":{"l":"Lib","i":61}},"html5data":{"xPos":-1,"yPos":-1,"width":923,"height":57,"strokewidth":3}}},{"kind":"state","name":"_default_Selected","data":{"hotlinkId":"","accState":16,"vectorData":{"left":-1,"top":-1,"right":922,"bottom":56,"altText":" C. Defer to the expertise of front line workers","pngfb":false,"pr":{"l":"Lib","i":62}},"html5data":{"xPos":-1,"yPos":-1,"width":923,"height":57,"strokewidth":3}}},{"kind":"state","name":"_default_Selected_Disabled","data":{"hotlinkId":"","accState":17,"vectorData":{"left":-1,"top":-1,"right":922,"bottom":56,"altText":" C. Defer to the expertise of front line workers","pngfb":false,"pr":{"l":"Lib","i":62}},"html5data":{"xPos":-1,"yPos":-1,"width":923,"height":57,"strokewidth":3}}},{"kind":"state","name":"_default_Down_Selected","data":{"hotlinkId":"","accState":24,"vectorData":{"left":-1,"top":-1,"right":922,"bottom":56,"altText":" C. Defer to the expertise of front line workers","pngfb":false,"pr":{"l":"Lib","i":62}},"html5data":{"xPos":-1,"yPos":-1,"width":923,"height":57,"strokewidth":3}}},{"kind":"state","name":"_default_Hover","data":{"hotlinkId":"","accState":0,"vectorData":{"left":-1,"top":-1,"right":922,"bottom":56,"altText":" C. Defer to the expertise of front line workers","pngfb":false,"pr":{"l":"Lib","i":63}},"html5data":{"xPos":-1,"yPos":-1,"width":923,"height":57,"strokewidth":3}}},{"kind":"state","name":"_default_Hover_Disabled","data":{"hotlinkId":"","accState":1,"vectorData":{"left":-1,"top":-1,"right":922,"bottom":56,"altText":" C. Defer to the expertise of front line workers","pngfb":false,"pr":{"l":"Lib","i":63}},"html5data":{"xPos":-1,"yPos":-1,"width":923,"height":57,"strokewidth":3}}},{"kind":"state","name":"_default_Hover_Down","data":{"hotlinkId":"","accState":8,"vectorData":{"left":-1,"top":-1,"right":922,"bottom":56,"altText":" C. Defer to the expertise of front line workers","pngfb":false,"pr":{"l":"Lib","i":63}},"html5data":{"xPos":-1,"yPos":-1,"width":923,"height":57,"strokewidth":3}}},{"kind":"state","name":"_default_Hover_Selected","data":{"hotlinkId":"","accState":16,"vectorData":{"left":-1,"top":-1,"right":922,"bottom":56,"altText":" C. Defer to the expertise of front line workers","pngfb":false,"pr":{"l":"Lib","i":64}},"html5data":{"xPos":-1,"yPos":-1,"width":923,"height":57,"strokewidth":3}}},{"kind":"state","name":"_default_Hover_Selected_Disabled","data":{"hotlinkId":"","accState":17,"vectorData":{"left":-1,"top":-1,"right":922,"bottom":56,"altText":" C. Defer to the expertise of front line workers","pngfb":false,"pr":{"l":"Lib","i":64}},"html5data":{"xPos":-1,"yPos":-1,"width":923,"height":57,"strokewidth":3}}},{"kind":"state","name":"_default_Hover_Down_Selected","data":{"hotlinkId":"","accState":24,"vectorData":{"left":-1,"top":-1,"right":922,"bottom":56,"altText":" C. Defer to the expertise of front line workers","pngfb":false,"pr":{"l":"Lib","i":64}},"html5data":{"xPos":-1,"yPos":-1,"width":923,"height":57,"strokewidth":3}}}],"width":922,"height":56,"resume":true,"useHandCursor":true,"id":"5e5yu26dpv8","variables":[{"kind":"variable","name":"_hover","type":"boolean","value":false,"resume":true},{"kind":"variable","name":"_down","type":"boolean","value":false,"resume":true},{"kind":"variable","name":"_disabled","type":"boolean","value":false,"resume":true},{"kind":"variable","name":"_checked","type":"boolean","value":false,"resume":true},{"kind":"variable","name":"_state","type":"string","value":"_default","resume":true},{"kind":"variable","name":"_stateName","type":"string","value":"","resume":true},{"kind":"variable","name":"_tempStateName","type":"string","value":"","resume":false}],"actionGroups":{"ActGrpSetCheckedState":{"kind":"actiongroup","actions":[{"kind":"adjustvar","variable":"_checked","operator":"set","value":{"type":"boolean","value":true}},{"kind":"exe_actiongroup","id":"_player._setstates","scopeRef":{"type":"string","value":"_this"}}]},"ActGrpSetHoverState":{"kind":"actiongroup","actions":[{"kind":"adjustvar","variable":"_hover","operator":"set","value":{"type":"boolean","value":true}},{"kind":"exe_actiongroup","id":"_player._setstates","scopeRef":{"type":"string","value":"_this"}}]},"ActGrpClearHoverState":{"kind":"actiongroup","actions":[{"kind":"adjustvar","variable":"_hover","operator":"set","value":{"type":"boolean","value":false}},{"kind":"exe_actiongroup","id":"_player._setstates","scopeRef":{"type":"string","value":"_this"}}]},"ActGrpSetDisabledState":{"kind":"actiongroup","actions":[{"kind":"adjustvar","variable":"_disabled","operator":"set","value":{"type":"boolean","value":true}},{"kind":"exe_actiongroup","id":"_player._setstates","scopeRef":{"type":"string","value":"_this"}}]},"ActGrpSetDownState":{"kind":"actiongroup","actions":[{"kind":"adjustvar","variable":"_down","operator":"set","value":{"type":"boolean","value":true}},{"kind":"exe_actiongroup","id":"_player._setstates","scopeRef":{"type":"string","value":"_this"}}]},"ActGrpClearStateVars":{"kind":"actiongroup","actions":[{"kind":"adjustvar","variable":"_hover","operator":"set","value":{"type":"boolean","value":false}},{"kind":"adjustvar","variable":"_down","operator":"set","value":{"type":"boolean","value":false}},{"kind":"adjustvar","variable":"_disabled","operator":"set","value":{"type":"boolean","value":false}},{"kind":"adjustvar","variable":"_checked","operator":"set","value":{"type":"boolean","value":false}}]}},"events":[{"kind":"ontransitionin","actions":[{"kind":"exe_actiongroup","id":"_player._setstates","scopeRef":{"type":"string","value":"_this"}}]},{"kind":"onrollover","actions":[{"kind":"exe_actiongroup","id":"ActGrpSetHoverState","scopeRef":{"type":"string","value":"_this"}}]},{"kind":"onrollout","actions":[{"kind":"exe_actiongroup","id":"ActGrpClearHoverState","scopeRef":{"type":"string","value":"_this"}}]},{"kind":"onpress","actions":[{"kind":"exe_actiongroup","id":"ActGrpSetDownState","scopeRef":{"type":"string","value":"_this"}}]},{"kind":"onrelease","actions":[{"kind":"adjustvar","variable":"_checked","operator":"toggle"},{"kind":"adjustvar","variable":"_down","operator":"set","value":{"type":"boolean","value":false}},{"kind":"exe_actiongroup","id":"_player._setstates","scopeRef":{"type":"string","value":"_this"}}]},{"kind":"onreleaseoutside","actions":[{"kind":"adjustvar","variable":"_down","operator":"set","value":{"type":"boolean","value":false}},{"kind":"exe_actiongroup","id":"_player._setstates","scopeRef":{"type":"string","value":"_this"}}]}]},{"kind":"vectorshape","rotation":0,"accType":"checkbox","cliptobounds":false,"defaultAction":"onrelease","textLib":[{"kind":"textdata","uniqueId":"5uyE6yO7w7D_1913027530","id":"01","linkId":"txt__default_5wyn92tvIPu","type":"vectortext","xPos":10,"yPos":5,"xAccOffset":42,"yAccOffset":12,"width":860,"height":32,"shadowIndex":-1,"scrollOverflow":false,"vartext":"<p style=\\"text-align:left;direction: ltr; padding-left: 0px\\"><span style=\\"font-family: \'Open Sans Charset0_v9TY33EDE6F2\',\'Open Sans\'; font-size:22.7556px; color:#254061;line-height:30.9888905050854px;\\"> D. A, B, and C</span></p>","vectortext":{"left":0,"top":0,"right":193,"bottom":44,"pngfb":false,"pr":{"l":"Lib","i":69}}}],"shapemaskId":"","xPos":24,"yPos":264,"tabIndex":17,"tabEnabled":true,"xOffset":0,"yOffset":0,"rotateXPos":461,"rotateYPos":28,"scaleX":100,"scaleY":100,"alpha":100,"depth":4,"scrolling":true,"shuffleLock":false,"data":{"hotlinkId":"","accState":0,"vectorData":{"left":-1,"top":-1,"right":922,"bottom":56,"altText":" D. A, B, and C","pngfb":false,"pr":{"l":"Lib","i":61}},"html5data":{"xPos":0,"yPos":0,"width":922,"height":56,"strokewidth":3}},"states":[{"kind":"state","name":"_default_Disabled","data":{"hotlinkId":"","accState":1,"vectorData":{"left":-1,"top":-1,"right":922,"bottom":56,"altText":" D. A, B, and C","pngfb":false,"pr":{"l":"Lib","i":61}},"html5data":{"xPos":-1,"yPos":-1,"width":923,"height":57,"strokewidth":3}}},{"kind":"state","name":"_default_Review","data":{"hotlinkId":"","accState":0,"vectorData":{"left":-9,"top":-1,"right":922,"bottom":56,"altText":" D. A, B, and C","pngfb":false,"pr":{"l":"Lib","i":67}},"html5data":{"xPos":-9,"yPos":-1,"width":931,"height":57,"strokewidth":3}}},{"kind":"state","name":"_default_Disabled_Review","data":{"hotlinkId":"","accState":1,"vectorData":{"left":-9,"top":-1,"right":922,"bottom":56,"altText":" D. A, B, and C","pngfb":false,"pr":{"l":"Lib","i":67}},"html5data":{"xPos":-9,"yPos":-1,"width":931,"height":57,"strokewidth":3}}},{"kind":"state","name":"_default_Down","data":{"hotlinkId":"","accState":8,"vectorData":{"left":-1,"top":-1,"right":922,"bottom":56,"altText":" D. A, B, and C","pngfb":false,"pr":{"l":"Lib","i":61}},"html5data":{"xPos":-1,"yPos":-1,"width":923,"height":57,"strokewidth":3}}},{"kind":"state","name":"_default_Selected","data":{"hotlinkId":"","accState":16,"vectorData":{"left":-1,"top":-1,"right":922,"bottom":56,"altText":" D. A, B, and C","pngfb":false,"pr":{"l":"Lib","i":62}},"html5data":{"xPos":-1,"yPos":-1,"width":923,"height":57,"strokewidth":3}}},{"kind":"state","name":"_default_Selected_Disabled","data":{"hotlinkId":"","accState":17,"vectorData":{"left":-1,"top":-1,"right":922,"bottom":56,"altText":" D. A, B, and C","pngfb":false,"pr":{"l":"Lib","i":62}},"html5data":{"xPos":-1,"yPos":-1,"width":923,"height":57,"strokewidth":3}}},{"kind":"state","name":"_default_Selected_Review","data":{"hotlinkId":"","accState":16,"vectorData":{"left":-9,"top":-1,"right":922,"bottom":56,"altText":" D. A, B, and C","pngfb":false,"pr":{"l":"Lib","i":68}},"html5data":{"xPos":-9,"yPos":-1,"width":931,"height":57,"strokewidth":3}}},{"kind":"state","name":"_default_Selected_Disabled_Review","data":{"hotlinkId":"","accState":17,"vectorData":{"left":-9,"top":-1,"right":922,"bottom":56,"altText":" D. A, B, and C","pngfb":false,"pr":{"l":"Lib","i":68}},"html5data":{"xPos":-9,"yPos":-1,"width":931,"height":57,"strokewidth":3}}},{"kind":"state","name":"_default_Down_Selected","data":{"hotlinkId":"","accState":24,"vectorData":{"left":-1,"top":-1,"right":922,"bottom":56,"altText":" D. A, B, and C","pngfb":false,"pr":{"l":"Lib","i":62}},"html5data":{"xPos":-1,"yPos":-1,"width":923,"height":57,"strokewidth":3}}},{"kind":"state","name":"_default_Hover","data":{"hotlinkId":"","accState":0,"vectorData":{"left":-1,"top":-1,"right":922,"bottom":56,"altText":" D. A, B, and C","pngfb":false,"pr":{"l":"Lib","i":63}},"html5data":{"xPos":-1,"yPos":-1,"width":923,"height":57,"strokewidth":3}}},{"kind":"state","name":"_default_Hover_Disabled","data":{"hotlinkId":"","accState":1,"vectorData":{"left":-1,"top":-1,"right":922,"bottom":56,"altText":" D. A, B, and C","pngfb":false,"pr":{"l":"Lib","i":63}},"html5data":{"xPos":-1,"yPos":-1,"width":923,"height":57,"strokewidth":3}}},{"kind":"state","name":"_default_Hover_Down","data":{"hotlinkId":"","accState":8,"vectorData":{"left":-1,"top":-1,"right":922,"bottom":56,"altText":" D. A, B, and C","pngfb":false,"pr":{"l":"Lib","i":63}},"html5data":{"xPos":-1,"yPos":-1,"width":923,"height":57,"strokewidth":3}}},{"kind":"state","name":"_default_Hover_Selected","data":{"hotlinkId":"","accState":16,"vectorData":{"left":-1,"top":-1,"right":922,"bottom":56,"altText":" D. A, B, and C","pngfb":false,"pr":{"l":"Lib","i":64}},"html5data":{"xPos":-1,"yPos":-1,"width":923,"height":57,"strokewidth":3}}},{"kind":"state","name":"_default_Hover_Selected_Disabled","data":{"hotlinkId":"","accState":17,"vectorData":{"left":-1,"top":-1,"right":922,"bottom":56,"altText":" D. A, B, and C","pngfb":false,"pr":{"l":"Lib","i":64}},"html5data":{"xPos":-1,"yPos":-1,"width":923,"height":57,"strokewidth":3}}},{"kind":"state","name":"_default_Hover_Down_Selected","data":{"hotlinkId":"","accState":24,"vectorData":{"left":-1,"top":-1,"right":922,"bottom":56,"altText":" D. A, B, and C","pngfb":false,"pr":{"l":"Lib","i":64}},"html5data":{"xPos":-1,"yPos":-1,"width":923,"height":57,"strokewidth":3}}}],"width":922,"height":56,"resume":true,"useHandCursor":true,"id":"5wyn92tvIPu","variables":[{"kind":"variable","name":"_hover","type":"boolean","value":false,"resume":true},{"kind":"variable","name":"_down","type":"boolean","value":false,"resume":true},{"kind":"variable","name":"_disabled","type":"boolean","value":false,"resume":true},{"kind":"variable","name":"_checked","type":"boolean","value":false,"resume":true},{"kind":"variable","name":"_review","type":"boolean","value":false,"resume":true},{"kind":"variable","name":"_state","type":"string","value":"_default","resume":true},{"kind":"variable","name":"_stateName","type":"string","value":"","resume":true},{"kind":"variable","name":"_tempStateName","type":"string","value":"","resume":false}],"actionGroups":{"ActGrpSetCheckedState":{"kind":"actiongroup","actions":[{"kind":"adjustvar","variable":"_checked","operator":"set","value":{"type":"boolean","value":true}},{"kind":"exe_actiongroup","id":"_player._setstates","scopeRef":{"type":"string","value":"_this"}}]},"ActGrpSetHoverState":{"kind":"actiongroup","actions":[{"kind":"adjustvar","variable":"_hover","operator":"set","value":{"type":"boolean","value":true}},{"kind":"exe_actiongroup","id":"_player._setstates","scopeRef":{"type":"string","value":"_this"}}]},"ActGrpClearHoverState":{"kind":"actiongroup","actions":[{"kind":"adjustvar","variable":"_hover","operator":"set","value":{"type":"boolean","value":false}},{"kind":"exe_actiongroup","id":"_player._setstates","scopeRef":{"type":"string","value":"_this"}}]},"ActGrpSetDisabledState":{"kind":"actiongroup","actions":[{"kind":"adjustvar","variable":"_disabled","operator":"set","value":{"type":"boolean","value":true}},{"kind":"exe_actiongroup","id":"_player._setstates","scopeRef":{"type":"string","value":"_this"}}]},"ActGrpSetDownState":{"kind":"actiongroup","actions":[{"kind":"adjustvar","variable":"_down","operator":"set","value":{"type":"boolean","value":true}},{"kind":"exe_actiongroup","id":"_player._setstates","scopeRef":{"type":"string","value":"_this"}}]},"ActGrpSetReviewState":{"kind":"actiongroup","actions":[{"kind":"adjustvar","variable":"_review","operator":"set","value":{"type":"boolean","value":true}},{"kind":"adjustvar","variable":"_disabled","operator":"set","value":{"type":"boolean","value":true}},{"kind":"exe_actiongroup","id":"_player._setstates","scopeRef":{"type":"string","value":"_this"}}]},"ActGrpClearStateVars":{"kind":"actiongroup","actions":[{"kind":"adjustvar","variable":"_hover","operator":"set","value":{"type":"boolean","value":false}},{"kind":"adjustvar","variable":"_down","operator":"set","value":{"type":"boolean","value":false}},{"kind":"adjustvar","variable":"_disabled","operator":"set","value":{"type":"boolean","value":false}},{"kind":"adjustvar","variable":"_checked","operator":"set","value":{"type":"boolean","value":false}},{"kind":"adjustvar","variable":"_review","operator":"set","value":{"type":"boolean","value":false}}]}},"events":[{"kind":"ontransitionin","actions":[{"kind":"exe_actiongroup","id":"_player._setstates","scopeRef":{"type":"string","value":"_this"}}]},{"kind":"onrollover","actions":[{"kind":"exe_actiongroup","id":"ActGrpSetHoverState","scopeRef":{"type":"string","value":"_this"}}]},{"kind":"onrollout","actions":[{"kind":"exe_actiongroup","id":"ActGrpClearHoverState","scopeRef":{"type":"string","value":"_this"}}]},{"kind":"onpress","actions":[{"kind":"exe_actiongroup","id":"ActGrpSetDownState","scopeRef":{"type":"string","value":"_this"}}]},{"kind":"onrelease","actions":[{"kind":"adjustvar","variable":"_checked","operator":"toggle"},{"kind":"adjustvar","variable":"_down","operator":"set","value":{"type":"boolean","value":false}},{"kind":"exe_actiongroup","id":"_player._setstates","scopeRef":{"type":"string","value":"_this"}}]},{"kind":"onreleaseoutside","actions":[{"kind":"adjustvar","variable":"_down","operator":"set","value":{"type":"boolean","value":false}},{"kind":"exe_actiongroup","id":"_player._setstates","scopeRef":{"type":"string","value":"_this"}}]}]},{"kind":"vectorshape","rotation":0,"accType":"checkbox","cliptobounds":false,"defaultAction":"onrelease","textLib":[{"kind":"textdata","uniqueId":"5t6Bz3aVAuM_1275718849","id":"01","linkId":"txt__default_65NmuMskF7B","type":"vectortext","xPos":10,"yPos":5,"xAccOffset":42,"yAccOffset":12,"width":860,"height":32,"shadowIndex":-1,"scrollOverflow":false,"vartext":"<p style=\\"text-align:left;direction: ltr; padding-left: 0px\\"><span style=\\"font-family: \'Open Sans Charset0_v9TY33EDE6F2\',\'Open Sans\'; font-size:22.7556px; color:#254061;line-height:30.9888905050854px;\\"> E. A and C</span></p>","vectortext":{"left":0,"top":0,"right":156,"bottom":44,"pngfb":false,"pr":{"l":"Lib","i":70}}}],"shapemaskId":"","xPos":24,"yPos":320,"tabIndex":18,"tabEnabled":true,"xOffset":0,"yOffset":0,"rotateXPos":461,"rotateYPos":28,"scaleX":100,"scaleY":100,"alpha":100,"depth":5,"scrolling":true,"shuffleLock":false,"data":{"hotlinkId":"","accState":0,"vectorData":{"left":-1,"top":-1,"right":922,"bottom":56,"altText":" E. A and C","pngfb":false,"pr":{"l":"Lib","i":61}},"html5data":{"xPos":0,"yPos":0,"width":922,"height":56,"strokewidth":3}},"states":[{"kind":"state","name":"_default_Disabled","data":{"hotlinkId":"","accState":1,"vectorData":{"left":-1,"top":-1,"right":922,"bottom":56,"altText":" E. A and C","pngfb":false,"pr":{"l":"Lib","i":61}},"html5data":{"xPos":-1,"yPos":-1,"width":923,"height":57,"strokewidth":3}}},{"kind":"state","name":"_default_Down","data":{"hotlinkId":"","accState":8,"vectorData":{"left":-1,"top":-1,"right":922,"bottom":56,"altText":" E. A and C","pngfb":false,"pr":{"l":"Lib","i":61}},"html5data":{"xPos":-1,"yPos":-1,"width":923,"height":57,"strokewidth":3}}},{"kind":"state","name":"_default_Selected","data":{"hotlinkId":"","accState":16,"vectorData":{"left":-1,"top":-1,"right":922,"bottom":56,"altText":" E. A and C","pngfb":false,"pr":{"l":"Lib","i":62}},"html5data":{"xPos":-1,"yPos":-1,"width":923,"height":57,"strokewidth":3}}},{"kind":"state","name":"_default_Selected_Disabled","data":{"hotlinkId":"","accState":17,"vectorData":{"left":-1,"top":-1,"right":922,"bottom":56,"altText":" E. A and C","pngfb":false,"pr":{"l":"Lib","i":62}},"html5data":{"xPos":-1,"yPos":-1,"width":923,"height":57,"strokewidth":3}}},{"kind":"state","name":"_default_Down_Selected","data":{"hotlinkId":"","accState":24,"vectorData":{"left":-1,"top":-1,"right":922,"bottom":56,"altText":" E. A and C","pngfb":false,"pr":{"l":"Lib","i":62}},"html5data":{"xPos":-1,"yPos":-1,"width":923,"height":57,"strokewidth":3}}},{"kind":"state","name":"_default_Hover","data":{"hotlinkId":"","accState":0,"vectorData":{"left":-1,"top":-1,"right":922,"bottom":56,"altText":" E. A and C","pngfb":false,"pr":{"l":"Lib","i":63}},"html5data":{"xPos":-1,"yPos":-1,"width":923,"height":57,"strokewidth":3}}},{"kind":"state","name":"_default_Hover_Disabled","data":{"hotlinkId":"","accState":1,"vectorData":{"left":-1,"top":-1,"right":922,"bottom":56,"altText":" E. A and C","pngfb":false,"pr":{"l":"Lib","i":63}},"html5data":{"xPos":-1,"yPos":-1,"width":923,"height":57,"strokewidth":3}}},{"kind":"state","name":"_default_Hover_Down","data":{"hotlinkId":"","accState":8,"vectorData":{"left":-1,"top":-1,"right":922,"bottom":56,"altText":" E. A and C","pngfb":false,"pr":{"l":"Lib","i":63}},"html5data":{"xPos":-1,"yPos":-1,"width":923,"height":57,"strokewidth":3}}},{"kind":"state","name":"_default_Hover_Selected","data":{"hotlinkId":"","accState":16,"vectorData":{"left":-1,"top":-1,"right":922,"bottom":56,"altText":" E. A and C","pngfb":false,"pr":{"l":"Lib","i":64}},"html5data":{"xPos":-1,"yPos":-1,"width":923,"height":57,"strokewidth":3}}},{"kind":"state","name":"_default_Hover_Selected_Disabled","data":{"hotlinkId":"","accState":17,"vectorData":{"left":-1,"top":-1,"right":922,"bottom":56,"altText":" E. A and C","pngfb":false,"pr":{"l":"Lib","i":64}},"html5data":{"xPos":-1,"yPos":-1,"width":923,"height":57,"strokewidth":3}}},{"kind":"state","name":"_default_Hover_Down_Selected","data":{"hotlinkId":"","accState":24,"vectorData":{"left":-1,"top":-1,"right":922,"bottom":56,"altText":" E. A and C","pngfb":false,"pr":{"l":"Lib","i":64}},"html5data":{"xPos":-1,"yPos":-1,"width":923,"height":57,"strokewidth":3}}}],"width":922,"height":56,"resume":true,"useHandCursor":true,"id":"65NmuMskF7B","variables":[{"kind":"variable","name":"_hover","type":"boolean","value":false,"resume":true},{"kind":"variable","name":"_down","type":"boolean","value":false,"resume":true},{"kind":"variable","name":"_disabled","type":"boolean","value":false,"resume":true},{"kind":"variable","name":"_checked","type":"boolean","value":false,"resume":true},{"kind":"variable","name":"_state","type":"string","value":"_default","resume":true},{"kind":"variable","name":"_stateName","type":"string","value":"","resume":true},{"kind":"variable","name":"_tempStateName","type":"string","value":"","resume":false}],"actionGroups":{"ActGrpSetCheckedState":{"kind":"actiongroup","actions":[{"kind":"adjustvar","variable":"_checked","operator":"set","value":{"type":"boolean","value":true}},{"kind":"exe_actiongroup","id":"_player._setstates","scopeRef":{"type":"string","value":"_this"}}]},"ActGrpSetHoverState":{"kind":"actiongroup","actions":[{"kind":"adjustvar","variable":"_hover","operator":"set","value":{"type":"boolean","value":true}},{"kind":"exe_actiongroup","id":"_player._setstates","scopeRef":{"type":"string","value":"_this"}}]},"ActGrpClearHoverState":{"kind":"actiongroup","actions":[{"kind":"adjustvar","variable":"_hover","operator":"set","value":{"type":"boolean","value":false}},{"kind":"exe_actiongroup","id":"_player._setstates","scopeRef":{"type":"string","value":"_this"}}]},"ActGrpSetDisabledState":{"kind":"actiongroup","actions":[{"kind":"adjustvar","variable":"_disabled","operator":"set","value":{"type":"boolean","value":true}},{"kind":"exe_actiongroup","id":"_player._setstates","scopeRef":{"type":"string","value":"_this"}}]},"ActGrpSetDownState":{"kind":"actiongroup","actions":[{"kind":"adjustvar","variable":"_down","operator":"set","value":{"type":"boolean","value":true}},{"kind":"exe_actiongroup","id":"_player._setstates","scopeRef":{"type":"string","value":"_this"}}]},"ActGrpClearStateVars":{"kind":"actiongroup","actions":[{"kind":"adjustvar","variable":"_hover","operator":"set","value":{"type":"boolean","value":false}},{"kind":"adjustvar","variable":"_down","operator":"set","value":{"type":"boolean","value":false}},{"kind":"adjustvar","variable":"_disabled","operator":"set","value":{"type":"boolean","value":false}},{"kind":"adjustvar","variable":"_checked","operator":"set","value":{"type":"boolean","value":false}}]}},"events":[{"kind":"ontransitionin","actions":[{"kind":"exe_actiongroup","id":"_player._setstates","scopeRef":{"type":"string","value":"_this"}}]},{"kind":"onrollover","actions":[{"kind":"exe_actiongroup","id":"ActGrpSetHoverState","scopeRef":{"type":"string","value":"_this"}}]},{"kind":"onrollout","actions":[{"kind":"exe_actiongroup","id":"ActGrpClearHoverState","scopeRef":{"type":"string","value":"_this"}}]},{"kind":"onpress","actions":[{"kind":"exe_actiongroup","id":"ActGrpSetDownState","scopeRef":{"type":"string","value":"_this"}}]},{"kind":"onrelease","actions":[{"kind":"adjustvar","variable":"_checked","operator":"toggle"},{"kind":"adjustvar","variable":"_down","operator":"set","value":{"type":"boolean","value":false}},{"kind":"exe_actiongroup","id":"_player._setstates","scopeRef":{"type":"string","value":"_this"}}]},{"kind":"onreleaseoutside","actions":[{"kind":"adjustvar","variable":"_down","operator":"set","value":{"type":"boolean","value":false}},{"kind":"exe_actiongroup","id":"_player._setstates","scopeRef":{"type":"string","value":"_this"}}]}]}],"shuffle":false,"depth":1,"shapemaskId":"","xPos":0,"yPos":0,"tabIndex":-1,"tabEnabled":true,"xOffset":0,"yOffset":0,"rotateXPos":0,"rotateYPos":0,"scaleX":100,"scaleY":100,"alpha":100,"rotation":0,"scrolling":true,"shuffleLock":false,"width":0,"height":0,"resume":false,"useHandCursor":true,"id":""}],"shapemaskId":"","xPos":56,"yPos":142,"tabIndex":13,"tabEnabled":false,"xOffset":0,"yOffset":0,"rotateXPos":461,"rotateYPos":249,"scaleX":100,"scaleY":100,"alpha":100,"rotation":0,"depth":4,"scrolling":true,"shuffleLock":false,"data":{"hotlinkId":"","accState":0,"html5data":{"url":"","xPos":0,"yPos":0,"width":921,"height":497,"strokewidth":0}},"width":945,"height":497,"resume":false,"useHandCursor":true,"background":{"type":"vector","vectorData":{"left":0,"top":0,"right":946,"bottom":498,"altText":"Multiple Response","pngfb":false,"pr":{"l":"Lib","i":55}}},"id":"66Lnv0Fef7E"},{"kind":"vectorshape","rotation":0,"accType":"text","cliptobounds":false,"defaultAction":"","textLib":[{"kind":"textdata","uniqueId":"6MXGKVlMe5n_-536453845","id":"01","linkId":"txt__default_6MXGKVlMe5n","type":"vectortext","xPos":10,"yPos":5,"xAccOffset":10,"yAccOffset":5,"width":684,"height":38,"shadowIndex":-1,"scrollOverflow":false,"vartext":"<p style=\\"text-align:left;direction: ltr; padding-left: 0px\\"><span style=\\"font-family: \'Articulate Charset0_v8MBBDD1F1C\',\'Articulate\'; font-size:32px; color:#376092;line-height:37.024px;\\"><b style=\\"font-family: \'ArticulateBold CharBoldC2572EF3\',\'Articulate\';\\">High Reliability Organizations:</b></span></p>","vectortext":{"left":0,"top":0,"right":473,"bottom":43,"pngfb":false,"pr":{"l":"Lib","i":72}}}],"shapemaskId":"","xPos":88,"yPos":150,"tabIndex":19,"tabEnabled":true,"xOffset":0,"yOffset":0,"rotateXPos":352,"rotateYPos":24,"scaleX":100,"scaleY":100,"alpha":100,"depth":5,"scrolling":true,"shuffleLock":false,"data":{"hotlinkId":"","accState":0,"vectorData":{"left":0,"top":0,"right":704,"bottom":48,"altText":"High Reliability Organizations:","pngfb":false,"pr":{"l":"Lib","i":71}},"html5data":{"xPos":0,"yPos":0,"width":704,"height":48,"strokewidth":0}},"width":704,"height":48,"resume":false,"useHandCursor":true,"id":"6MXGKVlMe5n"},{"kind":"vectorshape","rotation":0,"accType":"text","cliptobounds":false,"defaultAction":"","textLib":[{"kind":"textdata","uniqueId":"5VKGvdysZbo_1651476966","id":"01","linkId":"txt__default_5VKGvdysZbo","type":"vectortext","xPos":10,"yPos":5,"xAccOffset":10,"yAccOffset":5,"width":734,"height":55,"shadowIndex":-1,"scrollOverflow":false,"vartext":"<p style=\\"text-align:left;direction: ltr; padding-left: 0px\\"><span style=\\"font-family: \'Open Sans Charset0_v9TY33EDE6F2\',\'Open Sans\'; font-size:40px; color:#ffffff;line-height:54.47265625px;\\"><b style=\\"font-family: \'Open SansBold CharsBoldE47A47C6\',\'Open Sans\';\\">Quiz 1: High Reliability Organizations</b></span></p>","vectortext":{"left":0,"top":0,"right":744,"bottom":60,"pngfb":false,"pr":{"l":"Lib","i":74}}}],"shapemaskId":"","xPos":51,"yPos":34,"tabIndex":11,"tabEnabled":true,"xOffset":0,"yOffset":0,"rotateXPos":377,"rotateYPos":32.5,"scaleX":100,"scaleY":100,"alpha":100,"depth":6,"scrolling":true,"shuffleLock":false,"data":{"hotlinkId":"","accState":0,"vectorData":{"left":0,"top":0,"right":754,"bottom":65,"altText":"Quiz 1: High Reliability Organizations","pngfb":false,"pr":{"l":"Lib","i":73}},"html5data":{"xPos":0,"yPos":0,"width":754,"height":65,"strokewidth":0}},"width":754,"height":65,"resume":false,"useHandCursor":true,"id":"5VKGvdysZbo"},{"kind":"vectorshape","rotation":0,"accType":"text","cliptobounds":false,"defaultAction":"","textLib":[{"kind":"textdata","uniqueId":"66Lnv0Fef7E_CorrectReview","id":"01","linkId":"66Lnv0Fef7E_CorrectReview","type":"vectortext","xPos":0,"yPos":0,"xAccOffset":0,"yAccOffset":0,"width":0,"height":0,"shadowIndex":-1,"scrollOverflow":false,"vectortext":{"left":0,"top":0,"right":552,"bottom":37,"pngfb":false,"pr":{"l":"Lib","i":76}}}],"shapemaskId":"","xPos":0,"yPos":600,"tabIndex":21,"tabEnabled":true,"xOffset":0,"yOffset":0,"rotateXPos":512,"rotateYPos":20,"scaleX":100,"scaleY":100,"alpha":100,"depth":7,"scrolling":true,"shuffleLock":false,"data":{"hotlinkId":"","accState":0,"vectorData":{"left":-1,"top":-1,"right":1024,"bottom":40,"altText":"Correct","pngfb":false,"pr":{"l":"Lib","i":75}},"html5data":{"xPos":1,"yPos":1,"width":1021,"height":37,"strokewidth":2}},"width":1024,"height":40,"resume":false,"useHandCursor":true,"id":"66Lnv0Fef7E_CorrectReview","events":[{"kind":"onrelease","actions":[{"kind":"hide","transition":"appear","objRef":{"type":"string","value":"_this"}}]}]},{"kind":"vectorshape","rotation":0,"accType":"text","cliptobounds":false,"defaultAction":"","textLib":[{"kind":"textdata","uniqueId":"66Lnv0Fef7E_IncorrectReview","id":"01","linkId":"66Lnv0Fef7E_IncorrectReview","type":"vectortext","xPos":0,"yPos":0,"xAccOffset":0,"yAccOffset":0,"width":0,"height":0,"shadowIndex":-1,"scrollOverflow":false,"vectortext":{"left":0,"top":0,"right":561,"bottom":37,"pngfb":false,"pr":{"l":"Lib","i":78}}}],"shapemaskId":"","xPos":0,"yPos":600,"tabIndex":22,"tabEnabled":true,"xOffset":0,"yOffset":0,"rotateXPos":512,"rotateYPos":20,"scaleX":100,"scaleY":100,"alpha":100,"depth":8,"scrolling":true,"shuffleLock":false,"data":{"hotlinkId":"","accState":0,"vectorData":{"left":-1,"top":-1,"right":1024,"bottom":40,"altText":"Incorrect","pngfb":false,"pr":{"l":"Lib","i":77}},"html5data":{"xPos":1,"yPos":1,"width":1021,"height":37,"strokewidth":2}},"width":1024,"height":40,"resume":false,"useHandCursor":true,"id":"66Lnv0Fef7E_IncorrectReview","events":[{"kind":"onrelease","actions":[{"kind":"hide","transition":"appear","objRef":{"type":"string","value":"_this"}}]}]}],"startTime":-1,"elapsedTimeMode":"normal","animations":[{"kind":"animation","id":"67RsSzPolMr","duration":700,"hidetextatstart":true,"animateshapewithtext":false,"tweens":[{"kind":"tween","time":0,"duration":700,"alpha":{"path":[{"kind":"segment","start":"0","dstart":"0","end":"100","dend":"0"}],"duration":700,"easing":"linear","easingdir":"easein"}}]}],"useHandCursor":false,"resume":false,"kind":"slidelayer","isBaseLayer":true},{"kind":"slidelayer","depth":0,"modal":true,"pauseParent":true,"rotateXPos":512,"rotateYPos":320,"tabIndex":-1,"enableSeek":true,"enableReplay":true,"lmsId":"","timeline":{"duration":14499,"events":[{"kind":"ontimelinetick","time":0,"actions":[{"kind":"media_seek","position":0,"objRef":{"type":"string","value":"6pwsMhhxVQV"}},{"kind":"media_play","objRef":{"type":"string","value":"6pwsMhhxVQV"}},{"kind":"set_volume","volume":100,"objRef":{"type":"string","value":"6pwsMhhxVQV"}},{"kind":"show","transition":"appear","objRef":{"type":"string","value":"6HtMArNCTs0"}},{"kind":"show","transition":"appear","objRef":{"type":"string","value":"6Ckta0YAQca"}},{"kind":"show","transition":"appear","objRef":{"type":"string","value":"6ULXVCSWxjc"}},{"kind":"show","transition":"appear","objRef":{"type":"string","value":"67F1PIeokp7"}},{"kind":"show","transition":"appear","objRef":{"type":"string","value":"5zn4ncnxwIt"}}]}]},"objects":[{"kind":"vectorshape","rotation":0,"accType":"text","cliptobounds":false,"defaultAction":"","shapemaskId":"","xPos":202,"yPos":207,"tabIndex":0,"tabEnabled":true,"xOffset":0,"yOffset":0,"rotateXPos":310,"rotateYPos":112.5,"scaleX":100,"scaleY":100,"alpha":100,"depth":1,"scrolling":false,"shuffleLock":false,"data":{"hotlinkId":"","accState":0,"vectorData":{"left":-2,"top":-2,"right":622,"bottom":227,"altText":"Rectangle 3","pngfb":false,"pr":{"l":"Lib","i":79}},"html5data":{"xPos":0,"yPos":0,"width":621,"height":226,"strokewidth":1}},"width":620,"height":225,"resume":true,"useHandCursor":true,"id":"67F1PIeokp7"},{"kind":"vectorshape","rotation":0,"accType":"text","cliptobounds":false,"defaultAction":"","shapemaskId":"","xPos":228,"yPos":270,"tabIndex":2,"tabEnabled":true,"xOffset":0,"yOffset":0,"rotateXPos":284,"rotateYPos":-0.5,"scaleX":100,"scaleY":100,"alpha":100,"depth":2,"scrolling":false,"shuffleLock":false,"data":{"hotlinkId":"","accState":0,"vectorData":{"left":-2,"top":-2,"right":571,"bottom":2,"altText":"Line 5","pngfb":false,"pr":{"l":"Lib","i":80}},"html5data":{"xPos":0,"yPos":0,"width":569,"height":0,"strokewidth":1}},"width":569,"height":0,"resume":true,"useHandCursor":true,"id":"5zn4ncnxwIt"},{"kind":"vectorshape","rotation":0,"accType":"text","cliptobounds":false,"defaultAction":"","textLib":[{"kind":"textdata","uniqueId":"6HtMArNCTs0_-747284934","id":"01","linkId":"txt__default_6HtMArNCTs0","type":"vectortext","xPos":10,"yPos":5,"xAccOffset":10,"yAccOffset":5,"width":549,"height":35,"shadowIndex":-1,"scrollOverflow":false,"vartext":"<p style=\\"text-align:left;direction: ltr; padding-left: 0px\\"><span style=\\"font-family: \'Open Sans Charset0_v9TY33EDE6F2\',\'Open Sans\'; font-size:26.5481px; color:#454545;line-height:36.1537050120533px;\\"><b style=\\"font-family: \'Open SansBold CharsBoldE47A47C6\',\'Open Sans\';\\">Incorrect</b></span></p>","vectortext":{"left":0,"top":0,"right":119,"bottom":39,"pngfb":false,"pr":{"l":"Lib","i":82}}}],"shapemaskId":"","xPos":228,"yPos":222,"tabIndex":1,"tabEnabled":true,"xOffset":0,"yOffset":0,"rotateXPos":284.5,"rotateYPos":22.5,"scaleX":100,"scaleY":100,"alpha":100,"depth":3,"scrolling":true,"shuffleLock":false,"data":{"hotlinkId":"","accState":0,"vectorData":{"left":0,"top":0,"right":569,"bottom":46,"altText":"Incorrect","pngfb":false,"pr":{"l":"Lib","i":81}},"html5data":{"xPos":0,"yPos":0,"width":569,"height":46,"strokewidth":0}},"width":569,"height":45,"resume":true,"useHandCursor":true,"id":"6HtMArNCTs0"},{"kind":"vectorshape","rotation":0,"accType":"text","cliptobounds":false,"defaultAction":"","textLib":[{"kind":"textdata","uniqueId":"6Ckta0YAQca_1894554400","id":"01","linkId":"txt__default_6Ckta0YAQca","type":"vectortext","xPos":10,"yPos":5,"xAccOffset":10,"yAccOffset":5,"width":549,"height":81,"shadowIndex":-1,"scrollOverflow":false,"vartext":"<p style=\\"text-align:left;direction: ltr; padding-left: 0px\\"><span style=\\"font-family: \'Open Sans Charset0_v9TY33EDE6F2\',\'Open Sans\'; font-size:22.7556px; color:#454545;line-height:30.9888905050854px;\\">You did not select the correct response.</span></p>","vectortext":{"left":0,"top":0,"right":434,"bottom":37,"pngfb":false,"pr":{"l":"Lib","i":84}}}],"shapemaskId":"","xPos":228,"yPos":277,"tabIndex":3,"tabEnabled":true,"xOffset":0,"yOffset":0,"rotateXPos":284.5,"rotateYPos":45.5,"scaleX":100,"scaleY":100,"alpha":100,"depth":4,"scrolling":true,"shuffleLock":false,"data":{"hotlinkId":"","accState":0,"vectorData":{"left":0,"top":0,"right":569,"bottom":92,"altText":"You did not select the correct response.","pngfb":false,"pr":{"l":"Lib","i":83}},"html5data":{"xPos":0,"yPos":0,"width":569,"height":92,"strokewidth":0}},"width":569,"height":91,"resume":true,"useHandCursor":true,"id":"6Ckta0YAQca"},{"kind":"vectorshape","rotation":0,"accType":"button","cliptobounds":false,"defaultAction":"onrelease","textLib":[{"kind":"textdata","uniqueId":"6ahlCjIhECX_172904336","id":"01","linkId":"txt__default_6ULXVCSWxjc","type":"vectortext","xPos":4,"yPos":2,"xAccOffset":4,"yAccOffset":2,"width":170,"height":32,"shadowIndex":-1,"scrollOverflow":false,"vartext":"<p style=\\"text-align:center;direction: ltr; padding-left: 0px\\"><span style=\\"font-family: \'Open Sans Charset0_v9TY33EDE6F2\',\'Open Sans\'; font-size:26.5481px; color:#ffffff;line-height:36.1537050120533px;\\"><b style=\\"font-family: \'Open SansBold CharsBoldE47A47C6\',\'Open Sans\';\\">Continue</b></span></p>","vectortext":{"left":0,"top":0,"right":139,"bottom":33,"pngfb":false,"pr":{"l":"Lib","i":87}}}],"shapemaskId":"","xPos":424,"yPos":383,"tabIndex":4,"tabEnabled":true,"xOffset":0,"yOffset":0,"rotateXPos":89,"rotateYPos":18,"scaleX":100,"scaleY":100,"alpha":100,"depth":5,"scrolling":true,"shuffleLock":false,"data":{"hotlinkId":"","accState":0,"vectorData":{"left":-2,"top":-2,"right":179,"bottom":37,"altText":"Continue","pngfb":false,"pr":{"l":"Lib","i":85}},"html5data":{"xPos":0,"yPos":0,"width":178,"height":36,"strokewidth":1}},"states":[{"kind":"state","name":"_default_Disabled","data":{"hotlinkId":"","accState":1,"vectorData":{"left":-2,"top":-2,"right":179,"bottom":37,"altText":"Continue","pngfb":false,"pr":{"l":"Lib","i":85}},"html5data":{"xPos":-2,"yPos":-2,"width":181,"height":39,"strokewidth":1}}},{"kind":"state","name":"_default_Down","data":{"hotlinkId":"","accState":8,"vectorData":{"left":-2,"top":-2,"right":179,"bottom":37,"altText":"Continue","pngfb":false,"pr":{"l":"Lib","i":86}},"html5data":{"xPos":-2,"yPos":-2,"width":181,"height":39,"strokewidth":1}}},{"kind":"state","name":"_default_Visited","data":{"hotlinkId":"","accState":0,"vectorData":{"left":-2,"top":-2,"right":179,"bottom":37,"altText":"Continue","pngfb":false,"pr":{"l":"Lib","i":85}},"html5data":{"xPos":-2,"yPos":-2,"width":181,"height":39,"strokewidth":1}}},{"kind":"state","name":"_default_Visited_Disabled","data":{"hotlinkId":"","accState":1,"vectorData":{"left":-2,"top":-2,"right":179,"bottom":37,"altText":"Continue","pngfb":false,"pr":{"l":"Lib","i":85}},"html5data":{"xPos":-2,"yPos":-2,"width":181,"height":39,"strokewidth":1}}},{"kind":"state","name":"_default_Down_Visited","data":{"hotlinkId":"","accState":8,"vectorData":{"left":-2,"top":-2,"right":179,"bottom":37,"altText":"Continue","pngfb":false,"pr":{"l":"Lib","i":86}},"html5data":{"xPos":-2,"yPos":-2,"width":181,"height":39,"strokewidth":1}}},{"kind":"state","name":"_default_Hover","data":{"hotlinkId":"","accState":0,"vectorData":{"left":-2,"top":-2,"right":179,"bottom":37,"altText":"Continue","pngfb":false,"pr":{"l":"Lib","i":86}},"html5data":{"xPos":-2,"yPos":-2,"width":181,"height":39,"strokewidth":1}}},{"kind":"state","name":"_default_Hover_Disabled","data":{"hotlinkId":"","accState":1,"vectorData":{"left":-2,"top":-2,"right":179,"bottom":37,"altText":"Continue","pngfb":false,"pr":{"l":"Lib","i":86}},"html5data":{"xPos":-2,"yPos":-2,"width":181,"height":39,"strokewidth":1}}},{"kind":"state","name":"_default_Hover_Down","data":{"hotlinkId":"","accState":8,"vectorData":{"left":-2,"top":-2,"right":179,"bottom":37,"altText":"Continue","pngfb":false,"pr":{"l":"Lib","i":86}},"html5data":{"xPos":-2,"yPos":-2,"width":181,"height":39,"strokewidth":1}}},{"kind":"state","name":"_default_Hover_Visited","data":{"hotlinkId":"","accState":0,"vectorData":{"left":-2,"top":-2,"right":179,"bottom":37,"altText":"Continue","pngfb":false,"pr":{"l":"Lib","i":86}},"html5data":{"xPos":-2,"yPos":-2,"width":181,"height":39,"strokewidth":1}}},{"kind":"state","name":"_default_Hover_Visited_Disabled","data":{"hotlinkId":"","accState":1,"vectorData":{"left":-2,"top":-2,"right":179,"bottom":37,"altText":"Continue","pngfb":false,"pr":{"l":"Lib","i":86}},"html5data":{"xPos":-2,"yPos":-2,"width":181,"height":39,"strokewidth":1}}},{"kind":"state","name":"_default_Hover_Down_Visited","data":{"hotlinkId":"","accState":8,"vectorData":{"left":-2,"top":-2,"right":179,"bottom":37,"altText":"Continue","pngfb":false,"pr":{"l":"Lib","i":86}},"html5data":{"xPos":-2,"yPos":-2,"width":181,"height":39,"strokewidth":1}}}],"width":178,"height":36,"resume":true,"useHandCursor":true,"id":"6ULXVCSWxjc","variables":[{"kind":"variable","name":"_hover","type":"boolean","value":false,"resume":true},{"kind":"variable","name":"_down","type":"boolean","value":false,"resume":true},{"kind":"variable","name":"_disabled","type":"boolean","value":false,"resume":true},{"kind":"variable","name":"_visited","type":"boolean","value":false,"resume":true},{"kind":"variable","name":"_savevisited","type":"boolean","value":false,"resume":true},{"kind":"variable","name":"_state","type":"string","value":"_default","resume":true},{"kind":"variable","name":"_stateName","type":"string","value":"","resume":true},{"kind":"variable","name":"_tempStateName","type":"string","value":"","resume":false}],"actionGroups":{"ActGrpSetVisitedState":{"kind":"actiongroup","actions":[{"kind":"adjustvar","variable":"_savevisited","operator":"set","value":{"type":"var","value":"#_visited"}},{"kind":"adjustvar","variable":"_visited","operator":"set","value":{"type":"boolean","value":true}},{"kind":"exe_actiongroup","id":"_player._setstates","scopeRef":{"type":"string","value":"_this"}}]},"ActGrpSetHoverState":{"kind":"actiongroup","actions":[{"kind":"adjustvar","variable":"_hover","operator":"set","value":{"type":"boolean","value":true}},{"kind":"exe_actiongroup","id":"_player._setstates","scopeRef":{"type":"string","value":"_this"}}]},"ActGrpClearHoverState":{"kind":"actiongroup","actions":[{"kind":"adjustvar","variable":"_hover","operator":"set","value":{"type":"boolean","value":false}},{"kind":"exe_actiongroup","id":"_player._setstates","scopeRef":{"type":"string","value":"_this"}}]},"ActGrpSetDisabledState":{"kind":"actiongroup","actions":[{"kind":"adjustvar","variable":"_disabled","operator":"set","value":{"type":"boolean","value":true}},{"kind":"exe_actiongroup","id":"_player._setstates","scopeRef":{"type":"string","value":"_this"}}]},"ActGrpSetDownState":{"kind":"actiongroup","actions":[{"kind":"adjustvar","variable":"_down","operator":"set","value":{"type":"boolean","value":true}},{"kind":"exe_actiongroup","id":"_player._setstates","scopeRef":{"type":"string","value":"_this"}}]},"ActGrpClearStateVars":{"kind":"actiongroup","actions":[{"kind":"adjustvar","variable":"_hover","operator":"set","value":{"type":"boolean","value":false}},{"kind":"adjustvar","variable":"_down","operator":"set","value":{"type":"boolean","value":false}},{"kind":"adjustvar","variable":"_disabled","operator":"set","value":{"type":"boolean","value":false}},{"kind":"adjustvar","variable":"_visited","operator":"set","value":{"type":"boolean","value":false}},{"kind":"adjustvar","variable":"_savevisited","operator":"set","value":{"type":"boolean","value":false}}]}},"events":[{"kind":"onrelease","actions":[{"kind":"exe_actiongroup","id":"ActGrpSetVisitedState","scopeRef":{"type":"string","value":"_this"}},{"kind":"adjustvar","variable":"_hover","operator":"set","value":{"type":"boolean","value":false}},{"kind":"adjustvar","variable":"_down","operator":"set","value":{"type":"boolean","value":false}},{"kind":"exe_actiongroup","id":"_player._setstates","scopeRef":{"type":"string","value":"_this"}},{"kind":"hide_slidelayer","transition":"appear","objRef":{"type":"string","value":"_parent"}},{"kind":"gotoplay","window":"_current","wndtype":"normal","objRef":{"type":"string","value":"_player.5onZNJaPQYO.64MVg0NYhCK"}}]},{"kind":"ontransitionin","actions":[{"kind":"exe_actiongroup","id":"_player._setstates","scopeRef":{"type":"string","value":"_this"}}]},{"kind":"onrollover","actions":[{"kind":"exe_actiongroup","id":"ActGrpSetHoverState","scopeRef":{"type":"string","value":"_this"}}]},{"kind":"onrollout","actions":[{"kind":"exe_actiongroup","id":"ActGrpClearHoverState","scopeRef":{"type":"string","value":"_this"}}]},{"kind":"onpress","actions":[{"kind":"exe_actiongroup","id":"ActGrpSetDownState","scopeRef":{"type":"string","value":"_this"}}]},{"kind":"onreleaseoutside","actions":[{"kind":"adjustvar","variable":"_down","operator":"set","value":{"type":"boolean","value":false}},{"kind":"exe_actiongroup","id":"_player._setstates","scopeRef":{"type":"string","value":"_this"}}]}]}],"audiolib":[{"kind":"audio","assetId":10,"id":"6pwsMhhxVQV"}],"startTime":-1,"elapsedTimeMode":"normal","width":1024,"height":640,"resume":true,"useHandCursor":false,"id":"5xxPgfc1x3O","events":[{"kind":"ontopmostlayer","actions":[{"kind":"setactivetimeline","objRef":{"type":"string","value":"_this"}}]},{"kind":"ontransitionin","actions":[{"kind":"enable_frame_control","name":"submit","enable":false}]},{"kind":"ontransitionout","actions":[{"kind":"enable_frame_control","name":"submit","enable":true}]},{"kind":"ontransitionincomplete","actions":[{"kind":"setfocus","showrect":false,"value":{"type":"string","value":"67F1PIeokp7"}}]}]},{"kind":"slidelayer","depth":0,"modal":true,"pauseParent":true,"rotateXPos":512,"rotateYPos":320,"tabIndex":-1,"enableSeek":true,"enableReplay":true,"lmsId":"","timeline":{"duration":5000,"events":[{"kind":"ontimelinetick","time":0,"actions":[{"kind":"show","transition":"appear","objRef":{"type":"string","value":"6pPVa4QpVQe"}},{"kind":"show","transition":"appear","objRef":{"type":"string","value":"6qaKN6qlVTF"}},{"kind":"show","transition":"appear","objRef":{"type":"string","value":"60hVMfUDnLv"}},{"kind":"show","transition":"appear","objRef":{"type":"string","value":"67F1PIeokp7"}},{"kind":"show","transition":"appear","objRef":{"type":"string","value":"5zn4ncnxwIt"}}]}]},"objects":[{"kind":"vectorshape","rotation":0,"accType":"text","cliptobounds":false,"defaultAction":"","shapemaskId":"","xPos":202,"yPos":207,"tabIndex":5,"tabEnabled":true,"xOffset":0,"yOffset":0,"rotateXPos":310,"rotateYPos":112.5,"scaleX":100,"scaleY":100,"alpha":100,"depth":1,"scrolling":false,"shuffleLock":false,"data":{"hotlinkId":"","accState":0,"vectorData":{"left":-2,"top":-2,"right":622,"bottom":227,"altText":"Rectangle 3","pngfb":false,"pr":{"l":"Lib","i":79}},"html5data":{"xPos":0,"yPos":0,"width":621,"height":226,"strokewidth":1}},"width":620,"height":225,"resume":true,"useHandCursor":true,"id":"67F1PIeokp7"},{"kind":"vectorshape","rotation":0,"accType":"text","cliptobounds":false,"defaultAction":"","shapemaskId":"","xPos":228,"yPos":270,"tabIndex":7,"tabEnabled":true,"xOffset":0,"yOffset":0,"rotateXPos":284,"rotateYPos":-0.5,"scaleX":100,"scaleY":100,"alpha":100,"depth":2,"scrolling":false,"shuffleLock":false,"data":{"hotlinkId":"","accState":0,"vectorData":{"left":-2,"top":-2,"right":571,"bottom":2,"altText":"Line 5","pngfb":false,"pr":{"l":"Lib","i":80}},"html5data":{"xPos":0,"yPos":0,"width":569,"height":0,"strokewidth":1}},"width":569,"height":0,"resume":true,"useHandCursor":true,"id":"5zn4ncnxwIt"},{"kind":"vectorshape","rotation":0,"accType":"text","cliptobounds":false,"defaultAction":"","textLib":[{"kind":"textdata","uniqueId":"6pPVa4QpVQe_1896697349","id":"01","linkId":"txt__default_6pPVa4QpVQe","type":"vectortext","xPos":10,"yPos":5,"xAccOffset":10,"yAccOffset":5,"width":549,"height":35,"shadowIndex":-1,"scrollOverflow":false,"vartext":"<p style=\\"text-align:left;direction: ltr; padding-left: 0px\\"><span style=\\"font-family: \'Open Sans Charset0_v9TY33EDE6F2\',\'Open Sans\'; font-size:26.5481px; color:#454545;line-height:36.1537050120533px;\\"><b style=\\"font-family: \'Open SansBold CharsBoldE47A47C6\',\'Open Sans\';\\">Correct</b></span></p>","vectortext":{"left":0,"top":0,"right":98,"bottom":39,"pngfb":false,"pr":{"l":"Lib","i":88}}}],"shapemaskId":"","xPos":228,"yPos":222,"tabIndex":6,"tabEnabled":true,"xOffset":0,"yOffset":0,"rotateXPos":284.5,"rotateYPos":22.5,"scaleX":100,"scaleY":100,"alpha":100,"depth":3,"scrolling":true,"shuffleLock":false,"data":{"hotlinkId":"","accState":0,"vectorData":{"left":0,"top":0,"right":569,"bottom":46,"altText":"Correct","pngfb":false,"pr":{"l":"Lib","i":81}},"html5data":{"xPos":0,"yPos":0,"width":569,"height":46,"strokewidth":0}},"width":569,"height":45,"resume":true,"useHandCursor":true,"id":"6pPVa4QpVQe"},{"kind":"vectorshape","rotation":0,"accType":"text","cliptobounds":false,"defaultAction":"","textLib":[{"kind":"textdata","uniqueId":"6qaKN6qlVTF_1033728035","id":"01","linkId":"txt__default_6qaKN6qlVTF","type":"vectortext","xPos":10,"yPos":5,"xAccOffset":10,"yAccOffset":5,"width":549,"height":81,"shadowIndex":-1,"scrollOverflow":false,"vartext":"<p style=\\"text-align:left;direction: ltr; padding-left: 0px\\"><span style=\\"font-family: \'Open Sans Charset0_v9TY33EDE6F2\',\'Open Sans\'; font-size:22.7556px; color:#454545;line-height:30.9888905050854px;\\">That&#39;s right!  You selected the correct response.</span></p>","vectortext":{"left":0,"top":0,"right":517,"bottom":37,"pngfb":false,"pr":{"l":"Lib","i":89}}}],"shapemaskId":"","xPos":228,"yPos":277,"tabIndex":8,"tabEnabled":true,"xOffset":0,"yOffset":0,"rotateXPos":284.5,"rotateYPos":45.5,"scaleX":100,"scaleY":100,"alpha":100,"depth":4,"scrolling":true,"shuffleLock":false,"data":{"hotlinkId":"","accState":0,"vectorData":{"left":0,"top":0,"right":569,"bottom":92,"altText":"That\'s right!  You selected the correct response.","pngfb":false,"pr":{"l":"Lib","i":83}},"html5data":{"xPos":0,"yPos":0,"width":569,"height":92,"strokewidth":0}},"width":569,"height":91,"resume":true,"useHandCursor":true,"id":"6qaKN6qlVTF"},{"kind":"vectorshape","rotation":0,"accType":"button","cliptobounds":false,"defaultAction":"onrelease","textLib":[{"kind":"textdata","uniqueId":"6eQxBqEM7vA_-1320565329","id":"01","linkId":"txt__default_60hVMfUDnLv","type":"vectortext","xPos":4,"yPos":2,"xAccOffset":4,"yAccOffset":2,"width":170,"height":32,"shadowIndex":-1,"scrollOverflow":false,"vartext":"<p style=\\"text-align:center;direction: ltr; padding-left: 0px\\"><span style=\\"font-family: \'Open Sans Charset0_v9TY33EDE6F2\',\'Open Sans\'; font-size:26.5481px; color:#ffffff;line-height:36.1537050120533px;\\"><b style=\\"font-family: \'Open SansBold CharsBoldE47A47C6\',\'Open Sans\';\\">Continue</b></span></p>","vectortext":{"left":0,"top":0,"right":139,"bottom":33,"pngfb":false,"pr":{"l":"Lib","i":87}}}],"shapemaskId":"","xPos":424,"yPos":383,"tabIndex":9,"tabEnabled":true,"xOffset":0,"yOffset":0,"rotateXPos":89,"rotateYPos":18,"scaleX":100,"scaleY":100,"alpha":100,"depth":5,"scrolling":true,"shuffleLock":false,"data":{"hotlinkId":"","accState":0,"vectorData":{"left":-2,"top":-2,"right":179,"bottom":37,"altText":"Continue","pngfb":false,"pr":{"l":"Lib","i":90}},"html5data":{"xPos":0,"yPos":0,"width":178,"height":36,"strokewidth":1}},"states":[{"kind":"state","name":"_default_Disabled","data":{"hotlinkId":"","accState":1,"vectorData":{"left":-2,"top":-2,"right":179,"bottom":37,"altText":"Continue","pngfb":false,"pr":{"l":"Lib","i":90}},"html5data":{"xPos":-2,"yPos":-2,"width":181,"height":39,"strokewidth":1}}},{"kind":"state","name":"_default_Down","data":{"hotlinkId":"","accState":8,"vectorData":{"left":-2,"top":-2,"right":179,"bottom":37,"altText":"Continue","pngfb":false,"pr":{"l":"Lib","i":91}},"html5data":{"xPos":-2,"yPos":-2,"width":181,"height":39,"strokewidth":1}}},{"kind":"state","name":"_default_Visited","data":{"hotlinkId":"","accState":0,"vectorData":{"left":-2,"top":-2,"right":179,"bottom":37,"altText":"Continue","pngfb":false,"pr":{"l":"Lib","i":90}},"html5data":{"xPos":-2,"yPos":-2,"width":181,"height":39,"strokewidth":1}}},{"kind":"state","name":"_default_Visited_Disabled","data":{"hotlinkId":"","accState":1,"vectorData":{"left":-2,"top":-2,"right":179,"bottom":37,"altText":"Continue","pngfb":false,"pr":{"l":"Lib","i":90}},"html5data":{"xPos":-2,"yPos":-2,"width":181,"height":39,"strokewidth":1}}},{"kind":"state","name":"_default_Down_Visited","data":{"hotlinkId":"","accState":8,"vectorData":{"left":-2,"top":-2,"right":179,"bottom":37,"altText":"Continue","pngfb":false,"pr":{"l":"Lib","i":91}},"html5data":{"xPos":-2,"yPos":-2,"width":181,"height":39,"strokewidth":1}}},{"kind":"state","name":"_default_Hover","data":{"hotlinkId":"","accState":0,"vectorData":{"left":-2,"top":-2,"right":179,"bottom":37,"altText":"Continue","pngfb":false,"pr":{"l":"Lib","i":91}},"html5data":{"xPos":-2,"yPos":-2,"width":181,"height":39,"strokewidth":1}}},{"kind":"state","name":"_default_Hover_Disabled","data":{"hotlinkId":"","accState":1,"vectorData":{"left":-2,"top":-2,"right":179,"bottom":37,"altText":"Continue","pngfb":false,"pr":{"l":"Lib","i":91}},"html5data":{"xPos":-2,"yPos":-2,"width":181,"height":39,"strokewidth":1}}},{"kind":"state","name":"_default_Hover_Down","data":{"hotlinkId":"","accState":8,"vectorData":{"left":-2,"top":-2,"right":179,"bottom":37,"altText":"Continue","pngfb":false,"pr":{"l":"Lib","i":91}},"html5data":{"xPos":-2,"yPos":-2,"width":181,"height":39,"strokewidth":1}}},{"kind":"state","name":"_default_Hover_Visited","data":{"hotlinkId":"","accState":0,"vectorData":{"left":-2,"top":-2,"right":179,"bottom":37,"altText":"Continue","pngfb":false,"pr":{"l":"Lib","i":91}},"html5data":{"xPos":-2,"yPos":-2,"width":181,"height":39,"strokewidth":1}}},{"kind":"state","name":"_default_Hover_Visited_Disabled","data":{"hotlinkId":"","accState":1,"vectorData":{"left":-2,"top":-2,"right":179,"bottom":37,"altText":"Continue","pngfb":false,"pr":{"l":"Lib","i":91}},"html5data":{"xPos":-2,"yPos":-2,"width":181,"height":39,"strokewidth":1}}},{"kind":"state","name":"_default_Hover_Down_Visited","data":{"hotlinkId":"","accState":8,"vectorData":{"left":-2,"top":-2,"right":179,"bottom":37,"altText":"Continue","pngfb":false,"pr":{"l":"Lib","i":91}},"html5data":{"xPos":-2,"yPos":-2,"width":181,"height":39,"strokewidth":1}}}],"width":178,"height":36,"resume":true,"useHandCursor":true,"id":"60hVMfUDnLv","variables":[{"kind":"variable","name":"_hover","type":"boolean","value":false,"resume":true},{"kind":"variable","name":"_down","type":"boolean","value":false,"resume":true},{"kind":"variable","name":"_disabled","type":"boolean","value":false,"resume":true},{"kind":"variable","name":"_visited","type":"boolean","value":false,"resume":true},{"kind":"variable","name":"_savevisited","type":"boolean","value":false,"resume":true},{"kind":"variable","name":"_state","type":"string","value":"_default","resume":true},{"kind":"variable","name":"_stateName","type":"string","value":"","resume":true},{"kind":"variable","name":"_tempStateName","type":"string","value":"","resume":false}],"actionGroups":{"ActGrpSetVisitedState":{"kind":"actiongroup","actions":[{"kind":"adjustvar","variable":"_savevisited","operator":"set","value":{"type":"var","value":"#_visited"}},{"kind":"adjustvar","variable":"_visited","operator":"set","value":{"type":"boolean","value":true}},{"kind":"exe_actiongroup","id":"_player._setstates","scopeRef":{"type":"string","value":"_this"}}]},"ActGrpSetHoverState":{"kind":"actiongroup","actions":[{"kind":"adjustvar","variable":"_hover","operator":"set","value":{"type":"boolean","value":true}},{"kind":"exe_actiongroup","id":"_player._setstates","scopeRef":{"type":"string","value":"_this"}}]},"ActGrpClearHoverState":{"kind":"actiongroup","actions":[{"kind":"adjustvar","variable":"_hover","operator":"set","value":{"type":"boolean","value":false}},{"kind":"exe_actiongroup","id":"_player._setstates","scopeRef":{"type":"string","value":"_this"}}]},"ActGrpSetDisabledState":{"kind":"actiongroup","actions":[{"kind":"adjustvar","variable":"_disabled","operator":"set","value":{"type":"boolean","value":true}},{"kind":"exe_actiongroup","id":"_player._setstates","scopeRef":{"type":"string","value":"_this"}}]},"ActGrpSetDownState":{"kind":"actiongroup","actions":[{"kind":"adjustvar","variable":"_down","operator":"set","value":{"type":"boolean","value":true}},{"kind":"exe_actiongroup","id":"_player._setstates","scopeRef":{"type":"string","value":"_this"}}]},"ActGrpClearStateVars":{"kind":"actiongroup","actions":[{"kind":"adjustvar","variable":"_hover","operator":"set","value":{"type":"boolean","value":false}},{"kind":"adjustvar","variable":"_down","operator":"set","value":{"type":"boolean","value":false}},{"kind":"adjustvar","variable":"_disabled","operator":"set","value":{"type":"boolean","value":false}},{"kind":"adjustvar","variable":"_visited","operator":"set","value":{"type":"boolean","value":false}},{"kind":"adjustvar","variable":"_savevisited","operator":"set","value":{"type":"boolean","value":false}}]}},"events":[{"kind":"onrelease","actions":[{"kind":"exe_actiongroup","id":"ActGrpSetVisitedState","scopeRef":{"type":"string","value":"_this"}},{"kind":"adjustvar","variable":"_hover","operator":"set","value":{"type":"boolean","value":false}},{"kind":"adjustvar","variable":"_down","operator":"set","value":{"type":"boolean","value":false}},{"kind":"exe_actiongroup","id":"_player._setstates","scopeRef":{"type":"string","value":"_this"}},{"kind":"hide_slidelayer","transition":"appear","objRef":{"type":"string","value":"_parent"}},{"kind":"gotoplay","window":"_current","wndtype":"normal","objRef":{"type":"string","value":"_player.5onZNJaPQYO.64MVg0NYhCK"}}]},{"kind":"ontransitionin","actions":[{"kind":"exe_actiongroup","id":"_player._setstates","scopeRef":{"type":"string","value":"_this"}}]},{"kind":"onrollover","actions":[{"kind":"exe_actiongroup","id":"ActGrpSetHoverState","scopeRef":{"type":"string","value":"_this"}}]},{"kind":"onrollout","actions":[{"kind":"exe_actiongroup","id":"ActGrpClearHoverState","scopeRef":{"type":"string","value":"_this"}}]},{"kind":"onpress","actions":[{"kind":"exe_actiongroup","id":"ActGrpSetDownState","scopeRef":{"type":"string","value":"_this"}}]},{"kind":"onreleaseoutside","actions":[{"kind":"adjustvar","variable":"_down","operator":"set","value":{"type":"boolean","value":false}},{"kind":"exe_actiongroup","id":"_player._setstates","scopeRef":{"type":"string","value":"_this"}}]}]}],"startTime":-1,"elapsedTimeMode":"normal","width":1024,"height":640,"resume":true,"useHandCursor":false,"id":"5jkwXf9ofen","events":[{"kind":"ontopmostlayer","actions":[{"kind":"setactivetimeline","objRef":{"type":"string","value":"_this"}}]},{"kind":"ontransitionin","actions":[{"kind":"enable_frame_control","name":"submit","enable":false}]},{"kind":"ontransitionout","actions":[{"kind":"enable_frame_control","name":"submit","enable":true}]},{"kind":"ontransitionincomplete","actions":[{"kind":"setfocus","showrect":false,"value":{"type":"string","value":"67F1PIeokp7"}}]}]}],"showAnimationId":"67RsSzPolMr","lmsId":"Slide6","width":1024,"height":640,"resume":false,"background":{"type":"fill","fill":{"type":"linear","rotation":90,"colors":[{"kind":"color","rgb":"0xFFFFFF","alpha":100,"stop":0}]}},"id":"6U4Qn9iEx5R","actionGroups":{"ActGrpOnSubmitButtonClick":{"kind":"actiongroup","actions":[{"kind":"if_action","condition":{"statement":{"kind":"or","statements":[{"kind":"compare","operator":"eq","valuea":"66Lnv0Fef7E.62vzNmZSIX1.#_checked","typea":"var","valueb":true,"typeb":"boolean"},{"kind":"compare","operator":"eq","valuea":"66Lnv0Fef7E.68M4kBRcyPg.#_checked","typea":"var","valueb":true,"typeb":"boolean"},{"kind":"compare","operator":"eq","valuea":"66Lnv0Fef7E.5e5yu26dpv8.#_checked","typea":"var","valueb":true,"typeb":"boolean"},{"kind":"compare","operator":"eq","valuea":"66Lnv0Fef7E.5wyn92tvIPu.#_checked","typea":"var","valueb":true,"typeb":"boolean"},{"kind":"compare","operator":"eq","valuea":"66Lnv0Fef7E.65NmuMskF7B.#_checked","typea":"var","valueb":true,"typeb":"boolean"}]}},"thenActions":[{"kind":"eval_interaction","id":"_this.6Tkub2j0JaB"}],"elseActions":[{"kind":"gotoplay","window":"MessageWnd","wndtype":"normal","objRef":{"type":"string","value":"_player.MsgScene_6cGRMxCZh5v.InvalidPromptSlide"}}]}]},"ReviewInt_66Lnv0Fef7E":{"kind":"actiongroup","actions":[{"kind":"set_enabled","objRef":{"type":"string","value":"66Lnv0Fef7E.62vzNmZSIX1"},"enabled":{"type":"boolean","value":false}},{"kind":"set_enabled","objRef":{"type":"string","value":"66Lnv0Fef7E.68M4kBRcyPg"},"enabled":{"type":"boolean","value":false}},{"kind":"set_enabled","objRef":{"type":"string","value":"66Lnv0Fef7E.5e5yu26dpv8"},"enabled":{"type":"boolean","value":false}},{"kind":"set_enabled","objRef":{"type":"string","value":"66Lnv0Fef7E.5wyn92tvIPu"},"enabled":{"type":"boolean","value":false}},{"kind":"set_enabled","objRef":{"type":"string","value":"66Lnv0Fef7E.65NmuMskF7B"},"enabled":{"type":"boolean","value":false}},{"kind":"if_action","condition":{"statement":{"kind":"compare","operator":"eq","valuea":"6Tkub2j0JaB.$Status","typea":"property","valueb":"correct","typeb":"string"}},"thenActions":[{"kind":"show","transition":"appear","objRef":{"type":"string","value":"66Lnv0Fef7E_CorrectReview"}}],"elseActions":[{"kind":"show","transition":"appear","objRef":{"type":"string","value":"66Lnv0Fef7E_IncorrectReview"}}]},{"kind":"if_action","condition":{"statement":{"kind":"compare","operator":"eq","valuea":"_player.#CurrentQuiz_66Lnv0Fef7E","typea":"var","valueb":"5nUAW1s1dK0","typeb":"string"}},"thenActions":[{"kind":"exe_actiongroup","id":"SetLayout_pxabnsnfns10111000101"},{"kind":"if_action","condition":{"statement":{"kind":"compare","operator":"eq","valuea":"_player.5nUAW1s1dK0.$Passed","typea":"property","valueb":true,"typeb":"boolean"}},"thenActions":[{"kind":"exe_actiongroup","id":"ReviewIntCorrectIncorrect_66Lnv0Fef7E"}]},{"kind":"if_action","condition":{"statement":{"kind":"compare","operator":"eq","valuea":"_player.5nUAW1s1dK0.$Passed","typea":"property","valueb":false,"typeb":"boolean"}},"thenActions":[{"kind":"exe_actiongroup","id":"ReviewIntCorrectIncorrect_66Lnv0Fef7E"}]}]}]},"ReviewIntCorrectIncorrect_66Lnv0Fef7E":{"kind":"actiongroup","actions":[{"kind":"set_enabled","objRef":{"type":"string","value":"66Lnv0Fef7E.62vzNmZSIX1"},"enabled":{"type":"boolean","value":false}},{"kind":"set_enabled","objRef":{"type":"string","value":"66Lnv0Fef7E.68M4kBRcyPg"},"enabled":{"type":"boolean","value":false}},{"kind":"set_enabled","objRef":{"type":"string","value":"66Lnv0Fef7E.5e5yu26dpv8"},"enabled":{"type":"boolean","value":false}},{"kind":"if_action","condition":{"statement":{"kind":"compare","operator":"eq","valuea":"66Lnv0Fef7E.5wyn92tvIPu.$OnStage","typea":"property","valueb":false,"typeb":"boolean"}},"thenActions":[{"kind":"show","transition":"appear","objRef":{"type":"string","value":"66Lnv0Fef7E.5wyn92tvIPu"}}]},{"kind":"adjustvar","variable":"66Lnv0Fef7E.5wyn92tvIPu._hover","operator":"set","value":{"type":"boolean","value":false}},{"kind":"adjustvar","variable":"66Lnv0Fef7E.5wyn92tvIPu._down","operator":"set","value":{"type":"boolean","value":false}},{"kind":"adjustvar","variable":"66Lnv0Fef7E.5wyn92tvIPu._disabled","operator":"set","value":{"type":"boolean","value":false}},{"kind":"exe_actiongroup","id":"66Lnv0Fef7E.5wyn92tvIPu.ActGrpSetReviewState"},{"kind":"set_enabled","objRef":{"type":"string","value":"66Lnv0Fef7E.5wyn92tvIPu"},"enabled":{"type":"boolean","value":false}},{"kind":"set_enabled","objRef":{"type":"string","value":"66Lnv0Fef7E.65NmuMskF7B"},"enabled":{"type":"boolean","value":false}}]},"AnsweredInt_66Lnv0Fef7E":{"kind":"actiongroup","actions":[{"kind":"exe_actiongroup","id":"DisableChoices_66Lnv0Fef7E"},{"kind":"if_action","condition":{"statement":{"kind":"compare","operator":"eq","valuea":"$WindowId","typea":"property","valueb":"_frame","typeb":"string"}},"thenActions":[{"kind":"set_frame_layout","name":"pxabnsnfns10111000101"}],"elseActions":[{"kind":"set_window_control_layout","name":"pxabnsnfns10111000101"}]}]},"DisableChoices_66Lnv0Fef7E":{"kind":"actiongroup","actions":[{"kind":"exe_actiongroup","id":"66Lnv0Fef7E.62vzNmZSIX1.ActGrpSetDisabledState"},{"kind":"exe_actiongroup","id":"66Lnv0Fef7E.68M4kBRcyPg.ActGrpSetDisabledState"},{"kind":"exe_actiongroup","id":"66Lnv0Fef7E.5e5yu26dpv8.ActGrpSetDisabledState"},{"kind":"exe_actiongroup","id":"66Lnv0Fef7E.5wyn92tvIPu.ActGrpSetDisabledState"},{"kind":"exe_actiongroup","id":"66Lnv0Fef7E.65NmuMskF7B.ActGrpSetDisabledState"}]},"66Lnv0Fef7E_CheckAnswered":{"kind":"actiongroup","actions":[{"kind":"if_action","condition":{"statement":{"kind":"or","statements":[{"kind":"compare","operator":"eq","valuea":"6Tkub2j0JaB.$Status","typea":"property","valueb":"correct","typeb":"string"},{"kind":"compare","operator":"eq","valuea":"_player.5nUAW1s1dK0.$QuizComplete","typea":"property","valueb":true,"typeb":"boolean"}]}},"thenActions":[{"kind":"exe_actiongroup","id":"AnsweredInt_66Lnv0Fef7E"}],"elseActions":[{"kind":"if_action","condition":{"statement":{"kind":"compare","operator":"eq","valuea":"6Tkub2j0JaB.$Status","typea":"property","valueb":"incorrect","typeb":"string"}},"thenActions":[{"kind":"if_action","condition":{"statement":{"kind":"compare","operator":"gte","valuea":"6Tkub2j0JaB.$AttemptCount","typea":"property","valueb":1,"typeb":"number"}},"thenActions":[{"kind":"exe_actiongroup","id":"AnsweredInt_66Lnv0Fef7E"}]}]}]}]},"SetLayout_pxabnsnfns10111000101":{"kind":"actiongroup","actions":[{"kind":"if_action","condition":{"statement":{"kind":"compare","operator":"eq","valuea":"$WindowId","typea":"property","valueb":"_frame","typeb":"string"}},"thenActions":[{"kind":"set_frame_layout","name":"pxabnsnfns10111000101"}],"elseActions":[{"kind":"set_window_control_layout","name":"pxabnsnfns10111000101"}]}]},"CloseFeedback":{"kind":"actiongroup","actions":[{"kind":"if_action","condition":{"statement":{"kind":"compare","operator":"eq","valuea":"_player.5nUAW1s1dK0.$QuizComplete","typea":"property","valueb":true,"typeb":"boolean"}},"thenActions":[{"kind":"hide_slidelayer","transition":"appear","objRef":{"type":"string","value":"5jkwXf9ofen"}},{"kind":"hide_slidelayer","transition":"appear","objRef":{"type":"string","value":"5xxPgfc1x3O"}}]}]},"NavigationRestrictionNextSlide_6U4Qn9iEx5R":{"kind":"actiongroup","actions":[{"kind":"gotoplay","window":"_current","wndtype":"normal","objRef":{"type":"string","value":"_parent.64MVg0NYhCK"}}]},"NavigationRestrictionPreviousSlide_6U4Qn9iEx5R":{"kind":"actiongroup","actions":[{"kind":"history_prev"}]}},"events":[{"kind":"onbeforeslidein","actions":[{"kind":"if_action","condition":{"statement":{"kind":"compare","operator":"eq","valuea":"$WindowId","typea":"property","valueb":"_frame","typeb":"string"}},"thenActions":[{"kind":"set_frame_layout","name":"npnxnanbsnfns10111000101"}],"elseActions":[{"kind":"set_window_control_layout","name":"npnxnanbsnfns10111000101"}]}]},{"kind":"onsubmitslide","actions":[{"kind":"exe_actiongroup","id":"ActGrpOnSubmitButtonClick"}]},{"kind":"ontransitionin","actions":[{"kind":"if_action","condition":{"statement":{"kind":"and","statements":[{"kind":"compare","operator":"eq","valuea":"_player.#TimelineCompleted_6U4Qn9iEx5R","typea":"var","valueb":false,"typeb":"boolean"},{"kind":"compare","operator":"eq","valuea":"_player.#ReviewMode_66Lnv0Fef7E","typea":"var","valueb":false,"typeb":"boolean"}]}},"thenActions":[{"kind":"enable_window_control","name":"next","enable":false},{"kind":"enable_window_control","name":"swiperight","enable":false}]},{"kind":"adjustvar","variable":"_player.LastSlideViewed_6cGRMxCZh5v","operator":"set","value":{"type":"string","value":"_player."}},{"kind":"adjustvar","variable":"_player.LastSlideViewed_6cGRMxCZh5v","operator":"add","value":{"type":"property","value":"$AbsoluteId"}},{"kind":"if_action","condition":{"statement":{"kind":"compare","operator":"eq","valuea":"_player.#ReviewMode_66Lnv0Fef7E","typea":"var","valueb":true,"typeb":"boolean"}},"thenActions":[{"kind":"exe_actiongroup","id":"ReviewInt_66Lnv0Fef7E"}],"elseActions":[{"kind":"exe_actiongroup","id":"66Lnv0Fef7E_CheckAnswered"}]},{"kind":"exe_actiongroup","id":"CloseFeedback"}]},{"kind":"onnextslide","actions":[{"kind":"if_action","condition":{"statement":{"kind":"compare","operator":"eq","valuea":"_player.#ReviewMode_66Lnv0Fef7E","typea":"var","valueb":true,"typeb":"boolean"}},"thenActions":[{"kind":"if_action","condition":{"statement":{"kind":"compare","operator":"eq","valuea":"_player.#CurrentQuiz_66Lnv0Fef7E","typea":"var","valueb":"5nUAW1s1dK0","typeb":"string"}},"thenActions":[{"kind":"nextviewedslide","quizRef":{"type":"string","value":"_player.5nUAW1s1dK0"},"completed_slide_ref":{"type":"string","value":"_player.5onZNJaPQYO.6HunnoUnp2b"},"status_filter":""}],"elseActions":[]}],"elseActions":[{"kind":"if_action","condition":{"statement":{"kind":"compare","operator":"eq","valuea":"_player.#RetryMode_66Lnv0Fef7E","typea":"var","valueb":true,"typeb":"boolean"}},"thenActions":[{"kind":"if_action","condition":{"statement":{"kind":"compare","operator":"eq","valuea":"_player.#CurrentQuiz_66Lnv0Fef7E","typea":"var","valueb":"5nUAW1s1dK0","typeb":"string"}},"thenActions":[{"kind":"nextviewedslide","quizRef":{"type":"string","value":"_player.5nUAW1s1dK0"},"completed_slide_ref":{"type":"string","value":"_player.5onZNJaPQYO.6HunnoUnp2b"},"status_filter":""}],"elseActions":[]}],"elseActions":[{"kind":"exe_actiongroup","id":"NavigationRestrictionNextSlide_6U4Qn9iEx5R"}]}]}]},{"kind":"onprevslide","actions":[{"kind":"exe_actiongroup","id":"NavigationRestrictionPreviousSlide_6U4Qn9iEx5R"}]},{"kind":"ontimelinecomplete","actions":[{"kind":"adjustvar","variable":"_player.TimelineCompleted_6U4Qn9iEx5R","operator":"set","value":{"type":"boolean","value":true}},{"kind":"enable_window_control","name":"next","enable":true},{"kind":"enable_window_control","name":"swiperight","enable":true}]}]}');
