# Supplementary material for: Code Response Training: Improving Interprofessional Communication
Source: MedEdPORTAL. 2021 May 19;17:11155. doi: 10.15766/mep_2374-8265.11155 (PMC8131416; doi:10.15766/mep_2374-8265.11155)
Supplement: Supplementary file 1 — Module 1 Patient Safety Fundamentals folderModule 2 Communication and Teamwork folderModule 3 Pulling It Together folderModule Instructions.docxFacilitators Guide.docxSimulation Case 1.docxSimulation Case 2.docxEquipment Checklist.docxObserver Checklist.docxDebriefing Guide.docxPostcourse Evaluation.docxShort-Term Follow-Up Activity.docxLong-Term Follow-Up Activity.docx [file mep_2374-8265.11155-s001.zip › A. Module 1 Patient Safety Fundamentals/html5/data/js/data.js]

window.globalProvideData('data', '{"version":"3.48.24159.0","bwVersion":"4.0","tincanVersion":"1.0","projectId":"6i5JdHIxMCL","courseId":"6cGRMxCZh5v_course_id","entryPoint":"_player.5onZNJaPQYO","iosFonts":"mobile/fonts.json","debugMode":false,"lessonDuration":0,"textDirection":"ltr","playervars":[{"kind":"playervar","name":"displayCaptions","value":false},{"kind":"playervar","name":"menuSlideNumber","value":0},{"kind":"playervar","name":"menuSlideTitle","value":""},{"kind":"playervar","name":"menuSlideReference","value":0},{"kind":"playervar","name":"menuSlidesViewed","value":0},{"kind":"playervar","name":"menuTotalSlides","value":0},{"kind":"playervar","name":"menuProgress","value":0},{"kind":"playervar","name":"menuSectionSlideNumber","value":0},{"kind":"playervar","name":"menuSectionSlidesViewed","value":0},{"kind":"playervar","name":"menuSectionTotalSlides","value":0},{"kind":"playervar","name":"menuSectionProgress","value":0},{"kind":"playervar","name":"menuSectionNumber","value":0},{"kind":"playervar","name":"menuSectionsViewed","value":0},{"kind":"playervar","name":"menuTotalSections","value":0},{"kind":"playervar","name":"projectSlideNumber","value":0},{"kind":"playervar","name":"projectSceneNumber","value":0},{"kind":"playervar","name":"projectSlideTitle","value":""},{"kind":"playervar","name":"projectSlideReference","value":0},{"kind":"playervar","name":"projectSlidesViewed","value":0},{"kind":"playervar","name":"projectScenesViewed","value":0},{"kind":"playervar","name":"projectTotalSlides","value":0},{"kind":"playervar","name":"projectTotalScenes","value":0},{"kind":"playervar","name":"projectProgress","value":0},{"kind":"playervar","name":"sceneSlideNumber","value":0},{"kind":"playervar","name":"sceneSlidesViewed","value":0},{"kind":"playervar","name":"sceneTotalSlides","value":0},{"kind":"playervar","name":"sceneProgress","value":0},{"kind":"playervar","name":"zoomToFit","value":false},{"kind":"playervar","name":"accessibleText","value":false}],"slideMap":{"queueSize":3,"slideRefs":[{"kind":"slideref","id":"MsgScene_6cGRMxCZh5v.InvalidPromptSlide","type":"slide","assetIds":[]},{"kind":"slideref","id":"MsgScene_6cGRMxCZh5v.PrintPromptSlide","type":"slide","assetIds":[]},{"kind":"slideref","id":"MsgScene_6cGRMxCZh5v.ScrollPromptSlide","type":"slide","assetIds":[]},{"kind":"slideref","id":"PromptScene.ResumePromptSlide","type":"slide","assetIds":[]},{"kind":"slideref","id":"PromptScene.ExternalInterfaceErrorSlide","type":"slide","assetIds":[]},{"kind":"slideref","id":"5onZNJaPQYO.6KZElYrC6fW","type":"slide","assetIds":[0,1,2,3],"linksTo":[{"kind":"link","id":"5onZNJaPQYO.6Idydpq0VFo","type":"slide"}]},{"kind":"slideref","id":"5onZNJaPQYO.6Idydpq0VFo","type":"slide","assetIds":[0,1,4,5],"linksTo":[{"kind":"link","id":"5onZNJaPQYO.6CmRL87xLu0","type":"slide"}]},{"kind":"slideref","id":"5onZNJaPQYO.6CmRL87xLu0","type":"slide","assetIds":[0,1,6],"linksTo":[{"kind":"link","id":"5onZNJaPQYO.6QSNSVcljgZ","type":"slide"}]},{"kind":"slideref","id":"5onZNJaPQYO.6QSNSVcljgZ","type":"slide","assetIds":[0,1,7],"linksTo":[{"kind":"link","id":"5onZNJaPQYO.5xvdnvetrGR","type":"slide"}]},{"kind":"slideref","id":"5onZNJaPQYO.5xvdnvetrGR","type":"slide","assetIds":[0,1,8],"linksTo":[{"kind":"link","id":"5onZNJaPQYO.6U4Qn9iEx5R","type":"slide"}]},{"kind":"slideref","id":"5onZNJaPQYO.6U4Qn9iEx5R","type":"slide","assetIds":[0,1,9,10],"linksTo":[{"kind":"link","id":"MsgScene_6cGRMxCZh5v.InvalidPromptSlide","type":"slide"},{"kind":"link","id":"5onZNJaPQYO.64MVg0NYhCK","type":"slide"},{"kind":"link","id":"nextviewedslide","type":"action","data":"_player.5nUAW1s1dK0"}]},{"kind":"slideref","id":"5onZNJaPQYO.64MVg0NYhCK","type":"slide","assetIds":[0,1,11,12,13,14],"linksTo":[{"kind":"link","id":"5onZNJaPQYO.6D9eObF7Rxp","type":"slide"}]},{"kind":"slideref","id":"5onZNJaPQYO.6D9eObF7Rxp","type":"slide","assetIds":[0,1,15],"linksTo":[{"kind":"link","id":"5onZNJaPQYO.6PjbK2R0ik9","type":"slide"}]},{"kind":"slideref","id":"5onZNJaPQYO.6PjbK2R0ik9","type":"slide","assetIds":[0,1,16,17],"linksTo":[{"kind":"link","id":"5onZNJaPQYO.6hR9SQx9UJG","type":"slide"}]},{"kind":"slideref","id":"5onZNJaPQYO.6hR9SQx9UJG","type":"slide","assetIds":[0,1,18],"linksTo":[{"kind":"link","id":"5onZNJaPQYO.5kCGWqmBaPE","type":"slide"}]},{"kind":"slideref","id":"5onZNJaPQYO.5kCGWqmBaPE","type":"slide","assetIds":[0,1,19,20],"linksTo":[{"kind":"link","id":"MsgScene_6cGRMxCZh5v.InvalidPromptSlide","type":"slide"},{"kind":"link","id":"5onZNJaPQYO.6XigLpqH5Ap","type":"slide"},{"kind":"link","id":"nextviewedslide","type":"action","data":"_player.5nUAW1s1dK0"}]},{"kind":"slideref","id":"5onZNJaPQYO.6XigLpqH5Ap","type":"slide","assetIds":[0,1,21],"linksTo":[{"kind":"link","id":"5onZNJaPQYO.6dQnT27RhCQ","type":"slide"}]},{"kind":"slideref","id":"5onZNJaPQYO.6dQnT27RhCQ","type":"slide","assetIds":[0,1,22],"linksTo":[{"kind":"link","id":"5onZNJaPQYO.5tpb0aUrAwP","type":"slide"}]},{"kind":"slideref","id":"5onZNJaPQYO.5tpb0aUrAwP","type":"slide","assetIds":[0,1,23],"linksTo":[{"kind":"link","id":"5onZNJaPQYO.6L3gDoQLtrP","type":"slide"}]},{"kind":"slideref","id":"5onZNJaPQYO.6L3gDoQLtrP","type":"slide","assetIds":[0,1,24],"linksTo":[{"kind":"link","id":"5onZNJaPQYO.6gXjProuOPz","type":"slide"}]},{"kind":"slideref","id":"5onZNJaPQYO.6gXjProuOPz","type":"slide","assetIds":[0,1,25,26,27,28],"linksTo":[{"kind":"link","id":"5onZNJaPQYO.5x6MnjtKqSo","type":"slide"}]},{"kind":"slideref","id":"5onZNJaPQYO.5x6MnjtKqSo","type":"slide","assetIds":[0,1,29,30],"linksTo":[{"kind":"link","id":"5onZNJaPQYO.5tNdpwiaDa0","type":"slide"}]},{"kind":"slideref","id":"5onZNJaPQYO.5tNdpwiaDa0","type":"slide","assetIds":[0,1,31,32],"linksTo":[{"kind":"link","id":"5onZNJaPQYO.5lsEHJY9hdy","type":"slide"}]},{"kind":"slideref","id":"5onZNJaPQYO.5lsEHJY9hdy","type":"slide","assetIds":[0,1,33],"linksTo":[{"kind":"link","id":"5onZNJaPQYO.5ita9BabCpv","type":"slide"}]},{"kind":"slideref","id":"5onZNJaPQYO.5ita9BabCpv","type":"slide","assetIds":[0,1,34,35,36],"linksTo":[{"kind":"link","id":"5onZNJaPQYO.6ocaiWNcu3n","type":"slide"}]},{"kind":"slideref","id":"5onZNJaPQYO.6ocaiWNcu3n","type":"slide","assetIds":[0,1,37,38],"linksTo":[{"kind":"link","id":"MsgScene_6cGRMxCZh5v.InvalidPromptSlide","type":"slide"},{"kind":"link","id":"5onZNJaPQYO.6AvMCh36pPI","type":"slide"},{"kind":"link","id":"nextviewedslide","type":"action","data":"_player.5nUAW1s1dK0"}]},{"kind":"slideref","id":"5onZNJaPQYO.6AvMCh36pPI","type":"slide","assetIds":[0,1,39,40],"linksTo":[{"kind":"link","id":"5onZNJaPQYO.66forUPvGXK","type":"slide"}]},{"kind":"slideref","id":"5onZNJaPQYO.66forUPvGXK","type":"slide","assetIds":[0,1,41,42],"linksTo":[{"kind":"link","id":"MsgScene_6cGRMxCZh5v.InvalidPromptSlide","type":"slide"},{"kind":"link","id":"5onZNJaPQYO.62U6EakXyxa","type":"slide"},{"kind":"link","id":"nextviewedslide","type":"action","data":"_player.5nUAW1s1dK0"}]},{"kind":"slideref","id":"5onZNJaPQYO.62U6EakXyxa","type":"slide","assetIds":[0,1,43,44],"linksTo":[{"kind":"link","id":"MsgScene_6cGRMxCZh5v.InvalidPromptSlide","type":"slide"},{"kind":"link","id":"5onZNJaPQYO.5VSr2vMjnUK","type":"slide"},{"kind":"link","id":"nextviewedslide","type":"action","data":"_player.5nUAW1s1dK0"}]},{"kind":"slideref","id":"5onZNJaPQYO.5VSr2vMjnUK","type":"slide","assetIds":[0,1,45],"linksTo":[{"kind":"link","id":"5onZNJaPQYO.6HunnoUnp2b","type":"slide"}]},{"kind":"slideref","id":"5onZNJaPQYO.6HunnoUnp2b","type":"slide","assetIds":[0,1,46,47],"linksTo":[{"kind":"link","id":"nextviewedslide","type":"action","data":"_player.5nUAW1s1dK0"}]}]},"display":{"frameData":"story_content/frame.xml","width":1284,"height":734,"windows":[{"kind":"window","id":"MessageWnd","linkId":"StoryWindow","width":420,"height":210,"alignTo":"content","align":"center","valign":"center"},{"kind":"window","id":"LightboxWnd","linkId":"StoryPopup","width":878,"height":552,"alignTo":"player","align":"center","valign":"center"},{"kind":"window","id":"LightboxControlsWnd","linkId":"StoryPopupControls","width":882,"height":594,"alignTo":"player","align":"center","valign":"center"}]},"resume":{"id":"6HTezC1S2D1","window":"MessageWnd","slideId":"_player.PromptScene.ResumePromptSlide","lmsresume":true,"flashresume":true,"prompt":true,"everySlide":false},"string_table":[{"kind":"group","id":"chrome23","strings":[{"kind":"string","id":"title","Text":"Can\'t Play Course"},{"kind":"string","id":"description","Text":"For security reasons, Flash cannot access files on your computer\'s hard disk from your web browser."},{"kind":"string","id":"linkText","Text":"Learn More"},{"kind":"string","id":"linkUrl","Text":"https://ipc.articulate.com/slw/360/en/localplayback/"}]}],"errorMsgs":{"external_interface":{"kind":"error","window":"MessageWnd","slideId":"_player.PromptScene.ExternalInterfaceErrorSlide"}},"scenes":[{"kind":"scene","lmsId":"","isMessageScene":true,"startingSlide":"_player.MsgScene_6cGRMxCZh5v.InvalidPromptSlide","sceneNumber":0,"slides":[{"kind":"slide","title":"<p dir=\'ltr\' align=\'left\' style=\\"font-family: \'Open SansD6FFC9F9\';\\">Invalid Answer</p>","trackViews":false,"showMenuResultIcon":false,"viewGroupId":"","historyGroupId":"prompt","videoZoom":"","scrolling":false,"transition":"appear","transDuration":0,"transDir":1,"wipeTrans":false,"slideLock":false,"navIndex":-1,"globalAudioId":"","thumbnailid":"","slideNumberInScene":0,"includeInSlideCounts":false,"showAnimationId":"","lmsId":"","width":420,"height":210,"resume":false,"id":"InvalidPromptSlide","slideLayers":[{"enableSeek":true,"enableReplay":true,"timeline":{"duration":1000,"events":[{"kind":"ontimelinetick","time":0,"actions":[{"kind":"show","transition":"appear","objRef":{"type":"string","value":"6cGRMxCZh5v_InvalidPromptSlide_btn0"}},{"kind":"show","transition":"appear","objRef":{"type":"string","value":"InvalidPromptSlide_Scroll.6cGRMxCZh5v_InvalidPromptSlide_text"}},{"kind":"show","transition":"appear","objRef":{"type":"string","value":"InvalidPromptSlide_Scroll"}}]}]},"objects":[{"kind":"scrollarea","contentwidth":383,"contentheight":52,"objects":[{"kind":"vectorshape","rotation":0,"accType":"text","cliptobounds":false,"defaultAction":"","textLib":[{"kind":"textdata","uniqueId":"6cGRMxCZh5v_InvalidPromptSlide_text","id":"01","linkId":"6cGRMxCZh5v_InvalidPromptSlide_text","type":"vectortext","xPos":0,"yPos":0,"xAccOffset":0,"yAccOffset":0,"width":0,"height":0,"shadowIndex":-1,"scrollOverflow":false,"vectortext":{"left":0,"top":0,"right":378,"bottom":52,"pngfb":false,"pr":{"l":"common","i":1}}}],"shapemaskId":"","xPos":0,"yPos":0,"tabIndex":1,"tabEnabled":true,"xOffset":0,"yOffset":0,"rotateXPos":194,"rotateYPos":26,"scaleX":100,"scaleY":100,"alpha":100,"depth":1,"scrolling":true,"shuffleLock":false,"data":{"hotlinkId":"","accState":0,"vectorData":{"left":0,"top":0,"right":378,"bottom":52,"altText":"You must complete the question before submitting.","pngfb":false,"pr":{"l":"common","i":0}},"html5data":{"xPos":0,"yPos":0,"width":378,"height":52,"strokewidth":0}},"width":388,"height":52,"resume":false,"useHandCursor":true,"id":"6cGRMxCZh5v_InvalidPromptSlide_text"}],"shapemaskId":"","xPos":13,"yPos":16,"tabIndex":0,"tabEnabled":true,"xOffset":0,"yOffset":0,"rotateXPos":205.5,"rotateYPos":39,"scaleX":100,"scaleY":100,"alpha":100,"rotation":0,"depth":1,"scrolling":true,"shuffleLock":false,"width":411,"height":78,"resume":false,"useHandCursor":true,"id":"InvalidPromptSlide_Scroll"},{"kind":"button","shapemaskId":"","xPos":160,"yPos":110,"tabIndex":2,"tabEnabled":true,"xOffset":0,"yOffset":0,"rotateXPos":50,"rotateYPos":15,"scaleX":100,"scaleY":100,"alpha":100,"rotation":0,"depth":2,"scrolling":true,"shuffleLock":false,"data":{"hotlinkId":"","accState":0,"textdata":{"uniqueId":"6cGRMxCZh5v_InvalidPromptSlide_btn0","type":"vectortext","altText":"OK","xPos":0,"yPos":0,"xAccOffset":0,"yAccOffset":0,"width":0,"height":0,"shadowIndex":-1,"scrollOverflow":false,"vectortext":{"left":0,"top":0,"right":61,"bottom":26,"pngfb":false,"pr":{"l":"common","i":2}}}},"width":100,"height":30,"resume":false,"useHandCursor":true,"id":"6cGRMxCZh5v_InvalidPromptSlide_btn0","events":[{"kind":"onrelease","actions":[{"kind":"close_window","id":"MessageWnd"}]}]}],"startTime":-1,"elapsedTimeMode":"normal","useHandCursor":false,"resume":false,"kind":"slidelayer","isBaseLayer":true}]},{"kind":"slide","title":"<p dir=\'ltr\' align=\'left\' style=\\"font-family: \'Open SansD6FFC9F9\';\\">Enter name</p>","trackViews":false,"showMenuResultIcon":false,"viewGroupId":"","historyGroupId":"prompt","videoZoom":"","scrolling":false,"transition":"appear","transDuration":0,"transDir":1,"wipeTrans":false,"slideLock":false,"navIndex":-1,"globalAudioId":"","thumbnailid":"","slideNumberInScene":0,"includeInSlideCounts":false,"showAnimationId":"","lmsId":"","width":420,"height":210,"resume":false,"id":"PrintPromptSlide","actionGroups":{"PrintOkButtonClick":{"kind":"actiongroup","actions":[{"kind":"printresults","showuserscore":true,"showpassingscore":true,"showpassfail":true,"showquizreview":true,"displayusername":true,"usernamevar":"_player.PrintPromptUsername_6dsuMQ2FQtZ","quizid":"_player.PrintPromptWindowQuizVar_6dsuMQ2FQtZ","quizidtype":"var"},{"kind":"close_window","id":"MessageWnd"}]}},"slideLayers":[{"enableSeek":true,"enableReplay":true,"timeline":{"duration":1000,"events":[{"kind":"ontimelinetick","time":0,"actions":[{"kind":"show","transition":"appear","objRef":{"type":"string","value":"6cGRMxCZh5v_PrintPromptSlide_btn0"}},{"kind":"show","transition":"appear","objRef":{"type":"string","value":"PrintPromptSlide_Scroll.6cGRMxCZh5v_PrintPromptSlide_text"}},{"kind":"show","transition":"appear","objRef":{"type":"string","value":"PrintPromptSlide_Scroll"}},{"kind":"show","transition":"appear","objRef":{"type":"string","value":"PrintPromptSlide_Input"}},{"kind":"setfocus","showrect":true,"value":{"type":"string","value":"PrintPromptSlide_Input"}}]}]},"objects":[{"kind":"scrollarea","contentwidth":337,"contentheight":26,"objects":[{"kind":"vectorshape","rotation":0,"accType":"text","cliptobounds":false,"defaultAction":"","textLib":[{"kind":"textdata","uniqueId":"6cGRMxCZh5v_PrintPromptSlide_text","id":"01","linkId":"6cGRMxCZh5v_PrintPromptSlide_text","type":"vectortext","xPos":0,"yPos":0,"xAccOffset":0,"yAccOffset":0,"width":0,"height":0,"shadowIndex":-1,"scrollOverflow":false,"vectortext":{"left":0,"top":0,"right":331,"bottom":26,"pngfb":false,"pr":{"l":"common","i":3}}}],"shapemaskId":"","xPos":0,"yPos":0,"tabIndex":1,"tabEnabled":true,"xOffset":0,"yOffset":0,"rotateXPos":194,"rotateYPos":13,"scaleX":100,"scaleY":100,"alpha":100,"depth":1,"scrolling":true,"shuffleLock":false,"data":{"hotlinkId":"","accState":0,"vectorData":{"left":0,"top":0,"right":331,"bottom":26,"altText":"Enter your name in the field below:","pngfb":false,"pr":{"l":"common","i":0}},"html5data":{"xPos":0,"yPos":0,"width":331,"height":26,"strokewidth":0}},"width":388,"height":26,"resume":false,"useHandCursor":true,"id":"6cGRMxCZh5v_PrintPromptSlide_text"}],"shapemaskId":"","xPos":13,"yPos":16,"tabIndex":0,"tabEnabled":true,"xOffset":0,"yOffset":0,"rotateXPos":205.5,"rotateYPos":39,"scaleX":100,"scaleY":100,"alpha":100,"rotation":0,"depth":1,"scrolling":true,"shuffleLock":false,"width":411,"height":78,"resume":false,"useHandCursor":true,"id":"PrintPromptSlide_Scroll"},{"kind":"button","shapemaskId":"","xPos":160,"yPos":110,"tabIndex":3,"tabEnabled":true,"xOffset":0,"yOffset":0,"rotateXPos":50,"rotateYPos":15,"scaleX":100,"scaleY":100,"alpha":100,"rotation":0,"depth":2,"scrolling":true,"shuffleLock":false,"data":{"hotlinkId":"","accState":0,"textdata":{"uniqueId":"6cGRMxCZh5v_PrintPromptSlide_btn0","type":"vectortext","altText":"OK","xPos":0,"yPos":0,"xAccOffset":0,"yAccOffset":0,"width":0,"height":0,"shadowIndex":-1,"scrollOverflow":false,"vectortext":{"left":0,"top":0,"right":61,"bottom":26,"pngfb":false,"pr":{"l":"common","i":2}}}},"width":100,"height":30,"resume":false,"useHandCursor":true,"id":"6cGRMxCZh5v_PrintPromptSlide_btn0","events":[{"kind":"onrelease","actions":[{"kind":"exe_actiongroup","id":"_parent.PrintOkButtonClick"}]}]},{"kind":"textinput","bindto":"","align":"left","verticalAlign":"top","rtl":false,"numeric":false,"multiline":false,"maxchars":0,"fontsize":14,"textcolor":"0x000000","bold":false,"italic":false,"marginleft":2,"marginright":2,"margintop":2,"marginbottom":2,"shapemaskId":"","xPos":13,"yPos":66,"tabIndex":2,"tabEnabled":true,"xOffset":0,"yOffset":0,"rotateXPos":192.5,"rotateYPos":13.5,"scaleX":100,"scaleY":100,"alpha":100,"rotation":0,"depth":3,"scrolling":true,"shuffleLock":false,"width":385,"height":27,"resume":false,"useHandCursor":true,"id":"PrintPromptSlide_Input","events":[{"kind":"onlosefocus","actions":[{"kind":"adjustvar","variable":"_player.PrintPromptUsername_6dsuMQ2FQtZ","operator":"set","value":{"type":"property","value":"$Text"}}]},{"kind":"onkeypress","keycode":13,"shift":false,"ctrl":false,"alt":false,"actions":[{"kind":"adjustvar","variable":"_player.PrintPromptUsername_6dsuMQ2FQtZ","operator":"set","value":{"type":"property","value":"$Text"}},{"kind":"exe_actiongroup","id":"_parent.PrintOkButtonClick"}]}]}],"startTime":-1,"elapsedTimeMode":"normal","useHandCursor":false,"resume":false,"kind":"slidelayer","isBaseLayer":true}]},{"kind":"slide","title":"<p dir=\'ltr\' align=\'left\' style=\\"font-family: \'Open SansD6FFC9F9\';\\">Scroll to Bottom</p>","trackViews":false,"showMenuResultIcon":false,"viewGroupId":"","historyGroupId":"prompt","videoZoom":"","scrolling":false,"transition":"appear","transDuration":0,"transDir":1,"wipeTrans":false,"slideLock":false,"navIndex":-1,"globalAudioId":"","thumbnailid":"","slideNumberInScene":0,"includeInSlideCounts":false,"showAnimationId":"","lmsId":"","width":420,"height":210,"resume":false,"id":"ScrollPromptSlide","slideLayers":[{"enableSeek":true,"enableReplay":true,"timeline":{"duration":1000,"events":[{"kind":"ontimelinetick","time":0,"actions":[{"kind":"show","transition":"appear","objRef":{"type":"string","value":"6cGRMxCZh5v_ScrollPromptSlide_btn0"}},{"kind":"show","transition":"appear","objRef":{"type":"string","value":"ScrollPromptSlide_Scroll.6cGRMxCZh5v_ScrollPromptSlide_text"}},{"kind":"show","transition":"appear","objRef":{"type":"string","value":"ScrollPromptSlide_Scroll"}}]}]},"objects":[{"kind":"scrollarea","contentwidth":358,"contentheight":52,"objects":[{"kind":"vectorshape","rotation":0,"accType":"text","cliptobounds":false,"defaultAction":"","textLib":[{"kind":"textdata","uniqueId":"6cGRMxCZh5v_ScrollPromptSlide_text","id":"01","linkId":"6cGRMxCZh5v_ScrollPromptSlide_text","type":"vectortext","xPos":0,"yPos":0,"xAccOffset":0,"yAccOffset":0,"width":0,"height":0,"shadowIndex":-1,"scrollOverflow":false,"vectortext":{"left":0,"top":0,"right":355,"bottom":52,"pngfb":false,"pr":{"l":"common","i":4}}}],"shapemaskId":"","xPos":0,"yPos":0,"tabIndex":1,"tabEnabled":true,"xOffset":0,"yOffset":0,"rotateXPos":194,"rotateYPos":26,"scaleX":100,"scaleY":100,"alpha":100,"depth":1,"scrolling":true,"shuffleLock":false,"data":{"hotlinkId":"","accState":0,"vectorData":{"left":0,"top":0,"right":355,"bottom":52,"altText":"You must scroll to the bottom before submitting.","pngfb":false,"pr":{"l":"common","i":0}},"html5data":{"xPos":0,"yPos":0,"width":355,"height":52,"strokewidth":0}},"width":388,"height":52,"resume":false,"useHandCursor":true,"id":"6cGRMxCZh5v_ScrollPromptSlide_text"}],"shapemaskId":"","xPos":13,"yPos":16,"tabIndex":0,"tabEnabled":true,"xOffset":0,"yOffset":0,"rotateXPos":205.5,"rotateYPos":39,"scaleX":100,"scaleY":100,"alpha":100,"rotation":0,"depth":1,"scrolling":true,"shuffleLock":false,"width":411,"height":78,"resume":false,"useHandCursor":true,"id":"ScrollPromptSlide_Scroll"},{"kind":"button","shapemaskId":"","xPos":160,"yPos":110,"tabIndex":2,"tabEnabled":true,"xOffset":0,"yOffset":0,"rotateXPos":50,"rotateYPos":15,"scaleX":100,"scaleY":100,"alpha":100,"rotation":0,"depth":2,"scrolling":true,"shuffleLock":false,"data":{"hotlinkId":"","accState":0,"textdata":{"uniqueId":"6cGRMxCZh5v_ScrollPromptSlide_btn0","type":"vectortext","altText":"OK","xPos":0,"yPos":0,"xAccOffset":0,"yAccOffset":0,"width":0,"height":0,"shadowIndex":-1,"scrollOverflow":false,"vectortext":{"left":0,"top":0,"right":61,"bottom":26,"pngfb":false,"pr":{"l":"common","i":2}}}},"width":100,"height":30,"resume":false,"useHandCursor":true,"id":"6cGRMxCZh5v_ScrollPromptSlide_btn0","events":[{"kind":"onrelease","actions":[{"kind":"close_window","id":"MessageWnd"}]}]}],"startTime":-1,"elapsedTimeMode":"normal","useHandCursor":false,"resume":false,"kind":"slidelayer","isBaseLayer":true}]}],"id":"MsgScene_6cGRMxCZh5v"},{"kind":"scene","lmsId":"","isMessageScene":true,"startingSlide":"_player.PromptScene.ResumePromptSlide","sceneNumber":0,"slides":[{"kind":"slide","title":"<p dir=\'ltr\' align=\'left\' style=\\"font-family: \'Open SansD6FFC9F9\';\\">Resume</p>","trackViews":false,"showMenuResultIcon":false,"viewGroupId":"","historyGroupId":"prompt","videoZoom":"","scrolling":false,"transition":"appear","transDuration":0,"transDir":1,"wipeTrans":false,"slideLock":false,"navIndex":-1,"globalAudioId":"","thumbnailid":"","slideNumberInScene":0,"includeInSlideCounts":false,"showAnimationId":"","lmsId":"","width":420,"height":210,"resume":false,"id":"ResumePromptSlide","slideLayers":[{"enableSeek":true,"enableReplay":true,"timeline":{"duration":1000,"events":[{"kind":"ontimelinetick","time":0,"actions":[{"kind":"show","transition":"appear","objRef":{"type":"string","value":"6cGRMxCZh5v_ResumePromptSlide_btn0"}},{"kind":"show","transition":"appear","objRef":{"type":"string","value":"6cGRMxCZh5v_ResumePromptSlide_btn1"}},{"kind":"show","transition":"appear","objRef":{"type":"string","value":"ResumePromptSlide_Scroll.6cGRMxCZh5v_ResumePromptSlide_text"}},{"kind":"show","transition":"appear","objRef":{"type":"string","value":"ResumePromptSlide_Scroll"}}]}]},"objects":[{"kind":"scrollarea","contentwidth":387,"contentheight":52,"objects":[{"kind":"vectorshape","rotation":0,"accType":"text","cliptobounds":false,"defaultAction":"","textLib":[{"kind":"textdata","uniqueId":"6cGRMxCZh5v_ResumePromptSlide_text","id":"01","linkId":"6cGRMxCZh5v_ResumePromptSlide_text","type":"vectortext","xPos":0,"yPos":0,"xAccOffset":0,"yAccOffset":0,"width":0,"height":0,"shadowIndex":-1,"scrollOverflow":false,"vectortext":{"left":0,"top":0,"right":387,"bottom":52,"pngfb":false,"pr":{"l":"common","i":5}}}],"shapemaskId":"","xPos":0,"yPos":0,"tabIndex":1,"tabEnabled":true,"xOffset":0,"yOffset":0,"rotateXPos":194,"rotateYPos":26,"scaleX":100,"scaleY":100,"alpha":100,"depth":1,"scrolling":true,"shuffleLock":false,"data":{"hotlinkId":"","accState":0,"vectorData":{"left":0,"top":0,"right":387,"bottom":52,"altText":"Would you like to resume where you left off?","pngfb":false,"pr":{"l":"common","i":0}},"html5data":{"xPos":0,"yPos":0,"width":387,"height":52,"strokewidth":0}},"width":388,"height":52,"resume":false,"useHandCursor":true,"id":"6cGRMxCZh5v_ResumePromptSlide_text"}],"shapemaskId":"","xPos":13,"yPos":16,"tabIndex":0,"tabEnabled":true,"xOffset":0,"yOffset":0,"rotateXPos":205.5,"rotateYPos":39,"scaleX":100,"scaleY":100,"alpha":100,"rotation":0,"depth":1,"scrolling":true,"shuffleLock":false,"width":411,"height":78,"resume":false,"useHandCursor":true,"id":"ResumePromptSlide_Scroll"},{"kind":"button","shapemaskId":"","xPos":107,"yPos":110,"tabIndex":2,"tabEnabled":true,"xOffset":0,"yOffset":0,"rotateXPos":50,"rotateYPos":15,"scaleX":100,"scaleY":100,"alpha":100,"rotation":0,"depth":2,"scrolling":true,"shuffleLock":false,"data":{"hotlinkId":"","accState":0,"textdata":{"uniqueId":"6cGRMxCZh5v_ResumePromptSlide_btn0","type":"vectortext","altText":"Yes","xPos":0,"yPos":0,"xAccOffset":0,"yAccOffset":0,"width":0,"height":0,"shadowIndex":-1,"scrollOverflow":false,"vectortext":{"left":0,"top":0,"right":63,"bottom":26,"pngfb":false,"pr":{"l":"common","i":6}}}},"width":100,"height":30,"resume":false,"useHandCursor":true,"id":"6cGRMxCZh5v_ResumePromptSlide_btn0","events":[{"kind":"onrelease","actions":[{"kind":"resume_player","resume":true}]}]},{"kind":"button","shapemaskId":"","xPos":212,"yPos":110,"tabIndex":3,"tabEnabled":true,"xOffset":0,"yOffset":0,"rotateXPos":50,"rotateYPos":15,"scaleX":100,"scaleY":100,"alpha":100,"rotation":0,"depth":3,"scrolling":true,"shuffleLock":false,"data":{"hotlinkId":"","accState":0,"textdata":{"uniqueId":"6cGRMxCZh5v_ResumePromptSlide_btn1","type":"vectortext","altText":"No","xPos":0,"yPos":0,"xAccOffset":0,"yAccOffset":0,"width":0,"height":0,"shadowIndex":-1,"scrollOverflow":false,"vectortext":{"left":0,"top":0,"right":61,"bottom":26,"pngfb":false,"pr":{"l":"common","i":7}}}},"width":100,"height":30,"resume":false,"useHandCursor":true,"id":"6cGRMxCZh5v_ResumePromptSlide_btn1","events":[{"kind":"onrelease","actions":[{"kind":"resume_player","resume":false}]}]}],"startTime":-1,"elapsedTimeMode":"normal","useHandCursor":false,"resume":false,"kind":"slidelayer","isBaseLayer":true}]},{"kind":"slide","title":"<p dir=\'ltr\' align=\'left\' style=\\"font-family: \'Open SansD6FFC9F9\';\\">Warning</p>","trackViews":false,"showMenuResultIcon":false,"viewGroupId":"","historyGroupId":"prompt","videoZoom":"","scrolling":false,"transition":"appear","transDuration":0,"transDir":1,"wipeTrans":false,"slideLock":false,"navIndex":-1,"globalAudioId":"","thumbnailid":"","slideNumberInScene":0,"includeInSlideCounts":false,"showAnimationId":"","lmsId":"","width":415,"height":151,"resume":false,"id":"ExternalInterfaceErrorSlide","slideLayers":[{"enableSeek":true,"enableReplay":true,"timeline":{"duration":1000,"events":[{"kind":"ontimelinetick","time":0,"actions":[{"kind":"show","transition":"appear","objRef":{"type":"string","value":"Text"}},{"kind":"show","transition":"appear","objRef":{"type":"string","value":"buttonOK"}}]}]},"objects":[{"kind":"vectorshape","rotation":0,"accType":"text","cliptobounds":false,"defaultAction":"","textLib":[{"kind":"textdata","id":"01","linkId":"01","type":"vartext","xPos":0,"yPos":0,"xAccOffset":0,"yAccOffset":0,"width":383,"height":105,"device":true,"valign":"center","wordwrap":false,"textshadow":false,"shadowIndex":-1,"scrollOverflow":false,"vartext":"<html><p dir=\'ltr\' align=\'left\'><font face=\'Open Sans\' size=\'18pt\'color=\'#FFFFFF\'>The %_player.$LastErrorFeature% feature on this slide has been disabled while viewing locally because your browser does not support it.</font></p></html>"}],"shapemaskId":"","xPos":16,"yPos":0,"tabIndex":0,"tabEnabled":true,"xOffset":0,"yOffset":0,"rotateXPos":191.5,"rotateYPos":52.5,"scaleX":100,"scaleY":100,"alpha":100,"depth":1,"scrolling":true,"shuffleLock":false,"data":{"hotlinkId":"","accState":0,"vectorData":{"left":0,"top":0,"right":383,"bottom":105,"altText":"Warning Message","pngfb":false,"pr":{"l":"common","i":8}},"html5data":{"xPos":0,"yPos":0,"width":383,"height":105,"strokewidth":0}},"width":383,"height":105,"resume":false,"useHandCursor":true,"id":"Text"},{"kind":"button","shapemaskId":"","xPos":299,"yPos":105,"tabIndex":1,"tabEnabled":true,"xOffset":0,"yOffset":0,"rotateXPos":50,"rotateYPos":15,"scaleX":100,"scaleY":100,"alpha":100,"rotation":0,"depth":2,"scrolling":true,"shuffleLock":false,"data":{"hotlinkId":"","accState":0,"textdata":{"uniqueId":"buttonOK","type":"vectortext","altText":"OK","xPos":0,"yPos":0,"xAccOffset":0,"yAccOffset":0,"width":0,"height":0,"shadowIndex":-1,"scrollOverflow":false,"vectortext":{"left":0,"top":0,"right":61,"bottom":26,"pngfb":false,"pr":{"l":"common","i":2}}}},"width":100,"height":30,"resume":false,"useHandCursor":true,"id":"buttonOK","events":[{"kind":"onrelease","actions":[{"kind":"close_window","id":"MessageWnd"}]}]}],"startTime":-1,"elapsedTimeMode":"normal","useHandCursor":false,"resume":false,"kind":"slidelayer","isBaseLayer":true}]}],"id":"PromptScene"},{"kind":"scene","lmsId":"Scene1","isMessageScene":false,"startingSlide":"_player.5onZNJaPQYO.6KZElYrC6fW","sceneNumber":1,"slides":[{"kind":"slide","html5url":"html5/data/js/6KZElYrC6fW.js","title":"PSF Title Slide","trackViews":true,"showMenuResultIcon":false,"viewGroupId":"","historyGroupId":"","videoZoom":"","scrolling":false,"transition":"tween","slideLock":false,"navIndex":-1,"globalAudioId":"","thumbnailid":"","slideNumberInScene":1,"includeInSlideCounts":true,"showAnimationId":"6jWvN7zdYTt","lmsId":"Slide1","width":1024,"height":640,"resume":false,"id":"6KZElYrC6fW","slideLayers":[{"enableSeek":true,"enableReplay":true,"startTime":-1,"elapsedTimeMode":"normal","useHandCursor":false,"resume":false,"kind":"slidelayer","isBaseLayer":true}]},{"kind":"slide","html5url":"html5/data/js/6Idydpq0VFo.js","title":"Objectives","trackViews":true,"showMenuResultIcon":false,"viewGroupId":"","historyGroupId":"","videoZoom":"","scrolling":false,"transition":"tween","slideLock":false,"navIndex":-1,"globalAudioId":"","thumbnailid":"","slideNumberInScene":2,"includeInSlideCounts":true,"showAnimationId":"62SYKmI0RqO","lmsId":"Slide2","width":1024,"height":640,"resume":false,"id":"6Idydpq0VFo","slideLayers":[{"enableSeek":true,"enableReplay":true,"startTime":-1,"elapsedTimeMode":"normal","useHandCursor":false,"resume":false,"kind":"slidelayer","isBaseLayer":true}]},{"kind":"slide","html5url":"html5/data/js/6CmRL87xLu0.js","title":"Shared Values","trackViews":true,"showMenuResultIcon":false,"viewGroupId":"","historyGroupId":"","videoZoom":"","scrolling":false,"transition":"tween","slideLock":false,"navIndex":-1,"globalAudioId":"","thumbnailid":"","slideNumberInScene":3,"includeInSlideCounts":true,"showAnimationId":"5vMF3lNP2G8","lmsId":"Slide3","width":1024,"height":640,"resume":false,"id":"6CmRL87xLu0","slideLayers":[{"enableSeek":true,"enableReplay":true,"startTime":-1,"elapsedTimeMode":"normal","useHandCursor":false,"resume":false,"kind":"slidelayer","isBaseLayer":true}]},{"kind":"slide","html5url":"html5/data/js/6QSNSVcljgZ.js","title":"Shared Values","trackViews":true,"showMenuResultIcon":false,"viewGroupId":"","historyGroupId":"","videoZoom":"","scrolling":false,"transition":"tween","slideLock":false,"navIndex":-1,"globalAudioId":"","thumbnailid":"","slideNumberInScene":4,"includeInSlideCounts":true,"showAnimationId":"6KAFaBDb89y","lmsId":"Slide4","width":1024,"height":640,"resume":false,"id":"6QSNSVcljgZ","slideLayers":[{"enableSeek":true,"enableReplay":true,"startTime":-1,"elapsedTimeMode":"normal","useHandCursor":false,"resume":false,"kind":"slidelayer","isBaseLayer":true}]},{"kind":"slide","html5url":"html5/data/js/5xvdnvetrGR.js","title":"What is an HRO ?","trackViews":true,"showMenuResultIcon":false,"viewGroupId":"","historyGroupId":"","videoZoom":"","scrolling":false,"transition":"tween","slideLock":false,"navIndex":-1,"globalAudioId":"","thumbnailid":"","slideNumberInScene":5,"includeInSlideCounts":true,"showAnimationId":"6a0ce4uXSKO","lmsId":"Slide5","width":1024,"height":640,"resume":false,"id":"5xvdnvetrGR","slideLayers":[{"enableSeek":true,"enableReplay":true,"startTime":-1,"elapsedTimeMode":"normal","useHandCursor":false,"resume":false,"kind":"slidelayer","isBaseLayer":true}]},{"kind":"slide","html5url":"html5/data/js/6U4Qn9iEx5R.js","title":"Quiz 1: High Reliability Organizations","trackViews":true,"showMenuResultIcon":false,"viewGroupId":"","historyGroupId":"","videoZoom":"","scrolling":false,"transition":"tween","slideLock":false,"navIndex":-1,"globalAudioId":"","thumbnailid":"","slideNumberInScene":6,"includeInSlideCounts":true,"interactions":[{"kind":"interaction","id":"6Tkub2j0JaB","lmsId":"MultiResponse","lmstext":"High Reliability Organizations:","type":"multipleresponse","maxpoints":10,"aoinclude":true,"istracked":true,"issurvey":false,"skipenabled":false,"choices":[{"kind":"choice","id":"choice_5wyn92tvIPu","lmstext":" D. A, B, and C"},{"kind":"choice","id":"choice_62vzNmZSIX1","lmstext":"\\n A. Operate in high risk environments but have fewer “accidents” than\\r     would be expected"},{"kind":"choice","id":"choice_68M4kBRcyPg","lmstext":" B. Are preoccupied with risk"},{"kind":"choice","id":"choice_5e5yu26dpv8","lmstext":" C. Defer to the expertise of front line workers"},{"kind":"choice","id":"choice_65NmuMskF7B","lmstext":" E. A and C"}],"responseDefinition":{"actions":[{"kind":"if_action","condition":{"statement":{"kind":"compare","operator":"eq","valuea":"66Lnv0Fef7E.5wyn92tvIPu.#_checked","typea":"var","valueb":true,"typeb":"boolean"}},"thenActions":[{"kind":"addchoiceresponse","interactionId":"6Tkub2j0JaB","value":"choices.choice_5wyn92tvIPu","type":"string"}]},{"kind":"if_action","condition":{"statement":{"kind":"compare","operator":"eq","valuea":"66Lnv0Fef7E.62vzNmZSIX1.#_checked","typea":"var","valueb":true,"typeb":"boolean"}},"thenActions":[{"kind":"addchoiceresponse","interactionId":"6Tkub2j0JaB","value":"choices.choice_62vzNmZSIX1","type":"string"}]},{"kind":"if_action","condition":{"statement":{"kind":"compare","operator":"eq","valuea":"66Lnv0Fef7E.68M4kBRcyPg.#_checked","typea":"var","valueb":true,"typeb":"boolean"}},"thenActions":[{"kind":"addchoiceresponse","interactionId":"6Tkub2j0JaB","value":"choices.choice_68M4kBRcyPg","type":"string"}]},{"kind":"if_action","condition":{"statement":{"kind":"compare","operator":"eq","valuea":"66Lnv0Fef7E.5e5yu26dpv8.#_checked","typea":"var","valueb":true,"typeb":"boolean"}},"thenActions":[{"kind":"addchoiceresponse","interactionId":"6Tkub2j0JaB","value":"choices.choice_5e5yu26dpv8","type":"string"}]},{"kind":"if_action","condition":{"statement":{"kind":"compare","operator":"eq","valuea":"66Lnv0Fef7E.65NmuMskF7B.#_checked","typea":"var","valueb":true,"typeb":"boolean"}},"thenActions":[{"kind":"addchoiceresponse","interactionId":"6Tkub2j0JaB","value":"choices.choice_65NmuMskF7B","type":"string"}]}]},"answers":[{"kind":"answer","id":"5wyn92tvIPu","points":10,"status":"correct","evaluate":{"statements":[{"kind":"equals","choiceid":"choices.choice_5wyn92tvIPu","ignorecase":false}]},"actions":[{"kind":"if_action","condition":{"statement":{"kind":"compare","operator":"lte","valuea":"6Tkub2j0JaB.$AttemptCount","typea":"property","valueb":1,"typeb":"number"}},"thenActions":[{"kind":"show_slidelayer","hideOthers":"oncomplete","transition":"appear","objRef":{"type":"string","value":"5jkwXf9ofen"}},{"kind":"exe_actiongroup","id":"DisableChoices_66Lnv0Fef7E"}]}]},{"kind":"answer","id":"6iuiOpcNa4N","points":0,"status":"incorrect","evaluate":{"statements":[{"kind":"other"}]},"actions":[{"kind":"if_action","condition":{"statement":{"kind":"compare","operator":"gte","valuea":"6Tkub2j0JaB.$AttemptCount","typea":"property","valueb":1,"typeb":"number"}},"thenActions":[{"kind":"show_slidelayer","hideOthers":"oncomplete","transition":"appear","objRef":{"type":"string","value":"5xxPgfc1x3O"}},{"kind":"exe_actiongroup","id":"DisableChoices_66Lnv0Fef7E"}]}]}]}],"showAnimationId":"67RsSzPolMr","lmsId":"Slide6","width":1024,"height":640,"resume":false,"id":"6U4Qn9iEx5R","slideLayers":[{"enableSeek":true,"enableReplay":true,"startTime":-1,"elapsedTimeMode":"normal","useHandCursor":false,"resume":false,"kind":"slidelayer","isBaseLayer":true}]},{"kind":"slide","html5url":"html5/data/js/64MVg0NYhCK.js","title":"Story Scenario","trackViews":true,"showMenuResultIcon":false,"viewGroupId":"","historyGroupId":"","videoZoom":"","scrolling":false,"transition":"tween","slideLock":false,"navIndex":-1,"globalAudioId":"","thumbnailid":"","slideNumberInScene":7,"includeInSlideCounts":true,"showAnimationId":"6o4gDUuJgLD","lmsId":"Slide7","width":1024,"height":640,"resume":false,"id":"64MVg0NYhCK","slideLayers":[{"enableSeek":true,"enableReplay":true,"startTime":-1,"elapsedTimeMode":"normal","useHandCursor":false,"resume":false,"kind":"slidelayer","isBaseLayer":true}]},{"kind":"slide","html5url":"html5/data/js/6D9eObF7Rxp.js","title":"Story Scenario - Continued","trackViews":true,"showMenuResultIcon":false,"viewGroupId":"","historyGroupId":"","videoZoom":"","scrolling":false,"transition":"tween","slideLock":false,"navIndex":-1,"globalAudioId":"","thumbnailid":"","slideNumberInScene":8,"includeInSlideCounts":true,"showAnimationId":"5joT1DeOtom","lmsId":"Slide8","width":1024,"height":640,"resume":false,"id":"6D9eObF7Rxp","slideLayers":[{"enableSeek":true,"enableReplay":true,"startTime":-1,"elapsedTimeMode":"normal","useHandCursor":false,"resume":false,"kind":"slidelayer","isBaseLayer":true}]},{"kind":"slide","html5url":"html5/data/js/6PjbK2R0ik9.js","title":"Task Fixation","trackViews":true,"showMenuResultIcon":false,"viewGroupId":"","historyGroupId":"","videoZoom":"","scrolling":false,"transition":"tween","slideLock":false,"navIndex":-1,"globalAudioId":"","thumbnailid":"","slideNumberInScene":9,"includeInSlideCounts":true,"showAnimationId":"66ZNSxtBHki","lmsId":"Slide9","width":1024,"height":640,"resume":false,"id":"6PjbK2R0ik9","slideLayers":[{"enableSeek":true,"enableReplay":true,"startTime":-1,"elapsedTimeMode":"normal","useHandCursor":false,"resume":false,"kind":"slidelayer","isBaseLayer":true}]},{"kind":"slide","html5url":"html5/data/js/6hR9SQx9UJG.js","title":"Task Fixation-2","trackViews":true,"showMenuResultIcon":false,"viewGroupId":"","historyGroupId":"","videoZoom":"","scrolling":false,"transition":"tween","slideLock":false,"navIndex":-1,"globalAudioId":"","thumbnailid":"","slideNumberInScene":10,"includeInSlideCounts":true,"showAnimationId":"6XIeTkiHZOS","lmsId":"Slide10","width":1024,"height":640,"resume":false,"id":"6hR9SQx9UJG","slideLayers":[{"enableSeek":true,"enableReplay":true,"startTime":-1,"elapsedTimeMode":"normal","useHandCursor":false,"resume":false,"kind":"slidelayer","isBaseLayer":true}]},{"kind":"slide","html5url":"html5/data/js/5kCGWqmBaPE.js","title":"Quiz 2: Task Fixation","trackViews":true,"showMenuResultIcon":false,"viewGroupId":"","historyGroupId":"","videoZoom":"","scrolling":false,"transition":"tween","slideLock":false,"navIndex":-1,"globalAudioId":"","thumbnailid":"","slideNumberInScene":11,"includeInSlideCounts":true,"interactions":[{"kind":"interaction","id":"5i2cIrgLdZ1","lmsId":"MultiResponse","lmstext":"Task Fixation:","type":"multipleresponse","maxpoints":10,"aoinclude":true,"istracked":true,"issurvey":false,"skipenabled":false,"choices":[{"kind":"choice","id":"choice_5xzBDKrXaL6","lmstext":" D. A, B, and C  "},{"kind":"choice","id":"choice_6Y94bthSCUo","lmstext":" \\n A. Occurs when the team members focus on the task to the point of \\r     blocking out all other inputs or information"},{"kind":"choice","id":"choice_6bTOKBMAfO1","lmstext":" \\n B. Impairs an individual’s or team’s decision making and situational   \\r     awareness"},{"kind":"choice","id":"choice_6AwJE9JyEev","lmstext":" C. Is frequently seen in emergencies or complex tasks"},{"kind":"choice","id":"choice_5ivUxkvf1qW","lmstext":" E. None of the above"}],"responseDefinition":{"actions":[{"kind":"if_action","condition":{"statement":{"kind":"compare","operator":"eq","valuea":"5m5Je622my6.5xzBDKrXaL6.#_checked","typea":"var","valueb":true,"typeb":"boolean"}},"thenActions":[{"kind":"addchoiceresponse","interactionId":"5i2cIrgLdZ1","value":"choices.choice_5xzBDKrXaL6","type":"string"}]},{"kind":"if_action","condition":{"statement":{"kind":"compare","operator":"eq","valuea":"5m5Je622my6.6Y94bthSCUo.#_checked","typea":"var","valueb":true,"typeb":"boolean"}},"thenActions":[{"kind":"addchoiceresponse","interactionId":"5i2cIrgLdZ1","value":"choices.choice_6Y94bthSCUo","type":"string"}]},{"kind":"if_action","condition":{"statement":{"kind":"compare","operator":"eq","valuea":"5m5Je622my6.6bTOKBMAfO1.#_checked","typea":"var","valueb":true,"typeb":"boolean"}},"thenActions":[{"kind":"addchoiceresponse","interactionId":"5i2cIrgLdZ1","value":"choices.choice_6bTOKBMAfO1","type":"string"}]},{"kind":"if_action","condition":{"statement":{"kind":"compare","operator":"eq","valuea":"5m5Je622my6.6AwJE9JyEev.#_checked","typea":"var","valueb":true,"typeb":"boolean"}},"thenActions":[{"kind":"addchoiceresponse","interactionId":"5i2cIrgLdZ1","value":"choices.choice_6AwJE9JyEev","type":"string"}]},{"kind":"if_action","condition":{"statement":{"kind":"compare","operator":"eq","valuea":"5m5Je622my6.5ivUxkvf1qW.#_checked","typea":"var","valueb":true,"typeb":"boolean"}},"thenActions":[{"kind":"addchoiceresponse","interactionId":"5i2cIrgLdZ1","value":"choices.choice_5ivUxkvf1qW","type":"string"}]}]},"answers":[{"kind":"answer","id":"5xzBDKrXaL6","points":10,"status":"correct","evaluate":{"statements":[{"kind":"equals","choiceid":"choices.choice_5xzBDKrXaL6","ignorecase":false}]},"actions":[{"kind":"if_action","condition":{"statement":{"kind":"compare","operator":"lte","valuea":"5i2cIrgLdZ1.$AttemptCount","typea":"property","valueb":1,"typeb":"number"}},"thenActions":[{"kind":"show_slidelayer","hideOthers":"oncomplete","transition":"appear","objRef":{"type":"string","value":"5jfsTlhpzhl"}},{"kind":"exe_actiongroup","id":"DisableChoices_5m5Je622my6"}]}]},{"kind":"answer","id":"5bF4sKAWaZv","points":0,"status":"incorrect","evaluate":{"statements":[{"kind":"other"}]},"actions":[{"kind":"if_action","condition":{"statement":{"kind":"compare","operator":"gte","valuea":"5i2cIrgLdZ1.$AttemptCount","typea":"property","valueb":1,"typeb":"number"}},"thenActions":[{"kind":"show_slidelayer","hideOthers":"oncomplete","transition":"appear","objRef":{"type":"string","value":"6gsnABVfeib"}},{"kind":"exe_actiongroup","id":"DisableChoices_5m5Je622my6"}]}]}]}],"showAnimationId":"5t3T4xx4Zkj","lmsId":"Slide11","width":1024,"height":640,"resume":false,"id":"5kCGWqmBaPE","slideLayers":[{"enableSeek":true,"enableReplay":true,"startTime":-1,"elapsedTimeMode":"normal","useHandCursor":false,"resume":false,"kind":"slidelayer","isBaseLayer":true}]},{"kind":"slide","html5url":"html5/data/js/6XigLpqH5Ap.js","title":"Definition of Team","trackViews":true,"showMenuResultIcon":false,"viewGroupId":"","historyGroupId":"","videoZoom":"","scrolling":false,"transition":"tween","slideLock":false,"navIndex":-1,"globalAudioId":"","thumbnailid":"","slideNumberInScene":12,"includeInSlideCounts":true,"showAnimationId":"5xNSxxLkfzB","lmsId":"Slide12","width":1024,"height":640,"resume":false,"id":"6XigLpqH5Ap","slideLayers":[{"enableSeek":true,"enableReplay":true,"startTime":-1,"elapsedTimeMode":"normal","useHandCursor":false,"resume":false,"kind":"slidelayer","isBaseLayer":true}]},{"kind":"slide","html5url":"html5/data/js/6dQnT27RhCQ.js","title":"Team Elements that Impact Performance","trackViews":true,"showMenuResultIcon":false,"viewGroupId":"","historyGroupId":"","videoZoom":"","scrolling":false,"transition":"tween","slideLock":false,"navIndex":-1,"globalAudioId":"","thumbnailid":"","slideNumberInScene":13,"includeInSlideCounts":true,"showAnimationId":"5lr7PCR20G4","lmsId":"Slide13","width":1024,"height":640,"resume":false,"id":"6dQnT27RhCQ","slideLayers":[{"enableSeek":true,"enableReplay":true,"startTime":-1,"elapsedTimeMode":"normal","useHandCursor":false,"resume":false,"kind":"slidelayer","isBaseLayer":true}]},{"kind":"slide","html5url":"html5/data/js/5tpb0aUrAwP.js","title":"Teamwork Philosophy","trackViews":true,"showMenuResultIcon":false,"viewGroupId":"","historyGroupId":"","videoZoom":"","scrolling":false,"transition":"tween","slideLock":false,"navIndex":-1,"globalAudioId":"","thumbnailid":"","slideNumberInScene":14,"includeInSlideCounts":true,"showAnimationId":"6riqYEVB5r4","lmsId":"Slide14","width":1024,"height":640,"resume":false,"id":"5tpb0aUrAwP","slideLayers":[{"enableSeek":true,"enableReplay":true,"startTime":-1,"elapsedTimeMode":"normal","useHandCursor":false,"resume":false,"kind":"slidelayer","isBaseLayer":true}]},{"kind":"slide","html5url":"html5/data/js/6L3gDoQLtrP.js","title":"Team Focus","trackViews":true,"showMenuResultIcon":false,"viewGroupId":"","historyGroupId":"","videoZoom":"","scrolling":false,"transition":"tween","slideLock":false,"navIndex":-1,"globalAudioId":"","thumbnailid":"","slideNumberInScene":15,"includeInSlideCounts":true,"showAnimationId":"6QsOXgJDGzW","lmsId":"Slide15","width":1024,"height":640,"resume":false,"id":"6L3gDoQLtrP","slideLayers":[{"enableSeek":true,"enableReplay":true,"startTime":-1,"elapsedTimeMode":"normal","useHandCursor":false,"resume":false,"kind":"slidelayer","isBaseLayer":true}]},{"kind":"slide","html5url":"html5/data/js/6gXjProuOPz.js","title":"Individuals","trackViews":true,"showMenuResultIcon":false,"viewGroupId":"","historyGroupId":"","videoZoom":"","scrolling":false,"transition":"tween","slideLock":false,"navIndex":-1,"globalAudioId":"","thumbnailid":"","slideNumberInScene":16,"includeInSlideCounts":true,"showAnimationId":"5xnb0S12dEh","lmsId":"Slide16","width":1024,"height":640,"resume":false,"id":"6gXjProuOPz","slideLayers":[{"enableSeek":true,"enableReplay":true,"startTime":-1,"elapsedTimeMode":"normal","useHandCursor":false,"resume":false,"kind":"slidelayer","isBaseLayer":true}]},{"kind":"slide","html5url":"html5/data/js/5x6MnjtKqSo.js","title":"Valuable Member","trackViews":true,"showMenuResultIcon":false,"viewGroupId":"","historyGroupId":"","videoZoom":"","scrolling":false,"transition":"tween","slideLock":false,"navIndex":-1,"globalAudioId":"","thumbnailid":"","slideNumberInScene":17,"includeInSlideCounts":true,"showAnimationId":"5wM62TU18RX","lmsId":"Slide17","width":1024,"height":640,"resume":false,"id":"5x6MnjtKqSo","slideLayers":[{"enableSeek":true,"enableReplay":true,"startTime":-1,"elapsedTimeMode":"normal","useHandCursor":false,"resume":false,"kind":"slidelayer","isBaseLayer":true}]},{"kind":"slide","html5url":"html5/data/js/5tNdpwiaDa0.js","title":"Passenger Syndrome","trackViews":true,"showMenuResultIcon":false,"viewGroupId":"","historyGroupId":"","videoZoom":"","scrolling":false,"transition":"tween","slideLock":false,"navIndex":-1,"globalAudioId":"","thumbnailid":"","slideNumberInScene":18,"includeInSlideCounts":true,"showAnimationId":"60cMztPVpsP","lmsId":"Slide18","width":1024,"height":640,"resume":false,"id":"5tNdpwiaDa0","slideLayers":[{"enableSeek":true,"enableReplay":true,"startTime":-1,"elapsedTimeMode":"normal","useHandCursor":false,"resume":false,"kind":"slidelayer","isBaseLayer":true}]},{"kind":"slide","html5url":"html5/data/js/5lsEHJY9hdy.js","title":"Individual Attributes","trackViews":true,"showMenuResultIcon":false,"viewGroupId":"","historyGroupId":"","videoZoom":"","scrolling":false,"transition":"tween","slideLock":false,"navIndex":-1,"globalAudioId":"","thumbnailid":"","slideNumberInScene":19,"includeInSlideCounts":true,"showAnimationId":"638C05nGi33","lmsId":"Slide19","width":1024,"height":640,"resume":false,"id":"5lsEHJY9hdy","slideLayers":[{"enableSeek":true,"enableReplay":true,"startTime":-1,"elapsedTimeMode":"normal","useHandCursor":false,"resume":false,"kind":"slidelayer","isBaseLayer":true}]},{"kind":"slide","html5url":"html5/data/js/5ita9BabCpv.js","title":"Resources ","trackViews":true,"showMenuResultIcon":false,"viewGroupId":"","historyGroupId":"","videoZoom":"","scrolling":false,"transition":"tween","slideLock":false,"navIndex":-1,"globalAudioId":"","thumbnailid":"","slideNumberInScene":20,"includeInSlideCounts":true,"showAnimationId":"6VEk9GMbQiO","lmsId":"Slide20","width":1024,"height":640,"resume":false,"id":"5ita9BabCpv","slideLayers":[{"enableSeek":true,"enableReplay":true,"startTime":-1,"elapsedTimeMode":"normal","useHandCursor":false,"resume":false,"kind":"slidelayer","isBaseLayer":true}]},{"kind":"slide","html5url":"html5/data/js/6ocaiWNcu3n.js","title":"Quiz 3: Responsibility","trackViews":true,"showMenuResultIcon":false,"viewGroupId":"","historyGroupId":"","videoZoom":"","scrolling":false,"transition":"tween","slideLock":false,"navIndex":-1,"globalAudioId":"","thumbnailid":"","slideNumberInScene":21,"includeInSlideCounts":true,"interactions":[{"kind":"interaction","id":"5YFmS9iuxRK","lmsId":"MultiChoice","lmstext":"Individual team members that have a patient safety concern:","type":"multiplechoice","maxpoints":10,"aoinclude":true,"istracked":true,"issurvey":false,"skipenabled":false,"choices":[{"kind":"choice","id":"choice_5Wa3A6XthOP","lmstext":" A. Have a responsibility to act on the concern only if there is no one more \\r      senior to take action"},{"kind":"choice","id":"choice_5YXw4UVDuty","lmstext":" B. Have a responsibility to act on the concern"},{"kind":"choice","id":"choice_5uZwprgZHBH","lmstext":" C. Should communicate the concern clearly and concisely to the team"},{"kind":"choice","id":"choice_6Vf55caubPz","lmstext":" D. Both B and C"},{"kind":"choice","id":"choice_5sadmewEZLj","lmstext":" E. Both A and C"}],"responseDefinition":{"actions":[{"kind":"if_action","condition":{"statement":{"kind":"compare","operator":"eq","valuea":"5np2yCtV3Gv.5Wa3A6XthOP.#_checked","typea":"var","valueb":true,"typeb":"boolean"}},"thenActions":[{"kind":"addchoiceresponse","interactionId":"5YFmS9iuxRK","value":"choices.choice_5Wa3A6XthOP","type":"string"}]},{"kind":"if_action","condition":{"statement":{"kind":"compare","operator":"eq","valuea":"5np2yCtV3Gv.5YXw4UVDuty.#_checked","typea":"var","valueb":true,"typeb":"boolean"}},"thenActions":[{"kind":"addchoiceresponse","interactionId":"5YFmS9iuxRK","value":"choices.choice_5YXw4UVDuty","type":"string"}]},{"kind":"if_action","condition":{"statement":{"kind":"compare","operator":"eq","valuea":"5np2yCtV3Gv.5uZwprgZHBH.#_checked","typea":"var","valueb":true,"typeb":"boolean"}},"thenActions":[{"kind":"addchoiceresponse","interactionId":"5YFmS9iuxRK","value":"choices.choice_5uZwprgZHBH","type":"string"}]},{"kind":"if_action","condition":{"statement":{"kind":"compare","operator":"eq","valuea":"5np2yCtV3Gv.6Vf55caubPz.#_checked","typea":"var","valueb":true,"typeb":"boolean"}},"thenActions":[{"kind":"addchoiceresponse","interactionId":"5YFmS9iuxRK","value":"choices.choice_6Vf55caubPz","type":"string"}]},{"kind":"if_action","condition":{"statement":{"kind":"compare","operator":"eq","valuea":"5np2yCtV3Gv.5sadmewEZLj.#_checked","typea":"var","valueb":true,"typeb":"boolean"}},"thenActions":[{"kind":"addchoiceresponse","interactionId":"5YFmS9iuxRK","value":"choices.choice_5sadmewEZLj","type":"string"}]}]},"answers":[{"kind":"answer","id":"5Wa3A6XthOP","points":0,"status":"incorrect","evaluate":{"statements":[{"kind":"equals","choiceid":"choices.choice_5Wa3A6XthOP","ignorecase":false}]},"actions":[{"kind":"if_action","condition":{"statement":{"kind":"compare","operator":"gte","valuea":"5YFmS9iuxRK.$AttemptCount","typea":"property","valueb":1,"typeb":"number"}},"thenActions":[{"kind":"show_slidelayer","hideOthers":"oncomplete","transition":"appear","objRef":{"type":"string","value":"5mFsModoJhY"}},{"kind":"exe_actiongroup","id":"DisableChoices_5np2yCtV3Gv"}]}]},{"kind":"answer","id":"5YXw4UVDuty","points":0,"status":"incorrect","evaluate":{"statements":[{"kind":"equals","choiceid":"choices.choice_5YXw4UVDuty","ignorecase":false}]},"actions":[{"kind":"if_action","condition":{"statement":{"kind":"compare","operator":"gte","valuea":"5YFmS9iuxRK.$AttemptCount","typea":"property","valueb":1,"typeb":"number"}},"thenActions":[{"kind":"show_slidelayer","hideOthers":"oncomplete","transition":"appear","objRef":{"type":"string","value":"5mFsModoJhY"}},{"kind":"exe_actiongroup","id":"DisableChoices_5np2yCtV3Gv"}]}]},{"kind":"answer","id":"5uZwprgZHBH","points":0,"status":"incorrect","evaluate":{"statements":[{"kind":"equals","choiceid":"choices.choice_5uZwprgZHBH","ignorecase":false}]},"actions":[{"kind":"if_action","condition":{"statement":{"kind":"compare","operator":"gte","valuea":"5YFmS9iuxRK.$AttemptCount","typea":"property","valueb":1,"typeb":"number"}},"thenActions":[{"kind":"show_slidelayer","hideOthers":"oncomplete","transition":"appear","objRef":{"type":"string","value":"5mFsModoJhY"}},{"kind":"exe_actiongroup","id":"DisableChoices_5np2yCtV3Gv"}]}]},{"kind":"answer","id":"6Vf55caubPz","points":10,"status":"correct","evaluate":{"statements":[{"kind":"equals","choiceid":"choices.choice_6Vf55caubPz","ignorecase":false}]},"actions":[{"kind":"if_action","condition":{"statement":{"kind":"compare","operator":"lte","valuea":"5YFmS9iuxRK.$AttemptCount","typea":"property","valueb":1,"typeb":"number"}},"thenActions":[{"kind":"show_slidelayer","hideOthers":"oncomplete","transition":"appear","objRef":{"type":"string","value":"60vseXW4adT"}},{"kind":"exe_actiongroup","id":"DisableChoices_5np2yCtV3Gv"}]}]},{"kind":"answer","id":"5sadmewEZLj","points":0,"status":"incorrect","evaluate":{"statements":[{"kind":"equals","choiceid":"choices.choice_5sadmewEZLj","ignorecase":false}]},"actions":[{"kind":"if_action","condition":{"statement":{"kind":"compare","operator":"gte","valuea":"5YFmS9iuxRK.$AttemptCount","typea":"property","valueb":1,"typeb":"number"}},"thenActions":[{"kind":"show_slidelayer","hideOthers":"oncomplete","transition":"appear","objRef":{"type":"string","value":"5mFsModoJhY"}},{"kind":"exe_actiongroup","id":"DisableChoices_5np2yCtV3Gv"}]}]},{"kind":"answer","id":"64vvli6MtZj","points":0,"status":"incorrect","evaluate":{"statements":[{"kind":"other"}]},"actions":[{"kind":"if_action","condition":{"statement":{"kind":"compare","operator":"gte","valuea":"5YFmS9iuxRK.$AttemptCount","typea":"property","valueb":1,"typeb":"number"}},"thenActions":[{"kind":"show_slidelayer","hideOthers":"oncomplete","transition":"appear","objRef":{"type":"string","value":"5mFsModoJhY"}},{"kind":"exe_actiongroup","id":"DisableChoices_5np2yCtV3Gv"}]}]}]}],"showAnimationId":"5lolrZJeQVE","lmsId":"Slide21","width":1024,"height":640,"resume":false,"id":"6ocaiWNcu3n","slideLayers":[{"enableSeek":true,"enableReplay":true,"startTime":-1,"elapsedTimeMode":"normal","useHandCursor":false,"resume":false,"kind":"slidelayer","isBaseLayer":true}]},{"kind":"slide","html5url":"html5/data/js/6AvMCh36pPI.js","title":"Key Points - Patient and Family","trackViews":true,"showMenuResultIcon":false,"viewGroupId":"","historyGroupId":"","videoZoom":"","scrolling":false,"transition":"tween","slideLock":false,"navIndex":-1,"globalAudioId":"","thumbnailid":"","slideNumberInScene":22,"includeInSlideCounts":true,"showAnimationId":"6nxqCtwKwgh","lmsId":"Slide22","width":1024,"height":640,"resume":false,"id":"6AvMCh36pPI","slideLayers":[{"enableSeek":true,"enableReplay":true,"startTime":-1,"elapsedTimeMode":"normal","useHandCursor":false,"resume":false,"kind":"slidelayer","isBaseLayer":true}]},{"kind":"slide","html5url":"html5/data/js/66forUPvGXK.js","title":"Quiz 4: Situational Awareness","trackViews":true,"showMenuResultIcon":false,"viewGroupId":"","historyGroupId":"","videoZoom":"","scrolling":false,"transition":"tween","slideLock":false,"navIndex":-1,"globalAudioId":"","thumbnailid":"","slideNumberInScene":23,"includeInSlideCounts":true,"interactions":[{"kind":"interaction","id":"6POQCFQ4TW8","lmsId":"TrueFalse","lmstext":"Situational awareness is a shared common understanding of task, discussion of potential problems and contingencies, monitoring and reporting by team members:","type":"truefalse","maxpoints":10,"aoinclude":true,"istracked":true,"issurvey":false,"skipenabled":false,"choices":[{"kind":"choice","id":"choice_6Q54HoLAGEH","lmstext":"True"},{"kind":"choice","id":"choice_5ubjAfjRou5","lmstext":"False"}],"responseDefinition":{"actions":[{"kind":"if_action","condition":{"statement":{"kind":"compare","operator":"eq","valuea":"6k7iSaMzt3T.6Q54HoLAGEH.#_checked","typea":"var","valueb":true,"typeb":"boolean"}},"thenActions":[{"kind":"addchoiceresponse","interactionId":"6POQCFQ4TW8","value":"choices.choice_6Q54HoLAGEH","type":"string"}]},{"kind":"if_action","condition":{"statement":{"kind":"compare","operator":"eq","valuea":"6k7iSaMzt3T.5ubjAfjRou5.#_checked","typea":"var","valueb":true,"typeb":"boolean"}},"thenActions":[{"kind":"addchoiceresponse","interactionId":"6POQCFQ4TW8","value":"choices.choice_5ubjAfjRou5","type":"string"}]}]},"answers":[{"kind":"answer","id":"6Q54HoLAGEH","points":10,"status":"correct","evaluate":{"statements":[{"kind":"equals","choiceid":"choices.choice_6Q54HoLAGEH","ignorecase":false}]},"actions":[{"kind":"if_action","condition":{"statement":{"kind":"compare","operator":"lte","valuea":"6POQCFQ4TW8.$AttemptCount","typea":"property","valueb":1,"typeb":"number"}},"thenActions":[{"kind":"show_slidelayer","hideOthers":"oncomplete","transition":"appear","objRef":{"type":"string","value":"6KawoLmei1d"}},{"kind":"exe_actiongroup","id":"DisableChoices_6k7iSaMzt3T"}]}]},{"kind":"answer","id":"5ubjAfjRou5","points":0,"status":"incorrect","evaluate":{"statements":[{"kind":"equals","choiceid":"choices.choice_5ubjAfjRou5","ignorecase":false}]},"actions":[{"kind":"if_action","condition":{"statement":{"kind":"compare","operator":"gte","valuea":"6POQCFQ4TW8.$AttemptCount","typea":"property","valueb":1,"typeb":"number"}},"thenActions":[{"kind":"show_slidelayer","hideOthers":"oncomplete","transition":"appear","objRef":{"type":"string","value":"5wOElZ7ImXk"}},{"kind":"exe_actiongroup","id":"DisableChoices_6k7iSaMzt3T"}]}]},{"kind":"answer","id":"5qxHKue5IsC","points":0,"status":"incorrect","evaluate":{"statements":[{"kind":"other"}]},"actions":[{"kind":"if_action","condition":{"statement":{"kind":"compare","operator":"gte","valuea":"6POQCFQ4TW8.$AttemptCount","typea":"property","valueb":1,"typeb":"number"}},"thenActions":[{"kind":"show_slidelayer","hideOthers":"oncomplete","transition":"appear","objRef":{"type":"string","value":"5wOElZ7ImXk"}},{"kind":"exe_actiongroup","id":"DisableChoices_6k7iSaMzt3T"}]}]}]}],"showAnimationId":"6r99TERBeTp","lmsId":"Slide23","width":1024,"height":640,"resume":false,"id":"66forUPvGXK","slideLayers":[{"enableSeek":true,"enableReplay":true,"startTime":-1,"elapsedTimeMode":"normal","useHandCursor":false,"resume":false,"kind":"slidelayer","isBaseLayer":true}]},{"kind":"slide","html5url":"html5/data/js/62U6EakXyxa.js","title":"Quiz 5 :Team Members:","trackViews":true,"showMenuResultIcon":false,"viewGroupId":"","historyGroupId":"","videoZoom":"","scrolling":false,"transition":"tween","slideLock":false,"navIndex":-1,"globalAudioId":"","thumbnailid":"","slideNumberInScene":24,"includeInSlideCounts":true,"interactions":[{"kind":"interaction","id":"6aYXJ00GJ1O","lmsId":"MultiChoice","lmstext":"Team Members:","type":"multiplechoice","maxpoints":10,"aoinclude":true,"istracked":true,"issurvey":false,"skipenabled":false,"choices":[{"kind":"choice","id":"choice_5g6JkmT2JUf","lmstext":" A. Are responsible and accountable to each other and the patient"},{"kind":"choice","id":"choice_5vl8tP8nvwA","lmstext":" B. Are responsible for knowing what resources exist and how to access them"},{"kind":"choice","id":"choice_6pnyfrxg0p8","lmstext":" C. Are accountable only for their individual tasks"},{"kind":"choice","id":"choice_5d52JDuLGRj","lmstext":" D. Communicate and share knowledge with other members of the team"},{"kind":"choice","id":"choice_64O8ktSgubg","lmstext":" E. A, B, and D"},{"kind":"choice","id":"choice_5opQlHnXlfm","lmstext":" F. All of the above"}],"responseDefinition":{"actions":[{"kind":"if_action","condition":{"statement":{"kind":"compare","operator":"eq","valuea":"5uzWBZF2z4x.5g6JkmT2JUf.#_checked","typea":"var","valueb":true,"typeb":"boolean"}},"thenActions":[{"kind":"addchoiceresponse","interactionId":"6aYXJ00GJ1O","value":"choices.choice_5g6JkmT2JUf","type":"string"}]},{"kind":"if_action","condition":{"statement":{"kind":"compare","operator":"eq","valuea":"5uzWBZF2z4x.5vl8tP8nvwA.#_checked","typea":"var","valueb":true,"typeb":"boolean"}},"thenActions":[{"kind":"addchoiceresponse","interactionId":"6aYXJ00GJ1O","value":"choices.choice_5vl8tP8nvwA","type":"string"}]},{"kind":"if_action","condition":{"statement":{"kind":"compare","operator":"eq","valuea":"5uzWBZF2z4x.6pnyfrxg0p8.#_checked","typea":"var","valueb":true,"typeb":"boolean"}},"thenActions":[{"kind":"addchoiceresponse","interactionId":"6aYXJ00GJ1O","value":"choices.choice_6pnyfrxg0p8","type":"string"}]},{"kind":"if_action","condition":{"statement":{"kind":"compare","operator":"eq","valuea":"5uzWBZF2z4x.5d52JDuLGRj.#_checked","typea":"var","valueb":true,"typeb":"boolean"}},"thenActions":[{"kind":"addchoiceresponse","interactionId":"6aYXJ00GJ1O","value":"choices.choice_5d52JDuLGRj","type":"string"}]},{"kind":"if_action","condition":{"statement":{"kind":"compare","operator":"eq","valuea":"5uzWBZF2z4x.64O8ktSgubg.#_checked","typea":"var","valueb":true,"typeb":"boolean"}},"thenActions":[{"kind":"addchoiceresponse","interactionId":"6aYXJ00GJ1O","value":"choices.choice_64O8ktSgubg","type":"string"}]},{"kind":"if_action","condition":{"statement":{"kind":"compare","operator":"eq","valuea":"5uzWBZF2z4x.5opQlHnXlfm.#_checked","typea":"var","valueb":true,"typeb":"boolean"}},"thenActions":[{"kind":"addchoiceresponse","interactionId":"6aYXJ00GJ1O","value":"choices.choice_5opQlHnXlfm","type":"string"}]}]},"answers":[{"kind":"answer","id":"5g6JkmT2JUf","points":0,"status":"incorrect","evaluate":{"statements":[{"kind":"equals","choiceid":"choices.choice_5g6JkmT2JUf","ignorecase":false}]},"actions":[{"kind":"if_action","condition":{"statement":{"kind":"compare","operator":"gte","valuea":"6aYXJ00GJ1O.$AttemptCount","typea":"property","valueb":1,"typeb":"number"}},"thenActions":[{"kind":"show_slidelayer","hideOthers":"oncomplete","transition":"appear","objRef":{"type":"string","value":"6JifIZQc25c"}},{"kind":"exe_actiongroup","id":"DisableChoices_5uzWBZF2z4x"}]}]},{"kind":"answer","id":"5vl8tP8nvwA","points":0,"status":"incorrect","evaluate":{"statements":[{"kind":"equals","choiceid":"choices.choice_5vl8tP8nvwA","ignorecase":false}]},"actions":[{"kind":"if_action","condition":{"statement":{"kind":"compare","operator":"gte","valuea":"6aYXJ00GJ1O.$AttemptCount","typea":"property","valueb":1,"typeb":"number"}},"thenActions":[{"kind":"show_slidelayer","hideOthers":"oncomplete","transition":"appear","objRef":{"type":"string","value":"6JifIZQc25c"}},{"kind":"exe_actiongroup","id":"DisableChoices_5uzWBZF2z4x"}]}]},{"kind":"answer","id":"6pnyfrxg0p8","points":0,"status":"incorrect","evaluate":{"statements":[{"kind":"equals","choiceid":"choices.choice_6pnyfrxg0p8","ignorecase":false}]},"actions":[{"kind":"if_action","condition":{"statement":{"kind":"compare","operator":"gte","valuea":"6aYXJ00GJ1O.$AttemptCount","typea":"property","valueb":1,"typeb":"number"}},"thenActions":[{"kind":"show_slidelayer","hideOthers":"oncomplete","transition":"appear","objRef":{"type":"string","value":"6JifIZQc25c"}},{"kind":"exe_actiongroup","id":"DisableChoices_5uzWBZF2z4x"}]}]},{"kind":"answer","id":"5d52JDuLGRj","points":0,"status":"incorrect","evaluate":{"statements":[{"kind":"equals","choiceid":"choices.choice_5d52JDuLGRj","ignorecase":false}]},"actions":[{"kind":"if_action","condition":{"statement":{"kind":"compare","operator":"gte","valuea":"6aYXJ00GJ1O.$AttemptCount","typea":"property","valueb":1,"typeb":"number"}},"thenActions":[{"kind":"show_slidelayer","hideOthers":"oncomplete","transition":"appear","objRef":{"type":"string","value":"6JifIZQc25c"}},{"kind":"exe_actiongroup","id":"DisableChoices_5uzWBZF2z4x"}]}]},{"kind":"answer","id":"64O8ktSgubg","points":10,"status":"correct","evaluate":{"statements":[{"kind":"equals","choiceid":"choices.choice_64O8ktSgubg","ignorecase":false}]},"actions":[{"kind":"if_action","condition":{"statement":{"kind":"compare","operator":"lte","valuea":"6aYXJ00GJ1O.$AttemptCount","typea":"property","valueb":1,"typeb":"number"}},"thenActions":[{"kind":"show_slidelayer","hideOthers":"oncomplete","transition":"appear","objRef":{"type":"string","value":"6q1BxFNPCyM"}},{"kind":"exe_actiongroup","id":"DisableChoices_5uzWBZF2z4x"}]}]},{"kind":"answer","id":"5opQlHnXlfm","points":0,"status":"incorrect","evaluate":{"statements":[{"kind":"equals","choiceid":"choices.choice_5opQlHnXlfm","ignorecase":false}]},"actions":[{"kind":"if_action","condition":{"statement":{"kind":"compare","operator":"gte","valuea":"6aYXJ00GJ1O.$AttemptCount","typea":"property","valueb":1,"typeb":"number"}},"thenActions":[{"kind":"show_slidelayer","hideOthers":"oncomplete","transition":"appear","objRef":{"type":"string","value":"6JifIZQc25c"}},{"kind":"exe_actiongroup","id":"DisableChoices_5uzWBZF2z4x"}]}]},{"kind":"answer","id":"6CYpnEn8RHz","points":0,"status":"incorrect","evaluate":{"statements":[{"kind":"other"}]},"actions":[{"kind":"if_action","condition":{"statement":{"kind":"compare","operator":"gte","valuea":"6aYXJ00GJ1O.$AttemptCount","typea":"property","valueb":1,"typeb":"number"}},"thenActions":[{"kind":"show_slidelayer","hideOthers":"oncomplete","transition":"appear","objRef":{"type":"string","value":"6JifIZQc25c"}},{"kind":"exe_actiongroup","id":"DisableChoices_5uzWBZF2z4x"}]}]}]}],"showAnimationId":"6XWsAlnTeC3","lmsId":"Slide24","width":1024,"height":640,"resume":false,"id":"62U6EakXyxa","slideLayers":[{"enableSeek":true,"enableReplay":true,"startTime":-1,"elapsedTimeMode":"normal","useHandCursor":false,"resume":false,"kind":"slidelayer","isBaseLayer":true}]},{"kind":"slide","html5url":"html5/data/js/5VSr2vMjnUK.js","title":"Key Points - Patient and Family","trackViews":true,"showMenuResultIcon":false,"viewGroupId":"","historyGroupId":"","videoZoom":"","scrolling":false,"transition":"tween","slideLock":false,"navIndex":-1,"globalAudioId":"","thumbnailid":"","slideNumberInScene":25,"includeInSlideCounts":true,"showAnimationId":"6G0Zdx8n1bi","lmsId":"Slide25","width":1024,"height":640,"resume":false,"id":"5VSr2vMjnUK","slideLayers":[{"enableSeek":true,"enableReplay":true,"startTime":-1,"elapsedTimeMode":"normal","useHandCursor":false,"resume":false,"kind":"slidelayer","isBaseLayer":true}]},{"kind":"slide","html5url":"html5/data/js/6HunnoUnp2b.js","title":"Thank You","trackViews":true,"showMenuResultIcon":false,"viewGroupId":"","historyGroupId":"","videoZoom":"","scrolling":false,"transition":"tween","slideLock":false,"navIndex":-1,"globalAudioId":"","thumbnailid":"","slideNumberInScene":26,"includeInSlideCounts":true,"showAnimationId":"5uByA3O9ob7","lmsId":"Slide26","width":1024,"height":640,"resume":false,"id":"6HunnoUnp2b","slideLayers":[{"enableSeek":true,"enableReplay":true,"startTime":-1,"elapsedTimeMode":"normal","useHandCursor":false,"resume":false,"kind":"slidelayer","isBaseLayer":true}]}],"id":"5onZNJaPQYO"}],"slideBank":{},"quizzes":[{"kind":"quiz","lmstext":"Patient Safety Fundamentals","issurvey":false,"passPercent":80,"submitunanswered":"all","scoretype":"all","reviewtype":"all","resettype":"all","sliderefs":[{"kind":"slideref","id":"_player.5onZNJaPQYO.6U4Qn9iEx5R"},{"kind":"slideref","id":"_player.5onZNJaPQYO.5kCGWqmBaPE"},{"kind":"slideref","id":"_player.5onZNJaPQYO.6ocaiWNcu3n"},{"kind":"slideref","id":"_player.5onZNJaPQYO.66forUPvGXK"},{"kind":"slideref","id":"_player.5onZNJaPQYO.62U6EakXyxa"}],"id":"5nUAW1s1dK0","actionGroups":{"EvaluateQuiz":{"kind":"actiongroup","actions":[{"kind":"eval_all_unanswered","objRef":{"type":"string","value":"_this"}}]}}}],"assetLib":[{"kind":"asset","id":0,"imageType":"normal","width":1024,"height":640,"mobiledx":0,"mobiledy":0,"fileSize":639406,"maskref":"0","url":"mobile/5eE7lMy0Hfo_80_DX2048_DY2048_CX1024_CY640.png"},{"kind":"asset","id":1,"imageType":"normal","width":238,"height":91,"mobiledx":0,"mobiledy":0,"fileSize":5275,"maskref":"1","url":"mobile/5hUzZTcnKKE_80_DX238_DY238_CX176_CY67.png"},{"kind":"asset","id":2,"imageType":"normal","width":1024,"height":640,"mobiledx":0,"mobiledy":0,"fileSize":850030,"maskref":"2","url":"mobile/6pkYqn3J7wZ_80_DX2048_DY2048_CX1024_CY640.png"},{"kind":"asset","id":3,"width":0,"height":0,"duration":2401,"fileSize":14391,"url":"story_content/6A8ZNu3nLeP_44100_48_0.mp3"},{"kind":"asset","id":4,"imageType":"normal","width":800,"height":550,"mobiledx":0,"mobiledy":0,"fileSize":301572,"maskref":"3","url":"mobile/6NBIWAjABNw_80_DX834_DY834_CX625_CY430.png"},{"kind":"asset","id":5,"width":0,"height":0,"duration":29982,"fileSize":179902,"url":"story_content/5xRoYcXURNl_44100_48_0.mp3"},{"kind":"asset","id":6,"width":0,"height":0,"duration":18392,"fileSize":110312,"url":"story_content/6JT9V4Le5BG_44100_48_0.mp3"},{"kind":"asset","id":7,"width":0,"height":0,"duration":17111,"fileSize":102632,"url":"story_content/6RKz2yMPw87_44100_48_0.mp3"},{"kind":"asset","id":8,"width":0,"height":0,"duration":45872,"fileSize":275226,"url":"story_content/61oQu8TLbs9_44100_48_0.mp3"},{"kind":"asset","id":9,"width":0,"height":0,"duration":7182,"fileSize":43073,"url":"story_content/6pWIdxmJg3T_44100_48_0.mp3"},{"kind":"asset","id":10,"width":0,"height":0,"duration":14552,"fileSize":87272,"url":"story_content/5naHr6qTxCZ_44100_48_0.mp3"},{"kind":"asset","id":11,"imageType":"normal","width":695,"height":588,"mobiledx":0,"mobiledy":0,"fileSize":555497,"maskref":"4","url":"mobile/6CZG3d5Wrgp_80_DX752_DY752_CX564_CY477.png"},{"kind":"asset","id":12,"imageType":"normal","width":856,"height":571,"mobiledx":0,"mobiledy":0,"fileSize":55084,"url":"mobile/6YvbqgYYxpg_80_DX856_DY856_CX640_CY427.jpg"},{"kind":"asset","id":13,"imageType":"normal","width":850,"height":561,"mobiledx":0,"mobiledy":0,"fileSize":46115,"url":"mobile/5hkrV7oncRO_80_DX850_DY850_CX637_CY420.jpg"},{"kind":"asset","id":14,"width":0,"height":0,"duration":29982,"fileSize":179902,"url":"story_content/5kywhtMMoA7_44100_48_0.mp3"},{"kind":"asset","id":15,"width":0,"height":0,"duration":49731,"fileSize":298394,"url":"story_content/5bqmp2ukzjs_44100_48_0.mp3"},{"kind":"asset","id":16,"imageType":"normal","width":816,"height":671,"mobiledx":0,"mobiledy":0,"fileSize":702069,"maskref":"5","url":"mobile/6P4COhklpXR_80_DX816_DY816_CX612_CY504.png"},{"kind":"asset","id":17,"width":0,"height":0,"duration":23062,"fileSize":138368,"url":"story_content/6cQU89zuWhX_44100_48_0.mp3"},{"kind":"asset","id":18,"width":0,"height":0,"duration":29412,"fileSize":176454,"url":"story_content/5jmKlzPzruL_44100_48_0.mp3"},{"kind":"asset","id":19,"width":0,"height":0,"duration":3441,"fileSize":20660,"url":"story_content/5sPtltsw0TB_44100_48_0.mp3"},{"kind":"asset","id":20,"width":0,"height":0,"duration":35001,"fileSize":209996,"url":"story_content/5e3rM9WMVMB_44100_48_0.mp3"},{"kind":"asset","id":21,"width":0,"height":0,"duration":22091,"fileSize":132569,"url":"story_content/6ACJWgSYQcI_44100_48_0.mp3"},{"kind":"asset","id":22,"width":0,"height":0,"duration":31841,"fileSize":191031,"url":"story_content/6o2gRReU7xn_44100_48_0.mp3"},{"kind":"asset","id":23,"width":0,"height":0,"duration":17631,"fileSize":105767,"url":"story_content/5k2KVQK5xtW_44100_48_0.mp3"},{"kind":"asset","id":24,"width":0,"height":0,"duration":33881,"fileSize":203256,"url":"story_content/5aWKkfqu1Jj_44100_48_0.mp3"},{"kind":"asset","id":25,"imageType":"normal","width":2047,"height":1356,"mobiledx":0,"mobiledy":0,"fileSize":181923,"maskref":"6","url":"mobile/5s30QDkrZJh_80_P_0_-8_2048_1356_DX504_DY504_CX377_CY250.png"},{"kind":"asset","id":26,"imageType":"normal","width":2047,"height":1262,"mobiledx":0,"mobiledy":0,"fileSize":180814,"maskref":"7","url":"mobile/6b9o0lUYI2x_80_P_0_102_2047_1262_DX502_DY502_CX375_CY231.png"},{"kind":"asset","id":27,"imageType":"normal","width":2047,"height":1366,"mobiledx":0,"mobiledy":0,"fileSize":255474,"maskref":"8","url":"mobile/5jYoHuAtoIV_80_P_0_0_2048_1367_DX508_DY508_CX379_CY253.png"},{"kind":"asset","id":28,"width":0,"height":0,"duration":8012,"fileSize":48089,"url":"story_content/5r449hgY7Ph_44100_48_0.mp3"},{"kind":"asset","id":29,"imageType":"normal","width":822,"height":548,"mobiledx":0,"mobiledy":0,"fileSize":18341,"url":"mobile/68oAAqcXh1J_80_DX822_DY822_CX616_CY411.jpg"},{"kind":"asset","id":30,"width":0,"height":0,"duration":20341,"fileSize":122067,"url":"story_content/6qhf7CbMDL1_44100_48_0.mp3"},{"kind":"asset","id":31,"imageType":"normal","width":817,"height":440,"mobiledx":0,"mobiledy":0,"fileSize":211105,"maskref":"9","url":"mobile/5dAD3UBq6Vb_80_DX818_DY818_CX613_CY330.png"},{"kind":"asset","id":32,"width":0,"height":0,"duration":18672,"fileSize":112036,"url":"story_content/6MKKmbsnPJY_44100_48_0.mp3"},{"kind":"asset","id":33,"width":0,"height":0,"duration":15071,"fileSize":90407,"url":"story_content/6JivZEuz88A_44100_48_0.mp3"},{"kind":"asset","id":34,"imageType":"normal","width":666,"height":746,"mobiledx":0,"mobiledy":0,"fileSize":653775,"maskref":"10","url":"mobile/6PR4PEkuzRC_80_DX800_DY800_CX535_CY599.png"},{"kind":"asset","id":35,"imageType":"normal","width":634,"height":112,"mobiledx":0,"mobiledy":0,"fileSize":12507,"maskref":"11","url":"mobile/6KbCdauVpCx_80_DX634_DY634_CX475_CY84.png"},{"kind":"asset","id":36,"width":0,"height":0,"duration":14052,"fileSize":84294,"url":"story_content/62u83HMKLPO_44100_48_0.mp3"},{"kind":"asset","id":37,"width":0,"height":0,"duration":3262,"fileSize":19563,"url":"story_content/6HIl4186oga_44100_48_0.mp3"},{"kind":"asset","id":38,"width":0,"height":0,"duration":11831,"fileSize":70972,"url":"story_content/6LQibGnrSxx_44100_48_0.mp3"},{"kind":"asset","id":39,"imageType":"normal","width":696,"height":435,"mobiledx":0,"mobiledy":0,"fileSize":225304,"maskref":"12","url":"mobile/5zPIJMXV5Bs_80_DX696_DY696_CX520_CY325.png"},{"kind":"asset","id":40,"width":0,"height":0,"duration":28572,"fileSize":171439,"url":"story_content/5Vq5Zmu3jId_44100_48_0.mp3"},{"kind":"asset","id":41,"width":0,"height":0,"duration":1881,"fileSize":11256,"url":"story_content/6pZnF1pdzo5_44100_48_0.mp3"},{"kind":"asset","id":42,"width":0,"height":0,"duration":11522,"fileSize":69091,"url":"story_content/5XpDDXFdO1g_44100_48_0.mp3"},{"kind":"asset","id":43,"width":0,"height":0,"duration":1822,"fileSize":10942,"url":"story_content/6djAZqZ3TxJ_44100_48_0.mp3"},{"kind":"asset","id":44,"width":0,"height":0,"duration":14701,"fileSize":88213,"url":"story_content/67BmS1NvPaE_44100_48_0.mp3"},{"kind":"asset","id":45,"width":0,"height":0,"duration":19302,"fileSize":115798,"url":"story_content/6VR6SKhlaBG_44100_48_0.mp3"},{"kind":"asset","id":46,"imageType":"normal","width":726,"height":581,"mobiledx":0,"mobiledy":0,"fileSize":36055,"url":"mobile/5rj9V3I9zGw_80_DX726_DY726_CX544_CY435.jpg"},{"kind":"asset","id":47,"width":0,"height":0,"duration":1932,"fileSize":11569,"url":"story_content/6IOPBVHp1JE_44100_48_0.mp3"}],"fontLib":[{"name":"Open SansBold CharsBoldE47A47C6"},{"name":"Wingdings Charset0_v8sYB58B7A1D"},{"name":"Articulate Charset0_v8MBBDD1F1C"},{"name":"ArticulateBold CharBoldC2572EF3"},{"name":"ArticulateBoldItaItalicD8D7BC85"},{"name":"ArticulateItalic ItalicAC1C1011"},{"name":"Open Sans Charset0_v9TY33EDE6F2"},{"name":"Arial Charset0_v8wz5YMo9EE9FF07"},{"name":"Symbol Charset0_v5lJRVOBDCB5E16"},{"name":"Open SansItalic CItalicC6FA076B"}],"scorings":[{"kind":"scoring","description":"","lmstext":"Patient Safety Fundamentals","type":"quiz","passPercent":80,"viewThreshold":0,"slidesViewedMode":"project","passStatus":"pass","failStatus":"fail","scoreRefs":[{"kind":"scoreref","type":"quiz","ref":"5nUAW1s1dK0","weight":1,"maxvalue":100,"mustpass":false}],"id":"scoringId_Results_fe31cbac-ee34-4388-bfd4-691ca8ee9069"}],"slideCount":26,"flags":["AccessibleText","MultipleQuizTracking","SettingsControl","TextStyleHyperlinks"],"id":"_player","variables":[{"kind":"variable","name":"QuizAdvanceModeWarningShown","type":"boolean","value":false,"resume":true},{"kind":"variable","name":"CurrentQuiz_66Lnv0Fef7E","type":"string","value":"","resume":true},{"kind":"variable","name":"CurrentQuiz_5m5Je622my6","type":"string","value":"","resume":true},{"kind":"variable","name":"CurrentQuiz_5np2yCtV3Gv","type":"string","value":"","resume":true},{"kind":"variable","name":"CurrentQuiz_6k7iSaMzt3T","type":"string","value":"","resume":true},{"kind":"variable","name":"CurrentQuiz_5uzWBZF2z4x","type":"string","value":"","resume":true},{"kind":"variable","name":"LastSlideViewed_6cGRMxCZh5v","type":"string","value":"_player.5onZNJaPQYO.6KZElYrC6fW","resume":true},{"kind":"variable","name":"TimelineCompleted_6KZElYrC6fW","type":"boolean","value":false,"resume":true},{"kind":"variable","name":"6KZElYrC6fW_RetryModeInteractionIncompleteOnLoad","type":"boolean","value":false,"resume":true},{"kind":"variable","name":"TimelineCompleted_6Idydpq0VFo","type":"boolean","value":false,"resume":true},{"kind":"variable","name":"6Idydpq0VFo_RetryModeInteractionIncompleteOnLoad","type":"boolean","value":false,"resume":true},{"kind":"variable","name":"TimelineCompleted_6CmRL87xLu0","type":"boolean","value":false,"resume":true},{"kind":"variable","name":"6CmRL87xLu0_RetryModeInteractionIncompleteOnLoad","type":"boolean","value":false,"resume":true},{"kind":"variable","name":"TimelineCompleted_6QSNSVcljgZ","type":"boolean","value":false,"resume":true},{"kind":"variable","name":"6QSNSVcljgZ_RetryModeInteractionIncompleteOnLoad","type":"boolean","value":false,"resume":true},{"kind":"variable","name":"TimelineCompleted_5xvdnvetrGR","type":"boolean","value":false,"resume":true},{"kind":"variable","name":"5xvdnvetrGR_RetryModeInteractionIncompleteOnLoad","type":"boolean","value":false,"resume":true},{"kind":"variable","name":"ReviewMode_66Lnv0Fef7E","type":"boolean","value":false,"resume":true},{"kind":"variable","name":"TimelineCompleted_6U4Qn9iEx5R","type":"boolean","value":false,"resume":true},{"kind":"variable","name":"6U4Qn9iEx5R_RetryModeInteractionIncompleteOnLoad","type":"boolean","value":false,"resume":true},{"kind":"variable","name":"TimelineCompleted_64MVg0NYhCK","type":"boolean","value":false,"resume":true},{"kind":"variable","name":"64MVg0NYhCK_RetryModeInteractionIncompleteOnLoad","type":"boolean","value":false,"resume":true},{"kind":"variable","name":"TimelineCompleted_6D9eObF7Rxp","type":"boolean","value":false,"resume":true},{"kind":"variable","name":"6D9eObF7Rxp_RetryModeInteractionIncompleteOnLoad","type":"boolean","value":false,"resume":true},{"kind":"variable","name":"TimelineCompleted_6PjbK2R0ik9","type":"boolean","value":false,"resume":true},{"kind":"variable","name":"6PjbK2R0ik9_RetryModeInteractionIncompleteOnLoad","type":"boolean","value":false,"resume":true},{"kind":"variable","name":"TimelineCompleted_6hR9SQx9UJG","type":"boolean","value":false,"resume":true},{"kind":"variable","name":"6hR9SQx9UJG_RetryModeInteractionIncompleteOnLoad","type":"boolean","value":false,"resume":true},{"kind":"variable","name":"ReviewMode_5m5Je622my6","type":"boolean","value":false,"resume":true},{"kind":"variable","name":"TimelineCompleted_5kCGWqmBaPE","type":"boolean","value":false,"resume":true},{"kind":"variable","name":"5kCGWqmBaPE_RetryModeInteractionIncompleteOnLoad","type":"boolean","value":false,"resume":true},{"kind":"variable","name":"TimelineCompleted_6XigLpqH5Ap","type":"boolean","value":false,"resume":true},{"kind":"variable","name":"6XigLpqH5Ap_RetryModeInteractionIncompleteOnLoad","type":"boolean","value":false,"resume":true},{"kind":"variable","name":"TimelineCompleted_6dQnT27RhCQ","type":"boolean","value":false,"resume":true},{"kind":"variable","name":"6dQnT27RhCQ_RetryModeInteractionIncompleteOnLoad","type":"boolean","value":false,"resume":true},{"kind":"variable","name":"TimelineCompleted_5tpb0aUrAwP","type":"boolean","value":false,"resume":true},{"kind":"variable","name":"5tpb0aUrAwP_RetryModeInteractionIncompleteOnLoad","type":"boolean","value":false,"resume":true},{"kind":"variable","name":"TimelineCompleted_6L3gDoQLtrP","type":"boolean","value":false,"resume":true},{"kind":"variable","name":"6L3gDoQLtrP_RetryModeInteractionIncompleteOnLoad","type":"boolean","value":false,"resume":true},{"kind":"variable","name":"TimelineCompleted_6gXjProuOPz","type":"boolean","value":false,"resume":true},{"kind":"variable","name":"6gXjProuOPz_RetryModeInteractionIncompleteOnLoad","type":"boolean","value":false,"resume":true},{"kind":"variable","name":"TimelineCompleted_5x6MnjtKqSo","type":"boolean","value":false,"resume":true},{"kind":"variable","name":"5x6MnjtKqSo_RetryModeInteractionIncompleteOnLoad","type":"boolean","value":false,"resume":true},{"kind":"variable","name":"TimelineCompleted_5tNdpwiaDa0","type":"boolean","value":false,"resume":true},{"kind":"variable","name":"5tNdpwiaDa0_RetryModeInteractionIncompleteOnLoad","type":"boolean","value":false,"resume":true},{"kind":"variable","name":"TimelineCompleted_5lsEHJY9hdy","type":"boolean","value":false,"resume":true},{"kind":"variable","name":"5lsEHJY9hdy_RetryModeInteractionIncompleteOnLoad","type":"boolean","value":false,"resume":true},{"kind":"variable","name":"TimelineCompleted_5ita9BabCpv","type":"boolean","value":false,"resume":true},{"kind":"variable","name":"5ita9BabCpv_RetryModeInteractionIncompleteOnLoad","type":"boolean","value":false,"resume":true},{"kind":"variable","name":"ReviewMode_5np2yCtV3Gv","type":"boolean","value":false,"resume":true},{"kind":"variable","name":"TimelineCompleted_6ocaiWNcu3n","type":"boolean","value":false,"resume":true},{"kind":"variable","name":"6ocaiWNcu3n_RetryModeInteractionIncompleteOnLoad","type":"boolean","value":false,"resume":true},{"kind":"variable","name":"TimelineCompleted_6AvMCh36pPI","type":"boolean","value":false,"resume":true},{"kind":"variable","name":"6AvMCh36pPI_RetryModeInteractionIncompleteOnLoad","type":"boolean","value":false,"resume":true},{"kind":"variable","name":"ReviewMode_6k7iSaMzt3T","type":"boolean","value":false,"resume":true},{"kind":"variable","name":"TimelineCompleted_66forUPvGXK","type":"boolean","value":false,"resume":true},{"kind":"variable","name":"66forUPvGXK_RetryModeInteractionIncompleteOnLoad","type":"boolean","value":false,"resume":true},{"kind":"variable","name":"ReviewMode_5uzWBZF2z4x","type":"boolean","value":false,"resume":true},{"kind":"variable","name":"TimelineCompleted_62U6EakXyxa","type":"boolean","value":false,"resume":true},{"kind":"variable","name":"62U6EakXyxa_RetryModeInteractionIncompleteOnLoad","type":"boolean","value":false,"resume":true},{"kind":"variable","name":"TimelineCompleted_5VSr2vMjnUK","type":"boolean","value":false,"resume":true},{"kind":"variable","name":"5VSr2vMjnUK_RetryModeInteractionIncompleteOnLoad","type":"boolean","value":false,"resume":true},{"kind":"variable","name":"ReviewMode_6AlcfD9VFHe","type":"boolean","value":false,"resume":true},{"kind":"variable","name":"TimelineCompleted_6HunnoUnp2b","type":"boolean","value":false,"resume":true},{"kind":"variable","name":"6HunnoUnp2b_RetryModeInteractionIncompleteOnLoad","type":"boolean","value":false,"resume":true},{"kind":"variable","name":"PrintPromptWindowQuizVar_6dsuMQ2FQtZ","type":"string","value":"","resume":true},{"kind":"variable","name":"PrintPromptUsername_6dsuMQ2FQtZ","type":"string","value":"","resume":true}],"actionGroups":{"ActGrpOnPrevButtonClick":{"kind":"actiongroup","actions":[{"kind":"trigger_prev_slide"}]},"ActGrpOnNextButtonClick":{"kind":"actiongroup","actions":[{"kind":"trigger_next_slide"}]},"ActGrpOnFinishButtonClick":{"kind":"actiongroup","actions":[{"kind":"trigger_slide_finish"}]},"ActGrpOnSubmitButtonClick":{"kind":"actiongroup","actions":[{"kind":"trigger_submit_slide"}]},"ActGrpOnSubmitAllButtonClick":{"kind":"actiongroup","actions":[{"kind":"trigger_submitall_slide"}]},"_setstates":{"kind":"actiongroup","actions":[{"kind":"if_action","condition":{"statement":{"kind":"varexists","value":"_state","type":"string"}},"thenActions":[{"kind":"if_action","condition":{"statement":{"kind":"and","statements":[{"kind":"varexists","value":"_disabled","type":"string"},{"kind":"compare","operator":"eq","valuea":"#_disabled","typea":"var","valueb":true,"typeb":"boolean"}]}},"thenActions":[{"kind":"set_enabled","objRef":{"type":"string","value":"_this"},"enabled":{"type":"boolean","value":false}}],"elseActions":[{"kind":"set_enabled","objRef":{"type":"string","value":"_this"},"enabled":{"type":"boolean","value":true}}]},{"kind":"adjustvar","variable":"_stateName","operator":"set","value":{"type":"var","value":"#_state"}},{"kind":"foreach","iterables":[{"kind":"iterable","valueref":[{"kind":"valueref","name":"valueref1","type":"string","value":"_hover"},{"kind":"valueref","name":"valueref2","type":"var","value":"#_hover"},{"kind":"valueref","name":"valueref3","type":"string","value":"_Hover"}]},{"kind":"iterable","valueref":[{"kind":"valueref","name":"valueref1","type":"string","value":"_down"},{"kind":"valueref","name":"valueref2","type":"var","value":"#_down"},{"kind":"valueref","name":"valueref3","type":"string","value":"_Down"}]},{"kind":"iterable","valueref":[{"kind":"valueref","name":"valueref1","type":"string","value":"_visited"},{"kind":"valueref","name":"valueref2","type":"var","value":"#_visited"},{"kind":"valueref","name":"valueref3","type":"string","value":"_Visited"}]},{"kind":"iterable","valueref":[{"kind":"valueref","name":"valueref1","type":"string","value":"_checked"},{"kind":"valueref","name":"valueref2","type":"var","value":"#_checked"},{"kind":"valueref","name":"valueref3","type":"string","value":"_Selected"}]},{"kind":"iterable","valueref":[{"kind":"valueref","name":"valueref1","type":"string","value":"_disabled"},{"kind":"valueref","name":"valueref2","type":"var","value":"#_disabled"},{"kind":"valueref","name":"valueref3","type":"string","value":"_Disabled"}]},{"kind":"iterable","valueref":[{"kind":"valueref","name":"valueref1","type":"string","value":"_review"},{"kind":"valueref","name":"valueref2","type":"var","value":"#_review"},{"kind":"valueref","name":"valueref3","type":"string","value":"_Review"}]}],"actions":[{"kind":"if_action","condition":{"statement":{"kind":"and","statements":[{"kind":"varexists","value":"valueref1","type":"valueref"},{"kind":"compare","operator":"eq","valuea":"valueref2","typea":"valueref","valueb":true,"typeb":"boolean"}]}},"thenActions":[{"kind":"adjustvar","variable":"_tempStateName","operator":"set","value":{"type":"var","value":"#_stateName"}},{"kind":"adjustvar","variable":"_tempStateName","operator":"add","value":{"type":"valueref","value":"valueref3"}},{"kind":"if_action","condition":{"statement":{"kind":"stateexists","objRef":{"type":"string","value":"_this"},"stateRef":{"type":"var","value":"#_tempStateName"}}},"thenActions":[{"kind":"adjustvar","variable":"_stateName","operator":"set","value":{"type":"var","value":"#_tempStateName"}}],"elseActions":[]}]}]},{"kind":"setobjstate","stateRef":{"type":"var","value":"#_stateName"},"objRef":{"type":"string","value":"_this"}}]},{"kind":"if_action","condition":{"statement":{"kind":"and","statements":[{"kind":"actiongroupexists","value":"ActGrpSetStatesFinal","type":"string"}]}},"thenActions":[{"kind":"exe_actiongroup","id":"ActGrpSetStatesFinal"}]}]}},"events":[{"kind":"onobjectevent","eventName":"prev_pressed","actions":[{"kind":"exe_actiongroup","id":"ActGrpOnPrevButtonClick"}]},{"kind":"onobjectevent","eventName":"next_pressed","actions":[{"kind":"exe_actiongroup","id":"ActGrpOnNextButtonClick"}]},{"kind":"onobjectevent","eventName":"finish_pressed","actions":[{"kind":"exe_actiongroup","id":"ActGrpOnFinishButtonClick"}]},{"kind":"onobjectevent","eventName":"submit_pressed","actions":[{"kind":"exe_actiongroup","id":"ActGrpOnSubmitButtonClick"}]},{"kind":"onobjectevent","eventName":"submitall_pressed","actions":[{"kind":"exe_actiongroup","id":"ActGrpOnSubmitAllButtonClick"}]}]}');
