# Supplementary material for: Code Response Training: Improving Interprofessional Communication
Source: MedEdPORTAL. 2021 May 19;17:11155. doi: 10.15766/mep_2374-8265.11155 (PMC8131416; doi:10.15766/mep_2374-8265.11155)
Supplement: Supplementary file 1 — Module 1 Patient Safety Fundamentals folderModule 2 Communication and Teamwork folderModule 3 Pulling It Together folderModule Instructions.docxFacilitators Guide.docxSimulation Case 1.docxSimulation Case 2.docxEquipment Checklist.docxObserver Checklist.docxDebriefing Guide.docxPostcourse Evaluation.docxShort-Term Follow-Up Activity.docxLong-Term Follow-Up Activity.docx [file mep_2374-8265.11155-s001.zip › A. Module 1 Patient Safety Fundamentals/html5/data/js/frame.js]

window.globalProvideData('frame', '{"default_layout":"npxnanbnsnfns10111000101","textdirection":"ltr","renderingEngineType":0,"device":false,"fontscale":100,"kbshortcuts":false,"skip_nav_enabled":true,"chromeless":false,"outputtype":"undefined","theme":"classic","layouts":{"npnxnanbsnfns10111000101":{"kind":"layout","font":"Open SansD6FFC9F9","controllayout":"npnxnanbsnfns10111000101","colorscheme":"npxnanbnsnfns10111000101","string_table":"npxnanbnsnfns10111000101"},"pxabnsnfns10111000101":{"kind":"layout","font":"Open SansD6FFC9F9","controllayout":"pxabnsnfns10111000101","colorscheme":"npxnanbnsnfns10111000101","string_table":"npxnanbnsnfns10111000101"},"npxnabnsnfns10111000101":{"kind":"layout","font":"Open SansD6FFC9F9","controllayout":"npxnabnsnfns10111000101","colorscheme":"npxnanbnsnfns10111000101","string_table":"npxnanbnsnfns10111000101"},"npnxnanbnsnfns10111000101":{"kind":"layout","font":"Open SansD6FFC9F9","controllayout":"npnxnanbnsnfns10111000101","colorscheme":"npxnanbnsnfns10111000101","string_table":"npxnanbnsnfns10111000101"},"pxabnsnfns10111000100":{"kind":"layout","font":"Open SansD6FFC9F9","controllayout":"pxabnsnfns10111000100","colorscheme":"npxnanbnsnfns10111000101","string_table":"npxnanbnsnfns10111000101"},"npxnanbnsnfns10111000101":{"kind":"layout","font":"Open SansD6FFC9F9","controllayout":"npxnanbnsnfns10111000101","colorscheme":"npxnanbnsnfns10111000101","string_table":"npxnanbnsnfns10111000101"},"pnxnanbnsnfns10111000101":{"kind":"layout","font":"Open SansD6FFC9F9","controllayout":"pnxnanbnsnfns10111000101","colorscheme":"npxnanbnsnfns10111000101","string_table":"npxnanbnsnfns10111000101"}},"orientations":{"phone":["portrait","landscape"],"tablet":["portrait","landscape"]},"controlOptions":{"sidebarOptions":{"titleEnabled":true,"titleText":"Patient Safety Fundamentals","logoEnabled":false,"sidebarEnabled":true,"sidebarPos":"left","tabs":{"sidebar":[{"name":"outline","properties":{}}]},"timeEnabled":false,"timeFormat":"elapsed","videoEnabled":false,"height":135},"menuOptions":{"flow":"restricted","wrapListItems":false,"tooltips":true,"autocollapse":true,"autonumber":false,"enableResultsIcons":true},"controls":{"volume":true,"seekbar":true,"readonly":true,"readonlyOnce":false,"search":false,"pauseplay":true,"replay":true,"closed_captions":false,"font":"Open SansD6FFC9F9","settings":false},"bottomBarOptions":{"bottomBarEnabled":true},"buttonoptions":{"next":"icon","previous":"icon","submit":"icon"}},"controlLayouts":{"npnxnanbsnfns10111000101":{"volume":true,"seekbar":true,"replay":true,"pauseplay":true,"logo":false,"previous":false,"next":false,"swipeleft":false,"swiperight":false,"submit":true,"finish":false,"submitall":false,"resources":false,"glossary":false,"transcript":false,"outline":{"enabled":true,"search":false},"close_btn":true},"pxabnsnfns10111000101":{"volume":true,"seekbar":true,"replay":true,"pauseplay":true,"logo":false,"previous":true,"next":true,"swipeleft":true,"swiperight":true,"submit":false,"finish":false,"submitall":false,"resources":false,"glossary":false,"transcript":false,"outline":{"enabled":true,"search":false},"close_btn":true},"npxnabnsnfns10111000101":{"volume":true,"seekbar":true,"replay":true,"pauseplay":true,"logo":false,"previous":false,"next":true,"swipeleft":false,"swiperight":true,"submit":false,"finish":false,"submitall":false,"resources":false,"glossary":false,"transcript":false,"outline":{"enabled":true,"search":false},"close_btn":true},"npnxnanbnsnfns10111000101":{"volume":true,"seekbar":true,"replay":true,"pauseplay":true,"logo":false,"previous":false,"next":false,"swipeleft":false,"swiperight":false,"submit":false,"finish":false,"submitall":false,"resources":false,"glossary":false,"transcript":false,"outline":{"enabled":true,"search":false},"close_btn":true},"pxabnsnfns10111000100":{"volume":true,"seekbar":true,"replay":true,"pauseplay":true,"logo":false,"previous":true,"next":true,"swipeleft":true,"swiperight":true,"submit":false,"finish":false,"submitall":false,"resources":false,"glossary":false,"transcript":false,"outline":{"enabled":true,"search":false},"close_btn":false},"npxnanbnsnfns10111000101":{"volume":true,"seekbar":true,"replay":true,"pauseplay":true,"logo":false,"previous":false,"next":true,"swipeleft":false,"swiperight":false,"submit":false,"finish":false,"submitall":false,"resources":false,"glossary":false,"transcript":false,"outline":{"enabled":true,"search":false},"close_btn":true},"pnxnanbnsnfns10111000101":{"volume":true,"seekbar":true,"replay":true,"pauseplay":true,"logo":false,"previous":true,"next":false,"swipeleft":false,"swiperight":false,"submit":false,"finish":false,"submitall":false,"resources":false,"glossary":false,"transcript":false,"outline":{"enabled":true,"search":false},"close_btn":true}},"stringTables":{"npxnanbnsnfns10111000101":{"kind":"string_table","string":{"three_image_items":"items","three_image_viewed":"viewed","three_image_of":"of","three_image_item":"item","accessible_text":"Accessible text","acc_active":"active","alt_key":"Alt","check_include":"Check to include","clear":"Clear and return to Menu","close":"Close","acc_closed_captions":"Closed captions. Press the spacebar to toggle captions on and off.","closed_captions_tip":"Toggle captions","continue":"Continue","continueresponsive":"Continue","ctrl_key":"Ctrl","enable_keyboardshortcuts":"Enable keyboard shortcuts","enter_key":"Enter","exit":"Exit","filter":"Filter","finish":"FINISH","acc_finish":"finish","definition":"Definition","acc_definition":"definition","glossary":"Glossary","terms":"Terms","keyboardshortcuts_lower":"Keyboard shortcuts","action":"Action","keyboardshortcuts":"Keyboard Shortcuts","shortcuthelp":"List keyboard shortcuts","mute_shortcut":"Mute / unmute","next_shortcut":"Next slide","playpause_shortcut":"Play / pause","previous_shortcut":"Previous slide","replay_shortcut":"Replay slide","shortcut":"Shortcut","submit_shortcut":"Submit slide","acctext_shortcut":"Toggle accessible text","closedcaptions_shortcut":"Toggle closed captions","togglezoom":"Switch zoom modes","outline":"Menu","disabled_orientation":"Please rotate your device","mute_tip":"Mute","next":"NEXT","acc_next":"next","next_slide_tip":"Next slide","transcript_chk":"Notes","transcript":"Notes","bio":"Bio","more_info":"More info","closed_captions":"Captions","acc_pause":"pause","pause_tip":"Pause","acc_play":"play","play_tip":"Play","send_an_email":"Send an email","prev":"PREV","acc_previous":"previous","previous_slide_tip":"Previous slide","question_list":"Question List","replay_tip":"Replay","acc_replay":"replay","resources":"Resources","acc_resources":"resources","restart":"Restart","resume":"Resume","acc_locked":"locked","acc_search_input":"search","search_toggle":"Search","sidebar_toggle":"Sidebar Toggle","desktop_start":"Start Course","mobile_start":"Start Course","acc_visited":"visited","search":"Search...","search_in":"Search in:","search_results":"Search Results","settings_tip":"Settings","shift_key":"Shift","acc_skipnavigation":"Skip Navigation. Hit enter to return to the slide.","slide_text_chk":"Slide Text","spacebar_key":"Space","submitall":"SUBMIT ALL","acc_submitall":"submit all","submit":"SUBMIT","acc_submit":"submit","submit_tip":"Submit","unmute_tip":"Unmute","acc_volume":"volume","zoom_to_fit":"Zoom to fit"}}},"fonts":[{"name":"Open SansD6FFC9F9","files":[{"bold":true,"italic":false,"fileData":"data:application/font-woff;base64,d09GRgABAAAAADtkABMAAAAAb7wAAAAAAAAAAAAAAAAAAAAAAAAAAAAAAABEU0lHAAAtvAAADacAABV0khh0OkdERUYAACtgAAAAHgAAAB4AJgOvR1BPUwAAK4AAAAA0AAAAOAs3DzdHU1VCAAArtAAAAgYAAAPGDis9t09TLzIAAAIkAAAAYAAAAGCidZwfY21hcAAAA8AAAABzAAAAkACEC7tjdnQgAAAJ1AAAAF0AAACqEy0alGZwZ20AAAQ0AAAEtAAAB+C7c6R1Z2FzcAAAK1QAAAAMAAAADAAIABtnbHlmAAAKNAAAGxsAACj+8B+Ty2hlYWQAAAGoAAAANgAAADb34ccOaGhlYQAAAeAAAAAhAAAAJA4pCkdobXR4AAAChAAAATkAAA6Elr8d4Wtlcm4AACYcAAACZgAABY4mGCNVbG9jYQAAJVAAAADJAAAHVhjnD4ttYXhwAAACBAAAACAAAAAgBSEIjG5hbWUAACiEAAACuQAABWE3KJSHcG9zdAAAK0AAAAATAAAAIP9pAGZwcmVwAAAI6AAAAOsAAAD4yAn8awABAAAAARmapF6Mu18PPPUACQgAAAAAAMlCF6AAAAAAyehKofsM/agKjQiNAAEACQACAAAAAAAAeNpjYGRg4Oj9u4KBgav3N8+/Sq5eBqAIMmCeAQCWHAaEAAAAAAEAAAOqAEEAAwA5AAQAAgAQAC8AXAAAAQAH4AADAAEAAwUPArwABQAIBZoFMwAAAR8FmgUzAAAD0QBmAfwIAgILCAYDBQQCAgTgAALvQAAgWwAAACgAAAAAMUFTQwAgACD7BAYf/hQAhAiNAlggAAGfAAAAAAReBbYAAAAgAAN42u2XIUgEQRSGf3bezIoYDAty4TBc2iAihktXNi0GMV1aDsNxWC/IcYjBcEHEINdMwwWjeRCLySAGg+EwGC0GgxgM6pthBUWRC4YL74OPNzvzZt8MCwuPrnEBhhIgShBQlxhgQqIhGlGO7fCOI6yxfXa9tMa22ZytlzH7zP+KuoHxUXNlvQmnK+jpRzjaYdv8fIWeWYRTVWQhb4PnB3DxAZzZY1ucb8qY89oWWjRCauZwqleB+Jz3NPmMb3/fh27R1POwVEXBsaAzFKqClGsZncFGXQyj7vsuvYSxje9g/Tw9h3wb7jKCVa+8r49lXjumQ8CMkZDFrB+rB9QhCIIgCMK/ofeReqf5jDMWqVe+liAI04AaY4nu0VFPaPgerezfFn7r38zK93+X75N+9IUncJPW/gAkYEwLAAAAeNpjYGBgZGAGYgYGHgYWhhYgLcYgABRhY1BgUGLQY7BisGfwZIhkKGCo+s3y/z9QHiSuy2AAFHdk8GZIZCj6zfD////HMMjAAKPBpsIAD5QWA2IVBlUGNQZ1Bg0GTQYtBm3macy9TCZMpkyxTHEAFWgeNQB42o1Vz08bRxSeWQwYMGSdphHqHjLbiV0QdkmVtAVKYWp7HbtuWoxBmiU97IJBpqeccohayT0VDfR/eZtcTE659tD/IYf2Vo7JNX1v1iYkUqWu1rvzvvdz3vt2rO4/3Av17k5nu731w/cPvmt922zcrwe1auUbtbnx9fpXa6srX37x+Wd3lj8tlxY+KRZuy4/9W/M38u61udmZ6ans5MR4ZszhrCSARwGMFUS+HstAxo1ySQTzvVq5FMh6BCIWgK9MUTYaFpIxiEhAEV/xFTgChZZH71mq1FJdWnJXrLN1SiEF/FmTYsD32hrXv9dkKODCrh/YdaZohVkUfB89bFVUrQig/rhngghr5MnMdFVWD6fLJZZMz+ByBlewIB8lfGGD24WzEKwlDsvOUlrcaRB3Yautg5rn+2G51IQ5WbMqVrUhYaIKkzakOKbS2alISi/M2cBl+9FSriu78Y8axmL0NWOBMb9BfgkWZQ0Wn/w1jzs/hJKsBbBEUVvbl3lab1NyGC+4UphXDLcjL/55F4mHyETBfcVoCU4V+Lb26fLq2Gtj6lLUTWTiwZv+vhSuNEkuZx4F2G62pTHE4M3zUw/qZyG4UY+vhcOt17db8EH7oQanUBe9GBG8N6W/4vn5S5ut/1IzbAs2Bzvs+9SG04Fi+yhAv61TWbB97ylTy0shOBFpXow0H+6Spj/SXLpHEmfb6mgDmUKzKwPs+GkM/X1k1080GOnC3GvPl+Z6Xqwuh9ZWYFXN7rGA8SI2Cb2uOiBvyMW4Vph7nb4uPExQzF8XqxLDUJxABtHwftybxwACG91YSomwo0HVcKHi4cSC5M4yesQRDuy4ZocJy/IR3JCVy+lSWcFxR1uXoRvcqAKLDoZesBzY70oEhpj2f0fZx1H+ehb21jCNbOtzdvfNy+Se8J7dZfdYWKPAN6vIyGJgdPcIbkVeF7/RI6E9H1SIIUKpD0OiKHZz8aVniRRaXu3oVke22nt6ZVh0qqBwmULwXhipvTQMkhWyhazQjjcWoqGLgKjjQlbW8QmThSz+XByORYnklXWhucdG1lgGLIrgsDa0I/mdoONEvWpjFG2CRIxTbXh+6KdXueSgWgwTo0eWBtAYqfBIQ0UWuVxtWIj6Pk9dFVoeylD2BKgtTXuj9tiJDJth5zOc68470pVmYZuYj+qRQM2E+pJ3tblw38qXYuM9dXOkFiYrWx1DweUwIMPKm8CI7mol79lzgxgj8ZwWLnLGMsYkShFbiBzCyGbXyI5et9Z49vziPaFc11mLt3Yq5RIeg5VE8pN2ovhJZ0+fu4yJkx391OFONaqEyW3U6XPBmLKoQyiBJAgSKNI2Cllr750rxvpWm7GAlQ8GnFksO8I4Oxg4KeamiYo2kWIOajKpRo2sM4hlU6xvMXsljFqmpsdVVk2pnDPreAkn6CkizzljU5w9y/FZ7iXotW3hAe8nU8pLLfpoodIKT3bfpt7d089yDN3sExNV6EK6zPdw2PgXFIguEeXnsGeikD42dhNHgzcHLjdwTHIDC5nIwbQ8rMCMrBC+Sfhmik8QPokU5Tc5uvdx9lvAiQEPtY+fpPjoD8+4FzSpEA8g4/5d/hcjIzK/eNpz6OZU9FAIVWBkDpX3YA6VY/4vH+AjJu/vmyLv55Mir2YiEKpqrBIqKfxfnp3lvzwbUN7XR04+xYfRx41XXthYKJQVqJXFGKidmZGf2Z55PTMzm7fbabfbbszKxkqhMsbSoWLGoqGCjPyhAsb8oev5z/MzGfAzMhozhOYz1DOsZ3jPwCLAwNggxsjKuINxwsaQYG1t7x3s/4O8N3AGRG9g7NigGgwiHQKjNrB1bGAIjYqO2MjI2BfZ2tvL4CTrvcEoOGKDgmyk94YUIENAdqMYg1NkcbE2EIFAcVxxCYgGE3AgEQcA7ExACQB42mMTYRBnYGDdBiRLWbexnmVAASxxQPFqBob/b0A8BPlPBEQCdYn+mfL/9b/+/w/+7QGKCP0LYyALcECopwzfGBkYtRkuM2xiZAKygZjhLcN9hk0MDIwhAArIIdMAAAB42rVae3wU9bX/Peaxz8zM7uwr780mGyJgSJZkPxExa6QJhJAHYmQAcxHDQ94QKYXIVaRILSJWhFJbLQVJ00gRMUW0XC0iIIpStX64Xi5Va9EiFBWtRZL9cc9vdjcJivaPe6/rsskkmXN+5/H9nnPmIIL2IyTYxD2IIhllxxwCFQklFqtAZYSKS4sjmgtXVGgRLVIyzB3UglF476djep+ZRZbF14h7LtbOEj5EiKDVtINWJe+TEbMLMqLUIhGZUlQZea1Uw3CLo6UlwzAN0SC88S+KDhaR/4B/xD3xT4nK3whhNBJ3kmayFe6j/Y6KSIBLoAROKFAW9IwkAdx58SJcXnLpFH4LVyA78sZsEkIOK51gWN2ocnDy16PDyyOlXo8uhfLCSyY13zh5yvgJU9ZPaJ44vmGywXWuvXRWGC2+BnfwoUEx3SG5kIT8AaunwbDKVGkwaADuhvxwx34rYJUE85CmuoKlCKveSGm5poZDeZIwuof1xNmli1iIYxovu2X+3Km3zpnXQk6wlexBfCduw6vwAnY3e4B9fvostmHnmTNwimUI0Xqwmw1dFXNbBYQsGNsdFlnGgmCVsB9VVoIPuGxQQYtEXBUVJcOCQS0alWS5EEdoPXuViuOyOzfi44zWr908zr/mObwU7lwPnm0UX0VZaGQsOzMNy8iLvdk5XlkmNpet3nDJBGfizHqDC4ETogp/4kNLOR3OG+HCyvB1pGw4P6RceB0Bm3KjgnhPUGjsJXjBttYhtzbdtOXmzrkPdM667807ajbu20dWHMdtv145f8TE5vrRh6fUFbV23zH9qed2PJXGvVwPlq8C3cJocqw4z+d0u2WamYmQ7JQLBwWz87PB9n6f39doOPzYSf1+W77sVG1qg2HjLtFQxF/pqij+t5ZbTI35hT4XmS/TTFiXZA9XVgjmFWpe7it+jFCZ+YV5nPJgqSD4OjY9tYe9zv56bu9NR1t/9lDn3gWLuh794+iNk9e/jD0fYFlYcN8f8iXvEz9560wDlgeXz2qb2fx3Y27HsBFvP7iXR1IIbL3I9KIbVcfyFJlaCbFTCGDkcYuiLrmx6BYbITzdVJElaroVDhDhmoN3cUpr0+gJ5UMa5FoZDmqRYNnw8mhIgpBYtIu9GX+QrMRZu1iejVoKhrMvcDF7Axcfp7t6b79w3Vn3+Ho2ByzcChYuA40yUHNssN/j8dGArqdZ0qiFZmbpbqvboSIwZwAhyePx1xseSXI0GFJ/wEM4cPXgsz8gTAVd/CvQj6cWSho2t2x4kJuTQwSNlpMZf+phb7KPvtjU8GYLzmAnyu4e1B6lgfiXGaGRtOPcsX+wCw3YflXZ3056HFXkNLvI3pfTwI6jQetG8TDyo3x0fSwouRyOvDyU6UKugrCS02goiod6Ag2GJ0AtECLyZdr2Zymo6QITulUULPV5eOBKciQBBgjAgIiJQMiTPLp3NF6A56+oMW7+5ZFWq/O2/3rpz+zCx1s/W0XU22bf1tqyegWZh3fjTuWf+tR9v+368p2P2SebcO4Lq9vntC9vWvo4j+aomWndAB5Xx7yARARjkYiyRaSApfUGBVABfydya4AhS4ZFwLtBD/6AFMSLhUD8uLALCy/2QIZQ0xK14hFApjx0NboxVuSSPEMo9Vv9YY9Hyc62KtbiYZLLFQwWFTmQI6PJcARQqMlAA21iWuIy55WmXMgdKEAay2Z+hPLyeYyFw2XD86meTJRCyW1ayFfOvyO1b2J8548fX88+/PBTdm71hhXzseD+way2xYvuevsvDbeOmz6tvlU88sLWhU9+b+ILi7tPHP39ihdrG7rnPPpiz77mqbc13bCkaho52jTq2n8rvXpq5fcaed5Umac8jAKoAFXGcrNEt8MRCkEShQvV3EZDVanXm95geGVqaRyIxgPdbTqbM4vKo7GMK8+zhaN+2XAETncVmMdIHEqoZQ+z9ffcMGHKz1+ebXFcs3nxC/+N7R9u/fye+CdT505rbbl3Ba1mjaw57YJn8oEnWur+8V9nsLaZvbv/h3fOvrO9kXucJLhHaDOZIxxzuyB5EPIrngmGovbRkKkqz+xvsJF2JWbin7c09TMUXcu/aDImgjzp0im6BfCS22lULC83PR0S1ynLLqcrXKggbKUIhUJZE4yQW7E1GIqQEg9AyVFyYAgkWIy7uzyRBYCCCW1kCbAAD9AN6+Pn3X7D1OZNf5j37sXXP2+9f2qEHU/pi0/VTn2gcWzLNdePmnZixaHt87e01tReey3rGsCw8J+4WtwHQelEN8SCxEktGEmi3Q76yrJCBSHNSeoMp5PaRYqoC2oFExcHpxAxqTIEbIL4oHYI4iDGBKKTCtHZ8TOz2W4i4HYixdmGAkvwF3gKe1zcd3EUmYrfuTP/bibzbAKQFr4ANFQgE3MBEYfIui4I6dl2e56anq4oQYsaUAPjDIcKbKOqClLS6wzFhfx1Bvz1wKhLUU6/gpFERvH6KNfMqATlhII4xTeaZn4V3IsP4ygOtM9Y287evRA/icu7/31R++ptr9y9nPWKe57av6pTs+V0rXv5PdpWP2nCmPhBtmra9D2AMEshT94A/3tRScwvu91+6nT6dKShOkMTZNEm1hk2d4oYTTZMqQeuziMeNVga1aRQLtKGu/IjpT45HKYFT/4BL3jkRPef2X62swNH33j7eOv4DuEI++oM841jvWOhXpn9V3zzMzN7C68BX4INxSVgQwtYEaolK0KaUxBU0VFniFRw1hmCa2DQp6olBMVKMBdKpWBIi+SKS9h0diebhl/FM/D97Hk2dftq/AdggJ+yu8U97F62HR/vHQ0n5h4jIM2OvhfLt0Bd5JRsNowdkrXOcEjgJUnChMC5CcW2OgO7vumlfg+ZVQwgbfItkN49tDZ+Fn/CNKKDWPYCY2tQQiplINWKhsfSLZTaAc0xtnGhA+S5UmjuHxiolwnBp9kxWh0/gz9lKhewJp7wolgIXkxHdbHCdL+fpDmdhLgz3RZLRppqVyHYIOzAzHbB7xW9IEsEp0b6yp3B/Z51pUodDuRBTTJ9a9KdDBlNTLiLakHyARm17qt72O/YNrwRz3z/jZlbfnvk/IHnbm1lZ2hZ3HZ1AV6N5+Jp+P5JFxrZ+b+e69FxScIO4gzT+tFYphVjML9FEETRYaF1Rp0FWyyiTaJY7EvYy8ydMkXqJc5gr8b/g72Cy8kNuIwsjd8HNf8BMpJbvApg4oQpqTTmsyBks1ERY0odTqsgSNRGTXPDLSsjqRp4oJCyqFYIXYGs+ciJ+Mzdu8nPdu/eNZ7uHr9r1/je+vFJn4qNIMGBqmI5DkJsdjucJ81CRdEJ31K7XaJwnr7jJE1rfvAzlWoJCK9ISMSyeagooJDYyLawlav4wZbj+/FERsislviXcLjbduDP4suS0oVKkC6inFiaIAPuSRiQDtycjNik3aAYMO+7F4zUJO7pqb2U/GvpLfhrHV0Ty9SR1W4FtdMgbLyi5HERK5HsMk1DElfcdERC6dLECXwVidDHIZeH3xyb9QaQjzsEbRjbYnWzM7gDT5KgBOpg71KHla0R2tnWJfGJoMFWoeViLekuuRvrPWuSdjxiYmh5LGBDViw5nYABVITiSrVTGSyK5VRAVCS0SJmywmV2Lf2KkDIIiyPs+/EfmkqsIe2ygn3CeHZiRRyc1fMszvo+6QbU4TnzkdmjeTjqaAj5HJLktbrrDGhSlTqDuq+MOol8AOCBVMjVVChPxY/YZrYLXpvx7bgJXtN73n7uWdzG1j+7j5xkG9lyfC+eB6+VgFAP/+MC/js+9xVKIJ/QZSKfm+OCYLV6UFqaouhOxLlLUVVLnaFS5VtxoY8JRGhFzLo+V8DnZqx/YOld68g+9g77dDUE0VvQFHqotGjuvFmvnL0YvyDuOcWlLwU+4xZQgP2rYnkSFQWBUItg8yCUodps6VQGMgBFBBmMIspgj0P9FWBKDTMYkv2rDLEbupJ9nnkKT2Vt7AvftxqJsW1NbCke/e2WEkeblvKh+ljY7fMJNkFVbV5PADLbbve7rQ5kHQcYZ3c4wGgO6rWbIdNf0/XprPpfKtX6a+UBbGrajzMt8kEpcK51w/3rN7WAAbvwVTj7gXtwbSvrZNvo0Gm3z5oYXxY/Ju555+TKIxXM/SAp4VnVAmzqAxwuBG7Jy0hPD6KgqDsgyQYV6UHkCDqyrb7sOsMnUOvA+Eq2Qv2dZp9qvIDubzDDhVdDuww06+U8m+gyvD6vV/CxD9jH3Q+/dtOMecNuWX/vvY1Y/tviY4tal/ysdmJL+Mafv7YZbzr014k4t6q8ftzgG64bVXnHIzNf/HN5yWfDwuOrikZW1E47yPUvgnhcBlaWofZ0AUNRjC1WmQqAKkKKnVBqYDAQjMlZ9gprExrh3Y0JY3CvnZBfLXAvFyqIaRrGut1icbusgDIQS8mjX1ZNaLokQPBA/mqJmloTW37Czv2efchexmU/enQzgHtv/dYv7sHBHrqzd+VvHvtlF10BkngtGDGR/qqYmxKrVQRqdUIwOxAYOln79adNArtw0HyB/cqj9CKuYArbyVRcgd2+Eske4wMoEPfIuNcGTfkwIUPeBzKyeBdusyq6W8TI7xcV6sjMzMrKcdjt2Zlu0U79ioJtJmpyZokMkJtAzf7hBw2TQkA4Xna6eSsUdcNn8gtpNPvlIXuZIA1zHgQqWItLfl/ilQa738YFb6ddZbcNcT2HSygqwnhI+SeRONQzvX85ubXikyoa6X0t+pem+tOjaTZK2qbZtM2oWK5dJBaLbJUlq02yceqlgsNuIaIoWIGkhBTEagm1Tayv6OeshNYYp/4Xm9ljbAe8uvEpdg1uxiNwGa5nZaQofpycJy/Fz5O0+OCEDgIzcxfw3SLLItQ7iJO+1QbFFiiIZcoZMiE7RcbQevWFBkiDqMBBchcuAREZ7CjLwI10CpnUuyp+mBTTNRwjmiH7RghLoBLPQ7WxsMthcZC8PL8/P8tiCTkCYw2HQ9R1pdrQVZIj5lQbohewv7KvuP0avnIFTHYpTPV85dEon+4k2xoN87ZG55FKZ4ywjNu26lfPftXz4s57fzd9/5n3P2VvfH/1PQ/PvmvzrWP3du3+jVUq6Wp6ffpLL8d9RBKEiZNWLp8OOm8BnbslHbIkBzA4mEVp0Kra03w+uz3XgeweqyohKb3GkLzIXWMgdSBk+CtTHO/qmyGWujSVAGaEZM4Guhwp9+VB45BqUmnaofc+OnxwoSdyGpc4HHMWLppF5tzRsmCh0MZeZZ+zM+yP69slnW363uaOL9ZuCXb/4rfbt28HH065dJaehL7UAznmcUOD6IMC0yvaawxRRQpo5v0aWXLLibmpyhHASlNBBegVJDIj/iXOxNYXH5k0+s7rzp2buGls7U91MhJn4aF1Z7MKIA/3FpeynuJ8sA/IFRYl7ROLBa1eFcqqtDRuqFzF40CaFUmmfVTTPt4r28dkKdAnj2iqC7qUSJijTAgcWwg69U1sCDn4/qkjby2w+XDpxyOcs2YvmScuWDFj0WIdl2IFu3Hk8RXT8Iyvzv5k++c/2pYyTlLLaWAdCWUAPoSoSxACmpblstky/R4XddUalHMpqjWcquypNmTv1wcOAwg1YTsMbgtCM2WyaaQUeTxBkwaiHrDgglvnW/AOsricnWd/xIELf8eWeLH44D3Tu6c17qGPtC9a1N47HjhLwwEcYefPPXzPQ1ddfXZQYRLj6RIpBzx5bSxbJ0QWKfX6oODyiVjHoJuu2NUaw46omRscpS/vDpJ9Psf9UBkYrzyS6A2gxQ9SG7vAjnV27jv2WHv9lPrrr8EWuqx3DV22Yfz4F3YVv5c17tpq6HslpgvzwF5FqBzF0N2xUfasrJEjhWGaRorkXCGEBaEq/aqrfL5oKHR9uhM5sVNyDpevGWtYcwUqy+HhRaTWKCoKhyvHGmFVH1pr6BkDJxPwVTE0Dz5zgAs9W3IS2t9Z+yr6yADO4pHNuURhIc9nc0ghBBMJH+7/l9Mu1vtmvXmSO/lNKE+Y9+SwnnejQ4s7n9+7nz3LXv/4n/++vLi6tnrizHMni1e6WOGyeY8/N7/tsQmLFtx4U3NjR6fQ8vOhY2/pPkLF/CFVj/3spf/ctmH6j7L0yZHYTUXhzsXPvKwJPULl6En1lcMa6LjJs2dPfgV8twWQtBOywYPKYukArD7F6rBYrFavIrhcQo3hUm0IQw0JOH5Zleaq6Oud+HTaLJUBHJKjS6GTHeu+ezE7hktkWZ3x54NHybrzOw/EzwMQHCi4b9LjfzoEMb4BguddkG2Bfic/pkGtCoWX067YPEQeYxCUMH9l/1zKPTxSak57eKhs6Oi48cYOfB0XIt61cWNNQ49PaIHcubSC6eZ9nZC8xTG/C9IbWMqnesYYKrIqVEQiJHZGagaRmnwlRCTHcmbNINGUwOolE6rHjKvBJa8vNMUyPfCpu3mC0NVTtHu/PIdLR0lrfgmS09CYWEiQZQuhVBJFNc3mdFosNptiR/yqJS2NSjYPVfoYCt6VAyfrydm6GUrRBDkmejkZH1wNJcVENgofBxp/fhU/vkqmduEJLCO+Bh+8nT0u6fFaltAGvwHaUOR+BuoXgSDMEzD5yIkXWvgN/ufwK4nflqsgg0JoXCysu93mNCEzMyOjwGm12mz5bqdTyxU1MJ1PU+1KJrZ5zE6uMvVgIJHQA1pSV0UqQsLJEIn4IuU8uc1/vfxK4kfCfexY081LZrNjp4u0oV3ze4yMoU/Of/4Ae73p5oULyLply3YcjJ8XWtaPu/nx+uYDx+OF/NqWnSmbd4LeOp83QQR7TXU9TlHjunJVE5oOjN+B0fs13RLB29zCoxeUiTy9+MArXNgTh0wFmm5863AKnzebU9UA7/UkhyMDud3pXmuN4VUVWmMo3iv0en25Dh0MHwGHSRmnM68Lb5jXvnzO3Pblc6nI3mOXfvXlD3E2pvBBSjq6fvPrjo7tv2afsKPrsGUXduFh97OLXIstgHrdoIUbuOyGWJ4fij8b8EKWKqu5gJzI6dRrgCAsipyBMvrJrDLVIVz2HCrC6aww5E0ZIwLMrxOJptgeTEWlgwtVlR27MDhtzpuH3rv9xZMm2782XV9/v5eNkGp/0sFeZ58+zS78mG4wyR6P53xmeokuBU1VXrsTl+kjjae6UxR5DQLtUzIyk1Ff6qOXeYaq1xX5Csoe2saOfTRUGf6U0GZlf7FtWhM/LLTsa2lDyYpiB8jg8/kcKQBtEirM0fUwcug5jhxbli+r2vCp1FZtUO83GqX+Gi3xNA7KM0ACOHZfl5RgJVCKP2fIJnTHJ+eW7xh709tNHUPmTlq5LPrRn155YcqEh+rW3Lxh1fJrcN2O7mBu76DyqflDK8LlU5bevHHbxP/Ov3pM0bUjyqb8gOtbDPpGxTrA3pGxbIdFUdxum4VoFs3rs7kUV7XhdCiKiGp4VZmgzf2XPT1MFUUFpUDhvJzk7BmNePhcD0qPpY0LF3c88+uHOicegGbk8Jh3Qx9Enn2WZKyccfbcqfip66/jOjwCcbwVYFNHpTE/0TRd90JX5XFZFSKmiWk1/RWt+dB1oJ0G1LH9DVZQo3uL1JLutoMv4xKeRbhkff1Nbx0i78TbeBKRtJ6tyS5CWAdy7WhITLcjUSQ8IpwEY4cVw6FBZunAFsuVmg/xzibCGxqMu1gzrvzPfKskDjqOK1mz0BJftWzu1NVkRUIGwJp0EGRkQe2eLwo2yMss5PNRG5UzMjIzc6DYzvbxIZ6iZEgKEk2UMIulCu3buyzKtwJSavAOK5vy+OQaCdHmO+SjbC97EQ9bmZMrCTnqj3HjKkFTnViyXm27Fw9mz+M1+FzvWqGFaas/rtt+E/HH/+ZtvvWWzNE9Q/AnoDhGNrDNJtM2dbF8SeSPTCgRCBZELNqh23Ha7HYH9FdwRovdI2Dl8i5LG1jAJ4HYrP9AaW42OEEQr2ab8aR3TuBJ7GG8gm0/c5Z1kBEkxH6BW+Mn4wfxXWwl9xLgC/eSFzQpsOu66vUKAub1gV/lxQJccglej+pyugBnMvi4HdyWoNV+ShhAa4nk1vqdyOMnwbjRKK5/K8Mm2XOP4RpWeP1nv2qoi17ftCzPBX5dO37hzMlkSY/7yZ3aeedtrdHks0zaBdpZef5QWZBBJbsFWEuGTlCAZkwh8J2l2uC0d9nWQB/TJhmqDAfLgh6wTFfvOiKxAK1iFmLrJvtPH4o3XbpkTjEuQIUbRmN4247qaACh5PWPB1xv6L9uSeu7XojG8Ov876Tivp+jK/y8gf8cTjYUTkZS8wcB4sEKeeG0WixQxtq+c9MijZibFoRvWkhD83+/KblqYRkc3Mx3LQiaARm/TFiT2iQB5gogl8vvsTYYnrBCGwwl8C+ZK5SX7CHw5ul3LJ4+o23xdPI++7T3Ivscuy/+EytkxBNPPvnEjq4nnmAfsleh18nCXlzOjvKtGThb1GTOK5xN/c4tEnONJEij7BgVnTf6D2zC5zH4ae1mZZSW3CSp4jNsOF06uj6WK+tpOsREZgDjDJ3vkmi2ekMLE/g+cMVdkm/GRf82SXnqySPfJanspXjho5OGNE6YsGXir+47s+b4+eVP7yMQumTehMZhkdi40YeWTtq15QdPt9+V2CJhnUIV6BVGzbGhPnOBJM8ty4MceXmFfesjd/pJYoGEL5Xkh80dkoLvfqSXqGT+LxdI6ODvWiAhyAcnWQb+swG+fm1/xKuLokfSsajz/RFdp4qs0oJ/vT9S8I39EUmmwrJd7KX4j8lGvkASsgiWQHPW6Qy2Drcdpff3/vRE6Ym8YfcWsDe4dVtBpzJhMdT0jbFBfINET6M0yx0IWHQ9E2pZc3+kb31ENddHCr7WMKNUFZC06f92d4RM+5bdEcj/5O4IkVDAzPco2yc0Cguh2x8S85hbGaJo4X10YilDRfnom+0XNCtf28mAuyS3MpIyasUjhE8QzP0F1iXUCqvN5/LVsdDA/QVHrnrZCkPYXGEouMJE4f9pjYEI37nGkEBM6YEBSJtATKjDgaEWmWgCP4mFQ4LX67BmZ7scdFBhgRLyBzOCco0RVDOgjMrwKnq14VIy+INKfrIBcx04ma+i7wlsQWqGA2WNaGYUP2RZGRwy1DfxiQbJgh/MlBa0H59D2thH7ON//PbV02dEcc6bR06eOvL69y0BTE6s3VLw9KNsZ2fHyc++qvqimbnWbcfl2G5OftYnnlThc+YuorYHAcFT/qyNa1OReMq2F5fzwfH/AKtKSMkAeNpjYGBQgUMPrDCWoQ4IDzC8ZbRmXMz4hsmdaRHTGWZ75tnMl2GQRR8Ii1kus4qy+rC2s25j42ZzYCsEwg1s59lF2QPYJ7Ff5FDnqOK4xcnAacqZznmYi5XLEg1O5nrOrcxdxn2Gh49nFc8LXhHeQN4ZvOv5uPnc+Dr57vHd4xfgz+Bfxf9MQEKgRGCnIIeg7SgchaNwiEBPwVAqw1TB0lE4CqkAFws+FhISihM6LMwrnCqcKzxdeL7wPxEuKMyCw3riIAD8GXhPAAAAeNotlEuO2kAURV/SQpk2UlYQGVswoKVqS4ULD/k4REJgy4RfFpFxMu1JpGygF9GbyCLYQ8Q4w7hvnWbAUenVrXtffYyZvTPr/RL/3pl9eP/TepZ030VvQ7GAAZb2UZx1L+KiexKXsIKr7o+4gVtYU28Yt3AH9+K9efn0Le2exRF0MIdePfRt0l3EQj59C7AUE+tpNtHaiziCDubQM1vIP9GqyLhqYH2NB9rdRfTqYSDNVQxwSr3UOMU5xTnFOcU5wyHDIcMhwyHDIcMhw2Eo5ZP4Sb8h+jGeYzzHeI7xfNBezmLKeAQdfJv1cCLPB2XFcYCl0h39OPwd/Tj6cfTj6MfRz6P1//8TE53tI/WctTlrc9bmrM1Zm980ca23eyk9O/LsyPNCPD17evb07OnZ83K83slZXKBcwgqu4EadeL2TyJpKw7iFO7L2jA94HuEJnuE3dTVRVxcxUZ+Fxs9i7LBQ5UVMqY+ggzmcaVWh3iKXsIIrZjdwC2vqDeMW7uBeDCQGEgOJgcRAYiAxkBhIDCQGEgOJgcRAYiAxkBhIDCQGEgOJU858yplPOfMpZ15yOyWdlOokjlPqI+jgm3Kmnkt1ErmEFVwxG7/fku+3VCex3jBu4U57LPl+S53/xWZ6vVeb3xhvas5NzbmpOTc1l/JqC333Q6tQVigrlBXKCmWF8rOUP+wLyjUntubE1pzYmvPZMLuF9Y3Rs8azxrPGs8azQdOgadA0aBo0DZo2/mOJ8aZacltyW3Jbbqol/St7OaA/8B0dOPkjlSOVI5UTPid8TviccDijPKM8R+Xd77jrV/Z45koAAHjadZI/bxMxGMbfu6S0Vf8MCAlUdbDEglBzuWQBOiAlbagqRa1EUScW9869uE3uTrajKP0KiJUZJJYufAAkZkYGxMSH4Cvw2OekLS052ffz6+d9/PrNEdFG8JICqn4vMCoOaBmrikOq00fPNXpM7zzXaZ0+eF6gVfri+R6t0VfPi/R67rNED+i75xXapN+eVyma8xpFwbLndXoaPMOJQX0ZKxVwzwHdD356Dmkp/OS5Rq/Ciec6bYbvPS/Qo/Cb53u0Ef7yvEif5z5L9CT843mFntceel6lt3NeA2vP6/Sm9mNXZtLIC5GylBvOkqKcKpkNDLtk7bgVNzC1ttheUWRDwXYKVRaKG1nk0WEpcnbEc82kZpwZxVMx4uqcFaczOc9TNuJTdiKYEpnURiicI3OWCGU43mdjJXUqE2uoo45ORJ4KxRrsyrxbDFPWHUvMrTg+FkpDy1pRK7YaK2lYyTz3WokDY8rtZnMymUTcbyfYjZJi1DTTUqRCyyyHYzQwo2FfQqJR39j5mIFgnZInePmdLTY7vR3F172dKipU1hxWSt3s7+/0Do56DShplyRlGAbjggSlxDA41hyUUEElTUk51QBRRpcYbYqphdHw1KItRPegLqAbwofRDlgh287c+ReU40M8REyAGB0hnpMGSTfbE41Tp1CM8FZ0jlhBp7fcbaat1aqmeJ+4qMKcOTcDUv4+0p2WuIi9V7U+o7G7l4ZGYndWoUaNHcyJqzJ1WQw3ZXdW3kXO0J3ShZ/0bHsT07HL1d7XRiO3M/OZuTTmLrfPvbuL9p8wiG5TE8/EPRH2b2YnPjdyNILSoFel64pwdWXQVjVGznOEKvquG8JVVvVvfK0eA53tdAc+HLpqdTPHfgv/3r2NE+L/1n3lFbmaM+wOb3hqRPq0j3706ACd67lvD55/AVMsDtsAAAB42mNgZgCD/2kMaQxYAAAp7QHPAAABAAIACAAK//8ADwABAAAADAAAABYAAAACAAEAAAOpAAEABAAAAAEAAAAAeNpjYGRgYOBiMGEwY2DMSSzJY+BgEGBg8vX3UWAQC/L3VWCQYWD4/x+oBoVkYAAA9YAKgnjajZNLaFNREIb/OZO09ap9xlhjlFi0FJGiUbtwISJYTUmNdFGKYCAIFuE2LSSl4LKt70dbX3vd6cqVK1cuRDeuXIgbFRVERIp04cr2v5ODaCoiw/3+c++ZOY+ZuRAAAcryERKWqmU0oRVusJDPoGeoMJjBYWB5GWugnFlL32a0IYGNSNn3ADE0cHYdBC1oxwZ0YrOfiaORXA/HFTuQxCaksSU8O1rCI+Nj45OwPDmGp8bnxpfh+OkQr4xvxqMv74yfjYsTEX8Yf0aUWKUUViUwthtTlcruPdJl3GnMklk5YDxk7Cf3St44ZBypRqsVjWeMZd5XeLt6Nq5i0y86mv5FhZn6k85G/6/RU0+po2PWG1ZpwOxvRTd60YeD6MdxDKPoo054Pef1oddnXr95XaqptHpNes3WbiTHrM5xXdCbektv6x3be4AGvKUJ3tMcPtAUn2gxvvWyl3bhBuYwjwV8wVfut4jvWJKTMipTck/uuxfutR7Ro/QWvasP7FYpBDqjs3peL+hFvaSX9Ype1WuRD3st/ZtPnYfOWj06aGC3prnmtE6zro7V49jymKhF0ydBnyS7vZPdm2Jnp+0UM9wJtQh6iMX5CI7+FdGMmM7pvGRkW9QZsl12MHk5GbCT91kPxfk3JRjXhR5X5FlzKLhTpnm9Tr+c208W3D4yb+fNrQBqQoS5AAB42tWYeVQTyfbH00kI+6IhIKsNg6BAoJoQCQoigg+QzWEfFCTEEMIWXhJWQUkYg4COIOAoKgZBBnEfgZ8wAoooiKPouKAyoigOPnBUUMDd10kAcZn5ed4574+XnKapW+mqW3Xv99O3G4PBQNKv5IwhhaNnTYz0QwoCQpIfQdFc5C4aV4XksWIhyQU1OWEhCFEGigQ5CzUcVlcOA+gEJQsChIeEdlgIL/YH3wLLaRb9PYZZ+hgH6dcXE4nhYTiYOAwTw0ePRZIvMJo2GF5zNjuoqOzM+aOCM+6/D1oOr6h6ehgWC2eEASEuHQixkWIcFsJiNWhzul+9oB8ue14wYFp3PfQaUJ1yFZJDnfKX+ogLxBOI2EB/RBuQJA0loloQk8v2Z7MSLGGPBIYVYgHmSTpwROPJDjiAHc+E/fn0+ER2Agv2Z3KT2QwmD3ZxBobaqsAOzEeoQPoJ1VZFbNCmrQ2Fak+1DwUrv3JSW2Ajm9Ti/5tU0sfkwmTYzQYIdk9fJCSHwQk2YYAgFysQYNrqRvxIJzaIIuZpLVth7VkYm1P4jBoQQh28PD880tvvW9t/tq6JMsjtuG3eFqM0ZndzG79wbMuhI3XJW4f3LWMsdbOKVd7i42mx8XHIsvyr8v26li+ENSE3Lyx5Rj6Z1Ltpf/sPBqVxXgolhr09T1h93FaP1rIIh757zVoVjFS25pqDZCwOTaIKQRsQnAK2BAU0+nJy8hCEnwtMgclkG0CiWdF8fuICa2sOg5dolYwunocu0IrBiQcq6I4YECHoPR4LMIAiac3GWwJzMFdsKjYRGU9cyODGfXSdNZ/HIzPoVqgdaEkumiMZQgUoTU6KUwBqEru6xI7HYQkngaGkPQOPhqeSCGYg6ui2SqNBCPB3Rsg2n6QSTghBmOVnPDtMsu70q5q09uoeLceWVwnJKtkkgZ2SUM3ySKg2ve6G3LsNPcOFhceCdBdXDW1pptkfSZrPX7DNt9+ucXtuZ8kSgyMN7eJNwXdfXVuNX0L1gS5T9mh3eNeYtY/0ibywNO/s1LNv/O8O3SXk3K7cWhausu3e3uYW4frTEX13Ds690b7Xc/Wtdr0VTQfsFa7RjMsp+dZ5pUMn5I2cXJ0V5euY+iYn3K+4Zg2Vd53D1mp2BbRrVWStfJm2KIybuUG7zNJlT6f/xUzHMfMFx32LMXvjlbLDXob7P591LFg98fTr0YMlYjXt3jatrIhz6hYJIvzw0PNUs8tyZx7brghv8LAZoaDqa0MP8oT63Fp0Su5s8vuHy3hPvLsqUvmp+gT505QQ6oyQAFHSUCCqBDN5fCY3AXahJzIRTTBTYpYnKrsmcSPpCcnsuDjmZDyU0HhE01P4TMQA6EkMykRNmQF2YXL57Cg2g85ncxKQ2cBAFj+tiW6JlniTUpqQLQVVqu0H2UqalEnZ/ldYIYSMP5WrEFLHoHYlrCSj9nX+XPnrBfiwUmbugZykp7U+w3dOqbew6E0Vq/Vv/fKyk7L/e5AbsnZjT+zt+WXqLZcfpY6kVK3lOLQUHVZtjH4eV9zZ5Efe7+44Wn8tbJUedvcr61jDyvGK0irdDmzfOi+/+2oRjxbrr21Q7XVqr72T07QqPQaxwm0XEKvd4IsITzWYfCHVllIyc/vMht5o65o/7rfmbTQ/nW+UE9WUHRLMSWpxqDHNCevUIDns/n4w4JRSQtu7M8tuN8jP+NE4o2eR2WXD1Ee7kXPDfxjr9LQdc3Mp1V0lNizoDx99nDGcuT8S2jzqrdx7yTiouuTCoQ3Jhx43qj7r974pfh0tPqS58FjOqV8miNEDBDf+Q2LMnCKGAiCgJyyEAc4ybiwANDBfbCu2EYG/4oYsV6aniouzlCJEKUX+DiEQAfVQihA0Myt1gPZkfuOIKihC0ESjkREylfIpSFBOL4t9ORjS6qqP5KZtt9jaIjwAXdf3unAkLyThjsK8ivCOziLiAN5P9YmbmTWGdqT/XJFP6VXjSNK4k52RbyKSNZxPyzn28OGPmHddgVt9TH7bZ+aTfuj/6M7PzC8OnLsZfvsXi/WL6nbV3ewLft9ce2btaJdK2dMf31lcWeinp0czG3daBoT4N+jBnNAx08+072erWX3fqc9bf8B4YOWnOl71lcqwA1SZQq1c4ug8HkyBlydFxrEZ8HIuO57OTftYsbBzEj+aw2Xz06TStAdUG+SDNCVNMClNQf1XejABAWWi1gdtcpN4fNiHyU/hcGORhcBe9gObACY3ngdzouAkHhOm82FJhvDQFElJSfk4RbiJdHguYx6wR72zksXXbGr0yYW6cFYzpbdpCQBsALAn23yN/JtZBrURNRoenCDtjKhz4SLVa8MHfvpn9g/5uS824HNJhEby90Yl/Zd3Lvd6/Ztx062Rn6kLDTefVnz9hmgV2pKb4bhwjuHYs5A1O59DdWeVjmddbDbj01lm3jEPHgnoIWkVd7U1ZpLMjvR5266zcINdG3qjTKLyLvg2zj5D6wgo6OOO6UQlxTR4RHfR0lRrQHWPZYR7WXeNJrQvu5tWCOyJW3ELMhYH1B+8a62X/Xv1DL9F2GPdFm+N6n9aWaGuvK9KY7marZX3TxfPhc+5uvHEs4SMeSegsDdITui1jetZIRt0xC3Up4MWFUYDBWPZD6r/jEgNXxOR/TZYOcxZlREQcd3F6IlM/kKoB92R7i9KOVFig/FswAJMgnKEyB0SvVgKyWvjQBCYOylNLKSl/5fxYyTygPnUL7HAUFf/72L9mcjjp7CkgqeDVeVh4hXgOxAMArUU0axmMa1Z7Ci0ep0N5CfqV7zm5gdXdEUHNv0Qe7orK+aq+yzLNTpWYI7WNxMUiuOwOB/Pm8yT2iQjGcjAowU0p8CDnfoP9x9CEpEBES2jAFpGiY1F8F8BMZFBp0gBOE/GNmMAVxoCfUQXzJLl/gxpylNcpgBHlbmshtfCa/54KbbaNLGj3Kl4tgK5jbqjstxw5Av8y8edvF18w3kPnX2EVJ3aDs4WOKxdMm5S35/N08avw2vsLL/3SmA9dLLTdYB7d3l9oAacnbB1S3/ptzG1dsjve8lDGzHtBr4D3jaN61/4NL9iBTKfxjSnd66m6WpopC5NRp6J0nHqEa3HwnaN5UclC/W+68t+0OSxlxb0oNc5RS1EHQjliGgd83qCf1H3n7LSOkla8cv9ORt0dLM/q2P+V/GDchW9ys7GfvqTCg3Qprh66eOFSZJOWqCpeqPj0hnRqHN8Pm+yFpMnEoI5kUncBATNCOkOaJK8OQkcfloiE/ZAtSCZXboRi4CDbJ1UVzaLzafHwR6uU86SYW82g8vhcaL4sD/6J4XOZcJB9Dj2atl9IdkGmSWt4vHKmuoBkrF9E5lcaR9vcmbcX8z8t49Hxa7iEnZGoOqlHq1NNtQ8L8r+cLjcq9s8h9a9be/ipzoeysaG/r6tLlWd+fuCniS4E6rlSPaGjIUmMwsatnV1KlAzuffdgt+mnc9bNrA4kUxlrDuU1dV2+Mbr8XNvcm90V4p7FEf2jKx5ciHp1Dhz+WrjXU2ZJw4e9/w1ZKma9+XvvLwnaZeN0m6ddN8NiNLnnI+QI58FXGVydQRovojtxFQRZVKuPAaFLIsv+TPpuvi7THZKFewqQ6d0lI/Raf6V6JTg8AuFEA4kTaOQBM1fRyGnqV9hv7giOpv+NyticsFsiS/f4NHsyPoyamYQFGXrXII6hu4lXgNNpA9vIfRkNxYMutNferzz+cM45w7LmaR977fHa9Uutm6/zmh6Wlf0IIYb2Tf6mwPtcbWjwqpGN4Fw1QpPj+cG8Cv1IsVLBjpBrtp7Njx7vWnXoXFVaq+DygHX4oil5jve7eB4LTxqy0rUEL0PtV8Zej9OuJ+awfR8uy2+jlTssXNDokaz49HIktqe2qu3Hu5yLlj7LrOhcstQwohx3tmU+d55ocr+csgVi7mH/fo2pcfWpbg2qRx8HjbH8v6FPLDIE7czrbPK55By668m8sqnioVjGsONBfU7Sm+sdCAOD2IJs8y8HXI5lLwrot5/hVCSHIeK2PdcOT6YuK5r628FVZVWOZ33MoouGIlo7HtICLM3Itr8iQhxLBSLDCwEAcH5/1nsfQHoH14tiROBxrSMUEEk+tOZygVFHKIy/UUWSpsPLWVEDUzvJYFvPlyIR9D730s7+6MLiP7plHb1WHd7lWIgf9HrEx7hBVmZtsMJK5w3p4KV2Egb6orLyYpKVZ4X3RV6qOmxRUP/Mp1zJJJCKitprQ3MtC77tRDnI+jIT36fG2P4x96G/F27K16wc/YoiAbtuo4GqWycu3YwZ0zk2h+Q1FVqzarxfQurjD4yOjS873f9Wt8FN06MLQq0bF4AvTeNc/Wt37w9ZS5MKpfgRwit+eA8ARFCcagpWhJ61n/lUfgLL+umRSUMLS+mxUD5wxtHCA3BVI8coo7ewxBABVRkPlp50EI/C8Fw5e6ivgLlK7ec18Sdr/6z8E7Bs4jPQ1BQSMzXjXR8iHXdXHJg+0XtGvaOs06OjTOvVV4PVans3WWoYBZcIOzGL+lc/31Tfml8Ecd8lBfOSx/sJjs/KBno7jD9Bz5Vr+7aFeHx2NGg526vqzLHrmfUj8wsUYg47lyziiz3tOZlxFLbcehbtSCNjrZTd9edhG3kTz2QY/mzkn7ajcH8Gxe7/30A"},{"bold":false,"italic":false,"fileData":"data:application/font-woff;base64,d09GRgABAAAAADmsABMAAAAAbOAAAAAAAAAAAAAAAAAAAAAAAAAAAAAAAABEU0lHAAAsAAAADaoAABV0nhJEHUdERUYAACmkAAAAHgAAAB4AJgOvR1BPUwAAKcQAAAA0AAAAOAs3DzdHU1VCAAAp+AAAAgYAAAPGDis9t09TLzIAAAIkAAAAXwAAAGChPpnQY21hcAAAA8wAAAB2AAAAmAYYBr9jdnQgAAAJ6AAAAFkAAACiD00YpGZwZ20AAAREAAAEqQAAB7R+YbYRZ2FzcAAAKZQAAAAQAAAAEAAVACNnbHlmAAAKRAAAGYIAACa2qKcqimhlYWQAAAGoAAAANgAAADb3duKmaGhlYQAAAeAAAAAhAAAAJA3MCWhobXR4AAAChAAAAUUAAA6EhhUjnmtlcm4AACSYAAACMgAABRwivSKxbG9jYQAAI8gAAADPAAAHVrV4rEZtYXhwAAACBAAAACAAAAAgBS8IYm5hbWUAACbMAAACsgAABVhyuzWucG9zdAAAKYAAAAATAAAAIP9pAGZwcmVwAAAI8AAAAPgAAAEJQ7eWpAABAAAAARmaFkXbAV8PPPUACQgAAAAAAMk1MYsAAAAAyehMTPua/dUJoghiAAAACQACAAAAAAAAeNpjYGRg4Oj9u4KBgXPN71n/qjkXMQBFkAHzDACncAdGAAAAAAEAAAOqAEIAAwA6AAQAAgAQAC8AXAAAAQ4HtAADAAF42mNgZtnGOIGBlYGDdRarMQMDozyEZr7IkMb4kYOJiZuNjZmVhYmJ5QED03sHBoVoBgYGDSBmMHQMdmYACvxmYZP/J8LQwtHLFKHAwDgfJMfiwboNSCkwMAMA3CMPPAB42u2XP0sDQRDFH3tzfwoLkQOLECRVEAkiahGCnZ8gpL4iBAmBIOFIeWUKKwlprCzEyuoqCwmCWG0hIYR8hmAXxF7fLWmiCWiXYn/w2JvZnZ1dDu548oYXEAkBFcLgnKKHFagIVepsKTdATRVwo+YIZYALakg1qIg6oHpUdxE3qVa2/ufeziVy2ehuU4fQ7hYSdwotMVVgPGE8g1YPqJnzvjNfhPbL0F5AVZDIeDF+cK6BlrSxw7oneQX8JnJyi8DU9lHFGtgvkhlSZ4SYYywJYvWIvNRRZM9UebhT3ldfjs1z6neQZnmZmvWpucs568e85wR7nLsXBXhl7MoR9wignOf1/S0Wi8VisfwfGfJfTW3yGf0u8pns27JYLJuAU8KJXNHrfKJEL7hv/No1PcsK/+a2l79d9D2dX16xAv3X3t9gUVMMAAAAeNpjYGBgZGAGYgYGHgYWhh4gLcEgABThYFBgUGLQZLBisGfwZIhgiGIoYKj6zfL/P1AFSEaDQRco48jgDZRJZCj6zfD////HMMjAgGCBzYYBPjhLDIhVGFQZ1BjUgWZpMmgxaDNPY+5lMmEyZYpligMARaIgywAAeNp1Vc9T20YU3hUGDBgiU8ow1SGrbuzCYJd0krZAKWxtydh102IMMyvoQSImY3rilEOmnfGtjEj/lydyMTnl2kP/hxzaWzkm1/S9lU0gM9UIa9/3fu733i5q+/Ag0Pt77d3Wzk8/Pvqh+X2jvl3zvWrlO7W1+e3GN+trq19/9eUX91c+L5cWPysW7slP3bsLc3n7zsz01OREdnxsNDNicVYSwEMfRgoiX4ukL6N6uST8ha5XLvmyFoKIBOAnU5T1uoFkBCIUUMRPdAMOQaHlkw8sVWqpri25LTbYBqWQAv7ypOjzg5bG9R+eDARcmfUjs84UjTCNguuih6mKqhU+1J52Yz/EGnkyNVmV1ePJcoklk1O4nMIVLMrThC9ucrOwFv31xGLZaUqLO/WjDuy0tO85rhuUSw2YkZ5RsaoJCWNVGDchxQmVzs5FUnoVP+/b7ChcznVkJ/pZw0iEvvGIH8e/Q34ZlqQHS8/+XsCdH0NJej4sU9Tm7nWe5vuUHEYLthTxG4bbkVf/3kaiATJWsN8wWoJVBb6rXXqcGnIdxzUpanEYR/13vSMpbBknuVx86iPdbEdjiP67l+cO1J4HYIddvh4Mtl7bbcJHrUMNVqEmuhEi+G5Jd9Vx89c2O/+nZkgLkoMMuy7RcN5X7AgF6LV0Kgt25FwwtbIcgBWS5tVQ8/E+aXpDzbV7KLG3zbaOIVNodKSPjJ9H0DvC6fqFGiNtmHnruDKezYu1lcDYCqyq0TkRMFpEktDrpgPODbnEthFm3qafKwcTFPOzYk1iGIrjSz8cvE+7CxhAINH15XQQ9jQoDxcqGnTMT+6voEcUYsNOPNNMWJGnMCcr192lsvyTtjYuAzeYqwILHw+8YMU350r4ceilJVAs2dKX7MG718lD4bx4wB6ywCPj+SpOWdGPdecJ3A2dDp67J0I7LqgAOxxIfRzQ2CFDS68dMxyBmZU93WzLZutArw4KSRUULlPwPwgjtZOGwQGEbCErtOWMBGhoIyBquJCVDfyF8UIW/2wk3KA0uJUNobnDhtZYBiwJ/9gb2JF8K+gojVO1Pow2RiLGqdYdN3DTp1yyUC0GidEjS6TWhyq8plCRxfms1g1EXC7Q0Astj2UguwLUjqa9ET2G5QEZhvNBr/ZuSTfIQpqYi+qhQGRCbdm5SS5sG/larH+gbgzVIs7KZjum4HIQkGHlDWA0wmo175i7gA60xLtX2HikzYGOE6XoMHfXKYhsdGLZ1hvGGu+T35xnlGuWNXlzr1Iu4dVWSSQ/ayWKn7UP9KXNmDjb0xcWt6phJUjuoU5fCsaUQS1CCSRBkECRdlHIGnvnUjHWM9qMAYz8uM+ZwbJDjLPHfSvF7DRR0SRSzEJNJtWooXUGsWyK9QxmnoQRZWpyVGXVhMpZ05aTcIIuEHnJGZvg7EWOT3MnQa9dA/d5L5lQTmrRQwuVVni2/z71/oF+kWPoZn4xUYUeHJeFLjYb/634okOD8mvQjcOADhubx9bgy4HLTWyT3MRCxnIwKY8rMCUrhG8RvpXiY4SP44jyeY7uPez9DnCagEPt4pEUn/zpxPYVdSrASyW2/yn/Byn3ISkAAAB42k2Lu07DQBBFd7xOolRjiLCIwB7zcJrtWPpEKUzCgniYkeJESkVPYVNDg5QmiJav8LrLX/AhFHyCcag4xdU9urqjz+7RJOIIQqaJZAoBw2FYhvLaDOjKaDJJTINzj2N9yv1eTR23pras6XKqadpsPb3LLZDs6uYtAeVQllJeJH36TuBEH/OhPmBf7/EOIHsaGfEGHcIvdBBrdNoOCAYt+Em8iFL8CNcT8OpDCzbwUT2kSplNp743tnu7sLCycbrN0d3ctldW8HwxqwDes7f1WowDY8/SmY2CzNjHpnhB5YtxludKLfPiWW0pVF6o//zp/vIXcTtBBnjaYxNhEGfwY90GJEtZt7GeZUABLB4MIgwTGRj+vwHxEOQ/ERAJ1CX8Z8r/t/9a/7/6txIoIvFvDwNZgANCdTM0MtxlmMHQz9DHMJOhg6GRkZ+hCwBNPR//AAAAeNq9Wnlc1OXWf5bfNvu+AIIMw4CAhjAsjmaMSSCoYabkz7xmWmZapqHZzWuWhmaaCxbupmWkSGVexDQ1t1wyNVvMpfItS7N8zVYrmcf3/H4zw+Jy++d+XvgwMANzznm+55zvOec5IIJ2IMRp+QZEkYgcGznKE46KCGVmZ/pxpj/Tn9XR5rF48uFrBy1p3DiC/DM0nW/4q3QEdwYRVElryLrIu9sGDYiKHOUkjUBESlGB/2C2xYoDAYvfAnIw9VIPfOGCdg+mkYy0EWl8Q+giMStfCGHUl20hHpBlQG2CehFpOcQZTbpURVBBCzE2szXfLxCH3eryppC+S6penjvvhZkr5i8mWViDD72xg2X/epHlba3FexSpXUGqPiqV04JcZDRpKZfaWio2E9GbZ83NIal+p5Xol1StmPnCvLkvK2LZn6zz6i34wMVf8aEdb7IskNoPHycFZCyc27KBIJ6DlzL9qjgwMNfj6Id/wMcXLoSXF145jWegn5EOuYM6ASG9QUPLZI0TFWQof6/ozs/J82c7HXbBm5SysGugc7dbA/7uI7vfdlv3bkUFyhnsCJGTKsq2jQRxPKXEGjUfTMdeTE6GTtUo6P1VCn9H0PAr57kO/EHQ6kLtgnYr0gtIiHFrHD1ljUhNPWUaAwYgd9iIZgy8ScRitvqzrVh9tKivcB1+/P387xd+vXCp8avqVTUvvlizqpp8wSrZc3gyfhQ/iR9lT7IqtoN9gVNxF/j0sVNg9Raw+gBYo0XJQbMGYQnr9JxGFLFGwG4w3xrItAYi6kG7x2vJyRcEMRX7yYGXJUfOJwPw1Fmcdco4x011j+IMkHgfxKqPP4BiUEbQ5caiDdmMmIuNM2t7ymYRu3vJiuDosVyRY3k8ufgWkpuT4k0C6WGoiYgdHs7XWICfXjem0+wn737lvgHvXzj0/dKjbDu5OAdPXb9w7p3jZ9xcNnb1x+tnsosfsr2S4onBgGscWJCKugeT45BNFBF1JhmEdmnU5XQ5e8oul9bnS+gp+0StpaesbUYZBdyZ6rcWlmG7IDqcYA7nSUpJzXU6/YkWs8eb68/OazJXsZdeWDZ3XS37kv02bsfd93w2BE9kg+dWrd03/8khtQ/3G/jDlE/Pc4NnrU+QnPVVR77ytl+emYXTsHbOgmmjnsgpGlN8xy5wBcoA9Eby28AfVnRzMMHKawjRiRRRntrsmLfyvWSNSbRaqSjQJv/4MyzIHzHZ74+Y7bV4LQAqPPGAz7yCiLmRx18KBUjDuuPsWa3UMZ3l4z5sHe4zj37RmIbPzKkfUhB6DPCrBPziISZiUedgWxONsUt2F+XaxCEACyHB4QAfOgRB31MWroGuGbZszmFH3iQVMYDK7EkSU20eh4fmkQ5nsYadYpemFH14/7pdbMY9L5Xnk89CG30VdNK3e08zVraig79mGc6Ozyd1i1iJS0FmPFiVCV51omRUGPTGWnQeD1hjoSk+vc4Y31vWGY12anf1lO0xVOotA0G2tC3QAqMoRyFPtssBLiTUH4k4bxLio34VHHanczwuwz3Gdus97Ic/9PrRF947/ecnp9nv+IfZy6rmDayW+8wnY/GbeK1tTgw7yfbUXfjgG3YZ99/37zXzakqnFD2wfoQSj+DTDMBTAPY1Y55HhIoSJb1kKiDFh1HYIAuwB3gJ43gyuPE0PRiq5eMXVf51GDhlBJw+TT19EroJ9Q6muUwp9vY0XqOhgsVuEjI7Cpa0xLTEnnJamh7pY3vL+hjk7S0j8drgDrSAIewqhddEZ4TdcnN8KfCQR+3OcIynCgJOUtBw5SlPSY9930+bv76affF9I85+7vEfJry24MWapTtfnIY7T5r92EtzJszjD2xe9dD6kv7vTGw4fnDL5Vm3bxjz0tbLNY9Pm/XEvQuKg0voA4/fN+iZW29+btD9ExTfjoTTKZzhQj7ULZgUZ0nSagE08G2qMQE8azcaid3uBteKROwtk9ZhZw1ktHIshliDsANqtHmF8ImAJ53W8CHgTMopUjhfaMS4wj7DL/6m0+c3PLrzmysfvnjqcWafs3Tu/LsXDeg7nxY11tjnxEKS+u+867sPv8HSInYSd3x71dxXS58qenD9cMVytXJw9wGHOxQON0NaIOR0GW1lstHcVESiHG7x+6+uJZYcf/ZVVeWxiS1rC31n+nSlxBAUd+U0DQBKcSgFBYLxHshI0WZDbYxcajuEks3JCWVystOsLZHNXCuAWqMDrs3Py2tNtUDpEO8OmtNkF/b0GPps8dSJZdX3dtl66N1PUns9eX+39Y93LggGcgrx/LzxC/pVjOs7/BFf1vRhW9aWPDJsdPmj93jYZ88W3RosVqyFD97Mb4EANIK1CcSokzCv9CCUEzmzyUhKZB1vNEKhRBwUSn+YyppLncXqgrrpUboR7McYQkGAtw5pCDXU15Fb55ACdn+tx+tMq8NHWCa/5a9CMhK/Vz5pSAXrAlr2Q/hsg5wzQkwlopJgio2L15piYoxaTjQCk0smt8ldKptMRmSMKZWNVuQqleF9N64EEdLwJHJKsjg4i53zemyeMFt4LZbIT/vxMij13LyZuDe7dIGRWuyuX75u+184661/b3yHb3hjy5Q1MdoAO7n7c1o4dtrEh0PzQl/MqHr2KaVyTYI8OKxmeUrQTo12jZG63FZUIls5nQB42VoXTnBmErKYkT873yF4E5Elx5rsz3aJKbTLT+wcNvy5aPfCU2wrW7kGFxw7U9ejhvezd9k59hXbm/9iAD+LH/wa93u7X9XtSiQDYvwAQExCFiWSjZwGcchq4w2lMk85Y6mseOnabgR5oOtMRBR+8Fr8iSCDTWBz2Ci8HffHT9SDrm8vHcbAMeQcq2ZP8w1sGnsNJ+Cky2OgXYAzg176B+jVKdVG0GoxhyTM6Q2CpkQG4iGEL5EJxRDV2HrDaqMY4Yh80T8aj9DM0EQyOPQyqeQbFrC06tCZFpo0KDsYC10ephKmWt1ViqxhRr5GgzeqAVfURsWD8NC5BRHP8V3V3IRT2KUYQoxxEtcmHsWVQM3k9XpLiazneFeJzNtuXDM9FqGVH5WflSqVD6fqhX8ad3E5q2ezN+IBZ79//9Y9G9lv7BPswe6F89gmwkIBXwqeie/7Bt+1oby6H9vJzrBj7JAX7wyfnW+rouwPxmgwRhLH8Yg36CVaIksSrxUodBdKGvohD1tkYdPhoZ3ww6Ofb1vbyGprKakl60J9YDqoIqMVBPpBEJWrGvKDbXispdCLUUyhleYErlQWqBaelYadCKXYXXBNQYYeMN+SCgVQtLhIeYjV1RFSVzfUy9X6hg71XS73hs/BnVO1pAcdyhl4otMq5yASr2l5hkAr32FRNR+IhDu3L/TDotpasmB/qJ6892xoFxwhg3waqmwRITxUaiMFVdA1Qe8FLoyEXgSXrI6KyR7H/lolwP76ZnH4vcJYeK8Nosst8bwA/YhBMNgdWGuhAvRwRiQoxinWuQJXA4y9TofSsIGFfovSZHsx7cPMknEZRviwhD9mtUaJ6Xnz4k8aB/MNl0s5mCLoGy9v++vniHcLQLcZ3RR0aIDMsckExGux6qhokigWW6LS2rERxaA2heSDdwt2Nn4lmZdtp/ESMZKXuAPH6ht3gMLOcdhXQIsVplBifdv15pYSWcNRU4lMbddninA0J6KWcwu/jS1juxWSwkNwIcwlQy9XhH765Y9LP/8SgvllJRsNMT0C349nsDFsBfuMHcTZOB1mmCx2MMxa3Ag1p60oJxirBdwBZ2SzayHmtFpBFK2lskiFq7I60FwOoa9XW+VEHOnovdwIdoSdqavFE0lySLfo6/e37d/G6b/8MQQ4hOKqVs6braLAVqkomCDnc4Iw3jjBFKqFnKcG0RBTIhs40QbpDgNQwZ6mhG+Z7TDNQqkQr4/K14fwoEvsdP4NkTnLZt3KqnEp+Vt8DgM+euhPegR9BoyJXmMRdVqtqCGc06UxwNBdKhsMhFLwH6U6osbKDUugarmKF+cw82C/Lwob8CKeh0EDO4Gf38+Ws8Pn6lev3foFGRJawTccOsy+HB56hAypmjNn3lMQs0rPR4AxkxX0EmzQNrltPOdL0SdQpxNY08lRTatQQoHWYxnnTYwOF9DOpao9a5g11T4PJj0nR9h3F1njrIGfjKit6zqn6oM32ZETG3M3rJ2+sFPljDOv48odx7qvSmn/dEWve/vmlOxbuWZfnxd6jXug1713ZPXdorCaFfAbCPiJMB9bEeYxpRIM5xxwAhetFU00FiZKIDAPmVnLsrgeLItvu0CtD5shZ2JAjgX5ghYz1oowGFstEuUMIChyRn/LdLHYlZjIhWfhNtzCx7CP2B/weap2385N+/iGxtv/Yl/jxEb6RmPRxt3vvU3fBj3wwe1S5/nYoA7KqE6C9opSxVB/ZJAH4X6s9FTQz+dz+o2hn1aHfq3HfTonJXcO30003v7K4pdXgrQ4hMReIC1GuR2I0cbFOoxGXuO2AJVrwpSickr0UgXYJEVp0xTpNkV6RInNz7+3mh135GBnR/b1ajax/mxHZ1wuFuqxraPHlnumnn7cbY/9mWWNflD+z22LN75J/9k4ecmu2R/QSgU9KCVctcr63qCVE3igfEGhfE6hfK415atmgAVK0wh0X70D+pEx9fgM67IFj8KjN7AuZGpoEmkkm0NbSfdQL/VWC+QXqCySEXRBUyAikcOcVsdzkMAUS616j1Z3Fuq85uEKGm1UCpnpu41/0IRKbuGiyssPQvYNvnKeHuQGKvih4qAvSdIlJMTEWCUKlZroEoplooPBwWEqkiGXYotk3glpWvCfx1ZPamSoMfvy1SY+cv/gsPggTHJFdW6lfT1S31eeeGUTsW1+5IkZr/vv2HHv7q3MuOStmj1vPrz0gZLVS3Avs1D49MR+k9tnv7E9ZB9fu2iYKD5cMXAw2L0OcnO8YIda1hZm7SSty2Uy6eOpniZ6DEjvsFq0FqB8MFhwInuRDHWnZZJCbS+4qs7gCLGlpHpFpRDbRX+eKzqOKTPlG8d+/OnoqLdu1nsn1EjSuA9qqxfXLqqu5gay4+xn+Py0rO/zgp1Nm3z/qpm7zp7de+rI0Y8Uz1UAwjO5QeGO2QQcpqFul2AAy8zICpY5r+6Y+UjH7ASigP5KzS7onsnwCzC4a34rW97Bnz8lm61/ZcWMuaPt2If12IbbJ7med8az8vePdZkfAHxAK5cP+FgBn1uDnnjBhYxGi2BJ9FgdJjAL66lGA/BozNRWJFPnjeFR0fF5heidnsufmgqve1Vf5kSojC7WVHz72Y8Xj56aYBC5mulsee2iJbVVSxbPfw2nYBN8tn+5rDfe9uf5CZsOec/tPX34o6MRK62AjQ3Foi7Btm6tS0cp5G6bOJeuSHa5kCDYVaCMrYBq2ZX6W0JmdTg8zjBcAoXZ0QN+m/wLO4v5zw9dDBn4Tavfen3AsqXPLDOSrrPsuB0WsQZ3Yj99+eCOfaUvpHjot3ULl72meC0e+iyj0BbZlTnWrtfbCBEpTx1OLaSCFmhW5Itkm2iiSjb4o+1i5BbSopCO2ixD3c7NzzV7oqQPvLucnavZvRvfe9f4jCGFgwdiF93bGKB7e97cFb/grWw76TnoYChKZXYuC5BJR/moGxodvCUjppNP37Yrn2XDNp6kJ7Vp64vR3tq9jSnXlFskS12KZW2SlG6STJIzPZ0Uy+mmdgXFcjuz86Zi2RkXga7Jxe5MGLkDgYwbVE9H9KolVU0AdeRWLheVwTyl+RGCAUfzwwvHsylPcnPgJy7rQJv2n2/PyhhZOnDn+nfZ5+y7z849NS49ELyt/6hje8pvY5bqWUf2j164d+yTA6eM++X38U9yPR50e8cWr9wuderfIaN6TsO7K6ruq4q19cm9eWC6d/VD9bvsl5E8aNIo+baH6M0Vj52/9CT4aR3wYiHEuVOZGox6SdIgp8bpchs1VitXJFvNWoQ0DoV+m7qbaNYrTGUJB7AlmvFhmqLLn5jy+ks1NZI2a8O4/fvJe9Oe2XI0tAuyO61/p7K73/0wlKv0Vy9DoAznT4G3TMD6FuU+CGOzxSD2kA3EhJXIONTyUkUZP2mLixVcXlNT3ym9XefO7dI7cT1wWiA3r1On/HyQfWUes6uy9ciN2gedNp3OIEkxsU5zD9kZ1JgQRB+KeDW2lRJb+GIpT6nL5pbaMu7pclv320uaNTJ7zHR7/7u4xstmtkX8R1R5GNN4wNSM8qBrNGq1Op0kcLzEWazQA5nNkkRFnYOawhU7EzQXhEMoEIEVq3UVR2cau4j7ZQzAQ99jhfjkfjZp0qpVEsnqOgxPYB1CM4nwEBsu2Bv35leEdeNy0E0RHBNoiuMJUpGMbjkUEBXg4G/UvxYOQJZ4UVHQ67BYrOB+r8bqpcm+Nk6HwxrDGWKAadvGmG0m6L8d6nBTELmMhiTw+6+6PGkREM2R4VLiItEVjQ7BN+axJS/UjJmwdF7N9Dgpc+1IjMukrM0TNm8i+6dOXb8ptFT5/s6noR1cj+o+AzeX3/fuR0rERKIV7LWjrKAb2ZVwtWucDr3GbIZgNZu1phsFa+tYdbWM1LoVihn+t8fu2adE6uajqt47ZFVpmGOHgk4lkmAWsiED9A6xMVon8JiZmluRf8tZCEKG5CqkippzHBJ7KPv5wvxv/oX1F85gU+PW1a+8smbNq6/UEB/7lX38HCavQznKYIfY5Y8+P/nxkeMKy68DLhuvntqDCoKJMTpOFKW2Vsma5OV0yGRyFMkms8YkxaE2zTRf0NxQNyWsyvRQoJ0tQFCqtkL1LQq1UqT1NdNdUrB29In//enC6mqyuHb2ypX2sr5DyllXIad6YB92lP2iFG16evMB39m9Z94/eDLsH5oKlpphdrcbNBqtlsCEajIgrUPNuEgXYQ202vlFyT1qFFlV0tlVmFO5tWaGTepaxw3SLzYdWxmq53ocGDUuPFfQCtCSDPnVJjxX8LamuaJIdpoFqmnyS+b1JguheW2Rk5J6E7l2sKAV3xw68UTZhn5TZj2yctHTBSe2vbWmy6vTHnu8w32zd83AGYtqblvc7qY7+wfvviXQ/6Ge05b0mF5Y2q39LZ1yi+eCjW2vnCer+SLwhjI52u0ancZKObdLazPbimVj0GwSUZEsRpwVe7BVEwj9QnaeUoOhe1EKYL7fodxM2Z3E2r6vO+7BdLZz2bKiIfgWtnPweIM42WDBZWRWn9u+Z0+HJg4bqWTKKojaANcDYiYnGINtol6vtWkdTr3BYJbsJjVbnLpoJ6rMDf7WM3N0JoFGJdqNWnAvSJaXama4Nf4N4/bt5XqEAkDsn5Lg5bfn31G+7Qg5iCLzCQHNyqZVi7V6A6/BJrXp9UenE486PPjzrDZguRVsyPrzfYySbvwH69kQEPrYN4W5uDfpeFmZdlzAUF6Q1gZY3K6Ji09wOY0GmKk4KdYKNC45Ws4ofn/TnEIhzAVRuVi2WpWYgglFVZkHKrnM/bYcqV3C4e3s0zdGPiJJuizr/vrdnewS5323jh0hU7scefOe0GSY7oaxPj0DG3LJ+NDMuvHJ1eRzMAqsSoUzSuoZk4IWkRegn1EWyljSOTg4bOthJTKnYHVmeZtN3Yo9OPEdNhXP28IOsve3kCziYoPwqtC50GG8hRWCfAIZL4B8hzKTwjGp08XBGA/triFOgmpZkN3irgFqVvPZhHBkQwuXT9ZfLLNJhjvPrGdpRe8826s0v3BtSVcAeM7Re/yXyL8uJ25aYqnUb18amY/ow6Dx2vmoWOZNWCqWlSpy4/mIPtz4LSkPHSZnQ+vJP8bS8qefbtx85YrSB3JtoA9MQSUQGCLqRRoQiryub/F6WfPrwsfweioqIcAmze/jH276/a7r/L4s8vscKP7d1WnefuVxhCL87eIqondZesGKBOSOUXfwKdTU++938C3p23Xpy+O//3ni2J8hbsns55cvn/P8YpLJfmP7cC42Qpueyw6wnz787vtDH5w/p+DaAUzI5wbDtJ4StKi3skinFzkAV2OOrN8DSi/ZpDm8fxfV/Xv+Sqn7LdUD8eSZJOvHWd07jnkUKzekaeCrz+BEMZATbmX77jJiPrJ+T3G7sCuygG9qqiM3F9dZwAsi7/LQzxr74nnLxrafOWHA0kEDt/+858SUzWwTIdsqceaEEXd2u+uBrqUPr15dXfHOU2cFdf/OXuTiuHHgheJgCuXCG3guvIHnrtrAp6gbeN9/3Lv8V3fwVPzbHbyLreaGq16xKtPdtTv43rLGajSF1/Bmmtz0bxJg63U28b7rbOKHH18dyibb3j7Opum1aYUsEMeexxWT6J7GQjzoxJflg0LLFSQrAcl47p7/vIk3q5t4339lEz94RXQTT1Kuv4mHLIps4okAMRb29xouA6y8dr9tRsmt9tv46v02WxPecIPUyIYbpMapmTkSzu6DKLrBTljbvBNOUXfCvv+PnTD+8e92wmEW4ndHWAh4C3ApUU80Fng7X+0V05XM0DpiaXp6QkKyg2a096QWycmeuDamWJPb6haLZLfZCi2AtdXVgVvtrqPHamoFmu4JeCW6mm8S8mE4aNHKkF61C7jla+cuWoBPanRjzhz/8ZePT03Uuaee//PnF3t+9NjsVydsfD/j6w/+58Mjx0clD3sNd8BaLOGsmqrLq86fL1qeftOaqvCuAVeo/+dkaUAcjymK/ptTeCuyv1a5RET/B8kAP3YAAHjaY2BgkIdDVyRYwDAbCjcwXGJ4zajLGMY4nfErkzlTE9N9ZkbmAuazLMxwGAWEM1m+sBqx5rEuZr3IpsgWxNYKhFvYLrELsLuz97Kf4pDlyOLYy/GQU5TThrOBcwMQ3kGGXBZcvVwnuKW5M7hX8NjwVPGs4HnGq8JrzTuZ9ywfH18yEE7je8GvwZ/K38N/XYBdwEEgZxSOwlE4RGCFQAuV4RSBJaNwFFIBrhV4IygmGC64XfCPkLuQv1CRUJXQdaHHECjsBofRxEEAF1EMTgB42i2UzW7aUBCFp41Qpa7CLuvKsQULIhlLFw9ix49LJQS2TPhxH6LrrrPsC+QheIk8BC/Busu6x1+y4NPV3MM5M5NLzOyTWe9BvN6Zffn81XoWtb/EYAMxhw7n7UVcti/iChZw3b6JW7iDJfWKcw338CDeW5BP3+L2VRzCFGYwKL1vk/Yq5vLpm4uR9VSP9K2rOIQpzGDgNpdzJP3FHq0PI90+6vZNzNub6HBKfaZzjGeMZ4xnjGeCQ4JDgkOCQ4JDgkOCw0DKF/GbPgP0IzxHeI7wHOH5pCkaMeY8hCl8vw1wIs8nZXVnF1M6SXFO6SSlk5ROUjpJ6WRs/X9/xUibHFMfU89wyHDIcMhwyHDIUGYog91LGZgoMFHgPQR6DvQc6DnQc+CdBL2NRlyiXMECruFW/QS9jY4llYpzDfdkHTgf8TzBM2zgT3U1UVdXMVKfuc6vYtdhrspFjKkPYQozONe3cvXWcQULuOZ2C3ewpF5xruEeHkQn0Ul0Ep1EJ9FJdBKdRCfRSXQSnUQn0Ul0Ep1EJ9FJdBKn7HzKzqfsfMrOZ+TOyJ2ROyN3rtd1s8UHu00u2OSCTS7Y5EKbvNlSv8WBFSgLlAXKAmWBskD5Xcrf9gPlhok2TLRhog39b7ndwfKDnWeJZ4lniWeJZ4WmQlOhqdBUaCo0dfdfROw2WZNbk1uTW7PJmvRnZjmiP/LOj/yNTlROVE5Uzvic8Tnjc8ahQdmgbDrl3Z9u6v8VFMBiAAB42nVSz2sTQRR+m/QnbYOIBxGROYo0k03xoEWEtA2lEFpopScRprvjZtpkd5mZENKjV2/+DV568w8QT+LZk/gX+Hf4zewkTW3NMrPfvPe9733zskT0KHpNEVW/l1gVjmgVpwrXaJk+BlynJ/Qp4IU5ziKt05eAl2iFvga8TMczzgo9oO8Br9Fj+h3wOvEZ3iAeLQXcoGfRc3SMFlZx0tG7gCO6H/0MuEaNmg24Tq9qHwJemOMs0sPat4CX6F7tV8DL9HnGWaGntT8Br9GLeiPgdXo7wxvA5wE36E39x57KlFWXMmWpsIIlRTnRKutbdsW24nbcxNbeZPtFkQ0k2y10WWhhVZHzo1Lm7ETkhinDBLNapHIo9AUr3k/pIk/ZUEzYmWRaZspYqdFH5SyR2gq8z0damVQlTtDwY5mNBkJ3TCLzVGrWZNc9dkZqkLJ2HJ9KbcBmbd6OXdplZxVz/vrWltut1ng85iKkE2R5UgxbdlLKVBqV5RDjfTsc9BQoBuZGXsf2JeuUIsErZDbZtPEWj+e1PYsXOmsNKqZp9Q52u4cn3SaYtEeKMiyLdUmSUmJYAmcBlFBBJU1Ie1YfUUZXWFsUUxurGVCbNhHdB7sAbwAdRrvAGtVuF16/oBxf4RFiEojRCeI5GSDld9fRenYKxhBvTReIFfT+lrqrdF4da4L3mY9q7JlXs0A63Ef5bomPuHtV53Ma+XsZcBSyU4cGHo+9zgi9nIcOYon3nHoNhnuzO++xgxqFKtfVzSemU19hgraLcp+ZVk9rb/e4e37uP7CIblMLz9g/HPmb1Umo5R4NwbSYUunnIb2bDNzKGfeaQ7ju+TlI76ea3GjOjwXPzbgDHQFedbpZ476Cf2+8hQ7xf31fa3HvOUN2cEPTINKjA8yjS4eYV9d/ddD8CwwpDTMAAHjaY2BmAIP/aQxpDFgAACntAc8AAAEAAwAIAAoADQAH//8ADwABAAAADAAAABYAAAACAAEAAAOpAAEABAAAAAEAAAAAeNpjYGRgYOBiMGEwY2DMSSzJY+BgEGBg8vX3UWAQC/L3VWCQYWD4/x+oBoVkYAAA9YAKgnjajZNLaFNREIb/OZO09ap9xlhjlFi0FJGiUbtwISJYTUmNdFGKYCAIFuE2LSSl4LKt70dbX3vd6cqVK1cuRDeuXIgbFRVERIp04cr2v5ODaCoiw/3+c++ZOY+ZuRAAAcryERKWqmU0oRVusJDPoGeoMJjBYWB5GWugnFlL32a0IYGNSNn3ADE0cHYdBC1oxwZ0YrOfiaORXA/HFTuQxCaksSU8O1rCI+Nj45OwPDmGp8bnxpfh+OkQr4xvxqMv74yfjYsTEX8Yf0aUWKUUViUwthtTlcruPdJl3GnMklk5YDxk7Cf3St44ZBypRqsVjWeMZd5XeLt6Nq5i0y86mv5FhZn6k85G/6/RU0+po2PWG1ZpwOxvRTd60YeD6MdxDKPoo054Pef1oddnXr95XaqptHpNes3WbiTHrM5xXdCbektv6x3be4AGvKUJ3tMcPtAUn2gxvvWyl3bhBuYwjwV8wVfut4jvWJKTMipTck/uuxfutR7Ro/QWvasP7FYpBDqjs3peL+hFvaSX9Ype1WuRD3st/ZtPnYfOWj06aGC3prnmtE6zro7V49jymKhF0ydBnyS7vZPdm2Jnp+0UM9wJtQh6iMX5CI7+FdGMmM7pvGRkW9QZsl12MHk5GbCT91kPxfk3JRjXhR5X5FlzKLhTpnm9Tr+c208W3D4yb+fNrQBqQoS5AAB42tWYeVwT1xbHsxGWsGkIyB4oiiyBO4RIEFwi+FgEpAQBUZAQQwhbaBI2RYVQWaWCggpuQZCiImJZXqEsiihLi0iVolJRFKtPrMoiWFH7JgmbS/v8vM/n/fEyn2G4587ce+495/e9dwaBQCAlh/iKIATCVzWE5EfwAUKCF1beNNU5dVIJKYsSCQkOsGkVComEcEAeK2OmjEZpySAAA6tghkVikEIbFBIjooMvgfk8i84JvSQdhL3kWI8IRvARXEQEgoUQwOdK8QEM5jWGURN+X5e099bL1aWRUVUEb9qygoHrO0TCBQFAiN4GhKhgERqFRKFUqYv7Xr9inDs2nvNoSc0v/r1AadZVpAzsFF3iI3oDBotHbaBDGoAgLijglX1YPA6dw44yJ7pEMS0gM2AirkDjDWcqiN6cSBaRLmBERnOi2EQ6ixfLYbL4RAca0NNQAjZgGUQBkp+/hhJkBRetrcgUW4qtP9j8mZ1aAytpp2b/qVNxHYtHJBGdrEDy8fmDRMog0MnZCJCcgUpORrTWjHoRGtJTg0zUXTdZrssNT8sdo3j7UZ70LAsMdvf60vqrlu0huhntd0xbwxQmbG4dEuRO7KuorIk9MHLKlbnWySIct89jndmeZ36uWTdkh7TMXwlP+93qWjNGuhAzkH2m7Rvdwgg3uXy9gf7n7EFei0vLsSD7wftN6sXMeI7a9rMkFBpOouLkVpB8EVhj5eDoy8jIIpGYpWAJMJopA2TqolCBIHq5pSWXyY+2iIUHz4cHaMHkRgJFeEZ08UjknxgUQACyuKSPMQemYKloicgo1XD6QSYv4r3nLAV8PonJsIDtQF380GJxE4pAYaZTtBxQFttVxHYMGoW9APTE5QUYODwleLAAUoGnVRINrDedBpGsPkgltBCJRHheXtdulHR3SMmoZUDrfBGqqFRIUkwhJNsoCJXNK/01GDU3Zd6l94/k5lb5aK0uHd7XRLWtjFkmWH5o/ZBNfUFGZ/4a3cq6NlG2773XvVsxaygeyB7yCY1299PGbaODqW4oqntK/JU39HvD97Bpd0oOHAtUPHT/ZFOzcPeloMG7Z5febDu5buvtNu1NjeW2cr1UwyJylmVm4XCDrMEqR5q8bA1Lx6jB+bpj0nBRdweqWq3bu029OGnzHwkrA3g70jWOmTuc6KRf3bFiwnT59+vzECcjFVIC/gikjy+q8lWJvjT18my+SFljoFU9KahDxSwqFTMyPB5v3CNz+Zn1psA6F6tRMqy+VvgkTavPqVkz/2621z8cJvsjnZWgkg/Vl5w1Twn+NIgA8OKCHF7Rl8UXsHhRRAdGNAtSAwvFZlk8zjGGF8yIiuVERLBm4qEAxyOUESdgQbpAW2zA4dWkBqIDiyfghHCYDAGHGwXpA11p/NSnq8Va4s9IaVq2ZFip1nOyFRfJM7L9n7BCiDT8UK5CpAoCtiugxBl1qvO7kp+6iOcUdmSUp8W8qPYYuXtRpZnNaCzeqnP7hz86yWe+Bhl+O/f0h99Zdkyluedp/Ghc6U6uffP+c0r1oeMReZ2NXqQzzite1vYGbNFGHX9tGa5XMllcWKrVjhrc5eb1QDno6WqdnXVKA6vaqu+mNW7ZFgZZoAuS8WVOxKsQX8mX1BVvTc5fWLCwbiDU8vRvD1oy95heyjJIC2lM8fPlxjTbn16SFtCpSrA//vUT74sKUa3vLrveqZNdcNAwsX+lcY9e/NPjUMfIb4aa/a1VTg6FWltEejlDgS+fJY7sOBOM3PvSHTdwzdCnLL+rIj224lm90tiQ+y3RVKioQs2uKu3iD9PE6AfJN/9LYiycJYYcwMIXFBIBaFJuLAdUsExkLbJKBX/FDWmuzE8VB5qEIngJRf4OIUgs7KEEIXBmlmgCjZn8RuMVYYTAiUYlQSQK+UOQwJx2Df/jiV+Low6UkVBgdqBZWI78RcetqzLTL+qunElxYHvnfvwjjJfScydjSwS1cqhjv0fhDcNgwuQqG4P10VDSSBY1rerx44OId90bDngY/XzK2GNbxT8ZtDHTq486bgXe+cFs98qaozW3Bn3/bKq+vPNlt+KxFwffmV2389LWphpPrnIFQswb+GRN65jltWTwO4tFgxtVTHaXGz7a/KGOt3ymMmwARapQC4cIBp9PJBM9Y4IjOEyiJ48TyeAlvK9YIi1GEMrlcQQJEmnaAooVNCdNcRHMSDO59jM9mIYADq8+p01eDF9A9GAJ4ri8cMgO2EpvsPJm8SL5RG4IMYbPIjIERHGG8OEUiYuLez9FeNEM4lKmCbCFvbOQxtd4tvWZgTpwt7Iky7QYAFYA2JKsPkf+TWzd6qDTqi5cH43EkI7AVKXekfJvv0r5JivjVTomg4CtJ31tkD/Uc8TTbepnw8bbo99R7PT2XpKfeoO38G/OSFxht1hvYsxv+5FxZM0Vhe+TrjYZCxhsY/ewh0+TGX4Jxfc0VBcSjCsH3a13mTkRHesGQoxCMrvW1+tfprZ75wzyJjRDYsLqXEK7qQlKp0FZv3mQ87G+02rIUyl91Fxgiz+AXp642rv27D1L7ZRfyxZ4rURV9Zm9Naj9dnOxCu5UqaqnsrWF+7dXOwIX39jTMBaVaNKADHgDpfn37tnN9kvXFDVTXjwxKzZ4lDOR8rDs96D4wO1BKW99cQE0JaZ30C8OBs+l8hci++EZ6fuklKPFNiKGA9iAhcUFpTojU1+tRcpqoIEPWDojTRRSXecv48eM5gPT2TtRQE9L5+9i/ZHII2expIhhgC1FAaJNYCPwBRvU5eGsZrMs2ZwQePeqD2Sn968Ytb0Pr2ullmd/E36pOynshvMi8+2aFmCx+hfTFIrgsrnv9xvLl9jELelKwaMO1GbBg5r9D/1fQhKSAhHeRgF4GyUyTCX+FRCjmQyyBIAmUrYZAmKJHtCBtMAiae4vkKQ82WEWcBSpy8oYdYzawWvhZUui24tW5enLkVoph0uK9EY/wb8s9IU7eTdpJxicSkJZfBu4kmO/c82kUe1QCl8DswujeqTo/utky+ELnY6PePc8azeoElOiDuwbKvwyrNoG+vUkaXgPok13/SN3q/rdrzyaXrM3sF6ENW3r3ErVUlWNXxsLjaVuQ6sEtVQFHJ3ICokVam8cTHnY6HKS6vNwgBan7KcChDJ4eB8zNc2/kAcv2AmdBPVITzo3XVMr5aN9zP8rfmCuwk/ZWNnOf1OhAuosV6+9PzBx0kk2aErucLsMZijsnEDAn9mLyeKxvtzgGF4UBGeEZAbUCO7cKK4gIZpFdIG1IO5dMhErgb10nBRHDpsjYEQQXRxnnSUR3TlMHpfPDREQ6fCfOAaPRfRhRHC2SteFWCtokWQXj8GpqXiL214fzeJJ6vgzPaP/oue/fT3KcxTlcxI3KF3rV8+2omS6kc8EEovc+kzTqH2HTq5+oemCM9Sjr29xKO3MOuXzPMoZWyZDsNVj2hktzKk71N0pR9nBe+Dk+zbhx0zXR6ujSRTmroqk7tZzN6cmO95k3OwrEfXLj54Y3f68K+biJMtzq+HRxh0NZ79f95PfWmX3no1u7jO0S4Fpt0sy77p4yXvOe8iRTQKOUrmuAHC+iGxElFTyjFz5TDJJGl/SR9J1oDvMVEoU7ChFp6SV99Fp+pnoFOPwExshNIiZRyExmj+PQqtm70J9ckQMDuNvRsTiAX2xL19g4OxI+jRqFmDlpeNcAzsGzyVGFU6kua8Q2tKFBQHP9Kde7zx+M0y7y6YRNO7//Gyn8tWWgl+YjS9q9j8M4wUPvvzZnvqsbIXclnqnZOGWTetcxnWJr1X2y1/T1fRx1DiRPjaVfbRiUokyYK9Y7pgXtNb08LvDXDe789bsaNXUP/1tN/s/iBCeoSSy1r09FFlDyHM5kh6t2rTifHB+dX/1jduPj9Jydr7bUVeybzhq1DDzStwy90x/HF0Gum629JzXYPa28Jo4x0bFs+MBi80fdGWClevQRxI6Sz0qcC0/GcniLuYJJ1RH6nNqDxfe3GyPH3mCwi4ydrfP4JIzr6cO/MuPHLNieD/nviPXAxHR3bv7tk9pYemqH90MQnNGg+oHH2MDbA3wVr9DQjQbxiIThUSC5B//b7H3CaDPfVoSRQPVeRmhCIn1pzmbC/JoSHH+hyyYNnMlHKQM5tcSwBdzD2IgeP1zfvCkX4O598p5gq8x8Z+scU16/qIPeIRJTlpr13Cj/vlt7eZgu4GFT12xX6/9itaBemehnD+Wcd5rnDYcaWXu3GyS2/CdZcBWI2uL+gPVta78g/cmjtMmJ0NrXyZh42lN9JwLO+O9NumcVjZY82uT/BHy9X945tjJFKiabeQ83X2T2UO6hD1g/bta8ZHREe/VvU4aIhxCf0/I84GV2kVi/AiR2+ecx0JCZARsChWHnv0/eRX+xMe6eVEJgLcX82KAm/viiIRDMFsjA6nAaxgEKIACLaNQIOD/UQi8NeTMcI3PtIyV9bPf0PePU31UVT4Oge7FuIyKw1zDB+EP1972yF394vhzO31jV5/y5W/L8sISJ49c3LV9f5CHdquZb37ej+qDhWxyj5kJvv1pU8PG8+gSk4KnuukFRmlxKoc71aZu3HBxEyi3r7DgEjvQXY8fqlwzsK3y0eydKm8sP0VtrOxVLL7FPFuZXx3qd+l+n8mfuSVtCMS/AZzJ/TMAAA=="}]}],"sounds":{"enabled":true,"sound":[]},"navData":{"outline":{"links":[{"kind":"slidelink","slideid":"_player.5onZNJaPQYO","slidetitle":"","displaytext":"Patient Safety Fundamentals Mod 1","expand":true,"type":"slide","links":[{"kind":"slidelink","slideid":"_player.5onZNJaPQYO.6KZElYrC6fW","slidetitle":"PSF Title Slide","displaytext":"PSF Title Slide","expand":false,"type":"slide"},{"kind":"slidelink","slideid":"_player.5onZNJaPQYO.6Idydpq0VFo","slidetitle":"Objectives","displaytext":"Objectives","expand":false,"type":"slide"},{"kind":"slidelink","slideid":"_player.5onZNJaPQYO.6CmRL87xLu0","slidetitle":"Shared Values","displaytext":"Shared Values","expand":false,"type":"slide"},{"kind":"slidelink","slideid":"_player.5onZNJaPQYO.6QSNSVcljgZ","slidetitle":"Shared Values","displaytext":"Shared Values","expand":false,"type":"slide"},{"kind":"slidelink","slideid":"_player.5onZNJaPQYO.5xvdnvetrGR","slidetitle":"What is an HRO ?","displaytext":"What is an HRO ?","expand":false,"type":"slide"},{"kind":"slidelink","slideid":"_player.5onZNJaPQYO.6U4Qn9iEx5R","slidetitle":"Quiz 1: High Reliability Organizations","displaytext":"Quiz 1: High Reliability Organizations","expand":false,"type":"slide"},{"kind":"slidelink","slideid":"_player.5onZNJaPQYO.64MVg0NYhCK","slidetitle":"Story Scenario","displaytext":"Story Scenario","expand":false,"type":"slide"},{"kind":"slidelink","slideid":"_player.5onZNJaPQYO.6D9eObF7Rxp","slidetitle":"Story Scenario - Continued","displaytext":"Story Scenario - Continued","expand":false,"type":"slide"},{"kind":"slidelink","slideid":"_player.5onZNJaPQYO.6PjbK2R0ik9","slidetitle":"Task Fixation","displaytext":"Task Fixation","expand":false,"type":"slide"},{"kind":"slidelink","slideid":"_player.5onZNJaPQYO.6hR9SQx9UJG","slidetitle":"Task Fixation-2","displaytext":"Task Fixation-2","expand":false,"type":"slide"},{"kind":"slidelink","slideid":"_player.5onZNJaPQYO.5kCGWqmBaPE","slidetitle":"Quiz 2: Task Fixation","displaytext":"Quiz 2: Task Fixation","expand":false,"type":"slide"},{"kind":"slidelink","slideid":"_player.5onZNJaPQYO.6XigLpqH5Ap","slidetitle":"Definition of Team","displaytext":"Definition of Team","expand":false,"type":"slide"},{"kind":"slidelink","slideid":"_player.5onZNJaPQYO.6dQnT27RhCQ","slidetitle":"Team Elements that Impact Performance","displaytext":"Team Elements that Impact Performance","expand":false,"type":"slide"},{"kind":"slidelink","slideid":"_player.5onZNJaPQYO.5tpb0aUrAwP","slidetitle":"Teamwork Philosophy","displaytext":"Teamwork Philosophy","expand":false,"type":"slide"},{"kind":"slidelink","slideid":"_player.5onZNJaPQYO.6L3gDoQLtrP","slidetitle":"Team Focus","displaytext":"Team Focus","expand":false,"type":"slide"},{"kind":"slidelink","slideid":"_player.5onZNJaPQYO.6gXjProuOPz","slidetitle":"Individuals","displaytext":"Individuals","expand":false,"type":"slide"},{"kind":"slidelink","slideid":"_player.5onZNJaPQYO.5x6MnjtKqSo","slidetitle":"Valuable Member","displaytext":"Valuable Member","expand":false,"type":"slide"},{"kind":"slidelink","slideid":"_player.5onZNJaPQYO.5tNdpwiaDa0","slidetitle":"Passenger Syndrome","displaytext":"Passenger Syndrome","expand":false,"type":"slide"},{"kind":"slidelink","slideid":"_player.5onZNJaPQYO.5lsEHJY9hdy","slidetitle":"Individual Attributes","displaytext":"Individual Attributes","expand":false,"type":"slide"},{"kind":"slidelink","slideid":"_player.5onZNJaPQYO.5ita9BabCpv","slidetitle":"Resources ","displaytext":"Resources ","expand":false,"type":"slide"},{"kind":"slidelink","slideid":"_player.5onZNJaPQYO.6ocaiWNcu3n","slidetitle":"Quiz 3: Responsibility","displaytext":"Quiz 3: Responsibility","expand":false,"type":"slide"},{"kind":"slidelink","slideid":"_player.5onZNJaPQYO.6AvMCh36pPI","slidetitle":"Key Points - Patient and Family","displaytext":"Key Points - Patient and Family","expand":false,"type":"slide"},{"kind":"slidelink","slideid":"_player.5onZNJaPQYO.66forUPvGXK","slidetitle":"Quiz 4: Situational Awareness","displaytext":"Quiz 4: Situational Awareness","expand":false,"type":"slide"},{"kind":"slidelink","slideid":"_player.5onZNJaPQYO.62U6EakXyxa","slidetitle":"Quiz 5 :Team Members:","displaytext":"Quiz 5 :Team Members:","expand":false,"type":"slide"},{"kind":"slidelink","slideid":"_player.5onZNJaPQYO.5VSr2vMjnUK","slidetitle":"Key Points - Patient and Family","displaytext":"Key Points - Patient and Family","expand":false,"type":"slide"}]}]}},"resourceData":{"description":""}}');
