# Supplementary material for: Code Response Training: Improving Interprofessional Communication
Source: MedEdPORTAL. 2021 May 19;17:11155. doi: 10.15766/mep_2374-8265.11155 (PMC8131416; doi:10.15766/mep_2374-8265.11155)
Supplement: Supplementary file 1 — Module 1 Patient Safety Fundamentals folderModule 2 Communication and Teamwork folderModule 3 Pulling It Together folderModule Instructions.docxFacilitators Guide.docxSimulation Case 1.docxSimulation Case 2.docxEquipment Checklist.docxObserver Checklist.docxDebriefing Guide.docxPostcourse Evaluation.docxShort-Term Follow-Up Activity.docxLong-Term Follow-Up Activity.docx [file mep_2374-8265.11155-s001.zip › A. Module 1 Patient Safety Fundamentals/html5/data/js/paths.js]

window.globalProvideData('paths', '{"Lib":{"commandset-0":{"nodeType":"g","children":[{"nodeType":"path","d":"M0,0L1024,0 1024,640 0,640z","id":"path-2","fill":"none"},{"nodeType":"image","transform":[{"type":"scale","args":[1,1]}],"id":"image-1","data-original-image":"01","x":0,"y":0,"opacity":1}],"className":"eventable"},"commandset-1":{"nodeType":"g","children":[{"nodeType":"path","d":"M0,0L119,0 119,45 0,45z","id":"path-4","fill":"none"},{"nodeType":"image","transform":[{"type":"scale","args":[0.5,0.49450549483299255]}],"id":"image-3","data-original-image":"01","x":0,"y":0,"opacity":0.27}],"className":"eventable"},"commandset-2":{"nodeType":"g","children":[{"nodeType":"defs","children":[{"nodeType":"filter","id":"filter-6","children":[{"nodeType":"feFlood","result":"floodOut","flood-color":"#000000","flood-opacity":0.84},{"nodeType":"feGaussianBlur","result":"gaussOut","in":"SourceAlpha","stdDeviation":[1.0499999523162842,1.0499999523162842]},{"nodeType":"feComposite","in":"floodOut","in2":"gaussOut","operator":"in"}],"filterUnits":"userSpaceOnUse","x":-6.75,"y":-6.75,"width":570.5,"height":82.5}]},{"nodeType":"use","transform":[{"type":"translate","args":[0,0]},{"type":"scale","args":[1,1]}],"xlink:href":"#pathwrap-5","filter":"url(#filter-6)","data-angle":45,"data-distance":3,"data-height":69,"data-scale":1,"data-adornment-type":"drop-shadow","data-width":557},{"nodeType":"g","id":"pathwrap-5","children":[{"nodeType":"g","id":"shape-7","children":[{"nodeType":"path","d":"M0,0L557,0 557,69 0,69z","id":"path-7","fill":"none"}]},{"nodeType":"g","id":"shape-8","children":[{"nodeType":"use","transform":[{"type":"rotate","args":[0]}],"id":"text-8","data-reference-type":"text","data-reference-id":"01","data-shadow":false,"data-rotation":0,"x":0,"y":0}],"className":"uneventable"}]}],"className":"eventable"},"commandset-3":{"nodeType":"g","children":[{"nodeType":"text","font-family":"Open SansBold CharsBold3EB52B46","font-size":"43px","fill":"#FFFFFF","fill-opacity":1,"children":[{"nodeType":"tspan","x":"10 37 63 82 95 120 148 167 178 202 228 245 270 289 313 324 358 385 398 423 445 464 477 501 526 547","y":51,"children":["Patient Saety Objectives"]}]}]},"commandset-4":{"nodeType":"g","children":[{"nodeType":"path","d":"M0,0L417,0 417,287 0,287z","id":"path-10","fill":"none"},{"nodeType":"image","transform":[{"type":"scale","args":[0.52125000953674316,0.52181816101074219]}],"id":"image-9","data-original-image":"01","x":0,"y":0,"opacity":1}],"className":"eventable"},"commandset-5":{"nodeType":"g","children":[{"nodeType":"g","id":"shape-11","children":[{"nodeType":"path","d":"M0,0L869,0 869,106 0,106z","id":"path-11","fill":"none"}]},{"nodeType":"g","id":"shape-12","children":[{"nodeType":"use","transform":[{"type":"rotate","args":[0]}],"id":"text-12","data-reference-type":"text","data-reference-id":"01","data-shadow":false,"data-rotation":0,"x":0,"y":0}],"className":"uneventable"}],"className":"eventable"},"commandset-6":{"nodeType":"g","children":[{"nodeType":"text","font-family":"Wingdings Charset1_ 5Wd6ED08F12","font-size":"27px","fill":"#17375E","fill-opacity":1,"children":[{"nodeType":"tspan","x":"10 22","y":31,"children":["§"]}]},{"nodeType":"text","font-family":"Open Sans Charset1_ 6mxB103C923","font-size":"27px","fill":"#17375E","fill-opacity":1,"children":[{"nodeType":"tspan","x":"22 50","y":31,"children":["\\t"]}]},{"nodeType":"text","font-family":"Articulate Charset1_ 5aE376D782","font-size":"27px","fill":"#17375E","fill-opacity":1,"children":[{"nodeType":"tspan","x":"50 69 84 108 124 140 151 162 173 188 199 214 222 237 253 269 291 299 314 330 346 361 369 384 400 416 424 439 461 476 487 502 518 533 544 555 563 579 590 598 614 622 638 654 662 673 681 692 707 715 726 734 745 761 776 787 795 811 827 838 846","y":31,"children":["Demonstrate knowledge and awareness of high risk situations "]}]},{"nodeType":"text","font-family":"Articulate Charset1_ 5aE376D782","font-size":"27px","fill":"#17375E","fill-opacity":1,"children":[{"nodeType":"tspan","x":"50 65 81 97 105 120 131 142 158 169 180 188 196 211 226 242 250 266 282 290 301 317 325 336 351 362 370 386 402 413 421 432 447 458 473 484 497 505 520 533 548 564 575 586 594 602 618 626 641 649 665 680 696 704 719 730 741 749 761 769","y":63,"children":["and errors leading to serious safety events in a pediatric "]}]},{"nodeType":"text","font-family":"Articulate Charset1_ 5aE376D782","font-size":"27px","fill":"#17375E","fill-opacity":1,"children":[{"nodeType":"tspan","x":"50 66 82 93 109 117 128 143 151","y":95,"children":["hospital"]}]}]},"commandset-7":{"nodeType":"g","children":[{"nodeType":"g","id":"shape-13","children":[{"nodeType":"path","d":"M0,0L512,0 512,106 0,106z","id":"path-13","fill":"none"}]},{"nodeType":"g","id":"shape-14","children":[{"nodeType":"use","transform":[{"type":"rotate","args":[0]}],"id":"text-14","data-reference-type":"text","data-reference-id":"01","data-shadow":false,"data-rotation":0,"x":0,"y":0}],"className":"uneventable"}],"className":"eventable"},"commandset-8":{"nodeType":"g","children":[{"nodeType":"text","font-family":"Wingdings Charset1_ 5Wd6ED08F12","font-size":"27px","fill":"#17375E","fill-opacity":1,"children":[{"nodeType":"tspan","x":"10 22","y":31,"children":["§"]}]},{"nodeType":"text","font-family":"Open Sans Charset1_ 6mxB103C923","font-size":"27px","fill":"#17375E","fill-opacity":1,"children":[{"nodeType":"tspan","x":"22 50","y":31,"children":["\\t"]}]},{"nodeType":"text","font-family":"Articulate Charset1_ 5aE376D782","font-size":"27px","fill":"#17375E","fill-opacity":1,"children":[{"nodeType":"tspan","x":"50 66 81 93 108 116 124 132 147 158 169 184 196 207 215 228 243 251 262 277 289 305 321 329 345 361 376 387 395 410 426 442 464 480 488","y":31,"children":["Recall effective techniques known "]}]},{"nodeType":"text","font-family":"Articulate Charset1_ 5aE376D782","font-size":"27px","fill":"#17375E","fill-opacity":1,"children":[{"nodeType":"tspan","x":"50 61 77 85 101 116 128 139 154 169 180 195 203 218 229 240 256 267 278 286 294 310 318 333 341 357 365 381 397 405 416 424 435 450 458","y":63,"children":["to decrease errors in a high risk "]}]},{"nodeType":"text","font-family":"Articulate Charset1_ 5aE376D782","font-size":"27px","fill":"#17375E","fill-opacity":1,"children":[{"nodeType":"tspan","x":"50 61 69 80 96 111 122 130 146 162","y":95,"children":["situation"]}]}]},"commandset-9":{"nodeType":"g","children":[{"nodeType":"g","id":"shape-15","children":[{"nodeType":"path","d":"M0,0L456,0 456,138 0,138z","id":"path-15","fill":"none"}]},{"nodeType":"g","id":"shape-16","children":[{"nodeType":"use","transform":[{"type":"rotate","args":[0]}],"id":"text-16","data-reference-type":"text","data-reference-id":"01","data-shadow":false,"data-rotation":0,"x":0,"y":0}],"className":"uneventable"}],"className":"eventable"},"commandset-10":{"nodeType":"g","children":[{"nodeType":"text","font-family":"Wingdings Charset1_ 5Wd6ED08F12","font-size":"27px","fill":"#17375E","fill-opacity":1,"children":[{"nodeType":"tspan","x":"10 22","y":31,"children":["§"]}]},{"nodeType":"text","font-family":"Open Sans Charset1_ 6mxB103C923","font-size":"27px","fill":"#17375E","fill-opacity":1,"children":[{"nodeType":"tspan","x":"22 50","y":31,"children":["\\t"]}]},{"nodeType":"text","font-family":"Articulate Charset1_ 5aE376D782","font-size":"27px","fill":"#17375E","fill-opacity":1,"children":[{"nodeType":"tspan","x":"50 66 81 93 108 116 124 132 147 163 179 187 195 211 223 239 250 266 282 293 308 319 334 342","y":31,"children":["Recall and incorporate "]}]},{"nodeType":"text","font-family":"Articulate Charset1_ 5aE376D782","font-size":"27px","fill":"#17375E","fill-opacity":1,"children":[{"nodeType":"tspan","x":"50 65 76 87 102 114 125 133 146 161 169 180 195 207 223 239 247 263 279 294 305 313 324 340 351 359","y":63,"children":["effective techniques for "]}]},{"nodeType":"text","font-family":"Articulate Charset1_ 5aE376D782","font-size":"27px","fill":"#17375E","fill-opacity":1,"children":[{"nodeType":"tspan","x":"50 61 76 91 115 137 153 164 179 187 202 218 234 242 254 270 294 318 334 350 358 370 385 396 404 420 436 444","y":95,"children":["teamwork and communication "]}]},{"nodeType":"text","font-family":"Articulate Charset1_ 5aE376D782","font-size":"27px","fill":"#17375E","fill-opacity":1,"children":[{"nodeType":"tspan","x":"50 58 74 82 95 111 127 138 146 162 177 185 193 206 214 236 252 263 278","y":127,"children":["in your daily work"]}]}]},"commandset-11":{"nodeType":"g","children":[{"nodeType":"defs","children":[{"nodeType":"filter","id":"filter-18","children":[{"nodeType":"feFlood","result":"floodOut","flood-color":"#000000","flood-opacity":0.84},{"nodeType":"feGaussianBlur","result":"gaussOut","in":"SourceAlpha","stdDeviation":[1.0499999523162842,1.0499999523162842]},{"nodeType":"feComposite","in":"floodOut","in2":"gaussOut","operator":"in"}],"filterUnits":"userSpaceOnUse","x":-6.75,"y":-6.75,"width":335.5,"height":82.5}]},{"nodeType":"use","transform":[{"type":"translate","args":[0,0]},{"type":"scale","args":[1,1]}],"xlink:href":"#pathwrap-17","filter":"url(#filter-18)","data-angle":45,"data-distance":3,"data-height":69,"data-scale":1,"data-adornment-type":"drop-shadow","data-width":322},{"nodeType":"g","id":"pathwrap-17","children":[{"nodeType":"g","id":"shape-19","children":[{"nodeType":"path","d":"M0,0L322,0 322,69 0,69z","id":"path-19","fill":"none"}]},{"nodeType":"g","id":"shape-20","children":[{"nodeType":"use","transform":[{"type":"rotate","args":[0]}],"id":"text-20","data-reference-type":"text","data-reference-id":"01","data-shadow":false,"data-rotation":0,"x":0,"y":0}],"className":"uneventable"}]}],"className":"eventable"},"commandset-12":{"nodeType":"g","children":[{"nodeType":"text","font-family":"Open SansBold CharsBold3EB52B46","font-size":"43px","fill":"#FFFFFF","fill-opacity":1,"children":[{"nodeType":"tspan","x":"10 34 62 88 108 133 160 171 199 225 238 266 291 312","y":51,"children":["Shared Values"]}]}]},"commandset-13":{"nodeType":"g","children":[{"nodeType":"g","id":"shape-21","children":[{"nodeType":"path","d":"M0,0L1000,0 1000,74 0,74z","id":"path-21","fill":"none"}]},{"nodeType":"g","id":"shape-22","children":[{"nodeType":"use","transform":[{"type":"rotate","args":[0]}],"id":"text-22","data-reference-type":"text","data-reference-id":"01","data-shadow":false,"data-rotation":0,"x":0,"y":0}],"className":"uneventable"}],"className":"eventable"},"commandset-14":{"nodeType":"g","children":[{"nodeType":"text","font-family":"ArticulateBold CharBold64F68A33","font-size":"27px","fill":"#17375E","fill-opacity":1,"children":[{"nodeType":"tspan","x":"71 86 102 117 125 137 153 168 179 194 210 218 233 248 256 272 287 299 307 322 338 354 362 378 393 401 409 424 435 447 455 471 482 490 501 517 532 540 548 564 580 588 603 611 627 643 658 666 678 686 694 710 718 729 745 760 768 784 795 811 826 842 850 863 878 889 897 913 929","y":31,"children":["The shared values and beliefs of the individuals in the organization"]}]},{"nodeType":"text","font-family":"ArticulateBoldItaItalicE1792892","font-size":"27px","fill":"#17375E","fill-opacity":1,"children":[{"nodeType":"tspan","x":"238 247 262 278 293 301 325 340 355 363 387 402 410 425 437 448 456 480 496 511 527 535 551 567 575 591 607 622 630 638 650 658 666 682 698 713 721 737 753 762","y":63,"children":["(The way we act when no one is looking)"]}]}]},"commandset-15":{"nodeType":"g","children":[{"nodeType":"defs","children":[{"nodeType":"filter","id":"filter-24","children":[{"nodeType":"feFlood","result":"floodOut","flood-color":"#000000","flood-opacity":0.29},{"nodeType":"feGaussianBlur","result":"gaussOut","in":"SourceAlpha","stdDeviation":[1.75,1.75]},{"nodeType":"feComposite","in":"floodOut","in2":"gaussOut","operator":"in"}],"filterUnits":"userSpaceOnUse","x":-11.25,"y":-11.25,"width":611,"height":443}]},{"nodeType":"use","transform":[{"type":"translate","args":[0,0]},{"type":"scale","args":[1,1]}],"xlink:href":"#pathwrap-23","filter":"url(#filter-24)","data-angle":45,"data-distance":4,"data-height":420.5,"data-scale":1,"data-adornment-type":"drop-shadow","data-width":588.5},{"nodeType":"g","id":"pathwrap-23","children":[{"nodeType":"path","d":"M576.71991,0C580.74054,-7E-06 583.999939,3.259355 583.999939,7.279998 583.999939,7.279999 583.999939,7.280001 583.999939,7.280002L583.999939,7.280002L583.999939,408.719971C583.999939,412.740631 580.740601,415.999969 576.719971,416L576.719971,416L7.280003,416C3.25937,416 2E-06,412.740631 0,408.720001L0,408.720001L0,7.280005C-2E-06,3.259372 3.259361,4E-06 7.279993,0z","id":"path-25","fill":"#FFFFFF","fill-opacity":0.71,"stroke-width":3,"stroke":"#4F81BD","stroke-opacity":1,"stroke-linecap":"flat","stroke-linejoin":"round"}]}],"className":"eventable"},"commandset-16":{"nodeType":"g","children":[{"nodeType":"path","d":"M112,24L72.970551,0 72.970551,14.405579 0,14.405579 0,33.594421 72.970551,33.594421 72.970551,48z","id":"path-26","fill":"#4F81BD","fill-opacity":1,"stroke-width":2,"stroke":"#385D8A","stroke-opacity":1,"stroke-linecap":"flat","stroke-linejoin":"round"}],"className":"eventable"},"commandset-17":{"nodeType":"g","children":[{"nodeType":"defs","children":[{"nodeType":"filter","id":"filter-28","children":[{"nodeType":"feFlood","result":"floodOut","flood-color":"#000000","flood-opacity":0.2},{"nodeType":"feGaussianBlur","result":"gaussOut","in":"SourceAlpha","stdDeviation":[8,8]},{"nodeType":"feComposite","in":"floodOut","in2":"gaussOut","operator":"in"}],"filterUnits":"userSpaceOnUse","x":-18,"y":-18,"width":244,"height":95}]},{"nodeType":"use","transform":[{"type":"translate","args":[0,-2]},{"type":"translate","args":[-1,0]},{"type":"translate","args":[0,46.02]},{"type":"scale","args":[1,0.2199999988079071]},{"type":"skewX","args":[22.885]},{"type":"translate","args":[-24.904,0]},{"type":"skewY","args":[0]},{"type":"translate","args":[0,0]}],"xlink:href":"#pathwrap-27","filter":"url(#filter-28)","data-adornment-type":"perspective-shadow"},{"nodeType":"g","id":"pathwrap-27","children":[{"nodeType":"g","id":"shape-29","children":[{"nodeType":"path","d":"M195.666641,1E-06C200.821289,-8E-06 204.999969,4.178661 204.999985,9.333331 204.999985,9.333333 204.999985,9.333334 204.999985,9.333336L204.999985,9.333336L204.999985,46.66666C204.999985,51.82132 200.821304,55.999992 195.666656,55.999996L195.666656,55.999996L9.333337,55.999996C4.17868,55.999996 3E-06,51.821323 1E-06,46.666668L1E-06,46.666668L0,9.33334C-3E-06,4.178683 4.178668,5E-06 9.333324,-1E-06z","id":"path-29","fill":"#ACD373","fill-opacity":1,"stroke-width":2,"stroke":"#77933C","stroke-opacity":1,"stroke-linecap":"flat","stroke-linejoin":"round"}]},{"nodeType":"g","id":"shape-30","children":[{"nodeType":"use","transform":[{"type":"rotate","args":[0]}],"id":"text-30","data-reference-type":"text","data-reference-id":"01","data-shadow":false,"data-rotation":0,"x":0,"y":0}],"className":"uneventable"}]}],"className":"eventable"},"commandset-18":{"nodeType":"g","children":[{"nodeType":"text","font-family":"ArticulateBold CharBold64F68A33","font-size":"27px","fill":"#17375E","fill-opacity":1,"children":[{"nodeType":"tspan","x":"46 62 81 94 109 128 144 159","y":38,"children":["CULTURE"]}]}]},"commandset-19":{"nodeType":"g","children":[{"nodeType":"path","d":"M133.990082,24L94.960632,0 94.960632,14.100494 0,14.100494 0,33.899506 94.960632,33.899506 94.960632,48z","id":"path-31","fill":"#4F81BD","fill-opacity":1,"stroke-width":2,"stroke":"#385D8A","stroke-opacity":1,"stroke-linecap":"flat","stroke-linejoin":"round"}],"className":"eventable"},"commandset-20":{"nodeType":"g","children":[{"nodeType":"defs","children":[{"nodeType":"filter","id":"filter-33","children":[{"nodeType":"feFlood","result":"floodOut","flood-color":"#000000","flood-opacity":0.2},{"nodeType":"feGaussianBlur","result":"gaussOut","in":"SourceAlpha","stdDeviation":[8,8]},{"nodeType":"feComposite","in":"floodOut","in2":"gaussOut","operator":"in"}],"filterUnits":"userSpaceOnUse","x":-18,"y":-18,"width":262,"height":118}]},{"nodeType":"use","transform":[{"type":"translate","args":[0,-2]},{"type":"translate","args":[-1,0]},{"type":"translate","args":[0,63.96]},{"type":"scale","args":[1,0.2199999988079071]},{"type":"skewX","args":[22.885]},{"type":"translate","args":[-34.612,0]},{"type":"skewY","args":[0]},{"type":"translate","args":[0,0]}],"xlink:href":"#pathwrap-32","filter":"url(#filter-33)","data-adornment-type":"perspective-shadow"},{"nodeType":"g","id":"pathwrap-32","children":[{"nodeType":"g","id":"shape-34","children":[{"nodeType":"path","d":"M224,40C224,62.0913899932317 173.855891981049,80 112,80 50.1441080189511,80 0,62.0913899932317 0,40 0,17.9086100067683 50.1441080189511,0 112,0 173.855891981049,0 224,17.9086100067683 224,40z","id":"path-34","fill":"#ED1C24","fill-opacity":1,"stroke-width":2,"stroke":"#953735","stroke-opacity":1,"stroke-linecap":"flat","stroke-linejoin":"round"}]},{"nodeType":"g","id":"shape-35","children":[{"nodeType":"use","transform":[{"type":"rotate","args":[0]}],"id":"text-35","data-reference-type":"text","data-reference-id":"01","data-shadow":false,"data-rotation":0,"x":0,"y":0}],"className":"uneventable"}]}],"className":"eventable"},"commandset-21":{"nodeType":"g","children":[{"nodeType":"text","font-family":"ArticulateBold CharBold64F68A33","font-size":"25px","fill":"#FFFFFF","fill-opacity":1,"children":[{"nodeType":"tspan","x":"43 58 72 90 108 125 132 151 166 180","y":49,"children":["BEHAVIORS"]}]}]},"commandset-22":{"nodeType":"g","children":[{"nodeType":"defs","children":[{"nodeType":"filter","id":"filter-37","children":[{"nodeType":"feFlood","result":"floodOut","flood-color":"#000000","flood-opacity":0.2},{"nodeType":"feGaussianBlur","result":"gaussOut","in":"SourceAlpha","stdDeviation":[8,8]},{"nodeType":"feComposite","in":"floodOut","in2":"gaussOut","operator":"in"}],"filterUnits":"userSpaceOnUse","x":-18,"y":-18,"width":244,"height":95}]},{"nodeType":"use","transform":[{"type":"translate","args":[0,-2]},{"type":"translate","args":[-1,0]},{"type":"translate","args":[0,46.02]},{"type":"scale","args":[1,0.2199999988079071]},{"type":"skewX","args":[22.885]},{"type":"translate","args":[-24.904,0]},{"type":"skewY","args":[0]},{"type":"translate","args":[0,0]}],"xlink:href":"#pathwrap-36","filter":"url(#filter-37)","data-adornment-type":"perspective-shadow"},{"nodeType":"g","id":"pathwrap-36","children":[{"nodeType":"g","id":"shape-38","children":[{"nodeType":"path","d":"M195.666641,1E-06C200.821289,-8E-06 204.999969,4.178661 204.999985,9.333331 204.999985,9.333333 204.999985,9.333334 204.999985,9.333336L204.999985,9.333336L204.999985,46.66666C204.999985,51.82132 200.821304,55.999992 195.666656,55.999996L195.666656,55.999996L9.333337,55.999996C4.17868,55.999996 3E-06,51.821323 1E-06,46.666668L1E-06,46.666668L0,9.33334C-3E-06,4.178683 4.178668,5E-06 9.333324,-1E-06z","id":"path-38","fill":"#F79646","fill-opacity":1,"stroke-width":2,"stroke":"#B66D31","stroke-opacity":1,"stroke-linecap":"flat","stroke-linejoin":"round"}]},{"nodeType":"g","id":"shape-39","children":[{"nodeType":"use","transform":[{"type":"rotate","args":[0]}],"id":"text-39","data-reference-type":"text","data-reference-id":"01","data-shadow":false,"data-rotation":0,"x":0,"y":0}],"className":"uneventable"}]}],"className":"eventable"},"commandset-23":{"nodeType":"g","children":[{"nodeType":"text","font-family":"ArticulateBold CharBold64F68A33","font-size":"27px","fill":"#17375E","fill-opacity":1,"children":[{"nodeType":"tspan","x":"29 50 69 84 100 121 146 161 176","y":38,"children":["OUTCOMES"]}]}]},"commandset-24":{"nodeType":"g","children":[{"nodeType":"defs","children":[{"nodeType":"filter","id":"filter-41","children":[{"nodeType":"feFlood","result":"floodOut","flood-color":"#000000","flood-opacity":0.84},{"nodeType":"feGaussianBlur","result":"gaussOut","in":"SourceAlpha","stdDeviation":[1.0499999523162842,1.0499999523162842]},{"nodeType":"feComposite","in":"floodOut","in2":"gaussOut","operator":"in"}],"filterUnits":"userSpaceOnUse","x":-6.75,"y":-6.75,"width":489.5,"height":82.5}]},{"nodeType":"use","transform":[{"type":"translate","args":[0,0]},{"type":"scale","args":[1,1]}],"xlink:href":"#pathwrap-40","filter":"url(#filter-41)","data-angle":45,"data-distance":3,"data-height":69,"data-scale":1,"data-adornment-type":"drop-shadow","data-width":476},{"nodeType":"g","id":"pathwrap-40","children":[{"nodeType":"g","id":"shape-42","children":[{"nodeType":"path","d":"M0,0L476,0 476,69 0,69z","id":"path-42","fill":"none"}]},{"nodeType":"g","id":"shape-43","children":[{"nodeType":"use","transform":[{"type":"rotate","args":[0]}],"id":"text-43","data-reference-type":"text","data-reference-id":"01","data-shadow":false,"data-rotation":0,"x":0,"y":0}],"className":"uneventable"}]}],"className":"eventable"},"commandset-25":{"nodeType":"g","children":[{"nodeType":"text","font-family":"Open SansBold CharsBold3EB52B46","font-size":"43px","fill":"#FFFFFF","fill-opacity":1,"children":[{"nodeType":"tspan","x":"10 52 77 88 130 156 184 203 214 233 260 271 298 323 334 360 371 404 432 466","y":51,"children":["We Want to be a HRO"]}]}]},"commandset-26":{"nodeType":"g","children":[{"nodeType":"g","id":"shape-44","children":[{"nodeType":"path","d":"M0,0L872,0 872,48 0,48z","id":"path-44","fill":"none"}]},{"nodeType":"g","id":"shape-45","children":[{"nodeType":"use","transform":[{"type":"rotate","args":[0]}],"id":"text-45","data-reference-type":"text","data-reference-id":"01","data-shadow":false,"data-rotation":0,"x":0,"y":0}],"className":"uneventable"}],"className":"eventable"},"commandset-27":{"nodeType":"g","children":[{"nodeType":"text","font-family":"ArticulateBold CharBold64F68A33","font-size":"32px","fill":"#C0504D","fill-opacity":1,"children":[{"nodeType":"tspan","x":"10 42 60 69 97 115 135 147 156 168 188 197 217 235 244 262 271 294 303 323 343 352 372 390 399 408 426 446 455 464 473 485 503 512 537 549 569 587 607 616 632 650 662 671 691 711 720 731 754 774 799 810","y":35,"children":["We want to be a High Reliability Organization (HRO)"]}]}]},"commandset-28":{"nodeType":"g","children":[{"nodeType":"g","id":"shape-46","children":[{"nodeType":"path","d":"M0,0L520,0 520,42 0,42z","id":"path-46","fill":"none"}]},{"nodeType":"g","id":"shape-47","children":[{"nodeType":"use","transform":[{"type":"rotate","args":[0]}],"id":"text-47","data-reference-type":"text","data-reference-id":"01","data-shadow":false,"data-rotation":0,"x":0,"y":0}],"className":"uneventable"}],"className":"eventable"},"commandset-29":{"nodeType":"g","children":[{"nodeType":"text","font-family":"ArticulateBold CharBold64F68A33","font-size":"27px","fill":"#17375E","fill-opacity":1,"children":[{"nodeType":"tspan","x":"10 29 37 53 69 77 93 108 116 124 139 155 163 171 179 190 205 213 234 245 261 276 292 300 313 328 339 347 363 379 391 399","y":31,"children":["High Reliability Organizations:"]}]}]},"commandset-30":{"nodeType":"g","children":[{"nodeType":"g","id":"shape-48","children":[{"nodeType":"path","d":"M0,0L576,0 576,131 0,131z","id":"path-48","fill":"none"}]},{"nodeType":"g","id":"shape-49","children":[{"nodeType":"use","transform":[{"type":"rotate","args":[0]}],"id":"text-49","data-reference-type":"text","data-reference-id":"01","data-shadow":false,"data-rotation":0,"x":0,"y":0}],"className":"uneventable"}],"className":"eventable"},"commandset-31":{"nodeType":"g","children":[{"nodeType":"text","font-family":"Wingdings Charset1_ 5Wd6ED08F12","font-size":"25px","fill":"#000000","fill-opacity":1,"children":[{"nodeType":"tspan","x":"10 21","y":29,"children":["§"]}]},{"nodeType":"text","font-family":"Open Sans Charset1_ 6mxB103C923","font-size":"25px","fill":"#000000","fill-opacity":1,"children":[{"nodeType":"tspan","x":"21 50","y":29,"children":["\\t"]}]},{"nodeType":"text","font-family":"ArticulateItalic Italic155B6B62","font-size":"25px","fill":"#17375E","fill-opacity":1,"children":[{"nodeType":"tspan","x":"50 69 84 98 108 122 132 146 153 168 183 198 212 222 229 241 255 265 277 284 294 304 316 323 338 353 360 371 386 401 416 423 433 440 455 470 480","y":29,"children":["Operate under very trying conditions"]}]},{"nodeType":"text","font-family":"ArticulateItalic Italic155B6B62","font-size":"25px","fill":"#17375E","fill-opacity":1,"children":[{"nodeType":"tspan","x":"50 64 71 78 85 95 110 124 131 141 148 170 184 191","y":59,"children":["all the time "]}]},{"nodeType":"text","font-family":"ArticulateBoldItaItalicE1792892","font-size":"25px","fill":"#17375E","fill-opacity":1,"children":[{"nodeType":"tspan","x":"191 205 220 235 242 256 270 280 287 309 323 338 352 367 381","y":59,"children":["and yet manage"]}]},{"nodeType":"text","font-family":"ArticulateItalic Italic155B6B62","font-size":"25px","fill":"#17375E","fill-opacity":1,"children":[{"nodeType":"tspan","x":"381 388 398 413 420 435 449 461 475","y":59,"children":[" to have"]}]},{"nodeType":"text","font-family":"ArticulateItalic Italic155B6B62","font-size":"25px","fill":"#17375E","fill-opacity":1,"children":[{"nodeType":"tspan","x":"50 60 74 95 109 119 126 136 151 165 180 187 197 212 226 233 243 250 260 274 281 291 298 308 323 337 347 361 368 383 393 400 414 425 436 443 458 472 487 497 507 514","y":89,"children":["fewer than their fair share of accidents."]}]},{"nodeType":"text","font-family":"Articulate Charset1_ 5aE376D782","font-size":"21px","fill":"#17375E","fill-opacity":1,"children":[{"nodeType":"tspan","x":"16 22 28 34 40 46 58 78 90 103 115 128 134 147 160 166 174 187 199 205 220 233 245 256 269 281 290 298 310 323 329 335 356 368 374 383 395 401 416 422 433 446 454 463 469 475 483 491 503","y":121,"children":["     *Managing the Unexpected, Weick & Sutcliffe"]}]}]},"commandset-32":{"nodeType":"g","children":[{"nodeType":"g","id":"shape-50","children":[{"nodeType":"path","d":"M0,0L560,0 560,68 0,68z","id":"path-50","fill":"none"}]},{"nodeType":"g","id":"shape-51","children":[{"nodeType":"use","transform":[{"type":"rotate","args":[0]}],"id":"text-51","data-reference-type":"text","data-reference-id":"01","data-shadow":false,"data-rotation":0,"x":0,"y":0}],"className":"uneventable"}],"className":"eventable"},"commandset-33":{"nodeType":"g","children":[{"nodeType":"text","font-family":"ArticulateBold CharBold64F68A33","font-size":"24px","fill":"#17375E","fill-opacity":1,"children":[{"nodeType":"tspan","x":"10 34 49 62 71 78 93 108 115 122 135 142 151 162 171 184 193 202 209 220 233 242 251 258 271 280 291 298 305 316 331 352 373 386 395 406 413 426 433 440 453 460 469 476 483 498 511 522 529","y":28,"children":["What do  aircraft carriers, commercial airlines "]}]},{"nodeType":"text","font-family":"ArticulateBold CharBold64F68A33","font-size":"24px","fill":"#17375E","fill-opacity":1,"children":[{"nodeType":"tspan","x":"10 23 38 53 60 75 90 101 108 121 134 143 150 165 180 201 214 223 230 245 252 265 280 289 300 307 322 335 348 361 368 375 390 397 408 423 444 465 480 495 507 514","y":57,"children":["and nuclear power plants have in common? "]}]}]},"commandset-34":{"nodeType":"g","children":[{"nodeType":"defs","children":[{"nodeType":"filter","id":"filter-53","children":[{"nodeType":"feFlood","result":"floodOut","flood-color":"#000000","flood-opacity":0.29},{"nodeType":"feGaussianBlur","result":"gaussOut","in":"SourceAlpha","stdDeviation":[1.75,1.75]},{"nodeType":"feComposite","in":"floodOut","in2":"gaussOut","operator":"in"}],"filterUnits":"userSpaceOnUse","x":-11.25,"y":-11.25,"width":432.5,"height":71.5}]},{"nodeType":"use","transform":[{"type":"translate","args":[0,0]},{"type":"scale","args":[1,1]}],"xlink:href":"#pathwrap-52","filter":"url(#filter-53)","data-angle":45,"data-distance":4,"data-height":49,"data-scale":1,"data-adornment-type":"drop-shadow","data-width":410},{"nodeType":"g","id":"pathwrap-52","children":[{"nodeType":"g","id":"shape-54","children":[{"nodeType":"path","d":"M0,0L408,0 408,47 0,47z","id":"path-54","fill":"#F79646","fill-opacity":1,"stroke-width":2,"stroke":"#B66D31","stroke-opacity":1,"stroke-linecap":"flat","stroke-linejoin":"round"}]},{"nodeType":"g","id":"shape-55","children":[{"nodeType":"use","transform":[{"type":"rotate","args":[0]}],"id":"text-55","data-reference-type":"text","data-reference-id":"01","data-shadow":false,"data-rotation":0,"x":0,"y":0}],"className":"uneventable"}]}],"className":"eventable"},"commandset-35":{"nodeType":"g","children":[{"nodeType":"text","font-family":"Open SansBold CharsBold3EB52B46","font-size":"27px","fill":"#17375E","fill-opacity":1,"children":[{"nodeType":"tspan","x":"111 130 145 160 167 183 195 211 218 239 257 278 284 297","y":34,"children":["ALL are HRO’s"]}]}]},"commandset-36":{"nodeType":"g","children":[{"nodeType":"defs","children":[{"nodeType":"filter","id":"filter-57","children":[{"nodeType":"feFlood","result":"floodOut","flood-color":"#000000","flood-opacity":0.84},{"nodeType":"feGaussianBlur","result":"gaussOut","in":"SourceAlpha","stdDeviation":[1.0499999523162842,1.0499999523162842]},{"nodeType":"feComposite","in":"floodOut","in2":"gaussOut","operator":"in"}],"filterUnits":"userSpaceOnUse","x":-6.75,"y":-6.75,"width":839.5,"height":78.5}]},{"nodeType":"use","transform":[{"type":"translate","args":[0,0]},{"type":"scale","args":[1,1]}],"xlink:href":"#pathwrap-56","filter":"url(#filter-57)","data-angle":45,"data-distance":3,"data-height":65,"data-scale":1,"data-adornment-type":"drop-shadow","data-width":826},{"nodeType":"g","id":"pathwrap-56","children":[{"nodeType":"g","id":"shape-58","children":[{"nodeType":"path","d":"M0,0L826,0 826,65 0,65z","id":"path-58","fill":"none"}]},{"nodeType":"g","id":"shape-59","children":[{"nodeType":"use","transform":[{"type":"rotate","args":[0]}],"id":"text-59","data-reference-type":"text","data-reference-id":"01","data-shadow":false,"data-rotation":0,"x":0,"y":0}],"className":"uneventable"}]}],"className":"eventable"},"commandset-37":{"nodeType":"g","children":[{"nodeType":"text","font-family":"Open SansBold CharsBold3EB52B46","font-size":"40px","fill":"#FFFFFF","fill-opacity":1,"children":[{"nodeType":"tspan","x":"10 49 75 99 116 126 139 159 169 179 207 217 248 260 283 309 319 345 369 381 393 417 442 454 466 478 495 518 528 560 578 601 625 651 663 683 707 724 736 761 787 797 816","y":48,"children":["What Is  A High Reliability Organization ?"]}]}]},"commandset-38":{"nodeType":"g","children":[{"nodeType":"g","id":"shape-60","children":[{"nodeType":"path","d":"M0,0L472,0 472,154 0,154z","id":"path-60","fill":"none"}]},{"nodeType":"g","id":"shape-61","children":[{"nodeType":"use","transform":[{"type":"rotate","args":[0]}],"id":"text-61","data-reference-type":"text","data-reference-id":"01","data-shadow":false,"data-rotation":0,"x":0,"y":0}],"className":"uneventable"}],"className":"eventable"},"commandset-39":{"nodeType":"g","children":[{"nodeType":"text","font-family":"Wingdings Charset1_ 5Wd6ED08F12","font-size":"20px","fill":"#17375E","fill-opacity":1,"children":[{"nodeType":"tspan","x":"10 19","y":24,"children":["§"]}]},{"nodeType":"text","font-family":"Open Sans Charset1_ 6mxB103C923","font-size":"20px","fill":"#17375E","fill-opacity":1,"children":[{"nodeType":"tspan","x":"19 46","y":24,"children":["\\t"]}]},{"nodeType":"text","font-family":"Articulate Charset1_ 5aE376D782","font-size":"20px","fill":"#17375E","fill-opacity":1,"children":[{"nodeType":"tspan","x":"46 60 66 78 90 96 104 115 121 127 138 150 156 162 168 176 186 192 204 212 224 235 247 253 263 274 282 288 300 312 320 326 334 346 357 363 369 380 386 395 407 413 421 433 441 452 458","y":24,"children":["High reliability organizations fuel a culture "]}]},{"nodeType":"text","font-family":"Articulate Charset1_ 5aE376D782","font-size":"20px","fill":"#17375E","fill-opacity":1,"children":[{"nodeType":"tspan","x":"46 58 66 72 80 88 100 108 116 122 128 136 148 156 164 175 183 189 197 205 213 225 237 249 255 263 274 280 291 299 305 317 329 337 349 355 367 375 381 387 398 410 422 428","y":48,"children":["of trust, foster strong relationships, and "]}]},{"nodeType":"text","font-family":"Articulate Charset1_ 5aE376D782","font-size":"20px","fill":"#17375E","fill-opacity":1,"children":[{"nodeType":"tspan","x":"46 54 65 77 89 95 103 115 121 133 144 162 174 186 194 202 210 221 229 240 246 254 260 270 281 287 298 309 319 325 334 346 357 365 376 385 393 404 412 418 426 434 440 449 457 463","y":72,"children":["tend to demonstrate five key characteristics "]}]},{"nodeType":"text","font-family":"Articulate Charset1_ 5aE376D782","font-size":"20px","fill":"#17375E","fill-opacity":1,"children":[{"nodeType":"tspan","x":"46 54 66 77 85 91 103 114 120 132 138 146 158 169 187 193 211 222 228 240 248 259 265 277 283 291 302 308 314 325 337 343 354 360","y":96,"children":["that help them maintain reliable "]}]},{"nodeType":"text","font-family":"Articulate Charset1_ 5aE376D782","font-size":"20px","fill":"#17375E","fill-opacity":1,"children":[{"nodeType":"tspan","x":"46 58 69 77 85 97 105 123 134 146 155 166 172 178 189 199 210 222 228 234 246 252 260 272 283 289 297 308 317 328 334 346 354 360 372 384 396 408 414 426 438 444","y":120,"children":["performance, even in the face of ongoing "]}]},{"nodeType":"text","font-family":"Articulate Charset1_ 5aE376D782","font-size":"20px","fill":"#17375E","fill-opacity":1,"children":[{"nodeType":"tspan","x":"46 55 67 78 90 102 113 119","y":144,"children":["change."]}]}]},"commandset-40":{"nodeType":"g","children":[{"nodeType":"defs","children":[{"nodeType":"filter","id":"filter-63","children":[{"nodeType":"feFlood","result":"floodOut","flood-color":"#000000","flood-opacity":0.29},{"nodeType":"feGaussianBlur","result":"gaussOut","in":"SourceAlpha","stdDeviation":[1.75,1.75]},{"nodeType":"feComposite","in":"floodOut","in2":"gaussOut","operator":"in"}],"filterUnits":"userSpaceOnUse","x":-11.25,"y":-11.25,"width":443,"height":427}]},{"nodeType":"use","transform":[{"type":"translate","args":[0,0]},{"type":"scale","args":[1,1]}],"xlink:href":"#pathwrap-62","filter":"url(#filter-63)","data-angle":45,"data-distance":4,"data-height":404.5,"data-scale":1,"data-adornment-type":"drop-shadow","data-width":420.5},{"nodeType":"g","id":"pathwrap-62","children":[{"nodeType":"path","d":"M408.999969,0C412.865967,-7E-06 415.999969,3.133995 415.999969,6.999998 415.999969,6.999999 415.999969,7 415.999969,7.000002L415.999969,7.000002L415.999969,392.999969C415.999969,396.865967 412.865967,399.999969 409,399.999969L409,399.999969L7.000002,399.999969C3.13401,400 2E-06,396.865967 0,393L0,393L0,7.000004C-2E-06,3.134012 3.134001,4E-06 6.999992,0z","id":"path-64","fill":"#FFFFFF","fill-opacity":0.71,"stroke-width":3,"stroke":"#4F81BD","stroke-opacity":1,"stroke-linecap":"flat","stroke-linejoin":"round"}]}],"className":"eventable"},"commandset-41":{"nodeType":"g","children":[{"nodeType":"g","id":"shape-65","children":[{"nodeType":"path","d":"M0,0L288,0 288,42 0,42z","id":"path-65","fill":"none"}]},{"nodeType":"g","id":"shape-66","children":[{"nodeType":"use","transform":[{"type":"rotate","args":[0]}],"id":"text-66","data-reference-type":"text","data-reference-id":"01","data-shadow":false,"data-rotation":0,"x":0,"y":0}],"className":"uneventable"}],"className":"eventable"},"commandset-42":{"nodeType":"g","children":[{"nodeType":"text","font-family":"Open SansBold CharsBold3EB52B46","font-size":"23px","fill":"#254061","fill-opacity":1,"children":[{"nodeType":"tspan","x":"10 23 29 44 54 61 71 78 90 104 111 117 132 146 161 175 188 195 209 219 230 237","y":30,"children":["5 Critical Behaviors:"]}]},{"nodeType":"path","data-ref-id":"","d":"M10,32L29,32 29,33 10,33z","id":"path-67","fill":"#254061","fill-opacity":1},{"nodeType":"path","data-ref-id":"","d":"M29,32L230,32 230,33 29,33z","id":"path-68","fill":"#254061","fill-opacity":1},{"nodeType":"path","data-ref-id":"","d":"M230,32L237,32 237,33 230,33z","id":"path-69","fill":"#254061","fill-opacity":1}]},"commandset-43":{"nodeType":"g","children":[{"nodeType":"g","id":"shape-70","children":[{"nodeType":"path","d":"M0,0L376,0 376,42 0,42z","id":"path-70","fill":"none"}]},{"nodeType":"g","id":"shape-71","children":[{"nodeType":"use","transform":[{"type":"rotate","args":[0]}],"id":"text-71","data-reference-type":"text","data-reference-id":"01","data-shadow":false,"data-rotation":0,"x":0,"y":0}],"className":"uneventable"}],"className":"eventable"},"commandset-44":{"nodeType":"g","children":[{"nodeType":"text","font-family":"Open SansBold CharsBold3EB52B46","font-size":"23px","fill":"#C0504D","fill-opacity":1,"children":[{"nodeType":"tspan","x":"10 23 30 36 50 60 74 88 100 112 127 142 156 166 173 187 202 208 228 235 245 260 266 275 289 296 303 318 328 342","y":30,"children":["1. Preoccupation with ailure"]}]}]},"commandset-45":{"nodeType":"g","children":[{"nodeType":"g","id":"shape-72","children":[{"nodeType":"path","d":"M0,0L496,0 496,130 0,130z","id":"path-72","fill":"none"}]},{"nodeType":"g","id":"shape-73","children":[{"nodeType":"use","transform":[{"type":"rotate","args":[0]}],"id":"text-73","data-reference-type":"text","data-reference-id":"01","data-shadow":false,"data-rotation":0,"x":0,"y":0}],"className":"uneventable"}],"className":"eventable"},"commandset-46":{"nodeType":"g","children":[{"nodeType":"text","font-family":"Wingdings Charset1_ 5Wd6ED08F12","font-size":"20px","fill":"#17375E","fill-opacity":1,"children":[{"nodeType":"tspan","x":"10 19","y":24,"children":["§"]}]},{"nodeType":"text","font-family":"Open Sans Charset1_ 6mxB103C923","font-size":"20px","fill":"#17375E","fill-opacity":1,"children":[{"nodeType":"tspan","x":"19 46","y":24,"children":["\\t"]}]},{"nodeType":"text","font-family":"Articulate Charset1_ 5aE376D782","font-size":"20px","fill":"#17375E","fill-opacity":1,"children":[{"nodeType":"tspan","x":"46 60 72 88 94 102 108 120 131 149 160 172 184 190 198 210 221 229 235 247 258 270 282 288 299 305 314 326 338 346 358 364 376 387 395 406 412 420 432 443 449 457 463","y":24,"children":["HRO’s demand that people coordinate their "]}]},{"nodeType":"text","font-family":"Articulate Charset1_ 5aE376D782","font-size":"20px","fill":"#17375E","fill-opacity":1,"children":[{"nodeType":"tspan","x":"46 57 65 73 84 96 104 110 122 134 140 151 163 175 181 192 201 209 215 227 239 245 253 265 271 280 292 304 312 318 330 342 353 359 365 375 381 387 405 417 425 437 447 458 464","y":48,"children":["attention and action to continually improve "]}]},{"nodeType":"text","font-family":"Articulate Charset1_ 5aE376D782","font-size":"20px","fill":"#17375E","fill-opacity":1,"children":[{"nodeType":"tspan","x":"46 54 66 77 83 91 103 115 124 132 138 150 162 168 180 192 198 210 218 224 232 244 255 261 273 281 293 304 316 322 332 343 351 357 369 381 387 393 410 422 428 434 445 451","y":72,"children":["the functioning of the organization, while "]}]},{"nodeType":"text","font-family":"Articulate Charset1_ 5aE376D782","font-size":"20px","fill":"#17375E","fill-opacity":1,"children":[{"nodeType":"tspan","x":"46 57 66 77 89 101 118 124 135 147 159 165 177 189 195 203 215 226 234 240 248 260 271 279 290 296 302 310 316 327 333 350 361 371 379 385 393 405 417 435 441 449 461 469 475","y":96,"children":["acknowledging that there is always room for "]}]},{"nodeType":"text","font-family":"Articulate Charset1_ 5aE376D782","font-size":"20px","fill":"#17375E","fill-opacity":1,"children":[{"nodeType":"tspan","x":"46 54 66 74 82 94 105 113 119 125 143 155 163 175 185 196 214 225 237 245 251","y":120,"children":["further improvement."]}]}]},"commandset-47":{"nodeType":"g","children":[{"nodeType":"g","id":"shape-74","children":[{"nodeType":"path","d":"M0,0L376,0 376,74 0,74z","id":"path-74","fill":"none"}]},{"nodeType":"g","id":"shape-75","children":[{"nodeType":"use","transform":[{"type":"rotate","args":[0]}],"id":"text-75","data-reference-type":"text","data-reference-id":"01","data-shadow":false,"data-rotation":0,"x":0,"y":0}],"className":"uneventable"}],"className":"eventable"},"commandset-48":{"nodeType":"g","children":[{"nodeType":"text","font-family":"Open SansBold CharsBold3EB52B46","font-size":"23px","fill":"#C0504D","fill-opacity":1,"children":[{"nodeType":"tspan","x":"10 23 30 36 51 65 72 87 99 109 123 138 150 164 170 180 194 200 211 218 241 256 263 270 279 292","y":30,"children":["2. Reluctance to simpliy"]}]},{"nodeType":"text","font-family":"Open SansBold CharsBold3EB52B46","font-size":"23px","fill":"#C0504D","fill-opacity":1,"children":[{"nodeType":"tspan","x":"10 16 22 28 34 40 47 62 72 86 96 111 121 135 145 159 169 176 190 205 216","y":62,"children":["     interpretations"]}]}]},"commandset-49":{"nodeType":"g","children":[{"nodeType":"g","id":"shape-76","children":[{"nodeType":"path","d":"M0,0L480,0 480,178 0,178z","id":"path-76","fill":"none"}]},{"nodeType":"g","id":"shape-77","children":[{"nodeType":"use","transform":[{"type":"rotate","args":[0]}],"id":"text-77","data-reference-type":"text","data-reference-id":"01","data-shadow":false,"data-rotation":0,"x":0,"y":0}],"className":"uneventable"}],"className":"eventable"},"commandset-50":{"nodeType":"g","children":[{"nodeType":"text","font-family":"Wingdings Charset1_ 5Wd6ED08F12","font-size":"20px","fill":"#17375E","fill-opacity":1,"children":[{"nodeType":"tspan","x":"10 19","y":24,"children":["§"]}]},{"nodeType":"text","font-family":"Open Sans Charset1_ 6mxB103C923","font-size":"20px","fill":"#17375E","fill-opacity":1,"children":[{"nodeType":"tspan","x":"19 50","y":24,"children":["\\t"]}]},{"nodeType":"text","font-family":"Articulate Charset1_ 5aE376D782","font-size":"20px","fill":"#17375E","fill-opacity":1,"children":[{"nodeType":"tspan","x":"50 64 70 82 94 100 108 119 125 131 142 154 160 166 172 180 190 196 208 216 228 239 251 257 267 278 286 292 304 316 324 330 342 353 363 374 380 388 400 411 417 425 431","y":24,"children":["High reliability organizations have their "]}]},{"nodeType":"text","font-family":"Articulate Charset1_ 5aE376D782","font-size":"20px","fill":"#17375E","fill-opacity":1,"children":[{"nodeType":"tspan","x":"50 58 70 82 90 98 104 110 122 128 136 144 156 168 174 185 193 199 211 219 225 237 245 257 268 280 286 296 307 315 321 333 345 353 359 370 379 387 399 407 415 421","y":48,"children":["roots in studies of organizations across "]}]},{"nodeType":"text","font-family":"Articulate Charset1_ 5aE376D782","font-size":"20px","fill":"#17375E","fill-opacity":1,"children":[{"nodeType":"tspan","x":"50 68 79 91 101 107 113 125 137 149 157 165 173 179 190 198 204 221 233 244 252 263 269 277 288 294 300 312 320 331 337 349 360 368 374 386 394 405 413 421 427 436 442","y":72,"children":["many industries where failure has drastic "]}]},{"nodeType":"text","font-family":"Articulate Charset1_ 5aE376D782","font-size":"20px","fill":"#17375E","fill-opacity":1,"children":[{"nodeType":"tspan","x":"50 59 71 83 91 102 114 126 137 149 158 169 177 183 194 206 218 224 233 245 257 265 277 283 295 306 314 325 337 343 354 362 370 382 390 398 406 412 423 431 442 448","y":96,"children":["consequences and coordinated efforts are "]}]},{"nodeType":"text","font-family":"Articulate Charset1_ 5aE376D782","font-size":"20px","fill":"#17375E","fill-opacity":1,"children":[{"nodeType":"tspan","x":"50 62 73 84 96 107 119 125 133 145 151 162 174 182 194 202 213 219 227 238 246 257 263 275 287 295 304 316 334 345 353 359 366 377 383 395 401 407 413","y":120,"children":["needed to ensure safe outcomes (e.g., "]}]},{"nodeType":"text","font-family":"Articulate Charset1_ 5aE376D782","font-size":"20px","fill":"#17375E","fill-opacity":1,"children":[{"nodeType":"tspan","x":"50 59 71 89 107 118 126 135 141 152 158 164 175 185 191 202 210 216 228 240 246 252 264 276 285 291 302 313 321 327 339 351 368 379 387 393 399 410 422 434 440","y":144,"children":["commercial aviation, nuclear power, and "]}]},{"nodeType":"text","font-family":"Articulate Charset1_ 5aE376D782","font-size":"20px","fill":"#17375E","fill-opacity":1,"children":[{"nodeType":"tspan","x":"50 62 73 83 94 100 106 117 123 131 140 148 159 167 175 181 190 201 209 217 223 234 242 248 260 272 283 291 302 310 316 328 340 348 355 361","y":168,"children":["naval aircraft carrier operations)."]}]}]},"commandset-51":{"nodeType":"g","children":[{"nodeType":"text","font-family":"Open SansBold CharsBold3EB52B46","font-size":"23px","fill":"#C0504D","fill-opacity":1,"children":[{"nodeType":"tspan","x":"10 23 30 36 49 63 78 89 96 106 113 126 140 146 156 170 176 190 205 219 229 243 253 260 274 289 300","y":30,"children":["3. Sensitive to operations"]}]}]},"commandset-52":{"nodeType":"g","children":[{"nodeType":"text","font-family":"Open SansBold CharsBold3EB52B46","font-size":"23px","fill":"#C0504D","fill-opacity":1,"children":[{"nodeType":"tspan","x":"10 23 30 36 51 65 88 111 118 128 151 165 180 190 196 206 220 226 236 250 261 268 275 282 296 311 323 337","y":30,"children":["4. Commitment to resilience"]}]}]},"commandset-53":{"nodeType":"g","children":[{"nodeType":"text","font-family":"Open SansBold CharsBold3EB52B46","font-size":"23px","fill":"#C0504D","fill-opacity":1,"children":[{"nodeType":"tspan","x":"10 23 30 36 53 67 76 90 100 114 129 141 155 161 171 185 191 205 218 233 247 257 267 274 285 299","y":30,"children":["5. Deerence to expertise"]}]}]},"commandset-54":{"nodeType":"g","children":[{"nodeType":"defs","children":[{"nodeType":"filter","id":"filter-79","children":[{"nodeType":"feFlood","result":"floodOut","flood-color":"#000000","flood-opacity":0.29},{"nodeType":"feGaussianBlur","result":"gaussOut","in":"SourceAlpha","stdDeviation":[1.75,1.75]},{"nodeType":"feComposite","in":"floodOut","in2":"gaussOut","operator":"in"}],"filterUnits":"userSpaceOnUse","x":-11.25,"y":-11.25,"width":931,"height":475}]},{"nodeType":"use","transform":[{"type":"translate","args":[0,0]},{"type":"scale","args":[1,1]}],"xlink:href":"#pathwrap-78","filter":"url(#filter-79)","data-angle":45,"data-distance":4,"data-height":452.5,"data-scale":1,"data-adornment-type":"drop-shadow","data-width":908.5},{"nodeType":"g","id":"pathwrap-78","children":[{"nodeType":"path","d":"M896.159912,1E-06C900.489868,-7E-06 903.999939,3.510074 903.999939,7.839998 903.999939,7.839999 903.999939,7.840001 903.999939,7.840002L903.999939,7.840002L903.999939,440.159973C903.999939,444.489899 900.489868,448 896.159973,448L896.159973,448L7.840003,448C3.510091,448 2E-06,444.489899 0,440.160004L0,440.160004L0,7.840005C-3E-06,3.510094 3.510081,4E-06 7.839992,0z","id":"path-80","fill":"#FFFFFF","fill-opacity":0.71,"stroke-width":3,"stroke":"#4F81BD","stroke-opacity":1,"stroke-linecap":"flat","stroke-linejoin":"round"}]}],"className":"eventable"},"commandset-55":{"nodeType":"g","children":[{"nodeType":"path","d":"M24,0L945.600036621094,0 945.600036621094,497.962951660156 24,497.962951660156z","id":"path-81","fill":"none"}],"className":"eventable"},"commandset-56":{"nodeType":"g","children":[{"nodeType":"defs","children":[{"nodeType":"linearGradient","gradientTransform":[{"type":"translate","args":[0.54545464003383293,2.2272731134714845]},{"type":"translate","args":[-0.54545459668499285,-2.2272729400761242]},{"type":"scale","args":[1.0000001733953603,1.0000001733953603]},{"type":"rotate","args":[90,0.5,0.5]}],"id":"gradient-fill-82","children":[{"nodeType":"stop","offset":"0%","stop-color":"#DBDBDB","stop-opacity":1},{"nodeType":"stop","offset":"0%","stop-color":"#DBDBDB","stop-opacity":1},{"nodeType":"stop","offset":"100%","stop-color":"#F4F4F4","stop-opacity":1},{"nodeType":"stop","offset":"100%","stop-color":"#F4F4F4","stop-opacity":1}]}]},{"nodeType":"g","id":"shape-83","children":[{"nodeType":"path","d":"M911.599976,1E-06C917.122864,-9E-06 921.599976,4.477136 921.599976,9.999996 921.599976,9.999998 921.599976,10.000001 921.599976,10.000003L921.599976,10.000003L921.599976,109.999992C921.599976,115.522842 917.122864,119.999992 911.600037,119.999992L911.600037,119.999992L10.000003,119.999992C4.477157,120 3E-06,115.52285 1E-06,110L1E-06,110L0,10.000006C-4E-06,4.47716 4.477144,5E-06 9.99999,-1E-06z","id":"path-83","fill":"#FFFFFF","fill-opacity":0}]},{"nodeType":"g","id":"shape-84","children":[{"nodeType":"use","transform":[{"type":"rotate","args":[0]}],"id":"text-84","data-reference-type":"text","data-reference-id":"01","data-shadow":false,"data-rotation":0,"x":0,"y":0}],"className":"uneventable"},{"nodeType":"g","id":"shape-85","children":[{"nodeType":"path","d":"M32.999996,48C34.104565,47.999996 34.999996,48.895424 34.999996,49.999996 34.999996,49.999996 34.999996,50 34.999996,50L34.999996,69.999992C34.999996,71.104568 34.104568,71.999992 33,71.999992L13,71.999992C11.895431,72 11,71.104568 11,70L10.999999,50C10.999999,48.895432 11.895429,48 12.999997,47.999996z","id":"path-85","fill":"#F4F4F4","fill-opacity":1,"stroke-width":3,"stroke":"#000000","stroke-opacity":0.24,"stroke-linecap":"flat","stroke-linejoin":"round"},{"nodeType":"path","d":"M31.999996,49C33.104565,48.999996 33.999996,49.895424 33.999996,50.999996 33.999996,50.999996 33.999996,51 33.999996,51L33.999996,68.999992C33.999996,70.104568 33.104568,70.999992 32,70.999992L14,70.999992C12.895431,71 12,70.104568 12,69L11.999999,51C11.999999,49.895432 12.895429,49 13.999997,48.999996z","id":"path-86","fill":"url(#gradient-fill-82)"},{"nodeType":"path","d":"M31.999996,49C33.104565,48.999996 33.999996,49.895424 33.999996,50.999996 33.999996,50.999996 33.999996,51 33.999996,51L33.999996,68.999992C33.999996,70.104568 33.104568,70.999992 32,70.999992L14,70.999992C12.895431,71 12,70.104568 12,69L11.999999,51C11.999999,49.895432 12.895429,49 13.999997,48.999996z","id":"path-87","fill":"none","stroke-width":1,"stroke":"#FFFFFF","stroke-opacity":1,"stroke-linecap":"round","stroke-linejoin":"round"}],"className":"uneventable"}],"className":"eventable"},"commandset-57":{"nodeType":"g","children":[{"nodeType":"defs","children":[{"nodeType":"linearGradient","gradientTransform":[{"type":"translate","args":[0.54545464003383293,2.2272731134714845]},{"type":"translate","args":[-0.54545459668499285,-2.2272729400761242]},{"type":"scale","args":[1.0000001733953603,1.0000001733953603]},{"type":"rotate","args":[90,0.5,0.5]}],"id":"gradient-fill-88","children":[{"nodeType":"stop","offset":"0%","stop-color":"#DBDBDB","stop-opacity":1},{"nodeType":"stop","offset":"0%","stop-color":"#DBDBDB","stop-opacity":1},{"nodeType":"stop","offset":"100%","stop-color":"#F4F4F4","stop-opacity":1},{"nodeType":"stop","offset":"100%","stop-color":"#F4F4F4","stop-opacity":1}]},{"nodeType":"linearGradient","gradientTransform":[{"type":"translate","args":[0.75,3.9062490686776474]},{"type":"translate","args":[-1,-4.2187489941718592]},{"type":"scale","args":[1.5,1.8749995529652708]},{"type":"rotate","args":[0,0.5,0.5]}],"id":"gradient-fill-89","children":[{"nodeType":"stop","offset":"0%","stop-color":"#1EA5EC","stop-opacity":1},{"nodeType":"stop","offset":"0%","stop-color":"#1EA5EC","stop-opacity":1},{"nodeType":"stop","offset":"100%","stop-color":"#126AE0","stop-opacity":1},{"nodeType":"stop","offset":"100%","stop-color":"#126AE0","stop-opacity":1}]}]},{"nodeType":"g","id":"shape-90","children":[{"nodeType":"path","d":"M911.599976,1E-06C917.122864,-9E-06 921.599976,4.477136 921.599976,9.999996 921.599976,9.999998 921.599976,10.000001 921.599976,10.000003L921.599976,10.000003L921.599976,109.999992C921.599976,115.522842 917.122864,119.999992 911.600037,119.999992L911.600037,119.999992L10.000003,119.999992C4.477157,120 3E-06,115.52285 1E-06,110L1E-06,110L0,10.000006C-4E-06,4.47716 4.477144,5E-06 9.99999,-1E-06z","id":"path-90","fill":"#FFFFFF","fill-opacity":0}]},{"nodeType":"g","id":"shape-91","children":[{"nodeType":"use","transform":[{"type":"rotate","args":[0]}],"id":"text-91","data-reference-type":"text","data-reference-id":"01","data-shadow":false,"data-rotation":0,"x":0,"y":0}],"className":"uneventable"},{"nodeType":"g","id":"shape-92","children":[{"nodeType":"path","d":"M32.999996,48C34.104565,47.999996 34.999996,48.895424 34.999996,49.999996 34.999996,49.999996 34.999996,50 34.999996,50L34.999996,69.999992C34.999996,71.104568 34.104568,71.999992 33,71.999992L13,71.999992C11.895431,72 11,71.104568 11,70L10.999999,50C10.999999,48.895432 11.895429,48 12.999997,47.999996z","id":"path-92","fill":"#F4F4F4","fill-opacity":1,"stroke-width":3,"stroke":"#000000","stroke-opacity":0.24,"stroke-linecap":"flat","stroke-linejoin":"round"},{"nodeType":"path","d":"M31.999996,49C33.104565,48.999996 33.999996,49.895424 33.999996,50.999996 33.999996,50.999996 33.999996,51 33.999996,51L33.999996,68.999992C33.999996,70.104568 33.104568,70.999992 32,70.999992L14,70.999992C12.895431,71 12,70.104568 12,69L11.999999,51C11.999999,49.895432 12.895429,49 13.999997,48.999996z","id":"path-93","fill":"url(#gradient-fill-88)"},{"nodeType":"path","d":"M31.999996,49C33.104565,48.999996 33.999996,49.895424 33.999996,50.999996 33.999996,50.999996 33.999996,51 33.999996,51L33.999996,68.999992C33.999996,70.104568 33.104568,70.999992 32,70.999992L14,70.999992C12.895431,71 12,70.104568 12,69L11.999999,51C11.999999,49.895432 12.895429,49 13.999997,48.999996z","id":"path-94","fill":"none","stroke-width":1,"stroke":"#FFFFFF","stroke-opacity":1,"stroke-linecap":"round","stroke-linejoin":"round"},{"nodeType":"path","d":"M16,61.599998L16,60.799999 18,58.799999 18.799999,58.799999 21.6,61.599998 29.200001,54 30,54 32,56 32,56.799999 22,66.800003 21.200001,66.800003z","id":"path-95","fill":"url(#gradient-fill-89)","stroke-width":1,"stroke":"#1888E7","stroke-opacity":1,"stroke-linecap":"round","stroke-linejoin":"round"}],"className":"uneventable"}],"className":"eventable"},"commandset-58":{"nodeType":"g","children":[{"nodeType":"defs","children":[{"nodeType":"linearGradient","gradientTransform":[{"type":"translate","args":[0.54545464003383293,2.2272731134714845]},{"type":"translate","args":[-0.54545459668499285,-2.2272729400761242]},{"type":"scale","args":[1.0000001733953603,1.0000001733953603]},{"type":"rotate","args":[90,0.5,0.5]}],"id":"gradient-fill-96","children":[{"nodeType":"stop","offset":"0%","stop-color":"#DBDBDB","stop-opacity":1},{"nodeType":"stop","offset":"0%","stop-color":"#DBDBDB","stop-opacity":1},{"nodeType":"stop","offset":"100%","stop-color":"#F4F4F4","stop-opacity":1},{"nodeType":"stop","offset":"100%","stop-color":"#F4F4F4","stop-opacity":1}]}]},{"nodeType":"g","id":"shape-97","children":[{"nodeType":"path","d":"M911.599976,1E-06C917.122864,-9E-06 921.599976,4.477136 921.599976,9.999996 921.599976,9.999998 921.599976,10.000001 921.599976,10.000003L921.599976,10.000003L921.599976,109.999992C921.599976,115.522842 917.122864,119.999992 911.600037,119.999992L911.600037,119.999992L10.000003,119.999992C4.477157,120 3E-06,115.52285 1E-06,110L1E-06,110L0,10.000006C-4E-06,4.47716 4.477144,5E-06 9.99999,-1E-06z","id":"path-97","fill":"#FFFFFF","fill-opacity":0}],"className":"uneventable"},{"nodeType":"g","id":"shape-98","children":[{"nodeType":"path","d":"M911.599976,1E-06C917.122864,-9E-06 921.599976,4.477136 921.599976,9.999996 921.599976,9.999998 921.599976,10.000001 921.599976,10.000003L921.599976,10.000003L921.599976,109.999992C921.599976,115.522842 917.122864,119.999992 911.600037,119.999992L911.600037,119.999992L10.000003,119.999992C4.477157,120 3E-06,115.52285 1E-06,110L1E-06,110L0,10.000006C-4E-06,4.47716 4.477144,5E-06 9.99999,-1E-06z","id":"path-98","fill":"#0DDAEF","fill-opacity":0.24}]},{"nodeType":"g","id":"shape-99","children":[{"nodeType":"use","transform":[{"type":"rotate","args":[0]}],"id":"text-99","data-reference-type":"text","data-reference-id":"01","data-shadow":false,"data-rotation":0,"x":0,"y":0}],"className":"uneventable"},{"nodeType":"g","id":"shape-100","children":[{"nodeType":"path","d":"M32.999996,48C34.104565,47.999996 34.999996,48.895424 34.999996,49.999996 34.999996,49.999996 34.999996,50 34.999996,50L34.999996,69.999992C34.999996,71.104568 34.104568,71.999992 33,71.999992L13,71.999992C11.895431,72 11,71.104568 11,70L10.999999,50C10.999999,48.895432 11.895429,48 12.999997,47.999996z","id":"path-100","fill":"#F4F4F4","fill-opacity":1,"stroke-width":3,"stroke":"#000000","stroke-opacity":0.24,"stroke-linecap":"flat","stroke-linejoin":"round"},{"nodeType":"path","d":"M31.999996,49C33.104565,48.999996 33.999996,49.895424 33.999996,50.999996 33.999996,50.999996 33.999996,51 33.999996,51L33.999996,68.999992C33.999996,70.104568 33.104568,70.999992 32,70.999992L14,70.999992C12.895431,71 12,70.104568 12,69L11.999999,51C11.999999,49.895432 12.895429,49 13.999997,48.999996z","id":"path-101","fill":"url(#gradient-fill-96)"},{"nodeType":"path","d":"M31.999996,49C33.104565,48.999996 33.999996,49.895424 33.999996,50.999996 33.999996,50.999996 33.999996,51 33.999996,51L33.999996,68.999992C33.999996,70.104568 33.104568,70.999992 32,70.999992L14,70.999992C12.895431,71 12,70.104568 12,69L11.999999,51C11.999999,49.895432 12.895429,49 13.999997,48.999996z","id":"path-102","fill":"none","stroke-width":1,"stroke":"#FFFFFF","stroke-opacity":1,"stroke-linecap":"round","stroke-linejoin":"round"}],"className":"uneventable"}],"className":"eventable"},"commandset-59":{"nodeType":"g","children":[{"nodeType":"defs","children":[{"nodeType":"linearGradient","gradientTransform":[{"type":"translate","args":[0.54545464003383293,2.2272731134714845]},{"type":"translate","args":[-0.54545459668499285,-2.2272729400761242]},{"type":"scale","args":[1.0000001733953603,1.0000001733953603]},{"type":"rotate","args":[90,0.5,0.5]}],"id":"gradient-fill-103","children":[{"nodeType":"stop","offset":"0%","stop-color":"#DBDBDB","stop-opacity":1},{"nodeType":"stop","offset":"0%","stop-color":"#DBDBDB","stop-opacity":1},{"nodeType":"stop","offset":"100%","stop-color":"#F4F4F4","stop-opacity":1},{"nodeType":"stop","offset":"100%","stop-color":"#F4F4F4","stop-opacity":1}]},{"nodeType":"linearGradient","gradientTransform":[{"type":"translate","args":[0.75,3.9062490686776474]},{"type":"translate","args":[-1,-4.2187489941718592]},{"type":"scale","args":[1.5,1.8749995529652708]},{"type":"rotate","args":[0,0.5,0.5]}],"id":"gradient-fill-104","children":[{"nodeType":"stop","offset":"0%","stop-color":"#1EA5EC","stop-opacity":1},{"nodeType":"stop","offset":"0%","stop-color":"#1EA5EC","stop-opacity":1},{"nodeType":"stop","offset":"100%","stop-color":"#126AE0","stop-opacity":1},{"nodeType":"stop","offset":"100%","stop-color":"#126AE0","stop-opacity":1}]}]},{"nodeType":"g","id":"shape-105","children":[{"nodeType":"path","d":"M911.599976,1E-06C917.122864,-9E-06 921.599976,4.477136 921.599976,9.999996 921.599976,9.999998 921.599976,10.000001 921.599976,10.000003L921.599976,10.000003L921.599976,109.999992C921.599976,115.522842 917.122864,119.999992 911.600037,119.999992L911.600037,119.999992L10.000003,119.999992C4.477157,120 3E-06,115.52285 1E-06,110L1E-06,110L0,10.000006C-4E-06,4.47716 4.477144,5E-06 9.99999,-1E-06z","id":"path-105","fill":"#FFFFFF","fill-opacity":0}],"className":"uneventable"},{"nodeType":"g","id":"shape-106","children":[{"nodeType":"path","d":"M911.599976,1E-06C917.122864,-9E-06 921.599976,4.477136 921.599976,9.999996 921.599976,9.999998 921.599976,10.000001 921.599976,10.000003L921.599976,10.000003L921.599976,109.999992C921.599976,115.522842 917.122864,119.999992 911.600037,119.999992L911.600037,119.999992L10.000003,119.999992C4.477157,120 3E-06,115.52285 1E-06,110L1E-06,110L0,10.000006C-4E-06,4.47716 4.477144,5E-06 9.99999,-1E-06z","id":"path-106","fill":"#0DDAEF","fill-opacity":0.24}]},{"nodeType":"g","id":"shape-107","children":[{"nodeType":"use","transform":[{"type":"rotate","args":[0]}],"id":"text-107","data-reference-type":"text","data-reference-id":"01","data-shadow":false,"data-rotation":0,"x":0,"y":0}],"className":"uneventable"},{"nodeType":"g","id":"shape-108","children":[{"nodeType":"path","d":"M32.999996,48C34.104565,47.999996 34.999996,48.895424 34.999996,49.999996 34.999996,49.999996 34.999996,50 34.999996,50L34.999996,69.999992C34.999996,71.104568 34.104568,71.999992 33,71.999992L13,71.999992C11.895431,72 11,71.104568 11,70L10.999999,50C10.999999,48.895432 11.895429,48 12.999997,47.999996z","id":"path-108","fill":"#F4F4F4","fill-opacity":1,"stroke-width":3,"stroke":"#000000","stroke-opacity":0.24,"stroke-linecap":"flat","stroke-linejoin":"round"},{"nodeType":"path","d":"M31.999996,49C33.104565,48.999996 33.999996,49.895424 33.999996,50.999996 33.999996,50.999996 33.999996,51 33.999996,51L33.999996,68.999992C33.999996,70.104568 33.104568,70.999992 32,70.999992L14,70.999992C12.895431,71 12,70.104568 12,69L11.999999,51C11.999999,49.895432 12.895429,49 13.999997,48.999996z","id":"path-109","fill":"url(#gradient-fill-103)"},{"nodeType":"path","d":"M31.999996,49C33.104565,48.999996 33.999996,49.895424 33.999996,50.999996 33.999996,50.999996 33.999996,51 33.999996,51L33.999996,68.999992C33.999996,70.104568 33.104568,70.999992 32,70.999992L14,70.999992C12.895431,71 12,70.104568 12,69L11.999999,51C11.999999,49.895432 12.895429,49 13.999997,48.999996z","id":"path-110","fill":"none","stroke-width":1,"stroke":"#FFFFFF","stroke-opacity":1,"stroke-linecap":"round","stroke-linejoin":"round"},{"nodeType":"path","d":"M16,61.599998L16,60.799999 18,58.799999 18.799999,58.799999 21.6,61.599998 29.200001,54 30,54 32,56 32,56.799999 22,66.800003 21.200001,66.800003z","id":"path-111","fill":"url(#gradient-fill-104)","stroke-width":1,"stroke":"#1888E7","stroke-opacity":1,"stroke-linecap":"round","stroke-linejoin":"round"}],"className":"uneventable"}],"className":"eventable"},"commandset-60":{"nodeType":"g","children":[{"nodeType":"text","font-family":"Open Sans Charset1_ 6mxB103C923","font-size":"23px","fill":"#254061","fill-opacity":1,"children":[{"nodeType":"tspan","x":"42 48 63 69 75 93 107 120 129 142 150 163 169 175 189 195 209 215 228 242 248 257 263 274 286 292 305 319 331 337 346 360 374 395 408 422 430 441 447 461 475 483 489 503 516 528 541 547 555 568 586 599 608 614 622 635 646 657 663 677 690 704 712 723 731 737 745 759 772 786","y":69,"children":["\\tA.\\tOperate\\tin\\thigh\\trisk\\tenvironments\\tbut\\thave\\tfewer\\t“accidents”\\tthan"]}]},{"nodeType":"text","font-family":"Open Sans Charset1_ 6mxB103C923","font-size":"23px","fill":"#254061","fill-opacity":1,"children":[{"nodeType":"tspan","x":"42 48 54 60 66 72 90 104 118 124 138 144 158 171 177 190 202 216 229 240 248 261 275","y":101,"children":["\\t\\t\\t\\t\\twould\\tbe\\texpected"]}]}]},"commandset-61":{"nodeType":"g","children":[{"nodeType":"defs","children":[{"nodeType":"linearGradient","gradientTransform":[{"type":"translate","args":[0.54545464003383293,0.77272733972092889]},{"type":"translate","args":[-0.54545459668499285,-0.77272725302325618]},{"type":"scale","args":[1.0000001733953603,1.0000000866976726]},{"type":"rotate","args":[90,0.5,0.5]}],"id":"gradient-fill-112","children":[{"nodeType":"stop","offset":"0%","stop-color":"#DBDBDB","stop-opacity":1},{"nodeType":"stop","offset":"0%","stop-color":"#DBDBDB","stop-opacity":1},{"nodeType":"stop","offset":"100%","stop-color":"#F4F4F4","stop-opacity":1},{"nodeType":"stop","offset":"100%","stop-color":"#F4F4F4","stop-opacity":1}]}]},{"nodeType":"g","id":"shape-113","children":[{"nodeType":"path","d":"M911.599976,1E-06C917.122864,-9E-06 921.599976,4.477136 921.599976,9.999996 921.599976,9.999998 921.599976,10.000001 921.599976,10.000003L921.599976,10.000003L921.599976,45.999996C921.599976,51.522842 917.122864,55.999996 911.600037,55.999996L911.600037,55.999996L10.000003,55.999996C4.477157,56 3E-06,51.52285 1E-06,46.000004L1E-06,46.000004L0,10.000006C-4E-06,4.47716 4.477144,5E-06 9.99999,-1E-06z","id":"path-113","fill":"#FFFFFF","fill-opacity":0}]},{"nodeType":"g","id":"shape-114","children":[{"nodeType":"use","transform":[{"type":"rotate","args":[0]}],"id":"text-114","data-reference-type":"text","data-reference-id":"01","data-shadow":false,"data-rotation":0,"x":0,"y":0}],"className":"uneventable"},{"nodeType":"g","id":"shape-115","children":[{"nodeType":"path","d":"M32.999996,16C34.104565,15.999998 34.999996,16.895426 34.999996,17.999998 34.999996,17.999998 34.999996,18 34.999996,18L34.999996,37.999996C34.999996,39.104568 34.104568,39.999996 33,39.999996L13,39.999996C11.895431,40 11,39.104568 11,38L10.999999,18C10.999999,16.895432 11.895429,16 12.999997,15.999999z","id":"path-115","fill":"#F4F4F4","fill-opacity":1,"stroke-width":3,"stroke":"#000000","stroke-opacity":0.24,"stroke-linecap":"flat","stroke-linejoin":"round"},{"nodeType":"path","d":"M31.999996,17C33.104565,16.999998 33.999996,17.895426 33.999996,18.999998 33.999996,18.999998 33.999996,19 33.999996,19L33.999996,36.999996C33.999996,38.104568 33.104568,38.999996 32,38.999996L14,38.999996C12.895431,39 12,38.104568 12,37L11.999999,19C11.999999,17.895432 12.895429,17 13.999997,16.999998z","id":"path-116","fill":"url(#gradient-fill-112)"},{"nodeType":"path","d":"M31.999996,17C33.104565,16.999998 33.999996,17.895426 33.999996,18.999998 33.999996,18.999998 33.999996,19 33.999996,19L33.999996,36.999996C33.999996,38.104568 33.104568,38.999996 32,38.999996L14,38.999996C12.895431,39 12,38.104568 12,37L11.999999,19C11.999999,17.895432 12.895429,17 13.999997,16.999998z","id":"path-117","fill":"none","stroke-width":1,"stroke":"#FFFFFF","stroke-opacity":1,"stroke-linecap":"round","stroke-linejoin":"round"}],"className":"uneventable"}],"className":"eventable"},"commandset-62":{"nodeType":"g","children":[{"nodeType":"defs","children":[{"nodeType":"linearGradient","gradientTransform":[{"type":"translate","args":[0.54545464003383293,0.77272733972092889]},{"type":"translate","args":[-0.54545459668499285,-0.77272725302325618]},{"type":"scale","args":[1.0000001733953603,1.0000000866976726]},{"type":"rotate","args":[90,0.5,0.5]}],"id":"gradient-fill-118","children":[{"nodeType":"stop","offset":"0%","stop-color":"#DBDBDB","stop-opacity":1},{"nodeType":"stop","offset":"0%","stop-color":"#DBDBDB","stop-opacity":1},{"nodeType":"stop","offset":"100%","stop-color":"#F4F4F4","stop-opacity":1},{"nodeType":"stop","offset":"100%","stop-color":"#F4F4F4","stop-opacity":1}]},{"nodeType":"linearGradient","gradientTransform":[{"type":"translate","args":[0.75,1.4062500838190368]},{"type":"translate","args":[-1,-1.7187501024454894]},{"type":"scale","args":[1.5,1.8750001117587156]},{"type":"rotate","args":[0,0.5,0.5]}],"id":"gradient-fill-119","children":[{"nodeType":"stop","offset":"0%","stop-color":"#629FCC","stop-opacity":1},{"nodeType":"stop","offset":"0%","stop-color":"#629FCC","stop-opacity":1},{"nodeType":"stop","offset":"100%","stop-color":"#3B60AB","stop-opacity":1},{"nodeType":"stop","offset":"100%","stop-color":"#3B60AB","stop-opacity":1}]}]},{"nodeType":"g","id":"shape-120","children":[{"nodeType":"path","d":"M911.599976,1E-06C917.122864,-9E-06 921.599976,4.477136 921.599976,9.999996 921.599976,9.999998 921.599976,10.000001 921.599976,10.000003L921.599976,10.000003L921.599976,45.999996C921.599976,51.522842 917.122864,55.999996 911.600037,55.999996L911.600037,55.999996L10.000003,55.999996C4.477157,56 3E-06,51.52285 1E-06,46.000004L1E-06,46.000004L0,10.000006C-4E-06,4.47716 4.477144,5E-06 9.99999,-1E-06z","id":"path-120","fill":"#FFFFFF","fill-opacity":0}]},{"nodeType":"g","id":"shape-121","children":[{"nodeType":"use","transform":[{"type":"rotate","args":[0]}],"id":"text-121","data-reference-type":"text","data-reference-id":"01","data-shadow":false,"data-rotation":0,"x":0,"y":0}],"className":"uneventable"},{"nodeType":"g","id":"shape-122","children":[{"nodeType":"path","d":"M32.999996,16C34.104565,15.999998 34.999996,16.895426 34.999996,17.999998 34.999996,17.999998 34.999996,18 34.999996,18L34.999996,37.999996C34.999996,39.104568 34.104568,39.999996 33,39.999996L13,39.999996C11.895431,40 11,39.104568 11,38L10.999999,18C10.999999,16.895432 11.895429,16 12.999997,15.999999z","id":"path-122","fill":"#F4F4F4","fill-opacity":1,"stroke-width":3,"stroke":"#000000","stroke-opacity":0.24,"stroke-linecap":"flat","stroke-linejoin":"round"},{"nodeType":"path","d":"M31.999996,17C33.104565,16.999998 33.999996,17.895426 33.999996,18.999998 33.999996,18.999998 33.999996,19 33.999996,19L33.999996,36.999996C33.999996,38.104568 33.104568,38.999996 32,38.999996L14,38.999996C12.895431,39 12,38.104568 12,37L11.999999,19C11.999999,17.895432 12.895429,17 13.999997,16.999998z","id":"path-123","fill":"url(#gradient-fill-118)"},{"nodeType":"path","d":"M31.999996,17C33.104565,16.999998 33.999996,17.895426 33.999996,18.999998 33.999996,18.999998 33.999996,19 33.999996,19L33.999996,36.999996C33.999996,38.104568 33.104568,38.999996 32,38.999996L14,38.999996C12.895431,39 12,38.104568 12,37L11.999999,19C11.999999,17.895432 12.895429,17 13.999997,16.999998z","id":"path-124","fill":"none","stroke-width":1,"stroke":"#FFFFFF","stroke-opacity":1,"stroke-linecap":"round","stroke-linejoin":"round"},{"nodeType":"path","d":"M16,29.6L16,28.799999 18,26.799999 18.799999,26.799999 21.6,29.6 29.200001,22 30,22 32,24 32,24.799999 22,34.799999 21.200001,34.799999z","id":"path-125","fill":"url(#gradient-fill-119)","stroke-width":1,"stroke":"#4F81BD","stroke-opacity":1,"stroke-linecap":"round","stroke-linejoin":"round"}],"className":"uneventable"}],"className":"eventable"},"commandset-63":{"nodeType":"g","children":[{"nodeType":"defs","children":[{"nodeType":"filter","id":"filter-127","children":[{"nodeType":"feFlood","result":"floodOut","flood-color":"#1DC7F4","flood-opacity":0.8},{"nodeType":"feGaussianBlur","result":"gaussOut","in":"SourceAlpha","stdDeviation":[3.5,3.5]},{"nodeType":"feComposite","in":"floodOut","in2":"gaussOut","operator":"in"}],"filterUnits":"userSpaceOnUse","x":-22.5,"y":-22.5,"width":966.6,"height":101},{"nodeType":"linearGradient","gradientTransform":[{"type":"translate","args":[0.54545464003383293,0.77272733972092889]},{"type":"translate","args":[-0.54545459668499285,-0.77272725302325618]},{"type":"scale","args":[1.0000001733953603,1.0000000866976726]},{"type":"rotate","args":[90,0.5,0.5]}],"id":"gradient-fill-128","children":[{"nodeType":"stop","offset":"0%","stop-color":"#DBDBDB","stop-opacity":1},{"nodeType":"stop","offset":"0%","stop-color":"#DBDBDB","stop-opacity":1},{"nodeType":"stop","offset":"100%","stop-color":"#F4F4F4","stop-opacity":1},{"nodeType":"stop","offset":"100%","stop-color":"#F4F4F4","stop-opacity":1}]}]},{"nodeType":"g","id":"shape-129","children":[{"nodeType":"path","d":"M911.599976,1E-06C917.122864,-9E-06 921.599976,4.477136 921.599976,9.999996 921.599976,9.999998 921.599976,10.000001 921.599976,10.000003L921.599976,10.000003L921.599976,45.999996C921.599976,51.522842 917.122864,55.999996 911.600037,55.999996L911.600037,55.999996L10.000003,55.999996C4.477157,56 3E-06,51.52285 1E-06,46.000004L1E-06,46.000004L0,10.000006C-4E-06,4.47716 4.477144,5E-06 9.99999,-1E-06z","id":"path-129","fill":"#FFFFFF","fill-opacity":0}],"className":"uneventable"},{"nodeType":"g","id":"shape-130","children":[{"nodeType":"path","d":"M911.599976,1E-06C917.122864,-9E-06 921.599976,4.477136 921.599976,9.999996 921.599976,9.999998 921.599976,10.000001 921.599976,10.000003L921.599976,10.000003L921.599976,45.999996C921.599976,51.522842 917.122864,55.999996 911.600037,55.999996L911.600037,55.999996L10.000003,55.999996C4.477157,56 3E-06,51.52285 1E-06,46.000004L1E-06,46.000004L0,10.000006C-4E-06,4.47716 4.477144,5E-06 9.99999,-1E-06z","id":"path-130","fill":"#0DDAEF","fill-opacity":0.24}]},{"nodeType":"g","id":"shape-131","children":[{"nodeType":"use","transform":[{"type":"rotate","args":[0]}],"id":"text-131","data-reference-type":"text","data-reference-id":"01","data-shadow":false,"data-rotation":0,"x":0,"y":0}],"className":"uneventable"},{"nodeType":"use","transform":[{"type":"translate","args":[0,0]},{"type":"scale","args":[1,1]}],"xlink:href":"#pathwrap-126","filter":"url(#filter-127)","data-angle":0,"data-distance":0,"data-height":56,"data-scale":1,"data-adornment-type":"drop-shadow","data-width":921.6},{"nodeType":"g","id":"pathwrap-126","children":[{"nodeType":"path","d":"M32.999996,16C34.104565,15.999998 34.999996,16.895426 34.999996,17.999998 34.999996,17.999998 34.999996,18 34.999996,18L34.999996,37.999996C34.999996,39.104568 34.104568,39.999996 33,39.999996L13,39.999996C11.895431,40 11,39.104568 11,38L10.999999,18C10.999999,16.895432 11.895429,16 12.999997,15.999999z","id":"path-132","fill":"#F4F4F4","fill-opacity":1,"stroke-width":3,"stroke":"#000000","stroke-opacity":0.24,"stroke-linecap":"flat","stroke-linejoin":"round"},{"nodeType":"path","d":"M31.999996,17C33.104565,16.999998 33.999996,17.895426 33.999996,18.999998 33.999996,18.999998 33.999996,19 33.999996,19L33.999996,36.999996C33.999996,38.104568 33.104568,38.999996 32,38.999996L14,38.999996C12.895431,39 12,38.104568 12,37L11.999999,19C11.999999,17.895432 12.895429,17 13.999997,16.999998z","id":"path-133","fill":"url(#gradient-fill-128)"},{"nodeType":"path","d":"M31.999996,17C33.104565,16.999998 33.999996,17.895426 33.999996,18.999998 33.999996,18.999998 33.999996,19 33.999996,19L33.999996,36.999996C33.999996,38.104568 33.104568,38.999996 32,38.999996L14,38.999996C12.895431,39 12,38.104568 12,37L11.999999,19C11.999999,17.895432 12.895429,17 13.999997,16.999998z","id":"path-134","fill":"none","stroke-width":1,"stroke":"#FFFFFF","stroke-opacity":1,"stroke-linecap":"round","stroke-linejoin":"round"}],"className":"uneventable"}],"className":"eventable"},"commandset-64":{"nodeType":"g","children":[{"nodeType":"defs","children":[{"nodeType":"filter","id":"filter-136","children":[{"nodeType":"feFlood","result":"floodOut","flood-color":"#1DC7F4","flood-opacity":0.8},{"nodeType":"feGaussianBlur","result":"gaussOut","in":"SourceAlpha","stdDeviation":[3.5,3.5]},{"nodeType":"feComposite","in":"floodOut","in2":"gaussOut","operator":"in"}],"filterUnits":"userSpaceOnUse","x":-22.5,"y":-22.5,"width":966.6,"height":101},{"nodeType":"linearGradient","gradientTransform":[{"type":"translate","args":[0.54545464003383293,0.77272733972092889]},{"type":"translate","args":[-0.54545459668499285,-0.77272725302325618]},{"type":"scale","args":[1.0000001733953603,1.0000000866976726]},{"type":"rotate","args":[90,0.5,0.5]}],"id":"gradient-fill-137","children":[{"nodeType":"stop","offset":"0%","stop-color":"#DBDBDB","stop-opacity":1},{"nodeType":"stop","offset":"0%","stop-color":"#DBDBDB","stop-opacity":1},{"nodeType":"stop","offset":"100%","stop-color":"#F4F4F4","stop-opacity":1},{"nodeType":"stop","offset":"100%","stop-color":"#F4F4F4","stop-opacity":1}]},{"nodeType":"linearGradient","gradientTransform":[{"type":"translate","args":[0.75,1.4062500838190368]},{"type":"translate","args":[-1,-1.7187501024454894]},{"type":"scale","args":[1.5,1.8750001117587156]},{"type":"rotate","args":[0,0.5,0.5]}],"id":"gradient-fill-138","children":[{"nodeType":"stop","offset":"0%","stop-color":"#629FCC","stop-opacity":1},{"nodeType":"stop","offset":"0%","stop-color":"#629FCC","stop-opacity":1},{"nodeType":"stop","offset":"100%","stop-color":"#3B60AB","stop-opacity":1},{"nodeType":"stop","offset":"100%","stop-color":"#3B60AB","stop-opacity":1}]}]},{"nodeType":"g","id":"shape-139","children":[{"nodeType":"path","d":"M911.599976,1E-06C917.122864,-9E-06 921.599976,4.477136 921.599976,9.999996 921.599976,9.999998 921.599976,10.000001 921.599976,10.000003L921.599976,10.000003L921.599976,45.999996C921.599976,51.522842 917.122864,55.999996 911.600037,55.999996L911.600037,55.999996L10.000003,55.999996C4.477157,56 3E-06,51.52285 1E-06,46.000004L1E-06,46.000004L0,10.000006C-4E-06,4.47716 4.477144,5E-06 9.99999,-1E-06z","id":"path-139","fill":"#FFFFFF","fill-opacity":0}],"className":"uneventable"},{"nodeType":"g","id":"shape-140","children":[{"nodeType":"path","d":"M911.599976,1E-06C917.122864,-9E-06 921.599976,4.477136 921.599976,9.999996 921.599976,9.999998 921.599976,10.000001 921.599976,10.000003L921.599976,10.000003L921.599976,45.999996C921.599976,51.522842 917.122864,55.999996 911.600037,55.999996L911.600037,55.999996L10.000003,55.999996C4.477157,56 3E-06,51.52285 1E-06,46.000004L1E-06,46.000004L0,10.000006C-4E-06,4.47716 4.477144,5E-06 9.99999,-1E-06z","id":"path-140","fill":"#0DDAEF","fill-opacity":0.24}]},{"nodeType":"g","id":"shape-141","children":[{"nodeType":"use","transform":[{"type":"rotate","args":[0]}],"id":"text-141","data-reference-type":"text","data-reference-id":"01","data-shadow":false,"data-rotation":0,"x":0,"y":0}],"className":"uneventable"},{"nodeType":"use","transform":[{"type":"translate","args":[0,0]},{"type":"scale","args":[1,1]}],"xlink:href":"#pathwrap-135","filter":"url(#filter-136)","data-angle":0,"data-distance":0,"data-height":56,"data-scale":1,"data-adornment-type":"drop-shadow","data-width":921.6},{"nodeType":"g","id":"pathwrap-135","children":[{"nodeType":"path","d":"M32.999996,16C34.104565,15.999998 34.999996,16.895426 34.999996,17.999998 34.999996,17.999998 34.999996,18 34.999996,18L34.999996,37.999996C34.999996,39.104568 34.104568,39.999996 33,39.999996L13,39.999996C11.895431,40 11,39.104568 11,38L10.999999,18C10.999999,16.895432 11.895429,16 12.999997,15.999999z","id":"path-142","fill":"#F4F4F4","fill-opacity":1,"stroke-width":3,"stroke":"#000000","stroke-opacity":0.24,"stroke-linecap":"flat","stroke-linejoin":"round"},{"nodeType":"path","d":"M31.999996,17C33.104565,16.999998 33.999996,17.895426 33.999996,18.999998 33.999996,18.999998 33.999996,19 33.999996,19L33.999996,36.999996C33.999996,38.104568 33.104568,38.999996 32,38.999996L14,38.999996C12.895431,39 12,38.104568 12,37L11.999999,19C11.999999,17.895432 12.895429,17 13.999997,16.999998z","id":"path-143","fill":"url(#gradient-fill-137)"},{"nodeType":"path","d":"M31.999996,17C33.104565,16.999998 33.999996,17.895426 33.999996,18.999998 33.999996,18.999998 33.999996,19 33.999996,19L33.999996,36.999996C33.999996,38.104568 33.104568,38.999996 32,38.999996L14,38.999996C12.895431,39 12,38.104568 12,37L11.999999,19C11.999999,17.895432 12.895429,17 13.999997,16.999998z","id":"path-144","fill":"none","stroke-width":1,"stroke":"#FFFFFF","stroke-opacity":1,"stroke-linecap":"round","stroke-linejoin":"round"},{"nodeType":"path","d":"M16,29.6L16,28.799999 18,26.799999 18.799999,26.799999 21.6,29.6 29.200001,22 30,22 32,24 32,24.799999 22,34.799999 21.200001,34.799999z","id":"path-145","fill":"url(#gradient-fill-138)","stroke-width":1,"stroke":"#4F81BD","stroke-opacity":1,"stroke-linecap":"round","stroke-linejoin":"round"}],"className":"uneventable"}],"className":"eventable"},"commandset-65":{"nodeType":"g","children":[{"nodeType":"text","font-family":"Open Sans Charset1_ 6mxB103C923","font-size":"23px","fill":"#254061","fill-opacity":1,"children":[{"nodeType":"tspan","x":"42 48 63 69 75 90 99 112 118 132 141 154 168 179 190 204 218 224 237 251 257 275 281 289 303 309 318 324 335 347","y":37,"children":["\\tB.\\tAre\\tpreoccupied\\twith\\trisk"]}]}]},"commandset-66":{"nodeType":"g","children":[{"nodeType":"text","font-family":"Open Sans Charset1_ 6mxB103C923","font-size":"23px","fill":"#254061","fill-opacity":1,"children":[{"nodeType":"tspan","x":"42 48 63 69 75 92 105 113 126 135 141 149 163 169 177 191 204 210 223 235 249 262 271 279 285 296 309 315 329 337 343 351 360 374 388 396 402 408 414 428 441 447 465 479 488 500 513 522 533","y":37,"children":["\\tC.\\tDefer\\tto\\tthe\\texpertise\\tof\\tfront\\tline\\tworkers"]}]}]},"commandset-67":{"nodeType":"g","children":[{"nodeType":"defs","children":[{"nodeType":"linearGradient","gradientTransform":[{"type":"translate","args":[0.54545464003383293,0.77272733972092889]},{"type":"translate","args":[-0.54545459668499285,-0.77272725302325618]},{"type":"scale","args":[1.0000001733953603,1.0000000866976726]},{"type":"rotate","args":[90,0.5,0.5]}],"id":"gradient-fill-146","children":[{"nodeType":"stop","offset":"0%","stop-color":"#DBDBDB","stop-opacity":1},{"nodeType":"stop","offset":"0%","stop-color":"#DBDBDB","stop-opacity":1},{"nodeType":"stop","offset":"100%","stop-color":"#F4F4F4","stop-opacity":1},{"nodeType":"stop","offset":"100%","stop-color":"#F4F4F4","stop-opacity":1}]},{"nodeType":"linearGradient","gradientTransform":[{"type":"translate","args":[-0.75,1.2500000745058104]},{"type":"translate","args":[0.5,-1.562500093132263]},{"type":"scale","args":[1.5,1.8750001117587156]},{"type":"rotate","args":[0,0.5,0.5]}],"id":"gradient-fill-147","children":[{"nodeType":"stop","offset":"0%","stop-color":"#FAFFE6","stop-opacity":1},{"nodeType":"stop","offset":"0%","stop-color":"#FAFFE6","stop-opacity":1},{"nodeType":"stop","offset":"100%","stop-color":"#009100","stop-opacity":1},{"nodeType":"stop","offset":"100%","stop-color":"#009100","stop-opacity":1}]}]},{"nodeType":"g","id":"shape-148","children":[{"nodeType":"path","d":"M911.599976,1E-06C917.122864,-9E-06 921.599976,4.477136 921.599976,9.999996 921.599976,9.999998 921.599976,10.000001 921.599976,10.000003L921.599976,10.000003L921.599976,45.999996C921.599976,51.522842 917.122864,55.999996 911.600037,55.999996L911.600037,55.999996L10.000003,55.999996C4.477157,56 3E-06,51.52285 1E-06,46.000004L1E-06,46.000004L0,10.000006C-4E-06,4.47716 4.477144,5E-06 9.99999,-1E-06z","id":"path-148","fill":"#FFFFFF","fill-opacity":0}]},{"nodeType":"g","id":"shape-149","children":[{"nodeType":"use","transform":[{"type":"rotate","args":[0]}],"id":"text-149","data-reference-type":"text","data-reference-id":"01","data-shadow":false,"data-rotation":0,"x":0,"y":0}],"className":"uneventable"},{"nodeType":"g","id":"shape-150","children":[{"nodeType":"path","d":"M32.999996,16C34.104565,15.999998 34.999996,16.895426 34.999996,17.999998 34.999996,17.999998 34.999996,18 34.999996,18L34.999996,37.999996C34.999996,39.104568 34.104568,39.999996 33,39.999996L13,39.999996C11.895431,40 11,39.104568 11,38L10.999999,18C10.999999,16.895432 11.895429,16 12.999997,15.999999z","id":"path-150","fill":"#F4F4F4","fill-opacity":1,"stroke-width":3,"stroke":"#000000","stroke-opacity":0.24,"stroke-linecap":"flat","stroke-linejoin":"round"},{"nodeType":"path","d":"M31.999996,17C33.104565,16.999998 33.999996,17.895426 33.999996,18.999998 33.999996,18.999998 33.999996,19 33.999996,19L33.999996,36.999996C33.999996,38.104568 33.104568,38.999996 32,38.999996L14,38.999996C12.895431,39 12,38.104568 12,37L11.999999,19C11.999999,17.895432 12.895429,17 13.999997,16.999998z","id":"path-151","fill":"url(#gradient-fill-146)"},{"nodeType":"path","d":"M31.999996,17C33.104565,16.999998 33.999996,17.895426 33.999996,18.999998 33.999996,18.999998 33.999996,19 33.999996,19L33.999996,36.999996C33.999996,38.104568 33.104568,38.999996 32,38.999996L14,38.999996C12.895431,39 12,38.104568 12,37L11.999999,19C11.999999,17.895432 12.895429,17 13.999997,16.999998z","id":"path-152","fill":"none","stroke-width":1,"stroke":"#FFFFFF","stroke-opacity":1,"stroke-linecap":"round","stroke-linejoin":"round"}],"className":"uneventable"},{"nodeType":"g","id":"shape-153","children":[{"nodeType":"path","d":"M-8,27.6L-8,26.799999 -6,24.799999 -5.2,24.799999 -2.4,27.6 5.2,20 6,20 8,22 8,22.799999 -2,32.799999 -2.8,32.799999z","id":"path-153","fill":"url(#gradient-fill-147)","stroke-width":1,"stroke":"#6FBC67","stroke-opacity":1,"stroke-linecap":"round","stroke-linejoin":"round"}]}],"className":"eventable"},"commandset-68":{"nodeType":"g","children":[{"nodeType":"defs","children":[{"nodeType":"linearGradient","gradientTransform":[{"type":"translate","args":[0.54545464003383293,0.77272733972092889]},{"type":"translate","args":[-0.54545459668499285,-0.77272725302325618]},{"type":"scale","args":[1.0000001733953603,1.0000000866976726]},{"type":"rotate","args":[90,0.5,0.5]}],"id":"gradient-fill-154","children":[{"nodeType":"stop","offset":"0%","stop-color":"#DBDBDB","stop-opacity":1},{"nodeType":"stop","offset":"0%","stop-color":"#DBDBDB","stop-opacity":1},{"nodeType":"stop","offset":"100%","stop-color":"#F4F4F4","stop-opacity":1},{"nodeType":"stop","offset":"100%","stop-color":"#F4F4F4","stop-opacity":1}]},{"nodeType":"linearGradient","gradientTransform":[{"type":"translate","args":[0.75,1.4062500838190368]},{"type":"translate","args":[-1,-1.7187501024454894]},{"type":"scale","args":[1.5,1.8750001117587156]},{"type":"rotate","args":[0,0.5,0.5]}],"id":"gradient-fill-155","children":[{"nodeType":"stop","offset":"0%","stop-color":"#629FCC","stop-opacity":1},{"nodeType":"stop","offset":"0%","stop-color":"#629FCC","stop-opacity":1},{"nodeType":"stop","offset":"100%","stop-color":"#3B60AB","stop-opacity":1},{"nodeType":"stop","offset":"100%","stop-color":"#3B60AB","stop-opacity":1}]},{"nodeType":"linearGradient","gradientTransform":[{"type":"translate","args":[-0.75,1.2500000745058104]},{"type":"translate","args":[0.5,-1.562500093132263]},{"type":"scale","args":[1.5,1.8750001117587156]},{"type":"rotate","args":[0,0.5,0.5]}],"id":"gradient-fill-156","children":[{"nodeType":"stop","offset":"0%","stop-color":"#FAFFE6","stop-opacity":1},{"nodeType":"stop","offset":"0%","stop-color":"#FAFFE6","stop-opacity":1},{"nodeType":"stop","offset":"100%","stop-color":"#009100","stop-opacity":1},{"nodeType":"stop","offset":"100%","stop-color":"#009100","stop-opacity":1}]}]},{"nodeType":"g","id":"shape-157","children":[{"nodeType":"path","d":"M911.599976,1E-06C917.122864,-9E-06 921.599976,4.477136 921.599976,9.999996 921.599976,9.999998 921.599976,10.000001 921.599976,10.000003L921.599976,10.000003L921.599976,45.999996C921.599976,51.522842 917.122864,55.999996 911.600037,55.999996L911.600037,55.999996L10.000003,55.999996C4.477157,56 3E-06,51.52285 1E-06,46.000004L1E-06,46.000004L0,10.000006C-4E-06,4.47716 4.477144,5E-06 9.99999,-1E-06z","id":"path-157","fill":"#FFFFFF","fill-opacity":0}]},{"nodeType":"g","id":"shape-158","children":[{"nodeType":"use","transform":[{"type":"rotate","args":[0]}],"id":"text-158","data-reference-type":"text","data-reference-id":"01","data-shadow":false,"data-rotation":0,"x":0,"y":0}],"className":"uneventable"},{"nodeType":"g","id":"shape-159","children":[{"nodeType":"path","d":"M32.999996,16C34.104565,15.999998 34.999996,16.895426 34.999996,17.999998 34.999996,17.999998 34.999996,18 34.999996,18L34.999996,37.999996C34.999996,39.104568 34.104568,39.999996 33,39.999996L13,39.999996C11.895431,40 11,39.104568 11,38L10.999999,18C10.999999,16.895432 11.895429,16 12.999997,15.999999z","id":"path-159","fill":"#F4F4F4","fill-opacity":1,"stroke-width":3,"stroke":"#000000","stroke-opacity":0.24,"stroke-linecap":"flat","stroke-linejoin":"round"},{"nodeType":"path","d":"M31.999996,17C33.104565,16.999998 33.999996,17.895426 33.999996,18.999998 33.999996,18.999998 33.999996,19 33.999996,19L33.999996,36.999996C33.999996,38.104568 33.104568,38.999996 32,38.999996L14,38.999996C12.895431,39 12,38.104568 12,37L11.999999,19C11.999999,17.895432 12.895429,17 13.999997,16.999998z","id":"path-160","fill":"url(#gradient-fill-154)"},{"nodeType":"path","d":"M31.999996,17C33.104565,16.999998 33.999996,17.895426 33.999996,18.999998 33.999996,18.999998 33.999996,19 33.999996,19L33.999996,36.999996C33.999996,38.104568 33.104568,38.999996 32,38.999996L14,38.999996C12.895431,39 12,38.104568 12,37L11.999999,19C11.999999,17.895432 12.895429,17 13.999997,16.999998z","id":"path-161","fill":"none","stroke-width":1,"stroke":"#FFFFFF","stroke-opacity":1,"stroke-linecap":"round","stroke-linejoin":"round"},{"nodeType":"path","d":"M16,29.6L16,28.799999 18,26.799999 18.799999,26.799999 21.6,29.6 29.200001,22 30,22 32,24 32,24.799999 22,34.799999 21.200001,34.799999z","id":"path-162","fill":"url(#gradient-fill-155)","stroke-width":1,"stroke":"#4F81BD","stroke-opacity":1,"stroke-linecap":"round","stroke-linejoin":"round"}],"className":"uneventable"},{"nodeType":"g","id":"shape-163","children":[{"nodeType":"path","d":"M-8,27.6L-8,26.799999 -6,24.799999 -5.2,24.799999 -2.4,27.6 5.2,20 6,20 8,22 8,22.799999 -2,32.799999 -2.8,32.799999z","id":"path-163","fill":"url(#gradient-fill-156)","stroke-width":1,"stroke":"#6FBC67","stroke-opacity":1,"stroke-linecap":"round","stroke-linejoin":"round"}]}],"className":"eventable"},"commandset-69":{"nodeType":"g","children":[{"nodeType":"text","font-family":"Open Sans Charset1_ 6mxB103C923","font-size":"23px","fill":"#254061","fill-opacity":1,"children":[{"nodeType":"tspan","x":"42 48 65 71 77 92 98 104 119 125 131 144 158 172 178 193","y":37,"children":["\\tD.\\tA,\\tB,\\tand\\tC"]}]}]},"commandset-70":{"nodeType":"g","children":[{"nodeType":"text","font-family":"Open Sans Charset1_ 6mxB103C923","font-size":"23px","fill":"#254061","fill-opacity":1,"children":[{"nodeType":"tspan","x":"42 48 61 67 73 88 94 107 121 135 141 156","y":37,"children":["\\tE.\\tA\\tand\\tC"]}]}]},"commandset-71":{"nodeType":"g","children":[{"nodeType":"g","id":"shape-164","children":[{"nodeType":"path","d":"M0,0L704,0 704,48 0,48z","id":"path-164","fill":"none"}]},{"nodeType":"g","id":"shape-165","children":[{"nodeType":"use","transform":[{"type":"rotate","args":[0]}],"id":"text-165","data-reference-type":"text","data-reference-id":"01","data-shadow":false,"data-rotation":0,"x":0,"y":0}],"className":"uneventable"}],"className":"eventable"},"commandset-72":{"nodeType":"g","children":[{"nodeType":"text","font-family":"ArticulateBold CharBold64F68A33","font-size":"32px","fill":"#376092","fill-opacity":1,"children":[{"nodeType":"tspan","x":"10 33 42 62 82 91 111 129 138 147 165 185 194 203 212 224 242 251 276 288 308 326 346 355 371 389 401 410 430 450 464 473","y":35,"children":["High Reliability Organizations:"]}]}]},"commandset-73":{"nodeType":"g","children":[{"nodeType":"defs","children":[{"nodeType":"filter","id":"filter-167","children":[{"nodeType":"feFlood","result":"floodOut","flood-color":"#000000","flood-opacity":0.84},{"nodeType":"feGaussianBlur","result":"gaussOut","in":"SourceAlpha","stdDeviation":[1.0499999523162842,1.0499999523162842]},{"nodeType":"feComposite","in":"floodOut","in2":"gaussOut","operator":"in"}],"filterUnits":"userSpaceOnUse","x":-6.75,"y":-6.75,"width":767.5,"height":78.5}]},{"nodeType":"use","transform":[{"type":"translate","args":[0,0]},{"type":"scale","args":[1,1]}],"xlink:href":"#pathwrap-166","filter":"url(#filter-167)","data-angle":45,"data-distance":3,"data-height":65,"data-scale":1,"data-adornment-type":"drop-shadow","data-width":754},{"nodeType":"g","id":"pathwrap-166","children":[{"nodeType":"g","id":"shape-168","children":[{"nodeType":"path","d":"M0,0L754,0 754,65 0,65z","id":"path-168","fill":"none"}]},{"nodeType":"g","id":"shape-169","children":[{"nodeType":"use","transform":[{"type":"rotate","args":[0]}],"id":"text-169","data-reference-type":"text","data-reference-id":"01","data-shadow":false,"data-rotation":0,"x":0,"y":0}],"className":"uneventable"}]}],"className":"eventable"},"commandset-74":{"nodeType":"g","children":[{"nodeType":"text","font-family":"Open SansBold CharsBold3EB52B46","font-size":"40px","fill":"#FFFFFF","fill-opacity":1,"children":[{"nodeType":"tspan","x":"10 42 68 80 100 110 133 144 154 185 197 220 246 256 282 306 318 330 354 379 391 403 415 432 455 465 497 515 538 562 588 600 620 644 661 673 698 724 744","y":48,"children":["Quiz 1: High Reliability Organizations"]}]}]},"commandset-75":{"nodeType":"g","children":[{"nodeType":"g","id":"shape-172","children":[{"nodeType":"path","d":"M0,0L1024,0 1024,40 0,40z","id":"path-172","fill":"#77933C","fill-opacity":1}],"className":"uneventable"},{"nodeType":"path","d":"M994,10L1013,10 1013,29 994,29z","id":"path-173","fill":"#77933C","fill-opacity":1},{"nodeType":"g","id":"shape-170","children":[{"nodeType":"line","id":"line-170","x1":1000,"y1":14,"x2":1011,"y2":25,"fill":"#77933C","fill-opacity":1,"stroke-width":2,"stroke":"#FFFFFF","stroke-opacity":1,"stroke-linecap":"square","stroke-linejoin":"round"}]},{"nodeType":"g","id":"shape-171","children":[{"nodeType":"line","id":"line-171","x1":1000,"y1":25,"x2":1011,"y2":14,"fill":"#77933C","fill-opacity":1,"stroke-width":2,"stroke":"#FFFFFF","stroke-opacity":1,"stroke-linecap":"square","stroke-linejoin":"round"}]},{"nodeType":"g","id":"shape-174","children":[{"nodeType":"use","transform":[{"type":"rotate","args":[0]}],"id":"text-174","data-reference-type":"text","data-reference-id":"01","data-shadow":false,"data-rotation":0,"x":0,"y":0}]}],"className":"eventable"},"commandset-76":{"nodeType":"g","children":[{"nodeType":"text","font-family":"Open Sans Charset1_ 6mxB103C923","font-size":"24px","fill":"#FFFFFF","fill-opacity":1,"children":[{"nodeType":"tspan","x":"471 486 500 510 520 533 544 552","y":29.5,"children":["Correct"]}]}]},"commandset-77":{"nodeType":"g","children":[{"nodeType":"g","id":"shape-177","children":[{"nodeType":"path","d":"M0,0L1024,0 1024,40 0,40z","id":"path-177","fill":"#953735","fill-opacity":1}],"className":"uneventable"},{"nodeType":"path","d":"M994,10L1013,10 1013,29 994,29z","id":"path-178","fill":"#953735","fill-opacity":1},{"nodeType":"g","id":"shape-175","children":[{"nodeType":"line","id":"line-175","x1":1000,"y1":14,"x2":1011,"y2":25,"fill":"#953735","fill-opacity":1,"stroke-width":2,"stroke":"#FFFFFF","stroke-opacity":1,"stroke-linecap":"square","stroke-linejoin":"round"}]},{"nodeType":"g","id":"shape-176","children":[{"nodeType":"line","id":"line-176","x1":1000,"y1":25,"x2":1011,"y2":14,"fill":"#953735","fill-opacity":1,"stroke-width":2,"stroke":"#FFFFFF","stroke-opacity":1,"stroke-linecap":"square","stroke-linejoin":"round"}]},{"nodeType":"g","id":"shape-179","children":[{"nodeType":"use","transform":[{"type":"rotate","args":[0]}],"id":"text-179","data-reference-type":"text","data-reference-id":"01","data-shadow":false,"data-rotation":0,"x":0,"y":0}]}],"className":"eventable"},"commandset-78":{"nodeType":"g","children":[{"nodeType":"text","font-family":"Open Sans Charset1_ 6mxB103C923","font-size":"24px","fill":"#FFFFFF","fill-opacity":1,"children":[{"nodeType":"tspan","x":"462 469 484 495 509 519 529 542 553 561","y":29.5,"children":["Incorrect"]}]}]},"commandset-79":{"nodeType":"g","children":[{"nodeType":"defs","children":[{"nodeType":"linearGradient","gradientTransform":[{"type":"translate","args":[0,0]},{"type":"translate","args":[1.6126757375078313E-09,4.4407901534569945E-09]},{"type":"scale","args":[0.99985668636835379,0.9991777870505052]},{"type":"rotate","args":[90,0.5,0.5]}],"id":"gradient-fill-181","children":[{"nodeType":"stop","offset":"0%","stop-color":"#EFEFEF","stop-opacity":1},{"nodeType":"stop","offset":"100%","stop-color":"#D3D3D3","stop-opacity":1}]},{"nodeType":"filter","id":"filter-183","children":[{"nodeType":"feFlood","result":"floodOut","flood-color":"#000000","flood-opacity":0.4},{"nodeType":"feGaussianBlur","result":"gaussOut","in":"SourceAlpha","stdDeviation":[1.75,1.75]},{"nodeType":"feComposite","in":"floodOut","in2":"gaussOut","operator":"in"}],"filterUnits":"userSpaceOnUse","x":-11.25,"y":-11.25,"width":645.5,"height":250.5}]},{"nodeType":"use","transform":[{"type":"translate","args":[0,0]},{"type":"scale","args":[1,1]}],"xlink:href":"#pathwrap-182","filter":"url(#filter-183)","data-angle":90,"data-distance":4,"data-height":228,"data-scale":1,"data-adornment-type":"drop-shadow","data-width":623},{"nodeType":"g","id":"pathwrap-182","children":[{"nodeType":"path","d":"M608.237,1E-06C614.782593,-1.1E-05 620.088867,5.306235 620.088867,11.851848 620.088867,11.85185 620.088867,11.851852 620.088867,11.851854L620.088867,11.851854L620.088867,213.333298C620.088867,219.878906 614.782654,225.18515 608.237061,225.18515L608.237061,225.18515L11.851855,225.18515C5.306259,225.185165 3E-06,219.878906 0,213.333313L0,213.333313L-1E-06,11.851858C-5E-06,5.306263 5.306244,5E-06 11.851839,-1E-06z","id":"path-184","fill":"url(#gradient-fill-181)","stroke-width":1,"stroke":"#B3B2B2","stroke-opacity":1,"stroke-linecap":"flat","stroke-linejoin":"round"},{"nodeType":"path","d":"M607.342285,1C613.829773,0.999989 619.088867,6.259107 619.088928,12.746585 619.088928,12.746587 619.088928,12.74659 619.088928,12.746592L619.088928,12.746592L619.088928,212.438568C619.088928,218.926041 613.829773,224.185165 607.342346,224.185165L607.342346,224.185165L12.746593,224.185165C6.259131,224.185165 1.000003,218.926041 1,212.438583L1,212.438583L1,12.746595C0.999996,6.259135 6.259116,1.000006 12.746576,0.999999z","id":"path-185","fill":"none","stroke-width":1,"stroke":"#FFFFFF","stroke-opacity":0.4,"stroke-linecap":"flat","stroke-linejoin":"round"}]}],"className":"eventable"},"commandset-80":{"nodeType":"g","children":[{"nodeType":"defs","children":[{"nodeType":"filter","id":"filter-189","children":[{"nodeType":"feFlood","result":"floodOut","flood-color":"#C2C2C2","flood-opacity":1},{"nodeType":"feGaussianBlur","result":"gaussOut","in":"SourceAlpha","stdDeviation":[0.34999999403953552,0.34999999403953552]},{"nodeType":"feComposite","in":"floodOut","in2":"gaussOut","operator":"in"}],"filterUnits":"userSpaceOnUse","x":-2.25,"y":-2.25,"width":576.5,"height":7.5}]},{"nodeType":"use","transform":[{"type":"translate","args":[0,0]},{"type":"scale","args":[1,1]}],"xlink:href":"#pathwrap-188","filter":"url(#filter-189)","data-angle":90,"data-distance":1,"data-height":3,"data-scale":1,"data-adornment-type":"drop-shadow","data-width":572},{"nodeType":"g","id":"pathwrap-188","children":[{"nodeType":"line","id":"line-187","x1":0,"y1":0,"x2":568.889,"y2":0,"stroke-width":1,"stroke":"#FAFAFA","stroke-opacity":1,"stroke-linecap":"flat","stroke-linejoin":"round"},{"nodeType":"line","id":"line-190","x1":0.5,"y1":0.5,"x2":568.389,"y2":-0.5,"stroke-width":1,"stroke":"#FFFFFF","stroke-opacity":0.4,"stroke-linecap":"flat","stroke-linejoin":"round"}]}],"className":"eventable"},"commandset-81":{"nodeType":"g","children":[{"nodeType":"g","id":"shape-191","children":[{"nodeType":"path","d":"M0,0L568.888916015625,0 568.888916015625,45.037036895752 0,45.037036895752z","id":"path-191","fill":"none"}]},{"nodeType":"g","id":"shape-192","children":[{"nodeType":"use","transform":[{"type":"rotate","args":[0]}],"id":"text-192","data-reference-type":"text","data-reference-id":"01","data-shadow":false,"data-rotation":0,"x":0,"y":0}],"className":"uneventable"}],"className":"eventable"},"commandset-82":{"nodeType":"g","children":[{"nodeType":"text","font-family":"Open SansBold CharsBold3EB52B46","font-size":"24px","fill":"#454545","fill-opacity":1,"children":[{"nodeType":"tspan","x":"10 18 34 46 61 72 83 97 109 119","y":32,"children":["Incorrect"]}]}]},"commandset-83":{"nodeType":"g","children":[{"nodeType":"g","id":"shape-193","children":[{"nodeType":"path","d":"M0,0L568.888916015625,0 568.888916015625,91.2592620849609 0,91.2592620849609z","id":"path-193","fill":"none"}]},{"nodeType":"g","id":"shape-194","children":[{"nodeType":"use","transform":[{"type":"rotate","args":[0]}],"id":"text-194","data-reference-type":"text","data-reference-id":"01","data-shadow":false,"data-rotation":0,"x":0,"y":0}],"className":"uneventable"}],"className":"eventable"},"commandset-84":{"nodeType":"g","children":[{"nodeType":"text","font-family":"Open Sans Charset1_ 6mxB103C923","font-size":"23px","fill":"#454545","fill-opacity":1,"children":[{"nodeType":"tspan","x":"10 23 37 51 57 71 77 91 97 111 125 133 139 150 163 169 182 193 201 207 215 229 242 248 259 273 282 291 304 315 323 329 338 351 362 376 390 404 415 428 434","y":30,"children":["You\\tdid\\tnot\\tselect\\tthe\\tcorrect\\tresponse."]}]}]},"commandset-85":{"nodeType":"g","children":[{"nodeType":"defs","children":[{"nodeType":"linearGradient","gradientTransform":[{"type":"translate","args":[0,0]},{"type":"translate","args":[7.5714009528286451E-15,2.3931016029181839E-13]},{"type":"scale","args":[1.0056498042090296,1.0285715406768299]},{"type":"rotate","args":[90,0.5,0.5]}],"id":"gradient-fill-196","children":[{"nodeType":"stop","offset":"0%","stop-color":"#6EB3D7","stop-opacity":1},{"nodeType":"stop","offset":"0%","stop-color":"#6EB3D7","stop-opacity":1},{"nodeType":"stop","offset":"100%","stop-color":"#2F4EA2","stop-opacity":1},{"nodeType":"stop","offset":"100%","stop-color":"#2F4EA2","stop-opacity":1}]},{"nodeType":"filter","id":"filter-198","children":[{"nodeType":"feFlood","result":"floodOut","flood-color":"#000000","flood-opacity":0.29},{"nodeType":"feGaussianBlur","result":"gaussOut","in":"SourceAlpha","stdDeviation":[1.75,1.75]},{"nodeType":"feComposite","in":"floodOut","in2":"gaussOut","operator":"in"}],"filterUnits":"userSpaceOnUse","x":-11.25,"y":-11.25,"width":203,"height":61}]},{"nodeType":"use","transform":[{"type":"translate","args":[0,0]},{"type":"scale","args":[1,1]}],"xlink:href":"#pathwrap-197","filter":"url(#filter-198)","data-angle":90,"data-distance":4,"data-height":38.5,"data-scale":1,"data-adornment-type":"drop-shadow","data-width":180.5},{"nodeType":"g","id":"pathwrap-197","children":[{"nodeType":"g","id":"shape-199","children":[{"nodeType":"path","d":"M171.999985,0C174.761414,-5E-06 176.999985,2.238568 176.999985,4.999998 176.999985,4.999999 176.999985,5 176.999985,5.000001L176.999985,5.000001L176.999985,29.999998C176.999985,32.761421 174.761414,34.999996 172,34.999996L172,34.999996L5.000001,34.999996C2.238578,35 2E-06,32.761425 0,30.000002L0,30.000002L0,5.000003C-2E-06,2.23858 2.238572,3E-06 4.999995,0z","id":"path-199","fill":"url(#gradient-fill-196)","stroke-width":1,"stroke":"#000000","stroke-opacity":0.4,"stroke-linecap":"flat","stroke-linejoin":"round"}]},{"nodeType":"g","id":"shape-200","children":[{"nodeType":"use","transform":[{"type":"rotate","args":[0]}],"id":"text-200","data-reference-type":"text","data-reference-id":"01","data-shadow":false,"data-rotation":0,"x":0,"y":0}],"className":"uneventable"}]}],"className":"eventable"},"commandset-86":{"nodeType":"g","children":[{"nodeType":"defs","children":[{"nodeType":"linearGradient","gradientTransform":[{"type":"translate","args":[0,0]},{"type":"translate","args":[7.5714009528286451E-15,2.3931016029181839E-13]},{"type":"scale","args":[1.0056498042090296,1.0285715406768299]},{"type":"rotate","args":[90,0.5,0.5]}],"id":"gradient-fill-202","children":[{"nodeType":"stop","offset":"0%","stop-color":"#FAC062","stop-opacity":1},{"nodeType":"stop","offset":"0%","stop-color":"#FAC062","stop-opacity":1},{"nodeType":"stop","offset":"100%","stop-color":"#F36C2A","stop-opacity":1},{"nodeType":"stop","offset":"100%","stop-color":"#F36C2A","stop-opacity":1}]},{"nodeType":"filter","id":"filter-204","children":[{"nodeType":"feFlood","result":"floodOut","flood-color":"#000000","flood-opacity":0.29},{"nodeType":"feGaussianBlur","result":"gaussOut","in":"SourceAlpha","stdDeviation":[1.75,1.75]},{"nodeType":"feComposite","in":"floodOut","in2":"gaussOut","operator":"in"}],"filterUnits":"userSpaceOnUse","x":-11.25,"y":-11.25,"width":203,"height":61}]},{"nodeType":"use","transform":[{"type":"translate","args":[0,0]},{"type":"scale","args":[1,1]}],"xlink:href":"#pathwrap-203","filter":"url(#filter-204)","data-angle":90,"data-distance":4,"data-height":38.5,"data-scale":1,"data-adornment-type":"drop-shadow","data-width":180.5},{"nodeType":"g","id":"pathwrap-203","children":[{"nodeType":"g","id":"shape-205","children":[{"nodeType":"path","d":"M171.999985,0C174.761414,-5E-06 176.999985,2.238568 176.999985,4.999998 176.999985,4.999999 176.999985,5 176.999985,5.000001L176.999985,5.000001L176.999985,29.999998C176.999985,32.761421 174.761414,34.999996 172,34.999996L172,34.999996L5.000001,34.999996C2.238578,35 2E-06,32.761425 0,30.000002L0,30.000002L0,5.000003C-2E-06,2.23858 2.238572,3E-06 4.999995,0z","id":"path-205","fill":"url(#gradient-fill-202)","stroke-width":1,"stroke":"#000000","stroke-opacity":0.4,"stroke-linecap":"flat","stroke-linejoin":"round"}]},{"nodeType":"g","id":"shape-206","children":[{"nodeType":"use","transform":[{"type":"rotate","args":[0]}],"id":"text-206","data-reference-type":"text","data-reference-id":"01","data-shadow":false,"data-rotation":0,"x":0,"y":0}],"className":"uneventable"}]}],"className":"eventable"},"commandset-87":{"nodeType":"g","children":[{"nodeType":"text","font-family":"Open SansBold CharsBold3EB52B46","font-size":"22px","fill":"#FFFFFF","fill-opacity":1,"children":[{"nodeType":"tspan","x":"39 53 67 81 91 98 112 126 139","y":27,"children":["Continue"]}]}]},"commandset-88":{"nodeType":"g","children":[{"nodeType":"text","font-family":"Open SansBold CharsBold3EB52B46","font-size":"24px","fill":"#454545","fill-opacity":1,"children":[{"nodeType":"tspan","x":"10 25 40 51 62 76 88 98","y":32,"children":["Correct"]}]}]},"commandset-89":{"nodeType":"g","children":[{"nodeType":"text","font-family":"Open Sans Charset1_ 6mxB103C923","font-size":"23px","fill":"#454545","fill-opacity":1,"children":[{"nodeType":"tspan","x":"10 23 37 50 58 63 74 80 89 95 108 122 130 136 142 148 161 175 189 195 206 219 225 238 249 257 270 284 290 298 312 325 331 342 356 365 374 387 398 406 412 421 434 445 459 473 487 498 511 517","y":30,"children":["That\'s\\tright!\\t\\tYou\\tselected\\tthe\\tcorrect\\tresponse."]}]}]},"commandset-90":{"nodeType":"g","children":[{"nodeType":"defs","children":[{"nodeType":"linearGradient","gradientTransform":[{"type":"translate","args":[0,0]},{"type":"translate","args":[7.5809183788717029E-15,2.4238809292297893E-13]},{"type":"scale","args":[1.0069139292628215,1.0418007069799729]},{"type":"rotate","args":[90,0.5,0.5]}],"id":"gradient-fill-208","children":[{"nodeType":"stop","offset":"0%","stop-color":"#6EB3D7","stop-opacity":1},{"nodeType":"stop","offset":"0%","stop-color":"#6EB3D7","stop-opacity":1},{"nodeType":"stop","offset":"100%","stop-color":"#2F4EA2","stop-opacity":1},{"nodeType":"stop","offset":"100%","stop-color":"#2F4EA2","stop-opacity":1}]},{"nodeType":"filter","id":"filter-210","children":[{"nodeType":"feFlood","result":"floodOut","flood-color":"#000000","flood-opacity":0.29},{"nodeType":"feGaussianBlur","result":"gaussOut","in":"SourceAlpha","stdDeviation":[1.75,1.75]},{"nodeType":"feComposite","in":"floodOut","in2":"gaussOut","operator":"in"}],"filterUnits":"userSpaceOnUse","x":-11.25,"y":-11.25,"width":203,"height":61}]},{"nodeType":"use","transform":[{"type":"translate","args":[0,0]},{"type":"scale","args":[1,1]}],"xlink:href":"#pathwrap-209","filter":"url(#filter-210)","data-angle":90,"data-distance":4,"data-height":38.5,"data-scale":1,"data-adornment-type":"drop-shadow","data-width":180.5},{"nodeType":"g","id":"pathwrap-209","children":[{"nodeType":"g","id":"shape-211","children":[{"nodeType":"path","d":"M171.777771,0C174.5392,-5E-06 176.777771,2.238568 176.777771,4.999998 176.777771,4.999999 176.777771,5 176.777771,5.000001L176.777771,5.000001L176.777771,29.555555C176.777771,32.316978 174.5392,34.555553 171.777786,34.555553L171.777786,34.555553L5.000001,34.555553C2.238578,34.555557 2E-06,32.316982 0,29.555559L0,29.555559L0,5.000003C-2E-06,2.23858 2.238572,3E-06 4.999995,0z","id":"path-211","fill":"url(#gradient-fill-208)","stroke-width":1,"stroke":"#000000","stroke-opacity":0.4,"stroke-linecap":"flat","stroke-linejoin":"round"}]},{"nodeType":"g","id":"shape-212","children":[{"nodeType":"use","transform":[{"type":"rotate","args":[0]}],"id":"text-212","data-reference-type":"text","data-reference-id":"01","data-shadow":false,"data-rotation":0,"x":0,"y":0}],"className":"uneventable"}]}],"className":"eventable"},"commandset-91":{"nodeType":"g","children":[{"nodeType":"defs","children":[{"nodeType":"linearGradient","gradientTransform":[{"type":"translate","args":[0,0]},{"type":"translate","args":[7.5809183788717029E-15,2.4238809292297893E-13]},{"type":"scale","args":[1.0069139292628215,1.0418007069799729]},{"type":"rotate","args":[90,0.5,0.5]}],"id":"gradient-fill-214","children":[{"nodeType":"stop","offset":"0%","stop-color":"#FAC062","stop-opacity":1},{"nodeType":"stop","offset":"0%","stop-color":"#FAC062","stop-opacity":1},{"nodeType":"stop","offset":"100%","stop-color":"#F36C2A","stop-opacity":1},{"nodeType":"stop","offset":"100%","stop-color":"#F36C2A","stop-opacity":1}]},{"nodeType":"filter","id":"filter-216","children":[{"nodeType":"feFlood","result":"floodOut","flood-color":"#000000","flood-opacity":0.29},{"nodeType":"feGaussianBlur","result":"gaussOut","in":"SourceAlpha","stdDeviation":[1.75,1.75]},{"nodeType":"feComposite","in":"floodOut","in2":"gaussOut","operator":"in"}],"filterUnits":"userSpaceOnUse","x":-11.25,"y":-11.25,"width":203,"height":61}]},{"nodeType":"use","transform":[{"type":"translate","args":[0,0]},{"type":"scale","args":[1,1]}],"xlink:href":"#pathwrap-215","filter":"url(#filter-216)","data-angle":90,"data-distance":4,"data-height":38.5,"data-scale":1,"data-adornment-type":"drop-shadow","data-width":180.5},{"nodeType":"g","id":"pathwrap-215","children":[{"nodeType":"g","id":"shape-217","children":[{"nodeType":"path","d":"M171.777771,0C174.5392,-5E-06 176.777771,2.238568 176.777771,4.999998 176.777771,4.999999 176.777771,5 176.777771,5.000001L176.777771,5.000001L176.777771,29.555555C176.777771,32.316978 174.5392,34.555553 171.777786,34.555553L171.777786,34.555553L5.000001,34.555553C2.238578,34.555557 2E-06,32.316982 0,29.555559L0,29.555559L0,5.000003C-2E-06,2.23858 2.238572,3E-06 4.999995,0z","id":"path-217","fill":"url(#gradient-fill-214)","stroke-width":1,"stroke":"#000000","stroke-opacity":0.4,"stroke-linecap":"flat","stroke-linejoin":"round"}]},{"nodeType":"g","id":"shape-218","children":[{"nodeType":"use","transform":[{"type":"rotate","args":[0]}],"id":"text-218","data-reference-type":"text","data-reference-id":"01","data-shadow":false,"data-rotation":0,"x":0,"y":0}],"className":"uneventable"}]}],"className":"eventable"},"commandset-92":{"nodeType":"g","children":[{"nodeType":"defs","children":[{"nodeType":"filter","id":"filter-220","children":[{"nodeType":"feFlood","result":"floodOut","flood-color":"#000000","flood-opacity":0.84},{"nodeType":"feGaussianBlur","result":"gaussOut","in":"SourceAlpha","stdDeviation":[1.0499999523162842,1.0499999523162842]},{"nodeType":"feComposite","in":"floodOut","in2":"gaussOut","operator":"in"}],"filterUnits":"userSpaceOnUse","x":-6.75,"y":-6.75,"width":717.5,"height":78.5}]},{"nodeType":"use","transform":[{"type":"translate","args":[0,0]},{"type":"scale","args":[1,1]}],"xlink:href":"#pathwrap-219","filter":"url(#filter-220)","data-angle":45,"data-distance":3,"data-height":65,"data-scale":1,"data-adornment-type":"drop-shadow","data-width":704},{"nodeType":"g","id":"pathwrap-219","children":[{"nodeType":"g","id":"shape-221","children":[{"nodeType":"path","d":"M0,0L704,0 704,65 0,65z","id":"path-221","fill":"none"}]},{"nodeType":"g","id":"shape-222","children":[{"nodeType":"use","transform":[{"type":"rotate","args":[0]}],"id":"text-222","data-reference-type":"text","data-reference-id":"01","data-shadow":false,"data-rotation":0,"x":0,"y":0}],"className":"uneventable"}]}],"className":"eventable"},"commandset-93":{"nodeType":"g","children":[{"nodeType":"text","font-family":"Open SansBold CharsBold3EB52B46","font-size":"40px","fill":"#FFFFFF","fill-opacity":1,"children":[{"nodeType":"tspan","x":"10 33 59 83 93 115 132 157 175 198 208 233 248 258 281 315 340 350 373 396 406 431 455 479 497 510 542 554 579 589 616 641 664 684 694","y":48,"children":["The Story o Two 14 Year-Old Boys "]}]}]},"commandset-94":{"nodeType":"g","children":[{"nodeType":"path","d":"M0,0L376,0 376,318 0,318z","id":"path-224","fill":"none"},{"nodeType":"image","transform":[{"type":"scale","args":[0.54100722074508667,0.54081630706787109]}],"id":"image-223","data-original-image":"01","x":0,"y":0,"opacity":1}],"className":"eventable"},"commandset-95":{"nodeType":"g","children":[{"nodeType":"g","id":"shape-225","children":[{"nodeType":"path","d":"M0,0L480,0 480,110 0,110z","id":"path-225","fill":"none"}]},{"nodeType":"g","id":"shape-226","children":[{"nodeType":"use","transform":[{"type":"rotate","args":[0]}],"id":"text-226","data-reference-type":"text","data-reference-id":"01","data-shadow":false,"data-rotation":0,"x":0,"y":0}],"className":"uneventable"}],"className":"eventable"},"commandset-96":{"nodeType":"g","children":[{"nodeType":"text","font-family":"Wingdings Charset1_ 5Wd6ED08F12","font-size":"21px","fill":"#17375E","fill-opacity":1,"children":[{"nodeType":"tspan","x":"10 20","y":25,"children":["§"]}]},{"nodeType":"text","font-family":"Open Sans Charset1_ 6mxB103C923","font-size":"21px","fill":"#17375E","fill-opacity":1,"children":[{"nodeType":"tspan","x":"20 46","y":25,"children":["\\t"]}]},{"nodeType":"text","font-family":"Articulate Charset1_ 5aE376D782","font-size":"21px","fill":"#17375E","fill-opacity":1,"children":[{"nodeType":"tspan","x":"46 58 76 89 95 107 119 125 136 144 150 163 169 182 188 201 214 225 233 239 245 251 264 270 283 291 303 316 322 328 341 347 355 368 380 386 394 406 425 437 443","y":25,"children":["Two 14 yr old boys, injured in the same "]}]},{"nodeType":"text","font-family":"Articulate Charset1_ 5aE376D782","font-size":"21px","fill":"#17375E","fill-opacity":1,"children":[{"nodeType":"tspan","x":"46 65 78 86 99 107 113 124 136 149 155 164 170 182 188 197 210 216 222 228 236 242 255 268 274 280 298 304 312 325 331 343 349 368 381 389 397 403","y":50,"children":["motor vehicle collision, with almost "]}]},{"nodeType":"text","font-family":"Articulate Charset1_ 5aE376D782","font-size":"21px","fill":"#17375E","fill-opacity":1,"children":[{"nodeType":"tspan","x":"46 52 65 77 90 98 104 113 125 131 137 143 156 162 175 183 189 201 209 215 221 233 241 249 255 266 278 291 297 303 316 322 334 340 353 365 378 384 396 404 412 418 427 433 445 460 466","y":75,"children":["identical injuries, arrived in a pediatric ED "]}]},{"nodeType":"text","font-family":"Articulate Charset1_ 5aE376D782","font-size":"21px","fill":"#17375E","fill-opacity":1,"children":[{"nodeType":"tspan","x":"46 58 66 72 84 90 109 122 130 138 144 152 165 177 183 191 203 222 234 240 248 254 273 285 291","y":100,"children":["at almost the same time."]}]}]},"commandset-97":{"nodeType":"g","children":[{"nodeType":"text","font-family":"Wingdings Charset1_ 5Wd6ED08F12","font-size":"21px","fill":"#17375E","fill-opacity":1,"children":[{"nodeType":"tspan","x":"10 20","y":25,"children":["§"]}]},{"nodeType":"text","font-family":"Open Sans Charset1_ 6mxB103C923","font-size":"21px","fill":"#17375E","fill-opacity":1,"children":[{"nodeType":"tspan","x":"20 46","y":25,"children":["\\t"]}]},{"nodeType":"text","font-family":"Articulate Charset1_ 5aE376D782","font-size":"21px","fill":"#17375E","fill-opacity":1,"children":[{"nodeType":"tspan","x":"46 58 71 83 89 102 115 126 132 150 163 176 182 194 202 210 216 227 239 252 258 266 272 280 288 296 302 308 326 338 346 352 360 372 384 397 403 416 427 433 441 454 466 472","y":25,"children":["The boy who arrived first, was seen by the "]}]},{"nodeType":"text","font-family":"Articulate Charset1_ 5aE376D782","font-size":"21px","fill":"#17375E","fill-opacity":1,"children":[{"nodeType":"tspan","x":"46 59 67 73 92 104 112 123 129 137 145 157 170 189 201 207 215 227 239 258 264 270 283 296 302 311 323 329 340 346 354 362 374 387 393 399 405 416 428 441 447 453","y":50,"children":["primary trauma team, quickly stabilized, "]}]},{"nodeType":"text","font-family":"Articulate Charset1_ 5aE376D782","font-size":"21px","fill":"#17375E","fill-opacity":1,"children":[{"nodeType":"tspan","x":"46 64 76 89 97 103 111 124 130 138 151 163 169 185 198 204 216 229 242 248 256 269 281 294 300 308 321 333 339 351 357 370 385 391 403 416 429 435","y":75,"children":["went to the OR and then the PICU and "]}]},{"nodeType":"text","font-family":"Articulate Charset1_ 5aE376D782","font-size":"21px","fill":"#17375E","fill-opacity":1,"children":[{"nodeType":"tspan","x":"46 59 65 73 79 98 110 118 130 136 147 153 161 174 182 193 199 210 222 235 241","y":100,"children":["ultimately survived."]}]}]},"commandset-98":{"nodeType":"g","children":[{"nodeType":"g","id":"shape-227","children":[{"nodeType":"path","d":"M0,0L480,0 480,85 0,85z","id":"path-227","fill":"none"}]},{"nodeType":"g","id":"shape-228","children":[{"nodeType":"use","transform":[{"type":"rotate","args":[0]}],"id":"text-228","data-reference-type":"text","data-reference-id":"01","data-shadow":false,"data-rotation":0,"x":0,"y":0}],"className":"uneventable"}],"className":"eventable"},"commandset-99":{"nodeType":"g","children":[{"nodeType":"text","font-family":"Wingdings Charset1_ 5Wd6ED08F12","font-size":"21px","fill":"#17375E","fill-opacity":1,"children":[{"nodeType":"tspan","x":"10 20","y":25,"children":["§"]}]},{"nodeType":"text","font-family":"Open Sans Charset1_ 6mxB103C923","font-size":"21px","fill":"#17375E","fill-opacity":1,"children":[{"nodeType":"tspan","x":"20 46","y":25,"children":["\\t"]}]},{"nodeType":"text","font-family":"Articulate Charset1_ 5aE376D782","font-size":"21px","fill":"#17375E","fill-opacity":1,"children":[{"nodeType":"tspan","x":"46 58 71 83 89 97 109 118 131 144 157 163 176 188 196 202 214 227 235 241 253 261 269 275 286 298 311 317 329 335 343 355 373 379 398 404 417 430 438 450 458 464","y":25,"children":["The second patient arrived a few minutes "]}]},{"nodeType":"text","font-family":"Articulate Charset1_ 5aE376D782","font-size":"21px","fill":"#17375E","fill-opacity":1,"children":[{"nodeType":"tspan","x":"46 52 64 72 84 92 98 110 123 136 142 160 172 180 186 192 205 211 219 225 237 243 249 260 266 278 289 301 307 320 332 340 352 365 371 384 395 401 409 422 434 440","y":50,"children":["later and was initially evaluated by the "]}]},{"nodeType":"text","font-family":"Articulate Charset1_ 5aE376D782","font-size":"21px","fill":"#17375E","fill-opacity":1,"children":[{"nodeType":"tspan","x":"46 59 71 80 92 98 111 124 130 138 146 158 171 190 202 208 216 228 240 259 265 271","y":75,"children":["back up trauma team. "]}]}]},"commandset-100":{"nodeType":"g","children":[{"nodeType":"path","d":"M0,0L428,0 428,285 0,285z","id":"path-230","fill":"none"},{"nodeType":"image","transform":[{"type":"scale","args":[0.5,0.49912434816360474]}],"id":"image-229","data-original-image":"01","x":0,"y":0,"opacity":1}],"className":"eventable"},"commandset-101":{"nodeType":"g","children":[{"nodeType":"g","id":"shape-231","children":[{"nodeType":"path","d":"M0,0L168,0 168,28 0,28z","id":"path-231","fill":"none"}]},{"nodeType":"g","id":"shape-232","children":[{"nodeType":"use","transform":[{"type":"rotate","args":[0]}],"id":"text-232","data-reference-type":"text","data-reference-id":"01","data-shadow":false,"data-rotation":0,"x":0,"y":0}],"className":"uneventable"}],"className":"eventable"},"commandset-102":{"nodeType":"g","children":[{"nodeType":"text","font-family":"Open Sans Charset1_ 6mxB103C923","font-size":"13px","fill":"#595959","fill-opacity":1,"children":[{"nodeType":"tspan","x":"10 18 26 34 39 47 50 53 61 64 71 78 86 93 100 103 109 117 129","y":19,"children":["Photo:\\tPixabay.com"]}]}]},"commandset-103":{"nodeType":"g","children":[{"nodeType":"path","d":"M-1,-1L426,-1 426,282 -1,282z","id":"path-234","fill":"none","stroke-width":2,"stroke":"#1F497D","stroke-opacity":1,"stroke-linecap":"flat","stroke-linejoin":"round"},{"nodeType":"image","transform":[{"type":"scale","args":[0.5,0.50089126825332642]}],"id":"image-233","data-original-image":"01","x":0,"y":0,"opacity":1}],"className":"eventable"},"commandset-104":{"nodeType":"g","children":[{"nodeType":"defs","children":[{"nodeType":"filter","id":"filter-236","children":[{"nodeType":"feFlood","result":"floodOut","flood-color":"#000000","flood-opacity":0.84},{"nodeType":"feGaussianBlur","result":"gaussOut","in":"SourceAlpha","stdDeviation":[1.0499999523162842,1.0499999523162842]},{"nodeType":"feComposite","in":"floodOut","in2":"gaussOut","operator":"in"}],"filterUnits":"userSpaceOnUse","x":-6.75,"y":-6.75,"width":854.5,"height":78.5}]},{"nodeType":"use","transform":[{"type":"translate","args":[0,0]},{"type":"scale","args":[1,1]}],"xlink:href":"#pathwrap-235","filter":"url(#filter-236)","data-angle":45,"data-distance":3,"data-height":65,"data-scale":1,"data-adornment-type":"drop-shadow","data-width":841},{"nodeType":"g","id":"pathwrap-235","children":[{"nodeType":"g","id":"shape-237","children":[{"nodeType":"path","d":"M0,0L841,0 841,65 0,65z","id":"path-237","fill":"none"}]},{"nodeType":"g","id":"shape-238","children":[{"nodeType":"use","transform":[{"type":"rotate","args":[0]}],"id":"text-238","data-reference-type":"text","data-reference-id":"01","data-shadow":false,"data-rotation":0,"x":0,"y":0}],"className":"uneventable"}]}],"className":"eventable"},"commandset-105":{"nodeType":"g","children":[{"nodeType":"text","font-family":"Open SansBold CharsBold3EB52B46","font-size":"40px","fill":"#FFFFFF","fill-opacity":1,"children":[{"nodeType":"tspan","x":"10 33 59 83 93 115 132 157 175 198 208 233 248 258 281 315 340 350 373 396 406 431 455 479 497 510 542 554 579 589 616 641 664 684 694 707 717 742 767 793 810 821 831","y":48,"children":["The Story o Two 14 Year-Old Boys - Cont. "]}]}]},"commandset-106":{"nodeType":"g","children":[{"nodeType":"g","id":"shape-239","children":[{"nodeType":"path","d":"M0,0L904,0 904,60 0,60z","id":"path-239","fill":"none"}]},{"nodeType":"g","id":"shape-240","children":[{"nodeType":"use","transform":[{"type":"rotate","args":[0]}],"id":"text-240","data-reference-type":"text","data-reference-id":"01","data-shadow":false,"data-rotation":0,"x":0,"y":0}],"className":"uneventable"}],"className":"eventable"},"commandset-107":{"nodeType":"g","children":[{"nodeType":"text","font-family":"Wingdings Charset1_ 5Wd6ED08F12","font-size":"21px","fill":"#17375E","fill-opacity":1,"children":[{"nodeType":"tspan","x":"10 20","y":25,"children":["§"]}]},{"nodeType":"text","font-family":"Open Sans Charset1_ 6mxB103C923","font-size":"21px","fill":"#17375E","fill-opacity":1,"children":[{"nodeType":"tspan","x":"20 46","y":25,"children":["\\t"]}]},{"nodeType":"text","font-family":"Articulate Charset1_ 5aE376D782","font-size":"21px","fill":"#17375E","fill-opacity":1,"children":[{"nodeType":"tspan","x":"46 58 71 83 91 103 109 122 130 143 154 160 173 185 193 201 207 225 237 245 257 263 271 284 290 296 307 313 326 339 351 357 363 371 377 389 402 408 416 429 435 444 456 464 476 482 490 503 511 517 525 538 550 556 569 581 589 595 607 620 628 634 640 653 666 674 680 698 710 718 730 743 749 757 763 775 786 799 811 820 828 834 847 860 866 874 887 893","y":25,"children":["These providers were fully qualified to care for the patient, but weren’t expecting to "]}]},{"nodeType":"text","font-family":"Articulate Charset1_ 5aE376D782","font-size":"21px","fill":"#17375E","fill-opacity":1,"children":[{"nodeType":"tspan","x":"46 59 71 77 90 103 109 122 135 141 147 155 161 169 182 194 202 208 221 233 244 250 256","y":50,"children":["be doing it that day. "]}]}]},"commandset-108":{"nodeType":"g","children":[{"nodeType":"text","font-family":"Wingdings Charset1_ 5Wd6ED08F12","font-size":"21px","fill":"#17375E","fill-opacity":1,"children":[{"nodeType":"tspan","x":"10 20","y":25,"children":["§"]}]},{"nodeType":"text","font-family":"Open Sans Charset1_ 6mxB103C923","font-size":"21px","fill":"#17375E","fill-opacity":1,"children":[{"nodeType":"tspan","x":"20 46","y":25,"children":["\\t"]}]},{"nodeType":"text","font-family":"Articulate Charset1_ 5aE376D782","font-size":"21px","fill":"#17375E","fill-opacity":1,"children":[{"nodeType":"tspan","x":"46 58 71 77 85 91 104 116 124 130 142 155 163 169 182 194 207 213 221 233 244 256 264 276 282 288 301 307 320 328 334 346 354 360 372 385 398 404 410 423 429 442 450 456 468 476 482 490 503 515 523 529 541 549 561 567 575 587 593 605 613 619 630 642 648 659 665 678 691 704 712 725 737 743 749 757 770 778 784 796 802 815 827 840 846 858 866 874 880 889 895","y":25,"children":["This patient had severe injuries and injuries that are relatively unusual for a pediatric "]}]},{"nodeType":"text","font-family":"Articulate Charset1_ 5aE376D782","font-size":"21px","fill":"#17375E","fill-opacity":1,"children":[{"nodeType":"tspan","x":"46 59 71 79 85 97 110 118 124 130 136 151 163 169 181 187 195 208 214 227 239 252 258 270 283 289 302 315 323 331 343 356 362 374 380 393 405 411 422 428 437 443 451 459 471 480 488 501 509 521 527","y":50,"children":["patient.  He also had an unstable pelvic fracture."]}]}]},"commandset-109":{"nodeType":"g","children":[{"nodeType":"g","id":"shape-241","children":[{"nodeType":"path","d":"M0,0L904,0 904,35 0,35z","id":"path-241","fill":"none"}]},{"nodeType":"g","id":"shape-242","children":[{"nodeType":"use","transform":[{"type":"rotate","args":[0]}],"id":"text-242","data-reference-type":"text","data-reference-id":"01","data-shadow":false,"data-rotation":0,"x":0,"y":0}],"className":"uneventable"}],"className":"eventable"},"commandset-110":{"nodeType":"g","children":[{"nodeType":"text","font-family":"Wingdings Charset1_ 5Wd6ED08F12","font-size":"21px","fill":"#17375E","fill-opacity":1,"children":[{"nodeType":"tspan","x":"10 20","y":25,"children":["§"]}]},{"nodeType":"text","font-family":"Open Sans Charset1_ 6mxB103C923","font-size":"21px","fill":"#17375E","fill-opacity":1,"children":[{"nodeType":"tspan","x":"20 46","y":25,"children":["\\t"]}]},{"nodeType":"text","font-family":"Articulate Charset1_ 5aE376D782","font-size":"21px","fill":"#17375E","fill-opacity":1,"children":[{"nodeType":"tspan","x":"46 61 73 79 91 99 107 113 124 136 149 155 167 175 181 189 202 214 220 232 247 253 265 283 295 307 319 325 337 350 363 369 377 389 395 407 413 426 439 445 451 464 477 485 491 504 516 522 535 547 560 566 578 590 598 604 615 621 629 635 648 661 669 675 688 696 702 710 723 736 745 757 763 769","y":25,"children":["He arrived at the ED awake and talking, but he had early signs of shock. "]}]}]},"commandset-111":{"nodeType":"g","children":[{"nodeType":"text","font-family":"Wingdings Charset1_ 5Wd6ED08F12","font-size":"21px","fill":"#17375E","fill-opacity":1,"children":[{"nodeType":"tspan","x":"10 20","y":25,"children":["§"]}]},{"nodeType":"text","font-family":"Open Sans Charset1_ 6mxB103C923","font-size":"21px","fill":"#17375E","fill-opacity":1,"children":[{"nodeType":"tspan","x":"20 46","y":25,"children":["\\t"]}]},{"nodeType":"text","font-family":"Articulate Charset1_ 5aE376D782","font-size":"21px","fill":"#17375E","fill-opacity":1,"children":[{"nodeType":"tspan","x":"46 58 71 83 91 103 109 127 139 147 159 165 184 197 203 211 217 230 236 248 254 266 274 282 294 313 326 334 342 348 356 369 375 388 401 409 421 427 440 446 452 466 472 484 493 502 514 522 530 536 544 557 565 571 583 595 601 620 626 639 652 660 672 680 686 704 710 718 731 744 757 765 771 779 792 801 810 822 830 838 844","y":25,"children":["There were multiple attempts to obtain IV access for 45 minutes without success."]}]}]},"commandset-112":{"nodeType":"g","children":[{"nodeType":"g","id":"shape-243","children":[{"nodeType":"path","d":"M0,0L880,0 880,60 0,60z","id":"path-243","fill":"none"}]},{"nodeType":"g","id":"shape-244","children":[{"nodeType":"use","transform":[{"type":"rotate","args":[0]}],"id":"text-244","data-reference-type":"text","data-reference-id":"01","data-shadow":false,"data-rotation":0,"x":0,"y":0}],"className":"uneventable"}],"className":"eventable"},"commandset-113":{"nodeType":"g","children":[{"nodeType":"text","font-family":"Wingdings Charset1_ 5Wd6ED08F12","font-size":"21px","fill":"#17375E","fill-opacity":1,"children":[{"nodeType":"tspan","x":"10 20","y":25,"children":["§"]}]},{"nodeType":"text","font-family":"Open Sans Charset1_ 6mxB103C923","font-size":"21px","fill":"#17375E","fill-opacity":1,"children":[{"nodeType":"tspan","x":"20 46","y":25,"children":["\\t"]}]},{"nodeType":"text","font-family":"Articulate Charset1_ 5aE376D782","font-size":"21px","fill":"#17375E","fill-opacity":1,"children":[{"nodeType":"tspan","x":"46 52 65 71 79 85 97 103 109 120 126 132 140 146 158 171 184 196 208 216 228 241 247 255 268 280 288 294 302 315 327 335 347 353 371 383 391 397 409 415 428 440 446 458 469 475 481 494 500 513 519 531 544 557 570 578 584 597 610 616 624 637 649 655 668 680 686 697 703 712 718 726 734 746 755 763 776 784 796 802 808 821 834 842 848","y":25,"children":["Initially it appeared that there was a delay in diagnosing the pelvic fracture, but "]}]},{"nodeType":"text","font-family":"Articulate Charset1_ 5aE376D782","font-size":"21px","fill":"#17375E","fill-opacity":1,"children":[{"nodeType":"tspan","x":"46 54 67 73 81 87 105 117 125 131 144 157 165 171 179 187 200 212 218","y":50,"children":["this was not true."]}]}]},"commandset-114":{"nodeType":"g","children":[{"nodeType":"g","id":"shape-245","children":[{"nodeType":"path","d":"M0,0L880,0 880,85 0,85z","id":"path-245","fill":"none"}]},{"nodeType":"g","id":"shape-246","children":[{"nodeType":"use","transform":[{"type":"rotate","args":[0]}],"id":"text-246","data-reference-type":"text","data-reference-id":"01","data-shadow":false,"data-rotation":0,"x":0,"y":0}],"className":"uneventable"}],"className":"eventable"},"commandset-115":{"nodeType":"g","children":[{"nodeType":"text","font-family":"Wingdings Charset1_ 5Wd6ED08F12","font-size":"21px","fill":"#17375E","fill-opacity":1,"children":[{"nodeType":"tspan","x":"10 20","y":25,"children":["§"]}]},{"nodeType":"text","font-family":"Open Sans Charset1_ 6mxB103C923","font-size":"21px","fill":"#17375E","fill-opacity":1,"children":[{"nodeType":"tspan","x":"20 46","y":25,"children":["\\t"]}]},{"nodeType":"text","font-family":"Articulate Charset1_ 5aE376D782","font-size":"21px","fill":"#17375E","fill-opacity":1,"children":[{"nodeType":"tspan","x":"46 58 71 83 89 97 110 118 131 137 146 158 164 170 178 190 198 204 217 229 242 250 256 264 276 282 295 301 309 322 330 342 354 360 368 374 393 405 413 419 431 437 443 451 464 470 483 495 501 514 526 532 545 557 565 571 583 596 602 615 628 636 644 656 669 675 687 693 706 718 724 735 741 750 756 764 772 784 793 801 814 822 834 846 852 858","y":25,"children":["The surgical resident said three times “I think he has an unstable pelvic fracture”. "]}]},{"nodeType":"text","font-family":"Articulate Charset1_ 5aE376D782","font-size":"21px","fill":"#17375E","fill-opacity":1,"children":[{"nodeType":"tspan","x":"46 58 71 83 89 97 110 118 131 137 146 158 164 170 178 190 198 204 217 229 242 250 256 274 286 294 300 313 326 334 340 352 361 373 386 399 417 423 435 448 461 473 486 492 505 516 522 534 547 558 571 584 596 602 621 634 642 654 660 668 680 693 699 712 720 726 738 751 764 770 778 791 803 809","y":50,"children":["The surgical resident was not acknowledged by anyone more senior and the "]}]},{"nodeType":"text","font-family":"Articulate Charset1_ 5aE376D782","font-size":"21px","fill":"#17375E","fill-opacity":1,"children":[{"nodeType":"tspan","x":"46 54 67 75 88 94 103 115 121 127 135 147 155 161 174 186 199 207 213 226 232 245 251 264 277 285 291 303 316 329 347 353 366 379 397 403 415 423 431 443 452 460 466 477 489 495 506 512 524 532 540 552 560 568 574 586 599 612 618 630 638 647 659 665 677 685 697 703 716 728 736 742 751 764 777 786 798 806 819 827 833","y":75,"children":["surgical resident did not know how effectively assert and escalate her concerns."]}]}]},"commandset-116":{"nodeType":"g","children":[{"nodeType":"g","id":"shape-247","children":[{"nodeType":"path","d":"M0,0L880,0 880,35.0000305175781 0,35.0000305175781z","id":"path-247","fill":"none"}]},{"nodeType":"g","id":"shape-248","children":[{"nodeType":"use","transform":[{"type":"rotate","args":[0]}],"id":"text-248","data-reference-type":"text","data-reference-id":"01","data-shadow":false,"data-rotation":0,"x":0,"y":0}],"className":"uneventable"}],"className":"eventable"},"commandset-117":{"nodeType":"g","children":[{"nodeType":"text","font-family":"Wingdings Charset1_ 5Wd6ED08F12","font-size":"21px","fill":"#17375E","fill-opacity":1,"children":[{"nodeType":"tspan","x":"10 20","y":25,"children":["§"]}]},{"nodeType":"text","font-family":"Open Sans Charset1_ 6mxB103C923","font-size":"21px","fill":"#17375E","fill-opacity":1,"children":[{"nodeType":"tspan","x":"20 46","y":25,"children":["\\t"]}]},{"nodeType":"text","font-family":"Articulate Charset1_ 5aE376D782","font-size":"21px","fill":"#17375E","fill-opacity":1,"children":[{"nodeType":"tspan","x":"46 61 69 75 81 93 105 113 121 127 139 151 157 176 182 195 208 216 228 236 242 260 272 285 293 299 312 323 329 342 354 362 375 383 395 401 409 422 434 440 453 465 473 479 491 504 512 518 526 532 545 557 563 574 580 588 594 612 624 632 638 646 654 666 679 685 691 697 708 720 733 739 745","y":25,"children":["At least 40 minutes went by before the patient’s pelvis was stabilized. "]}]}]},"commandset-118":{"nodeType":"g","children":[{"nodeType":"text","font-family":"Wingdings Charset1_ 5Wd6ED08F12","font-size":"21px","fill":"#17375E","fill-opacity":1,"children":[{"nodeType":"tspan","x":"10 20","y":25,"children":["§"]}]},{"nodeType":"text","font-family":"Open Sans Charset1_ 6mxB103C923","font-size":"21px","fill":"#17375E","fill-opacity":1,"children":[{"nodeType":"tspan","x":"20 46","y":25,"children":["\\t"]}]},{"nodeType":"text","font-family":"Articulate Charset1_ 5aE376D782","font-size":"21px","fill":"#17375E","fill-opacity":1,"children":[{"nodeType":"tspan","x":"46 58 71 83 89 102 114 122 128 140 153 161 167 186 198 211 223 229 235 243 249 257 270 276 284 297 309 315 331 344 350 356 369 382 390 396 409 420 426 434 447 459 467 473 481 487 506 518 524 537 543 551 557 565 578 591 600 612 618 636 648 656 662 668 676 684 696 707 719 727 735 741 754 760 772 778","y":25,"children":["The patient made it to the OR, but by that time his shock was irreversible "]}]},{"nodeType":"text","font-family":"Articulate Charset1_ 5aE376D782","font-size":"21px","fill":"#17375E","fill-opacity":1,"children":[{"nodeType":"tspan","x":"46 58 71 84 90 103 115 121 134 140 148 154 173 185 193 205 211 222 228 241 247 259 272 278","y":50,"children":["and he ultimately died."]}]}]},"commandset-119":{"nodeType":"g","children":[{"nodeType":"defs","children":[{"nodeType":"filter","id":"filter-250","children":[{"nodeType":"feFlood","result":"floodOut","flood-color":"#000000","flood-opacity":0.84},{"nodeType":"feGaussianBlur","result":"gaussOut","in":"SourceAlpha","stdDeviation":[1.0499999523162842,1.0499999523162842]},{"nodeType":"feComposite","in":"floodOut","in2":"gaussOut","operator":"in"}],"filterUnits":"userSpaceOnUse","x":-6.75,"y":-6.75,"width":296.5,"height":78.5}]},{"nodeType":"use","transform":[{"type":"translate","args":[0,0]},{"type":"scale","args":[1,1]}],"xlink:href":"#pathwrap-249","filter":"url(#filter-250)","data-angle":45,"data-distance":3,"data-height":65,"data-scale":1,"data-adornment-type":"drop-shadow","data-width":283},{"nodeType":"g","id":"pathwrap-249","children":[{"nodeType":"g","id":"shape-251","children":[{"nodeType":"path","d":"M0,0L283,0 283,65 0,65z","id":"path-251","fill":"none"}]},{"nodeType":"g","id":"shape-252","children":[{"nodeType":"use","transform":[{"type":"rotate","args":[0]}],"id":"text-252","data-reference-type":"text","data-reference-id":"01","data-shadow":false,"data-rotation":0,"x":0,"y":0}],"className":"uneventable"}]}],"className":"eventable"},"commandset-120":{"nodeType":"g","children":[{"nodeType":"text","font-family":"Open SansBold CharsBold3EB52B46","font-size":"40px","fill":"#FFFFFF","fill-opacity":1,"children":[{"nodeType":"tspan","x":"10 33 57 77 102 112 134 146 169 193 210 222 247 273","y":48,"children":["Task Fixation"]}]}]},"commandset-121":{"nodeType":"g","children":[{"nodeType":"defs","children":[{"nodeType":"filter","id":"filter-254","children":[{"nodeType":"feFlood","result":"floodOut","flood-color":"#000000","flood-opacity":0.29},{"nodeType":"feGaussianBlur","result":"gaussOut","in":"SourceAlpha","stdDeviation":[1.75,1.75]},{"nodeType":"feComposite","in":"floodOut","in2":"gaussOut","operator":"in"}],"filterUnits":"userSpaceOnUse","x":-11.25,"y":-11.25,"width":378.5,"height":74.5}]},{"nodeType":"use","transform":[{"type":"translate","args":[0,0]},{"type":"scale","args":[1,1]}],"xlink:href":"#pathwrap-253","filter":"url(#filter-254)","data-angle":45,"data-distance":4,"data-height":52,"data-scale":1,"data-adornment-type":"drop-shadow","data-width":356},{"nodeType":"g","id":"pathwrap-253","children":[{"nodeType":"g","id":"shape-255","children":[{"nodeType":"path","d":"M8,0L353,0 353,41 352.999969,40.999996C352.999969,45.418274 349.418274,48.999996 345,48.999996L345,48.999996L345,49 0,49 0,8 0,8.000005C-3E-06,3.581728 3.581715,4E-06 7.999992,0z","id":"path-255","fill":"#C0504D","fill-opacity":1,"stroke-width":2,"stroke":"#8C3836","stroke-opacity":1,"stroke-linecap":"flat","stroke-linejoin":"round"}]},{"nodeType":"g","id":"shape-256","children":[{"nodeType":"use","transform":[{"type":"rotate","args":[0]}],"id":"text-256","data-reference-type":"text","data-reference-id":"01","data-shadow":false,"data-rotation":0,"x":0,"y":0}],"className":"uneventable"}]}],"className":"eventable"},"commandset-122":{"nodeType":"g","children":[{"nodeType":"text","font-family":"Open SansBold CharsBold3EB52B46","font-size":"23px","fill":"#FFFFFF","fill-opacity":1,"children":[{"nodeType":"tspan","x":"48 70 85 98 104 121 128 143 149 162 177 184 195 201 219 233 248 263 277 292 303","y":33,"children":["Why Did This Happen?"]}]}]},"commandset-123":{"nodeType":"g","children":[{"nodeType":"g","id":"shape-257","children":[{"nodeType":"path","d":"M0,0L520,0 520,68 0,68z","id":"path-257","fill":"none"}]},{"nodeType":"g","id":"shape-258","children":[{"nodeType":"use","transform":[{"type":"rotate","args":[0]}],"id":"text-258","data-reference-type":"text","data-reference-id":"01","data-shadow":false,"data-rotation":0,"x":0,"y":0}],"className":"uneventable"}],"className":"eventable"},"commandset-124":{"nodeType":"g","children":[{"nodeType":"text","font-family":"Wingdings Charset1_ 5Wd6ED08F12","font-size":"24px","fill":"#17375E","fill-opacity":1,"children":[{"nodeType":"tspan","x":"10 21","y":28,"children":["§"]}]},{"nodeType":"text","font-family":"Open Sans Charset1_ 6mxB103C923","font-size":"24px","fill":"#17375E","fill-opacity":1,"children":[{"nodeType":"tspan","x":"21 46","y":28,"children":["\\t"]}]},{"nodeType":"text","font-family":"Articulate Charset1_ 5aE376D782","font-size":"24px","fill":"#17375E","fill-opacity":1,"children":[{"nodeType":"tspan","x":"46 59 74 87 94 103 116 129 150 157 166 181 190 199 212 221 234 249 256 265 274 289 310 317","y":28,"children":["The team suffered from "]}]},{"nodeType":"text","font-family":"ArticulateBold CharBold64F68A33","font-size":"24px","fill":"#C00000","fill-opacity":1,"children":[{"nodeType":"tspan","x":"317 330 347 360 376 383 395 402 418 435 448 455 474 491 498","y":28,"children":["TASK FIXATION "]}]},{"nodeType":"text","font-family":"Articulate Charset1_ 5aE376D782","font-size":"24px","fill":"#17375E","fill-opacity":1,"children":[{"nodeType":"tspan","x":"46 59 74 89 96","y":57,"children":["and "]}]}]},"commandset-125":{"nodeType":"g","children":[{"nodeType":"g","id":"shape-259","children":[{"nodeType":"path","d":"M0,0L480,0 480,97 0,97z","id":"path-259","fill":"none"}]},{"nodeType":"g","id":"shape-260","children":[{"nodeType":"use","transform":[{"type":"rotate","args":[0]}],"id":"text-260","data-reference-type":"text","data-reference-id":"01","data-shadow":false,"data-rotation":0,"x":0,"y":0}],"className":"uneventable"}],"className":"eventable"},"commandset-126":{"nodeType":"g","children":[{"nodeType":"text","font-family":"Wingdings Charset1_ 5Wd6ED08F12","font-size":"24px","fill":"#17375E","fill-opacity":1,"children":[{"nodeType":"tspan","x":"10 21","y":28,"children":["§"]}]},{"nodeType":"text","font-family":"Open Sans Charset1_ 6mxB103C923","font-size":"24px","fill":"#17375E","fill-opacity":1,"children":[{"nodeType":"tspan","x":"21 46","y":28,"children":["\\t"]}]},{"nodeType":"text","font-family":"Articulate Charset1_ 5aE376D782","font-size":"24px","fill":"#17375E","fill-opacity":1,"children":[{"nodeType":"tspan","x":"46 58 73 82 91 98 113 122 129","y":28,"children":["Loss of "]}]},{"nodeType":"text","font-family":"ArticulateBold CharBold64F68A33","font-size":"24px","fill":"#C00000","fill-opacity":1,"children":[{"nodeType":"tspan","x":"129 140 147 156 171 184 193 200 215 230 243 250 257 270 291 304 313 326 341 354 365 376 383","y":28,"children":["situational awareness."]}]},{"nodeType":"text","font-family":"Articulate Charset1_ 5aE376D782","font-size":"24px","fill":"#254061","fill-opacity":1,"children":[{"nodeType":"tspan","x":"46 63 78 85 100 115 128 135 142 157 172 179 191 198 213 228 241 248 255 275 288 297 304 325 338 345 360 369 382 389 404 411 426 441 448","y":57,"children":["No one individual was maintaining "]}]},{"nodeType":"text","font-family":"Articulate Charset1_ 5aE376D782","font-size":"24px","fill":"#254061","fill-opacity":1,"children":[{"nodeType":"tspan","x":"46 59 79 92 101 114 129 142 151 160 167 182 191 198 207 222 235 242 257 264 279 286 301 308 319 328 343 352 365","y":86,"children":["awareness of the big picture"]}]}]},"commandset-127":{"nodeType":"g","children":[{"nodeType":"path","d":"M0,0L408,0 408,336 0,336z","id":"path-262","fill":"none"},{"nodeType":"image","transform":[{"type":"scale","args":[0.5,0.50074517726898193]}],"id":"image-261","data-original-image":"01","x":0,"y":0,"opacity":1}],"className":"eventable"},"commandset-128":{"nodeType":"g","children":[{"nodeType":"g","id":"shape-263","children":[{"nodeType":"path","d":"M0,0L378,0 378,286 0,286z","id":"path-263","fill":"none","stroke-width":2,"stroke":"#4F81BD","stroke-opacity":1,"stroke-linecap":"flat","stroke-linejoin":"round"}]},{"nodeType":"g","id":"shape-264","children":[{"nodeType":"use","transform":[{"type":"rotate","args":[0]}],"id":"text-264","data-reference-type":"text","data-reference-id":"01","data-shadow":false,"data-rotation":0,"x":0,"y":0}],"className":"uneventable"}],"className":"eventable"},"commandset-129":{"nodeType":"g","children":[{"nodeType":"text","font-family":"Articulate Charset1_ 5aE376D782","font-size":"23px","fill":"#17375E","fill-opacity":1,"children":[{"nodeType":"tspan","x":"149 172 186 199 208 214 220 229 235","y":28,"children":["What is "]}]},{"nodeType":"text","font-family":"Articulate Charset1_ 5aE376D782","font-size":"23px","fill":"#17375E","fill-opacity":1,"children":[{"nodeType":"tspan","x":"51 64 76 82 91 105 118 127 133 147 161 174 180 186 203 222 235 244 257 271 284 293 302 315 327","y":56,"children":["“Situational Awareness”?"]}]},{"nodeType":"text","font-family":"Articulate Charset1_ 5aE376D782","font-size":"21px","fill":"#17375E","fill-opacity":1,"children":[{"nodeType":"tspan","x":"10 16 24 30 36 44 50","y":98,"children":["It is:"]}]},{"nodeType":"text","font-family":"Articulate Charset1_ 5aE376D782","font-size":"21px","fill":"#17375E","fill-opacity":1,"children":[{"nodeType":"tspan","x":"10 22 34 46 57 63 76 89 95 107 115 123 135 148 156 162 175 188 194 202 215 221 239 252 264 272 278 284 292 298 311 324 330 343 356 362","y":123,"children":["“Paying attention to what is going "]}]},{"nodeType":"text","font-family":"Articulate Charset1_ 5aE376D782","font-size":"21px","fill":"#17375E","fill-opacity":1,"children":[{"nodeType":"tspan","x":"10 23 36 42 54 62 75 88 101 114 120 131 144 157 163 175 181","y":148,"children":["on around you.” "]}]},{"nodeType":"text","font-family":"Articulate Charset1_ 5aE376D782","font-size":"21px","fill":"#17375E","fill-opacity":1,"children":[{"nodeType":"tspan","x":"10 23 35 43 49 58 70 76 82 93 99 105 113 126 138 144 156 169 175 181 187 195 206 212 220 233 239 247 256 268 281 287 295 308 320 326","y":173,"children":["Basically, the ability to scan the "]}]},{"nodeType":"text","font-family":"Articulate Charset1_ 5aE376D782","font-size":"21px","fill":"#17375E","fill-opacity":1,"children":[{"nodeType":"tspan","x":"10 22 35 46 52 60 73 86 105 117 130 138 144 156 169 182 188 196 208 221 229 241 247 260 272 285 298 310 318 324 330","y":198,"children":["environment and sense danger, "]}]},{"nodeType":"text","font-family":"Articulate Charset1_ 5aE376D782","font-size":"21px","fill":"#17375E","fill-opacity":1,"children":[{"nodeType":"tspan","x":"10 19 32 44 50 56 68 81 94 106 114 120 126 138 151 164 170 183 196 209 222 230 238 251 264 270 278 284 296 304 310 316","y":223,"children":["challenges, and opportunities, "]}]},{"nodeType":"text","font-family":"Articulate Charset1_ 5aE376D782","font-size":"21px","fill":"#17375E","fill-opacity":1,"children":[{"nodeType":"tspan","x":"10 28 41 47 53 65 71 90 102 108 121 129 141 147 160 166 179 192 198 206 219 231 237 249 262 268 274 280 288 299 305 313 326 332","y":248,"children":["while maintaining the ability to "]}]},{"nodeType":"text","font-family":"Articulate Charset1_ 5aE376D782","font-size":"21px","fill":"#17375E","fill-opacity":1,"children":[{"nodeType":"tspan","x":"10 19 32 45 58 71 80 88 94 107 120 128 147 159 165 171 183 192 200 206 217 223 231 237 249 257 263","y":273,"children":["conduct normal activities."]}]}]},"commandset-130":{"nodeType":"g","children":[{"nodeType":"defs","children":[{"nodeType":"filter","id":"filter-266","children":[{"nodeType":"feFlood","result":"floodOut","flood-color":"#000000","flood-opacity":0.84},{"nodeType":"feGaussianBlur","result":"gaussOut","in":"SourceAlpha","stdDeviation":[1.0499999523162842,1.0499999523162842]},{"nodeType":"feComposite","in":"floodOut","in2":"gaussOut","operator":"in"}],"filterUnits":"userSpaceOnUse","x":-6.75,"y":-6.75,"width":525.5,"height":78.5}]},{"nodeType":"use","transform":[{"type":"translate","args":[0,0]},{"type":"scale","args":[1,1]}],"xlink:href":"#pathwrap-265","filter":"url(#filter-266)","data-angle":45,"data-distance":3,"data-height":65,"data-scale":1,"data-adornment-type":"drop-shadow","data-width":512},{"nodeType":"g","id":"pathwrap-265","children":[{"nodeType":"g","id":"shape-267","children":[{"nodeType":"path","d":"M0,0L512,0 512,65 0,65z","id":"path-267","fill":"none"}]},{"nodeType":"g","id":"shape-268","children":[{"nodeType":"use","transform":[{"type":"rotate","args":[0]}],"id":"text-268","data-reference-type":"text","data-reference-id":"01","data-shadow":false,"data-rotation":0,"x":0,"y":0}],"className":"uneventable"}]}],"className":"eventable"},"commandset-131":{"nodeType":"g","children":[{"nodeType":"text","font-family":"Open SansBold CharsBold3EB52B46","font-size":"40px","fill":"#FFFFFF","fill-opacity":1,"children":[{"nodeType":"tspan","x":"10 33 57 77 102 112 134 146 169 193 210 222 247 273 286 296 321 346 372 389 401 427 453 477 502","y":48,"children":["Task Fixation- Continued"]}]}]},"commandset-132":{"nodeType":"g","children":[{"nodeType":"g","id":"shape-269","children":[{"nodeType":"path","d":"M0,0L782,0 782,97 0,97z","id":"path-269","fill":"none"}]},{"nodeType":"g","id":"shape-270","children":[{"nodeType":"use","transform":[{"type":"rotate","args":[0]}],"id":"text-270","data-reference-type":"text","data-reference-id":"01","data-shadow":false,"data-rotation":0,"x":0,"y":0}],"className":"uneventable"}],"className":"eventable"},"commandset-133":{"nodeType":"g","children":[{"nodeType":"text","font-family":"Wingdings Charset1_ 5Wd6ED08F12","font-size":"24px","fill":"#17375E","fill-opacity":1,"children":[{"nodeType":"tspan","x":"10 21","y":28,"children":["§"]}]},{"nodeType":"text","font-family":"Open Sans Charset1_ 6mxB103C923","font-size":"24px","fill":"#17375E","fill-opacity":1,"children":[{"nodeType":"tspan","x":"21 42","y":28,"children":["\\t"]}]},{"nodeType":"text","font-family":"Articulate Charset1_ 5aE376D782","font-size":"24px","fill":"#17375E","fill-opacity":1,"children":[{"nodeType":"tspan","x":"42 61 76 83 92 107 114 123 130 145 158 170 177 184 197 209 220 233 240 247 260 275 284 291 306 319 332 339 348 363 370 381 394 403 416 423 438 447 462 474 481 496 509 518 527 534 554 567 576 589 596 605 618 629 642 657 664 684 691 700 715 722 735 742","y":28,"children":["On this day, excellent health care providers were faced with a "]}]},{"nodeType":"text","font-family":"Articulate Charset1_ 5aE376D782","font-size":"24px","fill":"#17375E","fill-opacity":1,"children":[{"nodeType":"tspan","x":"42 51 64 71 84 93 100 112 125 132 144 151 160 173 182 195 202 215 227 240 255 264 271 284 299 314 321 330 345 358 370 377 392 399 414 421 436 451 460 467 482 495 507 520 527 536 551 564 571 580 593 606 627 647 662 671 684 691 704 719 734 741","y":57,"children":["relatively rare event and they did not have the teamwork and "]}]},{"nodeType":"text","font-family":"Articulate Charset1_ 5aE376D782","font-size":"24px","fill":"#17375E","fill-opacity":1,"children":[{"nodeType":"tspan","x":"42 53 68 89 110 125 140 147 158 171 180 187 202 217 224 233 248 263 270 279 286 301 314 327 342 355 370 377 386 401 408 417 430 442 455 462 471 486 493 502 509 524 537 546 553 566 581 590 597","y":86,"children":["communication tools needed to save this patient."]}]}]},"commandset-134":{"nodeType":"g","children":[{"nodeType":"g","id":"shape-271","children":[{"nodeType":"path","d":"M0,0L812,0 812,97 0,97z","id":"path-271","fill":"none"}]},{"nodeType":"g","id":"shape-272","children":[{"nodeType":"use","transform":[{"type":"rotate","args":[0]}],"id":"text-272","data-reference-type":"text","data-reference-id":"01","data-shadow":false,"data-rotation":0,"x":0,"y":0}],"className":"uneventable"}],"className":"eventable"},"commandset-135":{"nodeType":"g","children":[{"nodeType":"text","font-family":"Wingdings Charset1_ 5Wd6ED08F12","font-size":"24px","fill":"#17375E","fill-opacity":1,"children":[{"nodeType":"tspan","x":"10 21","y":28,"children":["§"]}]},{"nodeType":"text","font-family":"Open Sans Charset1_ 6mxB103C923","font-size":"24px","fill":"#17375E","fill-opacity":1,"children":[{"nodeType":"tspan","x":"21 42","y":28,"children":["\\t"]}]},{"nodeType":"text","font-family":"Articulate Charset1_ 5aE376D782","font-size":"24px","fill":"#17375E","fill-opacity":1,"children":[{"nodeType":"tspan","x":"42 66 79 86 99 114 129 149 156 165 180 193 202 209 220 233 242 251 264 271 286 293 304 319 340 361 376 391 398 409 422 431 438 453 468 475 488 503 518 525 534 547 560 581 601 616 625 638 645 660 673 688 701 713 720 735 744 753 760 773 782 795 802","y":28,"children":["We know that certain communication and teamwork behaviors are "]}]},{"nodeType":"text","font-family":"Articulate Charset1_ 5aE376D782","font-size":"24px","fill":"#17375E","fill-opacity":1,"children":[{"nodeType":"tspan","x":"42 55 64 73 88 99 106 119 128 141 156 163 183 190 199 214 221 228 243 263 276 285 292 307 322 329 338 345 354 367 374 383 398 407 414 429 444 453 460 475 488 497 504 517 532 541 550 557 564 571 584 599 612 621 634 641 656 669 684 697 709 716 731 740 749 756","y":57,"children":["associated with lowering risk for our patients.  These behaviors "]}]},{"nodeType":"text","font-family":"Articulate Charset1_ 5aE376D782","font-size":"24px","fill":"#17375E","fill-opacity":1,"children":[{"nodeType":"tspan","x":"42 57 70 77 92 99 112 121 130 145 154 167 174 183 198 211 220 227 240 247 254 261 276 289 302 309 318 333 340 351 364 373 386 393 408 417 432 444 451 466 479 488 497 504 517 526 539 546 561 576 583 592 607 620 627 636 649 670 683 690 705 718 733 746 753","y":86,"children":["help assure that all health care providers are on the same page."]}]}]},"commandset-136":{"nodeType":"g","children":[{"nodeType":"g","id":"shape-273","children":[{"nodeType":"path","d":"M0,0L782,0 782,68 0,68z","id":"path-273","fill":"none"}]},{"nodeType":"g","id":"shape-274","children":[{"nodeType":"use","transform":[{"type":"rotate","args":[0]}],"id":"text-274","data-reference-type":"text","data-reference-id":"01","data-shadow":false,"data-rotation":0,"x":0,"y":0}],"className":"uneventable"}],"className":"eventable"},"commandset-137":{"nodeType":"g","children":[{"nodeType":"text","font-family":"Wingdings Charset1_ 5Wd6ED08F12","font-size":"24px","fill":"#17375E","fill-opacity":1,"children":[{"nodeType":"tspan","x":"10 21","y":28,"children":["§"]}]},{"nodeType":"text","font-family":"Open Sans Charset1_ 6mxB103C923","font-size":"24px","fill":"#17375E","fill-opacity":1,"children":[{"nodeType":"tspan","x":"21 42","y":28,"children":["\\t"]}]},{"nodeType":"text","font-family":"Articulate Charset1_ 5aE376D782","font-size":"24px","fill":"#17375E","fill-opacity":1,"children":[{"nodeType":"tspan","x":"42 66 79 86 97 110 125 132 147 156 169 180 189 196 207 220 227 240 255 270 277 292 305 316 331 352 365 372 387 400 409 418 431 440 447 460 469 476 491 500 507 522 537 544 553 568 581 590 603 610 625 638 653 666 678 685 700 709 718 725 732 739","y":28,"children":["We can practice and become better at using these behaviors.  "]}]},{"nodeType":"text","font-family":"Articulate Charset1_ 5aE376D782","font-size":"24px","fill":"#17375E","fill-opacity":1,"children":[{"nodeType":"tspan","x":"42 61 76 89 96 116 129 141 148 157 172 179 194 209 216 225 240 247 256 263 270 279 286 295 310 319 334 349 364 379 386 401 414 423 432 439 450 457 472 485 494 501 516 531 538 545 560 567 576 583 604 619 626 639 648 655 670 685 692","y":57,"children":["One way to do this is through participation in simulation."]}]}]},"commandset-138":{"nodeType":"g","children":[{"nodeType":"g","id":"shape-275","children":[{"nodeType":"path","d":"M0,0L889,0 889,39 0,39z","id":"path-275","fill":"none"}]},{"nodeType":"g","id":"shape-276","children":[{"nodeType":"use","transform":[{"type":"rotate","args":[0]}],"id":"text-276","data-reference-type":"text","data-reference-id":"01","data-shadow":false,"data-rotation":0,"x":0,"y":0}],"className":"uneventable"}],"className":"eventable"},"commandset-139":{"nodeType":"g","children":[{"nodeType":"text","font-family":"Wingdings Charset1_ 5Wd6ED08F12","font-size":"24px","fill":"#17375E","fill-opacity":1,"children":[{"nodeType":"tspan","x":"10 21","y":28,"children":["§"]}]},{"nodeType":"text","font-family":"Open Sans Charset1_ 6mxB103C923","font-size":"24px","fill":"#17375E","fill-opacity":1,"children":[{"nodeType":"tspan","x":"21 42","y":28,"children":["\\t"]}]},{"nodeType":"text","font-family":"Articulate Charset1_ 5aE376D782","font-size":"24px","fill":"#17375E","fill-opacity":1,"children":[{"nodeType":"tspan","x":"42 59 74 83 98 105 120 135 142 153 166 181 188 203 212 219 234 249 256 271 284 295 308 315 324 339 346 355 362 377 390 399 406 419 434 443 450 457 472 487 496 503 518 525 534 541 556 569 582 591 606 613 624 637 652 659 674 687 699 712 719 740 753 766 781 788 803 818 825","y":28,"children":["Nothing can bring back this patient, but his death can have meaning."]}]}]},"commandset-140":{"nodeType":"g","children":[{"nodeType":"path","d":"M24,0L888,0 888,497.962951660156 24,497.962951660156z","id":"path-277","fill":"none"}],"className":"eventable"},"commandset-141":{"nodeType":"g","children":[{"nodeType":"defs","children":[{"nodeType":"linearGradient","gradientTransform":[{"type":"translate","args":[0.54545464003383293,2.2272731134714845]},{"type":"translate","args":[-0.54545459668499285,-2.2272729400761242]},{"type":"scale","args":[1.0000001733953603,1.0000001733953603]},{"type":"rotate","args":[90,0.5,0.5]}],"id":"gradient-fill-278","children":[{"nodeType":"stop","offset":"0%","stop-color":"#DBDBDB","stop-opacity":1},{"nodeType":"stop","offset":"0%","stop-color":"#DBDBDB","stop-opacity":1},{"nodeType":"stop","offset":"100%","stop-color":"#F4F4F4","stop-opacity":1},{"nodeType":"stop","offset":"100%","stop-color":"#F4F4F4","stop-opacity":1}]}]},{"nodeType":"g","id":"shape-279","children":[{"nodeType":"path","d":"M853.999939,1E-06C859.522827,-9E-06 863.999939,4.477136 863.999939,9.999996 863.999939,9.999998 863.999939,10.000001 863.999939,10.000003L863.999939,10.000003L863.999939,109.999992C863.999939,115.522842 859.522827,119.999992 854,119.999992L854,119.999992L10.000003,119.999992C4.477157,120 3E-06,115.52285 1E-06,110L1E-06,110L0,10.000006C-4E-06,4.47716 4.477144,5E-06 9.99999,-1E-06z","id":"path-279","fill":"#FFFFFF","fill-opacity":0}]},{"nodeType":"g","id":"shape-280","children":[{"nodeType":"use","transform":[{"type":"rotate","args":[0]}],"id":"text-280","data-reference-type":"text","data-reference-id":"01","data-shadow":false,"data-rotation":0,"x":0,"y":0}],"className":"uneventable"},{"nodeType":"g","id":"shape-281","children":[{"nodeType":"path","d":"M32.999996,48C34.104565,47.999996 34.999996,48.895424 34.999996,49.999996 34.999996,49.999996 34.999996,50 34.999996,50L34.999996,69.999992C34.999996,71.104568 34.104568,71.999992 33,71.999992L13,71.999992C11.895431,72 11,71.104568 11,70L10.999999,50C10.999999,48.895432 11.895429,48 12.999997,47.999996z","id":"path-281","fill":"#F4F4F4","fill-opacity":1,"stroke-width":3,"stroke":"#000000","stroke-opacity":0.24,"stroke-linecap":"flat","stroke-linejoin":"round"},{"nodeType":"path","d":"M31.999996,49C33.104565,48.999996 33.999996,49.895424 33.999996,50.999996 33.999996,50.999996 33.999996,51 33.999996,51L33.999996,68.999992C33.999996,70.104568 33.104568,70.999992 32,70.999992L14,70.999992C12.895431,71 12,70.104568 12,69L11.999999,51C11.999999,49.895432 12.895429,49 13.999997,48.999996z","id":"path-282","fill":"url(#gradient-fill-278)"},{"nodeType":"path","d":"M31.999996,49C33.104565,48.999996 33.999996,49.895424 33.999996,50.999996 33.999996,50.999996 33.999996,51 33.999996,51L33.999996,68.999992C33.999996,70.104568 33.104568,70.999992 32,70.999992L14,70.999992C12.895431,71 12,70.104568 12,69L11.999999,51C11.999999,49.895432 12.895429,49 13.999997,48.999996z","id":"path-283","fill":"none","stroke-width":1,"stroke":"#FFFFFF","stroke-opacity":1,"stroke-linecap":"round","stroke-linejoin":"round"}],"className":"uneventable"}],"className":"eventable"},"commandset-142":{"nodeType":"g","children":[{"nodeType":"defs","children":[{"nodeType":"linearGradient","gradientTransform":[{"type":"translate","args":[0.54545464003383293,2.2272731134714845]},{"type":"translate","args":[-0.54545459668499285,-2.2272729400761242]},{"type":"scale","args":[1.0000001733953603,1.0000001733953603]},{"type":"rotate","args":[90,0.5,0.5]}],"id":"gradient-fill-284","children":[{"nodeType":"stop","offset":"0%","stop-color":"#DBDBDB","stop-opacity":1},{"nodeType":"stop","offset":"0%","stop-color":"#DBDBDB","stop-opacity":1},{"nodeType":"stop","offset":"100%","stop-color":"#F4F4F4","stop-opacity":1},{"nodeType":"stop","offset":"100%","stop-color":"#F4F4F4","stop-opacity":1}]},{"nodeType":"linearGradient","gradientTransform":[{"type":"translate","args":[0.75,3.9062490686776474]},{"type":"translate","args":[-1,-4.2187489941718592]},{"type":"scale","args":[1.5,1.8749995529652708]},{"type":"rotate","args":[0,0.5,0.5]}],"id":"gradient-fill-285","children":[{"nodeType":"stop","offset":"0%","stop-color":"#629FCC","stop-opacity":1},{"nodeType":"stop","offset":"0%","stop-color":"#629FCC","stop-opacity":1},{"nodeType":"stop","offset":"100%","stop-color":"#3B60AB","stop-opacity":1},{"nodeType":"stop","offset":"100%","stop-color":"#3B60AB","stop-opacity":1}]}]},{"nodeType":"g","id":"shape-286","children":[{"nodeType":"path","d":"M853.999939,1E-06C859.522827,-9E-06 863.999939,4.477136 863.999939,9.999996 863.999939,9.999998 863.999939,10.000001 863.999939,10.000003L863.999939,10.000003L863.999939,109.999992C863.999939,115.522842 859.522827,119.999992 854,119.999992L854,119.999992L10.000003,119.999992C4.477157,120 3E-06,115.52285 1E-06,110L1E-06,110L0,10.000006C-4E-06,4.47716 4.477144,5E-06 9.99999,-1E-06z","id":"path-286","fill":"#FFFFFF","fill-opacity":0}]},{"nodeType":"g","id":"shape-287","children":[{"nodeType":"use","transform":[{"type":"rotate","args":[0]}],"id":"text-287","data-reference-type":"text","data-reference-id":"01","data-shadow":false,"data-rotation":0,"x":0,"y":0}],"className":"uneventable"},{"nodeType":"g","id":"shape-288","children":[{"nodeType":"path","d":"M32.999996,48C34.104565,47.999996 34.999996,48.895424 34.999996,49.999996 34.999996,49.999996 34.999996,50 34.999996,50L34.999996,69.999992C34.999996,71.104568 34.104568,71.999992 33,71.999992L13,71.999992C11.895431,72 11,71.104568 11,70L10.999999,50C10.999999,48.895432 11.895429,48 12.999997,47.999996z","id":"path-288","fill":"#F4F4F4","fill-opacity":1,"stroke-width":3,"stroke":"#000000","stroke-opacity":0.24,"stroke-linecap":"flat","stroke-linejoin":"round"},{"nodeType":"path","d":"M31.999996,49C33.104565,48.999996 33.999996,49.895424 33.999996,50.999996 33.999996,50.999996 33.999996,51 33.999996,51L33.999996,68.999992C33.999996,70.104568 33.104568,70.999992 32,70.999992L14,70.999992C12.895431,71 12,70.104568 12,69L11.999999,51C11.999999,49.895432 12.895429,49 13.999997,48.999996z","id":"path-289","fill":"url(#gradient-fill-284)"},{"nodeType":"path","d":"M31.999996,49C33.104565,48.999996 33.999996,49.895424 33.999996,50.999996 33.999996,50.999996 33.999996,51 33.999996,51L33.999996,68.999992C33.999996,70.104568 33.104568,70.999992 32,70.999992L14,70.999992C12.895431,71 12,70.104568 12,69L11.999999,51C11.999999,49.895432 12.895429,49 13.999997,48.999996z","id":"path-290","fill":"none","stroke-width":1,"stroke":"#FFFFFF","stroke-opacity":1,"stroke-linecap":"round","stroke-linejoin":"round"},{"nodeType":"path","d":"M16,61.599998L16,60.799999 18,58.799999 18.799999,58.799999 21.6,61.599998 29.200001,54 30,54 32,56 32,56.799999 22,66.800003 21.200001,66.800003z","id":"path-291","fill":"url(#gradient-fill-285)","stroke-width":1,"stroke":"#4F81BD","stroke-opacity":1,"stroke-linecap":"round","stroke-linejoin":"round"}],"className":"uneventable"}],"className":"eventable"},"commandset-143":{"nodeType":"g","children":[{"nodeType":"defs","children":[{"nodeType":"filter","id":"filter-293","children":[{"nodeType":"feFlood","result":"floodOut","flood-color":"#1DC7F4","flood-opacity":0.8},{"nodeType":"feGaussianBlur","result":"gaussOut","in":"SourceAlpha","stdDeviation":[3.5,3.5]},{"nodeType":"feComposite","in":"floodOut","in2":"gaussOut","operator":"in"}],"filterUnits":"userSpaceOnUse","x":-22.5,"y":-22.5,"width":909,"height":165},{"nodeType":"linearGradient","gradientTransform":[{"type":"translate","args":[0.54545464003383293,2.2272731134714845]},{"type":"translate","args":[-0.54545459668499285,-2.2272729400761242]},{"type":"scale","args":[1.0000001733953603,1.0000001733953603]},{"type":"rotate","args":[90,0.5,0.5]}],"id":"gradient-fill-294","children":[{"nodeType":"stop","offset":"0%","stop-color":"#DBDBDB","stop-opacity":1},{"nodeType":"stop","offset":"0%","stop-color":"#DBDBDB","stop-opacity":1},{"nodeType":"stop","offset":"100%","stop-color":"#F4F4F4","stop-opacity":1},{"nodeType":"stop","offset":"100%","stop-color":"#F4F4F4","stop-opacity":1}]}]},{"nodeType":"g","id":"shape-295","children":[{"nodeType":"path","d":"M853.999939,1E-06C859.522827,-9E-06 863.999939,4.477136 863.999939,9.999996 863.999939,9.999998 863.999939,10.000001 863.999939,10.000003L863.999939,10.000003L863.999939,109.999992C863.999939,115.522842 859.522827,119.999992 854,119.999992L854,119.999992L10.000003,119.999992C4.477157,120 3E-06,115.52285 1E-06,110L1E-06,110L0,10.000006C-4E-06,4.47716 4.477144,5E-06 9.99999,-1E-06z","id":"path-295","fill":"#FFFFFF","fill-opacity":0}],"className":"uneventable"},{"nodeType":"g","id":"shape-296","children":[{"nodeType":"path","d":"M853.999939,1E-06C859.522827,-9E-06 863.999939,4.477136 863.999939,9.999996 863.999939,9.999998 863.999939,10.000001 863.999939,10.000003L863.999939,10.000003L863.999939,109.999992C863.999939,115.522842 859.522827,119.999992 854,119.999992L854,119.999992L10.000003,119.999992C4.477157,120 3E-06,115.52285 1E-06,110L1E-06,110L0,10.000006C-4E-06,4.47716 4.477144,5E-06 9.99999,-1E-06z","id":"path-296","fill":"#0DDAEF","fill-opacity":0.24}]},{"nodeType":"g","id":"shape-297","children":[{"nodeType":"use","transform":[{"type":"rotate","args":[0]}],"id":"text-297","data-reference-type":"text","data-reference-id":"01","data-shadow":false,"data-rotation":0,"x":0,"y":0}],"className":"uneventable"},{"nodeType":"use","transform":[{"type":"translate","args":[0,0]},{"type":"scale","args":[1,1]}],"xlink:href":"#pathwrap-292","filter":"url(#filter-293)","data-angle":0,"data-distance":0,"data-height":120,"data-scale":1,"data-adornment-type":"drop-shadow","data-width":864},{"nodeType":"g","id":"pathwrap-292","children":[{"nodeType":"path","d":"M32.999996,48C34.104565,47.999996 34.999996,48.895424 34.999996,49.999996 34.999996,49.999996 34.999996,50 34.999996,50L34.999996,69.999992C34.999996,71.104568 34.104568,71.999992 33,71.999992L13,71.999992C11.895431,72 11,71.104568 11,70L10.999999,50C10.999999,48.895432 11.895429,48 12.999997,47.999996z","id":"path-298","fill":"#F4F4F4","fill-opacity":1,"stroke-width":3,"stroke":"#000000","stroke-opacity":0.24,"stroke-linecap":"flat","stroke-linejoin":"round"},{"nodeType":"path","d":"M31.999996,49C33.104565,48.999996 33.999996,49.895424 33.999996,50.999996 33.999996,50.999996 33.999996,51 33.999996,51L33.999996,68.999992C33.999996,70.104568 33.104568,70.999992 32,70.999992L14,70.999992C12.895431,71 12,70.104568 12,69L11.999999,51C11.999999,49.895432 12.895429,49 13.999997,48.999996z","id":"path-299","fill":"url(#gradient-fill-294)"},{"nodeType":"path","d":"M31.999996,49C33.104565,48.999996 33.999996,49.895424 33.999996,50.999996 33.999996,50.999996 33.999996,51 33.999996,51L33.999996,68.999992C33.999996,70.104568 33.104568,70.999992 32,70.999992L14,70.999992C12.895431,71 12,70.104568 12,69L11.999999,51C11.999999,49.895432 12.895429,49 13.999997,48.999996z","id":"path-300","fill":"none","stroke-width":1,"stroke":"#FFFFFF","stroke-opacity":1,"stroke-linecap":"round","stroke-linejoin":"round"}],"className":"uneventable"}],"className":"eventable"},"commandset-144":{"nodeType":"g","children":[{"nodeType":"defs","children":[{"nodeType":"filter","id":"filter-302","children":[{"nodeType":"feFlood","result":"floodOut","flood-color":"#1DC7F4","flood-opacity":0.8},{"nodeType":"feGaussianBlur","result":"gaussOut","in":"SourceAlpha","stdDeviation":[3.5,3.5]},{"nodeType":"feComposite","in":"floodOut","in2":"gaussOut","operator":"in"}],"filterUnits":"userSpaceOnUse","x":-22.5,"y":-22.5,"width":909,"height":165},{"nodeType":"linearGradient","gradientTransform":[{"type":"translate","args":[0.54545464003383293,2.2272731134714845]},{"type":"translate","args":[-0.54545459668499285,-2.2272729400761242]},{"type":"scale","args":[1.0000001733953603,1.0000001733953603]},{"type":"rotate","args":[90,0.5,0.5]}],"id":"gradient-fill-303","children":[{"nodeType":"stop","offset":"0%","stop-color":"#DBDBDB","stop-opacity":1},{"nodeType":"stop","offset":"0%","stop-color":"#DBDBDB","stop-opacity":1},{"nodeType":"stop","offset":"100%","stop-color":"#F4F4F4","stop-opacity":1},{"nodeType":"stop","offset":"100%","stop-color":"#F4F4F4","stop-opacity":1}]},{"nodeType":"linearGradient","gradientTransform":[{"type":"translate","args":[0.75,3.9062490686776474]},{"type":"translate","args":[-1,-4.2187489941718592]},{"type":"scale","args":[1.5,1.8749995529652708]},{"type":"rotate","args":[0,0.5,0.5]}],"id":"gradient-fill-304","children":[{"nodeType":"stop","offset":"0%","stop-color":"#629FCC","stop-opacity":1},{"nodeType":"stop","offset":"0%","stop-color":"#629FCC","stop-opacity":1},{"nodeType":"stop","offset":"100%","stop-color":"#3B60AB","stop-opacity":1},{"nodeType":"stop","offset":"100%","stop-color":"#3B60AB","stop-opacity":1}]}]},{"nodeType":"g","id":"shape-305","children":[{"nodeType":"path","d":"M853.999939,1E-06C859.522827,-9E-06 863.999939,4.477136 863.999939,9.999996 863.999939,9.999998 863.999939,10.000001 863.999939,10.000003L863.999939,10.000003L863.999939,109.999992C863.999939,115.522842 859.522827,119.999992 854,119.999992L854,119.999992L10.000003,119.999992C4.477157,120 3E-06,115.52285 1E-06,110L1E-06,110L0,10.000006C-4E-06,4.47716 4.477144,5E-06 9.99999,-1E-06z","id":"path-305","fill":"#FFFFFF","fill-opacity":0}],"className":"uneventable"},{"nodeType":"g","id":"shape-306","children":[{"nodeType":"path","d":"M853.999939,1E-06C859.522827,-9E-06 863.999939,4.477136 863.999939,9.999996 863.999939,9.999998 863.999939,10.000001 863.999939,10.000003L863.999939,10.000003L863.999939,109.999992C863.999939,115.522842 859.522827,119.999992 854,119.999992L854,119.999992L10.000003,119.999992C4.477157,120 3E-06,115.52285 1E-06,110L1E-06,110L0,10.000006C-4E-06,4.47716 4.477144,5E-06 9.99999,-1E-06z","id":"path-306","fill":"#0DDAEF","fill-opacity":0.24}]},{"nodeType":"g","id":"shape-307","children":[{"nodeType":"use","transform":[{"type":"rotate","args":[0]}],"id":"text-307","data-reference-type":"text","data-reference-id":"01","data-shadow":false,"data-rotation":0,"x":0,"y":0}],"className":"uneventable"},{"nodeType":"use","transform":[{"type":"translate","args":[0,0]},{"type":"scale","args":[1,1]}],"xlink:href":"#pathwrap-301","filter":"url(#filter-302)","data-angle":0,"data-distance":0,"data-height":120,"data-scale":1,"data-adornment-type":"drop-shadow","data-width":864},{"nodeType":"g","id":"pathwrap-301","children":[{"nodeType":"path","d":"M32.999996,48C34.104565,47.999996 34.999996,48.895424 34.999996,49.999996 34.999996,49.999996 34.999996,50 34.999996,50L34.999996,69.999992C34.999996,71.104568 34.104568,71.999992 33,71.999992L13,71.999992C11.895431,72 11,71.104568 11,70L10.999999,50C10.999999,48.895432 11.895429,48 12.999997,47.999996z","id":"path-308","fill":"#F4F4F4","fill-opacity":1,"stroke-width":3,"stroke":"#000000","stroke-opacity":0.24,"stroke-linecap":"flat","stroke-linejoin":"round"},{"nodeType":"path","d":"M31.999996,49C33.104565,48.999996 33.999996,49.895424 33.999996,50.999996 33.999996,50.999996 33.999996,51 33.999996,51L33.999996,68.999992C33.999996,70.104568 33.104568,70.999992 32,70.999992L14,70.999992C12.895431,71 12,70.104568 12,69L11.999999,51C11.999999,49.895432 12.895429,49 13.999997,48.999996z","id":"path-309","fill":"url(#gradient-fill-303)"},{"nodeType":"path","d":"M31.999996,49C33.104565,48.999996 33.999996,49.895424 33.999996,50.999996 33.999996,50.999996 33.999996,51 33.999996,51L33.999996,68.999992C33.999996,70.104568 33.104568,70.999992 32,70.999992L14,70.999992C12.895431,71 12,70.104568 12,69L11.999999,51C11.999999,49.895432 12.895429,49 13.999997,48.999996z","id":"path-310","fill":"none","stroke-width":1,"stroke":"#FFFFFF","stroke-opacity":1,"stroke-linecap":"round","stroke-linejoin":"round"},{"nodeType":"path","d":"M16,61.599998L16,60.799999 18,58.799999 18.799999,58.799999 21.6,61.599998 29.200001,54 30,54 32,56 32,56.799999 22,66.800003 21.200001,66.800003z","id":"path-311","fill":"url(#gradient-fill-304)","stroke-width":1,"stroke":"#4F81BD","stroke-opacity":1,"stroke-linecap":"round","stroke-linejoin":"round"}],"className":"uneventable"}],"className":"eventable"},"commandset-145":{"nodeType":"g","children":[{"nodeType":"text","font-family":"Open Sans Charset1_ 6mxB103C923","font-size":"23px","fill":"#254061","fill-opacity":1,"children":[{"nodeType":"tspan","x":"42 48","y":37,"children":["\\t"]}]},{"nodeType":"text","font-family":"Open Sans Charset1_ 6mxB103C923","font-size":"23px","fill":"#254061","fill-opacity":1,"children":[{"nodeType":"tspan","x":"42 48 63 69 75 93 104 115 129 138 149 155 173 187 200 214 220 228 242 255 261 269 282 295 316 322 343 356 377 391 404 413 424 430 438 452 463 477 488 494 508 522 528 536 550 563 569 577 590 601 613 619 627 641 647 655 669 682 688 702 716 722 736 744 750 764 772 778","y":69,"children":["\\tA.\\tOccurs\\twhen\\tthe\\tteam\\tmembers\\tfocus\\ton\\tthe\\ttask\\tto\\tthe\\tpoint\\tof\\t"]}]},{"nodeType":"text","font-family":"Open Sans Charset1_ 6mxB103C923","font-size":"23px","fill":"#254061","fill-opacity":1,"children":[{"nodeType":"tspan","x":"42 48 54 60 66 72 86 92 106 117 129 135 149 162 168 182 196 204 210 223 229 235 241 255 263 277 290 299 305 311 325 339 353 361 372 378 392 401 407 413 427 435 449 458 479 492 500 506 520 534","y":101,"children":["\\t\\t\\t\\t\\tblocking\\tout\\tall\\tother\\tinputs\\tor\\tinformation"]}]}]},"commandset-146":{"nodeType":"g","children":[{"nodeType":"text","font-family":"Open Sans Charset1_ 6mxB103C923","font-size":"23px","fill":"#254061","fill-opacity":1,"children":[{"nodeType":"tspan","x":"42 48","y":37,"children":["\\t"]}]},{"nodeType":"text","font-family":"Open Sans Charset1_ 6mxB103C923","font-size":"23px","fill":"#254061","fill-opacity":1,"children":[{"nodeType":"tspan","x":"42 48 63 69 75 81 102 116 129 135 144 155 161 174 188 194 200 214 228 234 246 252 266 280 293 299 303 314 320 334 343 349 357 370 383 404 408 419 425 439 452 463 469 480 486 500 514 520 541 554 566 572 586 599 605 618 632 646 652 663 669 677 691 704 712 718 732 746 759 765 771 777 783","y":69,"children":["\\tB.\\tImpairs\\tan\\tindividual’s\\tor\\tteam’s\\tdecision\\tmaking\\tand\\tsituational\\t\\t\\t"]}]},{"nodeType":"text","font-family":"Open Sans Charset1_ 6mxB103C923","font-size":"23px","fill":"#254061","fill-opacity":1,"children":[{"nodeType":"tspan","x":"42 48 54 60 66 72 85 103 116 125 138 152 165 176 187","y":101,"children":["\\t\\t\\t\\t\\tawareness"]}]}]},"commandset-147":{"nodeType":"g","children":[{"nodeType":"defs","children":[{"nodeType":"linearGradient","gradientTransform":[{"type":"translate","args":[0.54545464003383293,0.77272733972092889]},{"type":"translate","args":[-0.54545459668499285,-0.77272725302325618]},{"type":"scale","args":[1.0000001733953603,1.0000000866976726]},{"type":"rotate","args":[90,0.5,0.5]}],"id":"gradient-fill-312","children":[{"nodeType":"stop","offset":"0%","stop-color":"#DBDBDB","stop-opacity":1},{"nodeType":"stop","offset":"0%","stop-color":"#DBDBDB","stop-opacity":1},{"nodeType":"stop","offset":"100%","stop-color":"#F4F4F4","stop-opacity":1},{"nodeType":"stop","offset":"100%","stop-color":"#F4F4F4","stop-opacity":1}]}]},{"nodeType":"g","id":"shape-313","children":[{"nodeType":"path","d":"M853.999939,1E-06C859.522827,-9E-06 863.999939,4.477136 863.999939,9.999996 863.999939,9.999998 863.999939,10.000001 863.999939,10.000003L863.999939,10.000003L863.999939,45.999996C863.999939,51.522842 859.522827,55.999996 854,55.999996L854,55.999996L10.000003,55.999996C4.477157,56 3E-06,51.52285 1E-06,46.000004L1E-06,46.000004L0,10.000006C-4E-06,4.47716 4.477144,5E-06 9.99999,-1E-06z","id":"path-313","fill":"#FFFFFF","fill-opacity":0}]},{"nodeType":"g","id":"shape-314","children":[{"nodeType":"use","transform":[{"type":"rotate","args":[0]}],"id":"text-314","data-reference-type":"text","data-reference-id":"01","data-shadow":false,"data-rotation":0,"x":0,"y":0}],"className":"uneventable"},{"nodeType":"g","id":"shape-315","children":[{"nodeType":"path","d":"M32.999996,16C34.104565,15.999998 34.999996,16.895426 34.999996,17.999998 34.999996,17.999998 34.999996,18 34.999996,18L34.999996,37.999996C34.999996,39.104568 34.104568,39.999996 33,39.999996L13,39.999996C11.895431,40 11,39.104568 11,38L10.999999,18C10.999999,16.895432 11.895429,16 12.999997,15.999999z","id":"path-315","fill":"#F4F4F4","fill-opacity":1,"stroke-width":3,"stroke":"#000000","stroke-opacity":0.24,"stroke-linecap":"flat","stroke-linejoin":"round"},{"nodeType":"path","d":"M31.999996,17C33.104565,16.999998 33.999996,17.895426 33.999996,18.999998 33.999996,18.999998 33.999996,19 33.999996,19L33.999996,36.999996C33.999996,38.104568 33.104568,38.999996 32,38.999996L14,38.999996C12.895431,39 12,38.104568 12,37L11.999999,19C11.999999,17.895432 12.895429,17 13.999997,16.999998z","id":"path-316","fill":"url(#gradient-fill-312)"},{"nodeType":"path","d":"M31.999996,17C33.104565,16.999998 33.999996,17.895426 33.999996,18.999998 33.999996,18.999998 33.999996,19 33.999996,19L33.999996,36.999996C33.999996,38.104568 33.104568,38.999996 32,38.999996L14,38.999996C12.895431,39 12,38.104568 12,37L11.999999,19C11.999999,17.895432 12.895429,17 13.999997,16.999998z","id":"path-317","fill":"none","stroke-width":1,"stroke":"#FFFFFF","stroke-opacity":1,"stroke-linecap":"round","stroke-linejoin":"round"}],"className":"uneventable"}],"className":"eventable"},"commandset-148":{"nodeType":"g","children":[{"nodeType":"defs","children":[{"nodeType":"linearGradient","gradientTransform":[{"type":"translate","args":[0.54545464003383293,0.77272733972092889]},{"type":"translate","args":[-0.54545459668499285,-0.77272725302325618]},{"type":"scale","args":[1.0000001733953603,1.0000000866976726]},{"type":"rotate","args":[90,0.5,0.5]}],"id":"gradient-fill-318","children":[{"nodeType":"stop","offset":"0%","stop-color":"#DBDBDB","stop-opacity":1},{"nodeType":"stop","offset":"0%","stop-color":"#DBDBDB","stop-opacity":1},{"nodeType":"stop","offset":"100%","stop-color":"#F4F4F4","stop-opacity":1},{"nodeType":"stop","offset":"100%","stop-color":"#F4F4F4","stop-opacity":1}]},{"nodeType":"linearGradient","gradientTransform":[{"type":"translate","args":[0.75,1.4062500838190368]},{"type":"translate","args":[-1,-1.7187501024454894]},{"type":"scale","args":[1.5,1.8750001117587156]},{"type":"rotate","args":[0,0.5,0.5]}],"id":"gradient-fill-319","children":[{"nodeType":"stop","offset":"0%","stop-color":"#629FCC","stop-opacity":1},{"nodeType":"stop","offset":"0%","stop-color":"#629FCC","stop-opacity":1},{"nodeType":"stop","offset":"100%","stop-color":"#3B60AB","stop-opacity":1},{"nodeType":"stop","offset":"100%","stop-color":"#3B60AB","stop-opacity":1}]}]},{"nodeType":"g","id":"shape-320","children":[{"nodeType":"path","d":"M853.999939,1E-06C859.522827,-9E-06 863.999939,4.477136 863.999939,9.999996 863.999939,9.999998 863.999939,10.000001 863.999939,10.000003L863.999939,10.000003L863.999939,45.999996C863.999939,51.522842 859.522827,55.999996 854,55.999996L854,55.999996L10.000003,55.999996C4.477157,56 3E-06,51.52285 1E-06,46.000004L1E-06,46.000004L0,10.000006C-4E-06,4.47716 4.477144,5E-06 9.99999,-1E-06z","id":"path-320","fill":"#FFFFFF","fill-opacity":0}]},{"nodeType":"g","id":"shape-321","children":[{"nodeType":"use","transform":[{"type":"rotate","args":[0]}],"id":"text-321","data-reference-type":"text","data-reference-id":"01","data-shadow":false,"data-rotation":0,"x":0,"y":0}],"className":"uneventable"},{"nodeType":"g","id":"shape-322","children":[{"nodeType":"path","d":"M32.999996,16C34.104565,15.999998 34.999996,16.895426 34.999996,17.999998 34.999996,17.999998 34.999996,18 34.999996,18L34.999996,37.999996C34.999996,39.104568 34.104568,39.999996 33,39.999996L13,39.999996C11.895431,40 11,39.104568 11,38L10.999999,18C10.999999,16.895432 11.895429,16 12.999997,15.999999z","id":"path-322","fill":"#F4F4F4","fill-opacity":1,"stroke-width":3,"stroke":"#000000","stroke-opacity":0.24,"stroke-linecap":"flat","stroke-linejoin":"round"},{"nodeType":"path","d":"M31.999996,17C33.104565,16.999998 33.999996,17.895426 33.999996,18.999998 33.999996,18.999998 33.999996,19 33.999996,19L33.999996,36.999996C33.999996,38.104568 33.104568,38.999996 32,38.999996L14,38.999996C12.895431,39 12,38.104568 12,37L11.999999,19C11.999999,17.895432 12.895429,17 13.999997,16.999998z","id":"path-323","fill":"url(#gradient-fill-318)"},{"nodeType":"path","d":"M31.999996,17C33.104565,16.999998 33.999996,17.895426 33.999996,18.999998 33.999996,18.999998 33.999996,19 33.999996,19L33.999996,36.999996C33.999996,38.104568 33.104568,38.999996 32,38.999996L14,38.999996C12.895431,39 12,38.104568 12,37L11.999999,19C11.999999,17.895432 12.895429,17 13.999997,16.999998z","id":"path-324","fill":"none","stroke-width":1,"stroke":"#FFFFFF","stroke-opacity":1,"stroke-linecap":"round","stroke-linejoin":"round"},{"nodeType":"path","d":"M16,29.6L16,28.799999 18,26.799999 18.799999,26.799999 21.6,29.6 29.200001,22 30,22 32,24 32,24.799999 22,34.799999 21.200001,34.799999z","id":"path-325","fill":"url(#gradient-fill-319)","stroke-width":1,"stroke":"#4F81BD","stroke-opacity":1,"stroke-linecap":"round","stroke-linejoin":"round"}],"className":"uneventable"}],"className":"eventable"},"commandset-149":{"nodeType":"g","children":[{"nodeType":"defs","children":[{"nodeType":"filter","id":"filter-327","children":[{"nodeType":"feFlood","result":"floodOut","flood-color":"#1DC7F4","flood-opacity":0.8},{"nodeType":"feGaussianBlur","result":"gaussOut","in":"SourceAlpha","stdDeviation":[3.5,3.5]},{"nodeType":"feComposite","in":"floodOut","in2":"gaussOut","operator":"in"}],"filterUnits":"userSpaceOnUse","x":-22.5,"y":-22.5,"width":909,"height":101},{"nodeType":"linearGradient","gradientTransform":[{"type":"translate","args":[0.54545464003383293,0.77272733972092889]},{"type":"translate","args":[-0.54545459668499285,-0.77272725302325618]},{"type":"scale","args":[1.0000001733953603,1.0000000866976726]},{"type":"rotate","args":[90,0.5,0.5]}],"id":"gradient-fill-328","children":[{"nodeType":"stop","offset":"0%","stop-color":"#DBDBDB","stop-opacity":1},{"nodeType":"stop","offset":"0%","stop-color":"#DBDBDB","stop-opacity":1},{"nodeType":"stop","offset":"100%","stop-color":"#F4F4F4","stop-opacity":1},{"nodeType":"stop","offset":"100%","stop-color":"#F4F4F4","stop-opacity":1}]}]},{"nodeType":"g","id":"shape-329","children":[{"nodeType":"path","d":"M853.999939,1E-06C859.522827,-9E-06 863.999939,4.477136 863.999939,9.999996 863.999939,9.999998 863.999939,10.000001 863.999939,10.000003L863.999939,10.000003L863.999939,45.999996C863.999939,51.522842 859.522827,55.999996 854,55.999996L854,55.999996L10.000003,55.999996C4.477157,56 3E-06,51.52285 1E-06,46.000004L1E-06,46.000004L0,10.000006C-4E-06,4.47716 4.477144,5E-06 9.99999,-1E-06z","id":"path-329","fill":"#FFFFFF","fill-opacity":0}],"className":"uneventable"},{"nodeType":"g","id":"shape-330","children":[{"nodeType":"path","d":"M853.999939,1E-06C859.522827,-9E-06 863.999939,4.477136 863.999939,9.999996 863.999939,9.999998 863.999939,10.000001 863.999939,10.000003L863.999939,10.000003L863.999939,45.999996C863.999939,51.522842 859.522827,55.999996 854,55.999996L854,55.999996L10.000003,55.999996C4.477157,56 3E-06,51.52285 1E-06,46.000004L1E-06,46.000004L0,10.000006C-4E-06,4.47716 4.477144,5E-06 9.99999,-1E-06z","id":"path-330","fill":"#0DDAEF","fill-opacity":0.24}]},{"nodeType":"g","id":"shape-331","children":[{"nodeType":"use","transform":[{"type":"rotate","args":[0]}],"id":"text-331","data-reference-type":"text","data-reference-id":"01","data-shadow":false,"data-rotation":0,"x":0,"y":0}],"className":"uneventable"},{"nodeType":"use","transform":[{"type":"translate","args":[0,0]},{"type":"scale","args":[1,1]}],"xlink:href":"#pathwrap-326","filter":"url(#filter-327)","data-angle":0,"data-distance":0,"data-height":56,"data-scale":1,"data-adornment-type":"drop-shadow","data-width":864},{"nodeType":"g","id":"pathwrap-326","children":[{"nodeType":"path","d":"M32.999996,16C34.104565,15.999998 34.999996,16.895426 34.999996,17.999998 34.999996,17.999998 34.999996,18 34.999996,18L34.999996,37.999996C34.999996,39.104568 34.104568,39.999996 33,39.999996L13,39.999996C11.895431,40 11,39.104568 11,38L10.999999,18C10.999999,16.895432 11.895429,16 12.999997,15.999999z","id":"path-332","fill":"#F4F4F4","fill-opacity":1,"stroke-width":3,"stroke":"#000000","stroke-opacity":0.24,"stroke-linecap":"flat","stroke-linejoin":"round"},{"nodeType":"path","d":"M31.999996,17C33.104565,16.999998 33.999996,17.895426 33.999996,18.999998 33.999996,18.999998 33.999996,19 33.999996,19L33.999996,36.999996C33.999996,38.104568 33.104568,38.999996 32,38.999996L14,38.999996C12.895431,39 12,38.104568 12,37L11.999999,19C11.999999,17.895432 12.895429,17 13.999997,16.999998z","id":"path-333","fill":"url(#gradient-fill-328)"},{"nodeType":"path","d":"M31.999996,17C33.104565,16.999998 33.999996,17.895426 33.999996,18.999998 33.999996,18.999998 33.999996,19 33.999996,19L33.999996,36.999996C33.999996,38.104568 33.104568,38.999996 32,38.999996L14,38.999996C12.895431,39 12,38.104568 12,37L11.999999,19C11.999999,17.895432 12.895429,17 13.999997,16.999998z","id":"path-334","fill":"none","stroke-width":1,"stroke":"#FFFFFF","stroke-opacity":1,"stroke-linecap":"round","stroke-linejoin":"round"}],"className":"uneventable"}],"className":"eventable"},"commandset-150":{"nodeType":"g","children":[{"nodeType":"defs","children":[{"nodeType":"filter","id":"filter-336","children":[{"nodeType":"feFlood","result":"floodOut","flood-color":"#1DC7F4","flood-opacity":0.8},{"nodeType":"feGaussianBlur","result":"gaussOut","in":"SourceAlpha","stdDeviation":[3.5,3.5]},{"nodeType":"feComposite","in":"floodOut","in2":"gaussOut","operator":"in"}],"filterUnits":"userSpaceOnUse","x":-22.5,"y":-22.5,"width":909,"height":101},{"nodeType":"linearGradient","gradientTransform":[{"type":"translate","args":[0.54545464003383293,0.77272733972092889]},{"type":"translate","args":[-0.54545459668499285,-0.77272725302325618]},{"type":"scale","args":[1.0000001733953603,1.0000000866976726]},{"type":"rotate","args":[90,0.5,0.5]}],"id":"gradient-fill-337","children":[{"nodeType":"stop","offset":"0%","stop-color":"#DBDBDB","stop-opacity":1},{"nodeType":"stop","offset":"0%","stop-color":"#DBDBDB","stop-opacity":1},{"nodeType":"stop","offset":"100%","stop-color":"#F4F4F4","stop-opacity":1},{"nodeType":"stop","offset":"100%","stop-color":"#F4F4F4","stop-opacity":1}]},{"nodeType":"linearGradient","gradientTransform":[{"type":"translate","args":[0.75,1.4062500838190368]},{"type":"translate","args":[-1,-1.7187501024454894]},{"type":"scale","args":[1.5,1.8750001117587156]},{"type":"rotate","args":[0,0.5,0.5]}],"id":"gradient-fill-338","children":[{"nodeType":"stop","offset":"0%","stop-color":"#629FCC","stop-opacity":1},{"nodeType":"stop","offset":"0%","stop-color":"#629FCC","stop-opacity":1},{"nodeType":"stop","offset":"100%","stop-color":"#3B60AB","stop-opacity":1},{"nodeType":"stop","offset":"100%","stop-color":"#3B60AB","stop-opacity":1}]}]},{"nodeType":"g","id":"shape-339","children":[{"nodeType":"path","d":"M853.999939,1E-06C859.522827,-9E-06 863.999939,4.477136 863.999939,9.999996 863.999939,9.999998 863.999939,10.000001 863.999939,10.000003L863.999939,10.000003L863.999939,45.999996C863.999939,51.522842 859.522827,55.999996 854,55.999996L854,55.999996L10.000003,55.999996C4.477157,56 3E-06,51.52285 1E-06,46.000004L1E-06,46.000004L0,10.000006C-4E-06,4.47716 4.477144,5E-06 9.99999,-1E-06z","id":"path-339","fill":"#FFFFFF","fill-opacity":0}],"className":"uneventable"},{"nodeType":"g","id":"shape-340","children":[{"nodeType":"path","d":"M853.999939,1E-06C859.522827,-9E-06 863.999939,4.477136 863.999939,9.999996 863.999939,9.999998 863.999939,10.000001 863.999939,10.000003L863.999939,10.000003L863.999939,45.999996C863.999939,51.522842 859.522827,55.999996 854,55.999996L854,55.999996L10.000003,55.999996C4.477157,56 3E-06,51.52285 1E-06,46.000004L1E-06,46.000004L0,10.000006C-4E-06,4.47716 4.477144,5E-06 9.99999,-1E-06z","id":"path-340","fill":"#0DDAEF","fill-opacity":0.24}]},{"nodeType":"g","id":"shape-341","children":[{"nodeType":"use","transform":[{"type":"rotate","args":[0]}],"id":"text-341","data-reference-type":"text","data-reference-id":"01","data-shadow":false,"data-rotation":0,"x":0,"y":0}],"className":"uneventable"},{"nodeType":"use","transform":[{"type":"translate","args":[0,0]},{"type":"scale","args":[1,1]}],"xlink:href":"#pathwrap-335","filter":"url(#filter-336)","data-angle":0,"data-distance":0,"data-height":56,"data-scale":1,"data-adornment-type":"drop-shadow","data-width":864},{"nodeType":"g","id":"pathwrap-335","children":[{"nodeType":"path","d":"M32.999996,16C34.104565,15.999998 34.999996,16.895426 34.999996,17.999998 34.999996,17.999998 34.999996,18 34.999996,18L34.999996,37.999996C34.999996,39.104568 34.104568,39.999996 33,39.999996L13,39.999996C11.895431,40 11,39.104568 11,38L10.999999,18C10.999999,16.895432 11.895429,16 12.999997,15.999999z","id":"path-342","fill":"#F4F4F4","fill-opacity":1,"stroke-width":3,"stroke":"#000000","stroke-opacity":0.24,"stroke-linecap":"flat","stroke-linejoin":"round"},{"nodeType":"path","d":"M31.999996,17C33.104565,16.999998 33.999996,17.895426 33.999996,18.999998 33.999996,18.999998 33.999996,19 33.999996,19L33.999996,36.999996C33.999996,38.104568 33.104568,38.999996 32,38.999996L14,38.999996C12.895431,39 12,38.104568 12,37L11.999999,19C11.999999,17.895432 12.895429,17 13.999997,16.999998z","id":"path-343","fill":"url(#gradient-fill-337)"},{"nodeType":"path","d":"M31.999996,17C33.104565,16.999998 33.999996,17.895426 33.999996,18.999998 33.999996,18.999998 33.999996,19 33.999996,19L33.999996,36.999996C33.999996,38.104568 33.104568,38.999996 32,38.999996L14,38.999996C12.895431,39 12,38.104568 12,37L11.999999,19C11.999999,17.895432 12.895429,17 13.999997,16.999998z","id":"path-344","fill":"none","stroke-width":1,"stroke":"#FFFFFF","stroke-opacity":1,"stroke-linecap":"round","stroke-linejoin":"round"},{"nodeType":"path","d":"M16,29.6L16,28.799999 18,26.799999 18.799999,26.799999 21.6,29.6 29.200001,22 30,22 32,24 32,24.799999 22,34.799999 21.200001,34.799999z","id":"path-345","fill":"url(#gradient-fill-338)","stroke-width":1,"stroke":"#4F81BD","stroke-opacity":1,"stroke-linecap":"round","stroke-linejoin":"round"}],"className":"uneventable"}],"className":"eventable"},"commandset-151":{"nodeType":"g","children":[{"nodeType":"text","font-family":"Open Sans Charset1_ 6mxB103C923","font-size":"23px","fill":"#254061","fill-opacity":1,"children":[{"nodeType":"tspan","x":"42 48 63 69 75 81 92 98 106 115 128 142 156 169 183 191 197 209 215 226 239 252 266 272 278 292 298 311 332 345 354 367 380 394 405 411 424 435 441 455 464 470 481 495 516 530 536 549 561 567 575 588 599 611 622","y":37,"children":["\\tC.\\tIs\\tfrequently\\tseen\\tin\\temergencies\\tor\\tcomplex\\ttasks"]}]}]},"commandset-152":{"nodeType":"g","children":[{"nodeType":"defs","children":[{"nodeType":"linearGradient","gradientTransform":[{"type":"translate","args":[0.54545464003383293,0.77272733972092889]},{"type":"translate","args":[-0.54545459668499285,-0.77272725302325618]},{"type":"scale","args":[1.0000001733953603,1.0000000866976726]},{"type":"rotate","args":[90,0.5,0.5]}],"id":"gradient-fill-346","children":[{"nodeType":"stop","offset":"0%","stop-color":"#DBDBDB","stop-opacity":1},{"nodeType":"stop","offset":"0%","stop-color":"#DBDBDB","stop-opacity":1},{"nodeType":"stop","offset":"100%","stop-color":"#F4F4F4","stop-opacity":1},{"nodeType":"stop","offset":"100%","stop-color":"#F4F4F4","stop-opacity":1}]},{"nodeType":"linearGradient","gradientTransform":[{"type":"translate","args":[-0.75,1.2500000745058104]},{"type":"translate","args":[0.5,-1.562500093132263]},{"type":"scale","args":[1.5,1.8750001117587156]},{"type":"rotate","args":[0,0.5,0.5]}],"id":"gradient-fill-347","children":[{"nodeType":"stop","offset":"0%","stop-color":"#FAFFE6","stop-opacity":1},{"nodeType":"stop","offset":"0%","stop-color":"#FAFFE6","stop-opacity":1},{"nodeType":"stop","offset":"100%","stop-color":"#009100","stop-opacity":1},{"nodeType":"stop","offset":"100%","stop-color":"#009100","stop-opacity":1}]}]},{"nodeType":"g","id":"shape-348","children":[{"nodeType":"path","d":"M853.999939,1E-06C859.522827,-9E-06 863.999939,4.477136 863.999939,9.999996 863.999939,9.999998 863.999939,10.000001 863.999939,10.000003L863.999939,10.000003L863.999939,45.999996C863.999939,51.522842 859.522827,55.999996 854,55.999996L854,55.999996L10.000003,55.999996C4.477157,56 3E-06,51.52285 1E-06,46.000004L1E-06,46.000004L0,10.000006C-4E-06,4.47716 4.477144,5E-06 9.99999,-1E-06z","id":"path-348","fill":"#FFFFFF","fill-opacity":0}]},{"nodeType":"g","id":"shape-349","children":[{"nodeType":"use","transform":[{"type":"rotate","args":[0]}],"id":"text-349","data-reference-type":"text","data-reference-id":"01","data-shadow":false,"data-rotation":0,"x":0,"y":0}],"className":"uneventable"},{"nodeType":"g","id":"shape-350","children":[{"nodeType":"path","d":"M32.999996,16C34.104565,15.999998 34.999996,16.895426 34.999996,17.999998 34.999996,17.999998 34.999996,18 34.999996,18L34.999996,37.999996C34.999996,39.104568 34.104568,39.999996 33,39.999996L13,39.999996C11.895431,40 11,39.104568 11,38L10.999999,18C10.999999,16.895432 11.895429,16 12.999997,15.999999z","id":"path-350","fill":"#F4F4F4","fill-opacity":1,"stroke-width":3,"stroke":"#000000","stroke-opacity":0.24,"stroke-linecap":"flat","stroke-linejoin":"round"},{"nodeType":"path","d":"M31.999996,17C33.104565,16.999998 33.999996,17.895426 33.999996,18.999998 33.999996,18.999998 33.999996,19 33.999996,19L33.999996,36.999996C33.999996,38.104568 33.104568,38.999996 32,38.999996L14,38.999996C12.895431,39 12,38.104568 12,37L11.999999,19C11.999999,17.895432 12.895429,17 13.999997,16.999998z","id":"path-351","fill":"url(#gradient-fill-346)"},{"nodeType":"path","d":"M31.999996,17C33.104565,16.999998 33.999996,17.895426 33.999996,18.999998 33.999996,18.999998 33.999996,19 33.999996,19L33.999996,36.999996C33.999996,38.104568 33.104568,38.999996 32,38.999996L14,38.999996C12.895431,39 12,38.104568 12,37L11.999999,19C11.999999,17.895432 12.895429,17 13.999997,16.999998z","id":"path-352","fill":"none","stroke-width":1,"stroke":"#FFFFFF","stroke-opacity":1,"stroke-linecap":"round","stroke-linejoin":"round"}],"className":"uneventable"},{"nodeType":"g","id":"shape-353","children":[{"nodeType":"path","d":"M-8,27.6L-8,26.799999 -6,24.799999 -5.2,24.799999 -2.4,27.6 5.2,20 6,20 8,22 8,22.799999 -2,32.799999 -2.8,32.799999z","id":"path-353","fill":"url(#gradient-fill-347)","stroke-width":1,"stroke":"#6FBC67","stroke-opacity":1,"stroke-linecap":"round","stroke-linejoin":"round"}]}],"className":"eventable"},"commandset-153":{"nodeType":"g","children":[{"nodeType":"defs","children":[{"nodeType":"linearGradient","gradientTransform":[{"type":"translate","args":[0.54545464003383293,0.77272733972092889]},{"type":"translate","args":[-0.54545459668499285,-0.77272725302325618]},{"type":"scale","args":[1.0000001733953603,1.0000000866976726]},{"type":"rotate","args":[90,0.5,0.5]}],"id":"gradient-fill-354","children":[{"nodeType":"stop","offset":"0%","stop-color":"#DBDBDB","stop-opacity":1},{"nodeType":"stop","offset":"0%","stop-color":"#DBDBDB","stop-opacity":1},{"nodeType":"stop","offset":"100%","stop-color":"#F4F4F4","stop-opacity":1},{"nodeType":"stop","offset":"100%","stop-color":"#F4F4F4","stop-opacity":1}]},{"nodeType":"linearGradient","gradientTransform":[{"type":"translate","args":[0.75,1.4062500838190368]},{"type":"translate","args":[-1,-1.7187501024454894]},{"type":"scale","args":[1.5,1.8750001117587156]},{"type":"rotate","args":[0,0.5,0.5]}],"id":"gradient-fill-355","children":[{"nodeType":"stop","offset":"0%","stop-color":"#629FCC","stop-opacity":1},{"nodeType":"stop","offset":"0%","stop-color":"#629FCC","stop-opacity":1},{"nodeType":"stop","offset":"100%","stop-color":"#3B60AB","stop-opacity":1},{"nodeType":"stop","offset":"100%","stop-color":"#3B60AB","stop-opacity":1}]},{"nodeType":"linearGradient","gradientTransform":[{"type":"translate","args":[-0.75,1.2500000745058104]},{"type":"translate","args":[0.5,-1.562500093132263]},{"type":"scale","args":[1.5,1.8750001117587156]},{"type":"rotate","args":[0,0.5,0.5]}],"id":"gradient-fill-356","children":[{"nodeType":"stop","offset":"0%","stop-color":"#FAFFE6","stop-opacity":1},{"nodeType":"stop","offset":"0%","stop-color":"#FAFFE6","stop-opacity":1},{"nodeType":"stop","offset":"100%","stop-color":"#009100","stop-opacity":1},{"nodeType":"stop","offset":"100%","stop-color":"#009100","stop-opacity":1}]}]},{"nodeType":"g","id":"shape-357","children":[{"nodeType":"path","d":"M853.999939,1E-06C859.522827,-9E-06 863.999939,4.477136 863.999939,9.999996 863.999939,9.999998 863.999939,10.000001 863.999939,10.000003L863.999939,10.000003L863.999939,45.999996C863.999939,51.522842 859.522827,55.999996 854,55.999996L854,55.999996L10.000003,55.999996C4.477157,56 3E-06,51.52285 1E-06,46.000004L1E-06,46.000004L0,10.000006C-4E-06,4.47716 4.477144,5E-06 9.99999,-1E-06z","id":"path-357","fill":"#FFFFFF","fill-opacity":0}]},{"nodeType":"g","id":"shape-358","children":[{"nodeType":"use","transform":[{"type":"rotate","args":[0]}],"id":"text-358","data-reference-type":"text","data-reference-id":"01","data-shadow":false,"data-rotation":0,"x":0,"y":0}],"className":"uneventable"},{"nodeType":"g","id":"shape-359","children":[{"nodeType":"path","d":"M32.999996,16C34.104565,15.999998 34.999996,16.895426 34.999996,17.999998 34.999996,17.999998 34.999996,18 34.999996,18L34.999996,37.999996C34.999996,39.104568 34.104568,39.999996 33,39.999996L13,39.999996C11.895431,40 11,39.104568 11,38L10.999999,18C10.999999,16.895432 11.895429,16 12.999997,15.999999z","id":"path-359","fill":"#F4F4F4","fill-opacity":1,"stroke-width":3,"stroke":"#000000","stroke-opacity":0.24,"stroke-linecap":"flat","stroke-linejoin":"round"},{"nodeType":"path","d":"M31.999996,17C33.104565,16.999998 33.999996,17.895426 33.999996,18.999998 33.999996,18.999998 33.999996,19 33.999996,19L33.999996,36.999996C33.999996,38.104568 33.104568,38.999996 32,38.999996L14,38.999996C12.895431,39 12,38.104568 12,37L11.999999,19C11.999999,17.895432 12.895429,17 13.999997,16.999998z","id":"path-360","fill":"url(#gradient-fill-354)"},{"nodeType":"path","d":"M31.999996,17C33.104565,16.999998 33.999996,17.895426 33.999996,18.999998 33.999996,18.999998 33.999996,19 33.999996,19L33.999996,36.999996C33.999996,38.104568 33.104568,38.999996 32,38.999996L14,38.999996C12.895431,39 12,38.104568 12,37L11.999999,19C11.999999,17.895432 12.895429,17 13.999997,16.999998z","id":"path-361","fill":"none","stroke-width":1,"stroke":"#FFFFFF","stroke-opacity":1,"stroke-linecap":"round","stroke-linejoin":"round"},{"nodeType":"path","d":"M16,29.6L16,28.799999 18,26.799999 18.799999,26.799999 21.6,29.6 29.200001,22 30,22 32,24 32,24.799999 22,34.799999 21.200001,34.799999z","id":"path-362","fill":"url(#gradient-fill-355)","stroke-width":1,"stroke":"#4F81BD","stroke-opacity":1,"stroke-linecap":"round","stroke-linejoin":"round"}],"className":"uneventable"},{"nodeType":"g","id":"shape-363","children":[{"nodeType":"path","d":"M-8,27.6L-8,26.799999 -6,24.799999 -5.2,24.799999 -2.4,27.6 5.2,20 6,20 8,22 8,22.799999 -2,32.799999 -2.8,32.799999z","id":"path-363","fill":"url(#gradient-fill-356)","stroke-width":1,"stroke":"#6FBC67","stroke-opacity":1,"stroke-linecap":"round","stroke-linejoin":"round"}]}],"className":"eventable"},"commandset-154":{"nodeType":"g","children":[{"nodeType":"text","font-family":"Open Sans Charset1_ 6mxB103C923","font-size":"23px","fill":"#254061","fill-opacity":1,"children":[{"nodeType":"tspan","x":"42 48 65 71 77 92 98 104 119 125 131 144 158 172 178 193 199 205","y":37,"children":["\\tD.\\tA,\\tB,\\tand\\tC\\t\\t"]}]}]},"commandset-155":{"nodeType":"g","children":[{"nodeType":"text","font-family":"Open Sans Charset1_ 6mxB103C923","font-size":"23px","fill":"#254061","fill-opacity":1,"children":[{"nodeType":"tspan","x":"42 48 61 67 73 90 104 118 131 137 151 159 165 173 187 200 206 219 233 247 259 272","y":37,"children":["\\tE.\\tNone\\tof\\tthe\\tabove"]}]}]},"commandset-156":{"nodeType":"g","children":[{"nodeType":"text","font-family":"ArticulateBold CharBold64F68A33","font-size":"32px","fill":"#376092","fill-opacity":1,"children":[{"nodeType":"tspan","x":"10 28 46 60 78 87 103 112 130 148 160 169 189 209 218","y":35,"children":["Task Fixation:"]}]}]},"commandset-157":{"nodeType":"g","children":[{"nodeType":"defs","children":[{"nodeType":"filter","id":"filter-365","children":[{"nodeType":"feFlood","result":"floodOut","flood-color":"#000000","flood-opacity":0.84},{"nodeType":"feGaussianBlur","result":"gaussOut","in":"SourceAlpha","stdDeviation":[1.0499999523162842,1.0499999523162842]},{"nodeType":"feComposite","in":"floodOut","in2":"gaussOut","operator":"in"}],"filterUnits":"userSpaceOnUse","x":-6.75,"y":-6.75,"width":440.5,"height":78.5}]},{"nodeType":"use","transform":[{"type":"translate","args":[0,0]},{"type":"scale","args":[1,1]}],"xlink:href":"#pathwrap-364","filter":"url(#filter-365)","data-angle":45,"data-distance":3,"data-height":65,"data-scale":1,"data-adornment-type":"drop-shadow","data-width":427},{"nodeType":"g","id":"pathwrap-364","children":[{"nodeType":"g","id":"shape-366","children":[{"nodeType":"path","d":"M0,0L427,0 427,65 0,65z","id":"path-366","fill":"none"}]},{"nodeType":"g","id":"shape-367","children":[{"nodeType":"use","transform":[{"type":"rotate","args":[0]}],"id":"text-367","data-reference-type":"text","data-reference-id":"01","data-shadow":false,"data-rotation":0,"x":0,"y":0}],"className":"uneventable"}]}],"className":"eventable"},"commandset-158":{"nodeType":"g","children":[{"nodeType":"text","font-family":"Open SansBold CharsBold3EB52B46","font-size":"40px","fill":"#FFFFFF","fill-opacity":1,"children":[{"nodeType":"tspan","x":"10 42 68 80 100 110 133 144 154 177 201 221 246 256 278 290 313 337 354 366 391 417","y":48,"children":["Quiz 2: Task Fixation"]}]}]},"commandset-159":{"nodeType":"g","children":[{"nodeType":"defs","children":[{"nodeType":"linearGradient","gradientTransform":[{"type":"translate","args":[0,0]},{"type":"translate","args":[7.5714009528286451E-15,2.3931016029181839E-13]},{"type":"scale","args":[1.0056498042090296,1.0285715406768299]},{"type":"rotate","args":[90,0.5,0.5]}],"id":"gradient-fill-369","children":[{"nodeType":"stop","offset":"0%","stop-color":"#C3D67C","stop-opacity":1},{"nodeType":"stop","offset":"0%","stop-color":"#C3D67C","stop-opacity":1},{"nodeType":"stop","offset":"100%","stop-color":"#739F35","stop-opacity":1},{"nodeType":"stop","offset":"100%","stop-color":"#739F35","stop-opacity":1}]},{"nodeType":"filter","id":"filter-371","children":[{"nodeType":"feFlood","result":"floodOut","flood-color":"#000000","flood-opacity":0.28},{"nodeType":"feGaussianBlur","result":"gaussOut","in":"SourceAlpha","stdDeviation":[1.75,1.75]},{"nodeType":"feComposite","in":"floodOut","in2":"gaussOut","operator":"in"}],"filterUnits":"userSpaceOnUse","x":-11.25,"y":-11.25,"width":203,"height":61}]},{"nodeType":"use","transform":[{"type":"translate","args":[0,0]},{"type":"scale","args":[1,1]}],"xlink:href":"#pathwrap-370","filter":"url(#filter-371)","data-angle":90,"data-distance":4,"data-height":38.5,"data-scale":1,"data-adornment-type":"drop-shadow","data-width":180.5},{"nodeType":"g","id":"pathwrap-370","children":[{"nodeType":"g","id":"shape-372","children":[{"nodeType":"path","d":"M171.999985,0C174.761414,-5E-06 176.999985,2.238568 176.999985,4.999998 176.999985,4.999999 176.999985,5 176.999985,5.000001L176.999985,5.000001L176.999985,29.999998C176.999985,32.761421 174.761414,34.999996 172,34.999996L172,34.999996L5.000001,34.999996C2.238578,35 2E-06,32.761425 0,30.000002L0,30.000002L0,5.000003C-2E-06,2.23858 2.238572,3E-06 4.999995,0z","id":"path-372","fill":"url(#gradient-fill-369)","stroke-width":1,"stroke":"#000000","stroke-opacity":0.4,"stroke-linecap":"flat","stroke-linejoin":"round"}]},{"nodeType":"g","id":"shape-373","children":[{"nodeType":"use","transform":[{"type":"rotate","args":[0]}],"id":"text-373","data-reference-type":"text","data-reference-id":"01","data-shadow":false,"data-rotation":0,"x":0,"y":0}],"className":"uneventable"}]}],"className":"eventable"},"commandset-160":{"nodeType":"g","children":[{"nodeType":"text","font-family":"Open SansBold CharsBold3EB52B46","font-size":"22px","fill":"#4F4F4F","fill-opacity":1,"children":[{"nodeType":"tspan","x":"39 53 67 81 91 98 112 126 139","y":27,"children":["Continue"]}]}]},"commandset-161":{"nodeType":"g","children":[{"nodeType":"defs","children":[{"nodeType":"linearGradient","gradientTransform":[{"type":"translate","args":[0,0]},{"type":"translate","args":[7.5809183788717029E-15,2.4238809292297893E-13]},{"type":"scale","args":[1.0069139292628215,1.0418007069799729]},{"type":"rotate","args":[90,0.5,0.5]}],"id":"gradient-fill-375","children":[{"nodeType":"stop","offset":"0%","stop-color":"#C3D67C","stop-opacity":1},{"nodeType":"stop","offset":"0%","stop-color":"#C3D67C","stop-opacity":1},{"nodeType":"stop","offset":"100%","stop-color":"#739F35","stop-opacity":1},{"nodeType":"stop","offset":"100%","stop-color":"#739F35","stop-opacity":1}]},{"nodeType":"filter","id":"filter-377","children":[{"nodeType":"feFlood","result":"floodOut","flood-color":"#000000","flood-opacity":0.28},{"nodeType":"feGaussianBlur","result":"gaussOut","in":"SourceAlpha","stdDeviation":[1.75,1.75]},{"nodeType":"feComposite","in":"floodOut","in2":"gaussOut","operator":"in"}],"filterUnits":"userSpaceOnUse","x":-11.25,"y":-11.25,"width":203,"height":61}]},{"nodeType":"use","transform":[{"type":"translate","args":[0,0]},{"type":"scale","args":[1,1]}],"xlink:href":"#pathwrap-376","filter":"url(#filter-377)","data-angle":90,"data-distance":4,"data-height":38.5,"data-scale":1,"data-adornment-type":"drop-shadow","data-width":180.5},{"nodeType":"g","id":"pathwrap-376","children":[{"nodeType":"g","id":"shape-378","children":[{"nodeType":"path","d":"M171.777771,0C174.5392,-5E-06 176.777771,2.238568 176.777771,4.999998 176.777771,4.999999 176.777771,5 176.777771,5.000001L176.777771,5.000001L176.777771,29.555555C176.777771,32.316978 174.5392,34.555553 171.777786,34.555553L171.777786,34.555553L5.000001,34.555553C2.238578,34.555557 2E-06,32.316982 0,29.555559L0,29.555559L0,5.000003C-2E-06,2.23858 2.238572,3E-06 4.999995,0z","id":"path-378","fill":"url(#gradient-fill-375)","stroke-width":1,"stroke":"#000000","stroke-opacity":0.4,"stroke-linecap":"flat","stroke-linejoin":"round"}]},{"nodeType":"g","id":"shape-379","children":[{"nodeType":"use","transform":[{"type":"rotate","args":[0]}],"id":"text-379","data-reference-type":"text","data-reference-id":"01","data-shadow":false,"data-rotation":0,"x":0,"y":0}],"className":"uneventable"}]}],"className":"eventable"},"commandset-162":{"nodeType":"g","children":[{"nodeType":"defs","children":[{"nodeType":"filter","id":"filter-381","children":[{"nodeType":"feFlood","result":"floodOut","flood-color":"#000000","flood-opacity":0.84},{"nodeType":"feGaussianBlur","result":"gaussOut","in":"SourceAlpha","stdDeviation":[1.0499999523162842,1.0499999523162842]},{"nodeType":"feComposite","in":"floodOut","in2":"gaussOut","operator":"in"}],"filterUnits":"userSpaceOnUse","x":-6.75,"y":-6.75,"width":437.5,"height":78.5}]},{"nodeType":"use","transform":[{"type":"translate","args":[0,0]},{"type":"scale","args":[1,1]}],"xlink:href":"#pathwrap-380","filter":"url(#filter-381)","data-angle":45,"data-distance":3,"data-height":65,"data-scale":1,"data-adornment-type":"drop-shadow","data-width":424},{"nodeType":"g","id":"pathwrap-380","children":[{"nodeType":"g","id":"shape-382","children":[{"nodeType":"path","d":"M0,0L424,0 424,65 0,65z","id":"path-382","fill":"none"}]},{"nodeType":"g","id":"shape-383","children":[{"nodeType":"use","transform":[{"type":"rotate","args":[0]}],"id":"text-383","data-reference-type":"text","data-reference-id":"01","data-shadow":false,"data-rotation":0,"x":0,"y":0}],"className":"uneventable"}]}],"className":"eventable"},"commandset-163":{"nodeType":"g","children":[{"nodeType":"text","font-family":"Open SansBold CharsBold3EB52B46","font-size":"40px","fill":"#FFFFFF","fill-opacity":1,"children":[{"nodeType":"tspan","x":"10 40 64 92 118 130 147 159 184 210 220 245 260 270 294 304 327 351 375 414","y":48,"children":["Denition o a Team"]}]}]},"commandset-164":{"nodeType":"g","children":[{"nodeType":"g","id":"shape-384","children":[{"nodeType":"path","d":"M0,0L904,0 904,48 0,48z","id":"path-384","fill":"none"}]},{"nodeType":"g","id":"shape-385","children":[{"nodeType":"use","transform":[{"type":"rotate","args":[0]}],"id":"text-385","data-reference-type":"text","data-reference-id":"01","data-shadow":false,"data-rotation":0,"x":0,"y":0}],"className":"uneventable"}],"className":"eventable"},"commandset-165":{"nodeType":"g","children":[{"nodeType":"text","font-family":"ArticulateBold CharBold64F68A33","font-size":"32px","fill":"#17375E","fill-opacity":1,"children":[{"nodeType":"tspan","x":"328 360 380 398 410 419 428 442 451 469 478 496 514 532 560 576","y":35,"children":["What is a Team?"]}]}]},"commandset-166":{"nodeType":"g","children":[{"nodeType":"g","id":"shape-386","children":[{"nodeType":"path","d":"M0,0L904,0 904,68 0,68z","id":"path-386","fill":"none"}]},{"nodeType":"g","id":"shape-387","children":[{"nodeType":"use","transform":[{"type":"rotate","args":[0]}],"id":"text-387","data-reference-type":"text","data-reference-id":"01","data-shadow":false,"data-rotation":0,"x":0,"y":0}],"className":"uneventable"}],"className":"eventable"},"commandset-167":{"nodeType":"g","children":[{"nodeType":"text","font-family":"Wingdings Charset1_ 5Wd6ED08F12","font-size":"24px","fill":"#17375E","fill-opacity":1,"children":[{"nodeType":"tspan","x":"10 21","y":28,"children":["§"]}]},{"nodeType":"text","font-family":"Open Sans Charset1_ 6mxB103C923","font-size":"24px","fill":"#17375E","fill-opacity":1,"children":[{"nodeType":"tspan","x":"21 46","y":28,"children":["\\t"]}]},{"nodeType":"text","font-family":"Articulate Charset1_ 5aE376D782","font-size":"24px","fill":"#17375E","fill-opacity":1,"children":[{"nodeType":"tspan","x":"46 59 79 94 101 116 125 132 153 168 177 190 197 212 225 240 255 262 275 282 302 317 332 339 352 363 378 385 398 410 423 430 443 450 471 486 495 510 523 530 537 552 567 580 587 594 603 618 627 642 657 672 687 694 701 716 725 738 747 762 775 790 803 818 833 846 861 870 877","y":28,"children":["Two or more people who achieve a mutual goal through interdependent "]}]},{"nodeType":"text","font-family":"Articulate Charset1_ 5aE376D782","font-size":"24px","fill":"#17375E","fill-opacity":1,"children":[{"nodeType":"tspan","x":"46 59 74 89 96 109 124 137 152 161 168 180 193 200 213 224 233 240 255 270 279 286 294 307 314 329 336 343 354 369 390 411 426 441 448 459 472 481 494 501 521 528 537 552 559 572 585 596 611 618 633 642 657 670 679 688 696","y":57,"children":["and adaptive actions (e.g. communicate with each other!)"]}]}]},"commandset-168":{"nodeType":"g","children":[{"nodeType":"g","id":"shape-388","children":[{"nodeType":"path","d":"M0,0L880,0 880,97 0,97z","id":"path-388","fill":"none"}]},{"nodeType":"g","id":"shape-389","children":[{"nodeType":"use","transform":[{"type":"rotate","args":[0]}],"id":"text-389","data-reference-type":"text","data-reference-id":"01","data-shadow":false,"data-rotation":0,"x":0,"y":0}],"className":"uneventable"}],"className":"eventable"},"commandset-169":{"nodeType":"g","children":[{"nodeType":"text","font-family":"Wingdings Charset1_ 5Wd6ED08F12","font-size":"24px","fill":"#17375E","fill-opacity":1,"children":[{"nodeType":"tspan","x":"10 21","y":28,"children":["§"]}]},{"nodeType":"text","font-family":"Open Sans Charset1_ 6mxB103C923","font-size":"24px","fill":"#17375E","fill-opacity":1,"children":[{"nodeType":"tspan","x":"21 46","y":28,"children":["\\t"]}]},{"nodeType":"text","font-family":"Articulate Charset1_ 5aE376D782","font-size":"24px","fill":"#17375E","fill-opacity":1,"children":[{"nodeType":"tspan","x":"46 63 78 87 94 107 114 127 142 151 166 181 196 209 216 236 251 258 269 284 291 304 315 330 337 350 362 375 384 391 398 407 416 423 438 453 466 473 480 489 504 513 528 543 558 573 580 587 602 617 630 645 658 673 688 701 716 725 732 739 746 761 776 783 795 802 817 832 845 852 859","y":28,"children":["Not a “group” which achieves its goal through independent, individual "]}]},{"nodeType":"text","font-family":"Articulate Charset1_ 5aE376D782","font-size":"24px","fill":"#17375E","fill-opacity":1,"children":[{"nodeType":"tspan","x":"46 57 72 87 96 105 112 127 142 151 158 173 188 197 204 212 232 245 252 267 282 297 304 313 320 333 346 357 372 379 390 403 412 421 433 440 455 470 479 486 501 516 525 532 539 554 569 576 588 595 610 625 638 645 652 661 674 683 696 705 712 719 734 749 756 769 778 787 794","y":57,"children":["contributions (we don’t each carry out our individual tasks, unless "]}]},{"nodeType":"text","font-family":"Articulate Charset1_ 5aE376D782","font-size":"24px","fill":"#17375E","fill-opacity":1,"children":[{"nodeType":"tspan","x":"46 59 71 84 93 105 120 135 148 155 162 177 184 199 214 223 230 243 252 265 278 299 312 319 332 347 362 382 391 398 413 428 437 444 453 468 475 488 497 504 517 532 547 554 563 576 585 598 607 614 623 638 645 656 671 692 707 714 727 736 749 757","y":86,"children":["everyone in our “team” knows our roles and tasks to complete)"]}]}]},"commandset-170":{"nodeType":"g","children":[{"nodeType":"defs","children":[{"nodeType":"filter","id":"filter-391","children":[{"nodeType":"feFlood","result":"floodOut","flood-color":"#000000","flood-opacity":0.29},{"nodeType":"feGaussianBlur","result":"gaussOut","in":"SourceAlpha","stdDeviation":[1.75,1.75]},{"nodeType":"feComposite","in":"floodOut","in2":"gaussOut","operator":"in"}],"filterUnits":"userSpaceOnUse","x":-11.25,"y":-11.25,"width":658.5,"height":130.5}]},{"nodeType":"use","transform":[{"type":"translate","args":[0,0]},{"type":"scale","args":[1,1]}],"xlink:href":"#pathwrap-390","filter":"url(#filter-391)","data-angle":45,"data-distance":4,"data-height":108,"data-scale":1,"data-adornment-type":"drop-shadow","data-width":636},{"nodeType":"g","id":"pathwrap-390","children":[{"nodeType":"g","id":"shape-392","children":[{"nodeType":"path","d":"M17.333334,0L633,0 633,87.666664 632.999939,87.666649C632.999939,97.239586 625.239502,104.999985 615.666626,104.999985L615.666626,104.999985L615.666687,105 0,105 0,17.333334 0,17.333344C-6E-06,7.760411 7.760383,9E-06 17.333315,-1E-06z","id":"path-392","fill":"#C0504D","fill-opacity":1,"stroke-width":2,"stroke":"#8C3836","stroke-opacity":1,"stroke-linecap":"flat","stroke-linejoin":"round"}]},{"nodeType":"g","id":"shape-393","children":[{"nodeType":"use","transform":[{"type":"rotate","args":[0]}],"id":"text-393","data-reference-type":"text","data-reference-id":"01","data-shadow":false,"data-rotation":0,"x":0,"y":0}],"className":"uneventable"}]}],"className":"eventable"},"commandset-171":{"nodeType":"g","children":[{"nodeType":"text","font-family":"Open SansBold CharsBold3EB52B46","font-size":"27px","fill":"#FFFFFF","fill-opacity":1,"children":[{"nodeType":"tspan","x":"44 63 70 86 102 118 145 152 169 185 203 221 238 250 257 276 290 308 316 332 347 363 370 389 396 413 430 457 484 501 519 526 546 563 579 587 594","y":44,"children":["A Team Cannot Achieve A Common Goal "]}]},{"nodeType":"text","font-family":"Open SansBold CharsBold3EB52B46","font-size":"27px","fill":"#FFFFFF","fill-opacity":1,"children":[{"nodeType":"tspan","x":"141 167 175 187 205 222 240 252 259 276 293 320 347 365 383 391 405 421 433 441 458 476 483 491","y":81,"children":["Without Communication !"]}]}]},"commandset-172":{"nodeType":"g","children":[{"nodeType":"defs","children":[{"nodeType":"filter","id":"filter-395","children":[{"nodeType":"feFlood","result":"floodOut","flood-color":"#000000","flood-opacity":0.84},{"nodeType":"feGaussianBlur","result":"gaussOut","in":"SourceAlpha","stdDeviation":[1.0499999523162842,1.0499999523162842]},{"nodeType":"feComposite","in":"floodOut","in2":"gaussOut","operator":"in"}],"filterUnits":"userSpaceOnUse","x":-6.75,"y":-6.75,"width":849.5,"height":78.5}]},{"nodeType":"use","transform":[{"type":"translate","args":[0,0]},{"type":"scale","args":[1,1]}],"xlink:href":"#pathwrap-394","filter":"url(#filter-395)","data-angle":45,"data-distance":3,"data-height":65,"data-scale":1,"data-adornment-type":"drop-shadow","data-width":836},{"nodeType":"g","id":"pathwrap-394","children":[{"nodeType":"g","id":"shape-396","children":[{"nodeType":"path","d":"M0,0L836,0 836,65 0,65z","id":"path-396","fill":"none"}]},{"nodeType":"g","id":"shape-397","children":[{"nodeType":"use","transform":[{"type":"rotate","args":[0]}],"id":"text-397","data-reference-type":"text","data-reference-id":"01","data-shadow":false,"data-rotation":0,"x":0,"y":0}],"className":"uneventable"}]}],"className":"eventable"},"commandset-173":{"nodeType":"g","children":[{"nodeType":"text","font-family":"Open SansBold CharsBold3EB52B46","font-size":"40px","fill":"#FFFFFF","fill-opacity":1,"children":[{"nodeType":"tspan","x":"10 33 57 81 120 130 152 164 188 227 251 277 294 314 324 341 367 391 408 418 431 470 495 519 540 557 567 592 616 634 649 674 692 731 755 781 802 826","y":48,"children":["Team Elements that Impact Perormance"]}]}]},"commandset-174":{"nodeType":"g","children":[{"nodeType":"defs","children":[{"nodeType":"filter","id":"filter-399","children":[{"nodeType":"feFlood","result":"floodOut","flood-color":"#EB2722","flood-opacity":0.8},{"nodeType":"feGaussianBlur","result":"gaussOut","in":"SourceAlpha","stdDeviation":[3.8499999046325684,3.8499999046325684]},{"nodeType":"feComposite","in":"floodOut","in2":"gaussOut","operator":"in"}],"filterUnits":"userSpaceOnUse","x":-24.75,"y":-24.75,"width":281.5,"height":268.5}]},{"nodeType":"use","transform":[{"type":"translate","args":[0,0]},{"type":"scale","args":[1,1]}],"xlink:href":"#pathwrap-398","filter":"url(#filter-399)","data-angle":0,"data-distance":0,"data-height":219,"data-scale":1,"data-adornment-type":"drop-shadow","data-width":232},{"nodeType":"g","id":"pathwrap-398","children":[{"nodeType":"g","id":"shape-400","children":[{"nodeType":"path","d":"M114,0L0,107.5 114,215 228,107.5z","id":"path-400","fill":"#C0504D","fill-opacity":1,"stroke-width":3,"stroke":"#953735","stroke-opacity":1,"stroke-linecap":"flat","stroke-linejoin":"round"}]},{"nodeType":"g","id":"shape-401","children":[{"nodeType":"use","transform":[{"type":"rotate","args":[0]}],"id":"text-401","data-reference-type":"text","data-reference-id":"01","data-shadow":true,"data-rotation":0,"x":0,"y":0}],"className":"uneventable"}]}],"className":"eventable"},"commandset-175":{"nodeType":"g","children":[{"nodeType":"text","font-family":"ArticulateBold CharBold64F68A33","font-size":"24px","fill":"#969696","fill-opacity":1,"children":[{"nodeType":"tspan","x":"28.7999992 41.7999992 54.7999992 69.7999992 81.7999992 100.7999992 115.7999992 138.7999992 155.7999992 172.7999992 187.7999992 200.7999992","y":116.8,"children":["PERFORMANCE"]}]},{"nodeType":"text","font-family":"ArticulateBold CharBold64F68A33","font-size":"24px","fill":"#FFFFFF","fill-opacity":1,"children":[{"nodeType":"tspan","x":"28 41 54 69 81 100 115 138 155 172 187 200","y":116,"children":["PERFORMANCE"]}]}]},"commandset-176":{"nodeType":"g","children":[{"nodeType":"defs","children":[{"nodeType":"filter","id":"filter-403","children":[{"nodeType":"feFlood","result":"floodOut","flood-color":"#000000","flood-opacity":0.29},{"nodeType":"feGaussianBlur","result":"gaussOut","in":"SourceAlpha","stdDeviation":[1.75,1.75]},{"nodeType":"feComposite","in":"floodOut","in2":"gaussOut","operator":"in"}],"filterUnits":"userSpaceOnUse","x":-11.25,"y":-11.25,"width":88.5,"height":64.5}]},{"nodeType":"use","transform":[{"type":"translate","args":[0,0]},{"type":"scale","args":[1,1]}],"xlink:href":"#pathwrap-402","filter":"url(#filter-403)","data-angle":45,"data-distance":4,"data-height":42,"data-scale":1,"data-adornment-type":"drop-shadow","data-width":66},{"nodeType":"g","id":"pathwrap-402","children":[{"nodeType":"path","d":"M64,19.75L39,0 39,9.875 0,9.875 0,29.625 39,29.625 39,39.5z","id":"path-404","fill":"#8064A2","fill-opacity":1,"stroke-width":2,"stroke":"#C6DAF1","stroke-opacity":1,"stroke-linecap":"flat","stroke-linejoin":"round"}]}],"className":"eventable"},"commandset-177":{"nodeType":"g","children":[{"nodeType":"defs","children":[{"nodeType":"filter","id":"filter-406","children":[{"nodeType":"feFlood","result":"floodOut","flood-color":"#000000","flood-opacity":0.29},{"nodeType":"feGaussianBlur","result":"gaussOut","in":"SourceAlpha","stdDeviation":[1.75,1.75]},{"nodeType":"feComposite","in":"floodOut","in2":"gaussOut","operator":"in"}],"filterUnits":"userSpaceOnUse","x":-11.25,"y":-11.25,"width":355,"height":115}]},{"nodeType":"use","transform":[{"type":"translate","args":[0,0]},{"type":"scale","args":[1,1]}],"xlink:href":"#pathwrap-405","filter":"url(#filter-406)","data-angle":45,"data-distance":4,"data-height":92.5,"data-scale":1,"data-adornment-type":"drop-shadow","data-width":332.5},{"nodeType":"g","id":"pathwrap-405","children":[{"nodeType":"g","id":"shape-407","children":[{"nodeType":"path","d":"M316.999969,1E-06C323.075104,-1E-05 327.999969,4.92485 327.999969,10.999996 327.999969,10.999998 327.999969,11.000001 327.999969,11.000003L327.999969,11.000003L327.999969,76.999992C327.999969,83.075127 323.075104,87.999992 317,87.999992L317,87.999992L11.000004,87.999992C4.924872,88 3E-06,83.075134 1E-06,77L1E-06,77L0,11.000007C-4E-06,4.924876 4.924858,6E-06 10.999989,0z","id":"path-407","fill":"#E6E0ED","fill-opacity":1,"stroke-width":3,"stroke":"#4F81BD","stroke-opacity":1,"stroke-linecap":"flat","stroke-linejoin":"round"}]},{"nodeType":"g","id":"shape-408","children":[{"nodeType":"use","transform":[{"type":"rotate","args":[0]}],"id":"text-408","data-reference-type":"text","data-reference-id":"01","data-shadow":false,"data-rotation":0,"x":0,"y":0}],"className":"uneventable"}]}],"className":"eventable"},"commandset-178":{"nodeType":"g","children":[{"nodeType":"text","font-family":"ArticulateBold CharBold64F68A33","font-size":"24px","fill":"#17375E","fill-opacity":1,"children":[{"nodeType":"tspan","x":"78 95 106 117 132 147 162 171 184 199 206 213 220 229 242 249","y":27.5,"children":["Accountability:"]}]},{"nodeType":"text","font-family":"Articulate Charset1_ 5aE376D782","font-size":"21px","fill":"#17375E","fill-opacity":1,"children":[{"nodeType":"tspan","x":"23 35 47 56 69 75 94 106 125 138 150 158 164 170 178 184 196 205 214 227 240 253 261 273 286 292 304","y":53.5,"children":["Each member is accountable"]}]},{"nodeType":"text","font-family":"Articulate Charset1_ 5aE376D782","font-size":"21px","fill":"#17375E","fill-opacity":1,"children":[{"nodeType":"tspan","x":"62 70 83 91 97 110 116 124 130 143 151 157 170 182 190 196 208 217 225 231 244 257 265","y":78.5,"children":["for his or her actions"]}]},{"nodeType":"path","data-ref-id":"","d":"M78,30L242,30 242,31 78,31z","id":"path-409","fill":"#17375E","fill-opacity":1},{"nodeType":"path","data-ref-id":"","d":"M242,30L249,30 249,31 242,31z","id":"path-410","fill":"#17375E","fill-opacity":1}]},"commandset-179":{"nodeType":"g","children":[{"nodeType":"defs","children":[{"nodeType":"filter","id":"filter-412","children":[{"nodeType":"feFlood","result":"floodOut","flood-color":"#000000","flood-opacity":0.29},{"nodeType":"feGaussianBlur","result":"gaussOut","in":"SourceAlpha","stdDeviation":[1.75,1.75]},{"nodeType":"feComposite","in":"floodOut","in2":"gaussOut","operator":"in"}],"filterUnits":"userSpaceOnUse","x":-11.25,"y":-11.25,"width":88.5,"height":64.5}]},{"nodeType":"use","transform":[{"type":"translate","args":[0,0]},{"type":"scale","args":[1,1]}],"xlink:href":"#pathwrap-411","filter":"url(#filter-412)","data-angle":45,"data-distance":4,"data-height":42,"data-scale":1,"data-adornment-type":"drop-shadow","data-width":66},{"nodeType":"g","id":"pathwrap-411","children":[{"nodeType":"path","d":"M64,19.75L39,0 39,9.875 0,9.875 0,29.625 39,29.625 39,39.5z","id":"path-413","fill":"#77933C","fill-opacity":1,"stroke-width":2,"stroke":"#C6DAF1","stroke-opacity":1,"stroke-linecap":"flat","stroke-linejoin":"round"}]}],"className":"eventable"},"commandset-180":{"nodeType":"g","children":[{"nodeType":"defs","children":[{"nodeType":"filter","id":"filter-415","children":[{"nodeType":"feFlood","result":"floodOut","flood-color":"#000000","flood-opacity":0.29},{"nodeType":"feGaussianBlur","result":"gaussOut","in":"SourceAlpha","stdDeviation":[1.75,1.75]},{"nodeType":"feComposite","in":"floodOut","in2":"gaussOut","operator":"in"}],"filterUnits":"userSpaceOnUse","x":-11.25,"y":-11.25,"width":319,"height":195}]},{"nodeType":"use","transform":[{"type":"translate","args":[0,0]},{"type":"scale","args":[1,1]}],"xlink:href":"#pathwrap-414","filter":"url(#filter-415)","data-angle":45,"data-distance":4,"data-height":172.5,"data-scale":1,"data-adornment-type":"drop-shadow","data-width":296.5},{"nodeType":"g","id":"pathwrap-414","children":[{"nodeType":"g","id":"shape-416","children":[{"nodeType":"path","d":"M270.999939,2E-06C282.597931,-1.9E-05 291.999969,9.401986 291.999969,20.999992 291.999969,20.999996 291.999969,21.000002 291.999969,21.000006L291.999969,21.000006L291.999969,146.999985C291.999969,158.597961 282.597961,167.999985 271,167.999985L271,167.999985L21.000008,167.999985C9.402029,168 7E-06,158.597977 1E-06,147L1E-06,147L-1E-06,21.000011C-8E-06,9.402036 9.402001,1.1E-05 20.999977,-1E-06z","id":"path-416","fill":"#EBF1DE","fill-opacity":1,"stroke-width":3,"stroke":"#4F81BD","stroke-opacity":1,"stroke-linecap":"flat","stroke-linejoin":"round"}]},{"nodeType":"g","id":"shape-417","children":[{"nodeType":"use","transform":[{"type":"rotate","args":[0]}],"id":"text-417","data-reference-type":"text","data-reference-id":"01","data-shadow":false,"data-rotation":0,"x":0,"y":0}],"className":"uneventable"}]}],"className":"eventable"},"commandset-181":{"nodeType":"g","children":[{"nodeType":"text","font-family":"ArticulateBold CharBold64F68A33","font-size":"23px","fill":"#17375E","fill-opacity":1,"children":[{"nodeType":"tspan","x":"56 70 84 90 96 109 119 128 134 147 160 166 179 188 197 211 220 229 235","y":42,"children":["Collective Effort:"]}]},{"nodeType":"text","font-family":"Articulate Charset1_ 5aE376D782","font-size":"21px","fill":"#17375E","fill-opacity":1,"children":[{"nodeType":"tspan","x":"34 46 57 69 77 88 101 114 126 132 140 153 165 173 185 193 199 205 218 224 232 245 257 263","y":68,"children":["Everyone shares in the "]}]},{"nodeType":"text","font-family":"Articulate Charset1_ 5aE376D782","font-size":"21px","fill":"#17375E","fill-opacity":1,"children":[{"nodeType":"tspan","x":"22 30 42 50 63 76 89 97 103 116 122 128 134 142 148 160 168 174 186 199 212 218 226 238 250 269 275","y":93,"children":["responsibilities and team "]}]},{"nodeType":"text","font-family":"Articulate Charset1_ 5aE376D782","font-size":"21px","fill":"#17375E","fill-opacity":1,"children":[{"nodeType":"tspan","x":"35 48 60 69 75 83 89 102 115 123 129 135 148 161 169 175 188 201 207 218 224 232 245 257 263","y":118,"children":["decisions, not only the "]}]},{"nodeType":"text","font-family":"Articulate Charset1_ 5aE376D782","font-size":"21px","fill":"#17375E","fill-opacity":1,"children":[{"nodeType":"tspan","x":"86 94 106 118 137 143 149 161 173 186 198 206","y":143,"children":["team leader"]}]},{"nodeType":"path","data-ref-id":"","d":"M56,44L229,44 229,45 56,45z","id":"path-418","fill":"#17375E","fill-opacity":1}]},"commandset-182":{"nodeType":"g","children":[{"nodeType":"defs","children":[{"nodeType":"linearGradient","gradientTransform":[{"type":"translate","args":[0,0]},{"type":"scale","args":[1,1.0126582278481013]},{"type":"rotate","args":[0,0.5,0.5]}],"id":"gradient-fill-420","children":[{"nodeType":"stop","offset":"0%","stop-color":"#254972","stop-opacity":1},{"nodeType":"stop","offset":"50.196%","stop-color":"#3A6AA5","stop-opacity":1},{"nodeType":"stop","offset":"100%","stop-color":"#4780C5","stop-opacity":1}]},{"nodeType":"filter","id":"filter-422","children":[{"nodeType":"feFlood","result":"floodOut","flood-color":"#000000","flood-opacity":0.29},{"nodeType":"feGaussianBlur","result":"gaussOut","in":"SourceAlpha","stdDeviation":[1.75,1.75]},{"nodeType":"feComposite","in":"floodOut","in2":"gaussOut","operator":"in"}],"filterUnits":"userSpaceOnUse","x":-11.25,"y":-11.25,"width":88.5,"height":64.5}]},{"nodeType":"use","transform":[{"type":"translate","args":[0,0]},{"type":"scale","args":[1,1]}],"xlink:href":"#pathwrap-421","filter":"url(#filter-422)","data-angle":45,"data-distance":4,"data-height":42,"data-scale":1,"data-adornment-type":"drop-shadow","data-width":66},{"nodeType":"g","id":"pathwrap-421","children":[{"nodeType":"path","d":"M64,19.75L39,0 39,9.875 0,9.875 0,29.625 39,29.625 39,39.5z","id":"path-423","fill":"url(#gradient-fill-420)","stroke-width":2,"stroke":"#C6DAF1","stroke-opacity":1,"stroke-linecap":"flat","stroke-linejoin":"round"}]}],"className":"eventable"},"commandset-183":{"nodeType":"g","children":[{"nodeType":"defs","children":[{"nodeType":"linearGradient","gradientTransform":[{"type":"translate","args":[0,0]},{"type":"translate","args":[1.0557811991431845E-14,7.3529419828840692E-09]},{"type":"scale","args":[1.0000000908261337,1.000000112196991]},{"type":"rotate","args":[90,0.5,0.5]}],"id":"gradient-fill-425","children":[{"nodeType":"stop","offset":"0%","stop-color":"#E8E8E8","stop-opacity":1},{"nodeType":"stop","offset":"50.196%","stop-color":"#E8E8E8","stop-opacity":1},{"nodeType":"stop","offset":"100%","stop-color":"#E8E8E8","stop-opacity":1}]},{"nodeType":"filter","id":"filter-427","children":[{"nodeType":"feFlood","result":"floodOut","flood-color":"#000000","flood-opacity":0.29},{"nodeType":"feGaussianBlur","result":"gaussOut","in":"SourceAlpha","stdDeviation":[1.75,1.75]},{"nodeType":"feComposite","in":"floodOut","in2":"gaussOut","operator":"in"}],"filterUnits":"userSpaceOnUse","x":-11.25,"y":-11.25,"width":363,"height":163}]},{"nodeType":"use","transform":[{"type":"translate","args":[0,0]},{"type":"scale","args":[1,1]}],"xlink:href":"#pathwrap-426","filter":"url(#filter-427)","data-angle":45,"data-distance":4,"data-height":140.5,"data-scale":1,"data-adornment-type":"drop-shadow","data-width":340.5},{"nodeType":"g","id":"pathwrap-426","children":[{"nodeType":"g","id":"shape-428","children":[{"nodeType":"path","d":"M318.999969,1E-06C328.388794,-1.6E-05 335.999969,7.611131 335.999969,16.999994 335.999969,16.999998 335.999969,17 335.999969,17.000004L335.999969,17.000004L335.999969,118.999992C335.999969,128.388824 328.388824,135.999985 319,135.999985L319,135.999985L17.000006,135.999985C7.611167,136 6E-06,128.38884 1E-06,119L1E-06,119L0,17.00001C-6E-06,7.611172 7.611145,9E-06 16.999983,-1E-06z","id":"path-428","fill":"url(#gradient-fill-425)","stroke-width":3,"stroke":"#4F81BD","stroke-opacity":1,"stroke-linecap":"flat","stroke-linejoin":"round"}]},{"nodeType":"g","id":"shape-429","children":[{"nodeType":"use","transform":[{"type":"rotate","args":[0]}],"id":"text-429","data-reference-type":"text","data-reference-id":"01","data-shadow":false,"data-rotation":0,"x":0,"y":0}],"className":"uneventable"}]}],"className":"eventable"},"commandset-184":{"nodeType":"g","children":[{"nodeType":"text","font-family":"ArticulateBold CharBold64F68A33","font-size":"24px","fill":"#17375E","fill-opacity":1,"children":[{"nodeType":"tspan","x":"30 37 52 61 74 83 98 111 126 139 154 169 182 197 206 213 230 241 250 257 272 287 298 305","y":39,"children":["Interdependent Actions:"]}]},{"nodeType":"text","font-family":"Articulate Charset1_ 5aE376D782","font-size":"21px","fill":"#17375E","fill-opacity":1,"children":[{"nodeType":"tspan","x":"28 40 52 64 83 89 108 120 139 152 164 172 180 186 194 206 212 223 229 242 255 261 273 285 294 307 313","y":65,"children":["Team members rely on each "]}]},{"nodeType":"text","font-family":"Articulate Charset1_ 5aE376D782","font-size":"21px","fill":"#17375E","fill-opacity":1,"children":[{"nodeType":"tspan","x":"10 23 31 44 56 64 70 76 88 101 114 120 132 140 152 158 171 184 192 198 204 217 230 242 255 267 280 293 305 318 326 332","y":90,"children":["other, and are not independent "]}]},{"nodeType":"text","font-family":"Articulate Charset1_ 5aE376D782","font-size":"21px","fill":"#17375E","fill-opacity":1,"children":[{"nodeType":"tspan","x":"101 114 122 128 140 152 161 174 180 193 201 214 226 234","y":115,"children":["of each other"]}]},{"nodeType":"path","data-ref-id":"","d":"M30,41L298,41 298,42 30,42z","id":"path-430","fill":"#17375E","fill-opacity":1},{"nodeType":"path","data-ref-id":"","d":"M298,41L305,41 305,42 298,42z","id":"path-431","fill":"#17375E","fill-opacity":1}]},"commandset-185":{"nodeType":"g","children":[{"nodeType":"defs","children":[{"nodeType":"filter","id":"filter-433","children":[{"nodeType":"feFlood","result":"floodOut","flood-color":"#000000","flood-opacity":0.29},{"nodeType":"feGaussianBlur","result":"gaussOut","in":"SourceAlpha","stdDeviation":[1.75,1.75]},{"nodeType":"feComposite","in":"floodOut","in2":"gaussOut","operator":"in"}],"filterUnits":"userSpaceOnUse","x":-11.25,"y":-11.25,"width":88.5,"height":64.5}]},{"nodeType":"use","transform":[{"type":"translate","args":[0,0]},{"type":"scale","args":[1,1]}],"xlink:href":"#pathwrap-432","filter":"url(#filter-433)","data-angle":45,"data-distance":4,"data-height":42,"data-scale":1,"data-adornment-type":"drop-shadow","data-width":66},{"nodeType":"g","id":"pathwrap-432","children":[{"nodeType":"path","d":"M64,19.75L39,0 39,9.875 0,9.875 0,29.625 39,29.625 39,39.5z","id":"path-434","fill":"#F79646","fill-opacity":1,"stroke-width":2,"stroke":"#C6DAF1","stroke-opacity":1,"stroke-linecap":"flat","stroke-linejoin":"round"}]}],"className":"eventable"},"commandset-186":{"nodeType":"g","children":[{"nodeType":"defs","children":[{"nodeType":"filter","id":"filter-436","children":[{"nodeType":"feFlood","result":"floodOut","flood-color":"#000000","flood-opacity":0.29},{"nodeType":"feGaussianBlur","result":"gaussOut","in":"SourceAlpha","stdDeviation":[1.75,1.75]},{"nodeType":"feComposite","in":"floodOut","in2":"gaussOut","operator":"in"}],"filterUnits":"userSpaceOnUse","x":-11.25,"y":-11.25,"width":344,"height":181}]},{"nodeType":"use","transform":[{"type":"translate","args":[0,0]},{"type":"scale","args":[1,1]}],"xlink:href":"#pathwrap-435","filter":"url(#filter-436)","data-angle":45,"data-distance":4,"data-height":158.5,"data-scale":1,"data-adornment-type":"drop-shadow","data-width":321.5},{"nodeType":"g","id":"pathwrap-435","children":[{"nodeType":"g","id":"shape-437","children":[{"nodeType":"path","d":"M297.749939,1E-06C308.381439,-1.8E-05 316.999969,8.618486 316.999969,19.249992 316.999969,19.249996 316.999969,19.250002 316.999969,19.250006L316.999969,19.250006L316.999969,134.749985C316.999969,145.38147 308.38147,153.999985 297.75,153.999985L297.75,153.999985L19.250006,153.999985C8.618526,154 6E-06,145.381485 1E-06,134.75L1E-06,134.75L0,19.250011C-7E-06,8.618533 8.618502,1E-05 19.249979,-1E-06z","id":"path-437","fill":"#FCD5B5","fill-opacity":1,"stroke-width":3,"stroke":"#4F81BD","stroke-opacity":1,"stroke-linecap":"flat","stroke-linejoin":"round"}]},{"nodeType":"g","id":"shape-438","children":[{"nodeType":"use","transform":[{"type":"rotate","args":[0]}],"id":"text-438","data-reference-type":"text","data-reference-id":"01","data-shadow":false,"data-rotation":0,"x":0,"y":0}],"className":"uneventable"}]}],"className":"eventable"},"commandset-187":{"nodeType":"g","children":[{"nodeType":"text","font-family":"ArticulateBold CharBold64F68A33","font-size":"24px","fill":"#17375E","fill-opacity":1,"children":[{"nodeType":"tspan","x":"58 73 88 109 130 145 160 167 180 195 204 219 234 245 258","y":33.5,"children":["Common Purpose"]}]},{"nodeType":"text","font-family":"ArticulateBold CharBold64F68A33","font-size":"24px","fill":"#17375E","fill-opacity":1,"children":[{"nodeType":"tspan","x":"69 86 93 106 121 134 143 156 171 178 195 210 223 230 241 248","y":62.5,"children":["& Shared Goals:"]}]},{"nodeType":"text","font-family":"Articulate Charset1_ 5aE376D782","font-size":"21px","fill":"#17375E","fill-opacity":1,"children":[{"nodeType":"tspan","x":"25 37 50 62 68 74 86 98 111 123 131 137 150 162 168 181 189 197 203 215 221 240 252 265 273 285 291 297","y":88.5,"children":["The leader paints a mental "]}]},{"nodeType":"text","font-family":"Articulate Charset1_ 5aE376D782","font-size":"21px","fill":"#17375E","fill-opacity":1,"children":[{"nodeType":"tspan","x":"57 76 89 102 114 120 126 138 151 164 170 178 191 203 209 217 229 241 260 266","y":113.5,"children":["model and the team "]}]},{"nodeType":"text","font-family":"Articulate Charset1_ 5aE376D782","font-size":"21px","fill":"#17375E","fill-opacity":1,"children":[{"nodeType":"tspan","x":"35 44 57 70 78 86 92 105 118 126 138 146 152 160 173 179 187 200 212 218 237 250 263 275 281","y":138.5,"children":["contributes to the model"]}]},{"nodeType":"path","data-ref-id":"","d":"M58,36L258,36 258,37 58,37z","id":"path-439","fill":"#17375E","fill-opacity":1},{"nodeType":"path","data-ref-id":"","d":"M69,64L93,64 93,65 69,65z","id":"path-440","fill":"#17375E","fill-opacity":1},{"nodeType":"path","data-ref-id":"","d":"M93,64L241,64 241,65 93,65z","id":"path-441","fill":"#17375E","fill-opacity":1},{"nodeType":"path","data-ref-id":"","d":"M241,64L248,64 248,65 241,65z","id":"path-442","fill":"#17375E","fill-opacity":1}]},"commandset-188":{"nodeType":"g","children":[{"nodeType":"defs","children":[{"nodeType":"filter","id":"filter-444","children":[{"nodeType":"feFlood","result":"floodOut","flood-color":"#000000","flood-opacity":0.84},{"nodeType":"feGaussianBlur","result":"gaussOut","in":"SourceAlpha","stdDeviation":[1.0499999523162842,1.0499999523162842]},{"nodeType":"feComposite","in":"floodOut","in2":"gaussOut","operator":"in"}],"filterUnits":"userSpaceOnUse","x":-6.75,"y":-6.75,"width":474.5,"height":78.5}]},{"nodeType":"use","transform":[{"type":"translate","args":[0,0]},{"type":"scale","args":[1,1]}],"xlink:href":"#pathwrap-443","filter":"url(#filter-444)","data-angle":45,"data-distance":3,"data-height":65,"data-scale":1,"data-adornment-type":"drop-shadow","data-width":461},{"nodeType":"g","id":"pathwrap-443","children":[{"nodeType":"g","id":"shape-445","children":[{"nodeType":"path","d":"M0,0L461,0 461,65 0,65z","id":"path-445","fill":"none"}]},{"nodeType":"g","id":"shape-446","children":[{"nodeType":"use","transform":[{"type":"rotate","args":[0]}],"id":"text-446","data-reference-type":"text","data-reference-id":"01","data-shadow":false,"data-rotation":0,"x":0,"y":0}],"className":"uneventable"}]}],"className":"eventable"},"commandset-189":{"nodeType":"g","children":[{"nodeType":"text","font-family":"Open SansBold CharsBold3EB52B46","font-size":"40px","fill":"#FFFFFF","fill-opacity":1,"children":[{"nodeType":"tspan","x":"10 33 57 81 120 154 179 197 222 232 257 283 295 307 332 352 377 402 428 451","y":48,"children":["Teamwork Philosophy"]}]}]},"commandset-190":{"nodeType":"g","children":[{"nodeType":"g","id":"shape-447","children":[{"nodeType":"path","d":"M0,0L867,0 867,68 0,68z","id":"path-447","fill":"none"}]},{"nodeType":"g","id":"shape-448","children":[{"nodeType":"use","transform":[{"type":"rotate","args":[0]}],"id":"text-448","data-reference-type":"text","data-reference-id":"01","data-shadow":false,"data-rotation":0,"x":0,"y":0}],"className":"uneventable"}],"className":"eventable"},"commandset-191":{"nodeType":"g","children":[{"nodeType":"text","font-family":"Wingdings Charset1_ 5Wd6ED08F12","font-size":"24px","fill":"#17375E","fill-opacity":1,"children":[{"nodeType":"tspan","x":"10 21","y":28,"children":["§"]}]},{"nodeType":"text","font-family":"Open Sans Charset1_ 6mxB103C923","font-size":"24px","fill":"#17375E","fill-opacity":1,"children":[{"nodeType":"tspan","x":"21 46","y":28,"children":["\\t"]}]},{"nodeType":"text","font-family":"Articulate Charset1_ 5aE376D782","font-size":"24px","fill":"#17375E","fill-opacity":1,"children":[{"nodeType":"tspan","x":"46 69 84 95 110 117 132 141 148 163 178 187 194 203 216 229 250 270 285 294 307 314 329 344 351 358 373 382 397 412 427 439 446 466 479 488 495 508 523 538 553 562 575 590 597 610 619 628 641 650 657 666 675 690 705 717 724 739 754 761 770 785 798 805","y":28,"children":["Much of our teamwork philosophy was adopted after studying the "]}]},{"nodeType":"text","font-family":"Articulate Charset1_ 5aE376D782","font-size":"24px","fill":"#17375E","fill-opacity":1,"children":[{"nodeType":"tspan","x":"46 59 66 75 82 89 104 117 124 131 146 161 176 185 194 203 215 222 235 250 265 272 281 296 309 316 325 332 341 356 367 378 391 400 409 416 423 438 445 458 471 480 489 504 513 520 535 544 559 574 583 590 605 620 633 640 649 664 677 684 693 700 707 722 737 752 761 770 779 791 798 805","y":57,"children":["airline industry and their success in “error proofing” their industry. "]}]}]},"commandset-192":{"nodeType":"g","children":[{"nodeType":"g","id":"shape-449","children":[{"nodeType":"path","d":"M0,0L867,0 867,136 0,136z","id":"path-449","fill":"none"}]},{"nodeType":"g","id":"shape-450","children":[{"nodeType":"use","transform":[{"type":"rotate","args":[0]}],"id":"text-450","data-reference-type":"text","data-reference-id":"01","data-shadow":false,"data-rotation":0,"x":0,"y":0}],"className":"uneventable"}],"className":"eventable"},"commandset-193":{"nodeType":"g","children":[{"nodeType":"text","font-family":"Wingdings Charset1_ 5Wd6ED08F12","font-size":"24px","fill":"#254061","fill-opacity":1,"children":[{"nodeType":"tspan","x":"10 21","y":28,"children":["§"]}]},{"nodeType":"text","font-family":"Open Sans Charset1_ 6mxB103C923","font-size":"24px","fill":"#254061","fill-opacity":1,"children":[{"nodeType":"tspan","x":"21 46","y":28,"children":["\\t"]}]},{"nodeType":"text","font-family":"Articulate Charset1_ 5aE376D782","font-size":"24px","fill":"#17375E","fill-opacity":1,"children":[{"nodeType":"tspan","x":"46 59 72 81 88 100 107 116 129 138 151 164 173 184 199 206 213 228 235 246 261 282 303 316 325 336 343 356 363 370 383 395 402 415 424 431 446 461 468 479 488 501 510 525 538 547 554 569 582 603 618 633 642 651 660 673 682 695 710 717 726 741 754 763 770 779 792 799 806 821 830 843 852 859","y":28,"children":["Early research in commercial aviation crashes demonstrated that failures "]}]},{"nodeType":"text","font-family":"Articulate Charset1_ 5aE376D782","font-size":"24px","fill":"#17375E","fill-opacity":1,"children":[{"nodeType":"tspan","x":"46 53 68 75 88 95 108 121 136 149 158 167 182 189 204 211 218 229 244 265 286 301 316 323 334 347 356 363 378 393 400 407 422 435 446 453 462 469 484 499 506 527 540 553 560 575 590 597 610 625 640 647 662 671 686 701 716 723 736 756 769 778 791 806 819 828 837 844","y":57,"children":["in “leadership, communication, decision making and group awareness "]}]},{"nodeType":"text","font-family":"Articulate Charset1_ 5aE376D782","font-size":"24px","fill":"#17375E","fill-opacity":1,"children":[{"nodeType":"tspan","x":"46 61 70 77 86 101 114 121 130 137 146 161 174 183 190 205 220 227 240 251 262 277 292 307 316 329 344 351 360 375 384 391 400 415 428 435 456 469 476 491 500 507 516 528 535 550 559 566 575 590 603 612 625 632 647 654 663 676 685 694 707 716 725 732 745","y":86,"children":["of the situation accounted for the majority of these disasters.”"]}]},{"nodeType":"text","font-family":"Wingdings Charset1_ 5Wd6ED08F12","font-size":"16px","fill":"#17375E","fill-opacity":1,"children":[{"nodeType":"tspan","x":"58 65","y":126,"children":["§"]}]},{"nodeType":"text","font-family":"Open Sans Charset1_ 6mxB103C923","font-size":"16px","fill":"#17375E","fill-opacity":1,"children":[{"nodeType":"tspan","x":"65 82","y":126,"children":["\\t"]}]},{"nodeType":"text","font-family":"Articulate Charset1_ 5aE376D782","font-size":"16px","fill":"#17375E","fill-opacity":1,"children":[{"nodeType":"tspan","x":"82 87","y":126,"children":["-"]}]},{"nodeType":"text","font-family":"Articulate Charset1_ 5aE376D782","font-size":"21px","fill":"#17375E","fill-opacity":1,"children":[{"nodeType":"tspan","x":"87 93 104 113 126 138 151 163 175 181 187 199 211 223 235","y":126,"children":[" Schenkel 2000"]}]}]},"commandset-194":{"nodeType":"g","children":[{"nodeType":"defs","children":[{"nodeType":"filter","id":"filter-452","children":[{"nodeType":"feFlood","result":"floodOut","flood-color":"#000000","flood-opacity":0.84},{"nodeType":"feGaussianBlur","result":"gaussOut","in":"SourceAlpha","stdDeviation":[1.0499999523162842,1.0499999523162842]},{"nodeType":"feComposite","in":"floodOut","in2":"gaussOut","operator":"in"}],"filterUnits":"userSpaceOnUse","x":-6.75,"y":-6.75,"width":267.5,"height":78.5}]},{"nodeType":"use","transform":[{"type":"translate","args":[0,0]},{"type":"scale","args":[1,1]}],"xlink:href":"#pathwrap-451","filter":"url(#filter-452)","data-angle":45,"data-distance":3,"data-height":65,"data-scale":1,"data-adornment-type":"drop-shadow","data-width":254},{"nodeType":"g","id":"pathwrap-451","children":[{"nodeType":"g","id":"shape-453","children":[{"nodeType":"path","d":"M0,0L254,0 254,65 0,65z","id":"path-453","fill":"none"}]},{"nodeType":"g","id":"shape-454","children":[{"nodeType":"use","transform":[{"type":"rotate","args":[0]}],"id":"text-454","data-reference-type":"text","data-reference-id":"01","data-shadow":false,"data-rotation":0,"x":0,"y":0}],"className":"uneventable"}]}],"className":"eventable"},"commandset-195":{"nodeType":"g","children":[{"nodeType":"text","font-family":"Open SansBold CharsBold3EB52B46","font-size":"40px","fill":"#FFFFFF","fill-opacity":1,"children":[{"nodeType":"tspan","x":"10 33 57 81 120 130 152 177 198 224 244","y":48,"children":["Team Focus"]}]}]},"commandset-196":{"nodeType":"g","children":[{"nodeType":"defs","children":[{"nodeType":"filter","id":"filter-456","children":[{"nodeType":"feFlood","result":"floodOut","flood-color":"#000000","flood-opacity":0.29},{"nodeType":"feGaussianBlur","result":"gaussOut","in":"SourceAlpha","stdDeviation":[1.75,1.75]},{"nodeType":"feComposite","in":"floodOut","in2":"gaussOut","operator":"in"}],"filterUnits":"userSpaceOnUse","x":-11.25,"y":-11.25,"width":496.5,"height":132.5}]},{"nodeType":"use","transform":[{"type":"translate","args":[0,0]},{"type":"scale","args":[1,1]}],"xlink:href":"#pathwrap-455","filter":"url(#filter-456)","data-angle":45,"data-distance":4,"data-height":110,"data-scale":1,"data-adornment-type":"drop-shadow","data-width":474},{"nodeType":"g","id":"pathwrap-455","children":[{"nodeType":"g","id":"shape-457","children":[{"nodeType":"path","d":"M17.583334,0L471,0 471,88.916664 470.999969,88.916649C470.999969,98.627655 463.127655,106.499985 453.416656,106.499985L453.416656,106.499985L453.416656,106.5 0,106.5 0,17.583334 0,17.583344C-6E-06,7.87234 7.872311,9E-06 17.583315,-1E-06z","id":"path-457","fill":"#C0504D","fill-opacity":1,"stroke-width":2,"stroke":"#8C3836","stroke-opacity":1,"stroke-linecap":"flat","stroke-linejoin":"round"}]},{"nodeType":"g","id":"shape-458","children":[{"nodeType":"use","transform":[{"type":"rotate","args":[0]}],"id":"text-458","data-reference-type":"text","data-reference-id":"01","data-shadow":false,"data-rotation":0,"x":0,"y":0}],"className":"uneventable"}]}],"className":"eventable"},"commandset-197":{"nodeType":"g","children":[{"nodeType":"text","font-family":"Open SansBold CharsBold3EB52B46","font-size":"20px","fill":"#FFFFFF","fill-opacity":1,"children":[{"nodeType":"tspan","x":"26 38 50 62 82 99 111 120 132 137 143 156 167 179 185 196 208 218 223 243 255 264 276 281 290 303 315 328 333 339 352 361 373 382 394 404 413 419 432 443 448","y":47,"children":["Teamwork involves more than interacting "]}]},{"nodeType":"text","font-family":"Open SansBold CharsBold3EB52B46","font-size":"20px","fill":"#FFFFFF","fill-opacity":1,"children":[{"nodeType":"tspan","x":"53 70 76 85 98 103 114 126 139 148 153 163 175 192 204 213 225 237 246 256 261 273 286 291 303 308 321 333 339 345 356 361 374 386 396 402 412","y":74,"children":["with your coworkers on a daily basis"]}]},{"nodeType":"text","font-family":"Open Sans Charset1_ 6mxB103C923","font-size":"20px","fill":"#FFFFFF","fill-opacity":1,"children":[{"nodeType":"tspan","x":"412 417 422","y":74,"children":[".\\t"]}]}]},"commandset-198":{"nodeType":"g","children":[{"nodeType":"g","id":"shape-459","children":[{"nodeType":"path","d":"M0,0L477,0 477,66 0,66z","id":"path-459","fill":"none"}]},{"nodeType":"g","id":"shape-460","children":[{"nodeType":"use","transform":[{"type":"rotate","args":[0]}],"id":"text-460","data-reference-type":"text","data-reference-id":"01","data-shadow":false,"data-rotation":0,"x":0,"y":0}],"className":"uneventable"}],"className":"eventable"},"commandset-199":{"nodeType":"g","children":[{"nodeType":"text","font-family":"Wingdings Charset1_ 5Wd6ED08F12","font-size":"23px","fill":"#17375E","fill-opacity":1,"children":[{"nodeType":"tspan","x":"10 21","y":27,"children":["§"]}]},{"nodeType":"text","font-family":"Open Sans Charset1_ 6mxB103C923","font-size":"23px","fill":"#17375E","fill-opacity":1,"children":[{"nodeType":"tspan","x":"21 46","y":27,"children":["\\t"]}]},{"nodeType":"text","font-family":"Articulate Charset1_ 5aE376D782","font-size":"23px","fill":"#17375E","fill-opacity":1,"children":[{"nodeType":"tspan","x":"46 63 76 88 94 103 117 123 137 150 162 168 174 188 197 210 219 232 242 251 257 271 285 294 300 310 323 337 343 349 362 375 389 395 404 418 424 437 443","y":27,"children":["Day to day interactions can lead to a "]}]},{"nodeType":"text","font-family":"Articulate Charset1_ 5aE376D782","font-size":"23px","fill":"#17375E","fill-opacity":1,"children":[{"nodeType":"tspan","x":"46 55 68 74 83 96 102 111 124 138 147 160 166 180 189 195 205 219 233 242 248 262 275 289 299 312 318 324","y":55,"children":["false sense of confidence. "]}]}]},"commandset-200":{"nodeType":"g","children":[{"nodeType":"text","font-family":"Wingdings Charset1_ 5Wd6ED08F12","font-size":"23px","fill":"#17375E","fill-opacity":1,"children":[{"nodeType":"tspan","x":"10 21","y":27,"children":["§"]}]},{"nodeType":"text","font-family":"Open Sans Charset1_ 6mxB103C923","font-size":"23px","fill":"#17375E","fill-opacity":1,"children":[{"nodeType":"tspan","x":"21 46","y":27,"children":["\\t"]}]},{"nodeType":"text","font-family":"Articulate Charset1_ 5aE376D782","font-size":"23px","fill":"#17375E","fill-opacity":1,"children":[{"nodeType":"tspan","x":"46 63 69 75 81 90 103 116 136 142 162 175 195 209 222 231 240 246 260 273 285 298 304 317 323 335 349 355 365 378 384 390 404 410","y":27,"children":["All team members have a voice in "]}]},{"nodeType":"text","font-family":"Articulate Charset1_ 5aE376D782","font-size":"23px","fill":"#17375E","fill-opacity":1,"children":[{"nodeType":"tspan","x":"46 60 73 82 88 101 115 124 130 140 153 162 175","y":55,"children":["patient care"]}]}]},"commandset-201":{"nodeType":"g","children":[{"nodeType":"g","id":"shape-461","children":[{"nodeType":"path","d":"M0,0L512,0 512,38 0,38z","id":"path-461","fill":"none"}]},{"nodeType":"g","id":"shape-462","children":[{"nodeType":"use","transform":[{"type":"rotate","args":[0]}],"id":"text-462","data-reference-type":"text","data-reference-id":"01","data-shadow":false,"data-rotation":0,"x":0,"y":0}],"className":"uneventable"}],"className":"eventable"},"commandset-202":{"nodeType":"g","children":[{"nodeType":"text","font-family":"Wingdings Charset1_ 5Wd6ED08F12","font-size":"23px","fill":"#17375E","fill-opacity":1,"children":[{"nodeType":"tspan","x":"10 21","y":27,"children":["§"]}]},{"nodeType":"text","font-family":"Open Sans Charset1_ 6mxB103C923","font-size":"23px","fill":"#17375E","fill-opacity":1,"children":[{"nodeType":"tspan","x":"21 46","y":27,"children":["\\t"]}]},{"nodeType":"text","font-family":"Articulate Charset1_ 5aE376D782","font-size":"23px","fill":"#17375E","fill-opacity":1,"children":[{"nodeType":"tspan","x":"46 61 75 89 98 104 113 126 139 159 165 174 180 189 203 213 227 236 242 248 257 263 272 286 292 298","y":27,"children":["Your team’s focus is to: "]}]}]},"commandset-203":{"nodeType":"g","children":[{"nodeType":"g","id":"shape-463","children":[{"nodeType":"path","d":"M0,0L512,0 512,35 0,35z","id":"path-463","fill":"none"}]},{"nodeType":"g","id":"shape-464","children":[{"nodeType":"use","transform":[{"type":"rotate","args":[0]}],"id":"text-464","data-reference-type":"text","data-reference-id":"01","data-shadow":false,"data-rotation":0,"x":0,"y":0}],"className":"uneventable"}],"className":"eventable"},"commandset-204":{"nodeType":"g","children":[{"nodeType":"text","font-family":"Arial Charset1_ 5gsjxdx62F8C7DF","font-size":"21px","fill":"#C00000","fill-opacity":1,"children":[{"nodeType":"tspan","x":"44 51","y":25,"children":["•"]}]},{"nodeType":"text","font-family":"Open Sans Charset1_ 6mxB103C923","font-size":"21px","fill":"#C00000","fill-opacity":1,"children":[{"nodeType":"tspan","x":"51 79","y":25,"children":["\\t"]}]},{"nodeType":"text","font-family":"Articulate Charset1_ 5aE376D782","font-size":"21px","fill":"#C00000","fill-opacity":1,"children":[{"nodeType":"tspan","x":"79 94 107 115 121 130 136 149 161 169 181 187 195 201 209 221 229","y":25,"children":["Anticipate risks"]}]}]},"commandset-205":{"nodeType":"g","children":[{"nodeType":"text","font-family":"Arial Charset1_ 5gsjxdx62F8C7DF","font-size":"21px","fill":"#C00000","fill-opacity":1,"children":[{"nodeType":"tspan","x":"44 51","y":25,"children":["•"]}]},{"nodeType":"text","font-family":"Open Sans Charset1_ 6mxB103C923","font-size":"21px","fill":"#C00000","fill-opacity":1,"children":[{"nodeType":"tspan","x":"51 79","y":25,"children":["\\t"]}]},{"nodeType":"text","font-family":"Articulate Charset1_ 5aE376D782","font-size":"21px","fill":"#C00000","fill-opacity":1,"children":[{"nodeType":"tspan","x":"79 94 107 115 121 130 136 149 161 169 181 187 196 209 228 241 247 259 270 276 284 295","y":25,"children":["Anticipate complexity"]}]}]},"commandset-206":{"nodeType":"g","children":[{"nodeType":"text","font-family":"Arial Charset1_ 5gsjxdx62F8C7DF","font-size":"21px","fill":"#C00000","fill-opacity":1,"children":[{"nodeType":"tspan","x":"44 51","y":25,"children":["•"]}]},{"nodeType":"text","font-family":"Open Sans Charset1_ 6mxB103C923","font-size":"21px","fill":"#C00000","fill-opacity":1,"children":[{"nodeType":"tspan","x":"51 79","y":25,"children":["\\t"]}]},{"nodeType":"text","font-family":"Articulate Charset1_ 5aE376D782","font-size":"21px","fill":"#C00000","fill-opacity":1,"children":[{"nodeType":"tspan","x":"79 94 106 117 129 135 148 161 167 180 186 194 203 209 222 228 234 247 259 272 278 286 298 310 329 347 360 368 380 386 394 406 414 427 440 453 461 473 481","y":25,"children":["Develop disciplined teamwork responses"]}]}]},"commandset-207":{"nodeType":"g","children":[{"nodeType":"text","font-family":"Arial Charset1_ 5gsjxdx62F8C7DF","font-size":"21px","fill":"#C00000","fill-opacity":1,"children":[{"nodeType":"tspan","x":"44 51","y":25,"children":["•"]}]},{"nodeType":"text","font-family":"Open Sans Charset1_ 6mxB103C923","font-size":"21px","fill":"#C00000","fill-opacity":1,"children":[{"nodeType":"tspan","x":"51 79","y":25,"children":["\\t"]}]},{"nodeType":"text","font-family":"Articulate Charset1_ 5aE376D782","font-size":"21px","fill":"#C00000","fill-opacity":1,"children":[{"nodeType":"tspan","x":"79 85 98 110 123 131 137 145 156 162 174 180 188 200 212 231 237 243 255 267 280 292 300 306 312 325 331 343 355 364 377 383 391 397 405 418 430 438 444 457 470","y":25,"children":["Identify a team leader in each situation"]}]}]},"commandset-208":{"nodeType":"g","children":[{"nodeType":"g","id":"shape-465","children":[{"nodeType":"path","d":"M0,0L544,0 544,60 0,60z","id":"path-465","fill":"none"}]},{"nodeType":"g","id":"shape-466","children":[{"nodeType":"use","transform":[{"type":"rotate","args":[0]}],"id":"text-466","data-reference-type":"text","data-reference-id":"01","data-shadow":false,"data-rotation":0,"x":0,"y":0}],"className":"uneventable"}],"className":"eventable"},"commandset-209":{"nodeType":"g","children":[{"nodeType":"text","font-family":"Arial Charset1_ 5gsjxdx62F8C7DF","font-size":"21px","fill":"#C00000","fill-opacity":1,"children":[{"nodeType":"tspan","x":"44 51","y":25,"children":["•"]}]},{"nodeType":"text","font-family":"Open Sans Charset1_ 6mxB103C923","font-size":"21px","fill":"#C00000","fill-opacity":1,"children":[{"nodeType":"tspan","x":"51 79","y":25,"children":["\\t"]}]},{"nodeType":"text","font-family":"Articulate Charset1_ 5aE376D782","font-size":"21px","fill":"#C00000","fill-opacity":1,"children":[{"nodeType":"tspan","x":"79 85 104 117 123 135 154 166 179 187 193 205 211 219 232 244 252 264 277 283 302 314 327 335 347 353 359 378 391 404 416 422 428 441 453 461 474 482 494 500 506","y":25,"children":["Implement a shared mental model before, "]}]},{"nodeType":"text","font-family":"Articulate Charset1_ 5aE376D782","font-size":"21px","fill":"#C00000","fill-opacity":1,"children":[{"nodeType":"tspan","x":"79 92 105 113 119 132 145 151 163 176 189 195 207 215 223 235 243 249 261 267 276 284 290 298 304 313 325 331 337 349 360 372 385 393 399 405","y":50,"children":["during and after a critical event. "]}]}]},"commandset-210":{"nodeType":"g","children":[{"nodeType":"defs","children":[{"nodeType":"filter","id":"filter-468","children":[{"nodeType":"feFlood","result":"floodOut","flood-color":"#000000","flood-opacity":0.84},{"nodeType":"feGaussianBlur","result":"gaussOut","in":"SourceAlpha","stdDeviation":[1.0499999523162842,1.0499999523162842]},{"nodeType":"feComposite","in":"floodOut","in2":"gaussOut","operator":"in"}],"filterUnits":"userSpaceOnUse","x":-6.75,"y":-6.75,"width":251.5,"height":78.5}]},{"nodeType":"use","transform":[{"type":"translate","args":[0,0]},{"type":"scale","args":[1,1]}],"xlink:href":"#pathwrap-467","filter":"url(#filter-468)","data-angle":45,"data-distance":3,"data-height":65,"data-scale":1,"data-adornment-type":"drop-shadow","data-width":238},{"nodeType":"g","id":"pathwrap-467","children":[{"nodeType":"g","id":"shape-469","children":[{"nodeType":"path","d":"M0,0L238,0 238,65 0,65z","id":"path-469","fill":"none"}]},{"nodeType":"g","id":"shape-470","children":[{"nodeType":"use","transform":[{"type":"rotate","args":[0]}],"id":"text-470","data-reference-type":"text","data-reference-id":"01","data-shadow":false,"data-rotation":0,"x":0,"y":0}],"className":"uneventable"}]}],"className":"eventable"},"commandset-211":{"nodeType":"g","children":[{"nodeType":"text","font-family":"Open SansBold CharsBold3EB52B46","font-size":"40px","fill":"#FFFFFF","fill-opacity":1,"children":[{"nodeType":"tspan","x":"10 23 49 74 86 109 121 146 172 196 208 228","y":48,"children":["Individuals"]}]}]},"commandset-212":{"nodeType":"g","children":[{"nodeType":"g","id":"shape-471","children":[{"nodeType":"path","d":"M0,0L477,0 477,39 0,39z","id":"path-471","fill":"none"}]},{"nodeType":"g","id":"shape-472","children":[{"nodeType":"use","transform":[{"type":"rotate","args":[0]}],"id":"text-472","data-reference-type":"text","data-reference-id":"01","data-shadow":false,"data-rotation":0,"x":0,"y":0}],"className":"uneventable"}],"className":"eventable"},"commandset-213":{"nodeType":"g","children":[{"nodeType":"text","font-family":"Wingdings Charset1_ 5Wd6ED08F12","font-size":"24px","fill":"#17375E","fill-opacity":1,"children":[{"nodeType":"tspan","x":"10 21","y":28,"children":["§"]}]},{"nodeType":"text","font-family":"Open Sans Charset1_ 6mxB103C923","font-size":"24px","fill":"#17375E","fill-opacity":1,"children":[{"nodeType":"tspan","x":"21 46","y":28,"children":["\\t"]}]},{"nodeType":"text","font-family":"Articulate Charset1_ 5aE376D782","font-size":"24px","fill":"#17375E","fill-opacity":1,"children":[{"nodeType":"tspan","x":"46 53 70 79 92 99 111 124 131 146 159 174 181 202 215 236 251 264 273 282 289 304 313 320 333 340 349 362 375 396","y":28,"children":[" Are valued members of a team"]}]}]},"commandset-214":{"nodeType":"g","children":[{"nodeType":"g","id":"shape-473","children":[{"nodeType":"path","d":"M0,0L477,0 477,169 0,169z","id":"path-473","fill":"none"}]},{"nodeType":"g","id":"shape-474","children":[{"nodeType":"use","transform":[{"type":"rotate","args":[0]}],"id":"text-474","data-reference-type":"text","data-reference-id":"01","data-shadow":false,"data-rotation":0,"x":0,"y":0}],"className":"uneventable"}],"className":"eventable"},"commandset-215":{"nodeType":"g","children":[{"nodeType":"text","font-family":"Wingdings Charset1_ 5Wd6ED08F12","font-size":"24px","fill":"#000000","fill-opacity":1,"children":[{"nodeType":"tspan","x":"10 21","y":28,"children":["§"]}]},{"nodeType":"text","font-family":"Open Sans Charset1_ 6mxB103C923","font-size":"24px","fill":"#000000","fill-opacity":1,"children":[{"nodeType":"tspan","x":"21 46","y":28,"children":["\\t"]}]},{"nodeType":"text","font-family":"Articulate Charset1_ 5aE376D782","font-size":"24px","fill":"#17375E","fill-opacity":1,"children":[{"nodeType":"tspan","x":"46 63 72 79 91 104 111 126 139 154 161 182 195 216 231 244 253 262 269 276 289 302 313 328 335 350 363 372 379 388 403 416 423","y":28,"children":["As valued members, each has the "]}]},{"nodeType":"text","font-family":"ArticulateBoldItaItalicE1792892","font-size":"24px","fill":"#C00000","fill-opacity":1,"children":[{"nodeType":"tspan","x":"46 55 68 79 94 109 124 135 142 157 164 171 178 187 200","y":57,"children":["responsibility"]}]},{"nodeType":"text","font-family":"ArticulateBold CharBold64F68A33","font-size":"24px","fill":"#17375E","fill-opacity":1,"children":[{"nodeType":"tspan","x":"200 207","y":57,"children":[" "]}]},{"nodeType":"text","font-family":"Articulate Charset1_ 5aE376D782","font-size":"24px","fill":"#17375E","fill-opacity":1,"children":[{"nodeType":"tspan","x":"207 216 231 238 251 262 271 278 285 294 301 310 325 338 350 357 372 385 397 410 417 430 437","y":57,"children":["to act if they have a "]}]},{"nodeType":"text","font-family":"Articulate Charset1_ 5aE376D782","font-size":"24px","fill":"#17375E","fill-opacity":1,"children":[{"nodeType":"tspan","x":"46 57 72 87 98 111 120 135 142 151 166 175 182 191 204 213 226 235 247","y":86,"children":["concern for safety"]}]},{"nodeType":"text","font-family":"Arial Charset1_ 5gsjxdx62F8C7DF","font-size":"24px","fill":"#17375E","fill-opacity":1,"children":[{"nodeType":"tspan","x":"52 60","y":129,"children":["•"]}]},{"nodeType":"text","font-family":"Open Sans Charset1_ 6mxB103C923","font-size":"24px","fill":"#17375E","fill-opacity":1,"children":[{"nodeType":"tspan","x":"60 88","y":129,"children":["\\t"]}]},{"nodeType":"text","font-family":"Articulate Charset1_ 5aE376D782","font-size":"24px","fill":"#17375E","fill-opacity":1,"children":[{"nodeType":"tspan","x":"88 101 116 123 132 139 146 155 162 171 184 199 212 221 236 243 256 265 274 281 296 305 312 321 330 343 352 367 376 383 398 407 414 421 436 451 458","y":129,"children":["This is regardless of status or job "]}]},{"nodeType":"text","font-family":"Articulate Charset1_ 5aE376D782","font-size":"24px","fill":"#17375E","fill-opacity":1,"children":[{"nodeType":"tspan","x":"88 97 104 113 120 133","y":158,"children":["title"]}]}]},"commandset-216":{"nodeType":"g","children":[{"nodeType":"path","d":"M-1,-1L253,-1 253,168 -1,168z","id":"path-476","fill":"none","stroke-width":2,"stroke":"#1F497D","stroke-opacity":1,"stroke-linecap":"flat","stroke-linejoin":"round"},{"nodeType":"image","transform":[{"type":"scale","args":[0.12310698628425598,0.12315633893013]}],"id":"image-475","data-original-image":"01","x":0,"y":0,"opacity":1}],"className":"eventable"},"commandset-217":{"nodeType":"g","children":[{"nodeType":"path","d":"M-1,-1L252,-1 252,155 -1,155z","id":"path-478","fill":"none","stroke-width":2,"stroke":"#1F497D","stroke-opacity":1,"stroke-linecap":"flat","stroke-linejoin":"round"},{"nodeType":"image","transform":[{"type":"scale","args":[0.12261846661567688,0.12202852964401245]}],"id":"image-477","data-original-image":"01","x":0,"y":0,"opacity":1}],"className":"eventable"},"commandset-218":{"nodeType":"g","children":[{"nodeType":"path","d":"M-1,-1L255,-1 255,170 -1,170z","id":"path-480","fill":"none","stroke-width":2,"stroke":"#1F497D","stroke-opacity":1,"stroke-linecap":"flat","stroke-linejoin":"round"},{"nodeType":"image","transform":[{"type":"scale","args":[0.12408402562141419,0.12371888756752014]}],"id":"image-479","data-original-image":"01","x":0,"y":0,"opacity":1}],"className":"eventable"},"commandset-219":{"nodeType":"g","children":[{"nodeType":"g","id":"shape-481","children":[{"nodeType":"path","d":"M0,0L549,0 549,68 0,68z","id":"path-481","fill":"none"}]},{"nodeType":"g","id":"shape-482","children":[{"nodeType":"use","transform":[{"type":"rotate","args":[0]}],"id":"text-482","data-reference-type":"text","data-reference-id":"01","data-shadow":false,"data-rotation":0,"x":0,"y":0}],"className":"uneventable"}],"className":"eventable"},"commandset-220":{"nodeType":"g","children":[{"nodeType":"text","font-family":"Wingdings Charset1_ 5Wd6ED08F12","font-size":"24px","fill":"#17375E","fill-opacity":1,"children":[{"nodeType":"tspan","x":"10 21","y":28,"children":["§"]}]},{"nodeType":"text","font-family":"Open Sans Charset1_ 6mxB103C923","font-size":"24px","fill":"#17375E","fill-opacity":1,"children":[{"nodeType":"tspan","x":"21 46","y":28,"children":["\\t"]}]},{"nodeType":"text","font-family":"Articulate Charset1_ 5aE376D782","font-size":"24px","fill":"#17375E","fill-opacity":1,"children":[{"nodeType":"tspan","x":"46 63 74 83 90 105 120 127 136 149 164 179 186 195 208 217 224 235 242 255 268 277 284 291 300 315 330 339 354 369 384 399 406","y":28,"children":["Action requires clear, thorough "]}]},{"nodeType":"text","font-family":"Articulate Charset1_ 5aE376D782","font-size":"24px","fill":"#17375E","fill-opacity":1,"children":[{"nodeType":"tspan","x":"46 57 72 93 114 129 144 151 162 175 184 191 206 221 228 248 255 264 279 286 301 310 325 338 347 356 363 371 380 395 408 415 424 437 450 471 479","y":57,"children":["communication with others (the team)"]}]}]},"commandset-221":{"nodeType":"g","children":[{"nodeType":"g","id":"shape-483","children":[{"nodeType":"path","d":"M0,0L130,0 130,46 0,46z","id":"path-483","fill":"none"}]},{"nodeType":"g","id":"shape-484","children":[{"nodeType":"use","transform":[{"type":"rotate","args":[0]}],"id":"text-484","data-reference-type":"text","data-reference-id":"01","data-shadow":false,"data-rotation":0,"x":0,"y":0}],"className":"uneventable"}],"className":"eventable"},"commandset-222":{"nodeType":"g","children":[{"nodeType":"text","font-family":"Open Sans Charset1_ 6mxB103C923","font-size":"13px","fill":"#595959","fill-opacity":1,"children":[{"nodeType":"tspan","x":"10 18 26 34 39 47 53 56 59","y":19,"children":["Photos:\\t"]}]},{"nodeType":"text","font-family":"Open Sans Charset1_ 6mxB103C923","font-size":"13px","fill":"#595959","fill-opacity":1,"children":[{"nodeType":"tspan","x":"10 20 30 40 43 51 58 62 69 77 83 90 93 100 108 115","y":37,"children":["www.defense.gov"]}]}]},"commandset-223":{"nodeType":"g","children":[{"nodeType":"defs","children":[{"nodeType":"filter","id":"filter-486","children":[{"nodeType":"feFlood","result":"floodOut","flood-color":"#000000","flood-opacity":0.84},{"nodeType":"feGaussianBlur","result":"gaussOut","in":"SourceAlpha","stdDeviation":[1.0499999523162842,1.0499999523162842]},{"nodeType":"feComposite","in":"floodOut","in2":"gaussOut","operator":"in"}],"filterUnits":"userSpaceOnUse","x":-6.75,"y":-6.75,"width":776.5,"height":78.5}]},{"nodeType":"use","transform":[{"type":"translate","args":[0,0]},{"type":"scale","args":[1,1]}],"xlink:href":"#pathwrap-485","filter":"url(#filter-486)","data-angle":45,"data-distance":3,"data-height":65,"data-scale":1,"data-adornment-type":"drop-shadow","data-width":763},{"nodeType":"g","id":"pathwrap-485","children":[{"nodeType":"g","id":"shape-487","children":[{"nodeType":"path","d":"M0,0L763,0 763,65 0,65z","id":"path-487","fill":"none"}]},{"nodeType":"g","id":"shape-488","children":[{"nodeType":"use","transform":[{"type":"rotate","args":[0]}],"id":"text-488","data-reference-type":"text","data-reference-id":"01","data-shadow":false,"data-rotation":0,"x":0,"y":0}],"className":"uneventable"}]}],"className":"eventable"},"commandset-224":{"nodeType":"g","children":[{"nodeType":"text","font-family":"Open SansBold CharsBold3EB52B46","font-size":"40px","fill":"#FFFFFF","fill-opacity":1,"children":[{"nodeType":"tspan","x":"10 38 50 62 72 97 112 122 152 172 182 210 228 252 262 288 312 324 350 374 399 411 435 445 468 492 516 555 565 603 627 666 691 715 733 753","y":48,"children":["All o Us Are Valuable Team Members"]}]}]},"commandset-225":{"nodeType":"g","children":[{"nodeType":"g","id":"shape-489","children":[{"nodeType":"path","d":"M0,0L477,0 477,135 0,135z","id":"path-489","fill":"none"}]},{"nodeType":"g","id":"shape-490","children":[{"nodeType":"use","transform":[{"type":"rotate","args":[0]}],"id":"text-490","data-reference-type":"text","data-reference-id":"01","data-shadow":false,"data-rotation":0,"x":0,"y":0}],"className":"uneventable"}],"className":"eventable"},"commandset-226":{"nodeType":"g","children":[{"nodeType":"text","font-family":"Wingdings Charset1_ 5Wd6ED08F12","font-size":"21px","fill":"#17375E","fill-opacity":1,"children":[{"nodeType":"tspan","x":"10 20","y":25,"children":["§"]}]},{"nodeType":"text","font-family":"Open Sans Charset1_ 6mxB103C923","font-size":"21px","fill":"#17375E","fill-opacity":1,"children":[{"nodeType":"tspan","x":"20 46","y":25,"children":["\\t"]}]},{"nodeType":"text","font-family":"Articulate Charset1_ 5aE376D782","font-size":"21px","fill":"#17375E","fill-opacity":1,"children":[{"nodeType":"tspan","x":"46 58 70 79 92 98 111 119 125 136 149 162 168 174 182 188 200 206 217 229 235 248 260 273 279 291 297 316 328 347 360 372 380 386 399 407 413 424 437 450 458 464","y":25,"children":["Each of you is a valuable member of your "]}]},{"nodeType":"text","font-family":"Articulate Charset1_ 5aE376D782","font-size":"21px","fill":"#17375E","fill-opacity":1,"children":[{"nodeType":"tspan","x":"46 54 66 78 97 103 115 128 141 147 155 167 175 186 198 206 212 224 232 238 250 256 264 276 284 297 310 318 327 339 345 353 366 374 380 392 398 404 410 418 430 442 461 467","y":50,"children":["team and serves as a resource for all team "]}]},{"nodeType":"text","font-family":"Articulate Charset1_ 5aE376D782","font-size":"21px","fill":"#17375E","fill-opacity":1,"children":[{"nodeType":"tspan","x":"46 65 77 96 109 121 129 137 143 149 163 176 189 195 207 215 227 233 245 254 263 276 289 302 310 322 335 341 353 359 365 376 389 402 408 420 428 440 446","y":75,"children":["members. You are accountable; you are "]}]},{"nodeType":"text","font-family":"Articulate Charset1_ 5aE376D782","font-size":"21px","fill":"#17375E","fill-opacity":1,"children":[{"nodeType":"tspan","x":"46 54 66 74 87 100 113 121 127 140 146 158 164 172 185 193 199 207 219 227 239 247 258 264 272 284 297 309 317 330 336 348 356 364 370 383 391 397 408 421 434 442 448","y":100,"children":["responsible for safety regardless of your "]}]},{"nodeType":"text","font-family":"Articulate Charset1_ 5aE376D782","font-size":"21px","fill":"#17375E","fill-opacity":1,"children":[{"nodeType":"tspan","x":"46 52 65 78 84 92 98 106 112 124 130","y":125,"children":["job title."]}]}]},"commandset-227":{"nodeType":"g","children":[{"nodeType":"g","id":"shape-491","children":[{"nodeType":"path","d":"M0,0L501,0 501,63 0,63z","id":"path-491","fill":"none"}]},{"nodeType":"g","id":"shape-492","children":[{"nodeType":"use","transform":[{"type":"rotate","args":[0]}],"id":"text-492","data-reference-type":"text","data-reference-id":"01","data-shadow":false,"data-rotation":0,"x":0,"y":0}],"className":"uneventable"}],"className":"eventable"},"commandset-228":{"nodeType":"g","children":[{"nodeType":"text","font-family":"Wingdings Charset1_ 5Wd6ED08F12","font-size":"21px","fill":"#000000","fill-opacity":1,"children":[{"nodeType":"tspan","x":"10 20","y":25,"children":["§"]}]},{"nodeType":"text","font-family":"Open Sans Charset1_ 6mxB103C923","font-size":"21px","fill":"#000000","fill-opacity":1,"children":[{"nodeType":"tspan","x":"20 46","y":25,"children":["\\t"]}]},{"nodeType":"text","font-family":"Articulate Charset1_ 5aE376D782","font-size":"21px","fill":"#17375E","fill-opacity":1,"children":[{"nodeType":"tspan","x":"46 61 67 73 79 87 99 111 130 136 155 167 186 199 211 219 227 233 245 253 265 271 283 292 301 314 327 340 348 360 373 379 391 397 405 418 426 432 438","y":25,"children":["All team members are accountable for: "]}]}]},"commandset-229":{"nodeType":"g","children":[{"nodeType":"g","id":"shape-493","children":[{"nodeType":"path","d":"M0,0L512,0 512,58 0,58z","id":"path-493","fill":"none"}]},{"nodeType":"g","id":"shape-494","children":[{"nodeType":"use","transform":[{"type":"rotate","args":[0]}],"id":"text-494","data-reference-type":"text","data-reference-id":"01","data-shadow":false,"data-rotation":0,"x":0,"y":0}],"className":"uneventable"}],"className":"eventable"},"commandset-230":{"nodeType":"g","children":[{"nodeType":"text","font-family":"Symbol Charset1_ 5fFlGdEFD463BE","font-size":"20px","fill":"#C00000","fill-opacity":1,"children":[{"nodeType":"tspan","x":"58 67","y":24,"children":["·"]}]},{"nodeType":"text","font-family":"Open Sans Charset1_ 6mxB103C923","font-size":"20px","fill":"#C00000","fill-opacity":1,"children":[{"nodeType":"tspan","x":"67 88","y":24,"children":["\\t"]}]},{"nodeType":"text","font-family":"Articulate Charset1_ 5aE376D782","font-size":"20px","fill":"#C00000","fill-opacity":1,"children":[{"nodeType":"tspan","x":"88 99 107 118 127 135 141 150 156 168 180 186 195 207 225 243 255 267 273 282 293 301 307 319 331 337 348 360 372 378 386 397 408 426 432","y":24,"children":["Practicing communication and team "]}]},{"nodeType":"text","font-family":"Articulate Charset1_ 5aE376D782","font-size":"20px","fill":"#C00000","fill-opacity":1,"children":[{"nodeType":"tspan","x":"88 100 111 123 134 144 150 162 170 178 184 201 213 224 236 242 251 262 270 276 288 300 306 314 326 334 340 352 363 371 377 388 400 408 416","y":48,"children":["behaviors when caring for patients"]}]}]},"commandset-231":{"nodeType":"g","children":[{"nodeType":"g","id":"shape-495","children":[{"nodeType":"path","d":"M0,0L512,0 512,34 0,34z","id":"path-495","fill":"none"}]},{"nodeType":"g","id":"shape-496","children":[{"nodeType":"use","transform":[{"type":"rotate","args":[0]}],"id":"text-496","data-reference-type":"text","data-reference-id":"01","data-shadow":false,"data-rotation":0,"x":0,"y":0}],"className":"uneventable"}],"className":"eventable"},"commandset-232":{"nodeType":"g","children":[{"nodeType":"text","font-family":"Symbol Charset1_ 5fFlGdEFD463BE","font-size":"20px","fill":"#C00000","fill-opacity":1,"children":[{"nodeType":"tspan","x":"58 67","y":24,"children":["·"]}]},{"nodeType":"text","font-family":"Open Sans Charset1_ 6mxB103C923","font-size":"20px","fill":"#C00000","fill-opacity":1,"children":[{"nodeType":"tspan","x":"67 88","y":24,"children":["\\t"]}]},{"nodeType":"text","font-family":"Articulate Charset1_ 5aE376D782","font-size":"20px","fill":"#C00000","fill-opacity":1,"children":[{"nodeType":"tspan","x":"88 100 112 130 148 160 172 178 187 198 206 212 224 236 242 259 265 273 285 291 303 311 323 334 342 348 356 367 378 396 402 420 431 449 461 472 480 488","y":24,"children":["Communicating with other team members"]}]}]},"commandset-233":{"nodeType":"g","children":[{"nodeType":"text","font-family":"Symbol Charset1_ 5fFlGdEFD463BE","font-size":"20px","fill":"#C00000","fill-opacity":1,"children":[{"nodeType":"tspan","x":"58 67","y":25,"children":["·"]}]},{"nodeType":"text","font-family":"Open Sans Charset1_ 6mxB103C923","font-size":"20px","fill":"#C00000","fill-opacity":1,"children":[{"nodeType":"tspan","x":"67 88","y":25,"children":["\\t"]}]},{"nodeType":"text","font-family":"Articulate Charset1_ 5aE376D782","font-size":"20px","fill":"#C00000","fill-opacity":1,"children":[{"nodeType":"tspan","x":"88 102 111 120 131 139 147 153 165 177 183 191 202 210 222 234 242 251 262 270 276 282 294 300 311 317 325 331 349 360 366 376 382 400 411 423 435 446 454","y":25,"children":["Accessing resources in a timely manner"]}]}]},"commandset-234":{"nodeType":"g","children":[{"nodeType":"text","font-family":"Symbol Charset1_ 5fFlGdEFD463BE","font-size":"20px","fill":"#C00000","fill-opacity":1,"children":[{"nodeType":"tspan","x":"58 67","y":24,"children":["·"]}]},{"nodeType":"text","font-family":"Open Sans Charset1_ 6mxB103C923","font-size":"20px","fill":"#C00000","fill-opacity":1,"children":[{"nodeType":"tspan","x":"67 88","y":24,"children":["\\t"]}]},{"nodeType":"text","font-family":"Articulate Charset1_ 5aE376D782","font-size":"20px","fill":"#C00000","fill-opacity":1,"children":[{"nodeType":"tspan","x":"88 99 107 115 126 135 143 149 159 170 176 186 192 204 212 218 230 242 248 256 267 275 287 299 307 316 327 335 341 347 353 365 374 380 392 404 410 422 434 440 448 459 470 488 494","y":24,"children":["Effectively using resources, including team "]}]},{"nodeType":"text","font-family":"Articulate Charset1_ 5aE376D782","font-size":"20px","fill":"#C00000","fill-opacity":1,"children":[{"nodeType":"tspan","x":"88 106 117 135 147 158 166 174","y":48,"children":["members"]}]}]},"commandset-235":{"nodeType":"g","children":[{"nodeType":"text","font-family":"Symbol Charset1_ 5fFlGdEFD463BE","font-size":"20px","fill":"#C00000","fill-opacity":1,"children":[{"nodeType":"tspan","x":"58 67","y":24,"children":["·"]}]},{"nodeType":"text","font-family":"Open Sans Charset1_ 6mxB103C923","font-size":"20px","fill":"#C00000","fill-opacity":1,"children":[{"nodeType":"tspan","x":"67 88","y":24,"children":["\\t"]}]},{"nodeType":"text","font-family":"Articulate Charset1_ 5aE376D782","font-size":"20px","fill":"#C00000","fill-opacity":1,"children":[{"nodeType":"tspan","x":"88 98 109 117 127 133 145 157 163 174 182 188 199 205 213 224 232 244 256 264 273 284 290 298 310 318 324 335 341 347 353 361 372 383 401 407 425 436 454 466 477 485 493","y":24,"children":["Serving as a resource for all team members"]}]}]},"commandset-236":{"nodeType":"g","children":[{"nodeType":"path","d":"M-1,-1L412,-1 412,275 -1,275z","id":"path-498","fill":"none","stroke-width":2,"stroke":"#1F497D","stroke-opacity":1,"stroke-linecap":"flat","stroke-linejoin":"round"},{"nodeType":"image","transform":[{"type":"scale","args":[0.5,0.5]}],"id":"image-497","data-original-image":"01","x":0,"y":0,"opacity":1}],"className":"eventable"},"commandset-237":{"nodeType":"g","children":[{"nodeType":"g","id":"shape-499","children":[{"nodeType":"path","d":"M0,0L392,0 392,56 0,56z","id":"path-499","fill":"none"}]},{"nodeType":"g","id":"shape-500","children":[{"nodeType":"use","transform":[{"type":"rotate","args":[0]}],"id":"text-500","data-reference-type":"text","data-reference-id":"01","data-shadow":false,"data-rotation":0,"x":0,"y":0}],"className":"uneventable"}],"className":"eventable"},"commandset-238":{"nodeType":"g","children":[{"nodeType":"text","font-family":"Articulate Charset1_ 5aE376D782","font-size":"19px","fill":"#1F497D","fill-opacity":1,"children":[{"nodeType":"tspan","x":"48 59 69 80 87 97 102 109 120 131 148 153 170 181 198 210 221 228 233 238 245 250 261 273 278 289 301 313 324 329 334 344 349","y":23,"children":["Every team member is an equally "]}]},{"nodeType":"text","font-family":"Articulate Charset1_ 5aE376D782","font-size":"19px","fill":"#1F497D","fill-opacity":1,"children":[{"nodeType":"tspan","x":"60 65 82 94 106 113 120 131 143 150 155 167 172 183 191 202 207 219 226 231 238 250 261 266 278 290 300 310 315 326 331 336","y":46,"children":["important piece of the puzzle. "]}]}]},"commandset-239":{"nodeType":"g","children":[{"nodeType":"defs","children":[{"nodeType":"filter","id":"filter-502","children":[{"nodeType":"feFlood","result":"floodOut","flood-color":"#000000","flood-opacity":0.84},{"nodeType":"feGaussianBlur","result":"gaussOut","in":"SourceAlpha","stdDeviation":[1.0499999523162842,1.0499999523162842]},{"nodeType":"feComposite","in":"floodOut","in2":"gaussOut","operator":"in"}],"filterUnits":"userSpaceOnUse","x":-6.75,"y":-6.75,"width":449.5,"height":78.5}]},{"nodeType":"use","transform":[{"type":"translate","args":[0,0]},{"type":"scale","args":[1,1]}],"xlink:href":"#pathwrap-501","filter":"url(#filter-502)","data-angle":45,"data-distance":3,"data-height":65,"data-scale":1,"data-adornment-type":"drop-shadow","data-width":436},{"nodeType":"g","id":"pathwrap-501","children":[{"nodeType":"g","id":"shape-503","children":[{"nodeType":"path","d":"M0,0L436,0 436,65 0,65z","id":"path-503","fill":"none"}]},{"nodeType":"g","id":"shape-504","children":[{"nodeType":"use","transform":[{"type":"rotate","args":[0]}],"id":"text-504","data-reference-type":"text","data-reference-id":"01","data-shadow":false,"data-rotation":0,"x":0,"y":0}],"className":"uneventable"}]}],"className":"eventable"},"commandset-240":{"nodeType":"g","children":[{"nodeType":"text","font-family":"Open SansBold CharsBold3EB52B46","font-size":"40px","fill":"#FFFFFF","fill-opacity":1,"children":[{"nodeType":"tspan","x":"10 35 59 79 99 123 149 172 196 214 224 246 269 295 320 338 363 402 426","y":48,"children":["Passenger Syndrome"]}]}]},"commandset-241":{"nodeType":"g","children":[{"nodeType":"path","d":"M-1,-1L410,-1 410,221 -1,221z","id":"path-506","fill":"none","stroke-width":2,"stroke":"#1F497D","stroke-opacity":1,"stroke-linecap":"flat","stroke-linejoin":"round"},{"nodeType":"image","transform":[{"type":"scale","args":[0.50061202049255371,0.5]}],"id":"image-505","data-original-image":"01","x":0,"y":0,"opacity":1}],"className":"eventable"},"commandset-242":{"nodeType":"g","children":[{"nodeType":"g","id":"shape-507","children":[{"nodeType":"path","d":"M0,0L170,0 170,28 0,28z","id":"path-507","fill":"none"}]},{"nodeType":"g","id":"shape-508","children":[{"nodeType":"use","transform":[{"type":"rotate","args":[0]}],"id":"text-508","data-reference-type":"text","data-reference-id":"01","data-shadow":false,"data-rotation":0,"x":0,"y":0}],"className":"uneventable"}],"className":"eventable"},"commandset-243":{"nodeType":"g","children":[{"nodeType":"text","font-family":"Open Sans Charset1_ 6mxB103C923","font-size":"13px","fill":"#595959","fill-opacity":1,"children":[{"nodeType":"tspan","x":"10 14 17 20 28 34 39 44 51 56 59 67 75 78 81 89 92 99 106 114 121 128 131 137 145 157","y":19,"children":["Illustration:\\tPixabay.com"]}]}]},"commandset-244":{"nodeType":"g","children":[{"nodeType":"g","id":"shape-509","children":[{"nodeType":"path","d":"M0,0L477,0 477,85 0,85z","id":"path-509","fill":"none"}]},{"nodeType":"g","id":"shape-510","children":[{"nodeType":"use","transform":[{"type":"rotate","args":[0]}],"id":"text-510","data-reference-type":"text","data-reference-id":"01","data-shadow":false,"data-rotation":0,"x":0,"y":0}],"className":"uneventable"}],"className":"eventable"},"commandset-245":{"nodeType":"g","children":[{"nodeType":"text","font-family":"Wingdings Charset1_ 5Wd6ED08F12","font-size":"21px","fill":"#17375E","fill-opacity":1,"children":[{"nodeType":"tspan","x":"10 20","y":25,"children":["§"]}]},{"nodeType":"text","font-family":"Open Sans Charset1_ 6mxB103C923","font-size":"21px","fill":"#17375E","fill-opacity":1,"children":[{"nodeType":"tspan","x":"20 46","y":25,"children":["\\t"]}]},{"nodeType":"text","font-family":"Articulate Charset1_ 5aE376D782","font-size":"21px","fill":"#17375E","fill-opacity":1,"children":[{"nodeType":"tspan","x":"46 58 69 81 89 100 113 126 138 144 150 158 164 172 184 192 205 218 231 239 245 258 264 276 282 290 303 311 317 330 341 353 361 370 383 402 408 421 434 440","y":25,"children":["Everyone is responsible for overcoming "]}]},{"nodeType":"text","font-family":"Articulate Charset1_ 5aE376D782","font-size":"21px","fill":"#17375E","fill-opacity":1,"children":[{"nodeType":"tspan","x":"46 54 67 79 85","y":50,"children":["the "]}]},{"nodeType":"text","font-family":"ArticulateBold CharBold64F68A33","font-size":"21px","fill":"#C00000","fill-opacity":1,"children":[{"nodeType":"tspan","x":"85 97 109 118 127 139 152 165 177 185 191 200 212 225 238 246 259 278 290 296","y":50,"children":["Passenger syndrome "]}]},{"nodeType":"text","font-family":"Articulate Charset1_ 5aE376D782","font-size":"21px","fill":"#17375E","fill-opacity":1,"children":[{"nodeType":"tspan","x":"296 309 317 323 335 348 359 367 375 387 400 413 425 433 439","y":50,"children":["or “bystander "]}]},{"nodeType":"text","font-family":"Articulate Charset1_ 5aE376D782","font-size":"21px","fill":"#17375E","fill-opacity":1,"children":[{"nodeType":"tspan","x":"46 58 66 74 86 95 103 115 121 127 133","y":75,"children":["effect”.  "]}]}]},"commandset-246":{"nodeType":"g","children":[{"nodeType":"g","id":"shape-511","children":[{"nodeType":"path","d":"M0,0L501,0 501,113 0,113z","id":"path-511","fill":"none"}]},{"nodeType":"g","id":"shape-512","children":[{"nodeType":"use","transform":[{"type":"rotate","args":[0]}],"id":"text-512","data-reference-type":"text","data-reference-id":"01","data-shadow":false,"data-rotation":0,"x":0,"y":0}],"className":"uneventable"}],"className":"eventable"},"commandset-247":{"nodeType":"g","children":[{"nodeType":"text","font-family":"Wingdings Charset1_ 5Wd6ED08F12","font-size":"21px","fill":"#000000","fill-opacity":1,"children":[{"nodeType":"tspan","x":"10 20","y":25,"children":["§"]}]},{"nodeType":"text","font-family":"Open Sans Charset1_ 6mxB103C923","font-size":"21px","fill":"#000000","fill-opacity":1,"children":[{"nodeType":"tspan","x":"20 46","y":25,"children":["\\t"]}]},{"nodeType":"text","font-family":"Articulate Charset1_ 5aE376D782","font-size":"21px","fill":"#17375E","fill-opacity":1,"children":[{"nodeType":"tspan","x":"46 59 65 78 91 103 109 128 140 153 159 166 178 190 202 214 221 227 235 248 261 274 286 294 302 314 327 333 339 352 365 371 382 388 401 414 426 432 438","y":25,"children":["Ringelman (1929) suggested individual "]}]},{"nodeType":"text","font-family":"Articulate Charset1_ 5aE376D782","font-size":"21px","fill":"#17375E","fill-opacity":1,"children":[{"nodeType":"tspan","x":"46 58 66 74 87 95 103 109 122 134 143 151 163 175 183 195 203 209 227 240 252 265 271 290 303 311 323 329 342 354 367 380 386 398 404 416 424 436 442","y":50,"children":["effort decreases when more people are "]}]},{"nodeType":"text","font-family":"Articulate Charset1_ 5aE376D782","font-size":"21px","fill":"#17375E","fill-opacity":1,"children":[{"nodeType":"tspan","x":"46 52 65 76 89 95 106 118 131 137","y":75,"children":["involved."]}]}]},"commandset-248":{"nodeType":"g","children":[{"nodeType":"text","font-family":"Wingdings Charset1_ 5Wd6ED08F12","font-size":"21px","fill":"#000000","fill-opacity":1,"children":[{"nodeType":"tspan","x":"10 20","y":25,"children":["§"]}]},{"nodeType":"text","font-family":"Open Sans Charset1_ 6mxB103C923","font-size":"21px","fill":"#000000","fill-opacity":1,"children":[{"nodeType":"tspan","x":"20 46","y":25,"children":["\\t"]}]},{"nodeType":"text","font-family":"Articulate Charset1_ 5aE376D782","font-size":"21px","fill":"#17375E","fill-opacity":1,"children":[{"nodeType":"tspan","x":"46 58 70 82 101 107 126 138 157 170 182 190 198 204","y":25,"children":["Team members "]}]},{"nodeType":"text","font-family":"ArticulateBold CharBold64F68A33","font-size":"21px","fill":"#C00000","fill-opacity":1,"children":[{"nodeType":"tspan","x":"204 213 226 239 252 258 271 277 290 303 311 317","y":25,"children":["should not "]}]},{"nodeType":"text","font-family":"Articulate Charset1_ 5aE376D782","font-size":"21px","fill":"#17375E","fill-opacity":1,"children":[{"nodeType":"tspan","x":"317 329 342 355 361 370 382 390 402 408 416 429 441 447 455 461","y":25,"children":["abdicate their "]}]},{"nodeType":"text","font-family":"Articulate Charset1_ 5aE376D782","font-size":"21px","fill":"#17375E","fill-opacity":1,"children":[{"nodeType":"tspan","x":"46 54 66 74 87 100 113 121 127 140 146 152 158 166 172 184 192 198 211 223 232 244 257 265 277 283 291 304 323 335 348 361 373 379 391 397 405 417 423 429 437 443 449 462 468","y":50,"children":["responsibilities because someone else is in "]}]},{"nodeType":"text","font-family":"Articulate Charset1_ 5aE376D782","font-size":"21px","fill":"#17375E","fill-opacity":1,"children":[{"nodeType":"tspan","x":"46 55 68 80 88 101 113 119","y":75,"children":["charge."]}]}]},"commandset-249":{"nodeType":"g","children":[{"nodeType":"defs","children":[{"nodeType":"filter","id":"filter-514","children":[{"nodeType":"feFlood","result":"floodOut","flood-color":"#000000","flood-opacity":0.84},{"nodeType":"feGaussianBlur","result":"gaussOut","in":"SourceAlpha","stdDeviation":[1.0499999523162842,1.0499999523162842]},{"nodeType":"feComposite","in":"floodOut","in2":"gaussOut","operator":"in"}],"filterUnits":"userSpaceOnUse","x":-6.75,"y":-6.75,"width":445.5,"height":78.5}]},{"nodeType":"use","transform":[{"type":"translate","args":[0,0]},{"type":"scale","args":[1,1]}],"xlink:href":"#pathwrap-513","filter":"url(#filter-514)","data-angle":45,"data-distance":3,"data-height":65,"data-scale":1,"data-adornment-type":"drop-shadow","data-width":432},{"nodeType":"g","id":"pathwrap-513","children":[{"nodeType":"g","id":"shape-515","children":[{"nodeType":"path","d":"M0,0L432,0 432,65 0,65z","id":"path-515","fill":"none"}]},{"nodeType":"g","id":"shape-516","children":[{"nodeType":"use","transform":[{"type":"rotate","args":[0]}],"id":"text-516","data-reference-type":"text","data-reference-id":"01","data-shadow":false,"data-rotation":0,"x":0,"y":0}],"className":"uneventable"}]}],"className":"eventable"},"commandset-250":{"nodeType":"g","children":[{"nodeType":"text","font-family":"Open SansBold CharsBold3EB52B46","font-size":"40px","fill":"#FFFFFF","fill-opacity":1,"children":[{"nodeType":"tspan","x":"10 23 49 74 86 109 121 146 172 196 208 218 246 263 280 298 310 335 361 378 402 422","y":48,"children":["Individual Attributes"]}]}]},"commandset-251":{"nodeType":"g","children":[{"nodeType":"g","id":"shape-517","children":[{"nodeType":"path","d":"M0,0L748,0 748,45 0,45z","id":"path-517","fill":"none"}]},{"nodeType":"g","id":"shape-518","children":[{"nodeType":"use","transform":[{"type":"rotate","args":[0]}],"id":"text-518","data-reference-type":"text","data-reference-id":"01","data-shadow":false,"data-rotation":0,"x":0,"y":0}],"className":"uneventable"}],"className":"eventable"},"commandset-252":{"nodeType":"g","children":[{"nodeType":"text","font-family":"ArticulateBold CharBold64F68A33","font-size":"29px","fill":"#254061","fill-opacity":1,"children":[{"nodeType":"tspan","x":"10 31 42 53 64 72 90 108 119 135 148 156 167 185 201 212 220 228 244 260 278 286 297 315 323 334 350 366 392 400 413 431 449 465 478 486 504 522 530 546 564 582 590 603 619 637 653 664 682 698 706","y":33,"children":["Attributes that lead to team cohesion and synergy:"]}]}]},"commandset-253":{"nodeType":"g","children":[{"nodeType":"g","id":"shape-519","children":[{"nodeType":"path","d":"M0,0L501,0 501,42 0,42z","id":"path-519","fill":"none"}]},{"nodeType":"g","id":"shape-520","children":[{"nodeType":"use","transform":[{"type":"rotate","args":[0]}],"id":"text-520","data-reference-type":"text","data-reference-id":"01","data-shadow":false,"data-rotation":0,"x":0,"y":0}],"className":"uneventable"}],"className":"eventable"},"commandset-254":{"nodeType":"g","children":[{"nodeType":"text","font-family":"Wingdings Charset1_ 5Wd6ED08F12","font-size":"27px","fill":"#17375E","fill-opacity":1,"children":[{"nodeType":"tspan","x":"10 22","y":31,"children":["§"]}]},{"nodeType":"text","font-family":"Open Sans Charset1_ 6mxB103C923","font-size":"27px","fill":"#17375E","fill-opacity":1,"children":[{"nodeType":"tspan","x":"22 42","y":31,"children":["\\t"]}]},{"nodeType":"text","font-family":"Articulate Charset1_ 5aE376D782","font-size":"27px","fill":"#17375E","fill-opacity":1,"children":[{"nodeType":"tspan","x":"42 58 74 98 114 129 140 155 171 182","y":31,"children":["Competent"]}]}]},"commandset-255":{"nodeType":"g","children":[{"nodeType":"text","font-family":"Wingdings Charset1_ 5Wd6ED08F12","font-size":"27px","fill":"#17375E","fill-opacity":1,"children":[{"nodeType":"tspan","x":"10 22","y":31,"children":["§"]}]},{"nodeType":"text","font-family":"Open Sans Charset1_ 6mxB103C923","font-size":"27px","fill":"#17375E","fill-opacity":1,"children":[{"nodeType":"tspan","x":"22 42","y":31,"children":["\\t"]}]},{"nodeType":"text","font-family":"Articulate Charset1_ 5aE376D782","font-size":"27px","fill":"#17375E","fill-opacity":1,"children":[{"nodeType":"tspan","x":"42 58 69 77 88 96 108 123 131 139 150 166 174 190 205 220 231","y":31,"children":["Critical thinker"]}]}]},"commandset-256":{"nodeType":"g","children":[{"nodeType":"text","font-family":"Wingdings Charset1_ 5Wd6ED08F12","font-size":"27px","fill":"#17375E","fill-opacity":1,"children":[{"nodeType":"tspan","x":"10 22","y":31,"children":["§"]}]},{"nodeType":"text","font-family":"Open Sans Charset1_ 6mxB103C923","font-size":"27px","fill":"#17375E","fill-opacity":1,"children":[{"nodeType":"tspan","x":"22 42","y":31,"children":["\\t"]}]},{"nodeType":"text","font-family":"Articulate Charset1_ 5aE376D782","font-size":"27px","fill":"#17375E","fill-opacity":1,"children":[{"nodeType":"tspan","x":"42 61 73 84 92 105 120 128 136 144 155 166 181 197 212 223","y":31,"children":["Active listener"]}]}]},"commandset-257":{"nodeType":"g","children":[{"nodeType":"text","font-family":"Wingdings Charset1_ 5Wd6ED08F12","font-size":"27px","fill":"#17375E","fill-opacity":1,"children":[{"nodeType":"tspan","x":"10 22","y":31,"children":["§"]}]},{"nodeType":"text","font-family":"Open Sans Charset1_ 6mxB103C923","font-size":"27px","fill":"#17375E","fill-opacity":1,"children":[{"nodeType":"tspan","x":"22 42","y":31,"children":["\\t"]}]},{"nodeType":"text","font-family":"Articulate Charset1_ 5aE376D782","font-size":"27px","fill":"#17375E","fill-opacity":1,"children":[{"nodeType":"tspan","x":"42 57 68 79 94 106 117 125 138 153 161 173 189 213 237 253 269 277 289 304 315 331 342","y":31,"children":["Effective communicator"]}]}]},"commandset-258":{"nodeType":"g","children":[{"nodeType":"text","font-family":"Wingdings Charset1_ 5Wd6ED08F12","font-size":"27px","fill":"#17375E","fill-opacity":1,"children":[{"nodeType":"tspan","x":"10 22","y":31,"children":["§"]}]},{"nodeType":"text","font-family":"Open Sans Charset1_ 6mxB103C923","font-size":"27px","fill":"#17375E","fill-opacity":1,"children":[{"nodeType":"tspan","x":"22 42","y":31,"children":["\\t"]}]},{"nodeType":"text","font-family":"Articulate Charset1_ 5aE376D782","font-size":"27px","fill":"#17375E","fill-opacity":1,"children":[{"nodeType":"tspan","x":"42 61 72 83 98 109 120 128 141 156","y":31,"children":["Assertive"]}]}]},"commandset-259":{"nodeType":"g","children":[{"nodeType":"text","font-family":"Wingdings Charset1_ 5Wd6ED08F12","font-size":"27px","fill":"#17375E","fill-opacity":1,"children":[{"nodeType":"tspan","x":"10 22","y":31,"children":["§"]}]},{"nodeType":"text","font-family":"Open Sans Charset1_ 6mxB103C923","font-size":"27px","fill":"#17375E","fill-opacity":1,"children":[{"nodeType":"tspan","x":"22 42","y":31,"children":["\\t"]}]},{"nodeType":"text","font-family":"Articulate Charset1_ 5aE376D782","font-size":"27px","fill":"#17375E","fill-opacity":1,"children":[{"nodeType":"tspan","x":"42 57 68 83 99 107 119 130 145 161 169 184","y":31,"children":["Predictable"]}]}]},"commandset-260":{"nodeType":"g","children":[{"nodeType":"defs","children":[{"nodeType":"filter","id":"filter-522","children":[{"nodeType":"feFlood","result":"floodOut","flood-color":"#000000","flood-opacity":0.84},{"nodeType":"feGaussianBlur","result":"gaussOut","in":"SourceAlpha","stdDeviation":[1.0499999523162842,1.0499999523162842]},{"nodeType":"feComposite","in":"floodOut","in2":"gaussOut","operator":"in"}],"filterUnits":"userSpaceOnUse","x":-6.75,"y":-6.75,"width":237.5,"height":78.5}]},{"nodeType":"use","transform":[{"type":"translate","args":[0,0]},{"type":"scale","args":[1,1]}],"xlink:href":"#pathwrap-521","filter":"url(#filter-522)","data-angle":45,"data-distance":3,"data-height":65,"data-scale":1,"data-adornment-type":"drop-shadow","data-width":224},{"nodeType":"g","id":"pathwrap-521","children":[{"nodeType":"g","id":"shape-523","children":[{"nodeType":"path","d":"M0,0L224,0 224,65 0,65z","id":"path-523","fill":"none"}]},{"nodeType":"g","id":"shape-524","children":[{"nodeType":"use","transform":[{"type":"rotate","args":[0]}],"id":"text-524","data-reference-type":"text","data-reference-id":"01","data-shadow":false,"data-rotation":0,"x":0,"y":0}],"className":"uneventable"}]}],"className":"eventable"},"commandset-261":{"nodeType":"g","children":[{"nodeType":"text","font-family":"Open SansBold CharsBold3EB52B46","font-size":"40px","fill":"#FFFFFF","fill-opacity":1,"children":[{"nodeType":"tspan","x":"10 36 60 80 105 131 149 170 194 214","y":48,"children":["Resources"]}]}]},"commandset-262":{"nodeType":"g","children":[{"nodeType":"path","d":"M0,0L357,0 357,400 0,400z","id":"path-526","fill":"none"},{"nodeType":"image","transform":[{"type":"scale","args":[0.53603601455688477,0.53619301319122314]}],"id":"image-525","data-original-image":"01","x":0,"y":0,"opacity":1}],"className":"eventable"},"commandset-263":{"nodeType":"g","children":[{"nodeType":"path","d":"M0,0L317,0 317,56 0,56z","id":"path-528","fill":"none"},{"nodeType":"image","transform":[{"type":"scale","args":[0.5,0.5]}],"id":"image-527","data-original-image":"01","x":0,"y":0,"opacity":1}],"className":"eventable"},"commandset-264":{"nodeType":"g","children":[{"nodeType":"g","id":"shape-529","children":[{"nodeType":"path","d":"M0,0L749,0 749,80 0,80z","id":"path-529","fill":"none"}]},{"nodeType":"g","id":"shape-530","children":[{"nodeType":"use","transform":[{"type":"rotate","args":[0]}],"id":"text-530","data-reference-type":"text","data-reference-id":"01","data-shadow":false,"data-rotation":0,"x":0,"y":0}],"className":"uneventable"}],"className":"eventable"},"commandset-265":{"nodeType":"g","children":[{"nodeType":"text","font-family":"ArticulateBold CharBold64F68A33","font-size":"29px","fill":"#17375E","fill-opacity":1,"children":[{"nodeType":"tspan","x":"10 28 44 57 75 93 111 124 132 150 158 166 174 185 201 209 227 238 246 262 278 291 309 317 328 344 360 386 394 420 436 462 480 496 507 515 526 544 552 563 579 605 613 621 629 645 656 664 679 695 703","y":33,"children":["Responsibility of each team member to familiarize "]}]},{"nodeType":"text","font-family":"ArticulateBold CharBold64F68A33","font-size":"29px","fill":"#17375E","fill-opacity":1,"children":[{"nodeType":"tspan","x":"10 21 39 55 81 94 110 118 134 150 163 171 197 205 216 234 242 260 271 289 305 316 324 335 351 364 382 400 411 424 440 453 461","y":68,"children":["themselves with other resources:"]}]}]},"commandset-266":{"nodeType":"g","children":[{"nodeType":"g","id":"shape-531","children":[{"nodeType":"path","d":"M0,0L512,0 512,42 0,42z","id":"path-531","fill":"none"}]},{"nodeType":"g","id":"shape-532","children":[{"nodeType":"use","transform":[{"type":"rotate","args":[0]}],"id":"text-532","data-reference-type":"text","data-reference-id":"01","data-shadow":false,"data-rotation":0,"x":0,"y":0}],"className":"uneventable"}],"className":"eventable"},"commandset-267":{"nodeType":"g","children":[{"nodeType":"text","font-family":"Wingdings Charset1_ 5Wd6ED08F12","font-size":"27px","fill":"#17375E","fill-opacity":1,"children":[{"nodeType":"tspan","x":"52 64","y":31,"children":["§"]}]},{"nodeType":"text","font-family":"Open Sans Charset1_ 6mxB103C923","font-size":"27px","fill":"#17375E","fill-opacity":1,"children":[{"nodeType":"tspan","x":"64 88","y":31,"children":["\\t"]}]},{"nodeType":"text","font-family":"Articulate Charset1_ 5aE376D782","font-size":"27px","fill":"#17375E","fill-opacity":1,"children":[{"nodeType":"tspan","x":"88 107 123 145 153 164 180 188 203 215 227 242 253 264 272 283 298 309 325 341 352 364 379 390 398 406","y":31,"children":["How to access resources  "]}]}]},"commandset-268":{"nodeType":"g","children":[{"nodeType":"text","font-family":"Wingdings Charset1_ 5Wd6ED08F12","font-size":"27px","fill":"#17375E","fill-opacity":1,"children":[{"nodeType":"tspan","x":"52 64","y":31,"children":["§"]}]},{"nodeType":"text","font-family":"Open Sans Charset1_ 6mxB103C923","font-size":"27px","fill":"#17375E","fill-opacity":1,"children":[{"nodeType":"tspan","x":"64 88","y":31,"children":["\\t"]}]},{"nodeType":"text","font-family":"Articulate Charset1_ 5aE376D782","font-size":"27px","fill":"#17375E","fill-opacity":1,"children":[{"nodeType":"tspan","x":"88 103 114 125 140 152 163 171 184 199 207 223 234 249 257 273 284 292 303 318 329 345 361 372 384 399 410","y":31,"children":["Effective use of resources"]}]}]},"commandset-269":{"nodeType":"g","children":[{"nodeType":"text","font-family":"Wingdings Charset1_ 5Wd6ED08F12","font-size":"27px","fill":"#17375E","fill-opacity":1,"children":[{"nodeType":"tspan","x":"52 64","y":31,"children":["§"]}]},{"nodeType":"text","font-family":"Open Sans Charset1_ 6mxB103C923","font-size":"27px","fill":"#17375E","fill-opacity":1,"children":[{"nodeType":"tspan","x":"64 88","y":31,"children":["\\t"]}]},{"nodeType":"text","font-family":"Articulate Charset1_ 5aE376D782","font-size":"27px","fill":"#17375E","fill-opacity":1,"children":[{"nodeType":"tspan","x":"88 101 117 132 143 158 166 174 190 201 217 228 252 267 278 286 302 318 326 348 356 367 383 391 402 417 432 456","y":31,"children":["Share information with team"]}]}]},"commandset-270":{"nodeType":"g","children":[{"nodeType":"path","d":"M24,0L945.600036621094,0 945.600036621094,337.962921142578 24,337.962921142578z","id":"path-533","fill":"none"}],"className":"eventable"},"commandset-271":{"nodeType":"g","children":[{"nodeType":"defs","children":[{"nodeType":"linearGradient","gradientTransform":[{"type":"translate","args":[0.77777777777777779,1.0555555555555556]},{"type":"translate","args":[-0.80555555555555558,-1.0555555555555556]},{"type":"scale","args":[1,1]},{"type":"rotate","args":[90,0.5,0.5]}],"id":"gradient-fill-534","children":[{"nodeType":"stop","offset":"0%","stop-color":"#EDEDED","stop-opacity":1},{"nodeType":"stop","offset":"0%","stop-color":"#EDEDED","stop-opacity":1},{"nodeType":"stop","offset":"100%","stop-color":"#F2F2F2","stop-opacity":1},{"nodeType":"stop","offset":"100%","stop-color":"#F2F2F2","stop-opacity":1}]}]},{"nodeType":"g","id":"shape-535","children":[{"nodeType":"path","d":"M847.599976,1E-06C853.122864,-9E-06 857.599976,4.477136 857.599976,9.999996 857.599976,9.999998 857.599976,10.000001 857.599976,10.000003L857.599976,10.000003L857.599976,45.999996C857.599976,51.522842 853.122864,55.999996 847.600037,55.999996L847.600037,55.999996L10.000003,55.999996C4.477157,56 3E-06,51.52285 1E-06,46.000004L1E-06,46.000004L0,10.000006C-4E-06,4.47716 4.477144,5E-06 9.99999,-1E-06z","id":"path-535","fill":"#FFFFFF","fill-opacity":0}]},{"nodeType":"g","id":"shape-536","children":[{"nodeType":"use","transform":[{"type":"rotate","args":[0]}],"id":"text-536","data-reference-type":"text","data-reference-id":"01","data-shadow":false,"data-rotation":0,"x":0,"y":0}],"className":"uneventable"},{"nodeType":"g","id":"shape-537","children":[{"nodeType":"path","d":"M35,28C35,34.3512746230541 29.8512746230541,39.5 23.5,39.5 17.1487253769459,39.5 12,34.3512746230541 12,28 12,21.6487253769459 17.1487253769459,16.5 23.5,16.5 29.8512746230541,16.5 35,21.6487253769459 35,28z","id":"path-537","fill":"#F0F0F0","fill-opacity":1,"stroke-width":3,"stroke":"#000000","stroke-opacity":0.24,"stroke-linecap":"flat","stroke-linejoin":"round"},{"nodeType":"path","d":"M32.5,28C32.5,32.9705627484771 28.4705627484771,37 23.5,37 18.5294372515229,37 14.5,32.9705627484771 14.5,28 14.5,23.0294372515229 18.5294372515229,19 23.5,19 28.4705627484771,19 32.5,23.0294372515229 32.5,28z","id":"path-538","fill":"url(#gradient-fill-534)"},{"nodeType":"path","d":"M32.5,28C32.5,32.9705627484771 28.4705627484771,37 23.5,37 18.5294372515229,37 14.5,32.9705627484771 14.5,28 14.5,23.0294372515229 18.5294372515229,19 23.5,19 28.4705627484771,19 32.5,23.0294372515229 32.5,28z","id":"path-539","fill":"none","stroke-width":1,"stroke":"#FFFFFF","stroke-opacity":0.74,"stroke-linecap":"round","stroke-linejoin":"round"}],"className":"uneventable"}],"className":"eventable"},"commandset-272":{"nodeType":"g","children":[{"nodeType":"defs","children":[{"nodeType":"linearGradient","gradientTransform":[{"type":"translate","args":[0.77777777777777779,1.0555555555555556]},{"type":"translate","args":[-0.80555555555555558,-1.0555555555555556]},{"type":"scale","args":[1,1]},{"type":"rotate","args":[90,0.5,0.5]}],"id":"gradient-fill-540","children":[{"nodeType":"stop","offset":"0%","stop-color":"#EDEDED","stop-opacity":1},{"nodeType":"stop","offset":"0%","stop-color":"#EDEDED","stop-opacity":1},{"nodeType":"stop","offset":"100%","stop-color":"#F2F2F2","stop-opacity":1},{"nodeType":"stop","offset":"100%","stop-color":"#F2F2F2","stop-opacity":1}]},{"nodeType":"linearGradient","gradientTransform":[{"type":"translate","args":[1.3076923076923077,1.6923076923076923]},{"type":"translate","args":[-1.3076923076923077,-1.6538461538461537]},{"type":"scale","args":[1,1]},{"type":"rotate","args":[90,0.5,0.5]}],"id":"gradient-fill-541","children":[{"nodeType":"stop","offset":"0%","stop-color":"#629FCC","stop-opacity":1},{"nodeType":"stop","offset":"0%","stop-color":"#629FCC","stop-opacity":1},{"nodeType":"stop","offset":"100%","stop-color":"#3B60AB","stop-opacity":1},{"nodeType":"stop","offset":"100%","stop-color":"#3B60AB","stop-opacity":1}]}]},{"nodeType":"g","id":"shape-542","children":[{"nodeType":"path","d":"M847.599976,1E-06C853.122864,-9E-06 857.599976,4.477136 857.599976,9.999996 857.599976,9.999998 857.599976,10.000001 857.599976,10.000003L857.599976,10.000003L857.599976,45.999996C857.599976,51.522842 853.122864,55.999996 847.600037,55.999996L847.600037,55.999996L10.000003,55.999996C4.477157,56 3E-06,51.52285 1E-06,46.000004L1E-06,46.000004L0,10.000006C-4E-06,4.47716 4.477144,5E-06 9.99999,-1E-06z","id":"path-542","fill":"#FFFFFF","fill-opacity":0}]},{"nodeType":"g","id":"shape-543","children":[{"nodeType":"use","transform":[{"type":"rotate","args":[0]}],"id":"text-543","data-reference-type":"text","data-reference-id":"01","data-shadow":false,"data-rotation":0,"x":0,"y":0}],"className":"uneventable"},{"nodeType":"g","id":"shape-544","children":[{"nodeType":"path","d":"M35,28C35,34.3512746230541 29.8512746230541,39.5 23.5,39.5 17.1487253769459,39.5 12,34.3512746230541 12,28 12,21.6487253769459 17.1487253769459,16.5 23.5,16.5 29.8512746230541,16.5 35,21.6487253769459 35,28z","id":"path-544","fill":"#F0F0F0","fill-opacity":1,"stroke-width":3,"stroke":"#000000","stroke-opacity":0.24,"stroke-linecap":"flat","stroke-linejoin":"round"},{"nodeType":"path","d":"M32.5,28C32.5,32.9705627484771 28.4705627484771,37 23.5,37 18.5294372515229,37 14.5,32.9705627484771 14.5,28 14.5,23.0294372515229 18.5294372515229,19 23.5,19 28.4705627484771,19 32.5,23.0294372515229 32.5,28z","id":"path-545","fill":"url(#gradient-fill-540)"},{"nodeType":"path","d":"M32.5,28C32.5,32.9705627484771 28.4705627484771,37 23.5,37 18.5294372515229,37 14.5,32.9705627484771 14.5,28 14.5,23.0294372515229 18.5294372515229,19 23.5,19 28.4705627484771,19 32.5,23.0294372515229 32.5,28z","id":"path-546","fill":"none","stroke-width":1,"stroke":"#FFFFFF","stroke-opacity":0.74,"stroke-linecap":"round","stroke-linejoin":"round"},{"nodeType":"path","d":"M30,28C30,31.5898508739002 27.0898508739002,34.5 23.5,34.5 19.9101491260998,34.5 17,31.5898508739002 17,28 17,24.4101491260998 19.9101491260998,21.5 23.5,21.5 27.0898508739002,21.5 30,24.4101491260998 30,28z","id":"path-547","fill":"url(#gradient-fill-541)","stroke-width":1,"stroke":"#000000","stroke-opacity":0.24,"stroke-linecap":"round","stroke-linejoin":"round"}],"className":"uneventable"}],"className":"eventable"},"commandset-273":{"nodeType":"g","children":[{"nodeType":"defs","children":[{"nodeType":"filter","id":"filter-549","children":[{"nodeType":"feFlood","result":"floodOut","flood-color":"#1DC7F4","flood-opacity":0.8},{"nodeType":"feGaussianBlur","result":"gaussOut","in":"SourceAlpha","stdDeviation":[3.5,3.5]},{"nodeType":"feComposite","in":"floodOut","in2":"gaussOut","operator":"in"}],"filterUnits":"userSpaceOnUse","x":-22.5,"y":-22.5,"width":902.6,"height":101},{"nodeType":"linearGradient","gradientTransform":[{"type":"translate","args":[0.77777777777777779,1.0555555555555556]},{"type":"translate","args":[-0.80555555555555558,-1.0555555555555556]},{"type":"scale","args":[1,1]},{"type":"rotate","args":[90,0.5,0.5]}],"id":"gradient-fill-550","children":[{"nodeType":"stop","offset":"0%","stop-color":"#EDEDED","stop-opacity":1},{"nodeType":"stop","offset":"0%","stop-color":"#EDEDED","stop-opacity":1},{"nodeType":"stop","offset":"100%","stop-color":"#F2F2F2","stop-opacity":1},{"nodeType":"stop","offset":"100%","stop-color":"#F2F2F2","stop-opacity":1}]}]},{"nodeType":"g","id":"shape-551","children":[{"nodeType":"path","d":"M847.599976,1E-06C853.122864,-9E-06 857.599976,4.477136 857.599976,9.999996 857.599976,9.999998 857.599976,10.000001 857.599976,10.000003L857.599976,10.000003L857.599976,45.999996C857.599976,51.522842 853.122864,55.999996 847.600037,55.999996L847.600037,55.999996L10.000003,55.999996C4.477157,56 3E-06,51.52285 1E-06,46.000004L1E-06,46.000004L0,10.000006C-4E-06,4.47716 4.477144,5E-06 9.99999,-1E-06z","id":"path-551","fill":"#FFFFFF","fill-opacity":0}],"className":"uneventable"},{"nodeType":"g","id":"shape-552","children":[{"nodeType":"path","d":"M847.599976,1E-06C853.122864,-9E-06 857.599976,4.477136 857.599976,9.999996 857.599976,9.999998 857.599976,10.000001 857.599976,10.000003L857.599976,10.000003L857.599976,45.999996C857.599976,51.522842 853.122864,55.999996 847.600037,55.999996L847.600037,55.999996L10.000003,55.999996C4.477157,56 3E-06,51.52285 1E-06,46.000004L1E-06,46.000004L0,10.000006C-4E-06,4.47716 4.477144,5E-06 9.99999,-1E-06z","id":"path-552","fill":"#0DDAEF","fill-opacity":0.24}]},{"nodeType":"g","id":"shape-553","children":[{"nodeType":"use","transform":[{"type":"rotate","args":[0]}],"id":"text-553","data-reference-type":"text","data-reference-id":"01","data-shadow":false,"data-rotation":0,"x":0,"y":0}],"className":"uneventable"},{"nodeType":"use","transform":[{"type":"translate","args":[0,0]},{"type":"scale","args":[1,1]}],"xlink:href":"#pathwrap-548","filter":"url(#filter-549)","data-angle":0,"data-distance":0,"data-height":56,"data-scale":1,"data-adornment-type":"drop-shadow","data-width":857.6},{"nodeType":"g","id":"pathwrap-548","children":[{"nodeType":"path","d":"M35,28C35,34.3512746230541 29.8512746230541,39.5 23.5,39.5 17.1487253769459,39.5 12,34.3512746230541 12,28 12,21.6487253769459 17.1487253769459,16.5 23.5,16.5 29.8512746230541,16.5 35,21.6487253769459 35,28z","id":"path-554","fill":"#F0F0F0","fill-opacity":1,"stroke-width":3,"stroke":"#000000","stroke-opacity":0.24,"stroke-linecap":"flat","stroke-linejoin":"round"},{"nodeType":"path","d":"M32.5,28C32.5,32.9705627484771 28.4705627484771,37 23.5,37 18.5294372515229,37 14.5,32.9705627484771 14.5,28 14.5,23.0294372515229 18.5294372515229,19 23.5,19 28.4705627484771,19 32.5,23.0294372515229 32.5,28z","id":"path-555","fill":"url(#gradient-fill-550)"},{"nodeType":"path","d":"M32.5,28C32.5,32.9705627484771 28.4705627484771,37 23.5,37 18.5294372515229,37 14.5,32.9705627484771 14.5,28 14.5,23.0294372515229 18.5294372515229,19 23.5,19 28.4705627484771,19 32.5,23.0294372515229 32.5,28z","id":"path-556","fill":"none","stroke-width":1,"stroke":"#FFFFFF","stroke-opacity":0.74,"stroke-linecap":"round","stroke-linejoin":"round"}],"className":"uneventable"}],"className":"eventable"},"commandset-274":{"nodeType":"g","children":[{"nodeType":"defs","children":[{"nodeType":"filter","id":"filter-558","children":[{"nodeType":"feFlood","result":"floodOut","flood-color":"#1DC7F4","flood-opacity":0.8},{"nodeType":"feGaussianBlur","result":"gaussOut","in":"SourceAlpha","stdDeviation":[3.5,3.5]},{"nodeType":"feComposite","in":"floodOut","in2":"gaussOut","operator":"in"}],"filterUnits":"userSpaceOnUse","x":-22.5,"y":-22.5,"width":902.6,"height":101},{"nodeType":"linearGradient","gradientTransform":[{"type":"translate","args":[0.77777777777777779,1.0555555555555556]},{"type":"translate","args":[-0.80555555555555558,-1.0555555555555556]},{"type":"scale","args":[1,1]},{"type":"rotate","args":[90,0.5,0.5]}],"id":"gradient-fill-559","children":[{"nodeType":"stop","offset":"0%","stop-color":"#EDEDED","stop-opacity":1},{"nodeType":"stop","offset":"0%","stop-color":"#EDEDED","stop-opacity":1},{"nodeType":"stop","offset":"100%","stop-color":"#F2F2F2","stop-opacity":1},{"nodeType":"stop","offset":"100%","stop-color":"#F2F2F2","stop-opacity":1}]},{"nodeType":"linearGradient","gradientTransform":[{"type":"translate","args":[1.3076923076923077,1.6923076923076923]},{"type":"translate","args":[-1.3076923076923077,-1.6538461538461537]},{"type":"scale","args":[1,1]},{"type":"rotate","args":[90,0.5,0.5]}],"id":"gradient-fill-560","children":[{"nodeType":"stop","offset":"0%","stop-color":"#629FCC","stop-opacity":1},{"nodeType":"stop","offset":"0%","stop-color":"#629FCC","stop-opacity":1},{"nodeType":"stop","offset":"100%","stop-color":"#3B60AB","stop-opacity":1},{"nodeType":"stop","offset":"100%","stop-color":"#3B60AB","stop-opacity":1}]}]},{"nodeType":"g","id":"shape-561","children":[{"nodeType":"path","d":"M847.599976,1E-06C853.122864,-9E-06 857.599976,4.477136 857.599976,9.999996 857.599976,9.999998 857.599976,10.000001 857.599976,10.000003L857.599976,10.000003L857.599976,45.999996C857.599976,51.522842 853.122864,55.999996 847.600037,55.999996L847.600037,55.999996L10.000003,55.999996C4.477157,56 3E-06,51.52285 1E-06,46.000004L1E-06,46.000004L0,10.000006C-4E-06,4.47716 4.477144,5E-06 9.99999,-1E-06z","id":"path-561","fill":"#FFFFFF","fill-opacity":0}],"className":"uneventable"},{"nodeType":"g","id":"shape-562","children":[{"nodeType":"path","d":"M847.599976,1E-06C853.122864,-9E-06 857.599976,4.477136 857.599976,9.999996 857.599976,9.999998 857.599976,10.000001 857.599976,10.000003L857.599976,10.000003L857.599976,45.999996C857.599976,51.522842 853.122864,55.999996 847.600037,55.999996L847.600037,55.999996L10.000003,55.999996C4.477157,56 3E-06,51.52285 1E-06,46.000004L1E-06,46.000004L0,10.000006C-4E-06,4.47716 4.477144,5E-06 9.99999,-1E-06z","id":"path-562","fill":"#0DDAEF","fill-opacity":0.24}]},{"nodeType":"g","id":"shape-563","children":[{"nodeType":"use","transform":[{"type":"rotate","args":[0]}],"id":"text-563","data-reference-type":"text","data-reference-id":"01","data-shadow":false,"data-rotation":0,"x":0,"y":0}],"className":"uneventable"},{"nodeType":"use","transform":[{"type":"translate","args":[0,0]},{"type":"scale","args":[1,1]}],"xlink:href":"#pathwrap-557","filter":"url(#filter-558)","data-angle":0,"data-distance":0,"data-height":56,"data-scale":1,"data-adornment-type":"drop-shadow","data-width":857.6},{"nodeType":"g","id":"pathwrap-557","children":[{"nodeType":"path","d":"M35,28C35,34.3512746230541 29.8512746230541,39.5 23.5,39.5 17.1487253769459,39.5 12,34.3512746230541 12,28 12,21.6487253769459 17.1487253769459,16.5 23.5,16.5 29.8512746230541,16.5 35,21.6487253769459 35,28z","id":"path-564","fill":"#F0F0F0","fill-opacity":1,"stroke-width":3,"stroke":"#000000","stroke-opacity":0.24,"stroke-linecap":"flat","stroke-linejoin":"round"},{"nodeType":"path","d":"M32.5,28C32.5,32.9705627484771 28.4705627484771,37 23.5,37 18.5294372515229,37 14.5,32.9705627484771 14.5,28 14.5,23.0294372515229 18.5294372515229,19 23.5,19 28.4705627484771,19 32.5,23.0294372515229 32.5,28z","id":"path-565","fill":"url(#gradient-fill-559)"},{"nodeType":"path","d":"M32.5,28C32.5,32.9705627484771 28.4705627484771,37 23.5,37 18.5294372515229,37 14.5,32.9705627484771 14.5,28 14.5,23.0294372515229 18.5294372515229,19 23.5,19 28.4705627484771,19 32.5,23.0294372515229 32.5,28z","id":"path-566","fill":"none","stroke-width":1,"stroke":"#FFFFFF","stroke-opacity":0.74,"stroke-linecap":"round","stroke-linejoin":"round"},{"nodeType":"path","d":"M30,28C30,31.5898508739002 27.0898508739002,34.5 23.5,34.5 19.9101491260998,34.5 17,31.5898508739002 17,28 17,24.4101491260998 19.9101491260998,21.5 23.5,21.5 27.0898508739002,21.5 30,24.4101491260998 30,28z","id":"path-567","fill":"url(#gradient-fill-560)","stroke-width":1,"stroke":"#000000","stroke-opacity":0.24,"stroke-linecap":"round","stroke-linejoin":"round"}],"className":"uneventable"}],"className":"eventable"},"commandset-275":{"nodeType":"g","children":[{"nodeType":"text","font-family":"Open Sans Charset1_ 6mxB103C923","font-size":"23px","fill":"#254061","fill-opacity":1,"children":[{"nodeType":"tspan","x":"43 49 64 70 76 93 106 118 131 137 150 156 165 178 189 203 217 231 242 248 262 268 274 280 288 300 306 314 328 334 347 358 366 372 386 400 406 414 428 441 447 458 472 486 497 510 519 533","y":37,"children":["\\tB.\\tHave\\ta\\tresponsibility\\tto\\tact\\ton\\tthe\\tconcern"]}]}]},"commandset-276":{"nodeType":"g","children":[{"nodeType":"defs","children":[{"nodeType":"linearGradient","gradientTransform":[{"type":"translate","args":[0.77777777777777779,1.9444444444444444]},{"type":"translate","args":[-0.80555555555555558,-1.9444444444444444]},{"type":"scale","args":[1,1]},{"type":"rotate","args":[90,0.5,0.5]}],"id":"gradient-fill-568","children":[{"nodeType":"stop","offset":"0%","stop-color":"#EDEDED","stop-opacity":1},{"nodeType":"stop","offset":"0%","stop-color":"#EDEDED","stop-opacity":1},{"nodeType":"stop","offset":"100%","stop-color":"#F2F2F2","stop-opacity":1},{"nodeType":"stop","offset":"100%","stop-color":"#F2F2F2","stop-opacity":1}]}]},{"nodeType":"g","id":"shape-569","children":[{"nodeType":"path","d":"M847.599976,1E-06C853.122864,-9E-06 857.599976,4.477136 857.599976,9.999996 857.599976,9.999998 857.599976,10.000001 857.599976,10.000003L857.599976,10.000003L857.599976,77.999992C857.599976,83.522842 853.122864,87.999992 847.600037,87.999992L847.600037,87.999992L10.000003,87.999992C4.477157,88 3E-06,83.52285 1E-06,78L1E-06,78L0,10.000006C-4E-06,4.47716 4.477144,5E-06 9.99999,-1E-06z","id":"path-569","fill":"#FFFFFF","fill-opacity":0}]},{"nodeType":"g","id":"shape-570","children":[{"nodeType":"use","transform":[{"type":"rotate","args":[0]}],"id":"text-570","data-reference-type":"text","data-reference-id":"01","data-shadow":false,"data-rotation":0,"x":0,"y":0}],"className":"uneventable"},{"nodeType":"g","id":"shape-571","children":[{"nodeType":"path","d":"M35,44C35,50.3512746230541 29.8512746230541,55.5 23.5,55.5 17.1487253769459,55.5 12,50.3512746230541 12,44 12,37.6487253769459 17.1487253769459,32.5 23.5,32.5 29.8512746230541,32.5 35,37.6487253769459 35,44z","id":"path-571","fill":"#F0F0F0","fill-opacity":1,"stroke-width":3,"stroke":"#000000","stroke-opacity":0.24,"stroke-linecap":"flat","stroke-linejoin":"round"},{"nodeType":"path","d":"M32.5,44C32.5,48.9705627484771 28.4705627484771,53 23.5,53 18.5294372515229,53 14.5,48.9705627484771 14.5,44 14.5,39.0294372515229 18.5294372515229,35 23.5,35 28.4705627484771,35 32.5,39.0294372515229 32.5,44z","id":"path-572","fill":"url(#gradient-fill-568)"},{"nodeType":"path","d":"M32.5,44C32.5,48.9705627484771 28.4705627484771,53 23.5,53 18.5294372515229,53 14.5,48.9705627484771 14.5,44 14.5,39.0294372515229 18.5294372515229,35 23.5,35 28.4705627484771,35 32.5,39.0294372515229 32.5,44z","id":"path-573","fill":"none","stroke-width":1,"stroke":"#FFFFFF","stroke-opacity":0.74,"stroke-linecap":"round","stroke-linejoin":"round"}],"className":"uneventable"}],"className":"eventable"},"commandset-277":{"nodeType":"g","children":[{"nodeType":"defs","children":[{"nodeType":"linearGradient","gradientTransform":[{"type":"translate","args":[0.77777777777777779,1.9444444444444444]},{"type":"translate","args":[-0.80555555555555558,-1.9444444444444444]},{"type":"scale","args":[1,1]},{"type":"rotate","args":[90,0.5,0.5]}],"id":"gradient-fill-574","children":[{"nodeType":"stop","offset":"0%","stop-color":"#EDEDED","stop-opacity":1},{"nodeType":"stop","offset":"0%","stop-color":"#EDEDED","stop-opacity":1},{"nodeType":"stop","offset":"100%","stop-color":"#F2F2F2","stop-opacity":1},{"nodeType":"stop","offset":"100%","stop-color":"#F2F2F2","stop-opacity":1}]},{"nodeType":"linearGradient","gradientTransform":[{"type":"translate","args":[1.3076923076923077,2.9230769230769229]},{"type":"translate","args":[-1.3076923076923077,-2.8846153846153846]},{"type":"scale","args":[1,1]},{"type":"rotate","args":[90,0.5,0.5]}],"id":"gradient-fill-575","children":[{"nodeType":"stop","offset":"0%","stop-color":"#629FCC","stop-opacity":1},{"nodeType":"stop","offset":"0%","stop-color":"#629FCC","stop-opacity":1},{"nodeType":"stop","offset":"100%","stop-color":"#3B60AB","stop-opacity":1},{"nodeType":"stop","offset":"100%","stop-color":"#3B60AB","stop-opacity":1}]}]},{"nodeType":"g","id":"shape-576","children":[{"nodeType":"path","d":"M847.599976,1E-06C853.122864,-9E-06 857.599976,4.477136 857.599976,9.999996 857.599976,9.999998 857.599976,10.000001 857.599976,10.000003L857.599976,10.000003L857.599976,77.999992C857.599976,83.522842 853.122864,87.999992 847.600037,87.999992L847.600037,87.999992L10.000003,87.999992C4.477157,88 3E-06,83.52285 1E-06,78L1E-06,78L0,10.000006C-4E-06,4.47716 4.477144,5E-06 9.99999,-1E-06z","id":"path-576","fill":"#FFFFFF","fill-opacity":0}]},{"nodeType":"g","id":"shape-577","children":[{"nodeType":"use","transform":[{"type":"rotate","args":[0]}],"id":"text-577","data-reference-type":"text","data-reference-id":"01","data-shadow":false,"data-rotation":0,"x":0,"y":0}],"className":"uneventable"},{"nodeType":"g","id":"shape-578","children":[{"nodeType":"path","d":"M35,44C35,50.3512746230541 29.8512746230541,55.5 23.5,55.5 17.1487253769459,55.5 12,50.3512746230541 12,44 12,37.6487253769459 17.1487253769459,32.5 23.5,32.5 29.8512746230541,32.5 35,37.6487253769459 35,44z","id":"path-578","fill":"#F0F0F0","fill-opacity":1,"stroke-width":3,"stroke":"#000000","stroke-opacity":0.24,"stroke-linecap":"flat","stroke-linejoin":"round"},{"nodeType":"path","d":"M32.5,44C32.5,48.9705627484771 28.4705627484771,53 23.5,53 18.5294372515229,53 14.5,48.9705627484771 14.5,44 14.5,39.0294372515229 18.5294372515229,35 23.5,35 28.4705627484771,35 32.5,39.0294372515229 32.5,44z","id":"path-579","fill":"url(#gradient-fill-574)"},{"nodeType":"path","d":"M32.5,44C32.5,48.9705627484771 28.4705627484771,53 23.5,53 18.5294372515229,53 14.5,48.9705627484771 14.5,44 14.5,39.0294372515229 18.5294372515229,35 23.5,35 28.4705627484771,35 32.5,39.0294372515229 32.5,44z","id":"path-580","fill":"none","stroke-width":1,"stroke":"#FFFFFF","stroke-opacity":0.74,"stroke-linecap":"round","stroke-linejoin":"round"},{"nodeType":"path","d":"M30,44C30,47.5898508739002 27.0898508739002,50.5 23.5,50.5 19.9101491260998,50.5 17,47.5898508739002 17,44 17,40.4101491260998 19.9101491260998,37.5 23.5,37.5 27.0898508739002,37.5 30,40.4101491260998 30,44z","id":"path-581","fill":"url(#gradient-fill-575)","stroke-width":1,"stroke":"#000000","stroke-opacity":0.24,"stroke-linecap":"round","stroke-linejoin":"round"}],"className":"uneventable"}],"className":"eventable"},"commandset-278":{"nodeType":"g","children":[{"nodeType":"defs","children":[{"nodeType":"filter","id":"filter-583","children":[{"nodeType":"feFlood","result":"floodOut","flood-color":"#1DC7F4","flood-opacity":0.8},{"nodeType":"feGaussianBlur","result":"gaussOut","in":"SourceAlpha","stdDeviation":[3.5,3.5]},{"nodeType":"feComposite","in":"floodOut","in2":"gaussOut","operator":"in"}],"filterUnits":"userSpaceOnUse","x":-22.5,"y":-22.5,"width":902.6,"height":133},{"nodeType":"linearGradient","gradientTransform":[{"type":"translate","args":[0.77777777777777779,1.9444444444444444]},{"type":"translate","args":[-0.80555555555555558,-1.9444444444444444]},{"type":"scale","args":[1,1]},{"type":"rotate","args":[90,0.5,0.5]}],"id":"gradient-fill-584","children":[{"nodeType":"stop","offset":"0%","stop-color":"#EDEDED","stop-opacity":1},{"nodeType":"stop","offset":"0%","stop-color":"#EDEDED","stop-opacity":1},{"nodeType":"stop","offset":"100%","stop-color":"#F2F2F2","stop-opacity":1},{"nodeType":"stop","offset":"100%","stop-color":"#F2F2F2","stop-opacity":1}]}]},{"nodeType":"g","id":"shape-585","children":[{"nodeType":"path","d":"M847.599976,1E-06C853.122864,-9E-06 857.599976,4.477136 857.599976,9.999996 857.599976,9.999998 857.599976,10.000001 857.599976,10.000003L857.599976,10.000003L857.599976,77.999992C857.599976,83.522842 853.122864,87.999992 847.600037,87.999992L847.600037,87.999992L10.000003,87.999992C4.477157,88 3E-06,83.52285 1E-06,78L1E-06,78L0,10.000006C-4E-06,4.47716 4.477144,5E-06 9.99999,-1E-06z","id":"path-585","fill":"#FFFFFF","fill-opacity":0}],"className":"uneventable"},{"nodeType":"g","id":"shape-586","children":[{"nodeType":"path","d":"M847.599976,1E-06C853.122864,-9E-06 857.599976,4.477136 857.599976,9.999996 857.599976,9.999998 857.599976,10.000001 857.599976,10.000003L857.599976,10.000003L857.599976,77.999992C857.599976,83.522842 853.122864,87.999992 847.600037,87.999992L847.600037,87.999992L10.000003,87.999992C4.477157,88 3E-06,83.52285 1E-06,78L1E-06,78L0,10.000006C-4E-06,4.47716 4.477144,5E-06 9.99999,-1E-06z","id":"path-586","fill":"#0DDAEF","fill-opacity":0.24}]},{"nodeType":"g","id":"shape-587","children":[{"nodeType":"use","transform":[{"type":"rotate","args":[0]}],"id":"text-587","data-reference-type":"text","data-reference-id":"01","data-shadow":false,"data-rotation":0,"x":0,"y":0}],"className":"uneventable"},{"nodeType":"use","transform":[{"type":"translate","args":[0,0]},{"type":"scale","args":[1,1]}],"xlink:href":"#pathwrap-582","filter":"url(#filter-583)","data-angle":0,"data-distance":0,"data-height":88,"data-scale":1,"data-adornment-type":"drop-shadow","data-width":857.6},{"nodeType":"g","id":"pathwrap-582","children":[{"nodeType":"path","d":"M35,44C35,50.3512746230541 29.8512746230541,55.5 23.5,55.5 17.1487253769459,55.5 12,50.3512746230541 12,44 12,37.6487253769459 17.1487253769459,32.5 23.5,32.5 29.8512746230541,32.5 35,37.6487253769459 35,44z","id":"path-588","fill":"#F0F0F0","fill-opacity":1,"stroke-width":3,"stroke":"#000000","stroke-opacity":0.24,"stroke-linecap":"flat","stroke-linejoin":"round"},{"nodeType":"path","d":"M32.5,44C32.5,48.9705627484771 28.4705627484771,53 23.5,53 18.5294372515229,53 14.5,48.9705627484771 14.5,44 14.5,39.0294372515229 18.5294372515229,35 23.5,35 28.4705627484771,35 32.5,39.0294372515229 32.5,44z","id":"path-589","fill":"url(#gradient-fill-584)"},{"nodeType":"path","d":"M32.5,44C32.5,48.9705627484771 28.4705627484771,53 23.5,53 18.5294372515229,53 14.5,48.9705627484771 14.5,44 14.5,39.0294372515229 18.5294372515229,35 23.5,35 28.4705627484771,35 32.5,39.0294372515229 32.5,44z","id":"path-590","fill":"none","stroke-width":1,"stroke":"#FFFFFF","stroke-opacity":0.74,"stroke-linecap":"round","stroke-linejoin":"round"}],"className":"uneventable"}],"className":"eventable"},"commandset-279":{"nodeType":"g","children":[{"nodeType":"defs","children":[{"nodeType":"filter","id":"filter-592","children":[{"nodeType":"feFlood","result":"floodOut","flood-color":"#1DC7F4","flood-opacity":0.8},{"nodeType":"feGaussianBlur","result":"gaussOut","in":"SourceAlpha","stdDeviation":[3.5,3.5]},{"nodeType":"feComposite","in":"floodOut","in2":"gaussOut","operator":"in"}],"filterUnits":"userSpaceOnUse","x":-22.5,"y":-22.5,"width":902.6,"height":133},{"nodeType":"linearGradient","gradientTransform":[{"type":"translate","args":[0.77777777777777779,1.9444444444444444]},{"type":"translate","args":[-0.80555555555555558,-1.9444444444444444]},{"type":"scale","args":[1,1]},{"type":"rotate","args":[90,0.5,0.5]}],"id":"gradient-fill-593","children":[{"nodeType":"stop","offset":"0%","stop-color":"#EDEDED","stop-opacity":1},{"nodeType":"stop","offset":"0%","stop-color":"#EDEDED","stop-opacity":1},{"nodeType":"stop","offset":"100%","stop-color":"#F2F2F2","stop-opacity":1},{"nodeType":"stop","offset":"100%","stop-color":"#F2F2F2","stop-opacity":1}]},{"nodeType":"linearGradient","gradientTransform":[{"type":"translate","args":[1.3076923076923077,2.9230769230769229]},{"type":"translate","args":[-1.3076923076923077,-2.8846153846153846]},{"type":"scale","args":[1,1]},{"type":"rotate","args":[90,0.5,0.5]}],"id":"gradient-fill-594","children":[{"nodeType":"stop","offset":"0%","stop-color":"#629FCC","stop-opacity":1},{"nodeType":"stop","offset":"0%","stop-color":"#629FCC","stop-opacity":1},{"nodeType":"stop","offset":"100%","stop-color":"#3B60AB","stop-opacity":1},{"nodeType":"stop","offset":"100%","stop-color":"#3B60AB","stop-opacity":1}]}]},{"nodeType":"g","id":"shape-595","children":[{"nodeType":"path","d":"M847.599976,1E-06C853.122864,-9E-06 857.599976,4.477136 857.599976,9.999996 857.599976,9.999998 857.599976,10.000001 857.599976,10.000003L857.599976,10.000003L857.599976,77.999992C857.599976,83.522842 853.122864,87.999992 847.600037,87.999992L847.600037,87.999992L10.000003,87.999992C4.477157,88 3E-06,83.52285 1E-06,78L1E-06,78L0,10.000006C-4E-06,4.47716 4.477144,5E-06 9.99999,-1E-06z","id":"path-595","fill":"#FFFFFF","fill-opacity":0}],"className":"uneventable"},{"nodeType":"g","id":"shape-596","children":[{"nodeType":"path","d":"M847.599976,1E-06C853.122864,-9E-06 857.599976,4.477136 857.599976,9.999996 857.599976,9.999998 857.599976,10.000001 857.599976,10.000003L857.599976,10.000003L857.599976,77.999992C857.599976,83.522842 853.122864,87.999992 847.600037,87.999992L847.600037,87.999992L10.000003,87.999992C4.477157,88 3E-06,83.52285 1E-06,78L1E-06,78L0,10.000006C-4E-06,4.47716 4.477144,5E-06 9.99999,-1E-06z","id":"path-596","fill":"#0DDAEF","fill-opacity":0.24}]},{"nodeType":"g","id":"shape-597","children":[{"nodeType":"use","transform":[{"type":"rotate","args":[0]}],"id":"text-597","data-reference-type":"text","data-reference-id":"01","data-shadow":false,"data-rotation":0,"x":0,"y":0}],"className":"uneventable"},{"nodeType":"use","transform":[{"type":"translate","args":[0,0]},{"type":"scale","args":[1,1]}],"xlink:href":"#pathwrap-591","filter":"url(#filter-592)","data-angle":0,"data-distance":0,"data-height":88,"data-scale":1,"data-adornment-type":"drop-shadow","data-width":857.6},{"nodeType":"g","id":"pathwrap-591","children":[{"nodeType":"path","d":"M35,44C35,50.3512746230541 29.8512746230541,55.5 23.5,55.5 17.1487253769459,55.5 12,50.3512746230541 12,44 12,37.6487253769459 17.1487253769459,32.5 23.5,32.5 29.8512746230541,32.5 35,37.6487253769459 35,44z","id":"path-598","fill":"#F0F0F0","fill-opacity":1,"stroke-width":3,"stroke":"#000000","stroke-opacity":0.24,"stroke-linecap":"flat","stroke-linejoin":"round"},{"nodeType":"path","d":"M32.5,44C32.5,48.9705627484771 28.4705627484771,53 23.5,53 18.5294372515229,53 14.5,48.9705627484771 14.5,44 14.5,39.0294372515229 18.5294372515229,35 23.5,35 28.4705627484771,35 32.5,39.0294372515229 32.5,44z","id":"path-599","fill":"url(#gradient-fill-593)"},{"nodeType":"path","d":"M32.5,44C32.5,48.9705627484771 28.4705627484771,53 23.5,53 18.5294372515229,53 14.5,48.9705627484771 14.5,44 14.5,39.0294372515229 18.5294372515229,35 23.5,35 28.4705627484771,35 32.5,39.0294372515229 32.5,44z","id":"path-600","fill":"none","stroke-width":1,"stroke":"#FFFFFF","stroke-opacity":0.74,"stroke-linecap":"round","stroke-linejoin":"round"},{"nodeType":"path","d":"M30,44C30,47.5898508739002 27.0898508739002,50.5 23.5,50.5 19.9101491260998,50.5 17,47.5898508739002 17,44 17,40.4101491260998 19.9101491260998,37.5 23.5,37.5 27.0898508739002,37.5 30,40.4101491260998 30,44z","id":"path-601","fill":"url(#gradient-fill-594)","stroke-width":1,"stroke":"#000000","stroke-opacity":0.24,"stroke-linecap":"round","stroke-linejoin":"round"}],"className":"uneventable"}],"className":"eventable"},"commandset-280":{"nodeType":"g","children":[{"nodeType":"text","font-family":"Open Sans Charset1_ 6mxB103C923","font-size":"23px","fill":"#254061","fill-opacity":1,"children":[{"nodeType":"tspan","x":"43 49 64 70 76 93 106 118 131 137 150 156 165 178 189 203 217 231 242 248 262 268 274 280 288 300 306 314 328 334 347 358 366 372 386 400 406 414 428 441 447 458 472 486 497 510 519 533 539 553 567 573 585 591 597 605 611 619 633 646 655 668 674 680 691 697 711 725 731 745 759 772 778 799 813 822 835 841","y":37,"children":["\\tA.\\tHave\\ta\\tresponsibility\\tto\\tact\\ton\\tthe\\tconcern\\tonly\\tif\\tthere\\tis\\tno\\tone\\tmore\\t"]}]},{"nodeType":"text","font-family":"Open Sans Charset1_ 6mxB103C923","font-size":"23px","fill":"#254061","fill-opacity":1,"children":[{"nodeType":"tspan","x":"43 49 55 61 67 73 79 90 103 117 123 137 146 152 160 174 180 188 201 213 226 232 245 256 264 270 284 298","y":69,"children":["\\t\\t\\t\\t\\t\\tsenior\\tto\\ttake\\taction"]}]}]},"commandset-281":{"nodeType":"g","children":[{"nodeType":"text","font-family":"Open Sans Charset1_ 6mxB103C923","font-size":"23px","fill":"#254061","fill-opacity":1,"children":[{"nodeType":"tspan","x":"43 49 64 70 76 89 103 117 131 137 151 157 168 182 203 224 238 252 258 269 282 290 303 309 317 331 344 350 361 375 389 400 413 422 436 442 453 459 472 485 494 500 512 518 531 545 559 565 576 590 604 615 621 632 645 651 663 669 677 691 697 705 719 732 738 746 759 772 793","y":37,"children":["\\tC.\\tShould\\tcommunicate\\tthe\\tconcern\\tclearly\\tand\\tconcisely\\tto\\tthe\\tteam"]}]}]},"commandset-282":{"nodeType":"g","children":[{"nodeType":"text","font-family":"Open Sans Charset1_ 6mxB103C923","font-size":"23px","fill":"#254061","fill-opacity":1,"children":[{"nodeType":"tspan","x":"43 49 62 68 74 89 103 111 125 131 146 152 165 179 193 199 214","y":37,"children":["\\tE.\\tBoth\\tA\\tand\\tC"]}]}]},"commandset-283":{"nodeType":"g","children":[{"nodeType":"defs","children":[{"nodeType":"linearGradient","gradientTransform":[{"type":"translate","args":[0.77777777777777779,1.0555555555555556]},{"type":"translate","args":[-0.80555555555555558,-1.0555555555555556]},{"type":"scale","args":[1,1]},{"type":"rotate","args":[90,0.5,0.5]}],"id":"gradient-fill-602","children":[{"nodeType":"stop","offset":"0%","stop-color":"#EDEDED","stop-opacity":1},{"nodeType":"stop","offset":"0%","stop-color":"#EDEDED","stop-opacity":1},{"nodeType":"stop","offset":"100%","stop-color":"#F2F2F2","stop-opacity":1},{"nodeType":"stop","offset":"100%","stop-color":"#F2F2F2","stop-opacity":1}]},{"nodeType":"linearGradient","gradientTransform":[{"type":"translate","args":[-0.75,1.2500000745058104]},{"type":"translate","args":[0.5,-1.562500093132263]},{"type":"scale","args":[1.5,1.8750001117587156]},{"type":"rotate","args":[0,0.5,0.5]}],"id":"gradient-fill-603","children":[{"nodeType":"stop","offset":"0%","stop-color":"#FAFFE6","stop-opacity":1},{"nodeType":"stop","offset":"0%","stop-color":"#FAFFE6","stop-opacity":1},{"nodeType":"stop","offset":"100%","stop-color":"#009100","stop-opacity":1},{"nodeType":"stop","offset":"100%","stop-color":"#009100","stop-opacity":1}]}]},{"nodeType":"g","id":"shape-604","children":[{"nodeType":"path","d":"M847.599976,1E-06C853.122864,-9E-06 857.599976,4.477136 857.599976,9.999996 857.599976,9.999998 857.599976,10.000001 857.599976,10.000003L857.599976,10.000003L857.599976,45.999996C857.599976,51.522842 853.122864,55.999996 847.600037,55.999996L847.600037,55.999996L10.000003,55.999996C4.477157,56 3E-06,51.52285 1E-06,46.000004L1E-06,46.000004L0,10.000006C-4E-06,4.47716 4.477144,5E-06 9.99999,-1E-06z","id":"path-604","fill":"#FFFFFF","fill-opacity":0}]},{"nodeType":"g","id":"shape-605","children":[{"nodeType":"use","transform":[{"type":"rotate","args":[0]}],"id":"text-605","data-reference-type":"text","data-reference-id":"01","data-shadow":false,"data-rotation":0,"x":0,"y":0}],"className":"uneventable"},{"nodeType":"g","id":"shape-606","children":[{"nodeType":"path","d":"M35,28C35,34.3512746230541 29.8512746230541,39.5 23.5,39.5 17.1487253769459,39.5 12,34.3512746230541 12,28 12,21.6487253769459 17.1487253769459,16.5 23.5,16.5 29.8512746230541,16.5 35,21.6487253769459 35,28z","id":"path-606","fill":"#F0F0F0","fill-opacity":1,"stroke-width":3,"stroke":"#000000","stroke-opacity":0.24,"stroke-linecap":"flat","stroke-linejoin":"round"},{"nodeType":"path","d":"M32.5,28C32.5,32.9705627484771 28.4705627484771,37 23.5,37 18.5294372515229,37 14.5,32.9705627484771 14.5,28 14.5,23.0294372515229 18.5294372515229,19 23.5,19 28.4705627484771,19 32.5,23.0294372515229 32.5,28z","id":"path-607","fill":"url(#gradient-fill-602)"},{"nodeType":"path","d":"M32.5,28C32.5,32.9705627484771 28.4705627484771,37 23.5,37 18.5294372515229,37 14.5,32.9705627484771 14.5,28 14.5,23.0294372515229 18.5294372515229,19 23.5,19 28.4705627484771,19 32.5,23.0294372515229 32.5,28z","id":"path-608","fill":"none","stroke-width":1,"stroke":"#FFFFFF","stroke-opacity":0.74,"stroke-linecap":"round","stroke-linejoin":"round"}],"className":"uneventable"},{"nodeType":"g","id":"shape-609","children":[{"nodeType":"path","d":"M-8,27.6L-8,26.799999 -6,24.799999 -5.2,24.799999 -2.4,27.6 5.2,20 6,20 8,22 8,22.799999 -2,32.799999 -2.8,32.799999z","id":"path-609","fill":"url(#gradient-fill-603)","stroke-width":1,"stroke":"#6FBC67","stroke-opacity":1,"stroke-linecap":"round","stroke-linejoin":"round"}]}],"className":"eventable"},"commandset-284":{"nodeType":"g","children":[{"nodeType":"defs","children":[{"nodeType":"linearGradient","gradientTransform":[{"type":"translate","args":[0.77777777777777779,1.0555555555555556]},{"type":"translate","args":[-0.80555555555555558,-1.0555555555555556]},{"type":"scale","args":[1,1]},{"type":"rotate","args":[90,0.5,0.5]}],"id":"gradient-fill-610","children":[{"nodeType":"stop","offset":"0%","stop-color":"#EDEDED","stop-opacity":1},{"nodeType":"stop","offset":"0%","stop-color":"#EDEDED","stop-opacity":1},{"nodeType":"stop","offset":"100%","stop-color":"#F2F2F2","stop-opacity":1},{"nodeType":"stop","offset":"100%","stop-color":"#F2F2F2","stop-opacity":1}]},{"nodeType":"linearGradient","gradientTransform":[{"type":"translate","args":[1.3076923076923077,1.6923076923076923]},{"type":"translate","args":[-1.3076923076923077,-1.6538461538461537]},{"type":"scale","args":[1,1]},{"type":"rotate","args":[90,0.5,0.5]}],"id":"gradient-fill-611","children":[{"nodeType":"stop","offset":"0%","stop-color":"#629FCC","stop-opacity":1},{"nodeType":"stop","offset":"0%","stop-color":"#629FCC","stop-opacity":1},{"nodeType":"stop","offset":"100%","stop-color":"#3B60AB","stop-opacity":1},{"nodeType":"stop","offset":"100%","stop-color":"#3B60AB","stop-opacity":1}]},{"nodeType":"linearGradient","gradientTransform":[{"type":"translate","args":[-0.75,1.2500000745058104]},{"type":"translate","args":[0.5,-1.562500093132263]},{"type":"scale","args":[1.5,1.8750001117587156]},{"type":"rotate","args":[0,0.5,0.5]}],"id":"gradient-fill-612","children":[{"nodeType":"stop","offset":"0%","stop-color":"#FAFFE6","stop-opacity":1},{"nodeType":"stop","offset":"0%","stop-color":"#FAFFE6","stop-opacity":1},{"nodeType":"stop","offset":"100%","stop-color":"#009100","stop-opacity":1},{"nodeType":"stop","offset":"100%","stop-color":"#009100","stop-opacity":1}]}]},{"nodeType":"g","id":"shape-613","children":[{"nodeType":"path","d":"M847.599976,1E-06C853.122864,-9E-06 857.599976,4.477136 857.599976,9.999996 857.599976,9.999998 857.599976,10.000001 857.599976,10.000003L857.599976,10.000003L857.599976,45.999996C857.599976,51.522842 853.122864,55.999996 847.600037,55.999996L847.600037,55.999996L10.000003,55.999996C4.477157,56 3E-06,51.52285 1E-06,46.000004L1E-06,46.000004L0,10.000006C-4E-06,4.47716 4.477144,5E-06 9.99999,-1E-06z","id":"path-613","fill":"#FFFFFF","fill-opacity":0}]},{"nodeType":"g","id":"shape-614","children":[{"nodeType":"use","transform":[{"type":"rotate","args":[0]}],"id":"text-614","data-reference-type":"text","data-reference-id":"01","data-shadow":false,"data-rotation":0,"x":0,"y":0}],"className":"uneventable"},{"nodeType":"g","id":"shape-615","children":[{"nodeType":"path","d":"M35,28C35,34.3512746230541 29.8512746230541,39.5 23.5,39.5 17.1487253769459,39.5 12,34.3512746230541 12,28 12,21.6487253769459 17.1487253769459,16.5 23.5,16.5 29.8512746230541,16.5 35,21.6487253769459 35,28z","id":"path-615","fill":"#F0F0F0","fill-opacity":1,"stroke-width":3,"stroke":"#000000","stroke-opacity":0.24,"stroke-linecap":"flat","stroke-linejoin":"round"},{"nodeType":"path","d":"M32.5,28C32.5,32.9705627484771 28.4705627484771,37 23.5,37 18.5294372515229,37 14.5,32.9705627484771 14.5,28 14.5,23.0294372515229 18.5294372515229,19 23.5,19 28.4705627484771,19 32.5,23.0294372515229 32.5,28z","id":"path-616","fill":"url(#gradient-fill-610)"},{"nodeType":"path","d":"M32.5,28C32.5,32.9705627484771 28.4705627484771,37 23.5,37 18.5294372515229,37 14.5,32.9705627484771 14.5,28 14.5,23.0294372515229 18.5294372515229,19 23.5,19 28.4705627484771,19 32.5,23.0294372515229 32.5,28z","id":"path-617","fill":"none","stroke-width":1,"stroke":"#FFFFFF","stroke-opacity":0.74,"stroke-linecap":"round","stroke-linejoin":"round"},{"nodeType":"path","d":"M30,28C30,31.5898508739002 27.0898508739002,34.5 23.5,34.5 19.9101491260998,34.5 17,31.5898508739002 17,28 17,24.4101491260998 19.9101491260998,21.5 23.5,21.5 27.0898508739002,21.5 30,24.4101491260998 30,28z","id":"path-618","fill":"url(#gradient-fill-611)","stroke-width":1,"stroke":"#000000","stroke-opacity":0.24,"stroke-linecap":"round","stroke-linejoin":"round"}],"className":"uneventable"},{"nodeType":"g","id":"shape-619","children":[{"nodeType":"path","d":"M-8,27.6L-8,26.799999 -6,24.799999 -5.2,24.799999 -2.4,27.6 5.2,20 6,20 8,22 8,22.799999 -2,32.799999 -2.8,32.799999z","id":"path-619","fill":"url(#gradient-fill-612)","stroke-width":1,"stroke":"#6FBC67","stroke-opacity":1,"stroke-linecap":"round","stroke-linejoin":"round"}]}],"className":"eventable"},"commandset-285":{"nodeType":"g","children":[{"nodeType":"text","font-family":"Open Sans Charset1_ 6mxB103C923","font-size":"23px","fill":"#000000","fill-opacity":1,"children":[{"nodeType":"tspan","x":"43 49 66 72 78","y":37,"children":["\\tD.\\t"]}]},{"nodeType":"text","font-family":"Open Sans Charset1_ 6mxB103C923","font-size":"23px","fill":"#1F497D","fill-opacity":1,"children":[{"nodeType":"tspan","x":"78 93 107 115 129 135 150 156 169 183 197 203 218","y":37,"children":["Both\\tB\\tand\\tC"]}]}]},"commandset-286":{"nodeType":"g","children":[{"nodeType":"defs","children":[{"nodeType":"filter","id":"filter-621","children":[{"nodeType":"feFlood","result":"floodOut","flood-color":"#000000","flood-opacity":0.84},{"nodeType":"feGaussianBlur","result":"gaussOut","in":"SourceAlpha","stdDeviation":[1.0499999523162842,1.0499999523162842]},{"nodeType":"feComposite","in":"floodOut","in2":"gaussOut","operator":"in"}],"filterUnits":"userSpaceOnUse","x":-6.75,"y":-6.75,"width":456.5,"height":78.5}]},{"nodeType":"use","transform":[{"type":"translate","args":[0,0]},{"type":"scale","args":[1,1]}],"xlink:href":"#pathwrap-620","filter":"url(#filter-621)","data-angle":45,"data-distance":3,"data-height":65,"data-scale":1,"data-adornment-type":"drop-shadow","data-width":443},{"nodeType":"g","id":"pathwrap-620","children":[{"nodeType":"g","id":"shape-622","children":[{"nodeType":"path","d":"M0,0L443,0 443,65 0,65z","id":"path-622","fill":"none"}]},{"nodeType":"g","id":"shape-623","children":[{"nodeType":"use","transform":[{"type":"rotate","args":[0]}],"id":"text-623","data-reference-type":"text","data-reference-id":"01","data-shadow":false,"data-rotation":0,"x":0,"y":0}],"className":"uneventable"}]}],"className":"eventable"},"commandset-287":{"nodeType":"g","children":[{"nodeType":"text","font-family":"Open SansBold CharsBold3EB52B46","font-size":"40px","fill":"#FFFFFF","fill-opacity":1,"children":[{"nodeType":"tspan","x":"10 42 68 80 100 110 133 144 154 180 204 224 249 274 300 320 332 357 369 381 393 410 433","y":48,"children":["Quiz 3: Responsibility"]}]}]},"commandset-288":{"nodeType":"g","children":[{"nodeType":"g","id":"shape-624","children":[{"nodeType":"path","d":"M0,0L704,0 704,86 0,86z","id":"path-624","fill":"none"}]},{"nodeType":"g","id":"shape-625","children":[{"nodeType":"use","transform":[{"type":"rotate","args":[0]}],"id":"text-625","data-reference-type":"text","data-reference-id":"01","data-shadow":false,"data-rotation":0,"x":0,"y":0}],"className":"uneventable"}],"className":"eventable"},"commandset-289":{"nodeType":"g","children":[{"nodeType":"text","font-family":"ArticulateBold CharBold64F68A33","font-size":"32px","fill":"#376092","fill-opacity":1,"children":[{"nodeType":"tspan","x":"10 19 39 59 68 86 95 115 135 153 162 171 183 201 219 247 256 284 302 330 350 368 380 394 403 415 435 453 465 474 494 512 530 548 557 575 584 604 622 634 643 661 681 693 702","y":35,"children":["Individual team members that have a patient "]}]},{"nodeType":"text","font-family":"ArticulateBold CharBold64F68A33","font-size":"32px","fill":"#376092","fill-opacity":1,"children":[{"nodeType":"tspan","x":"10 24 42 54 72 84 102 111 125 145 165 179 197 209 229 238","y":73,"children":["safety concern:"]}]}]},"commandset-290":{"nodeType":"g","children":[{"nodeType":"defs","children":[{"nodeType":"filter","id":"filter-627","children":[{"nodeType":"feFlood","result":"floodOut","flood-color":"#000000","flood-opacity":0.84},{"nodeType":"feGaussianBlur","result":"gaussOut","in":"SourceAlpha","stdDeviation":[1.0499999523162842,1.0499999523162842]},{"nodeType":"feComposite","in":"floodOut","in2":"gaussOut","operator":"in"}],"filterUnits":"userSpaceOnUse","x":-6.75,"y":-6.75,"width":657.5,"height":78.5}]},{"nodeType":"use","transform":[{"type":"translate","args":[0,0]},{"type":"scale","args":[1,1]}],"xlink:href":"#pathwrap-626","filter":"url(#filter-627)","data-angle":45,"data-distance":3,"data-height":65,"data-scale":1,"data-adornment-type":"drop-shadow","data-width":644},{"nodeType":"g","id":"pathwrap-626","children":[{"nodeType":"g","id":"shape-628","children":[{"nodeType":"path","d":"M0,0L644,0 644,65 0,65z","id":"path-628","fill":"none"}]},{"nodeType":"g","id":"shape-629","children":[{"nodeType":"use","transform":[{"type":"rotate","args":[0]}],"id":"text-629","data-reference-type":"text","data-reference-id":"01","data-shadow":false,"data-rotation":0,"x":0,"y":0}],"className":"uneventable"}]}],"className":"eventable"},"commandset-291":{"nodeType":"g","children":[{"nodeType":"text","font-family":"Open SansBold CharsBold3EB52B46","font-size":"40px","fill":"#FFFFFF","fill-opacity":1,"children":[{"nodeType":"tspan","x":"10 37 61 84 94 119 144 156 182 199 219 229 242 252 277 301 318 330 354 380 397 407 431 457 482 492 514 538 577 589 601 624 634","y":48,"children":["Key Points - Patient and Family "]}]}]},"commandset-292":{"nodeType":"g","children":[{"nodeType":"g","id":"shape-630","children":[{"nodeType":"path","d":"M0,0L448,0 448,42 0,42z","id":"path-630","fill":"none"}]},{"nodeType":"g","id":"shape-631","children":[{"nodeType":"use","transform":[{"type":"rotate","args":[0]}],"id":"text-631","data-reference-type":"text","data-reference-id":"01","data-shadow":false,"data-rotation":0,"x":0,"y":0}],"className":"uneventable"}],"className":"eventable"},"commandset-293":{"nodeType":"g","children":[{"nodeType":"text","font-family":"ArticulateBold CharBold64F68A33","font-size":"27px","fill":"#254061","fill-opacity":1,"children":[{"nodeType":"tspan","x":"10 25 41 56 64 80 95 106 114 129 145 156 164 179 195 211 219 230 245 269 277 285 300 308","y":31,"children":["The patient and family:"]}]}]},"commandset-294":{"nodeType":"g","children":[{"nodeType":"g","id":"shape-632","children":[{"nodeType":"path","d":"M0,0L512,0 512,39 0,39z","id":"path-632","fill":"none"}]},{"nodeType":"g","id":"shape-633","children":[{"nodeType":"use","transform":[{"type":"rotate","args":[0]}],"id":"text-633","data-reference-type":"text","data-reference-id":"01","data-shadow":false,"data-rotation":0,"x":0,"y":0}],"className":"uneventable"}],"className":"eventable"},"commandset-295":{"nodeType":"g","children":[{"nodeType":"text","font-family":"Wingdings Charset1_ 5Wd6ED08F12","font-size":"24px","fill":"#17375E","fill-opacity":1,"children":[{"nodeType":"tspan","x":"10 21","y":28,"children":["§"]}]},{"nodeType":"text","font-family":"Open Sans Charset1_ 6mxB103C923","font-size":"24px","fill":"#17375E","fill-opacity":1,"children":[{"nodeType":"tspan","x":"21 46","y":28,"children":["\\t"]}]},{"nodeType":"text","font-family":"Articulate Charset1_ 5aE376D782","font-size":"24px","fill":"#17375E","fill-opacity":1,"children":[{"nodeType":"tspan","x":"46 69 82 103 118 131 140 149 156 171 180 187 196 211 224 231 240 253 266 287","y":28,"children":["Members of the team"]}]}]},"commandset-296":{"nodeType":"g","children":[{"nodeType":"text","font-family":"Wingdings Charset1_ 5Wd6ED08F12","font-size":"24px","fill":"#17375E","fill-opacity":1,"children":[{"nodeType":"tspan","x":"10 21","y":28,"children":["§"]}]},{"nodeType":"text","font-family":"Open Sans Charset1_ 6mxB103C923","font-size":"24px","fill":"#17375E","fill-opacity":1,"children":[{"nodeType":"tspan","x":"21 46","y":28,"children":["\\t"]}]},{"nodeType":"text","font-family":"Articulate Charset1_ 5aE376D782","font-size":"24px","fill":"#17375E","fill-opacity":1,"children":[{"nodeType":"tspan","x":"46 59 72 81 90 97 108 115 130 143 158 167 176 183 190 205 212 223 236 245 258","y":28,"children":["Participants in care"]}]}]},"commandset-297":{"nodeType":"g","children":[{"nodeType":"g","id":"shape-634","children":[{"nodeType":"path","d":"M0,0L694,0 694,68 0,68z","id":"path-634","fill":"none"}]},{"nodeType":"g","id":"shape-635","children":[{"nodeType":"use","transform":[{"type":"rotate","args":[0]}],"id":"text-635","data-reference-type":"text","data-reference-id":"01","data-shadow":false,"data-rotation":0,"x":0,"y":0}],"className":"uneventable"}],"className":"eventable"},"commandset-298":{"nodeType":"g","children":[{"nodeType":"text","font-family":"Wingdings Charset1_ 5Wd6ED08F12","font-size":"24px","fill":"#17375E","fill-opacity":1,"children":[{"nodeType":"tspan","x":"10 21","y":28,"children":["§"]}]},{"nodeType":"text","font-family":"Open Sans Charset1_ 6mxB103C923","font-size":"24px","fill":"#17375E","fill-opacity":1,"children":[{"nodeType":"tspan","x":"21 46","y":28,"children":["\\t"]}]},{"nodeType":"text","font-family":"Articulate Charset1_ 5aE376D782","font-size":"24px","fill":"#17375E","fill-opacity":1,"children":[{"nodeType":"tspan","x":"46 69 84 93 106 113 126 146 159 168 181 188 195 208 223 238 249 262 271 284 299 306 318","y":28,"children":["More aware, educated –"]}]},{"nodeType":"text","font-family":"Articulate Charset1_ 5aE376D782","font-size":"24px","fill":"#17375E","fill-opacity":1,"children":[{"nodeType":"tspan","x":"46 59 74 89 109 116 125 140 153 174 183 196 203 215 228 237 244 259 272 281 290 303 312 319 328 343 356 371 378 398 411 418 431 446 461 481 488 497 512 525 546","y":57,"children":["know themselves better than we know them"]}]}]},"commandset-299":{"nodeType":"g","children":[{"nodeType":"text","font-family":"Wingdings Charset1_ 5Wd6ED08F12","font-size":"24px","fill":"#17375E","fill-opacity":1,"children":[{"nodeType":"tspan","x":"10 21","y":29,"children":["§"]}]},{"nodeType":"text","font-family":"Open Sans Charset1_ 6mxB103C923","font-size":"24px","fill":"#17375E","fill-opacity":1,"children":[{"nodeType":"tspan","x":"21 46","y":29,"children":["\\t"]}]},{"nodeType":"text","font-family":"Articulate Charset1_ 5aE376D782","font-size":"24px","fill":"#17375E","fill-opacity":1,"children":[{"nodeType":"tspan","x":"46 63 70 83 92 101 108 117 132 139 154 167 179 186 199 208 215 230 245 252 261 270 285 306 313 322 337 352 361 368 383 396","y":29,"children":["Alert to deviation from routine"]}]}]},"commandset-300":{"nodeType":"g","children":[{"nodeType":"g","id":"shape-636","children":[{"nodeType":"path","d":"M0,0L694,0 694,39 0,39z","id":"path-636","fill":"none"}]},{"nodeType":"g","id":"shape-637","children":[{"nodeType":"use","transform":[{"type":"rotate","args":[0]}],"id":"text-637","data-reference-type":"text","data-reference-id":"01","data-shadow":false,"data-rotation":0,"x":0,"y":0}],"className":"uneventable"}],"className":"eventable"},"commandset-301":{"nodeType":"g","children":[{"nodeType":"text","font-family":"Wingdings Charset1_ 5Wd6ED08F12","font-size":"24px","fill":"#17375E","fill-opacity":1,"children":[{"nodeType":"tspan","x":"10 21","y":28,"children":["§"]}]},{"nodeType":"text","font-family":"Open Sans Charset1_ 6mxB103C923","font-size":"24px","fill":"#17375E","fill-opacity":1,"children":[{"nodeType":"tspan","x":"21 46","y":28,"children":["\\t"]}]},{"nodeType":"text","font-family":"Articulate Charset1_ 5aE376D782","font-size":"24px","fill":"#17375E","fill-opacity":1,"children":[{"nodeType":"tspan","x":"46 59 72 87 94 101 116 125 140 147 156 169 182 203 210 231 244 265 280 293 302 311 318 325 338 353 368 388 395 408 423 438 451 458 471 486 501 508 521 533 548 561 570 577 590 605 616 629 636 643","y":28,"children":["Tap into team members’ knowledge and experience  "]}]}]},"commandset-302":{"nodeType":"g","children":[{"nodeType":"text","font-family":"Wingdings Charset1_ 5Wd6ED08F12","font-size":"24px","fill":"#17375E","fill-opacity":1,"children":[{"nodeType":"tspan","x":"10 21","y":28,"children":["§"]}]},{"nodeType":"text","font-family":"Open Sans Charset1_ 6mxB103C923","font-size":"24px","fill":"#17375E","fill-opacity":1,"children":[{"nodeType":"tspan","x":"21 46","y":28,"children":["\\t"]}]},{"nodeType":"text","font-family":"Articulate Charset1_ 5aE376D782","font-size":"24px","fill":"#17375E","fill-opacity":1,"children":[{"nodeType":"tspan","x":"46 61 74 85 100 115 130 137 149 162 169 184 197 206 213 226 241 250 259 266 279 294 309 316 325 340 353 360 369 376 385 398 419 426 433 440 453 462 469 482 491 498 507 520 533 554 561 582 595 616 631 644 653 662 669","y":28,"children":["Recognize patients and their families as team members "]}]},{"nodeType":"text","font-family":"Articulate Charset1_ 5aE376D782","font-size":"24px","fill":"#17375E","fill-opacity":1,"children":[{"nodeType":"tspan","x":"46 59 74 89 96 108 121 128 143 156 171 178 191 198 207 220 229 244 259 268 279 292 301","y":57,"children":["and valuable resources"]}]}]},"commandset-303":{"nodeType":"g","children":[{"nodeType":"text","font-family":"Wingdings Charset1_ 5Wd6ED08F12","font-size":"24px","fill":"#17375E","fill-opacity":1,"children":[{"nodeType":"tspan","x":"10 21","y":28,"children":["§"]}]},{"nodeType":"text","font-family":"Open Sans Charset1_ 6mxB103C923","font-size":"24px","fill":"#17375E","fill-opacity":1,"children":[{"nodeType":"tspan","x":"21 46","y":28,"children":["\\t"]}]},{"nodeType":"text","font-family":"Articulate Charset1_ 5aE376D782","font-size":"24px","fill":"#17375E","fill-opacity":1,"children":[{"nodeType":"tspan","x":"46 61 74 81 90 103 124 131 138 145 158 167 174 194 201 210 225 232 245 257 270 277 284 297 312 319 332 339 348 361 370 385 400 409 420 433 442 449 456 471 478 491 506 518 525 540 547 559 572 587 594","y":28,"children":["Be familiar with available resources in any given "]}]},{"nodeType":"text","font-family":"Articulate Charset1_ 5aE376D782","font-size":"24px","fill":"#17375E","fill-opacity":1,"children":[{"nodeType":"tspan","x":"46 55 62 71 86 99 108 115 130 145","y":57,"children":["situation"]}]}]},"commandset-304":{"nodeType":"g","children":[{"nodeType":"path","d":"M0,0L348,0 348,217 0,217z","id":"path-639","fill":"none"},{"nodeType":"image","transform":[{"type":"scale","args":[0.5,0.49885058403015137]}],"id":"image-638","data-original-image":"01","x":0,"y":0,"opacity":1}],"className":"eventable"},"commandset-305":{"nodeType":"g","children":[{"nodeType":"defs","children":[{"nodeType":"filter","id":"filter-641","children":[{"nodeType":"feFlood","result":"floodOut","flood-color":"#000000","flood-opacity":0.29},{"nodeType":"feGaussianBlur","result":"gaussOut","in":"SourceAlpha","stdDeviation":[1.75,1.75]},{"nodeType":"feComposite","in":"floodOut","in2":"gaussOut","operator":"in"}],"filterUnits":"userSpaceOnUse","x":-11.25,"y":-11.25,"width":931,"height":403}]},{"nodeType":"use","transform":[{"type":"translate","args":[0,0]},{"type":"scale","args":[1,1]}],"xlink:href":"#pathwrap-640","filter":"url(#filter-641)","data-angle":45,"data-distance":4,"data-height":380.5,"data-scale":1,"data-adornment-type":"drop-shadow","data-width":908.5},{"nodeType":"g","id":"pathwrap-640","children":[{"nodeType":"path","d":"M897.419922,1E-06C901.053955,-6E-06 903.999939,2.945956 903.999939,6.579998 903.999939,6.579999 903.999939,6.58 903.999939,6.580002L903.999939,6.580002L903.999939,369.419952C903.999939,373.053986 901.054016,375.999969 897.419983,375.999969L897.419983,375.999969L6.580002,375.999969C2.945969,375.999969 2E-06,373.054016 0,369.419983L0,369.419983L0,6.580004C-2E-06,2.945971 2.94596,3E-06 6.579993,0z","id":"path-642","fill":"#FFFFFF","fill-opacity":0.71,"stroke-width":3,"stroke":"#4F81BD","stroke-opacity":1,"stroke-linecap":"flat","stroke-linejoin":"round"}]}],"className":"eventable"},"commandset-306":{"nodeType":"g","children":[{"nodeType":"path","d":"M24,0L945.600036621094,0 945.600036621094,153.962951660156 24,153.962951660156z","id":"path-643","fill":"none"}],"className":"eventable"},"commandset-307":{"nodeType":"g","children":[{"nodeType":"defs","children":[{"nodeType":"linearGradient","gradientTransform":[{"type":"translate","args":[0.77777777777777779,1.0555555555555556]},{"type":"translate","args":[-0.80555555555555558,-1.0555555555555556]},{"type":"scale","args":[1,1]},{"type":"rotate","args":[90,0.5,0.5]}],"id":"gradient-fill-644","children":[{"nodeType":"stop","offset":"0%","stop-color":"#EDEDED","stop-opacity":1},{"nodeType":"stop","offset":"0%","stop-color":"#EDEDED","stop-opacity":1},{"nodeType":"stop","offset":"100%","stop-color":"#F2F2F2","stop-opacity":1},{"nodeType":"stop","offset":"100%","stop-color":"#F2F2F2","stop-opacity":1}]}]},{"nodeType":"g","id":"shape-645","children":[{"nodeType":"path","d":"M911.599976,1E-06C917.122864,-9E-06 921.599976,4.477136 921.599976,9.999996 921.599976,9.999998 921.599976,10.000001 921.599976,10.000003L921.599976,10.000003L921.599976,45.999996C921.599976,51.522842 917.122864,55.999996 911.600037,55.999996L911.600037,55.999996L10.000003,55.999996C4.477157,56 3E-06,51.52285 1E-06,46.000004L1E-06,46.000004L0,10.000006C-4E-06,4.47716 4.477144,5E-06 9.99999,-1E-06z","id":"path-645","fill":"#FFFFFF","fill-opacity":0}]},{"nodeType":"g","id":"shape-646","children":[{"nodeType":"use","transform":[{"type":"rotate","args":[0]}],"id":"text-646","data-reference-type":"text","data-reference-id":"01","data-shadow":false,"data-rotation":0,"x":0,"y":0}],"className":"uneventable"},{"nodeType":"g","id":"shape-647","children":[{"nodeType":"path","d":"M35,28C35,34.3512746230541 29.8512746230541,39.5 23.5,39.5 17.1487253769459,39.5 12,34.3512746230541 12,28 12,21.6487253769459 17.1487253769459,16.5 23.5,16.5 29.8512746230541,16.5 35,21.6487253769459 35,28z","id":"path-647","fill":"#F0F0F0","fill-opacity":1,"stroke-width":3,"stroke":"#000000","stroke-opacity":0.24,"stroke-linecap":"flat","stroke-linejoin":"round"},{"nodeType":"path","d":"M32.5,28C32.5,32.9705627484771 28.4705627484771,37 23.5,37 18.5294372515229,37 14.5,32.9705627484771 14.5,28 14.5,23.0294372515229 18.5294372515229,19 23.5,19 28.4705627484771,19 32.5,23.0294372515229 32.5,28z","id":"path-648","fill":"url(#gradient-fill-644)"},{"nodeType":"path","d":"M32.5,28C32.5,32.9705627484771 28.4705627484771,37 23.5,37 18.5294372515229,37 14.5,32.9705627484771 14.5,28 14.5,23.0294372515229 18.5294372515229,19 23.5,19 28.4705627484771,19 32.5,23.0294372515229 32.5,28z","id":"path-649","fill":"none","stroke-width":1,"stroke":"#FFFFFF","stroke-opacity":0.74,"stroke-linecap":"round","stroke-linejoin":"round"}],"className":"uneventable"}],"className":"eventable"},"commandset-308":{"nodeType":"g","children":[{"nodeType":"defs","children":[{"nodeType":"linearGradient","gradientTransform":[{"type":"translate","args":[0.77777777777777779,1.0555555555555556]},{"type":"translate","args":[-0.80555555555555558,-1.0555555555555556]},{"type":"scale","args":[1,1]},{"type":"rotate","args":[90,0.5,0.5]}],"id":"gradient-fill-650","children":[{"nodeType":"stop","offset":"0%","stop-color":"#EDEDED","stop-opacity":1},{"nodeType":"stop","offset":"0%","stop-color":"#EDEDED","stop-opacity":1},{"nodeType":"stop","offset":"100%","stop-color":"#F2F2F2","stop-opacity":1},{"nodeType":"stop","offset":"100%","stop-color":"#F2F2F2","stop-opacity":1}]},{"nodeType":"linearGradient","gradientTransform":[{"type":"translate","args":[-0.75,1.2500000745058104]},{"type":"translate","args":[0.5,-1.562500093132263]},{"type":"scale","args":[1.5,1.8750001117587156]},{"type":"rotate","args":[0,0.5,0.5]}],"id":"gradient-fill-651","children":[{"nodeType":"stop","offset":"0%","stop-color":"#FAFFE6","stop-opacity":1},{"nodeType":"stop","offset":"0%","stop-color":"#FAFFE6","stop-opacity":1},{"nodeType":"stop","offset":"100%","stop-color":"#009100","stop-opacity":1},{"nodeType":"stop","offset":"100%","stop-color":"#009100","stop-opacity":1}]}]},{"nodeType":"g","id":"shape-652","children":[{"nodeType":"path","d":"M911.599976,1E-06C917.122864,-9E-06 921.599976,4.477136 921.599976,9.999996 921.599976,9.999998 921.599976,10.000001 921.599976,10.000003L921.599976,10.000003L921.599976,45.999996C921.599976,51.522842 917.122864,55.999996 911.600037,55.999996L911.600037,55.999996L10.000003,55.999996C4.477157,56 3E-06,51.52285 1E-06,46.000004L1E-06,46.000004L0,10.000006C-4E-06,4.47716 4.477144,5E-06 9.99999,-1E-06z","id":"path-652","fill":"#FFFFFF","fill-opacity":0}]},{"nodeType":"g","id":"shape-653","children":[{"nodeType":"use","transform":[{"type":"rotate","args":[0]}],"id":"text-653","data-reference-type":"text","data-reference-id":"01","data-shadow":false,"data-rotation":0,"x":0,"y":0}],"className":"uneventable"},{"nodeType":"g","id":"shape-654","children":[{"nodeType":"path","d":"M35,28C35,34.3512746230541 29.8512746230541,39.5 23.5,39.5 17.1487253769459,39.5 12,34.3512746230541 12,28 12,21.6487253769459 17.1487253769459,16.5 23.5,16.5 29.8512746230541,16.5 35,21.6487253769459 35,28z","id":"path-654","fill":"#F0F0F0","fill-opacity":1,"stroke-width":3,"stroke":"#000000","stroke-opacity":0.24,"stroke-linecap":"flat","stroke-linejoin":"round"},{"nodeType":"path","d":"M32.5,28C32.5,32.9705627484771 28.4705627484771,37 23.5,37 18.5294372515229,37 14.5,32.9705627484771 14.5,28 14.5,23.0294372515229 18.5294372515229,19 23.5,19 28.4705627484771,19 32.5,23.0294372515229 32.5,28z","id":"path-655","fill":"url(#gradient-fill-650)"},{"nodeType":"path","d":"M32.5,28C32.5,32.9705627484771 28.4705627484771,37 23.5,37 18.5294372515229,37 14.5,32.9705627484771 14.5,28 14.5,23.0294372515229 18.5294372515229,19 23.5,19 28.4705627484771,19 32.5,23.0294372515229 32.5,28z","id":"path-656","fill":"none","stroke-width":1,"stroke":"#FFFFFF","stroke-opacity":0.74,"stroke-linecap":"round","stroke-linejoin":"round"}],"className":"uneventable"},{"nodeType":"g","id":"shape-657","children":[{"nodeType":"path","d":"M-8,27.6L-8,26.799999 -6,24.799999 -5.2,24.799999 -2.4,27.6 5.2,20 6,20 8,22 8,22.799999 -2,32.799999 -2.8,32.799999z","id":"path-657","fill":"url(#gradient-fill-651)","stroke-width":1,"stroke":"#6FBC67","stroke-opacity":1,"stroke-linecap":"round","stroke-linejoin":"round"}]}],"className":"eventable"},"commandset-309":{"nodeType":"g","children":[{"nodeType":"defs","children":[{"nodeType":"linearGradient","gradientTransform":[{"type":"translate","args":[0.77777777777777779,1.0555555555555556]},{"type":"translate","args":[-0.80555555555555558,-1.0555555555555556]},{"type":"scale","args":[1,1]},{"type":"rotate","args":[90,0.5,0.5]}],"id":"gradient-fill-658","children":[{"nodeType":"stop","offset":"0%","stop-color":"#EDEDED","stop-opacity":1},{"nodeType":"stop","offset":"0%","stop-color":"#EDEDED","stop-opacity":1},{"nodeType":"stop","offset":"100%","stop-color":"#F2F2F2","stop-opacity":1},{"nodeType":"stop","offset":"100%","stop-color":"#F2F2F2","stop-opacity":1}]},{"nodeType":"linearGradient","gradientTransform":[{"type":"translate","args":[1.3076923076923077,1.6923076923076923]},{"type":"translate","args":[-1.3076923076923077,-1.6538461538461537]},{"type":"scale","args":[1,1]},{"type":"rotate","args":[90,0.5,0.5]}],"id":"gradient-fill-659","children":[{"nodeType":"stop","offset":"0%","stop-color":"#629FCC","stop-opacity":1},{"nodeType":"stop","offset":"0%","stop-color":"#629FCC","stop-opacity":1},{"nodeType":"stop","offset":"100%","stop-color":"#3B60AB","stop-opacity":1},{"nodeType":"stop","offset":"100%","stop-color":"#3B60AB","stop-opacity":1}]}]},{"nodeType":"g","id":"shape-660","children":[{"nodeType":"path","d":"M911.599976,1E-06C917.122864,-9E-06 921.599976,4.477136 921.599976,9.999996 921.599976,9.999998 921.599976,10.000001 921.599976,10.000003L921.599976,10.000003L921.599976,45.999996C921.599976,51.522842 917.122864,55.999996 911.600037,55.999996L911.600037,55.999996L10.000003,55.999996C4.477157,56 3E-06,51.52285 1E-06,46.000004L1E-06,46.000004L0,10.000006C-4E-06,4.47716 4.477144,5E-06 9.99999,-1E-06z","id":"path-660","fill":"#FFFFFF","fill-opacity":0}]},{"nodeType":"g","id":"shape-661","children":[{"nodeType":"use","transform":[{"type":"rotate","args":[0]}],"id":"text-661","data-reference-type":"text","data-reference-id":"01","data-shadow":false,"data-rotation":0,"x":0,"y":0}],"className":"uneventable"},{"nodeType":"g","id":"shape-662","children":[{"nodeType":"path","d":"M35,28C35,34.3512746230541 29.8512746230541,39.5 23.5,39.5 17.1487253769459,39.5 12,34.3512746230541 12,28 12,21.6487253769459 17.1487253769459,16.5 23.5,16.5 29.8512746230541,16.5 35,21.6487253769459 35,28z","id":"path-662","fill":"#F0F0F0","fill-opacity":1,"stroke-width":3,"stroke":"#000000","stroke-opacity":0.24,"stroke-linecap":"flat","stroke-linejoin":"round"},{"nodeType":"path","d":"M32.5,28C32.5,32.9705627484771 28.4705627484771,37 23.5,37 18.5294372515229,37 14.5,32.9705627484771 14.5,28 14.5,23.0294372515229 18.5294372515229,19 23.5,19 28.4705627484771,19 32.5,23.0294372515229 32.5,28z","id":"path-663","fill":"url(#gradient-fill-658)"},{"nodeType":"path","d":"M32.5,28C32.5,32.9705627484771 28.4705627484771,37 23.5,37 18.5294372515229,37 14.5,32.9705627484771 14.5,28 14.5,23.0294372515229 18.5294372515229,19 23.5,19 28.4705627484771,19 32.5,23.0294372515229 32.5,28z","id":"path-664","fill":"none","stroke-width":1,"stroke":"#FFFFFF","stroke-opacity":0.74,"stroke-linecap":"round","stroke-linejoin":"round"},{"nodeType":"path","d":"M30,28C30,31.5898508739002 27.0898508739002,34.5 23.5,34.5 19.9101491260998,34.5 17,31.5898508739002 17,28 17,24.4101491260998 19.9101491260998,21.5 23.5,21.5 27.0898508739002,21.5 30,24.4101491260998 30,28z","id":"path-665","fill":"url(#gradient-fill-659)","stroke-width":1,"stroke":"#000000","stroke-opacity":0.24,"stroke-linecap":"round","stroke-linejoin":"round"}],"className":"uneventable"}],"className":"eventable"},"commandset-310":{"nodeType":"g","children":[{"nodeType":"defs","children":[{"nodeType":"linearGradient","gradientTransform":[{"type":"translate","args":[0.77777777777777779,1.0555555555555556]},{"type":"translate","args":[-0.80555555555555558,-1.0555555555555556]},{"type":"scale","args":[1,1]},{"type":"rotate","args":[90,0.5,0.5]}],"id":"gradient-fill-666","children":[{"nodeType":"stop","offset":"0%","stop-color":"#EDEDED","stop-opacity":1},{"nodeType":"stop","offset":"0%","stop-color":"#EDEDED","stop-opacity":1},{"nodeType":"stop","offset":"100%","stop-color":"#F2F2F2","stop-opacity":1},{"nodeType":"stop","offset":"100%","stop-color":"#F2F2F2","stop-opacity":1}]},{"nodeType":"linearGradient","gradientTransform":[{"type":"translate","args":[1.3076923076923077,1.6923076923076923]},{"type":"translate","args":[-1.3076923076923077,-1.6538461538461537]},{"type":"scale","args":[1,1]},{"type":"rotate","args":[90,0.5,0.5]}],"id":"gradient-fill-667","children":[{"nodeType":"stop","offset":"0%","stop-color":"#629FCC","stop-opacity":1},{"nodeType":"stop","offset":"0%","stop-color":"#629FCC","stop-opacity":1},{"nodeType":"stop","offset":"100%","stop-color":"#3B60AB","stop-opacity":1},{"nodeType":"stop","offset":"100%","stop-color":"#3B60AB","stop-opacity":1}]},{"nodeType":"linearGradient","gradientTransform":[{"type":"translate","args":[-0.75,1.2500000745058104]},{"type":"translate","args":[0.5,-1.562500093132263]},{"type":"scale","args":[1.5,1.8750001117587156]},{"type":"rotate","args":[0,0.5,0.5]}],"id":"gradient-fill-668","children":[{"nodeType":"stop","offset":"0%","stop-color":"#FAFFE6","stop-opacity":1},{"nodeType":"stop","offset":"0%","stop-color":"#FAFFE6","stop-opacity":1},{"nodeType":"stop","offset":"100%","stop-color":"#009100","stop-opacity":1},{"nodeType":"stop","offset":"100%","stop-color":"#009100","stop-opacity":1}]}]},{"nodeType":"g","id":"shape-669","children":[{"nodeType":"path","d":"M911.599976,1E-06C917.122864,-9E-06 921.599976,4.477136 921.599976,9.999996 921.599976,9.999998 921.599976,10.000001 921.599976,10.000003L921.599976,10.000003L921.599976,45.999996C921.599976,51.522842 917.122864,55.999996 911.600037,55.999996L911.600037,55.999996L10.000003,55.999996C4.477157,56 3E-06,51.52285 1E-06,46.000004L1E-06,46.000004L0,10.000006C-4E-06,4.47716 4.477144,5E-06 9.99999,-1E-06z","id":"path-669","fill":"#FFFFFF","fill-opacity":0}]},{"nodeType":"g","id":"shape-670","children":[{"nodeType":"use","transform":[{"type":"rotate","args":[0]}],"id":"text-670","data-reference-type":"text","data-reference-id":"01","data-shadow":false,"data-rotation":0,"x":0,"y":0}],"className":"uneventable"},{"nodeType":"g","id":"shape-671","children":[{"nodeType":"path","d":"M35,28C35,34.3512746230541 29.8512746230541,39.5 23.5,39.5 17.1487253769459,39.5 12,34.3512746230541 12,28 12,21.6487253769459 17.1487253769459,16.5 23.5,16.5 29.8512746230541,16.5 35,21.6487253769459 35,28z","id":"path-671","fill":"#F0F0F0","fill-opacity":1,"stroke-width":3,"stroke":"#000000","stroke-opacity":0.24,"stroke-linecap":"flat","stroke-linejoin":"round"},{"nodeType":"path","d":"M32.5,28C32.5,32.9705627484771 28.4705627484771,37 23.5,37 18.5294372515229,37 14.5,32.9705627484771 14.5,28 14.5,23.0294372515229 18.5294372515229,19 23.5,19 28.4705627484771,19 32.5,23.0294372515229 32.5,28z","id":"path-672","fill":"url(#gradient-fill-666)"},{"nodeType":"path","d":"M32.5,28C32.5,32.9705627484771 28.4705627484771,37 23.5,37 18.5294372515229,37 14.5,32.9705627484771 14.5,28 14.5,23.0294372515229 18.5294372515229,19 23.5,19 28.4705627484771,19 32.5,23.0294372515229 32.5,28z","id":"path-673","fill":"none","stroke-width":1,"stroke":"#FFFFFF","stroke-opacity":0.74,"stroke-linecap":"round","stroke-linejoin":"round"},{"nodeType":"path","d":"M30,28C30,31.5898508739002 27.0898508739002,34.5 23.5,34.5 19.9101491260998,34.5 17,31.5898508739002 17,28 17,24.4101491260998 19.9101491260998,21.5 23.5,21.5 27.0898508739002,21.5 30,24.4101491260998 30,28z","id":"path-674","fill":"url(#gradient-fill-667)","stroke-width":1,"stroke":"#000000","stroke-opacity":0.24,"stroke-linecap":"round","stroke-linejoin":"round"}],"className":"uneventable"},{"nodeType":"g","id":"shape-675","children":[{"nodeType":"path","d":"M-8,27.6L-8,26.799999 -6,24.799999 -5.2,24.799999 -2.4,27.6 5.2,20 6,20 8,22 8,22.799999 -2,32.799999 -2.8,32.799999z","id":"path-675","fill":"url(#gradient-fill-668)","stroke-width":1,"stroke":"#6FBC67","stroke-opacity":1,"stroke-linecap":"round","stroke-linejoin":"round"}]}],"className":"eventable"},"commandset-311":{"nodeType":"g","children":[{"nodeType":"defs","children":[{"nodeType":"filter","id":"filter-677","children":[{"nodeType":"feFlood","result":"floodOut","flood-color":"#1DC7F4","flood-opacity":0.8},{"nodeType":"feGaussianBlur","result":"gaussOut","in":"SourceAlpha","stdDeviation":[3.5,3.5]},{"nodeType":"feComposite","in":"floodOut","in2":"gaussOut","operator":"in"}],"filterUnits":"userSpaceOnUse","x":-22.5,"y":-22.5,"width":966.6,"height":101},{"nodeType":"linearGradient","gradientTransform":[{"type":"translate","args":[0.77777777777777779,1.0555555555555556]},{"type":"translate","args":[-0.80555555555555558,-1.0555555555555556]},{"type":"scale","args":[1,1]},{"type":"rotate","args":[90,0.5,0.5]}],"id":"gradient-fill-678","children":[{"nodeType":"stop","offset":"0%","stop-color":"#EDEDED","stop-opacity":1},{"nodeType":"stop","offset":"0%","stop-color":"#EDEDED","stop-opacity":1},{"nodeType":"stop","offset":"100%","stop-color":"#F2F2F2","stop-opacity":1},{"nodeType":"stop","offset":"100%","stop-color":"#F2F2F2","stop-opacity":1}]}]},{"nodeType":"g","id":"shape-679","children":[{"nodeType":"path","d":"M911.599976,1E-06C917.122864,-9E-06 921.599976,4.477136 921.599976,9.999996 921.599976,9.999998 921.599976,10.000001 921.599976,10.000003L921.599976,10.000003L921.599976,45.999996C921.599976,51.522842 917.122864,55.999996 911.600037,55.999996L911.600037,55.999996L10.000003,55.999996C4.477157,56 3E-06,51.52285 1E-06,46.000004L1E-06,46.000004L0,10.000006C-4E-06,4.47716 4.477144,5E-06 9.99999,-1E-06z","id":"path-679","fill":"#FFFFFF","fill-opacity":0}],"className":"uneventable"},{"nodeType":"g","id":"shape-680","children":[{"nodeType":"path","d":"M911.599976,1E-06C917.122864,-9E-06 921.599976,4.477136 921.599976,9.999996 921.599976,9.999998 921.599976,10.000001 921.599976,10.000003L921.599976,10.000003L921.599976,45.999996C921.599976,51.522842 917.122864,55.999996 911.600037,55.999996L911.600037,55.999996L10.000003,55.999996C4.477157,56 3E-06,51.52285 1E-06,46.000004L1E-06,46.000004L0,10.000006C-4E-06,4.47716 4.477144,5E-06 9.99999,-1E-06z","id":"path-680","fill":"#0DDAEF","fill-opacity":0.24}]},{"nodeType":"g","id":"shape-681","children":[{"nodeType":"use","transform":[{"type":"rotate","args":[0]}],"id":"text-681","data-reference-type":"text","data-reference-id":"01","data-shadow":false,"data-rotation":0,"x":0,"y":0}],"className":"uneventable"},{"nodeType":"use","transform":[{"type":"translate","args":[0,0]},{"type":"scale","args":[1,1]}],"xlink:href":"#pathwrap-676","filter":"url(#filter-677)","data-angle":0,"data-distance":0,"data-height":56,"data-scale":1,"data-adornment-type":"drop-shadow","data-width":921.6},{"nodeType":"g","id":"pathwrap-676","children":[{"nodeType":"path","d":"M35,28C35,34.3512746230541 29.8512746230541,39.5 23.5,39.5 17.1487253769459,39.5 12,34.3512746230541 12,28 12,21.6487253769459 17.1487253769459,16.5 23.5,16.5 29.8512746230541,16.5 35,21.6487253769459 35,28z","id":"path-682","fill":"#F0F0F0","fill-opacity":1,"stroke-width":3,"stroke":"#000000","stroke-opacity":0.24,"stroke-linecap":"flat","stroke-linejoin":"round"},{"nodeType":"path","d":"M32.5,28C32.5,32.9705627484771 28.4705627484771,37 23.5,37 18.5294372515229,37 14.5,32.9705627484771 14.5,28 14.5,23.0294372515229 18.5294372515229,19 23.5,19 28.4705627484771,19 32.5,23.0294372515229 32.5,28z","id":"path-683","fill":"url(#gradient-fill-678)"},{"nodeType":"path","d":"M32.5,28C32.5,32.9705627484771 28.4705627484771,37 23.5,37 18.5294372515229,37 14.5,32.9705627484771 14.5,28 14.5,23.0294372515229 18.5294372515229,19 23.5,19 28.4705627484771,19 32.5,23.0294372515229 32.5,28z","id":"path-684","fill":"none","stroke-width":1,"stroke":"#FFFFFF","stroke-opacity":0.74,"stroke-linecap":"round","stroke-linejoin":"round"}],"className":"uneventable"}],"className":"eventable"},"commandset-312":{"nodeType":"g","children":[{"nodeType":"defs","children":[{"nodeType":"filter","id":"filter-686","children":[{"nodeType":"feFlood","result":"floodOut","flood-color":"#1DC7F4","flood-opacity":0.8},{"nodeType":"feGaussianBlur","result":"gaussOut","in":"SourceAlpha","stdDeviation":[3.5,3.5]},{"nodeType":"feComposite","in":"floodOut","in2":"gaussOut","operator":"in"}],"filterUnits":"userSpaceOnUse","x":-22.5,"y":-22.5,"width":966.6,"height":101},{"nodeType":"linearGradient","gradientTransform":[{"type":"translate","args":[0.77777777777777779,1.0555555555555556]},{"type":"translate","args":[-0.80555555555555558,-1.0555555555555556]},{"type":"scale","args":[1,1]},{"type":"rotate","args":[90,0.5,0.5]}],"id":"gradient-fill-687","children":[{"nodeType":"stop","offset":"0%","stop-color":"#EDEDED","stop-opacity":1},{"nodeType":"stop","offset":"0%","stop-color":"#EDEDED","stop-opacity":1},{"nodeType":"stop","offset":"100%","stop-color":"#F2F2F2","stop-opacity":1},{"nodeType":"stop","offset":"100%","stop-color":"#F2F2F2","stop-opacity":1}]},{"nodeType":"linearGradient","gradientTransform":[{"type":"translate","args":[1.3076923076923077,1.6923076923076923]},{"type":"translate","args":[-1.3076923076923077,-1.6538461538461537]},{"type":"scale","args":[1,1]},{"type":"rotate","args":[90,0.5,0.5]}],"id":"gradient-fill-688","children":[{"nodeType":"stop","offset":"0%","stop-color":"#629FCC","stop-opacity":1},{"nodeType":"stop","offset":"0%","stop-color":"#629FCC","stop-opacity":1},{"nodeType":"stop","offset":"100%","stop-color":"#3B60AB","stop-opacity":1},{"nodeType":"stop","offset":"100%","stop-color":"#3B60AB","stop-opacity":1}]}]},{"nodeType":"g","id":"shape-689","children":[{"nodeType":"path","d":"M911.599976,1E-06C917.122864,-9E-06 921.599976,4.477136 921.599976,9.999996 921.599976,9.999998 921.599976,10.000001 921.599976,10.000003L921.599976,10.000003L921.599976,45.999996C921.599976,51.522842 917.122864,55.999996 911.600037,55.999996L911.600037,55.999996L10.000003,55.999996C4.477157,56 3E-06,51.52285 1E-06,46.000004L1E-06,46.000004L0,10.000006C-4E-06,4.47716 4.477144,5E-06 9.99999,-1E-06z","id":"path-689","fill":"#FFFFFF","fill-opacity":0}],"className":"uneventable"},{"nodeType":"g","id":"shape-690","children":[{"nodeType":"path","d":"M911.599976,1E-06C917.122864,-9E-06 921.599976,4.477136 921.599976,9.999996 921.599976,9.999998 921.599976,10.000001 921.599976,10.000003L921.599976,10.000003L921.599976,45.999996C921.599976,51.522842 917.122864,55.999996 911.600037,55.999996L911.600037,55.999996L10.000003,55.999996C4.477157,56 3E-06,51.52285 1E-06,46.000004L1E-06,46.000004L0,10.000006C-4E-06,4.47716 4.477144,5E-06 9.99999,-1E-06z","id":"path-690","fill":"#0DDAEF","fill-opacity":0.24}]},{"nodeType":"g","id":"shape-691","children":[{"nodeType":"use","transform":[{"type":"rotate","args":[0]}],"id":"text-691","data-reference-type":"text","data-reference-id":"01","data-shadow":false,"data-rotation":0,"x":0,"y":0}],"className":"uneventable"},{"nodeType":"use","transform":[{"type":"translate","args":[0,0]},{"type":"scale","args":[1,1]}],"xlink:href":"#pathwrap-685","filter":"url(#filter-686)","data-angle":0,"data-distance":0,"data-height":56,"data-scale":1,"data-adornment-type":"drop-shadow","data-width":921.6},{"nodeType":"g","id":"pathwrap-685","children":[{"nodeType":"path","d":"M35,28C35,34.3512746230541 29.8512746230541,39.5 23.5,39.5 17.1487253769459,39.5 12,34.3512746230541 12,28 12,21.6487253769459 17.1487253769459,16.5 23.5,16.5 29.8512746230541,16.5 35,21.6487253769459 35,28z","id":"path-692","fill":"#F0F0F0","fill-opacity":1,"stroke-width":3,"stroke":"#000000","stroke-opacity":0.24,"stroke-linecap":"flat","stroke-linejoin":"round"},{"nodeType":"path","d":"M32.5,28C32.5,32.9705627484771 28.4705627484771,37 23.5,37 18.5294372515229,37 14.5,32.9705627484771 14.5,28 14.5,23.0294372515229 18.5294372515229,19 23.5,19 28.4705627484771,19 32.5,23.0294372515229 32.5,28z","id":"path-693","fill":"url(#gradient-fill-687)"},{"nodeType":"path","d":"M32.5,28C32.5,32.9705627484771 28.4705627484771,37 23.5,37 18.5294372515229,37 14.5,32.9705627484771 14.5,28 14.5,23.0294372515229 18.5294372515229,19 23.5,19 28.4705627484771,19 32.5,23.0294372515229 32.5,28z","id":"path-694","fill":"none","stroke-width":1,"stroke":"#FFFFFF","stroke-opacity":0.74,"stroke-linecap":"round","stroke-linejoin":"round"},{"nodeType":"path","d":"M30,28C30,31.5898508739002 27.0898508739002,34.5 23.5,34.5 19.9101491260998,34.5 17,31.5898508739002 17,28 17,24.4101491260998 19.9101491260998,21.5 23.5,21.5 27.0898508739002,21.5 30,24.4101491260998 30,28z","id":"path-695","fill":"url(#gradient-fill-688)","stroke-width":1,"stroke":"#000000","stroke-opacity":0.24,"stroke-linecap":"round","stroke-linejoin":"round"}],"className":"uneventable"}],"className":"eventable"},"commandset-313":{"nodeType":"g","children":[{"nodeType":"text","font-family":"Open Sans Charset1_ 6mxB103C923","font-size":"23px","fill":"#000000","fill-opacity":1,"children":[{"nodeType":"tspan","x":"43 56 65 79 92","y":37,"children":["True"]}]}]},"commandset-314":{"nodeType":"g","children":[{"nodeType":"text","font-family":"Open Sans Charset1_ 6mxB103C923","font-size":"23px","fill":"#000000","fill-opacity":1,"children":[{"nodeType":"tspan","x":"43 55 68 74 85 98","y":37,"children":["False"]}]}]},"commandset-315":{"nodeType":"g","children":[{"nodeType":"g","id":"shape-696","children":[{"nodeType":"path","d":"M0,0L843,0 843,154 0,154z","id":"path-696","fill":"none"}]},{"nodeType":"g","id":"shape-697","children":[{"nodeType":"use","transform":[{"type":"rotate","args":[0]}],"id":"text-697","data-reference-type":"text","data-reference-id":"01","data-shadow":false,"data-rotation":0,"x":0,"y":0}],"className":"uneventable"}],"className":"eventable"},"commandset-316":{"nodeType":"g","children":[{"nodeType":"text","font-family":"ArticulateBold CharBold64F68A33","font-size":"31px","fill":"#376092","fill-opacity":1,"children":[{"nodeType":"tspan","x":"10 27 36 48 67 84 96 105 124 143 160 169 178 195 223 240 252 269 288 305 319 333 342 351 365 374 391 400 414 433 450 462 479 498 507 521 540 568 596 615 634 643","y":34,"children":["Situational awareness is a shared common "]}]},{"nodeType":"text","font-family":"ArticulateBold CharBold64F68A33","font-size":"31px","fill":"#376092","fill-opacity":1,"children":[{"nodeType":"tspan","x":"10 29 48 67 84 96 110 122 139 158 177 186 205 224 233 252 264 273 285 302 316 333 342 351 370 379 393 407 426 440 454 463 482 501 510 529 541 550 569 588 600 617 636 648 657 674 683 692 711 723 742 761 770 787 815 829 838","y":70,"children":["understanding of task, discussion of potential problems "]}]},{"nodeType":"text","font-family":"ArticulateBold CharBold64F68A33","font-size":"31px","fill":"#376092","fill-opacity":1,"children":[{"nodeType":"tspan","x":"10 27 46 65 74 88 107 126 138 147 166 185 202 221 235 244 261 275 284 293 321 340 359 368 380 399 411 420 439 458 467 484 503 522 531 543 560 579 598 610 622 631 650 669 678 697 714 723 735 752 769 797 806","y":106,"children":["and contingencies, monitoring and reporting by team "]}]},{"nodeType":"text","font-family":"ArticulateBold CharBold64F68A33","font-size":"31px","fill":"#376092","fill-opacity":1,"children":[{"nodeType":"tspan","x":"10 38 55 83 102 119 131 145 154","y":142,"children":["members:"]}]}]},"commandset-317":{"nodeType":"g","children":[{"nodeType":"defs","children":[{"nodeType":"filter","id":"filter-699","children":[{"nodeType":"feFlood","result":"floodOut","flood-color":"#000000","flood-opacity":0.84},{"nodeType":"feGaussianBlur","result":"gaussOut","in":"SourceAlpha","stdDeviation":[1.0499999523162842,1.0499999523162842]},{"nodeType":"feComposite","in":"floodOut","in2":"gaussOut","operator":"in"}],"filterUnits":"userSpaceOnUse","x":-6.75,"y":-6.75,"width":641.5,"height":78.5}]},{"nodeType":"use","transform":[{"type":"translate","args":[0,0]},{"type":"scale","args":[1,1]}],"xlink:href":"#pathwrap-698","filter":"url(#filter-699)","data-angle":45,"data-distance":3,"data-height":65,"data-scale":1,"data-adornment-type":"drop-shadow","data-width":628},{"nodeType":"g","id":"pathwrap-698","children":[{"nodeType":"g","id":"shape-700","children":[{"nodeType":"path","d":"M0,0L628,0 628,65 0,65z","id":"path-700","fill":"none"}]},{"nodeType":"g","id":"shape-701","children":[{"nodeType":"use","transform":[{"type":"rotate","args":[0]}],"id":"text-701","data-reference-type":"text","data-reference-id":"01","data-shadow":false,"data-rotation":0,"x":0,"y":0}],"className":"uneventable"}]}],"className":"eventable"},"commandset-318":{"nodeType":"g","children":[{"nodeType":"text","font-family":"Open SansBold CharsBold3EB52B46","font-size":"40px","fill":"#FFFFFF","fill-opacity":1,"children":[{"nodeType":"tspan","x":"10 42 68 80 100 110 133 143 163 173 195 207 224 250 274 291 303 328 354 378 390 400 428 462 486 504 528 554 578 598 618","y":48,"children":["Quiz 4 – Situational Awareness"]}]}]},"commandset-319":{"nodeType":"g","children":[{"nodeType":"path","d":"M24,0L945.60009765625,0 945.60009765625,369.962951660156 24,369.962951660156z","id":"path-702","fill":"none"}],"className":"eventable"},"commandset-320":{"nodeType":"g","children":[{"nodeType":"defs","children":[{"nodeType":"linearGradient","gradientTransform":[{"type":"translate","args":[0.77777777777777779,1.0555555555555556]},{"type":"translate","args":[-0.80555555555555558,-1.0555555555555556]},{"type":"scale","args":[1,1]},{"type":"rotate","args":[90,0.5,0.5]}],"id":"gradient-fill-703","children":[{"nodeType":"stop","offset":"0%","stop-color":"#EDEDED","stop-opacity":1},{"nodeType":"stop","offset":"0%","stop-color":"#EDEDED","stop-opacity":1},{"nodeType":"stop","offset":"100%","stop-color":"#F2F2F2","stop-opacity":1},{"nodeType":"stop","offset":"100%","stop-color":"#F2F2F2","stop-opacity":1}]}]},{"nodeType":"g","id":"shape-704","children":[{"nodeType":"path","d":"M911.600037,1E-06C917.122925,-9E-06 921.600037,4.477136 921.600037,9.999996 921.600037,9.999998 921.600037,10.000001 921.600037,10.000003L921.600037,10.000003L921.600037,45.999996C921.600037,51.522842 917.122925,55.999996 911.600098,55.999996L911.600098,55.999996L10.000003,55.999996C4.477157,56 3E-06,51.52285 1E-06,46.000004L1E-06,46.000004L0,10.000006C-4E-06,4.47716 4.477144,5E-06 9.99999,-1E-06z","id":"path-704","fill":"#FFFFFF","fill-opacity":0}]},{"nodeType":"g","id":"shape-705","children":[{"nodeType":"use","transform":[{"type":"rotate","args":[0]}],"id":"text-705","data-reference-type":"text","data-reference-id":"01","data-shadow":false,"data-rotation":0,"x":0,"y":0}],"className":"uneventable"},{"nodeType":"g","id":"shape-706","children":[{"nodeType":"path","d":"M35,28C35,34.3512746230541 29.8512746230541,39.5 23.5,39.5 17.1487253769459,39.5 12,34.3512746230541 12,28 12,21.6487253769459 17.1487253769459,16.5 23.5,16.5 29.8512746230541,16.5 35,21.6487253769459 35,28z","id":"path-706","fill":"#F0F0F0","fill-opacity":1,"stroke-width":3,"stroke":"#000000","stroke-opacity":0.24,"stroke-linecap":"flat","stroke-linejoin":"round"},{"nodeType":"path","d":"M32.5,28C32.5,32.9705627484771 28.4705627484771,37 23.5,37 18.5294372515229,37 14.5,32.9705627484771 14.5,28 14.5,23.0294372515229 18.5294372515229,19 23.5,19 28.4705627484771,19 32.5,23.0294372515229 32.5,28z","id":"path-707","fill":"url(#gradient-fill-703)"},{"nodeType":"path","d":"M32.5,28C32.5,32.9705627484771 28.4705627484771,37 23.5,37 18.5294372515229,37 14.5,32.9705627484771 14.5,28 14.5,23.0294372515229 18.5294372515229,19 23.5,19 28.4705627484771,19 32.5,23.0294372515229 32.5,28z","id":"path-708","fill":"none","stroke-width":1,"stroke":"#FFFFFF","stroke-opacity":0.74,"stroke-linecap":"round","stroke-linejoin":"round"}],"className":"uneventable"}],"className":"eventable"},"commandset-321":{"nodeType":"g","children":[{"nodeType":"defs","children":[{"nodeType":"linearGradient","gradientTransform":[{"type":"translate","args":[0.77777777777777779,1.0555555555555556]},{"type":"translate","args":[-0.80555555555555558,-1.0555555555555556]},{"type":"scale","args":[1,1]},{"type":"rotate","args":[90,0.5,0.5]}],"id":"gradient-fill-709","children":[{"nodeType":"stop","offset":"0%","stop-color":"#EDEDED","stop-opacity":1},{"nodeType":"stop","offset":"0%","stop-color":"#EDEDED","stop-opacity":1},{"nodeType":"stop","offset":"100%","stop-color":"#F2F2F2","stop-opacity":1},{"nodeType":"stop","offset":"100%","stop-color":"#F2F2F2","stop-opacity":1}]},{"nodeType":"linearGradient","gradientTransform":[{"type":"translate","args":[1.3076923076923077,1.6923076923076923]},{"type":"translate","args":[-1.3076923076923077,-1.6538461538461537]},{"type":"scale","args":[1,1]},{"type":"rotate","args":[90,0.5,0.5]}],"id":"gradient-fill-710","children":[{"nodeType":"stop","offset":"0%","stop-color":"#629FCC","stop-opacity":1},{"nodeType":"stop","offset":"0%","stop-color":"#629FCC","stop-opacity":1},{"nodeType":"stop","offset":"100%","stop-color":"#3B60AB","stop-opacity":1},{"nodeType":"stop","offset":"100%","stop-color":"#3B60AB","stop-opacity":1}]}]},{"nodeType":"g","id":"shape-711","children":[{"nodeType":"path","d":"M911.600037,1E-06C917.122925,-9E-06 921.600037,4.477136 921.600037,9.999996 921.600037,9.999998 921.600037,10.000001 921.600037,10.000003L921.600037,10.000003L921.600037,45.999996C921.600037,51.522842 917.122925,55.999996 911.600098,55.999996L911.600098,55.999996L10.000003,55.999996C4.477157,56 3E-06,51.52285 1E-06,46.000004L1E-06,46.000004L0,10.000006C-4E-06,4.47716 4.477144,5E-06 9.99999,-1E-06z","id":"path-711","fill":"#FFFFFF","fill-opacity":0}]},{"nodeType":"g","id":"shape-712","children":[{"nodeType":"use","transform":[{"type":"rotate","args":[0]}],"id":"text-712","data-reference-type":"text","data-reference-id":"01","data-shadow":false,"data-rotation":0,"x":0,"y":0}],"className":"uneventable"},{"nodeType":"g","id":"shape-713","children":[{"nodeType":"path","d":"M35,28C35,34.3512746230541 29.8512746230541,39.5 23.5,39.5 17.1487253769459,39.5 12,34.3512746230541 12,28 12,21.6487253769459 17.1487253769459,16.5 23.5,16.5 29.8512746230541,16.5 35,21.6487253769459 35,28z","id":"path-713","fill":"#F0F0F0","fill-opacity":1,"stroke-width":3,"stroke":"#000000","stroke-opacity":0.24,"stroke-linecap":"flat","stroke-linejoin":"round"},{"nodeType":"path","d":"M32.5,28C32.5,32.9705627484771 28.4705627484771,37 23.5,37 18.5294372515229,37 14.5,32.9705627484771 14.5,28 14.5,23.0294372515229 18.5294372515229,19 23.5,19 28.4705627484771,19 32.5,23.0294372515229 32.5,28z","id":"path-714","fill":"url(#gradient-fill-709)"},{"nodeType":"path","d":"M32.5,28C32.5,32.9705627484771 28.4705627484771,37 23.5,37 18.5294372515229,37 14.5,32.9705627484771 14.5,28 14.5,23.0294372515229 18.5294372515229,19 23.5,19 28.4705627484771,19 32.5,23.0294372515229 32.5,28z","id":"path-715","fill":"none","stroke-width":1,"stroke":"#FFFFFF","stroke-opacity":0.74,"stroke-linecap":"round","stroke-linejoin":"round"},{"nodeType":"path","d":"M30,28C30,31.5898508739002 27.0898508739002,34.5 23.5,34.5 19.9101491260998,34.5 17,31.5898508739002 17,28 17,24.4101491260998 19.9101491260998,21.5 23.5,21.5 27.0898508739002,21.5 30,24.4101491260998 30,28z","id":"path-716","fill":"url(#gradient-fill-710)","stroke-width":1,"stroke":"#000000","stroke-opacity":0.24,"stroke-linecap":"round","stroke-linejoin":"round"}],"className":"uneventable"}],"className":"eventable"},"commandset-322":{"nodeType":"g","children":[{"nodeType":"defs","children":[{"nodeType":"filter","id":"filter-718","children":[{"nodeType":"feFlood","result":"floodOut","flood-color":"#1DC7F4","flood-opacity":0.8},{"nodeType":"feGaussianBlur","result":"gaussOut","in":"SourceAlpha","stdDeviation":[3.5,3.5]},{"nodeType":"feComposite","in":"floodOut","in2":"gaussOut","operator":"in"}],"filterUnits":"userSpaceOnUse","x":-22.5,"y":-22.5,"width":966.6,"height":101},{"nodeType":"linearGradient","gradientTransform":[{"type":"translate","args":[0.77777777777777779,1.0555555555555556]},{"type":"translate","args":[-0.80555555555555558,-1.0555555555555556]},{"type":"scale","args":[1,1]},{"type":"rotate","args":[90,0.5,0.5]}],"id":"gradient-fill-719","children":[{"nodeType":"stop","offset":"0%","stop-color":"#EDEDED","stop-opacity":1},{"nodeType":"stop","offset":"0%","stop-color":"#EDEDED","stop-opacity":1},{"nodeType":"stop","offset":"100%","stop-color":"#F2F2F2","stop-opacity":1},{"nodeType":"stop","offset":"100%","stop-color":"#F2F2F2","stop-opacity":1}]}]},{"nodeType":"g","id":"shape-720","children":[{"nodeType":"path","d":"M911.600037,1E-06C917.122925,-9E-06 921.600037,4.477136 921.600037,9.999996 921.600037,9.999998 921.600037,10.000001 921.600037,10.000003L921.600037,10.000003L921.600037,45.999996C921.600037,51.522842 917.122925,55.999996 911.600098,55.999996L911.600098,55.999996L10.000003,55.999996C4.477157,56 3E-06,51.52285 1E-06,46.000004L1E-06,46.000004L0,10.000006C-4E-06,4.47716 4.477144,5E-06 9.99999,-1E-06z","id":"path-720","fill":"#FFFFFF","fill-opacity":0}],"className":"uneventable"},{"nodeType":"g","id":"shape-721","children":[{"nodeType":"path","d":"M911.600037,1E-06C917.122925,-9E-06 921.600037,4.477136 921.600037,9.999996 921.600037,9.999998 921.600037,10.000001 921.600037,10.000003L921.600037,10.000003L921.600037,45.999996C921.600037,51.522842 917.122925,55.999996 911.600098,55.999996L911.600098,55.999996L10.000003,55.999996C4.477157,56 3E-06,51.52285 1E-06,46.000004L1E-06,46.000004L0,10.000006C-4E-06,4.47716 4.477144,5E-06 9.99999,-1E-06z","id":"path-721","fill":"#0DDAEF","fill-opacity":0.24}]},{"nodeType":"g","id":"shape-722","children":[{"nodeType":"use","transform":[{"type":"rotate","args":[0]}],"id":"text-722","data-reference-type":"text","data-reference-id":"01","data-shadow":false,"data-rotation":0,"x":0,"y":0}],"className":"uneventable"},{"nodeType":"use","transform":[{"type":"translate","args":[0,0]},{"type":"scale","args":[1,1]}],"xlink:href":"#pathwrap-717","filter":"url(#filter-718)","data-angle":0,"data-distance":0,"data-height":56,"data-scale":1,"data-adornment-type":"drop-shadow","data-width":921.6},{"nodeType":"g","id":"pathwrap-717","children":[{"nodeType":"path","d":"M35,28C35,34.3512746230541 29.8512746230541,39.5 23.5,39.5 17.1487253769459,39.5 12,34.3512746230541 12,28 12,21.6487253769459 17.1487253769459,16.5 23.5,16.5 29.8512746230541,16.5 35,21.6487253769459 35,28z","id":"path-723","fill":"#F0F0F0","fill-opacity":1,"stroke-width":3,"stroke":"#000000","stroke-opacity":0.24,"stroke-linecap":"flat","stroke-linejoin":"round"},{"nodeType":"path","d":"M32.5,28C32.5,32.9705627484771 28.4705627484771,37 23.5,37 18.5294372515229,37 14.5,32.9705627484771 14.5,28 14.5,23.0294372515229 18.5294372515229,19 23.5,19 28.4705627484771,19 32.5,23.0294372515229 32.5,28z","id":"path-724","fill":"url(#gradient-fill-719)"},{"nodeType":"path","d":"M32.5,28C32.5,32.9705627484771 28.4705627484771,37 23.5,37 18.5294372515229,37 14.5,32.9705627484771 14.5,28 14.5,23.0294372515229 18.5294372515229,19 23.5,19 28.4705627484771,19 32.5,23.0294372515229 32.5,28z","id":"path-725","fill":"none","stroke-width":1,"stroke":"#FFFFFF","stroke-opacity":0.74,"stroke-linecap":"round","stroke-linejoin":"round"}],"className":"uneventable"}],"className":"eventable"},"commandset-323":{"nodeType":"g","children":[{"nodeType":"defs","children":[{"nodeType":"filter","id":"filter-727","children":[{"nodeType":"feFlood","result":"floodOut","flood-color":"#1DC7F4","flood-opacity":0.8},{"nodeType":"feGaussianBlur","result":"gaussOut","in":"SourceAlpha","stdDeviation":[3.5,3.5]},{"nodeType":"feComposite","in":"floodOut","in2":"gaussOut","operator":"in"}],"filterUnits":"userSpaceOnUse","x":-22.5,"y":-22.5,"width":966.6,"height":101},{"nodeType":"linearGradient","gradientTransform":[{"type":"translate","args":[0.77777777777777779,1.0555555555555556]},{"type":"translate","args":[-0.80555555555555558,-1.0555555555555556]},{"type":"scale","args":[1,1]},{"type":"rotate","args":[90,0.5,0.5]}],"id":"gradient-fill-728","children":[{"nodeType":"stop","offset":"0%","stop-color":"#EDEDED","stop-opacity":1},{"nodeType":"stop","offset":"0%","stop-color":"#EDEDED","stop-opacity":1},{"nodeType":"stop","offset":"100%","stop-color":"#F2F2F2","stop-opacity":1},{"nodeType":"stop","offset":"100%","stop-color":"#F2F2F2","stop-opacity":1}]},{"nodeType":"linearGradient","gradientTransform":[{"type":"translate","args":[1.3076923076923077,1.6923076923076923]},{"type":"translate","args":[-1.3076923076923077,-1.6538461538461537]},{"type":"scale","args":[1,1]},{"type":"rotate","args":[90,0.5,0.5]}],"id":"gradient-fill-729","children":[{"nodeType":"stop","offset":"0%","stop-color":"#629FCC","stop-opacity":1},{"nodeType":"stop","offset":"0%","stop-color":"#629FCC","stop-opacity":1},{"nodeType":"stop","offset":"100%","stop-color":"#3B60AB","stop-opacity":1},{"nodeType":"stop","offset":"100%","stop-color":"#3B60AB","stop-opacity":1}]}]},{"nodeType":"g","id":"shape-730","children":[{"nodeType":"path","d":"M911.600037,1E-06C917.122925,-9E-06 921.600037,4.477136 921.600037,9.999996 921.600037,9.999998 921.600037,10.000001 921.600037,10.000003L921.600037,10.000003L921.600037,45.999996C921.600037,51.522842 917.122925,55.999996 911.600098,55.999996L911.600098,55.999996L10.000003,55.999996C4.477157,56 3E-06,51.52285 1E-06,46.000004L1E-06,46.000004L0,10.000006C-4E-06,4.47716 4.477144,5E-06 9.99999,-1E-06z","id":"path-730","fill":"#FFFFFF","fill-opacity":0}],"className":"uneventable"},{"nodeType":"g","id":"shape-731","children":[{"nodeType":"path","d":"M911.600037,1E-06C917.122925,-9E-06 921.600037,4.477136 921.600037,9.999996 921.600037,9.999998 921.600037,10.000001 921.600037,10.000003L921.600037,10.000003L921.600037,45.999996C921.600037,51.522842 917.122925,55.999996 911.600098,55.999996L911.600098,55.999996L10.000003,55.999996C4.477157,56 3E-06,51.52285 1E-06,46.000004L1E-06,46.000004L0,10.000006C-4E-06,4.47716 4.477144,5E-06 9.99999,-1E-06z","id":"path-731","fill":"#0DDAEF","fill-opacity":0.24}]},{"nodeType":"g","id":"shape-732","children":[{"nodeType":"use","transform":[{"type":"rotate","args":[0]}],"id":"text-732","data-reference-type":"text","data-reference-id":"01","data-shadow":false,"data-rotation":0,"x":0,"y":0}],"className":"uneventable"},{"nodeType":"use","transform":[{"type":"translate","args":[0,0]},{"type":"scale","args":[1,1]}],"xlink:href":"#pathwrap-726","filter":"url(#filter-727)","data-angle":0,"data-distance":0,"data-height":56,"data-scale":1,"data-adornment-type":"drop-shadow","data-width":921.6},{"nodeType":"g","id":"pathwrap-726","children":[{"nodeType":"path","d":"M35,28C35,34.3512746230541 29.8512746230541,39.5 23.5,39.5 17.1487253769459,39.5 12,34.3512746230541 12,28 12,21.6487253769459 17.1487253769459,16.5 23.5,16.5 29.8512746230541,16.5 35,21.6487253769459 35,28z","id":"path-733","fill":"#F0F0F0","fill-opacity":1,"stroke-width":3,"stroke":"#000000","stroke-opacity":0.24,"stroke-linecap":"flat","stroke-linejoin":"round"},{"nodeType":"path","d":"M32.5,28C32.5,32.9705627484771 28.4705627484771,37 23.5,37 18.5294372515229,37 14.5,32.9705627484771 14.5,28 14.5,23.0294372515229 18.5294372515229,19 23.5,19 28.4705627484771,19 32.5,23.0294372515229 32.5,28z","id":"path-734","fill":"url(#gradient-fill-728)"},{"nodeType":"path","d":"M32.5,28C32.5,32.9705627484771 28.4705627484771,37 23.5,37 18.5294372515229,37 14.5,32.9705627484771 14.5,28 14.5,23.0294372515229 18.5294372515229,19 23.5,19 28.4705627484771,19 32.5,23.0294372515229 32.5,28z","id":"path-735","fill":"none","stroke-width":1,"stroke":"#FFFFFF","stroke-opacity":0.74,"stroke-linecap":"round","stroke-linejoin":"round"},{"nodeType":"path","d":"M30,28C30,31.5898508739002 27.0898508739002,34.5 23.5,34.5 19.9101491260998,34.5 17,31.5898508739002 17,28 17,24.4101491260998 19.9101491260998,21.5 23.5,21.5 27.0898508739002,21.5 30,24.4101491260998 30,28z","id":"path-736","fill":"url(#gradient-fill-729)","stroke-width":1,"stroke":"#000000","stroke-opacity":0.24,"stroke-linecap":"round","stroke-linejoin":"round"}],"className":"uneventable"}],"className":"eventable"},"commandset-324":{"nodeType":"g","children":[{"nodeType":"text","font-family":"Open Sans Charset1_ 6mxB103C923","font-size":"23px","fill":"#000000","fill-opacity":1,"children":[{"nodeType":"tspan","x":"43 49 64 70 76 91 100 113 119 128 141 152 166 180 194 205 211 225 231 244 250 263 277 291 297 310 321 332 346 360 374 382 395 409 415 428 434 442 456 462 475 488 499 513 519 533 541 555 568 577 583 596 610 624 630 638 652 665 671 685 698 706 712 725 739 747","y":37,"children":["\\tA.\\tAre\\tresponsible\\tand\\taccountable\\tto\\teach\\tother\\tand\\tthe\\tpatient"]}]}]},"commandset-325":{"nodeType":"g","children":[{"nodeType":"text","font-family":"Open Sans Charset1_ 6mxB103C923","font-size":"23px","fill":"#000000","fill-opacity":1,"children":[{"nodeType":"tspan","x":"43 49 64 70 76 91 100 113 119 128 141 152 166 180 194 205 211 225 231 244 250 258 272 281 287 299 313 327 345 351 365 378 384 402 416 429 437 443 452 465 476 490 504 513 524 537 548 554 567 579 585 596 604 610 623 637 651 657 671 685 703 709 717 731 737 750 761 772 785 796 807 813 821 835 848 869","y":37,"children":["\\tB.\\tAre\\tresponsible\\tfor\\tknowing\\twhat\\tresources\\texist\\tand\\thow\\tto\\taccess\\tthem"]}]}]},"commandset-326":{"nodeType":"g","children":[{"nodeType":"text","font-family":"Open Sans Charset1_ 6mxB103C923","font-size":"23px","fill":"#000000","fill-opacity":1,"children":[{"nodeType":"tspan","x":"43 49 64 70 76 91 100 113 119 132 143 154 168 182 196 204 217 231 237 250 256 270 284 290 302 308 316 330 339 345 353 367 380 386 395 401 407 421 435 441 453 459 473 487 500 506 512 520 533 544 556 567","y":37,"children":["\\tC.\\tAre\\taccountable\\tonly\\tfor\\ttheir\\tindividual\\ttasks"]}]}]},"commandset-327":{"nodeType":"g","children":[{"nodeType":"text","font-family":"Open Sans Charset1_ 6mxB103C923","font-size":"23px","fill":"#000000","fill-opacity":1,"children":[{"nodeType":"tspan","x":"43 49 66 72 78 93 107 128 149 163 177 183 194 207 215 228 234 247 261 275 281 292 306 319 328 341 347 359 373 387 405 411 424 438 451 464 470 488 494 502 516 522 536 544 558 571 580 586 607 620 641 655 668 677 688 694 708 716 722 730 744 757 763 771 784 797 818","y":37,"children":["\\tD.\\tCommunicate\\tand\\tshare\\tknowledge\\twith\\tother\\tmembers\\tof\\tthe\\tteam"]}]}]},"commandset-328":{"nodeType":"g","children":[{"nodeType":"defs","children":[{"nodeType":"linearGradient","gradientTransform":[{"type":"translate","args":[0.77777777777777779,1.0555555555555556]},{"type":"translate","args":[-0.80555555555555558,-1.0555555555555556]},{"type":"scale","args":[1,1]},{"type":"rotate","args":[90,0.5,0.5]}],"id":"gradient-fill-737","children":[{"nodeType":"stop","offset":"0%","stop-color":"#EDEDED","stop-opacity":1},{"nodeType":"stop","offset":"0%","stop-color":"#EDEDED","stop-opacity":1},{"nodeType":"stop","offset":"100%","stop-color":"#F2F2F2","stop-opacity":1},{"nodeType":"stop","offset":"100%","stop-color":"#F2F2F2","stop-opacity":1}]},{"nodeType":"linearGradient","gradientTransform":[{"type":"translate","args":[-0.75,1.2500000745058104]},{"type":"translate","args":[0.5,-1.562500093132263]},{"type":"scale","args":[1.5,1.8750001117587156]},{"type":"rotate","args":[0,0.5,0.5]}],"id":"gradient-fill-738","children":[{"nodeType":"stop","offset":"0%","stop-color":"#FAFFE6","stop-opacity":1},{"nodeType":"stop","offset":"0%","stop-color":"#FAFFE6","stop-opacity":1},{"nodeType":"stop","offset":"100%","stop-color":"#009100","stop-opacity":1},{"nodeType":"stop","offset":"100%","stop-color":"#009100","stop-opacity":1}]}]},{"nodeType":"g","id":"shape-739","childre
[truncated: 31,094 more chars]
