# Supplementary material for: Code Response Training: Improving Interprofessional Communication
Source: MedEdPORTAL. 2021 May 19;17:11155. doi: 10.15766/mep_2374-8265.11155 (PMC8131416; doi:10.15766/mep_2374-8265.11155)
Supplement: Supplementary file 1 — Module 1 Patient Safety Fundamentals folderModule 2 Communication and Teamwork folderModule 3 Pulling It Together folderModule Instructions.docxFacilitators Guide.docxSimulation Case 1.docxSimulation Case 2.docxEquipment Checklist.docxObserver Checklist.docxDebriefing Guide.docxPostcourse Evaluation.docxShort-Term Follow-Up Activity.docxLong-Term Follow-Up Activity.docx [file mep_2374-8265.11155-s001.zip › A. Module 1 Patient Safety Fundamentals/html5/lib/scripts/bootstrapper.min.js]

/*! ds-bootstrap - v1.0.0.__BUILD_NUMBER__ - 2021-01-20 8:51pm UTC
* Copyright (c) 2021 ; Not Licensed */!function(a){function t(t){for(var e,n,i=t[0],r=t[1],o=0,s=[];o<i.length;o++)n=i[o],Object.prototype.hasOwnProperty.call(l,n)&&l[n]&&s.push(l[n][0]),l[n]=0;for(e in r)Object.prototype.hasOwnProperty.call(r,e)&&(a[e]=r[e]);for(u&&u(t);s.length;)s.shift()()}var n={},l={0:0};function r(t){if(n[t])return n[t].exports;var e=n[t]={i:t,l:!1,exports:{}};return a[t].call(e.exports,e,e.exports,r),e.l=!0,e.exports}r.e=function(){return Promise.resolve()},r.m=a,r.c=n,r.d=function(t,e,n){r.o(t,e)||Object.defineProperty(t,e,{enumerable:!0,get:n})},r.r=function(t){"undefined"!=typeof Symbol&&Symbol.toStringTag&&Object.defineProperty(t,Symbol.toStringTag,{value:"Module"}),Object.defineProperty(t,"__esModule",{value:!0})},r.t=function(e,t){if(1&t&&(e=r(e)),8&t)return e;if(4&t&&"object"==typeof e&&e&&e.__esModule)return e;var n=Object.create(null);if(r.r(n),Object.defineProperty(n,"default",{enumerable:!0,value:e}),2&t&&"string"!=typeof e)for(var i in e)r.d(n,i,function(t){return e[t]}.bind(null,i));return n},r.n=function(t){var e=t&&t.__esModule?function(){return t.default}:function(){return t};return r.d(e,"a",e),e},r.o=function(t,e){return Object.prototype.hasOwnProperty.call(t,e)},r.p="",r.oe=function(t){throw console.error(t),t};var e=window.webpackJsonp=window.webpackJsonp||[],i=e.push.bind(e);e.push=t,e=e.slice();for(var o=0;o<e.length;o++)t(e[o]);var u=i;r(r.s=57)}([function(t,b,w){(function(m,y){var A;
/**
 * @license
 * lodash 3.10.1 (Custom Build) <https://lodash.com/>
 * Build: `lodash modern -o ./lodash.js`
 * Copyright 2012-2015 The Dojo Foundation <http://dojofoundation.org/>
 * Based on Underscore.js 1.8.3 <http://underscorejs.org/LICENSE>
 * Copyright 2009-2015 Jeremy Ashkenas, DocumentCloud and Investigative Reporters & Editors
 * Available under MIT license <https://lodash.com/license>
 */(function(){var gr,t,e,mr="3.10.1",yr=1,Ar=2,br=4,wr=8,Sr=16,Er=32,Tr=64,xr=128,_r=256,Cr=30,kr="...",Or=150,Rr=16,Mr=200,Ir=1,Lr=2,Pr="Expected a function",Dr="__lodash_placeholder__",Nr="[object Arguments]",Vr="[object Array]",Fr="[object Boolean]",Hr="[object Date]",jr="[object Error]",Br="[object Function]",n="[object Map]",Ur="[object Number]",Wr="[object Object]",zr="[object RegExp]",i="[object Set]",qr="[object String]",r="[object WeakMap]",Gr="[object ArrayBuffer]",Xr="[object Float32Array]",Yr="[object Float64Array]",Jr="[object Int8Array]",Kr="[object Int16Array]",$r="[object Int32Array]",Qr="[object Uint8Array]",Zr="[object Uint8ClampedArray]",to="[object Uint16Array]",eo="[object Uint32Array]",no=/\b__p \+= '';/g,io=/\b(__p \+=) '' \+/g,ro=/(__e\(.*?\)|\b__t\)) \+\n'';/g,oo=/&(?:amp|lt|gt|quot|#39|#96);/g,so=/[&<>"'`]/g,ao=RegExp(oo.source),lo=RegExp(so.source),uo=/<%-([\s\S]+?)%>/g,co=/<%([\s\S]+?)%>/g,ho=/<%=([\s\S]+?)%>/g,fo=/\.|\[(?:[^[\]]*|(["'])(?:(?!\1)[^\n\\]|\\.)*?\1)\]/,po=/^\w*$/,vo=/[^.[\]]+|\[(?:(-?\d+(?:\.\d+)?)|(["'])((?:(?!\2)[^\n\\]|\\.)*?)\2)\]/g,go=/^[:!,]|[\\^$.*+?()[\]{}|\/]|(^[0-9a-fA-Fnrtuvx])|([\n\r\u2028\u2029])/g,mo=RegExp(go.source),yo=/[\u0300-\u036f\ufe20-\ufe23]/g,Ao=/\\(\\)?/g,bo=/\$\{([^\\}]*(?:\\.[^\\}]*)*)\}/g,wo=/\w*$/,So=/^0[xX]/,Eo=/^\[object .+?Constructor\]$/,To=/^\d+$/,xo=/[\xc0-\xd6\xd8-\xde\xdf-\xf6\xf8-\xff]/g,_o=/($^)/,Co=/['\n\r\u2028\u2029\\]/g,ko=(t="[A-Z\\xc0-\\xd6\\xd8-\\xde]",e="[a-z\\xdf-\\xf6\\xf8-\\xff]+",RegExp(t+"+(?="+t+e+")|"+t+"?"+e+"|"+t+"+|[0-9]+","g")),Oo=["Array","ArrayBuffer","Date","Error","Float32Array","Float64Array","Function","Int8Array","Int16Array","Int32Array","Math","Number","Object","RegExp","Set","String","_","clearTimeout","isFinite","parseFloat","parseInt","setTimeout","TypeError","Uint8Array","Uint8ClampedArray","Uint16Array","Uint32Array","WeakMap"],Ro=-1,Mo={};Mo[Xr]=Mo[Yr]=Mo[Jr]=Mo[Kr]=Mo[$r]=Mo[Qr]=Mo[Zr]=Mo[to]=Mo[eo]=!0,Mo[Nr]=Mo[Vr]=Mo[Gr]=Mo[Fr]=Mo[Hr]=Mo[jr]=Mo[Br]=Mo[n]=Mo[Ur]=Mo[Wr]=Mo[zr]=Mo[i]=Mo[qr]=Mo[r]=!1;var Io={};Io[Nr]=Io[Vr]=Io[Gr]=Io[Fr]=Io[Hr]=Io[Xr]=Io[Yr]=Io[Jr]=Io[Kr]=Io[$r]=Io[Ur]=Io[Wr]=Io[zr]=Io[qr]=Io[Qr]=Io[Zr]=Io[to]=Io[eo]=!0,Io[jr]=Io[Br]=Io[n]=Io[i]=Io[r]=!1;var o={"À":"A","Á":"A","Â":"A","Ã":"A","Ä":"A","Å":"A","à":"a","á":"a","â":"a","ã":"a","ä":"a","å":"a","Ç":"C","ç":"c","Ð":"D","ð":"d","È":"E","É":"E","Ê":"E","Ë":"E","è":"e","é":"e","ê":"e","ë":"e","Ì":"I","Í":"I","Î":"I","Ï":"I","ì":"i","í":"i","î":"i","ï":"i","Ñ":"N","ñ":"n","Ò":"O","Ó":"O","Ô":"O","Õ":"O","Ö":"O","Ø":"O","ò":"o","ó":"o","ô":"o","õ":"o","ö":"o","ø":"o","Ù":"U","Ú":"U","Û":"U","Ü":"U","ù":"u","ú":"u","û":"u","ü":"u","Ý":"Y","ý":"y","ÿ":"y","Æ":"Ae","æ":"ae","Þ":"Th","þ":"th","ß":"ss"},s={"&":"&amp;","<":"&lt;",">":"&gt;",'"':"&quot;","'":"&#39;","`":"&#96;"},a={"&amp;":"&","&lt;":"<","&gt;":">","&quot;":'"',"&#39;":"'","&#96;":"`"},l={function:!0,object:!0},u={0:"x30",1:"x31",2:"x32",3:"x33",4:"x34",5:"x35",6:"x36",7:"x37",8:"x38",9:"x39",A:"x41",B:"x42",C:"x43",D:"x44",E:"x45",F:"x46",a:"x61",b:"x62",c:"x63",d:"x64",e:"x65",f:"x66",n:"x6e",r:"x72",t:"x74",u:"x75",v:"x76",x:"x78"},c={"\\":"\\","'":"'","\n":"n","\r":"r","\u2028":"u2028","\u2029":"u2029"},h=l[typeof b]&&b&&!b.nodeType&&b,d=l[typeof m]&&m&&!m.nodeType&&m,f=h&&d&&"object"==typeof y&&y&&y.Object&&y,p=l[typeof self]&&self&&self.Object&&self,v=l[typeof window]&&window&&window.Object&&window,Lo=(d&&d.exports,f||v!==(this&&this.window)&&v||p||this);function Po(t,e){if(t!==e){var n=null===t,i=t===gr,r=t==t,o=null===e,s=e===gr,a=e==e;if(e<t&&!o||!r||n&&!s&&a||i&&a)return 1;if(t<e&&!n||!a||o&&!i&&r||s&&r)return-1}return 0}function Do(t,e,n){for(var i=t.length,r=n?i:-1;n?r--:++r<i;)if(e(t[r],r,t))return r;return-1}function No(t,e,n){if(e!=e)return Go(t,n);for(var i=n-1,r=t.length;++i<r;)if(t[i]===e)return i;return-1}function Vo(t){return"function"==typeof t||!1}function Fo(t){return null==t?"":t+""}function Ho(t,e){for(var n=-1,i=t.length;++n<i&&-1<e.indexOf(t.charAt(n)););return n}function jo(t,e){for(var n=t.length;n--&&-1<e.indexOf(t.charAt(n)););return n}function Bo(t,e){return Po(t.criteria,e.criteria)||t.index-e.index}function Uo(t){return o[t]}function Wo(t){return s[t]}function zo(t,e,n){return e?t=u[t]:n&&(t=c[t]),"\\"+t}function qo(t){return"\\"+c[t]}function Go(t,e,n){for(var i=t.length,r=e+(n?0:-1);n?r--:++r<i;){var o=t[r];if(o!=o)return r}return-1}function Xo(t){return!!t&&"object"==typeof t}function g(t){return t<=160&&9<=t&&t<=13||32==t||160==t||5760==t||6158==t||8192<=t&&(t<=8202||8232==t||8233==t||8239==t||8287==t||12288==t||65279==t)}function Yo(t,e){for(var n=-1,i=t.length,r=-1,o=[];++n<i;)t[n]===e&&(t[n]=Dr,o[++r]=n);return o}function Jo(t){for(var e=-1,n=t.length;++e<n&&g(t.charCodeAt(e)););return e}function Ko(t){for(var e=t.length;e--&&g(t.charCodeAt(e)););return e}function $o(t){return a[t]}var Qo=function t(e){var O=(e=e?Qo.defaults(Lo.Object(),e,Qo.pick(Lo,Oo)):Lo).Array,n=e.Date,i=e.Error,g=e.Function,r=e.Math,o=e.Number,d=e.Object,m=e.RegExp,s=e.String,y=e.TypeError,a=O.prototype,l=d.prototype,u=s.prototype,c=g.prototype.toString,A=l.hasOwnProperty,h=0,b=l.toString,f=Lo._,p=m("^"+c.call(A).replace(/[\\^$.*+?()[\]{}|]/g,"\\$&").replace(/hasOwnProperty|(function).*?(?=\\\()| for .+?(?=\\\])/g,"$1.*?")+"$"),v=e.ArrayBuffer,w=e.clearTimeout,S=e.parseFloat,E=r.pow,T=l.propertyIsEnumerable,x=Ve(e,"Set"),_=e.setTimeout,C=a.splice,k=e.Uint8Array,R=Ve(e,"WeakMap"),M=r.ceil,I=Ve(d,"create"),L=r.floor,P=Ve(O,"isArray"),D=e.isFinite,N=Ve(d,"keys"),V=r.max,F=r.min,H=Ve(n,"now"),j=e.parseInt,B=r.random,U=o.NEGATIVE_INFINITY,W=o.POSITIVE_INFINITY,z=4294967295,q=z-1,G=z>>>1,X=9007199254740991,Y=R&&new R,J={};function K(t){if(Xo(t)&&!di(t)&&!(t instanceof Z)){if(t instanceof Q)return t;if(A.call(t,"__chain__")&&A.call(t,"__wrapped__"))return en(t)}return new Q(t)}function $(){}function Q(t,e,n){this.__wrapped__=t,this.__actions__=n||[],this.__chain__=!!e}K.support={};function Z(t){this.__wrapped__=t,this.__actions__=[],this.__dir__=1,this.__filtered__=!1,this.__iteratees__=[],this.__takeCount__=W,this.__views__=[]}function tt(){this.__data__={}}function et(t){var e=t?t.length:0;for(this.data={hash:I(null),set:new x};e--;)this.push(t[e])}function nt(t,e){var n=t.data;return("string"==typeof e||gi(e)?n.set.has(e):n.hash[e])?0:-1}function it(t,e){var n=-1,i=t.length;for(e=e||O(i);++n<i;)e[n]=t[n];return e}function rt(t,e){for(var n=-1,i=t.length;++n<i&&!1!==e(t[n],n,t););return t}function ot(t,e){for(var n=-1,i=t.length;++n<i;)if(!e(t[n],n,t))return!1;return!0}function st(t,e){for(var n=-1,i=t.length,r=-1,o=[];++n<i;){var s=t[n];e(s,n,t)&&(o[++r]=s)}return o}function at(t,e){for(var n=-1,i=t.length,r=O(i);++n<i;)r[n]=e(t[n],n,t);return r}function lt(t,e){for(var n=-1,i=e.length,r=t.length;++n<i;)t[r+n]=e[n];return t}function ut(t,e,n,i){var r=-1,o=t.length;for(i&&o&&(n=t[++r]);++r<o;)n=e(n,t[r],r,t);return n}function ct(t,e){for(var n=-1,i=t.length;++n<i;)if(e(t[n],n,t))return!0;return!1}function ht(t,e,n,i){return t!==gr&&A.call(i,n)?t:e}function dt(t,e,n){for(var i=-1,r=Vi(e),o=r.length;++i<o;){var s=r[i],a=t[s],l=n(a,e[s],s,t,e);(l==l?l===a:a!=a)&&(a!==gr||s in t)||(t[s]=l)}return t}function ft(t,e){return null==e?t:vt(e,Vi(e),t)}function pt(t,e){for(var n=-1,i=null==t,r=!i&&He(t),o=r?t.length:0,s=e.length,a=O(s);++n<s;){var l=e[n];a[n]=r?je(l,o)?t[l]:gr:i?gr:t[l]}return a}function vt(t,e,n){n=n||{};for(var i=-1,r=e.length;++i<r;){var o=e[i];n[o]=t[o]}return n}function gt(t,e,n){var i=typeof t;return"function"==i?e===gr?t:te(t,e,n):null==t?ir:"object"==i?Ft(t):e===gr?ur(t):Ht(t,e)}function mt(n,i,r,t,e,o,s){var a;if(r&&(a=e?r(n,t,e):r(n)),a!==gr)return a;if(!gi(n))return n;var l=di(n);if(l){if(a=function(t){var e=t.length,n=new t.constructor(e);return e&&"string"==typeof t[0]&&A.call(t,"index")&&(n.index=t.index,n.input=t.input),n}(n),!i)return it(n,a)}else{var u=b.call(n),c=u==Br;if(u!=Wr&&u!=Nr&&(!c||e))return Io[u]?function(t,e,n){var i=t.constructor;switch(e){case Gr:return ee(t);case Fr:case Hr:return new i(+t);case Xr:case Yr:case Jr:case Kr:case $r:case Qr:case Zr:case to:case eo:var r=t.buffer;return new i(n?ee(r):r,t.byteOffset,t.length);case Ur:case qr:return new i(t);case zr:var o=new i(t.source,wo.exec(t));o.lastIndex=t.lastIndex}return o}(n,u,i):e?n:{};if(a=function(t){var e=t.constructor;return"function"==typeof e&&e instanceof e||(e=d),new e}(c?{}:n),!i)return ft(a,n)}s=s||[];for(var h=(o=o||[]).length;h--;)if(o[h]==n)return s[h];return o.push(n),s.push(a),(l?rt:Mt)(n,function(t,e){a[e]=mt(t,i,r,e,n,o,s)}),a}K.templateSettings={escape:uo,evaluate:co,interpolate:ho,variable:"",imports:{_:K}};var yt=function(t){if(gi(t)){At.prototype=t;var e=new At;At.prototype=gr}return e||{}};function At(){}function bt(t,e,n){if("function"!=typeof t)throw new y(Pr);return _(function(){t.apply(gr,n)},e)}function wt(t,e){var n=t?t.length:0,i=[];if(!n)return i;var r=-1,o=Pe(),s=o===No,a=s&&e.length>=Mr?le(e):null,l=e.length;a&&(o=nt,s=!1,e=a);t:for(;++r<n;){var u=t[r];if(s&&u==u){for(var c=l;c--;)if(e[c]===u)continue t;i.push(u)}else o(e,u,0)<0&&i.push(u)}return i}var St=se(Mt),Et=se(It,!0);function Tt(t,i){var r=!0;return St(t,function(t,e,n){return r=!!i(t,e,n)}),r}function xt(t,i){var r=[];return St(t,function(t,e,n){i(t,e,n)&&r.push(t)}),r}function _t(t,i,e,r){var o;return e(t,function(t,e,n){if(i(t,e,n))return o=r?e:t,!1}),o}function Ct(t,e,n,i){i=i||[];for(var r=-1,o=t.length;++r<o;){var s=t[r];Xo(s)&&He(s)&&(n||di(s)||hi(s))?e?Ct(s,e,n,i):lt(i,s):n||(i[i.length]=s)}return i}var kt=ae(),Ot=ae(!0);function Rt(t,e){return kt(t,e,Fi)}function Mt(t,e){return kt(t,e,Vi)}function It(t,e){return Ot(t,e,Vi)}function Lt(t,e){for(var n=-1,i=e.length,r=-1,o=[];++n<i;){var s=e[n];vi(t[s])&&(o[++r]=s)}return o}function Pt(t,e,n){if(null!=t){n!==gr&&n in Ze(t)&&(e=[n]);for(var i=0,r=e.length;null!=t&&i<r;)t=t[e[i++]];return i&&i==r?t:gr}}function Dt(t,e,n,i,r,o){return t===e||(null==t||null==e||!gi(t)&&!Xo(e)?t!=t&&e!=e:function(t,e,n,i,r,o,s){var a=di(t),l=di(e),u=Vr,c=Vr;a||((u=b.call(t))==Nr?u=Wr:u!=Wr&&(a=Si(t))),l||((c=b.call(e))==Nr?c=Wr:c!=Wr&&(l=Si(e)));var h=u==Wr,d=c==Wr,f=u==c;if(f&&!a&&!h)return function(t,e,n){switch(n){case Fr:case Hr:return+t==+e;case jr:return t.name==e.name&&t.message==e.message;case Ur:return t!=+t?e!=+e:t==+e;case zr:case qr:return t==e+""}return!1}(t,e,u);if(!r){var p=h&&A.call(t,"__wrapped__"),v=d&&A.call(e,"__wrapped__");if(p||v)return n(p?t.value():t,v?e.value():e,i,r,o,s)}if(!f)return!1;s=s||[];for(var g=(o=o||[]).length;g--;)if(o[g]==t)return s[g]==e;o.push(t),s.push(e);var m=(a?function(t,e,n,i,r,o,s){var a=-1,l=t.length,u=e.length;if(l!=u&&!(r&&l<u))return!1;for(;++a<l;){var c=t[a],h=e[a],d=i?i(r?h:c,r?c:h,a):gr;if(d!==gr){if(d)continue;return!1}if(r){if(!ct(e,function(t){return c===t||n(c,t,i,r,o,s)}))return!1}else if(c!==h&&!n(c,h,i,r,o,s))return!1}return!0}:function(t,e,n,i,r,o,s){var a=Vi(t),l=a.length,u=Vi(e).length;if(l!=u&&!r)return!1;for(var c=l;c--;){var h=a[c];if(!(r?h in e:A.call(e,h)))return!1}for(var d=r;++c<l;){h=a[c];var f=t[h],p=e[h],v=i?i(r?p:f,r?f:p,h):gr;if(!(v===gr?n(f,p,i,r,o,s):v))return!1;d=d||"constructor"==h}if(!d){var g=t.constructor,m=e.constructor;if(g!=m&&"constructor"in t&&"constructor"in e&&!("function"==typeof g&&g instanceof g&&"function"==typeof m&&m instanceof m))return!1}return!0})(t,e,n,i,r,o,s);return o.pop(),s.pop(),m}(t,e,Dt,n,i,r,o))}function Nt(t,e,n){var i=e.length,r=i,o=!n;if(null==t)return!r;for(t=Ze(t);i--;){var s=e[i];if(o&&s[2]?s[1]!==t[s[0]]:!(s[0]in t))return!1}for(;++i<r;){var a=(s=e[i])[0],l=t[a],u=s[1];if(o&&s[2]){if(l===gr&&!(a in t))return!1}else{var c=n?n(l,u,a):gr;if(!(c===gr?Dt(u,l,n,!0):c))return!1}}return!0}function Vt(t,i){var r=-1,o=He(t)?O(t.length):[];return St(t,function(t,e,n){o[++r]=i(t,e,n)}),o}function Ft(t){var e=Ne(t);if(1==e.length&&e[0][2]){var n=e[0][0],i=e[0][1];return function(t){return null!=t&&t[n]===i&&(i!==gr||n in Ze(t))}}return function(t){return Nt(t,e)}}function Ht(n,i){var r=di(n),o=Ue(n)&&qe(i),s=n+"";return n=tn(n),function(t){if(null==t)return!1;var e=s;if(t=Ze(t),(r||!o)&&!(e in t)){if(null==(t=1==n.length?t:Pt(t,zt(n,0,-1))))return!1;e=hn(n),t=Ze(t)}return t[e]===i?i!==gr||e in t:Dt(i,t[e],gr,!0)}}function jt(e){return function(t){return null==t?gr:t[e]}}function Bt(t,e){for(var n=t?e.length:0;n--;){var i=e[n];if(i!=r&&je(i)){var r=i;C.call(t,i,1)}}return t}function Ut(t,e){return t+L(B()*(e-t+1))}var Wt=Y?function(t,e){return Y.set(t,e),t}:ir;function zt(t,e,n){var i=-1,r=t.length;(e=null!=e&&+e||0)<0&&(e=r<-e?0:r+e),(n=n===gr||r<n?r:+n||0)<0&&(n+=r),r=n<e?0:n-e>>>0,e>>>=0;for(var o=O(r);++i<r;)o[i]=t[i+e];return o}function qt(t,i){var r;return St(t,function(t,e,n){return!(r=i(t,e,n))}),!!r}function Gt(t,e){var n=t.length;for(t.sort(e);n--;)t[n]=t[n].value;return t}function Xt(t,n,i){var e=Me(),r=-1;return n=at(n,function(t){return e(t)}),Gt(Vt(t,function(e){return{criteria:at(n,function(t){return t(e)}),index:++r,value:e}}),function(t,e){return function(t,e,n){for(var i=-1,r=t.criteria,o=e.criteria,s=r.length,a=n.length;++i<s;){var l=Po(r[i],o[i]);if(l){if(a<=i)return l;var u=n[i];return l*("asc"===u||!0===u?1:-1)}}return t.index-e.index}(t,e,i)})}function Yt(t,e){var n=-1,i=Pe(),r=t.length,o=i===No,s=o&&Mr<=r,a=s?le():null,l=[];a?(i=nt,o=!1):(s=!1,a=e?[]:l);t:for(;++n<r;){var u=t[n],c=e?e(u,n,t):u;if(o&&u==u){for(var h=a.length;h--;)if(a[h]===c)continue t;e&&a.push(c),l.push(u)}else i(a,c,0)<0&&((e||s)&&a.push(c),l.push(u))}return l}function Jt(t,e){for(var n=-1,i=e.length,r=O(i);++n<i;)r[n]=t[e[n]];return r}function Kt(t,e,n,i){for(var r=t.length,o=i?r:-1;(i?o--:++o<r)&&e(t[o],o,t););return n?zt(t,i?0:o,i?o+1:r):zt(t,i?o+1:0,i?r:o)}function $t(t,e){var n=t;n instanceof Z&&(n=n.value());for(var i=-1,r=e.length;++i<r;){var o=e[i];n=o.func.apply(o.thisArg,lt([n],o.args))}return n}function Qt(t,e,n){var i=0,r=t?t.length:i;if("number"==typeof e&&e==e&&r<=G){for(;i<r;){var o=i+r>>>1,s=t[o];(n?s<=e:s<e)&&null!==s?i=1+o:r=o}return r}return Zt(t,e,ir,n)}function Zt(t,e,n,i){e=n(e);for(var r=0,o=t?t.length:0,s=e!=e,a=null===e,l=e===gr;r<o;){var u=L((r+o)/2),c=n(t[u]),h=c!==gr,d=c==c;if(s)var f=d||i;else f=a?d&&h&&(i||null!=c):l?d&&(i||h):null!=c&&(i?c<=e:c<e);f?r=u+1:o=u}return F(o,q)}function te(o,s,t){if("function"!=typeof o)return ir;if(s===gr)return o;switch(t){case 1:return function(t){return o.call(s,t)};case 3:return function(t,e,n){return o.call(s,t,e,n)};case 4:return function(t,e,n,i){return o.call(s,t,e,n,i)};case 5:return function(t,e,n,i,r){return o.call(s,t,e,n,i,r)}}return function(){return o.apply(s,arguments)}}function ee(t){var e=new v(t.byteLength);return new k(e).set(new k(t)),e}function ne(t,e,n){for(var i=n.length,r=-1,o=V(t.length-i,0),s=-1,a=e.length,l=O(a+o);++s<a;)l[s]=e[s];for(;++r<i;)l[n[r]]=t[r];for(;o--;)l[s++]=t[r++];return l}function ie(t,e,n){for(var i=-1,r=n.length,o=-1,s=V(t.length-r,0),a=-1,l=e.length,u=O(s+l);++o<s;)u[o]=t[o];for(var c=o;++a<l;)u[c+a]=e[a];for(;++i<r;)u[c+n[i]]=t[o++];return u}function re(a,l){return function(t,i,e){var r=l?l():{};if(i=Me(i,e,3),di(t))for(var n=-1,o=t.length;++n<o;){var s=t[n];a(r,s,i(s,n,t),t)}else St(t,function(t,e,n){a(r,t,i(t,e,n),n)});return r}}function oe(l){return ui(function(t,e){var n=-1,i=null==t?0:e.length,r=2<i?e[i-2]:gr,o=2<i?e[2]:gr,s=1<i?e[i-1]:gr;for("function"==typeof r?(r=te(r,s,5),i-=2):i-=(r="function"==typeof s?s:gr)?1:0,o&&Be(e[0],e[1],o)&&(r=i<3?gr:r,i=1);++n<i;){var a=e[n];a&&l(t,a,r)}return t})}function se(o,s){return function(t,e){var n=t?De(t):0;if(!ze(n))return o(t,e);for(var i=s?n:-1,r=Ze(t);(s?i--:++i<n)&&!1!==e(r[i],i,r););return t}}function ae(l){return function(t,e,n){for(var i=Ze(t),r=n(t),o=r.length,s=l?o:-1;l?s--:++s<o;){var a=r[s];if(!1===e(i[a],a,i))break}return t}}function le(t){return I&&x?new et(t):null}function ue(o){return function(t){for(var e=-1,n=tr(Gi(t)),i=n.length,r="";++e<i;)r=o(r,n[e],e);return r}}function ce(i){return function(){var t=arguments;switch(t.length){case 0:return new i;case 1:return new i(t[0]);case 2:return new i(t[0],t[1]);case 3:return new i(t[0],t[1],t[2]);case 4:return new i(t[0],t[1],t[2],t[3]);case 5:return new i(t[0],t[1],t[2],t[3],t[4]);case 6:return new i(t[0],t[1],t[2],t[3],t[4],t[5]);case 7:return new i(t[0],t[1],t[2],t[3],t[4],t[5],t[6])}var e=yt(i.prototype),n=i.apply(e,t);return gi(n)?n:e}}function he(o){return function t(e,n,i){i&&Be(e,n,i)&&(n=gr);var r=Re(e,o,gr,gr,gr,gr,gr,n);return r.placeholder=t.placeholder,r}}function de(n,i){return ui(function(t){var e=t[0];return null==e?e:(t.push(i),n.apply(gr,t))})}function fe(u,c){return function(t,e,n){if(n&&Be(t,e,n)&&(e=gr),1==(e=Me(e,n,3)).length){var i=function(t,e,n,i){for(var r=-1,o=t.length,s=i,a=s;++r<o;){var l=t[r],u=+e(l);n(u,s)&&(s=u,a=l)}return a}(t=di(t)?t:Qe(t),e,u,c);if(!t.length||i!==c)return i}return r=e,o=u,l=a=s=c,St(t,function(t,e,n){var i=+r(t,e,n);(o(i,a)||i===s&&i===l)&&(a=i,l=t)}),l;var r,o,s,a,l}}function pe(r,o){return function(t,e,n){if(e=Me(e,n,3),di(t)){var i=Do(t,e,o);return-1<i?t[i]:gr}return _t(t,e,r)}}function ve(i){return function(t,e,n){return t&&t.length?Do(t,e=Me(e,n,3),i):-1}}function ge(i){return function(t,e,n){return _t(t,e=Me(e,n,3),i,!0)}}function me(l){return function(){for(var r,o=arguments.length,t=l?o:-1,e=0,s=O(o);l?t--:++t<o;){var n=s[e++]=arguments[t];if("function"!=typeof n)throw new y(Pr);!r&&Q.prototype.thru&&"wrapper"==Le(n)&&(r=new Q([],!0))}for(t=r?-1:o;++t<o;){var i=Le(n=s[t]),a="wrapper"==i?Ie(n):gr;r=a&&We(a[0])&&a[1]==(xr|wr|Er|_r)&&!a[4].length&&1==a[9]?r[Le(a[0])].apply(r,a[3]):1==n.length&&We(n)?r[i]():r.thru(n)}return function(){var t=arguments,e=t[0];if(r&&1==t.length&&di(e)&&e.length>=Mr)return r.plant(e).value();for(var n=0,i=o?s[n].apply(this,t):e;++n<o;)i=s[n].call(this,i);return i}}}function ye(i,r){return function(t,e,n){return"function"==typeof e&&n===gr&&di(t)?i(t,e):r(t,te(e,n,3))}}function Ae(i){return function(t,e,n){return"function"==typeof e&&n===gr||(e=te(e,n,3)),i(t,e,Fi)}}function be(i){return function(t,e,n){return"function"==typeof e&&n===gr||(e=te(e,n,3)),i(t,e)}}function we(s){return function(t,r,e){var o={};return r=Me(r,e,3),Mt(t,function(t,e,n){var i=r(t,e,n);t=s?t:i,o[e=s?i:e]=t}),o}}function Se(i){return function(t,e,n){return t=Fo(t),(i?t:"")+_e(t,e,n)+(i?"":t)}}function Ee(i){var r=ui(function(t,e){var n=Yo(e,r.placeholder);return Re(t,i,gr,e,n)});return r}function Te(u,c){return function(t,e,n,i){var r,o,s,a,l=arguments.length<3;return"function"==typeof e&&i===gr&&di(t)?u(t,e,n,l):(r=t,o=Me(e,i,4),s=n,a=l,c(r,function(t,e,n){s=a?(a=!1,t):o(s,t,e,n)}),s)}}function xe(d,f,p,v,g,m,y,A,b,w){var S=f&xr,E=f&yr,T=f&Ar,x=f&wr,_=f&br,C=f&Sr,k=T?gr:ce(d);return function t(){for(var e=arguments.length,n=e,i=O(e);n--;)i[n]=arguments[n];if(v&&(i=ne(i,v,g)),m&&(i=ie(i,m,y)),x||C){var r=t.placeholder,o=Yo(i,r);if((e-=o.length)<w){var s=A?it(A):gr,a=V(w-e,0);f|=x?Er:Tr,f&=~(x?Tr:Er),_||(f&=~(yr|Ar));var l=[d,f,p,x?i:gr,x?o:gr,x?gr:i,x?gr:o,s,b,a],u=xe.apply(gr,l);return We(d)&&Ke(u,l),u.placeholder=r,u}}var c=E?p:this,h=T?c[d]:d;return A&&(i=function(t,e){for(var n=t.length,i=F(e.length,n),r=it(t);i--;){var o=e[i];t[i]=je(o,n)?r[o]:gr}return t}(i,A)),S&&b<i.length&&(i.length=b),this&&this!==Lo&&this instanceof t&&(h=k||ce(d)),h.apply(c,i)}}function _e(t,e,n){var i=t.length;if((e=+e)<=i||!D(e))return"";var r=e-i;return Ki(n=null==n?" ":n+"",M(r/n.length)).slice(0,r)}function Ce(s,t,a,l){var u=t&yr,c=ce(s);return function t(){for(var e=-1,n=arguments.length,i=-1,r=l.length,o=O(r+n);++i<r;)o[i]=l[i];for(;n--;)o[i++]=arguments[++e];return(this&&this!==Lo&&this instanceof t?c:s).apply(u?a:this,o)}}function ke(t){var n=r[t];return function(t,e){return(e=e!==gr&&+e||0)?(e=E(10,e),n(t*e)/e):n(t)}}function Oe(o){return function(t,e,n,i){var r=Me(n);return null==n&&r===gt?Qt(t,e,o):Zt(t,e,r(n,i,1),o)}}function Re(t,e,n,i,r,o,s,a){var l=e&Ar;if(!l&&"function"!=typeof t)throw new y(Pr);var u=i?i.length:0;if(u||(e&=~(Er|Tr),i=r=gr),u-=r?r.length:0,e&Tr){var c=i,h=r;i=r=gr}var d,f,p,v=l?gr:Ie(t),g=[t,e,n,i,r,c,h,o,s,a];if(v&&(function(t,e){var n=t[1],i=e[1],r=n|i,o=r<xr,s=i==xr&&n==wr||i==xr&&n==_r&&t[7].length<=e[8]||i==(xr|_r)&&n==wr;if(o||s){i&yr&&(t[2]=e[2],r|=n&yr?0:br);var a=e[3];if(a){var l=t[3];t[3]=l?ne(l,a,e[4]):it(a),t[4]=l?Yo(t[3],Dr):it(e[4])}(a=e[5])&&(l=t[5],t[5]=l?ie(l,a,e[6]):it(a),t[6]=l?Yo(t[5],Dr):it(e[6])),(a=e[7])&&(t[7]=it(a)),i&xr&&(t[8]=null==t[8]?e[8]:F(t[8],e[8])),null==t[9]&&(t[9]=e[9]),t[0]=e[0],t[1]=r}}(g,v),e=g[1],a=g[9]),g[9]=null==a?l?0:t.length:V(a-u,0)||0,e==yr)var m=(d=g[0],f=g[2],p=ce(d),function t(){return(this&&this!==Lo&&this instanceof t?p:d).apply(f,arguments)});else m=e!=Er&&e!=(yr|Er)||g[4].length?xe.apply(gr,g):Ce.apply(gr,g);return(v?Wt:Ke)(m,g)}function Me(t,e,n){var i=K.callback||nr;return i=i===nr?gt:i,n?i(t,e,n):i}var Ie=Y?function(t){return Y.get(t)}:lr;function Le(t){for(var e=t.name+"",n=J[e],i=n?n.length:0;i--;){var r=n[i],o=r.func;if(null==o||o==t)return r.name}return e}function Pe(t,e,n){var i=K.indexOf||un;return i=i===un?No:i,t?i(t,e,n):i}var De=jt("length");function Ne(t){for(var e=Ui(t),n=e.length;n--;)e[n][2]=qe(e[n][1]);return e}function Ve(t,e){var n=null==t?gr:t[e];return mi(n)?n:gr}function Fe(t,e,n){null==t||Ue(e,t)||(t=1==(e=tn(e)).length?t:Pt(t,zt(e,0,-1)),e=hn(e));var i=null==t?t:t[e];return null==i?gr:i.apply(t,n)}function He(t){return null!=t&&ze(De(t))}function je(t,e){return t="number"==typeof t||To.test(t)?+t:-1,e=null==e?X:e,-1<t&&t%1==0&&t<e}function Be(t,e,n){if(gi(n)){var i=typeof e;if("number"==i?He(n)&&je(e,n.length):"string"==i&&e in n){var r=n[e];return t==t?t===r:r!=r}}}function Ue(t,e){var n=typeof t;return!!("string"==n&&po.test(t)||"number"==n)||!di(t)&&(!fo.test(t)||null!=e&&t in Ze(e))}function We(t){var e=Le(t),n=K[e];if("function"==typeof n&&e in Z.prototype){if(t===n)return 1;var i=Ie(n);return i&&t===i[0]}}function ze(t){return"number"==typeof t&&-1<t&&t%1==0&&t<=X}function qe(t){return t==t&&!gi(t)}function Ge(t,e){t=Ze(t);for(var n=-1,i=e.length,r={};++n<i;){var o=e[n];o in t&&(r[o]=t[o])}return r}function Xe(t,i){var r={};return Rt(t,function(t,e,n){i(t,e,n)&&(r[e]=t)}),r}var Ye,Je,Ke=(Je=Ye=0,function(t,e){var n=Gn(),i=Rr-(n-Je);if(Je=n,0<i){if(++Ye>=Or)return t}else Ye=0;return Wt(t,e)});function $e(t){for(var e=Fi(t),n=e.length,i=n&&t.length,r=!!i&&ze(i)&&(di(t)||hi(t)),o=-1,s=[];++o<n;){var a=e[o];(r&&je(a,i)||A.call(t,a))&&s.push(a)}return s}function Qe(t){return null==t?[]:He(t)?gi(t)?t:d(t):zi(t)}function Ze(t){return gi(t)?t:d(t)}function tn(t){if(di(t))return t;var r=[];return Fo(t).replace(vo,function(t,e,n,i){r.push(n?i.replace(Ao,"$1"):e||t)}),r}function en(t){return t instanceof Z?t.clone():new Q(t.__wrapped__,t.__chain__,it(t.__actions__))}var nn=ui(function(t,e){return Xo(t)&&He(t)?wt(t,Ct(e,!1,!0)):[]});function rn(t,e,n){return t&&t.length?((n?Be(t,e,n):null==e)&&(e=1),zt(t,e<0?0:e)):[]}function on(t,e,n){var i=t?t.length:0;return i?((n?Be(t,e,n):null==e)&&(e=1),zt(t,0,(e=i-(+e||0))<0?0:e)):[]}var sn=ve(),an=ve(!0);function ln(t){return t?t[0]:gr}function un(t,e,n){var i=t?t.length:0;if(!i)return-1;if("number"==typeof n)n=n<0?V(i+n,0):n;else if(n){var r=Qt(t,e);return r<i&&(e==e?e===t[r]:t[r]!=t[r])?r:-1}return No(t,e,n||0)}var cn=ui(function(t){for(var e=t.length,n=e,i=O(c),r=Pe(),o=r===No,s=[];n--;){var a=t[n]=He(a=t[n])?a:[];i[n]=o&&120<=a.length?le(n&&a):null}var l=t[0],u=-1,c=l?l.length:0,h=i[0];t:for(;++u<c;)if(a=l[u],(h?nt(h,a):r(s,a,0))<0){for(n=e;--n;){var d=i[n];if((d?nt(d,a):r(t[n],a,0))<0)continue t}h&&h.push(a),s.push(a)}return s});function hn(t){var e=t?t.length:0;return e?t[e-1]:gr}var dn=ui(function(t,e){var n=pt(t,e=Ct(e));return Bt(t,e.sort(Po)),n});function fn(t){return rn(t,1)}var pn=Oe(),vn=Oe(!0);var gn=ui(function(t){return Yt(Ct(t,!1,!0))});function mn(t,e,n,i){if(!t||!t.length)return[];null!=e&&"boolean"!=typeof e&&(n=Be(t,e,i=n)?gr:e,e=!1);var r=Me();return null==n&&r===gt||(n=r(n,i,3)),(e&&Pe()===No?function(t,e){for(var n,i=-1,r=t.length,o=-1,s=[];++i<r;){var a=t[i],l=e?e(a,i,t):a;i&&n===l||(n=l,s[++o]=a)}return s}:Yt)(t,n)}function yn(t){if(!t||!t.length)return[];var e=-1,n=0;t=st(t,function(t){return He(t)&&(n=V(t.length,n),1)});for(var i=O(n);++e<n;)i[e]=at(t,jt(e));return i}function An(t,e,n){if(!t||!t.length)return[];var i=yn(t);return null==e?i:(e=te(e,n,4),at(i,function(t){return ut(t,e,gr,!0)}))}var bn=ui(function(t,e){return He(t)?wt(t,e):[]});var wn=ui(yn);function Sn(t,e){var n=-1,i=t?t.length:0,r={};for(!i||e||di(t[0])||(e=[]);++n<i;){var o=t[n];e?r[o]=e[n]:o&&(r[o[0]]=o[1])}return r}var En=ui(function(t){var e=t.length,n=2<e?t[e-2]:gr,i=1<e?t[e-1]:gr;return 2<e&&"function"==typeof n?e-=2:(n=1<e&&"function"==typeof i?(--e,i):gr,i=gr),t.length=e,An(t,n,i)});function Tn(t){var e=K(t);return e.__chain__=!0,e}function xn(t,e,n){return e.call(n,t)}var _n=ui(function(e){return e=Ct(e),this.thru(function(t){return function(t,e){for(var n=-1,i=t.length,r=-1,o=e.length,s=O(i+o);++n<i;)s[n]=t[n];for(;++r<o;)s[n++]=e[r];return s}(di(t)?t:[Ze(t)],e)})});var Cn=ui(function(t,e){return pt(t,Ct(e))}),kn=re(function(t,e,n){A.call(t,n)?++t[n]:t[n]=1});function On(t,e,n){var i=di(t)?ot:Tt;return n&&Be(t,e,n)&&(e=gr),"function"==typeof e&&n===gr||(e=Me(e,n,3)),i(t,e)}function Rn(t,e,n){return(di(t)?st:xt)(t,e=Me(e,n,3))}var Mn=pe(St),In=pe(Et,!0);var Ln=ye(rt,St),Pn=ye(function(t,e){for(var n=t.length;n--&&!1!==e(t[n],n,t););return t},Et),Dn=re(function(t,e,n){A.call(t,n)?t[n].push(e):t[n]=[e]});function Nn(t,e,n,i){var r=t?De(t):0;return ze(r)||(r=(t=zi(t)).length),n="number"!=typeof n||i&&Be(e,n,i)?0:n<0?V(r+n,0):n||0,"string"==typeof t||!di(t)&&wi(t)?n<=r&&-1<t.indexOf(e,n):!!r&&-1<Pe(t,e,n)}var Vn=re(function(t,e,n){t[n]=e}),Fn=ui(function(t,n,i){var r=-1,o="function"==typeof n,s=Ue(n),a=He(t)?O(t.length):[];return St(t,function(t){var e=o?n:s&&null!=t?t[n]:gr;a[++r]=e?e.apply(t,i):Fe(t,n,i)}),a});function Hn(t,e,n){return(di(t)?at:Vt)(t,e=Me(e,n,3))}var jn=re(function(t,e,n){t[n?0:1].push(e)},function(){return[[],[]]});var Bn=Te(ut,St),Un=Te(function(t,e,n,i){var r=t.length;for(i&&r&&(n=t[--r]);r--;)n=e(n,t[r],r,t);return n},Et);function Wn(t,e,n){if(n?Be(t,e,n):null==e)return 0<(i=(t=Qe(t)).length)?t[Ut(0,i-1)]:gr;var i,r=-1,o=Ti(t),s=(i=o.length)-1;for(e=F(!(e<0)&&+e||0,i);++r<e;){var a=Ut(r,s),l=o[a];o[a]=o[r],o[r]=l}return o.length=e,o}function zn(t,e,n){var i=di(t)?ct:qt;return n&&Be(t,e,n)&&(e=gr),"function"==typeof e&&n===gr||(e=Me(e,n,3)),i(t,e)}var qn=ui(function(t,e){if(null==t)return[];var n=e[2];return n&&Be(e[0],e[1],n)&&(e.length=1),Xt(t,Ct(e),[])});var Gn=H||function(){return(new n).getTime()};function Xn(t,e){var n;if("function"!=typeof e){if("function"!=typeof t)throw new y(Pr);var i=t;t=e,e=i}return function(){return 0<--t&&(n=e.apply(this,arguments)),t<=1&&(e=gr),n}}var Yn=ui(function(t,e,n){var i=yr;if(n.length){var r=Yo(n,Yn.placeholder);i|=Er}return Re(t,i,e,n,r)}),Jn=ui(function(t,e){for(var n=-1,i=(e=e.length?Ct(e):Ni(t)).length;++n<i;){var r=e[n];t[r]=Re(t[r],yr,t)}return t}),Kn=ui(function(t,e,n){var i=yr|Ar;if(n.length){var r=Yo(n,Kn.placeholder);i|=Er}return Re(e,i,t,n,r)}),$n=he(wr),Qn=he(Sr);function Zn(i,r,t){var o,s,a,l,u,c,h,d=0,f=!1,p=!0;if("function"!=typeof i)throw new y(Pr);if(r=!(r<0)&&+r||0,!0===t){var v=!0;p=!1}else gi(t)&&(v=!!t.leading,f="maxWait"in t&&V(+t.maxWait||0,r),p="trailing"in t?!!t.trailing:p);function e(t,e){e&&w(e),s=c=h=gr,t&&(d=Gn(),a=i.apply(u,o),c||s||(o=u=gr))}function g(){var t=r-(Gn()-l);t<=0||r<t?e(h,s):c=_(g,t)}function m(){e(p,c)}function n(){if(o=arguments,l=Gn(),u=this,h=p&&(c||!v),!1===f)var t=v&&!c;else{s||v||(d=l);var e=f-(l-d),n=e<=0||f<e;n?(s=s&&w(s),d=l,a=i.apply(u,o)):s=s||_(m,e)}return n&&c?c=w(c):c||r===f||(c=_(g,r)),t&&(n=!0,a=i.apply(u,o)),!n||c||s||(o=u=gr),a}return n.cancel=function(){c&&w(c),s&&w(s),d=0,s=c=h=gr},n}var ti=ui(function(t,e){return bt(t,1,e)}),ei=ui(function(t,e,n){return bt(t,e,n)}),ni=me(),ii=me(!0);function ri(r,o){if("function"!=typeof r||o&&"function"!=typeof o)throw new y(Pr);var s=function(){var t=arguments,e=o?o.apply(this,t):t[0],n=s.cache;if(n.has(e))return n.get(e);var i=r.apply(this,t);return s.cache=n.set(e,i),i};return s.cache=new ri.Cache,s}var oi=ui(function(n,i){if(i=Ct(i),"function"!=typeof n||!ot(i,Vo))throw new y(Pr);var r=i.length;return ui(function(t){for(var e=F(t.length,r);e--;)t[e]=i[e](t[e]);return n.apply(this,t)})});var si=Ee(Er),ai=Ee(Tr),li=ui(function(t,e){return Re(t,_r,gr,gr,gr,Ct(e))});function ui(o,s){if("function"!=typeof o)throw new y(Pr);return s=V(s===gr?o.length-1:+s||0,0),function(){for(var t=arguments,e=-1,n=V(t.length-s,0),i=O(n);++e<n;)i[e]=t[s+e];switch(s){case 0:return o.call(this,i);case 1:return o.call(this,t[0],i);case 2:return o.call(this,t[0],t[1],i)}var r=O(s+1);for(e=-1;++e<s;)r[e]=t[e];return r[s]=i,o.apply(this,r)}}function ci(t,e){return e<t}function hi(t){return Xo(t)&&He(t)&&A.call(t,"callee")&&!T.call(t,"callee")}var di=P||function(t){return Xo(t)&&ze(t.length)&&b.call(t)==Vr};function fi(t,e,n,i){var r=(n="function"==typeof n?te(n,i,3):gr)?n(t,e):gr;return r===gr?Dt(t,e,n):!!r}function pi(t){return Xo(t)&&"string"==typeof t.message&&b.call(t)==jr}function vi(t){return gi(t)&&b.call(t)==Br}function gi(t){var e=typeof t;return!!t&&("object"==e||"function"==e)}function mi(t){return null!=t&&(vi(t)?p.test(c.call(t)):Xo(t)&&Eo.test(t))}function yi(t){return"number"==typeof t||Xo(t)&&b.call(t)==Ur}function Ai(t){var e,n;return!(!Xo(t)||b.call(t)!=Wr||hi(t)||!(A.call(t,"constructor")||"function"!=typeof(e=t.constructor)||e instanceof e))&&(Rt(t,function(t,e){n=e}),n===gr||A.call(t,n))}function bi(t){return gi(t)&&b.call(t)==zr}function wi(t){return"string"==typeof t||Xo(t)&&b.call(t)==qr}function Si(t){return Xo(t)&&ze(t.length)&&!!Mo[b.call(t)]}function Ei(t,e){return t<e}function Ti(t){var e=t?De(t):0;return ze(e)?e?it(t):[]:zi(t)}function xi(t){return vt(t,Fi(t))}var _i=oe(function o(s,a,l,u,c){if(!gi(s))return s;var h=He(a)&&(di(a)||Si(a)),d=h?gr:Vi(a);return rt(d||a,function(t,e){if(d&&(t=a[e=t]),Xo(t))!function(t,e,n,i,r,o,s){for(var a=o.length,l=e[n];a--;)if(o[a]==l)return t[n]=s[a];var u=t[n],c=r?r(u,l,n,t,e):gr,h=c===gr;h&&(He(c=l)&&(di(l)||Si(l))?c=di(u)?u:He(u)?it(u):[]:Ai(l)||hi(l)?c=hi(u)?xi(u):Ai(u)?u:{}:h=!1),o.push(l),s.push(c),h?t[n]=i(c,l,r,o,s):(c==c?c!==u:u==u)&&(t[n]=c)}(s,a,e,o,l,u=u||[],c=c||[]);else{var n=s[e],i=l?l(n,t,e,s,a):gr,r=i===gr;r&&(i=t),i===gr&&(!h||e in s)||!r&&(i==i?i===n:n!=n)||(s[e]=i)}}),s}),Ci=oe(function(t,e,n){return n?dt(t,e,n):ft(t,e)});var ki=de(Ci,function(t,e){return t===gr?e:t}),Oi=de(_i,function t(e,n){return e===gr?n:_i(e,n,t)}),Ri=ge(Mt),Mi=ge(It),Ii=Ae(kt),Li=Ae(Ot),Pi=be(Mt),Di=be(It);function Ni(t){return Lt(t,Fi(t))}var Vi=N?function(t){var e=null==t?gr:t.constructor;return"function"==typeof e&&e.prototype===t||"function"!=typeof t&&He(t)?$e(t):gi(t)?N(t):[]}:$e;function Fi(t){if(null==t)return[];gi(t)||(t=d(t));var e=t.length;e=e&&ze(e)&&(di(t)||hi(t))&&e||0;for(var n=t.constructor,i=-1,r="function"==typeof n&&n.prototype===t,o=O(e),s=0<e;++i<e;)o[i]=i+"";for(var a in t)s&&je(a,e)||"constructor"==a&&(r||!A.call(t,a))||o.push(a);return o}var Hi=we(!0),ji=we(),Bi=ui(function(t,e){if(null==t)return{};if("function"!=typeof e[0])return e=at(Ct(e),s),Ge(t,wt(Fi(t),e));var i=te(e[0],e[1],3);return Xe(t,function(t,e,n){return!i(t,e,n)})});function Ui(t){t=Ze(t);for(var e=-1,n=Vi(t),i=n.length,r=O(i);++e<i;){var o=n[e];r[e]=[o,t[o]]}return r}var Wi=ui(function(t,e){return null==t?{}:"function"==typeof e[0]?Xe(t,te(e[0],e[1],3)):Ge(t,Ct(e))});function zi(t){return Jt(t,Vi(t))}var qi=ue(function(t,e,n){return e=e.toLowerCase(),t+(n?e.charAt(0).toUpperCase()+e.slice(1):e)});function Gi(t){return(t=Fo(t))&&t.replace(xo,Uo).replace(yo,"")}var Xi=ue(function(t,e,n){return t+(n?"-":"")+e.toLowerCase()});var Yi=Se(),Ji=Se(!0);function Ki(t,e){var n="";if(t=Fo(t),(e=+e)<1||!t||!D(e))return n;for(;e%2&&(n+=t),t+=t,e=L(e/2););return n}var $i=ue(function(t,e,n){return t+(n?"_":"")+e.toLowerCase()}),Qi=ue(function(t,e,n){return t+(n?" ":"")+(e.charAt(0).toUpperCase()+e.slice(1))});function Zi(t,e,n){var i=t;return(t=Fo(t))?(n?Be(i,e,n):null==e)?t.slice(Jo(t),Ko(t)+1):(e+="",t.slice(Ho(t,e),jo(t,e)+1)):t}function tr(t,e,n){return n&&Be(t,e,n)&&(e=gr),(t=Fo(t)).match(e||ko)||[]}var er=ui(function(t,e){try{return t.apply(gr,e)}catch(t){return pi(t)?t:new i(t)}});function nr(t,e,n){return n&&Be(t,e,n)&&(e=gr),Xo(t)?rr(t):gt(t,e)}function ir(t){return t}function rr(t){return Ft(mt(t,!0))}var or=ui(function(e,n){return function(t){return Fe(t,e,n)}}),sr=ui(function(e,n){return function(t){return Fe(e,t,n)}});function ar(i,t,e){if(null==e){var n=gi(t),r=n?Vi(t):gr,o=r&&r.length?Lt(t,r):gr;(o?o.length:n)||(o=!1,e=t,t=i,i=this)}o=o||Lt(t,Vi(t));var s=!0,a=-1,l=vi(i),u=o.length;!1===e?s=!1:gi(e)&&"chain"in e&&(s=e.chain);for(;++a<u;){var c=o[a],h=t[c];i[c]=h,l&&(i.prototype[c]=function(n){return function(){var t=this.__chain__;if(s||t){var e=i(this.__wrapped__);return(e.__actions__=it(this.__actions__)).push({func:n,args:arguments,thisArg:i}),e.__chain__=t,e}return n.apply(i,lt([this.value()],arguments))}}(h))}return i}function lr(){}function ur(t){return Ue(t)?jt(t):(n=(e=t)+"",e=tn(e),function(t){return Pt(t,e,n)});var e,n}var cr,hr=ke("ceil"),dr=ke("floor"),fr=fe(ci,U),pr=fe(Ei,W),vr=ke("round");return K.prototype=$.prototype,(Q.prototype=yt($.prototype)).constructor=Q,(Z.prototype=yt($.prototype)).constructor=Z,tt.prototype.delete=function(t){return this.has(t)&&delete this.__data__[t]},tt.prototype.get=function(t){return"__proto__"==t?gr:this.__data__[t]},tt.prototype.has=function(t){return"__proto__"!=t&&A.call(this.__data__,t)},tt.prototype.set=function(t,e){return"__proto__"!=t&&(this.__data__[t]=e),this},et.prototype.push=function(t){var e=this.data;"string"==typeof t||gi(t)?e.set.add(t):e.hash[t]=!0},ri.Cache=tt,K.after=function(t,e){if("function"!=typeof e){if("function"!=typeof t)throw new y(Pr);var n=t;t=e,e=n}return t=D(t=+t)?t:0,function(){if(--t<1)return e.apply(this,arguments)}},K.ary=function(t,e,n){return n&&Be(t,e,n)&&(e=gr),e=t&&null==e?t.length:V(+e||0,0),Re(t,xr,gr,gr,gr,gr,e)},K.assign=Ci,K.at=Cn,K.before=Xn,K.bind=Yn,K.bindAll=Jn,K.bindKey=Kn,K.callback=nr,K.chain=Tn,K.chunk=function(t,e,n){e=(n?Be(t,e,n):null==e)?1:V(L(e)||1,1);for(var i=0,r=t?t.length:0,o=-1,s=O(M(r/e));i<r;)s[++o]=zt(t,i,i+=e);return s},K.compact=function(t){for(var e=-1,n=t?t.length:0,i=-1,r=[];++e<n;){var o=t[e];o&&(r[++i]=o)}return r},K.constant=function(t){return function(){return t}},K.countBy=kn,K.create=function(t,e,n){var i=yt(t);return n&&Be(t,e,n)&&(e=gr),e?ft(i,e):i},K.curry=$n,K.curryRight=Qn,K.debounce=Zn,K.defaults=ki,K.defaultsDeep=Oi,K.defer=ti,K.delay=ei,K.difference=nn,K.drop=rn,K.dropRight=on,K.dropRightWhile=function(t,e,n){return t&&t.length?Kt(t,Me(e,n,3),!0,!0):[]},K.dropWhile=function(t,e,n){return t&&t.length?Kt(t,Me(e,n,3),!0):[]},K.fill=function(t,e,n,i){var r=t?t.length:0;return r?(n&&"number"!=typeof n&&Be(t,e,n)&&(n=0,i=r),function(t,e,n,i){var r=t.length;for((n=null!=n&&+n||0)<0&&(n=r<-n?0:r+n),(i=i===gr||r<i?r:+i||0)<0&&(i+=r),r=i<n?0:i>>>0,n>>>=0;n<r;)t[n++]=e;return t}(t,e,n,i)):[]},K.filter=Rn,K.flatten=function(t,e,n){var i=t?t.length:0;return n&&Be(t,e,n)&&(e=!1),i?Ct(t,e):[]},K.flattenDeep=function(t){return t&&t.length?Ct(t,!0):[]},K.flow=ni,K.flowRight=ii,K.forEach=Ln,K.forEachRight=Pn,K.forIn=Ii,K.forInRight=Li,K.forOwn=Pi,K.forOwnRight=Di,K.functions=Ni,K.groupBy=Dn,K.indexBy=Vn,K.initial=function(t){return on(t,1)},K.intersection=cn,K.invert=function(t,e,n){n&&Be(t,e,n)&&(e=gr);for(var i=-1,r=Vi(t),o=r.length,s={};++i<o;){var a=r[i],l=t[a];e?A.call(s,l)?s[l].push(a):s[l]=[a]:s[l]=a}return s},K.invoke=Fn,K.keys=Vi,K.keysIn=Fi,K.map=Hn,K.mapKeys=Hi,K.mapValues=ji,K.matches=rr,K.matchesProperty=function(t,e){return Ht(t,mt(e,!0))},K.memoize=ri,K.merge=_i,K.method=or,K.methodOf=sr,K.mixin=ar,K.modArgs=oi,K.negate=function(t){if("function"!=typeof t)throw new y(Pr);return function(){return!t.apply(this,arguments)}},K.omit=Bi,K.once=function(t){return Xn(2,t)},K.pairs=Ui,K.partial=si,K.partialRight=ai,K.partition=jn,K.pick=Wi,K.pluck=function(t,e){return Hn(t,ur(e))},K.property=ur,K.propertyOf=function(e){return function(t){return Pt(e,tn(t),t+"")}},K.pull=function(){var t=arguments,e=t[0];if(!e||!e.length)return e;for(var n=0,i=Pe(),r=t.length;++n<r;)for(var o=0,s=t[n];-1<(o=i(e,s,o));)C.call(e,o,1);return e},K.pullAt=dn,K.range=function(t,e,n){n&&Be(t,e,n)&&(e=n=gr),t=+t||0,null==e?(e=t,t=0):e=+e||0;for(var i=-1,r=V(M((e-t)/((n=null==n?1:+n||0)||1)),0),o=O(r);++i<r;)o[i]=t,t+=n;return o},K.rearg=li,K.reject=function(t,i,e){var n=di(t)?st:xt;return i=Me(i,e,3),n(t,function(t,e,n){return!i(t,e,n)})},K.remove=function(t,e,n){var i=[];if(!t||!t.length)return i;var r=-1,o=[],s=t.length;for(e=Me(e,n,3);++r<s;){var a=t[r];e(a,r,t)&&(i.push(a),o.push(r))}return Bt(t,o),i},K.rest=fn,K.restParam=ui,K.set=function(t,e,n){if(null==t)return t;for(var i=e+"",r=-1,o=(e=null!=t[i]||Ue(e,t)?[i]:tn(e)).length,s=o-1,a=t;null!=a&&++r<o;){var l=e[r];gi(a)&&(r==s?a[l]=n:null==a[l]&&(a[l]=je(e[r+1])?[]:{})),a=a[l]}return t},K.shuffle=function(t){return Wn(t,W)},K.slice=function(t,e,n){var i=t?t.length:0;return i?(n&&"number"!=typeof n&&Be(t,e,n)&&(e=0,n=i),zt(t,e,n)):[]},K.sortBy=function(t,i,e){if(null==t)return[];e&&Be(t,i,e)&&(i=gr);var r=-1;return i=Me(i,e,3),Gt(Vt(t,function(t,e,n){return{criteria:i(t,e,n),index:++r,value:t}}),Bo)},K.sortByAll=qn,K.sortByOrder=function(t,e,n,i){return null==t?[]:(i&&Be(e,n,i)&&(n=gr),di(e)||(e=null==e?[]:[e]),di(n)||(n=null==n?[]:[n]),Xt(t,e,n))},K.spread=function(e){if("function"!=typeof e)throw new y(Pr);return function(t){return e.apply(this,t)}},K.take=function(t,e,n){return t&&t.length?((n?Be(t,e,n):null==e)&&(e=1),zt(t,0,e<0?0:e)):[]},K.takeRight=function(t,e,n){var i=t?t.length:0;return i?((n?Be(t,e,n):null==e)&&(e=1),zt(t,(e=i-(+e||0))<0?0:e)):[]},K.takeRightWhile=function(t,e,n){return t&&t.length?Kt(t,Me(e,n,3),!1,!0):[]},K.takeWhile=function(t,e,n){return t&&t.length?Kt(t,Me(e,n,3)):[]},K.tap=function(t,e,n){return e.call(n,t),t},K.throttle=function(t,e,n){var i=!0,r=!0;if("function"!=typeof t)throw new y(Pr);return!1===n?i=!1:gi(n)&&(i="leading"in n?!!n.leading:i,r="trailing"in n?!!n.trailing:r),Zn(t,e,{leading:i,maxWait:+e,trailing:r})},K.thru=xn,K.times=function(t,e,n){if((t=L(t))<1||!D(t))return[];var i=-1,r=O(F(t,z));for(e=te(e,n,1);++i<t;)i<z?r[i]=e(i):e(i);return r},K.toArray=Ti,K.toPlainObject=xi,K.transform=function(t,i,r,e){var n=di(t)||Si(t);if(i=Me(i,e,4),null==r)if(n||gi(t)){var o=t.constructor;r=n?di(t)?new o:[]:yt(vi(o)?o.prototype:gr)}else r={};return(n?rt:Mt)(t,function(t,e,n){return i(r,t,e,n)}),r},K.union=gn,K.uniq=mn,K.unzip=yn,K.unzipWith=An,K.values=zi,K.valuesIn=function(t){return Jt(t,Fi(t))},K.where=function(t,e){return Rn(t,Ft(e))},K.without=bn,K.wrap=function(t,e){return Re(e=null==e?ir:e,Er,gr,[t],[])},K.xor=function(){for(var t=-1,e=arguments.length;++t<e;){var n=arguments[t];if(He(n))var i=i?lt(wt(i,n),wt(n,i)):n}return i?Yt(i):[]},K.zip=wn,K.zipObject=Sn,K.zipWith=En,K.backflow=ii,K.collect=Hn,K.compose=ii,K.each=Ln,K.eachRight=Pn,K.extend=Ci,K.iteratee=nr,K.methods=Ni,K.object=Sn,K.select=Rn,K.tail=fn,K.unique=mn,ar(K,K),K.add=function(t,e){return(+t||0)+(+e||0)},K.attempt=er,K.camelCase=qi,K.capitalize=function(t){return(t=Fo(t))&&t.charAt(0).toUpperCase()+t.slice(1)},K.ceil=hr,K.clone=function(t,e,n,i){return e&&"boolean"!=typeof e&&Be(t,e,n)?e=!1:"function"==typeof e&&(i=n,n=e,e=!1),"function"==typeof n?mt(t,e,te(n,i,3)):mt(t,e)},K.cloneDeep=function(t,e,n){return"function"==typeof e?mt(t,!0,te(e,n,3)):mt(t,!0)},K.deburr=Gi,K.endsWith=function(t,e,n){e+="";var i=(t=Fo(t)).length;return n=n===gr?i:F(!(n<0)&&+n||0,i),0<=(n-=e.length)&&t.indexOf(e,n)==n},K.escape=function(t){return(t=Fo(t))&&lo.test(t)?t.replace(so,Wo):t},K.escapeRegExp=function(t){return(t=Fo(t))&&mo.test(t)?t.replace(go,zo):t||"(?:)"},K.every=On,K.find=Mn,K.findIndex=sn,K.findKey=Ri,K.findLast=In,K.findLastIndex=an,K.findLastKey=Mi,K.findWhere=function(t,e){return Mn(t,Ft(e))},K.first=ln,K.floor=dr,K.get=function(t,e,n){var i=null==t?gr:Pt(t,tn(e),e+"");return i===gr?n:i},K.gt=ci,K.gte=function(t,e){return e<=t},K.has=function(t,e){if(null==t)return!1;var n=A.call(t,e);if(!n&&!Ue(e)){if(null==(t=1==(e=tn(e)).length?t:Pt(t,zt(e,0,-1))))return!1;e=hn(e),n=A.call(t,e)}return n||ze(t.length)&&je(e,t.length)&&(di(t)||hi(t))},K.identity=ir,K.includes=Nn,K.indexOf=un,K.inRange=function(t,e,n){return e=+e||0,n===gr?(n=e,e=0):n=+n||0,t>=F(e,n)&&t<V(e,n)},K.isArguments=hi,K.isArray=di,K.isBoolean=function(t){return!0===t||!1===t||Xo(t)&&b.call(t)==Fr},K.isDate=function(t){return Xo(t)&&b.call(t)==Hr},K.isElement=function(t){return!!t&&1===t.nodeType&&Xo(t)&&!Ai(t)},K.isEmpty=function(t){return null==t||(He(t)&&(di(t)||wi(t)||hi(t)||Xo(t)&&vi(t.splice))?!t.length:!Vi(t).length)},K.isEqual=fi,K.isError=pi,K.isFinite=function(t){return"number"==typeof t&&D(t)},K.isFunction=vi,K.isMatch=function(t,e,n,i){return n="function"==typeof n?te(n,i,3):gr,Nt(t,Ne(e),n)},K.isNaN=function(t){return yi(t)&&t!=+t},K.isNative=mi,K.isNull=function(t){return null===t},K.isNumber=yi,K.isObject=gi,K.isPlainObject=Ai,K.isRegExp=bi,K.isString=wi,K.isTypedArray=Si,K.isUndefined=function(t){return t===gr},K.kebabCase=Xi,K.last=hn,K.lastIndexOf=function(t,e,n){var i=t?t.length:0;if(!i)return-1;var r=i;if("number"==typeof n)r=(n<0?V(i+n,0):F(n||0,i-1))+1;else if(n){var o=t[r=Qt(t,e,!0)-1];return(e==e?e===o:o!=o)?r:-1}if(e!=e)return Go(t,r,!0);for(;r--;)if(t[r]===e)return r;return-1},K.lt=Ei,K.lte=function(t,e){return t<=e},K.max=fr,K.min=pr,K.noConflict=function(){return Lo._=f,this},K.noop=lr,K.now=Gn,K.pad=function(t,e,n){e=+e;var i=(t=Fo(t)).length;if(e<=i||!D(e))return t;var r=(e-i)/2,o=L(r);return(n=_e("",M(r),n)).slice(0,o)+t+n},K.padLeft=Yi,K.padRight=Ji,K.parseInt=function(t,e,n){return e=(n?Be(t,e,n):null==e)?0:e&&+e,t=Zi(t),j(t,e||(So.test(t)?16:10))},K.random=function(t,e,n){n&&Be(t,e,n)&&(e=n=gr);var i=null==t,r=null==e;if(null==n&&(r&&"boolean"==typeof t?(n=t,t=1):"boolean"==typeof e&&(n=e,r=!0)),i&&r&&(r=!(e=1)),t=+t||0,r?(e=t,t=0):e=+e||0,n||t%1||e%1){var o=B();return F(t+o*(e-t+S("1e-"+((o+"").length-1))),e)}return Ut(t,e)},K.reduce=Bn,K.reduceRight=Un,K.repeat=Ki,K.result=function(t,e,n){var i=null==t?gr:t[e];return i===gr&&(null==t||Ue(e,t)||(i=null==(t=1==(e=tn(e)).length?t:Pt(t,zt(e,0,-1)))?gr:t[hn(e)]),i=i===gr?n:i),vi(i)?i.call(t):i},K.round=vr,K.runInContext=t,K.size=function(t){var e=t?De(t):0;return ze(e)?e:Vi(t).length},K.snakeCase=$i,K.some=zn,K.sortedIndex=pn,K.sortedLastIndex=vn,K.startCase=Qi,K.startsWith=function(t,e,n){return t=Fo(t),n=null==n?0:F(!(n<0)&&+n||0,t.length),t.lastIndexOf(e,n)==n},K.sum=function(t,e,n){return n&&Be(t,e,n)&&(e=gr),1==(e=Me(e,n,3)).length?function(t,e){for(var n=t.length,i=0;n--;)i+=+e(t[n])||0;return i}(di(t)?t:Qe(t),e):(i=e,r=0,St(t,function(t,e,n){r+=+i(t,e,n)||0}),r);var i,r},K.template=function(s,t,e){var n=K.templateSettings;e&&Be(s,t,e)&&(t=e=gr),s=Fo(s),t=dt(ft({},e||t),n,ht);var a,l,i=dt(ft({},t.imports),n.imports,ht),r=Vi(i),o=Jt(i,r),u=0,c=t.interpolate||_o,h="__p += '",d=m((t.escape||_o).source+"|"+c.source+"|"+(c===ho?bo:_o).source+"|"+(t.evaluate||_o).source+"|$","g"),f="//# sourceURL="+("sourceURL"in t?t.sourceURL:"lodash.templateSources["+ ++Ro+"]")+"\n";s.replace(d,function(t,e,n,i,r,o){return n=n||i,h+=s.slice(u,o).replace(Co,qo),e&&(a=!0,h+="' +\n__e("+e+") +\n'"),r&&(l=!0,h+="';\n"+r+";\n__p += '"),n&&(h+="' +\n((__t = ("+n+")) == null ? '' : __t) +\n'"),u=o+t.length,t}),h+="';\n";var p=t.variable;p||(h="with (obj) {\n"+h+"\n}\n"),h=(l?h.replace(no,""):h).replace(io,"$1").replace(ro,"$1;"),h="function("+(p||"obj")+") {\n"+(p?"":"obj || (obj = {});\n")+"var __t, __p = ''"+(a?", __e = _.escape":"")+(l?", __j = Array.prototype.join;\nfunction print() { __p += __j.call(arguments, '') }\n":";\n")+h+"return __p\n}";var v=er(function(){return g(r,f+"return "+h).apply(gr,o)});if(v.source=h,pi(v))throw v;return v},K.trim=Zi,K.trimLeft=function(t,e,n){var i=t;return(t=Fo(t))?(n?Be(i,e,n):null==e)?t.slice(Jo(t)):t.slice(Ho(t,e+"")):t},K.trimRight=function(t,e,n){var i=t;return(t=Fo(t))?(n?Be(i,e,n):null==e)?t.slice(0,Ko(t)+1):t.slice(0,jo(t,e+"")+1):t},K.trunc=function(t,e,n){n&&Be(t,e,n)&&(e=gr);var i=Cr,r=kr;if(null!=e)if(gi(e)){var o="separator"in e?e.separator:o;i="length"in e?+e.length||0:i,r="omission"in e?Fo(e.omission):r}else i=+e||0;if(i>=(t=Fo(t)).length)return t;var s=i-r.length;if(s<1)return r;var a=t.slice(0,s);if(null==o)return a+r;if(bi(o)){if(t.slice(s).search(o)){var l,u,c=t.slice(0,s);for(o.global||(o=m(o.source,(wo.exec(o)||"")+"g")),o.lastIndex=0;l=o.exec(c);)u=l.index;a=a.slice(0,null==u?s:u)}}else if(t.indexOf(o,s)!=s){var h=a.lastIndexOf(o);-1<h&&(a=a.slice(0,h))}return a+r},K.unescape=function(t){return(t=Fo(t))&&ao.test(t)?t.replace(oo,$o):t},K.uniqueId=function(t){var e=++h;return Fo(t)+e},K.words=tr,K.all=On,K.any=zn,K.contains=Nn,K.eq=fi,K.detect=Mn,K.foldl=Bn,K.foldr=Un,K.head=ln,K.include=Nn,K.inject=Bn,ar(K,(cr={},Mt(K,function(t,e){K.prototype[e]||(cr[e]=t)}),cr),!1),K.sample=Wn,K.prototype.sample=function(e){return this.__chain__||null!=e?this.thru(function(t){return Wn(t,e)}):Wn(this.value())},K.VERSION=mr,rt(["bind","bindKey","curry","curryRight","partial","partialRight"],function(t){K[t].placeholder=K}),rt(["drop","take"],function(i,r){Z.prototype[i]=function(t){var e=this.__filtered__;if(e&&!r)return new Z(this);t=null==t?1:V(L(t)||0,0);var n=this.clone();return e?n.__takeCount__=F(n.__takeCount__,t):n.__views__.push({size:t,type:i+(n.__dir__<0?"Right":"")}),n},Z.prototype[i+"Right"]=function(t){return this.reverse()[i](t).reverse()}}),rt(["filter","map","takeWhile"],function(t,e){var i=e+1,r=i!=Lr;Z.prototype[t]=function(t,e){var n=this.clone();return n.__iteratees__.push({iteratee:Me(t,e,1),type:i}),n.__filtered__=n.__filtered__||r,n}}),rt(["first","last"],function(t,e){var n="take"+(e?"Right":"");Z.prototype[t]=function(){return this[n](1).value()[0]}}),rt(["initial","rest"],function(t,e){var n="drop"+(e?"":"Right");Z.prototype[t]=function(){return this.__filtered__?new Z(this):this[n](1)}}),rt(["pluck","where"],function(t,e){var n=e?"filter":"map",i=e?Ft:ur;Z.prototype[t]=function(t){return this[n](i(t))}}),Z.prototype.compact=function(){return this.filter(ir)},Z.prototype.reject=function(e,t){return e=Me(e,t,1),this.filter(function(t){return!e(t)})},Z.prototype.slice=function(t,e){t=null!=t&&+t||0;var n=this;return n.__filtered__&&(0<t||e<0)?new Z(n):(t<0?n=n.takeRight(-t):t&&(n=n.drop(t)),e!==gr&&(n=(e=+e||0)<0?n.dropRight(-e):n.take(e-t)),n)},Z.prototype.takeRightWhile=function(t,e){return this.reverse().takeWhile(t,e).reverse()},Z.prototype.toArray=function(){return this.take(W)},Mt(Z.prototype,function(h,t){var d=/^(?:filter|map|reject)|While$/.test(t),f=/^(?:first|last)$/.test(t),p=K[f?"take"+("last"==t?"Right":""):t];p&&(K.prototype[t]=function(){var e=f?[1]:arguments,n=this.__chain__,t=this.__wrapped__,i=!!this.__actions__.length,r=t instanceof Z,o=e[0],s=r||di(t);function a(t){return f&&n?p(t,1)[0]:p.apply(gr,lt([t],e))}s&&d&&"function"==typeof o&&1!=o.length&&(r=s=!1);var l={func:xn,args:[a],thisArg:gr},u=r&&!i;if(f&&!n)return u?((t=t.clone()).__actions__.push(l),h.call(t)):p.call(gr,this.value())[0];if(f||!s)return this.thru(a);t=u?t:new Z(this);var c=h.apply(t,e);return c.__actions__.push(l),new Q(c,n)})}),rt(["join","pop","push","replace","shift","sort","splice","split","unshift"],function(t){var n=(/^(?:replace|split)$/.test(t)?u:a)[t],i=/^(?:push|sort|unshift)$/.test(t)?"tap":"thru",r=/^(?:join|pop|replace|shift)$/.test(t);K.prototype[t]=function(){var e=arguments;return r&&!this.__chain__?n.apply(this.value(),e):this[i](function(t){return n.apply(t,e)})}}),Mt(Z.prototype,function(t,e){var n=K[e];if(n){var i=n.name+"";(J[i]||(J[i]=[])).push({name:e,func:n})}}),J[xe(gr,Ar).name]=[{name:"wrapper",func:gr}],Z.prototype.clone=function(){var t=new Z(this.__wrapped__);return t.__actions__=it(this.__actions__),t.__dir__=this.__dir__,t.__filtered__=this.__filtered__,t.__iteratees__=it(this.__iteratees__),t.__takeCount__=this.__takeCount__,t.__views__=it(this.__views__),t},Z.prototype.reverse=function(){if(this.__filtered__){var t=new Z(this);t.__dir__=-1,t.__filtered__=!0}else(t=this.clone()).__dir__*=-1;return t},Z.prototype.value=function(){var t=this.__wrapped__.value(),e=this.__dir__,n=di(t),i=e<0,r=n?t.length:0,o=function(t,e,n){for(var i=-1,r=n.length;++i<r;){var o=n[i],s=o.size;switch(o.type){case"drop":t+=s;break;case"dropRight":e-=s;break;case"take":e=F(e,t+s);break;case"takeRight":t=V(t,e-s)}}return{start:t,end:e}}(0,r,this.__views__),s=o.start,a=o.end,l=a-s,u=i?a:s-1,c=this.__iteratees__,h=c.length,d=0,f=F(l,this.__takeCount__);if(!n||r<Mr||r==l&&f==l)return $t(t,this.__actions__);var p=[];t:for(;l--&&d<f;){for(var v=-1,g=t[u+=e];++v<h;){var m=c[v],y=m.iteratee,A=m.type,b=y(g);if(A==Lr)g=b;else if(!b){if(A==Ir)continue t;break t}}p[d++]=g}return p},K.prototype.chain=function(){return Tn(this)},K.prototype.commit=function(){return new Q(this.value(),this.__chain__)},K.prototype.concat=_n,K.prototype.plant=function(t){for(var e,n=this;n instanceof $;){var i=en(n);e?r.__wrapped__=i:e=i;var r=i;n=n.__wrapped__}return r.__wrapped__=t,e},K.prototype.reverse=function(){function t(t){return t.reverse()}var e=this.__wrapped__;if(e instanceof Z){var n=e;return this.__actions__.length&&(n=new Z(this)),(n=n.reverse()).__actions__.push({func:xn,args:[t],thisArg:gr}),new Q(n,this.__chain__)}return this.thru(t)},K.prototype.toString=function(){return this.value()+""},K.prototype.run=K.prototype.toJSON=K.prototype.valueOf=K.prototype.value=function(){return $t(this.__wrapped__,this.__actions__)},K.prototype.collect=K.prototype.map,K.prototype.head=K.prototype.first,K.prototype.select=K.prototype.filter,K.prototype.tail=K.prototype.rest,K}();Lo._=Qo,(A=function(){return Qo}.call(b,w,b,m))===gr||(m.exports=A)}).call(this)}).call(this,w(38)(t),w(37))},function(t,e,n){"use strict";var i;void 0===(i=function(t){var e=n(11);return n(0).extend({},e.Events)}.call(e,n,e,t))||(t.exports=i)},function(t,e,n){"use strict";var i;void 0===(i=function(t){var e={ds:{FRAME_DATA_LOADED:"ds:frameLoaded",PRESO_LOADED:"ds:presoLoaded",PRESO_READY:"ds:presoReady"},actionlink:{EVENT:"actionlink:event",VIEWED:"actionlink:viewed"},animation:{CREATED:"animation:created",DESTROYED:"animation:destroyed"},app:{COMPLETE:"app:complete",BRANDING_COLOR:"app:brandingColor",PRESENTATION_POSITION:"app:presentationPosition",SHOW_LOADER:"app:showLoader",HIDE_LOADER:"app:hideLoader"},audioClip:{ENDED:"audioClip:ended",TIME_UPDATE:"audioClip:timeUpdate"},captions:{SHOW_BUTTON:"captions:showbutton",HIDE_BUTTON:"captions:hidebutton",ENABLED:"captions:enabled",ENABLE:"captions:enable",ADD:"captions:add",REMOVE:"captions:remove"},controlLayout:{CHANGED:"controllayout:changed",UPDATE:"controlLayout:update"},controlOptions:{CHANGED:"controlOptions:changed",RESET:"controlOptions:reset"},course:{COMPLETED:"course:completed",VIEWED:"course:viewed",MANUALLY_COMPLETED:"course:manuallyCompleted"},customlink:{EVENT:"customlink:event"},currTimeline:{TICK:"currTimeline:tick"},data:{INITIALIZED:"data:initialized",UPDATED:"data:updated"},detection:{VISIBILITY_HIDDEN:"detection:visibilityhidden",VISIBILITY_SHOWN:"detection:visibilityshown",ORIENTATION_CHANGE:"detection:orientationChange"},draw:{RESET:"draw:reset",RESET_COMPLETE:"draw:resetcomplete",EXIT:"draw:exit"},error:{INTERFACE:"error:interface"},frame:{LAYOUT_READY:"frame:layoutReady",REFLOW:"frame:reflow",MODEL_READY:"frame:modelReady",SCALE:"frame:scale",FONT_SCALE:"font:scale"},frameModel:{LAYOUT_CHANGED:"frameData:layoutChanged",CHROMELESS_CHANGED:"frameData:chromelessChanged"},glossary:{UPDATE:"glossary:update",REFRESH_VIEW:"glossary:refreshView"},hamburger:{TOGGLE:"hamburger:toggle"},interaction:{EVALUATED:"interaction:evaluated",VIEWED:"interaction:viewed"},keyManager:{FRAME_CONTROL_KEY:"keyManager:frameControlKey"},layer:{HIDDEN:"hidden",HIDE_OTHER_LAYERS:"hideOtherLayers",ACTIVATED:"activated",TIMELINE_ACTIVATED:"layer:timelineActivated",PAUSE_TIMELINE:"layer:pauseTimeline",PLAYING:"layer:playing"},layout:{CHANGED:"layout:changed"},loader:{MUTE:"loader:mute",UNMUTE:"loader:unmute",HIDE:"loader:hide",SHOW:"loader:show",SILENCE:"loader:silence",REMOVE_TITLE:"loader:removeTitle"},main:{PREPARE_AUDIO:"main:prepareAudio"},media:{CURRENT_TIME:"media:currentTime"},menuLinksListItem:{ITEM_SELECTED:"menuLinksListItem:itemSelected",TOGGLE:"menuLinksListItem:toggle"},messageWindow:{SHOWN:"messageWindow:shown"},mobile:{PRESENTATION_VISIBLE:"mobileChromeKiller:presentationVisible",ENTER_THUMB_VIEW:"mobileStartOverlay:enterThumbView",EXIT_THUMB_VIEW:"mobileStartOverlay:exitThumbView",MENU_OPEN:"uiMobile:menuOpen",OUTLINE_SHOWN:"panelsMobile:outlineShown",NOTES_SHOWN:"panelsMobile:notesShown"},navcontrols:{CHANGED:"navcontrols:changed"},navData:{UPDATE:"navData:update",REFRESH_VIEW:"navData:refreshView",SELECT_FIRST_SLIDE_LINK:"navData:selectFirstSlideLink"},player:{RESET:"player:reset",CLOSING:"player:closing",ERROR:"player:error",MENU_OPTIONS:"player:menuOptions",ENABLE_KEYBOARD_SHORTCUTS:"player:enableKeyboardShortcuts",INITIALIZED:"player:initialized",ACCESSIBLE_TEXT_CHANGED:"player:accessibleTextChanged",TOGGLE_PLAYBACK:"player:togglePlayback",SEEK:"player:seek"},popup:{SHOW:"popup:show",HIDE:"popup:hide",TOGGLE:"popup:toggle",EMAIL:"popup:email"},presentation:{ENTER_FULLSCREEN:"presentation:enterFullscreen",EXIT_FULLSCREEN:"presentation:exitFullscreen",ON_OBJECT_EVENT:"presentation:onobjectevent"},preview:{NOTIFY:"preview:notify"},quiz:{INTERACTION_ANSWERED:"quiz:interactionAnswered",COMPLETED:"quiz:completed",RETRIED:"quiz:retried"},renderTree:{DESTROYED:"renderTree:destroyed"},request:{START:"start:requesting",NEXT_SLIDE:"nextSlide:requesting",PREV_SLIDE:"prevSlide:requesting",NEXT_DRAW_SLIDE:"nextDrawSlide:requesting",PREV_HISTORY_GROUP:"prevHistoryGroup:requesting"},resources:{LINK_CLICKED:"resources:linkClicked",UPDATE_DESCRIPTION:"resources:updateDescription",UPDATE:"resources:update",REFRESH_VIEW:"resources:refreshView"},resume:{SET_DATA:"resume:setdata",RESET:"resume:reset",APPLIED:"resume:applied",COMPLETE:"resume:complete",RESET_DATA:"resume:resetData"},scheme:{CHANGED:"scheme:changed"},search:{START:"search:start",CLEAR:"search:clear",BLUR:"search:blur",SHOW:"search:show",UPDATE_PANEL:"search:updatePanel"},sidebar:{ACTIVE_TAB_SET:"sidebar:activeTabSet",SHOW_SEARCH:"sidebar:showSearch",HIDE_SEARCH:"sidebar:hideSearch",RESIZING:"sidebar:resizing",FORCE_OPEN:"sidebar:forceOpen",OPEN:"sidebar:open",CLOSE:"sidebar:close"},playbackControls:{TIMELINE_CHANGED:"playbackControls:timelineChanged"},slide:{WILL_CHANGE:"slide:willChange",CHANGE:"change:slides",READY:"slide:ready",STARTED:"slide:started",VIEWED:"slide:viewed",TRANSITION_STARTED:"slide:transitionStarted",ON_TRANSITION_IN:"slide:ontransitionin",CURRENT_TIMELINE:"slide:currentTimeline",PAUSE_TIMELINE:"slide:pauseTimeline",PLAY_TIMELINE:"slide:playTimeline",HAS_MOUNTED:"slide:hasMounted",HAS_CHANGED:"slide:hasChanged",ALL_TIMELINES_COMPLETE:"slide:allTimelinesComplete",ARIA_TOGGLE:"slide:ariaToggle",SLIDE_NUMBERS_UPDATED:"slide:slideNumbersUpdated"},slideWindow:{CLEAR_HISTORY:"slideWindow:clearHistory"},slideContainer:{POSITIONED:"slideContainer:positioned"},slideObject:{FOCUS:"slideobject:focus",TRANSFORM_DIRTY:"slideobject:transformdirty",TOGGLE_VISIBILITY:"slideobject:toggleVisibility"},startOverlay:{READY:"startOverlay:ready"},status:{UPDATED:"status:updated"},strings:{UPDATE_STRINGS:"strings:updateStrings"},swipe:{CHANGED:"swipe:changed"},tab:{SHOW:"tab:show",HIDE:"tab:hide"},tabLink:{SHOW_PANEL:"tabLink:showPanel"},threeSixtyImage:{EDIT_MODE_CHANGED:"threeSixtyImage:editModeChanged",MARKER_UPDATED:"threeSixtyImage:markerUpdated"},timeline:{PLAYING:"timeline:playing",PAUSED:"timeline:paused",BEFORE_RESET:"timeline:beforereset",RESET:"timeline:reset",TICK:"timeline:tick",ENDED:"timeline:ended",COMPLETE:"timeline:complete",BEFORE_SEEK_UPDATE:"timeline:beforeSeekUpdate",AFTER_SEEK_UPDATE:"timeline:afterSeekUpdate",SEEK_START:"timeline:seekStart",SEEK_END:"timeline:seekEnd",CHANGED:"timeline:changed",CURRENT_TIMELINE:"timeline:currentTimeline"},timer:{SHOW:"timer:show",HIDE:"timer:hide",SHOWN:"timer:shown",HIDDEN:"timer:hidden",COMPLETE:"timer:complete"},tincan:{STATEMENT:"tincan:statement"},topbar:{CLOSED_SIDEBAR:"topbar:closedSidebar",OPENED_SIDEBAR:"topbar:openedSidebar"},topEllipsesPanel:{HIDE:"topEllipsesPanel:hide"},topTabs:{OPEN_DROPDOWN:"topTabs:openDropDown",OPEN_PANEL:"topTabs:openPanel"},topTabsItem:{ACTIVATE:"topTabsItem:activate",HIDE:"topTabsItem:hide"},touchHelper:{TOUCH_START:"touchHelper:touchStart"},transcript:{CHANGED:"transcript:changed"},tween:{UPDATE:"tween:update"},variable:{CHANGED:"variable:changed",REFRESH_VIEW:"variable:refreshView"},video:{STATE_CHANGED:"video:stateChanged"},elso:{TOGGLE_EXPANDED:"elso:toggleExpanded",SHOW_CONTENT_START:"elso:showContentStart",HIDE_CONTENT_COMPLETE:"elso:hideContentCompelete"},volume:{CHANGED:"volume:changed",CHANGE_CURRENT:"change:currentVolume"},window:{CLOSING:"window:closing",CLOSED:"window:closed",CREATED:"window:created",OPEN_EXTERNAL:"externalWindow:open",MAIN_CREATED:"mainWindow:created",MAIN_CHANGED:"mainWindow:slideChanged",SCALE:"window:scale",AFTER_SCALE:"window:afterScale",STACKING_CHANGED:"window:stackingChanged",ZOOM_MODE_CHANGED:"window:zoomModeChanged"},windowManager:{CREATED:"windowManager:created",TOP_MOST_CHANGED:"windowManager:topMostChanged"}};return Object.freeze(e),Object.freeze(e.actionlink),Object.freeze(e.animation),Object.freeze(e.app),Object.freeze(e.audioClip),Object.freeze(e.captions),Object.freeze(e.controlLayout),Object.freeze(e.course),Object.freeze(e.customlink),Object.freeze(e.data),Object.freeze(e.detection),Object.freeze(e.draw),Object.freeze(e.error),Object.freeze(e.hamburger),Object.freeze(e.interaction),Object.freeze(e.keyManager),Object.freeze(e.layer),Object.freeze(e.layout),Object.freeze(e.loader),Object.freeze(e.media),Object.freeze(e.menuLinksListItem),Object.freeze(e.mobile),Object.freeze(e.navcontrols),Object.freeze(e.player),Object.freeze(e.popup),Object.freeze(e.presentation),Object.freeze(e.preview),Object.freeze(e.quiz),Object.freeze(e.request),Object.freeze(e.resources),Object.freeze(e.resume),Object.freeze(e.scheme),Object.freeze(e.search),Object.freeze(e.sidebar),Object.freeze(e.slide),Object.freeze(e.slideContainer),Object.freeze(e.status),Object.freeze(e.swipe),Object.freeze(e.timeline),Object.freeze(e.timer),Object.freeze(e.topbar),Object.freeze(e.topTabsItem),Object.freeze(e.tween),Object.freeze(e.variable),Object.freeze(e.volume),Object.freeze(e.window),Object.freeze(e.windowManager),e}.call(e,n,e,t))||(t.exports=i)},function(t,e,g){"use strict";var n;void 0===(n=function(t){function e(t,e){var n=v.slice(e);return n.unshift(t),h.formatSrcUrl(n.join("/"))}function n(t){var n=c.rest(arguments);return function(){var e=c.toArray(arguments);return n[t](function(t){return t.apply(null,e)})}}function i(t){return t+"."}function r(t,e){return e.replace(t,"")}function o(t,e){return t===e}function s(t,e){return e.charAt(0)[t]()+e.slice(1)}function a(t,e){return[t,e,t].join("")}function l(t){return"{"===t.charAt(0)&&(t=JSON.parse(t)),t}function u(t){return t.split("=").map(decodeURIComponent).map(l)}var c=g(0),h=g(40),d=g(4),f=g(5),p=/[\u0600-\u06FF]/,v={keys:{DASH:189,PERIOD:190,DELETE:8,ENTER:13},getPath:function(t,e,n){return function t(e,n,i){if(null==e||null==n)return i;if(0===n.length)return null!=e?e:i;var r,o,s=c.first(n),a=c.rest(n),l=c.isString(s),u=l&&"$"===s.charAt(0)?"prop":"get";return l&&-1<s.indexOf("[")&&(r=s.split("["),a.unshift(parseInt(r[1])),s=c.first(r)),t(s=null!=e[s]&&c.isFunction(e[s])?e[s]():null!=e[s]?e[s]:e[u]&&e[u]((o=s,"get"==u?o:o.slice(1))),a,i)}(t,c.isString(e)?e.split("."):e,n)},fix:function(t,e){return+t.toFixed(null!=e?e:5)},toSeconds:function(t){return t/1e3},toMilliseconds:function(t){return v.fix(1e3*t,0)},formatSecondsAsTime:function(t,e){function n(t){return t<10?"0"+t:t}var i,r=Math.floor(t/3600),o=Math.floor((t-3600*r)/60),s=Math.floor(t-3600*r-60*o);if(i=[o=n(o),s=n(s)],1<=r)i.unshift(r);else if(e){return'<span class="transparent no-wid">00:</span>'+i.join(":")}return i.join(":")},hexify:function(t){return"#"+t.replace(/0x|#/,"")},opacify:function(t){return t/100},rgbify:function(t,e){var n=this.hexify(t).replace("#",""),i=parseInt(n,16),r=[i>>16&255,i>>8&255,255&i],o=null!=e,s="rgb"+(o?"a":"");return o&&r.push(e),[s,"(",r.join(","),")"].join("")},toRgba:function(t,e){return v.rgbify(t,v.opacify(e))},octToDec:function(t){return t/255},decToPct:function(t,e){var n=v.fix(100*t);return e?n+"%":n},stopPct:function(t){return v.decToPct(v.octToDec(t))},pctToDec:function(t,e){return v.fix(parseFloat(t)/100,e)},add:function(t,e){return(t||0)+(e||0)},sum:function(){return c.reduce(arguments,v.add,0)},upperCaseFirst:c.partial(s,"toUpperCase"),lowerCaseFirst:c.partial(s,"toLowerCase"),slice:c.bind(Array.prototype.slice.call,Array.prototype.slice),resolveAssetUrl:function(){return e(d.PRESENTATION_URL,arguments)},resolveDataUrl:function(){return e(d.PRESENTATION_DATA_URL,arguments)+".js"},clamp:function(t,e,n){return Math.max(Math.min(n,e),t)},areOverlapping:function(t,e){return t.left<e.right&&t.right>e.left&&t.top<e.bottom&&t.bottom>e.top},getRectIntersection:function(t,e){var n=Math.max(t.top,e.top),i=Math.min(t.bottom,e.bottom),r=Math.max(t.left,e.left),o=Math.min(t.right,e.right);return v.areOverlapping(t,e)&&{top:n,left:r,bottom:i,right:o,width:o-r,height:i-n}},isWithinRange:function(t,e,n){return t<=n&&n<=e},hasProp:function(t,e){if(null==t)return!1;for(var n,i=t,r=e.split(".");n=r.shift();){if(null==i[n])return!1;i=i[n]}return!0},not:function(t){return function(){return!t.apply(this,arguments)}},take:function(t,e,n){return function(){return e.apply(n,c.take(arguments,t))}},invertPercent:function(t){return 1-t},andify:c.partial(n,"every"),orify:c.partial(n,"some"),is:o,isTrue:c.partial(o,!0),isFalse:c.partial(o,!1),alwaysTrue:function(){return!0},alwaysFalse:function(){return!1},buildDataStructure:function(t,e,n){return new t(n,e)},createSuper:function(e){return function(t){return e.prototype[t]}},cloneDeeply:function(t){return JSON.parse(JSON.stringify(t))},buildEventNamespace:function(t){return".ds"+(t||"")},namespaceEvent:function(t,e){return t+v.buildEventNamespace(e)},isNumeric:function(t){return!isNaN(parseFloat(t))&&isFinite(t)},hypot:function(t,e){return Math.sqrt(t*t+e*e)},dist:function(t,e,n,i){var r=t-n,o=e-i;return this.hypot(r,o)},degToRad:function(t){return t*d.math.TO_RADIANS},radToDeg:function(t){return t*d.math.TO_DEGREES},normalizeDeg:function(t){for(var e=t;e<0;)e+=360;return e%360},stripTags:function(t,e,n){var i=document.createElement("div"),r=n?["<",n,">"].join(""):"",o=r.replace("<","</");return i.innerHTML=t,e?c(i.querySelectorAll(e)).map(function(t){return[r,t.innerHTML,o].join("")}).join(""):i.textContent},stripTagsMobile:function(t,e,n){return f.deviceView.isClassicMobile?v.stripTags(t,e,n):t},decodeHtml:function(t){var e=document.createElement("textarea");return e.innerHTML=t,e.value},camelCaseAttr:function(t,e){return(t=e?t:t.toLowerCase()).replace(/-(.)/g,function(t,e){return e.toUpperCase()})},stripPlayer:c.partial(r,i(d.refs.PLAYER)),stripChoice:c.partial(r,i(d.refs.CHOICES)),stripStatement:c.partial(r,i(d.refs.STMTS)),prefixWithPlayer:function(t){return d.refs.PLAYER+"."+v.stripPlayer(t)},parseParams:function(t){return t=t||window.location.search.substr(1),c.object(t.split("&").map(function(t){return t.split("=")}))},applyMethod:function(t,e){var n=c.slice(arguments,2);return e=c.isArray(e)?e:[e],n.unshift(e,t),c.invoke.apply(c,n)},pxify:function(t){return[t,"px"].join("")},ptify:function(t){return[t,"pt"].join("")},shallowEqual:function(t,e){if(t===e)return!0;var n;for(n in t)if(t.hasOwnProperty(n)&&(!e.hasOwnProperty(n)||t[n]!==e[n]))return!1;for(n in e)if(e.hasOwnProperty(n)&&!t.hasOwnProperty(n))return!1;return!0},doubleQuote:c.partial(a,'"'),quote:c.partial(a,"'"),toCssUrl:function(t){return["url(",this.quote(t),")"].join("")},getWindowSearch:function(){return window.location.search.replace(/^\?/,"")},queryStringToObj:function(){var t;return t=this.getWindowSearch().split("&"),c.zipObject(t.map(u))},rotatePoint:function(t,e,n,i,r){r=v.degToRad(r);var o=t-n,s=e-i,a=Math.cos(r),l=Math.sin(r);return{x:a*o-l*s+n,y:l*o+a*s+i}},pointInRect:function(t,e,n){var i=n[0][0],r=n[0][1],o=n[1][0],s=n[1][1];return i<=t&&t<=o&&r<=e&&e<=s},showTimer:function(t,n){c(t.refs).pick(function(t,e){return 0===e.indexOf("timer")&&t!==n}).forOwn(function(t){t.onHide()}).value()},dateToString:function(t){if(null==t)return"";return[["January","February","March","April","May","June","July","August","September","October","November","December"][t.getMonth()]," ",t.getDate(),", ",t.getFullYear()].join("")},timeToString:function(t){if(null==t)return"";var e=t.getHours(),n=t.getMinutes(),i="am";return n<10&&(n="0"+n),12<e&&(e-=12,i="pm"),[e,":",n," ",i].join("")},parseUrl:function(t){var e=document.createElement("a");return e.href=t,c.pick(e,["protocol","hostname","port","pathname","search","hash","host"])},hasArabicCharacters:function(t){return p.test(t)},ellipsize:function(t,e){return null==t||t.length<=e?t:[t.substr(0,e),"…"].join("")},generateHash:function(t){var e,n=0,i=t.length;for(e=0;e<i;e++)n=31*n+t.charCodeAt(e),n|=0;return n},multiply:c.curry(function(t,e){return t*e}),juxt:function(t){return function(){var e=arguments;return t.map(function(t){return t.apply(null,e)})}}};return v}.call(e,g,e,t))||(t.exports=n)},function(t,e,n){"use strict";var i;void 0===(i=function(t){var e=window.globals||{},n=window.location.protocol+"//",i=window.location.host,r=window.location.pathname.split(/\/+/).slice(0,-1).join("/"),o=e.DATA_PATH_BASE+"/html5/data/js",s=n+i+r+e.DATA_PATH_BASE+"/html5/lib/scripts",a=n+i+r+e.DATA_PATH_BASE+"/html5/lib/stylesheets",l={slideLocation:s+"/slides.min.js",frameLocations:{MOBILE:s+"/frame.mobile.min.js",DESKTOP:s+"/frame.desktop.min.js"},cssLocations:{MOBILE:a+"/mobile.min.css",DESKTOP:a+"/desktop.min.css"},player:{},LINE_BREAK_REGEX:/\n|\r/,theme:{},setThemeConstant:function(t,e){l.theme[t]=e},strings:{PROJECT_TITLE:"project-title"},els:{PRESO:"preso",LIB:"lib",MASK_LIB:"mask-library"},SVG_HIT:"svgHit",RECT_HIT:"rectHit",GROUP_HIT:"groupHit",SLIDE_HIT:"slideHit",PATH_DELIMITER:".",NODE_DELIMITER:"-",SVG_NODE_PREFIX:"commandset",PRESENTATION_URL:[e.DATA_PATH_BASE,r].join(""),PRESENTATION_DATA_URL:[r,o].join(""),STORY_CONTENT_URL:"story_content/",QUIZ_MAKER_URL:"quiz_content/",PRESENTER_URL:"presentation_content/",PLAYER_PROPS_KEYPATH:"playerProps",DEFAULT_VOLUME:.8,DESKTOP_LOADER_DELAY:200,XAPI_RETRY_INTERVALS_MS:[100,400,400,600,600],LIGHTBOX_SCALAR:.85,UNIFIED_PORTRAIT_UI_SIZE:65,UNIFIED_LANDSCAPE_UI_SIZE:58,UNIFIED_LIGHTBOX_UI_SIZE:50,MOBILE_UI_SIZE:58,DOUBLE_MOBILE_UI_SIZE:116,MOBILE_ANIMATION_DURATION:260,ANIMATION_DURATION:300,MOBILE_WIDTH_MIN:320,MOBILE_360_PHONE_LARGE:380,MOBILE_360_PHONE_MEDIUM:375,MOBILE_MIN_LANDSCAPE_FULL:314,MOBILE_MIN_LANDSCAPE:250,MOBILE_FONT:"Open Sans Full",XMLNS_XLINK:"http://www.w3.org/1999/xlink",XMLNS_XML:"http://www.w3.org/XML/1998/namespace",XMLNS:"http://www.w3.org/2000/svg",refs:{PLAYER:"_player",FRAME:"_frame",PARENT:"_parent",CURRENT_SLIDE:"_currentSlide",CHILDREN:"_children",SELF:"_this",CHOICES:"choices",STMTS:"statements",PLAYER_VARS:"_playerVars"},varTypes:{STRING:"string",NUM:"number",BOOL:"boolean"},statuses:{CORRECT:"correct",INCORRECT:"incorrect",INCOMPLETE:"incomplete",COMPLETE:"complete",NEUTRAL:"neutral",PASSING:"pass",FAILING:"fail"},reviewResetTypes:{ALL:"all",INCORRECTONLY:"incorrectonly"},dynamicTabEls:{},tabIndices:{SKIP:0,LIGHTBOX_CLOSE:1,SUBMIT_ALL:2,PREV:3,NEXT:4,SUBMIT:5,SIDEBAR:10,SEARCH_RESULTS_TREE_MODE:0,SEARCH_INPUT:1,SEARCH_SUBMIT:2,SEARCH_FILTER:3,SEARCH_NOTES:4,SEARCH_TEXT:5,SEARCH_RESULTS_LIST_MODE:6,SEARCH_CLEAR:17,TIME:39,TOP_TAB_LEFT:30,TOP_TAB_RIGHT:40,VOLUME:50,CAPTIONS:55,PLAYBACK_PLAY:60,PLAYBACK_PROGRESS:65,PLAYBACK_RESET:70},math:{QUARTER_PI:.25*Math.PI,HALF_PI:.5*Math.PI,THREE_QUARTER_PI:.75*Math.PI,TWO_PI:2*Math.PI,TO_RADIANS:Math.PI/180,TO_DEGREES:180/Math.PI},keys:{BACKSPACE:8,TAB:9,ENTER:13,SHIFT:16,CONTROL:17,ALT:18,CAPS_LOCK:20,ESCAPE:27,SPACE:32,PAGE_UP:33,PAGE_DOWN:34,END:35,HOME:36,LEFT:37,UP:38,RIGHT:39,DOWN:40,INSERT:45,DELETE:46,F1:112,F2:113,F3:114,F4:115,F5:116,F6:117,F7:118,F8:119,F9:120,F10:121,F11:122,F12:123,F13:124,F14:125,F15:126},TINY_VIDEO:"data:video/mp4;base64, AAAAHGZ0eXBpc29tAAACAGlzb21pc28ybXA0MQAAAAhmcmVlAAAC721kYXQhEAUgpBv/wAAAAAAAAAAAAAAAAAAAAAAAAAAAAAAAAAAAAAAAAAAAAAAAAAAAAAAAAAAAAAAAAAAAAAAAAAAAAAAAAAAAAAAAAAAAAAAAAAAAAAAAAAAAAAAAAAAAAAAAAAAAAAAAAAAAAAAAAAAAAAAAAAAAAAAAAAAAAAAAAAAAAAAAAAAAAAAAAAAAAAAAAAAAAAAAAAAAAAAAAAAAAAAAAAAAAAAAAAAAAAAAAAAAAAAAAAAAAAAAAAAAAAAAAAAAAAAAAAAAAAAAAAAAAAAAAAAAAAAAAAAAAAAAAAAAAAAAAAAAAAAAAAAAAAAAAAAAAAAAAAAAAAAAAAAAAAAAAAAAAAAAAAAAAAAAAAAAAAA3pwAAAAAAAAAAAAAAAAAAAAAAAAAAAAAAAAAAAAAAAAAAAAAAAAAAAAAAAAAAAAAAAAAAAAAAAAAAAAAAAAAAAAAAAAAAAAAAAAAAAAAAAAAAAAAAAAAAAAAAAAAAcCEQBSCkG//AAAAAAAAAAAAAAAAAAAAAAAAAAAAAAAAAAAAAAAAAAAAAAAAAAAAAAAAAAAAAAAAAAAAAAAAAAAAAAAAAAAAAAAAAAAAAAAAAAAAAAAAAAAAAAAAAAAAAAAAAAAAAAAAAAAAAAAAAAAAAAAAAAAAAAAAAAAAAAAAAAAAAAAAAAAAAAAAAAAAAAAAAAAAAAAAAAAAAAAAAAAAAAAAAAAAAAAAAAAAAAAAAAAAAAAAAAAAAAAAAAAAAAAAAAAAAAAAAAAAAAAAAAAAAAAAAAAAAAAAAAAAAAAAAAAAAAAAAAAAAAAAAAAAAAAAAAAAAAAAAAAAAAAAAAAAAAAAAAAAAAAAAAAAAAAAAAAAAADengAAAAAAAAAAAAAAAAAAAAAAAAAAAAAAAAAAAAAAAAAAAAAAAAAAAAAAAAAAAAAAAAAAAAAAAAAAAAAAAAAAAAAAAAAAAAAAAAAAAAAAAAAAAAAAAAAAAAAAAAAAAcAAAAsJtb292AAAAbG12aGQAAAAAAAAAAAAAAAAAAAPoAAAALwABAAABAAAAAAAAAAAAAAAAAQAAAAAAAAAAAAAAAAAAAAEAAAAAAAAAAAAAAAAAAEAAAAAAAAAAAAAAAAAAAAAAAAAAAAAAAAAAAAAAAAADAAAB7HRyYWsAAABcdGtoZAAAAAMAAAAAAAAAAAAAAAIAAAAAAAAALwAAAAAAAAAAAAAAAQEAAAAAAQAAAAAAAAAAAAAAAAAAAAEAAAAAAAAAAAAAAAAAAEAAAAAAAAAAAAAAAAAAACRlZHRzAAAAHGVsc3QAAAAAAAAAAQAAAC8AAAAAAAEAAAAAAWRtZGlhAAAAIG1kaGQAAAAAAAAAAAAAAAAAAKxEAAAIAFXEAAAAAAAtaGRscgAAAAAAAAAAc291bgAAAAAAAAAAAAAAAFNvdW5kSGFuZGxlcgAAAAEPbWluZgAAABBzbWhkAAAAAAAAAAAAAAAkZGluZgAAABxkcmVmAAAAAAAAAAEAAAAMdXJsIAAAAAEAAADTc3RibAAAAGdzdHNkAAAAAAAAAAEAAABXbXA0YQAAAAAAAAABAAAAAAAAAAAAAgAQAAAAAKxEAAAAAAAzZXNkcwAAAAADgICAIgACAASAgIAUQBUAAAAAAfQAAAHz+QWAgIACEhAGgICAAQIAAAAYc3R0cwAAAAAAAAABAAAAAgAABAAAAAAcc3RzYwAAAAAAAAABAAAAAQAAAAIAAAABAAAAHHN0c3oAAAAAAAAAAAAAAAIAAAFzAAABdAAAABRzdGNvAAAAAAAAAAEAAAAsAAAAYnVkdGEAAABabWV0YQAAAAAAAAAhaGRscgAAAAAAAAAAbWRpcmFwcGwAAAAAAAAAAAAAAAAtaWxzdAAAACWpdG9vAAAAHWRhdGEAAAABAAAAAExhdmY1Ni40MC4xMDE=",TINY_AUDIO:"data:audio/mp3;base64,//MgxAAAAANIAAAAAExBTUUzLjk3VVVVVVVVVVVVVVVVVVVVVVVVVVVVVVVVVVVVVVVVVf/zIsQnAAADSAAAAABVVVVVVVVVVVVVVVVVVVVVVVVVVVVVVVVVVVVVVVVVVVVVVVVVVVVV//MgxE8AAANIAAAAAFVVVVVVVVVVVVVVVVVVVVVVVVVVVVVVVVVVVVVVVVVVVVVVVVVVVf/zIMR2AAADSAAAAABVVVVVVVVVVVVVVVVVVVVVVVVVVVVVVVVVVVVVVVVVVVVVVVVVVVX/8yDEnQAAA0gAAAAAVVVVVVVVVVVVVVVVVVVVVVVVVVVVVVVVVVVVVVVVVVVVVVVVVVVVVEFHOWVmMTRlNzg4YzVhNDQ5AAAAAAAAAAAAAAAAAAAAYjZiYWQ3ZjY2NjFkZWZhAAAAAAAAAAAAAAAAAAAAAAAAAAAAAAAAAAAAAAAAAAAAAAAAAAAAAAAAAAAAAAAAAAAAAAAAAAAAAAAAAAAAAAAAAAAAAAAAAAAAAAAAAAA="};return Object.freeze(l),Object.freeze(l.refs),Object.freeze(l.varTypes),Object.freeze(l.statuses),Object.freeze(l.tabIndices),Object.freeze(l.math),Object.freeze(l.keys),l}.call(e,n,e,t))||(t.exports=i)},function(t,e,V){"use strict";var n;void 0===(n=function(t){function e(t){return"1"===c[t]}function n(){var t=P.orientation;t.value=window.innerWidth>window.innerHeight?"landscape":"portrait",P.innerHeight=window.innerHeight,P.innerWidth=window.innerWidth,D(),t.value===t.prev&&!P.forceHideWarning||("portrait"===t.value?(document.body.classList.remove("is-landscape"),document.body.classList.add("is-portrait"),t.isPortrait=!0,t.isLandscape=!1):(document.body.classList.add("is-landscape"),document.body.classList.remove("is-portrait"),t.isPortrait=!1,t.isLandscape=!0),a.trigger(s.detection.ORIENTATION_CHANGE,{orientation:t.value}),t.prev=t.value)}var i,r,o=V(25),s=V(2),a=V(1),l=V(41),u=V(6).addWindowListener,c=window.globals&&window.globals.parsedParams||{},h=e("forcemobile"),d=e("devicepreview"),f=e("phone"),p=e("noframe"),v=e("enableFs"),g=c.videocontrolsfont,m=window.navigator.userAgent.toLowerCase(),y="ActiveXObject"in window||null!=window.MSBlobBuilder,A=window.isMobile.apple.device,b=A?parseInt((/os[x\s]+([0-9]+)_/.exec(m)||/version\/([0-9]+)/.exec(m))[1]):NaN,w=A&&m.indexOf("version")<0,S="file:"===document.location.protocol,E=null!=window.vInterfaceObject&&window.autoSpider,T=E&&h&&d,x=(i=document.createElement("canvas"),r=i.getContext("webgl")||i.getContext("experimental-webgl"),(i=null)!=r),_=window.globals,C=_.deviceView,k=_.themeName,O=window,R=O.isMobile,M=O.isMobile.apple.tablet,I="classic"===k,L="unified"===k,P={device:{isDesktop:R.desktop,isMobile:R.mobile,isPhone:R.phone,isTablet:R.tablet},deviceView:{isDesktop:C.desktop,isMobile:C.mobile,isPhone:C.phone,isTablet:C.tablet,isClassicMobile:I&&C.mobile,isClassicDesktop:I&&C.desktop,isUnifiedMobile:L&&C.mobile,isUnifiedDesktop:L&&C.desktop},theme:{isClassic:I,isUnified:L},os:{isAndroid:window.isMobile.android.device,isIOS:A,iOSVersion:b,isIosPhoneBefore10:R.phone&&b<10,isMac:o.mac},browser:{isWebKit:m.includes("webkit"),isSafariMac:!(!o.mac||!o.safari),safariVersion:function(){if(o.safari){var t=/\/([\d]+)([.\d]+|[\w\d]+)\ssafari/.exec(m);if(null!==t)return parseInt(t[1])}return NaN}(),isFF:m.includes("firefox"),isChrome:o.chrome,isWebView:w,isUIWebView:w&&!window.indexedDB,isIE:y,isIE10:m.includes("msie s10"),isIE11:y&&null!=window.msCrypto&&!window.ActiveXObject,isEdge:y&&null==window.msCrypto&&x},env:{is360:E,isDevicePreview:T,isMobilePreview:h,isPhonePreview:T&&f,isRise:null!=window.vInterfaceObject&&window.vInterfaceObject.isRise,isInIframe:window.top!==window.self,isWebObject:/(\?|&)wo=1(&|$)/.test(window.location.search),isFileProtocol:S,enableFs:v&&T&&!f,hideFrame:p,videoControlsFont:null!=g&&"'"+window.decodeURIComponent(g)+"'"},capabilities:{hasAudioApi:l&&(!S||R.mobile),isMemoryDeficientDevice:M&&(768===screen.height||768===screen.width)},orientation:{forceHideWarning:!1,prev:null}},D=P.os.isAndroid?function(){var t=window.screen,e=t.width<t.height?"portrait":"landscape",n=P.orientation;n.forceHideWarning=n.value!==e}:function(){};if(P.device.isMobile&&P.env.isInIframe){document.body.style.position="fixed";var N=function(){document.body.style.width=window.innerWidth+"px",document.body.style.height=window.innerHeight+"px"};u("resize",N),N()}return P.isRise&&(document.body.classList.add("is-rise"),document.body.styles.background="transparent"),P.isMobile&&!P.theme.isUnified&&document.getElementById("preso").setAttribute("class",""),n(),u("orientationchange",n),P}.call(e,V,e,t))||(t.exports=n)},function(t,e,m){"use strict";var n;void 0===(n=function(t){function a(t,e,n){return((f[t]||{})[e]||{})[n]}function r(t,e,n,i,r){var o=4<arguments.length&&void 0!==r?r:"on",s=t===window&&("resize"===e||"orientationchange"===e);i=!!i&&!s;var a=h.get(t),l=f[a]=f[a]||{},u=l[e]=l[e]||{},c=u[i]=u[i]||{callbacks:{before:new Set,on:new Set,after:new Set},listener:null,customEvent:s};return d.reduce(function(t,e){return c.callbacks[e].has(n)||t},!1)||(c.callbacks[o].add(n),null===c.listener&&(c.listener=function(e){return d.forEach(function(t){return[].concat(function(t){if(Array.isArray(t)){for(var e=0,n=Array(t.length);e<t.length;e++)n[e]=t[e];return n}return Array.from(t)}(c.callbacks[t])).forEach(function(t){return t(e)})})},s||t.addEventListener(e,c.listener,i))),function(){return v(t,e,n,i)}}function o(t,e,n){var i=a(t,e,!1);null!=i&&i.listener(n)}function s(t){l!==window.innerWidth||u!==window.innerHeight?(p=null,g()):t-p<1e3?window.requestAnimationFrame(s):p=null}var e=m(1),n=m(2),h=new Map([[document,"document"],[document.body,"body"],[window,"window"]]),d=["before","on","after"],f={},i=window,l=i.lastWidth,u=i.lastHeight,c=void 0,p=void 0,v=function(t,e,n,i){var r=3<arguments.length&&void 0!==i&&i,o=h.get(t),s=a(o,e,r);null!=s&&(d.forEach(function(t){return s.callbacks[t].delete(n)}),s.customEvent||0!==d.reduce(function(t,e){return s.callbacks[e].size+t},0)||t.removeEventListener(e,n,r))},g=function(t){var e,n,i,r=0<arguments.length&&void 0!==t?t:{};e=r,n=window.innerWidth>window.innerHeight,c!==n&&(c=n,o("window","orientationchange",e)),i=r,l===window.innerWidth&&u===window.innerHeight||(l=window.innerWidth,u=window.innerHeight,o("window","resize",i)),null==p&&(p=window.performance.now(),window.requestAnimationFrame(s))};return window.addEventListener("orientationchange",g),window.addEventListener("resize",g),e.on(n.window.ZOOM_MODE_CHANGED,function(){o("window","resize",null)}),{addBodyListener:function(t,e,n,i){return r(document.body,t,e,n,i)},removeBodyListener:function(t,e,n){return v(document.body,t,e,n)},addDocumentListener:function(t,e,n,i){return r(document,t,e,n,i)},removeDocumentListener:function(t,e,n){return v(document,t,e,n)},addWindowListener:function(t,e,n,i){return r(window,t,e,n,i)},removeWindowListener:function(t,e,n){return v(window,t,e,n)}}}.call(e,m,e,t))||(t.exports=n)},function(t,e,y){"use strict";var n;void 0===(n=function(t){function i(t,e,n){var i=[];for(e=e||d.alwaysTrue;t&&1===t.nodeType&&(i.push(t),null==n||!n(t));)t=t.parentNode;return i.slice(1).filter(e)}function n(t,e){return m.closest(t,function(t){return m.hasClass(t,e)})}function e(t,e){return!!n(t,e)}function r(t,e){return e.tagName.toLowerCase()===t.toLowerCase()}function o(t){return null==t?"":h.isString(t)?t.replace(/&/g,"&amp;").replace(/</g,"&lt;").replace(/>/g,"&gt;").replace(/"/g,"&quot;").replace(/'/g,"&apos;"):t}function s(t,e){if(null!=t.classList)t.classList.remove(e);else{var n=t.getAttribute("class").split();t.setAttribute("class",h.without(n,e).join(" "))}}function a(t,e){if(null!=t.classList)t.classList.add(e);else{var n=t.getAttribute("class").split();n.includes(e)||n.push(e),t.setAttribute("class",n.join())}}function l(t,e,n){var i=["<",t];return e&&h.isPlainObject(e)&&h.forOwn(e,function(t,e){i.push(" ",e,'="',o(t),'"')},i),i.push(!0===n||!0===e?" />":">"),i.join("")}var h=y(0),d=y(3),u=(y(14),y(4)),c=y(10),f=y(6).addBodyListener,p=function(t,e,n){t.removeEventListener(e,n)},v=function(t,e){if(null!=t.classList)return t.classList.contains(e);var n=t.getAttribute("class");return null!=n&&n.split(" ").includes(e)},g=h.partialRight(function(t,e,n){return t.classList.add(e),setTimeout(function(){t.classList.remove(e)},n)},"button-tapped",u.MOBILE_ANIMATION_DURATION),m={on:function(t,e,n,i){return t.addEventListener(e,n,!!i),h.partial(p,t,e,n)},off:p,parentNodesOf:i,closest:function(t,e,n){return(e=e||d.alwaysTrue)(t)?t:i(t,e,n)[0]},isNodeOfType:r,isInput:function(t){return r("input",t)||r("textarea",t)},isLink:h.partial(r,"a"),isVideoNode:h.partial(r,"video"),isIconNode:function(t){return v(t,"svg-icon-wrapper")},isSlideObject:function(t){return v(t,"slide-object")},selectAllByRef:function(n,t){[].concat(function(t){if(Array.isArray(t)){for(var e=0,n=Array(t.length);e<t.length;e++)n[e]=t[e];return n}return Array.from(t)}(t.querySelectorAll("[data-ref]"))).forEach(function(t){var e=t.classList[0];null!=e&&(n[h.camelCase(e)+"El"]=t)})},setAttributes:function(n,t){return h.forOwn(t,function(t,e){n.setAttribute(e,t)}),n},setStyles:function(n,t){return h.forOwn(t,function(t,e){n.style[e]=t}),n},getScrollRecommendation:function(t,e){var n=e.getBoundingClientRect(),i=t.getBoundingClientRect();return n.height>i.height||i.top>n.top?t.scrollTop-(i.top-n.top):i.bottom<n.bottom?t.scrollTop+(n.bottom-i.bottom):-1},resizeToFit:function(t,r,e,o){var s=!!h.isFinite(e)&&r.length>e,a=t.getBoundingClientRect().width,l=a,u=0,c=l/r.length;o=o||0,h(r).map(function(t,e){t.style.width="";var n=t.getBoundingClientRect().width+o;return u+=n,{el:t,width:n}}).sortBy("width").forEach(function(t,e){var n=e+1,i=Math.min(t.width,c);a<u?(t.el.style.width=d.pxify(i-o),c=(l-=i)/(r.length-n)):s&&(t.el.style.width=d.pxify(t.width+(l-u)/r.length))}).value()},hasClass:v,addClass:a,removeClass:s,toggleClasses:function(t,e,n,i){var r=i?[a,s]:[s,a];r[0](t,e),r[1](t,n)},writeNode:l,writeCloseNode:function(t){return l(t).replace("<","</")},tappedClass:g,trigger:function(t,e,n){if(n=n||{ignoreDisabled:!0},null!=t){var i,r,o,s=(i=e,(o=document.createEvent("Event")).initEvent(i,!0,!0),h.defaults(o,r),o);return n.ignoreDisabled&&t.disabled||t.dispatchEvent(s),s}},getParentFrame:function(){try{for(var t,e=window.parent.document.getElementsByTagName("iframe"),n=e.length,i=0;i<n;i++)if((t=e[i]).contentDocument===document)return t}catch(t){}},getParentWithClass:n,isWithin:e,isWithinSlide:function(t){return e(t,"slide")},isWithinShadowDom:function(t){return e(t,"acc-shadow-dom")},mapShadowToModel:function(t){if(null==t)return null;var e=t;if(m.isWithinShadowDom(e)){for(;null!==e&&null==e.dataset.represents;)e=e.parentElement;return null==e?null:c.resolvePath(e.dataset.represents)}return null},xmlEncodeValue:o,updateMousePosition:function(t){null!=t.pageX&&null!=t.pageY&&(m.mouseX=t.pageX,m.mouseY=t.pageY)},mouseX:0,mouseY:0};return f("mousemove",function(t){m.updateMousePosition(t)}),f("touchstart",function(t){t.touches&&0<t.touches.length&&(m.mouseX=t.touches[0].pageX,m.mouseY=t.touches[0].pageY)},!0),m}.call(e,y,e,t))||(t.exports=n)},function(t,e,u){"use strict";var n;void 0===(n=function(t){function e(t,e){return e.state()===t}var n=u(0),o=u(61),s=u(3),i="pending",r="resolved",a="rejected",l={Deferred:function(){return new o},when:function(){var t=s.slice(arguments),e=new o,n=t.length;return t.forEach(function(t){t.then(function(){0==--n&&e.resolve()}).catch(function(){0<=--n&&(e.reject(),n=0)})}),e.promise()},after:function(){function e(t){r.push(t),i.length===r.length&&n.resolve.apply(n,i)}var n=new o,i=s.slice(arguments),r=[];return i.length?i.forEach(function(t){t.always(function(){e(t)})}):n.resolve(),n.promise()},isPending:n.partial(e,i),isResolved:n.partial(e,r),isRejected:n.partial(e,a),promiseToVow:function(t){var e=l.Deferred();return t.then(e.resolve).catch(e.reject),e.promise()}};return l}.call(e,u,e,t))||(t.exports=n)},function(t,e,i){"use strict";var n;void 0===(n=function(t){var r=i(0),n=i(42),e=r.curry(function(t,e,n,i){t([e,"::",n," - ",r.slice(arguments,3).join(" ")].join(""))},4);return{throwFatal:e(function(t){throw new Error(t)}),throwError:e(function(t){var e=n.debugMode?"error":"warn";console[e](t),n.throwError()}),throwErrorSoft:e(function(t){n.debugMode&&console.warn(t)}),warn:e(function(t){console.warn(t)}),backtick:function(t){return["`",t,"`"].join("")}}}.call(e,i,e,t))||(t.exports=n)},function(t,e,k){"use strict";var n;void 0===(n=function(t){function e(t){return i.test(t)}var a=k(0),n=k(9),r=k(4),i=/^RAND/,o={};o.string=o.object=o.boolean=function(t){return t},o.num=o.number=function(t){return e(t)?t:parseFloat(t)},o.var=o.variable=function(t,e){var n=a.identity,i=this.resolvePath(t,e,{optional:!0});return null!=i&&("number"===i.type()&&(n=parseFloat),i=n(i.value())),i},o.property=function(t,e){return this.resolvePath(t,e,{optional:!0})},o.drawid=function(t,e){return this.resolvePath(t,e,{optional:!0})},o.param=function(t,e,n){return this.getRef(n.params[t],e,n)},o.valueref=function(t,e,n){return this.getRef(a.findWhere(n.iterables,{name:t}),e,n)},o.actparam=function(t,e,n){return n[t]},o.default=function(t,e){return this.getRef(t,e)};function l(t){return t.replace(y,"")}function u(t){return m.test(t)}function s(t){return t.split(r.PATH_DELIMITER)}function c(r,o){var s;return a.find(r.resolveables,function(t){var e,n,i=r.get(t);return!!i&&(!(s=i.isCollection?i.get(o):i.id===o?i:i[o])&&(e=t,n=r,a.has(n.resolvers,e))&&(s=r.resolvers[t].call(r,o,i)),s)},r),s}function h(t,e){var n,i,r="$"===e?A:b;return i=e+(n=t.replace(r,"").split(".")).pop(),n.push(i),n.join(".")}var d,f=n.throwError("resolver"),p=f("resolvePath"),v=f("getRef"),g=f("findReference"),m=/\$/,y=/\#/,A=/\$/g,b=/\#/g,w=/^\$/,S=/^\#/,E=new RegExp("^"+r.refs.PLAYER),T=function(t){return t.replace(m,"")},x=a.partialRight(h,"$"),_=a.partialRight(h,"#"),C={initialize:function(){d=DS.presentation},getPresentationContext:function(){return DS.presentation},getSlideBankSlideInstance:function(e){var n=null;return d.scenes().some(function(t){return t.slidedraws().some(function(t){return t.slides().some(function(t){return t.id===e&&(n=t),null!=n}),null!=n}),null!=n}),n},resolvePath:function(t,e,n){var i,r;if(t)return null==d&&null!=DS.presentation&&this.initialize(DS.presentation),r=t,S.test(r)&&-1!==r.indexOf(".")?t=_(t):(i=t,w.test(i)&&-1!==i.indexOf(".")&&(t=x(t))),n=n||{},e&&a.isPlainObject(e)&&(n=e,e=void 0),this.resolvePathArray(s(t),e,n);p("Must provide a path to resolve")},resolvePathArray:function(n,t,e){var i=n.shift();switch(i){case r.refs.PLAYER:t=d;break;case r.refs.PLAYER_VARS:t=d.playerVars();break;case r.refs.PARENT:t=t.getClosestParentRef();break;case r.refs.CHILDREN:t=t.getChildren();break;case r.refs.SELF:t=t.getClosestThisRef();break;case r.refs.CURRENT_SLIDE:t=this.resolvePath(d.prop("CurrentSlideId"),d);break;default:t=C.findReference(i,t)}return null==t?e.optional?void 0:void p("Path did not resolve at:",i):n.length?a.isArray(t)?a(t).map(function(t){var e=n.slice();return C.resolvePathArray(e,t,{optional:!0})}).compact().value():C.resolvePathArray(n,t,e):t},findReference:function(t,e){if(t){var n,i,r,o,s;if(e)return e.isCollection&&e.get(t)?e.get(t):u(t)?e.prop(T(t)):(r=t,y.test(r)?(i=l(t),e.getVariableProp&&(n=e.getVariableProp(i))?n.value():e.variables().get(l(t))):e.isModel||null==e[t]?c(e,t)||(e.id===t?e:(s=t,(o=e).prop&&o.hasOwnPlayerProp(T(s))?e.prop(t):void 0)):e[t]);g("Context must be defined.")}else g("Cannot find a reference with no ID")},getRef:function(t,e,n){if(t){if(t.type)return(o[t.type]||o.default).call(this,t.value,e,n);v("Type is undefined for the provided reference")}else v("No reference passed in")}};return C.normalizePropRef=T,C.isPropRef=u,C.splitPath=s,C.joinPath=function(t){return t.join(r.PATH_DELIMITER)},C.isRelativePath=function(t){return!E.test(t)},C.isRandomToken=e,C.resolveAbsolutePathWithFilter=function(t,e){var n,i;return t=t.split("."),n=a.first(t.splice(0,1)),t.some(function(t){return n+="."+t,i=C.resolvePath(n),e(i)})?i:null},C}.call(e,k,e,t))||(t.exports=n)},function(t,e,n){var i,r,o;i=this,r=function(t,a,S,e){var n=t.Backbone,i=[],r=i.slice;a.VERSION="1.1.2",a.$=e,a.noConflict=function(){return t.Backbone=n,this},a.emulateHTTP=!1,a.emulateJSON=!1;var o=a.Events={on:function(t,e,n){return h(this,"on",t,[e,n])&&e&&(this._events||(this._events={}),(this._events[t]||(this._events[t]=[])).push({callback:e,context:n,ctx:n||this})),this},once:function(t,e,n){if(!h(this,"once",t,[e,n])||!e)return this;var i=this,r=S.once(function(){i.off(t,r),e.apply(this,arguments)});return r._callback=e,this.on(t,r,n)},off:function(t,e,n){var i,r,o,s,a,l,u,c;if(!this._events||!h(this,"off",t,[e,n]))return this;if(!t&&!e&&!n)return this._events=void 0,this;for(a=0,l=(s=t?[t]:S.keys(this._events)).length;a<l;a++)if(t=s[a],o=this._events[t]){if(this._events[t]=i=[],e||n)for(u=0,c=o.length;u<c;u++)r=o[u],(e&&e!==r.callback&&e!==r.callback._callback||n&&n!==r.context)&&i.push(r);i.length||delete this._events[t]}return this},trigger:function(t){if(!this._events)return this;var e=r.call(arguments,1);if(!h(this,"trigger",t,e))return this;var n=this._events[t],i=this._events.all;return n&&s(n,e),i&&s(i,arguments),this},stopListening:function(t,e,n){var i=this._listeningTo;if(!i)return this;var r=!e&&!n;for(var o in n||"object"!=typeof e||(n=this),t&&((i={})[t._listenId]=t),i)(t=i[o]).off(e,n,this),(r||S.isEmpty(t._events))&&delete this._listeningTo[o];return this}},l=/\s+/,h=function(t,e,n,i){if(!n)return!0;if("object"==typeof n){for(var r in n)t[e].apply(t,[r,n[r]].concat(i));return!1}if(l.test(n)){for(var o=n.split(l),s=0,a=o.length;s<a;s++)t[e].apply(t,[o[s]].concat(i));return!1}return!0},s=function(t,e){var n,i=-1,r=t.length,o=e[0],s=e[1],a=e[2];switch(e.length){case 0:for(;++i<r;)(n=t[i]).callback.call(n.ctx);return;case 1:for(;++i<r;)(n=t[i]).callback.call(n.ctx,o);return;case 2:for(;++i<r;)(n=t[i]).callback.call(n.ctx,o,s);return;case 3:for(;++i<r;)(n=t[i]).callback.call(n.ctx,o,s,a);return;default:for(;++i<r;)(n=t[i]).callback.apply(n.ctx,e);return}};S.each({listenTo:"on",listenToOnce:"once"},function(r,t){o[t]=function(t,e,n){var i=this._listeningTo||(this._listeningTo={});return n||"object"!=typeof e||(n=this),(i[t._listenId||(t._listenId=S.uniqueId("l"))]=t)[r](e,n,this),this}}),o.bind=o.on,o.unbind=o.off,S.extend(a,o);var E=a.Model=function(t,e){var n=t||{};e=e||{},this.cid=S.uniqueId("c"),this.attributes={},e.collection&&(this.collection=e.collection),e.parse&&(n=this.parse(n,e)||{}),n=S.defaults({},n,S.result(this,"defaults")),this.set(n,e),this.changed={},this.initialize.apply(this,arguments)};S.extend(E.prototype,o,{changed:null,validationError:null,idAttribute:"id",initialize:function(){},toJSON:function(t){return S.clone(this.attributes)},sync:function(){return a.sync.apply(this,arguments)},get:function(t){return this.attributes[t]},escape:function(t){return S.escape(this.get(t))},has:function(t){return null!=this.get(t)},set:function(t,e,n){var i,r,o,s,a,l,u,c;if(null==t)return this;if("object"==typeof t?(r=t,n=e):(r={})[t]=e,n=n||{},!this._validate(r,n))return!1;for(i in o=n.unset,a=n.silent,s=[],l=this._changing,this._changing=!0,l||(this._previousAttributes=S.clone(this.attributes),this.changed={}),c=this.attributes,u=this._previousAttributes,this.idAttribute in r&&(this.id=r[this.idAttribute]),r)e=r[i],S.isEqual(c[i],e)||s.push(i),S.isEqual(u[i],e)?delete this.changed[i]:this.changed[i]=e,o?delete c[i]:c[i]=e;if(!a){s.length&&(this._pending=n);for(var h=0,d=s.length;h<d;h++)this.trigger("change:"+s[h],this,c[s[h]],n)}if(l)return this;if(!a)for(;this._pending;)n=this._pending,this._pending=!1,this.trigger("change",this,n);return this._pending=!1,this._changing=!1,this},unset:function(t,e){return this.set(t,void 0,S.extend({},e,{unset:!0}))},clear:function(t){var e={};for(var n in this.attributes)e[n]=void 0;return this.set(e,S.extend({},t,{unset:!0}))},hasChanged:function(t){return null==t?!S.isEmpty(this.changed):S.has(this.changed,t)},changedAttributes:function(t){if(!t)return!!this.hasChanged()&&S.clone(this.changed);var e,n=!1,i=this._changing?this._previousAttributes:this.attributes;for(var r in t)S.isEqual(i[r],e=t[r])||((n=n||{})[r]=e);return n},previous:function(t){return null!=t&&this._previousAttributes?this._previousAttributes[t]:null},previousAttributes:function(){return S.clone(this._previousAttributes)},fetch:function(e){void 0===(e=e?S.clone(e):{}).parse&&(e.parse=!0);var n=this,i=e.success;return e.success=function(t){if(!n.set(n.parse(t,e),e))return!1;i&&i(n,t,e),n.trigger("sync",n,t,e)},I(this,e),this.sync("read",this,e)},save:function(t,e,n){var i,r,o,s=this.attributes;if(null==t||"object"==typeof t?(i=t,n=e):(i={})[t]=e,n=S.extend({validate:!0},n),i&&!n.wait){if(!this.set(i,n))return!1}else if(!this._validate(i,n))return!1;i&&n.wait&&(this.attributes=S.extend({},s,i)),void 0===n.parse&&(n.parse=!0);var a=this,l=n.success;return n.success=function(t){a.attributes=s;var e=a.parse(t,n);if(n.wait&&(e=S.extend(i||{},e)),S.isObject(e)&&!a.set(e,n))return!1;l&&l(a,t,n),a.trigger("sync",a,t,n)},I(this,n),"patch"==(r=this.isNew()?"create":n.patch?"patch":"update")&&(n.attrs=i),o=this.sync(r,this,n),i&&n.wait&&(this.attributes=s),o},destroy:function(e){e=e?S.clone(e):{};function n(){i.trigger("destroy",i,i.collection,e)}var i=this,r=e.success;if(e.success=function(t){(e.wait||i.isNew())&&n(),r&&r(i,t,e),i.isNew()||i.trigger("sync",i,t,e)},this.isNew())return e.success(),!1;I(this,e);var t=this.sync("delete",this,e);return e.wait||n(),t},url:function(){var t=S.result(this,"urlRoot")||S.result(this.collection,"url")||M();return this.isNew()?t:t.replace(/([^\/])$/,"$1/")+encodeURIComponent(this.id)},parse:function(t,e){return t},clone:function(){return new this.constructor(this.attributes)},isNew:function(){return!this.has(this.idAttribute)},isValid:function(t){return this._validate({},S.extend(t||{},{validate:!0}))},_validate:function(t,e){if(!e.validate||!this.validate)return!0;t=S.extend({},this.attributes,t);var n=this.validationError=this.validate(t,e)||null;return!n||(this.trigger("invalid",this,n,S.extend(e,{validationError:n})),!1)}});S.each(["keys","values","pairs","invert","pick","omit"],function(e){E.prototype[e]=function(){var t=r.call(arguments);return t.unshift(this.attributes),S[e].apply(S,t)}});var u=a.Collection=function(t,e){(e=e||{}).model&&(this.model=e.model),void 0!==e.comparator&&(this.comparator=e.comparator),this._reset(),this.initialize.apply(this,arguments),t&&this.reset(t,S.extend({silent:!0},e))},T={add:!0,remove:!0,merge:!0},c={add:!0,remove:!1};S.extend(u.prototype,o,{model:E,initialize:function(){},toJSON:function(e){return this.map(function(t){return t.toJSON(e)})},sync:function(){return a.sync.apply(this,arguments)},add:function(t,e){return this.set(t,S.extend({merge:!1},e,c))},remove:function(t,e){var n,i,r,o,s=!S.isArray(t);for(e=e||{},n=0,i=(t=s?[t]:S.clone(t)).length;n<i;n++)(o=t[n]=this.get(t[n]))&&(delete this._byId[o.id],delete this._byId[o.cid],r=this.indexOf(o),this.models.splice(r,1),this.length--,e.silent||(e.index=r,o.trigger("remove",o,this,e)),this._removeReference(o,e));return s?t[0]:t},set:function(t,e){(e=S.defaults({},e,T)).parse&&(t=this.parse(t,e));var n,i,r,o,s,a,l,u=!S.isArray(t);t=u?t?[t]:[]:S.clone(t);var c=e.at,h=this.model,d=this.comparator&&null==c&&!1!==e.sort,f=S.isString(this.comparator)?this.comparator:null,p=[],v=[],g={},m=e.add,y=e.merge,A=e.remove,b=!(d||!m||!A)&&[];for(n=0,i=t.length;n<i;n++){if(r=(s=t[n]||{})instanceof E?o=s:s[h.prototype.idAttribute||"id"],a=this.get(r))A&&(g[a.cid]=!0),y&&(s=s===o?o.attributes:s,e.parse&&(s=a.parse(s,e)),a.set(s,e),d&&!l&&a.hasChanged(f)&&(l=!0)),t[n]=a;else if(m){if(!(o=t[n]=this._prepareModel(s,e)))continue;p.push(o),this._addReference(o,e)}o=a||o,!b||!o.isNew()&&g[o.id]||b.push(o),g[o.id]=!0}if(A){for(n=0,i=this.length;n<i;++n)g[(o=this.models[n]).cid]||v.push(o);v.length&&this.remove(v,e)}if(p.length||b&&b.length)if(d&&(l=!0),this.length+=p.length,null!=c)for(n=0,i=p.length;n<i;n++)this.models.splice(c+n,0,p[n]);else{b&&(this.models.length=0);var w=b||p;for(n=0,i=w.length;n<i;n++)this.models.push(w[n])}if(l&&this.sort({silent:!0}),!e.silent){for(n=0,i=p.length;n<i;n++)(o=p[n]).trigger("add",o,this,e);(l||b&&b.length)&&this.trigger("sort",this,e)}return u?t[0]:t},reset:function(t,e){e=e||{};for(var n=0,i=this.models.length;n<i;n++)this._removeReference(this.models[n],e);return e.previousModels=this.models,this._reset(),t=this.add(t,S.extend({silent:!0},e)),e.silent||this.trigger("reset",this,e),t},push:function(t,e){return this.add(t,S.extend({at:this.length},e))},pop:function(t){var e=this.at(this.length-1);return this.remove(e,t),e},unshift:function(t,e){return this.add(t,S.extend({at:0},e))},shift:function(t){var e=this.at(0);return this.remove(e,t),e},slice:function(){return r.apply(this.models,arguments)},get:function(t){if(null!=t)return this._byId[t]||this._byId[t.id]||this._byId[t.cid]},at:function(t){return this.models[t]},where:function(n,t){return S.isEmpty(n)?t?void 0:[]:this[t?"find":"filter"](function(t){for(var e in n)if(n[e]!==t.get(e))return!1;return!0})},findWhere:function(t){return this.where(t,!0)},sort:function(t){if(!this.comparator)throw new Error("Cannot sort a set without a comparator");return t=t||{},S.isString(this.comparator)||1===this.comparator.length?this.models=this.sortBy(this.comparator,this):this.models.sort(S.bind(this.comparator,this)),t.silent||this.trigger("sort",this,t),this},pluck:function(t){return S.invoke(this.models,"get",t)},fetch:function(n){void 0===(n=n?S.clone(n):{}).parse&&(n.parse=!0);var i=n.success,r=this;return n.success=function(t){var e=n.reset?"reset":"set";r[e](t,n),i&&i(r,t,n),r.trigger("sync",r,t,n)},I(this,n),this.sync("read",this,n)},create:function(t,n){if(n=n?S.clone(n):{},!(t=this._prepareModel(t,n)))return!1;n.wait||this.add(t,n);var i=this,r=n.success;return n.success=function(t,e){n.wait&&i.add(t,n),r&&r(t,e,n)},t.save(null,n),t},parse:function(t,e){return t},clone:function(){return new this.constructor(this.models)},_reset:function(){this.length=0,this.models=[],this._byId={}},_prepareModel:function(t,e){if(t instanceof E)return t;var n=new(((e=e?S.clone(e):{}).collection=this).model)(t,e);return n.validationError?(this.trigger("invalid",this,n.validationError,e),!1):n},_addReference:function(t,e){null!=(this._byId[t.cid]=t).id&&(this._byId[t.id]=t),t.collection||(t.collection=this),t.on("all",this._onModelEvent,this)},_removeReference:function(t,e){this===t.collection&&delete t.collection,t.off("all",this._onModelEvent,this)},_onModelEvent:function(t,e,n,i){("add"!==t&&"remove"!==t||n===this)&&("destroy"===t&&this.remove(e,i),e&&t==="change:"+e.idAttribute&&(delete this._byId[e.previous(e.idAttribute)],null!=e.id&&(this._byId[e.id]=e)),this.trigger.apply(this,arguments))}});S.each(["forEach","each","map","collect","reduce","foldl","inject","reduceRight","foldr","find","detect","filter","select","reject","every","all","some","any","include","contains","invoke","max","min","toArray","size","first","head","take","initial","rest","tail","drop","last","without","difference","indexOf","shuffle","lastIndexOf","isEmpty","chain","sample"],function(e){u.prototype[e]=function(){var t=r.call(arguments);return t.unshift(this.models),S[e].apply(S,t)}});S.each(["groupBy","countBy","sortBy","indexBy"],function(i){u.prototype[i]=function(e,t){var n=S.isFunction(e)?e:function(t){return t.get(e)};return S[i](this.models,n,t)}});var d=a.View=function(t){this.cid=S.uniqueId("view"),t=t||{},S.extend(this,S.pick(t,p)),this._ensureElement(),this.initialize.apply(this,arguments),this.delegateEvents()},f=/^(\S+)\s*(.*)$/,p=["model","collection","el","id","attributes","className","tagName","events"];S.extend(d.prototype,o,{tagName:"div",$:function(t){return this.$el.find(t)},initialize:function(){},render:function(){return this},remove:function(){return this.$el.remove(),this.stopListening(),this},setElement:function(t,e){return this.$el&&this.undelegateEvents(),this.$el=t instanceof a.$?t:a.$(t),this.el=this.$el[0],!1!==e&&this.delegateEvents(),this},delegateEvents:function(t){if(!(t=t||S.result(this,"events")))return this;for(var e in this.undelegateEvents(),t){var n=t[e];if(S.isFunction(n)||(n=this[t[e]]),n){var i=e.match(f),r=i[1],o=i[2];n=S.bind(n,this),r+=".delegateEvents"+this.cid,""===o?this.$el.on(r,n):this.$el.on(r,o,n)}}return this},undelegateEvents:function(){return this.$el.off(".delegateEvents"+this.cid),this},_ensureElement:function(){if(this.el)this.setElement(S.result(this,"el"),!1);else{var t=S.extend({},S.result(this,"attributes"));this.id&&(t.id=S.result(this,"id")),this.className&&(t.class=S.result(this,"className"));var e=a.$("<"+S.result(this,"tagName")+">").attr(t);this.setElement(e,!1)}}}),a.sync=function(t,e,n){var i=g[t];S.defaults(n=n||{},{emulateHTTP:a.emulateHTTP,emulateJSON:a.emulateJSON});var r={type:i,dataType:"json"};if(n.url||(r.url=S.result(e,"url")||M()),null!=n.data||!e||"create"!==t&&"update"!==t&&"patch"!==t||(r.contentType="application/json",r.data=JSON.stringify(n.attrs||e.toJSON(n))),n.emulateJSON&&(r.contentType="application/x-www-form-urlencoded",r.data=r.data?{model:r.data}:{}),n.emulateHTTP&&("PUT"===i||"DELETE"===i||"PATCH"===i)){r.type="POST",n.emulateJSON&&(r.data._method=i);var o=n.beforeSend;n.beforeSend=function(t){if(t.setRequestHeader("X-HTTP-Method-Override",i),o)return o.apply(this,arguments)}}"GET"===r.type||n.emulateJSON||(r.processData=!1),"PATCH"===r.type&&v&&(r.xhr=function(){return new ActiveXObject("Microsoft.XMLHTTP")});var s=n.xhr=a.ajax(S.extend(r,n));return e.trigger("request",e,s,n),s};var v=!("undefined"==typeof window||!window.ActiveXObject||window.XMLHttpRequest&&(new XMLHttpRequest).dispatchEvent),g={create:"POST",update:"PUT",patch:"PATCH",delete:"DELETE",read:"GET"};a.ajax=function(){return a.$.ajax.apply(a.$,arguments)};var m=a.Router=function(t){(t=t||{}).routes&&(this.routes=t.routes),this._bindRoutes(),this.initialize.apply(this,arguments)},y=/\((.*?)\)/g,A=/(\(\?)?:\w+/g,b=/\*\w+/g,w=/[\-{}\[\]+?.,\\\^$|#\s]/g;S.extend(m.prototype,o,{initialize:function(){},route:function(n,i,r){S.isRegExp(n)||(n=this._routeToRegExp(n)),S.isFunction(i)&&(r=i,i=""),r=r||this[i];var o=this;return a.history.route(n,function(t){var e=o._extractParameters(n,t);o.execute(r,e),o.trigger.apply(o,["route:"+i].concat(e)),o.trigger("route",i,e),a.history.trigger("route",o,i,e)}),this},execute:function(t,e){t&&t.apply(this,e)},navigate:function(t,e){return a.history.navigate(t,e),this},_bindRoutes:function(){if(this.routes){this.routes=S.result(this,"routes");for(var t,e=S.keys(this.routes);null!=(t=e.pop());)this.route(t,this.routes[t])}},_routeToRegExp:function(t){return t=t.replace(w,"\\$&").replace(y,"(?:$1)?").replace(A,function(t,e){return e?t:"([^/?]+)"}).replace(b,"([^?]*?)"),new RegExp("^"+t+"(?:\\?([\\s\\S]*))?$")},_extractParameters:function(t,e){var n=t.exec(e).slice(1);return S.map(n,function(t,e){return e===n.length-1?t||null:t?decodeURIComponent(t):null})}});var x=a.History=function(){this.handlers=[],S.bindAll(this,"checkUrl"),"undefined"!=typeof window&&(this.location=window.location,this.history=window.history)},_=/^[#\/]|\s+$/g,C=/^\/+|\/+$/g,k=/msie [\w.]+/,O=/\/$/,R=/#.*$/;x.started=!1,S.extend(x.prototype,o,{interval:50,atRoot:function(){return this.location.pathname.replace(/[^\/]$/,"$&/")===this.root},getHash:function(t){var e=(t||this).location.href.match(/#(.*)$/);return e?e[1]:""},getFragment:function(t,e){if(null==t)if(this._hasPushState||!this._wantsHashChange||e){t=decodeURI(this.location.pathname+this.location.search);var n=this.root.replace(O,"");t.indexOf(n)||(t=t.slice(n.length))}else t=this.getHash();return t.replace(_,"")},start:function(t){if(x.started)throw new Error("Backbone.history has already been started");x.started=!0,this.options=S.extend({root:"/"},this.options,t),this.root=this.options.root,this._wantsHashChange=!1!==this.options.hashChange,this._wantsPushState=!!this.options.pushState,this._hasPushState=!!(this.options.pushState&&this.history&&this.history.pushState);var e=this.getFragment(),n=document.documentMode,i=k.exec(navigator.userAgent.toLowerCase())&&(!n||n<=7);if(this.root=("/"+this.root+"/").replace(C,"/"),i&&this._wantsHashChange){var r=a.$('<iframe src="javascript:0" tabindex="-1">');this.iframe=r.hide().appendTo("body")[0].contentWindow,this.navigate(e)}this._hasPushState?a.$(window).on("popstate",this.checkUrl):this._wantsHashChange&&"onhashchange"in window&&!i?a.$(window).on("hashchange",this.checkUrl):this._wantsHashChange&&(this._checkUrlInterval=setInterval(this.checkUrl,this.interval)),this.fragment=e;var o=this.location;if(this._wantsHashChange&&this._wantsPushState){if(!this._hasPushState&&!this.atRoot())return this.fragment=this.getFragment(null,!0),this.location.replace(this.root+"#"+this.fragment),!0;this._hasPushState&&this.atRoot()&&o.hash&&(this.fragment=this.getHash().replace(_,""),this.history.replaceState({},document.title,this.root+this.fragment))}if(!this.options.silent)return this.loadUrl()},stop:function(){a.$(window).off("popstate",this.checkUrl).off("hashchange",this.checkUrl),this._checkUrlInterval&&clearInterval(this._checkUrlInterval),x.started=!1},route:function(t,e){this.handlers.unshift({route:t,callback:e})},checkUrl:function(t){var e=this.getFragment();if(e===this.fragment&&this.iframe&&(e=this.getFragment(this.getHash(this.iframe))),e===this.fragment)return!1;this.iframe&&this.navigate(e),this.loadUrl()},loadUrl:function(e){return e=this.fragment=this.getFragment(e),S.any(this.handlers,function(t){if(t.route.test(e))return t.callback(e),!0})},navigate:function(t,e){if(!x.started)return!1;e&&!0!==e||(e={trigger:!!e});var n=this.root+(t=this.getFragment(t||""));if(t=t.replace(R,""),this.fragment!==t){if(""===(this.fragment=t)&&"/"!==n&&(n=n.slice(0,-1)),this._hasPushState)this.history[e.replace?"replaceState":"pushState"]({},document.title,n);else{if(!this._wantsHashChange)return this.location.assign(n);this._updateHash(this.location,t,e.replace),this.iframe&&t!==this.getFragment(this.getHash(this.iframe))&&(e.replace||this.iframe.document.open().close(),this._updateHash(this.iframe.location,t,e.replace))}return e.trigger?this.loadUrl(t):void 0}},_updateHash:function(t,e,n){if(n){var i=t.href.replace(/(javascript:|#).*$/,"");t.replace(i+"#"+e)}else t.hash="#"+e}}),a.history=new x;E.extend=u.extend=m.extend=d.extend=x.extend=function(t,e){var n,i=this;n=t&&S.has(t,"constructor")?t.constructor:function(){return i.apply(this,arguments)},S.extend(n,i,e);function r(){this.constructor=n}return r.prototype=i.prototype,n.prototype=new r,t&&S.extend(n.prototype,t),n.__super__=i.prototype,n};var M=function(){throw new Error('A "url" property or function must be specified')},I=function(e,n){var i=n.error;n.error=function(t){i&&i(e,t,n),e.trigger("error",e,t,n)}};return a},o=n(0),r(i,e,o)},function(t,e,n){"use strict";var i;void 0===(i=function(t){n(16);return n(27),n(28),TweenLite.defaultOverwrite=!1,TweenLite}.call(e,n,e,t))||(t.exports=i)},function(t,e,a){"use strict";var n;void 0===(n=function(t){var e,n=a(0),i=a(4),r=a(2),o=a(8),s=a(1);return new(a(31).extend({accessibleTextVar:null,shorthand:["currentLayout","currentVolume","accessibleTextOn"],subscriptions:((e={})[r.app.COMPLETE]="onAppComplete",e[r.controlLayout.CHANGED]="onLayoutChanged",e),initialize:function(){n.bindAll(this,"setAccessibleTextFromVar"),this.appCompleteDfd=new o.Deferred,this.setVolume(i.DEFAULT_VOLUME)},connectVariables:function(t){if(null!=t){this.accessibleTextVar=t;var e=this.accessibleTextVar.value();this.accessibleTextOn(e),this.accessibleTextVar.on("change:value",this.setAccessibleTextFromVar),e&&this.onToggleAccessibleText(e)}},setAccessibleTextFromVar:function(t){this.onToggleAccessibleText(t.value())},getAppCompletePromise:function(){return this.appCompleteDfd.promise()},onAppComplete:function(){this.appCompleteDfd.resolve()},unsetAttrs:function(){return this.set(n.toArray(arguments).reduce(function(t,e){return t[e]=null,t},{})),this},onLayoutChanged:function(t,e){this.currentLayout(t),this.trigger(r.layout.CHANGED,this,t,e)},setVolume:function(t){this.volumeToggle=!1,this.currentVolume(t),s.trigger(r.volume.CHANGED,t)},onToggleVolume:function(){this.volumeToggle||(this.lastVolume=this.currentVolume()),this.volumeToggle=!this.volumeToggle;var t=this.volumeToggle?0:this.lastVolume;this.currentVolume(t),s.trigger(r.volume.CHANGED,t)},onToggleAccessibleText:function(t){var e=null==t?!this.accessibleTextOn():t;this.accessibleTextOn(e),null!=this.accessibleTextVar&&this.accessibleTextVar.value()!==e?this.accessibleTextVar.changeValue(e):this.trigger(DS.events.player.ACCESSIBLE_TEXT_CHANGED,e)}}))}.call(e,a,e,t))||(t.exports=n)},function(t,e,u){"use strict";var n;void 0===(n=function(t){var e=u(0),n=u(6).addWindowListener,o=u(47),s=u(3),i=u(5),r=u(2),a=u(1),l={scaleValue:1,zoomMode:!1,zoomVar:null,enableZoomMode:function(t){this.zoomMode=t,null!=this.zoomVar&&this.zoomVar.value()!==t?this.zoomVar.changeValue(t):a.trigger(r.window.ZOOM_MODE_CHANGED)},setZoomModeVariable:function(t){this.enableZoomMode(t.value())},initialize:function(){e.bindAll(this,"scale","sendWindowScale","setZoomModeVariable"),this.isShowAll()&&!i.deviceView.isClassicMobile?this.startScaling():n("resize",this.sendWindowScale)},connectVariables:function(t){if(null!=t){this.zoomVar=t;var e=this.zoomVar.value();e&&this.enableZoomMode(e),this.zoomVar.on("change:value",this.setZoomModeVariable)}},isShowAll:function(){return"show all"===window.globals.scale},sendWindowScale:function(){a.trigger(r.window.SCALE),a.trigger(r.window.AFTER_SCALE)},setWindowScale:function(t){this.windowScale=t},getWindowScale:function(){return this.windowScale},startScaling:function(){this.scale(),n("resize",this.scale)},getScaledFontSize:function(){return o.player.getFontScale()*this.getScale()},queueScale:function(){this.pending||(this.pending=!0,window.requestAnimationFrame(this.scale))},scale:function(){this.scaleValue=this.calcScale(),this.sendWindowScale(),this.pending=!1},calcScale:function(){var t=this.getWindowDimensions(),e=t.height,n=t.width,i=e/o.presentation.display().height(),r=n/o.presentation.display().width();return s.fix(Math.min(i,r),5)},getWindowDimensions:function(){return{height:window.innerHeight,width:window.innerWidth}},getScale:function(){return this.scaleValue}};return s.scaleVal=function(t){var e=!(1<arguments.length&&void 0!==arguments[1])||arguments[1],n=t*l.getScale();return e?Math.round(n):n},l}.call(e,u,e,t))||(t.exports=n)},function(t,e,a){"use strict";var n;void 0===(n=function(t){var e=void 0,n=void 0,i=void 0,r=void 0,o=void 0,s=void 0;return s=a(5).device.isMobile?(i=n="touchstart",r="touchmove",o=e="touchend"):(e="click",n="mousedown",i="mouseenter",r="mousemove",o="mouseup","mouseleave"),Object.freeze({clickOrTouchEnd:e,downOrTouchStart:n,enterOrTouchStart:i,moveOrTouchMove:r,upOrTouchEnd:o,leaveOrTouchEnd:s})}.call(e,a,e,t))||(t.exports=n)},function(t,e,n){
/*!
 * GSAP 3.5.1
 * https://greensock.com
 * 
 * @license Copyright 2020, GreenSock. All rights reserved.
 * Subject to the terms at https://greensock.com/standard-license or for Club GreenSock members, the agreement issued with that membership.
 * @author: Jack Doyle, jack@greensock.com
 */
!function(t){"use strict";function n(t,e){t.prototype=Object.create(e.prototype),(t.prototype.constructor=t).__proto__=e}function _(t){if(void 0===t)throw new ReferenceError("this hasn't been initialised - super() hasn't been called");return t}function E(t){return"string"==typeof t}function T(t){return"function"==typeof t}function C(t){return"number"==typeof t}function o(t){return void 0===t}function k(t){return"object"==typeof t}function D(t){return!1!==t}function e(){return"undefined"!=typeof window}function O(t){return T(t)||E(t)}function i(t){return(At=fe(t,re))&&dn}function x(t,e){return console.warn("Invalid property",t,"set to",e,"Missing plugin? gsap.registerPlugin()")}function R(t,e){return!e&&console.warn(t)}function a(t,e){return t&&(re[t]=e)&&At&&(At[t]=e)||re}function M(){return 0}function N(t){var e,n,i=t[0];if(k(i)||T(i)||(t=[t]),!(e=(i._gsap||{}).harness)){for(n=he.length;n--&&!he[n].targetTest(i););e=he[n]}for(n=t.length;n--;)t[n]&&(t[n]._gsap||(t[n]._gsap=new De(t[n],e)))||t.splice(n,1);return t}function V(t){return t._gsap||N(ye(t))[0]._gsap}function s(t,e,n){return(n=t[e])&&T(n)?t[e]():o(n)&&t.getAttribute&&t.getAttribute(e)||n}function v(t,e){return(t=t.split(",")).forEach(e)||t}function j(t){return Math.round(1e5*t)/1e5||0}function l(t,e){for(var n=e.length,i=0;t.indexOf(e[i])<0&&++i<n;);return i<n}function u(t,e,n){var i,r=C(t[1]),o=(r?2:1)+(e<2?0:1),s=t[o];if(r&&(s.duration=t[1]),s.parent=n,e){for(i=s;n&&!("immediateRender"in i);)i=n.vars.defaults||{},n=D(n.vars.inherit)&&n.parent;s.immediateRender=D(i.immediateRender),e<2?s.runBackwards=1:s.startAt=t[o-1]}return s}function F(){var t,e,n=se.length,i=se.slice(0);for(ae={},t=se.length=0;t<n;t++)(e=i[t])&&e._lazy&&(e.render(e._lazy[0],e._lazy[1],!0)._lazy=0)}function r(t,e,n,i){se.length&&F(),t.render(e,n,i),se.length&&F()}function c(t){var e=parseFloat(t);return(e||0===e)&&(t+"").match(ie).length<2?e:E(t)?t.trim():t}function h(t){return t}function H(t,e){for(var n in e)n in t||(t[n]=e[n]);return t}function d(t,e){for(var n in e)n in t||"duration"===n||"ease"===n||(t[n]=e[n])}function f(t,e){for(var n in e)t[n]=k(e[n])?f(t[n]||(t[n]={}),e[n]):e[n];return t}function B(t,e){var n,i={};for(n in t)n in e||(i[n]=t[n]);return i}function I(t){var e=t.parent||vt,n=t.keyframes?d:H;if(D(t.inherit))for(;e;)n(t,e.vars.defaults),e=e.parent||e._dp;return t}function g(t,e,n,i){void 0===n&&(n="_first"),void 0===i&&(i="_last");var r=e._prev,o=e._next;r?r._next=o:t[n]===e&&(t[n]=o),o?o._prev=r:t[i]===e&&(t[i]=r),e._next=e._prev=e.parent=null}function U(t,e){!t.parent||e&&!t.parent.autoRemoveChildren||t.parent.remove(t),t._act=0}function p(t,e){if(t&&(!e||e._end>t._dur||e._start<0))for(var n=t;n;)n._dirty=1,n=n.parent;return t}function m(t){return t._repeat?pe(t._tTime,t=t.duration()+t._rDelay)*t:0}function y(t,e){return(t-e._start)*e._ts+(0<=e._ts?0:e._dirty?e.totalDuration():e._tDur)}function L(t){return t._end=j(t._start+(t._tDur/Math.abs(t._ts||t._rts||Wt)||0))}function A(t,e){var n=t._dp;return n&&n.smoothChildTiming&&t._ts&&(t._start=j(t._dp._time-(0<t._ts?e/t._ts:((t._dirty?t.totalDuration():t._tDur)-e)/-t._ts)),L(t),n._dirty||p(n,t)),t}function P(t,e){var n;if((e._time||e._initted&&!e._dur)&&(n=y(t.rawTime(),e),(!e._dur||ge(0,e.totalDuration(),n)-e._tTime>Wt)&&e.render(n,!0)),p(t,e)._dp&&t._initted&&t._time>=t._dur&&t._ts){if(t._dur<t.duration())for(n=t;n._dp;)0<=n.rawTime()&&n.totalTime(n._tTime),n=n._dp;t._zTime=-Wt}}function b(t,e,n,i){return e.parent&&U(e),e._start=j(n+e._delay),e._end=j(e._start+(e.totalDuration()/Math.abs(e.timeScale())||0)),function t(e,n,i,r,o){void 0===i&&(i="_first"),void 0===r&&(r="_last");var s,a=e[r];if(o)for(s=n[o];a&&a[o]>s;)a=a._prev;a?(n._next=a._next,a._next=n):(n._next=e[i],e[i]=n),n._next?n._next._prev=n:e[r]=n,n._prev=a,n.parent=n._dp=e}(t,e,"_first","_last",t._sort?"_start":0),t._recent=e,i||P(t,e),t}function W(t,e){return(re.ScrollTrigger||x("scrollTrigger",e))&&re.ScrollTrigger.create(e,t)}function w(t,e,n,i){return Ue(t,e),t._initted?!n&&t._pt&&(t._dur&&!1!==t.vars.lazy||!t._dur&&t.vars.lazy)&&wt!==xe.frame?(se.push(t),t._lazy=[e,i],1):void 0:1}function S(t,e,n,i){var r=t._repeat,o=j(e)||0,s=t._tTime/t._tDur;return s&&!i&&(t._time*=o/t._dur),t._dur=o,t._tDur=r?r<0?1e10:j(o*(r+1)+t._rDelay*r):o,s&&!i?A(t,t._tTime=t._tDur*s):t.parent&&L(t),n||p(t.parent,t),t}function z(t){return t instanceof Fe?p(t):S(t,t._dur)}function q(t,e){var n,i,r=t.labels,o=t._recent||ve,s=t.duration()>=Ut?o.endTime(!1):t._dur;return E(e)&&(isNaN(e)||e in r)?"<"===(n=e.charAt(0))||">"===n?("<"===n?o._start:o.endTime(0<=o._repeat))+(parseFloat(e.substr(1))||0):(n=e.indexOf("="))<0?(e in r||(r[e]=s),r[e]):(i=+(e.charAt(n-1)+e.substr(n+1)),1<n?q(t,e.substr(0,n-1))+i:s+i):null==e?s:+e}function G(t,e){return t||0===t?e(t):e}function X(t){return(t=(t+"").substr((parseFloat(t)+"").length))&&isNaN(t)?t:""}function Y(t,e){return t&&k(t)&&"length"in t&&(!e&&!t.length||t.length-1 in t&&k(t[0]))&&!t.nodeType&&t!==gt}function J(t){return t.sort(function(){return.5-Math.random()})}function K(t){if(T(t))return t;var p=k(t)?t:{each:t},v=Me(p.ease),g=p.from||0,m=parseFloat(p.base)||0,y={},e=0<g&&g<1,A=isNaN(g)||e,b=p.axis,w=g,S=g;return E(g)?w=S={center:.5,edges:.5,end:1}[g]||0:!e&&A&&(w=g[0],S=g[1]),function(t,e,n){var i,r,o,s,a,l,u,c,h,d=(n||p).length,f=y[d];if(!f){if(!(h="auto"===p.grid?0:(p.grid||[1,Ut])[1])){for(u=-Ut;u<(u=n[h++].getBoundingClientRect().left)&&h<d;);h--}for(f=y[d]=[],i=A?Math.min(h,d)*w-.5:g%h,r=A?d*S/h-.5:g/h|0,c=Ut,l=u=0;l<d;l++)o=l%h-i,s=r-(l/h|0),f[l]=a=b?Math.abs("y"===b?s:o):Xt(o*o+s*s),u<a&&(u=a),a<c&&(c=a);"random"===g&&J(f),f.max=u-c,f.min=c,f.v=d=(parseFloat(p.amount)||parseFloat(p.each)*(d<h?d-1:b?"y"===b?d/h:h:Math.max(h,d/h))||0)*("edges"===g?-1:1),f.b=d<0?m-d:m,f.u=X(p.amount||p.each)||0,v=v&&d<0?Re(v):v}return d=(f[t]-f.min)/f.max||0,j(f.b+(v?v(d):d)*f.v)+f.u}}function $(e){var n=e<1?Math.pow(10,(e+"").length-2):1;return function(t){return Math.floor(Math.round(parseFloat(t)/e)*e*n)/n+(C(t)?0:X(t))}}function Q(l,t){var u,c,e=$t(l);return!e&&k(l)&&(u=e=l.radius||Ut,l.values?(l=ye(l.values),(c=!C(l[0]))&&(u*=u)):l=$(l.increment)),G(t,e?T(l)?function(t){return c=l(t),Math.abs(c-t)<=u?c:t}:function(t){for(var e,n,i=parseFloat(c?t.x:t),r=parseFloat(c?t.y:0),o=Ut,s=0,a=l.length;a--;)(e=c?(e=l[a].x-i)*e+(n=l[a].y-r)*n:Math.abs(l[a]-i))<o&&(o=e,s=a);return s=!u||o<=u?l[s]:t,c||s===t||C(t)?s:s+X(t)}:$(l))}function Z(t,e,n,i){return G($t(t)?!e:!0===n?!!(n=0):!i,function(){return $t(t)?t[~~(Math.random()*t.length)]:(n=n||1e-5)&&(i=n<1?Math.pow(10,(n+"").length-2):1)&&Math.floor(Math.round((t+Math.random()*(e-t))/n)*n*i)/i})}function tt(e,n,t){return G(t,function(t){return e[~~n(t)]})}function et(t){for(var e,n,i,r,o=0,s="";~(e=t.indexOf("random(",o));)i=t.indexOf(")",e),r="["===t.charAt(e+7),n=t.substr(e+7,i-e-7).match(r?ie:Qt),s+=t.substr(o,e-o)+Z(r?n:+n[0],r?0:+n[1],+n[2]||1e-5),o=i+1;return s+t.substr(o,t.length-o)}function nt(t,e,n){var i,r,o,s=t.labels,a=Ut;for(i in s)(r=s[i]-e)<0==!!n&&r&&a>(r=Math.abs(r))&&(o=i,a=r);return o}function it(t){return U(t),t.progress()<1&&be(t,"onInterrupt"),t}function rt(t,e,n){return(6*(t=t<0?t+1:1<t?t-1:t)<1?e+(n-e)*t*6:t<.5?n:3*t<2?e+(n-e)*(2/3-t)*6:e)*we+.5|0}function ot(t,e,n){var i,r,o,s,a,l,u,c,h,d,f=t?C(t)?[t>>16,t>>8&we,t&we]:0:Se.black;if(!f){if(","===t.substr(-1)&&(t=t.substr(0,t.length-1)),Se[t])f=Se[t];else if("#"===t.charAt(0))4===t.length&&(t="#"+(i=t.charAt(1))+i+(r=t.charAt(2))+r+(o=t.charAt(3))+o),f=[(t=parseInt(t.substr(1),16))>>16,t>>8&we,t&we];else if("hsl"===t.substr(0,3))if(f=d=t.match(Qt),e){if(~t.indexOf("="))return f=t.match(Zt),n&&f.length<4&&(f[3]=1),f}else s=+f[0]%360/360,a=f[1]/100,i=2*(l=f[2]/100)-(r=l<=.5?l*(a+1):l+a-l*a),3<f.length&&(f[3]*=1),f[0]=rt(s+1/3,i,r),f[1]=rt(s,i,r),f[2]=rt(s-1/3,i,r);else f=t.match(Qt)||Se.transparent;f=f.map(Number)}return e&&!d&&(i=f[0]/we,r=f[1]/we,o=f[2]/we,l=((u=Math.max(i,r,o))+(c=Math.min(i,r,o)))/2,u===c?s=a=0:(h=u-c,a=.5<l?h/(2-u-c):h/(u+c),s=u===i?(r-o)/h+(r<o?6:0):u===r?(o-i)/h+2:(i-r)/h+4,s*=60),f[0]=~~(s+.5),f[1]=~~(100*a+.5),f[2]=~~(100*l+.5)),n&&f.length<4&&(f[3]=1),f}function st(t){var n=[],i=[],r=-1;return t.split(Ee).forEach(function(t){var e=t.match(te)||[];n.push.apply(n,e),i.push(r+=e.length+1)}),n.c=i,n}function at(t,e,n){var i,r,o,s,a="",l=(t+a).match(Ee),u=e?"hsla(":"rgba(",c=0;if(!l)return t;if(l=l.map(function(t){return(t=ot(t,e,1))&&u+(e?t[0]+","+t[1]+"%,"+t[2]+"%,"+t[3]:t.join(","))+")"}),n&&(o=st(t),(i=n.c).join(a)!==o.c.join(a)))for(s=(r=t.replace(Ee,"1").split(te)).length-1;c<s;c++)a+=r[c]+(~i.indexOf(c)?l.shift()||u+"0,0,0,0)":(o.length?o:l.length?l:n).shift());if(!r)for(s=(r=t.split(Ee)).length-1;c<s;c++)a+=r[c]+l[c];return a+r[s]}function lt(t){var e,n=t.join(" ");if(Ee.lastIndex=0,Ee.test(n))return e=Te.test(n),t[1]=at(t[1],e),t[0]=at(t[0],e,st(t[1])),!0}function ut(t){var e=(t+"").split("("),n=Ce[e[0]];return n&&1<e.length&&n.config?n.config.apply(null,~t.indexOf("{")?[function t(e){for(var n,i,r,o={},s=e.substr(1,e.length-3).split(":"),a=s[0],l=1,u=s.length;l<u;l++)i=s[l],n=l!==u-1?i.lastIndexOf(","):i.length,r=i.substr(0,n),o[a]=isNaN(r)?r.replace(Oe,"").trim():+r,a=i.substr(n+1).trim();return o}(e[1])]:function t(e){var n=e.indexOf("(")+1,i=e.indexOf(")"),r=e.indexOf("(",n);return e.substring(n,~r&&r<i?e.indexOf(")",i+1):i)}(t).split(",").map(c)):Ce._CE&&ke.test(t)?Ce._CE("",t):n}function ct(t,e){for(var n,i=t._first;i;)i instanceof Fe?ct(i,e):!i.vars.yoyoEase||i._yoyo&&i._repeat||i._yoyo===e||(i.timeline?ct(i.timeline,e):(n=i._ease,i._ease=i._yEase,i._yEase=n,i._yoyo=e)),i=i._next}function ht(t,n,i,e){void 0===i&&(i=function t(e){return 1-n(1-e)}),void 0===e&&(e=function t(e){return e<.5?n(2*e)/2:1-n(2*(1-e))/2});var r,o={easeIn:n,easeOut:i,easeInOut:e};return v(t,function(t){for(var e in Ce[t]=re[t]=o,Ce[r=t.toLowerCase()]=i,o)Ce[r+("easeIn"===e?".in":"easeOut"===e?".out":".inOut")]=Ce[t+"."+e]=o[e]}),o}function dt(e){return function(t){return t<.5?(1-e(1-2*t))/2:.5+e(2*(t-.5))/2}}function ft(n,t,e){function i(t){return 1===t?1:r*Math.pow(2,-10*t)*Jt((t-s)*o)+1}var r=1<=t?t:1,o=(e||(n?.3:.45))/(t<1?t:1),s=o/zt*(Math.asin(1/r)||0),a="out"===n?i:"in"===n?function(t){return 1-i(1-t)}:dt(i);return o=zt/o,a.config=function(t,e){return ft(n,t,e)},a}function pt(e,n){function i(t){return t?--t*t*((n+1)*t+n)+1:0}void 0===n&&(n=1.70158);var t="out"===e?i:"in"===e?function(t){return 1-i(1-t)}:dt(i);return t.config=function(t){return pt(e,t)},t}var vt,gt,mt,yt,At,bt,wt,St,Et,Tt,xt,_t,Ct,kt,Ot,Rt,Mt,It,Lt,Pt,Dt,Nt,Vt,Ft,Ht,jt={autoSleep:120,force3D:"auto",nullTargetWarn:1,units:{lineHeight:""}},Bt={duration:.5,overwrite:!1,delay:0},Ut=1e8,Wt=1/Ut,zt=2*Math.PI,qt=zt/4,Gt=0,Xt=Math.sqrt,Yt=Math.cos,Jt=Math.sin,Kt="function"==typeof ArrayBuffer&&ArrayBuffer.isView||function(){},$t=Array.isArray,Qt=/(?:-?\.?\d|\.)+/gi,Zt=/[-+=.]*\d+[.e\-+]*\d*[e\-\+]*\d*/g,te=/[-+=.]*\d+[.e-]*\d*[a-z%]*/g,ee=/[-+=.]*\d+(?:\.|e-|e)*\d*/gi,ne=/[+-]=-?[\.\d]+/,ie=/[#\-+.]*\b[a-z\d-=+%.]+/gi,re={},oe={},se=[],ae={},le={},ue={},ce=30,he=[],de="",fe=function t(e,n){for(var i in n)e[i]=n[i];return e},pe=function t(e,n){return(e/=n)&&~~e===e?~~e-1:~~e},ve={_start:0,endTime:M},ge=function t(e,n,i){return i<e?e:n<i?n:i},me=[].slice,ye=function t(e,n){return!E(e)||n||!mt&&_e()?$t(e)?function t(e,n,i){return void 0===i&&(i=[]),e.forEach(function(t){return E(t)&&!n||Y(t,1)?i.push.apply(i,ye(t)):i.push(t)})||i}(e,n):Y(e)?me.call(e,0):e?[e]:[]:me.call(yt.querySelectorAll(e),0)},Ae=function t(e,n,i,r,o){var s=n-e,a=r-i;return G(o,function(t){return i+((t-e)/s*a||0)})},be=function t(e,n,i){var r,o,s=e.vars,a=s[n];if(a)return r=s[n+"Params"],o=s.callbackScope||e,i&&se.length&&F(),r?a.apply(o,r):a.call(o)},we=255,Se={aqua:[0,we,we],lime:[0,we,0],silver:[192,192,192],black:[0,0,0],maroon:[128,0,0],teal:[0,128,128],blue:[0,0,we],navy:[0,0,128],white:[we,we,we],olive:[128,128,0],yellow:[we,we,0],orange:[we,165,0],gray:[128,128,128],purple:[128,0,128],green:[0,128,0],red:[we,0,0],pink:[we,192,203],cyan:[0,we,we],transparent:[we,we,we,0]},Ee=function(){var t,e="(?:\\b(?:(?:rgb|rgba|hsl|hsla)\\(.+?\\))|\\B#(?:[0-9a-f]{3}){1,2}\\b";for(t in Se)e+="|"+t+"\\b";return new RegExp(e+")","gi")}(),Te=/hsl[a]?\(/,xe=(Rt=Date.now,Mt=500,It=33,Lt=Rt(),Pt=Lt,Nt=Dt=1e3/240,Ct={time:0,frame:0,tick:function t(){Ie(!0)},deltaRatio:function t(e){return kt/(1e3/(e||60))},wake:function t(){bt&&(!mt&&e()&&(gt=mt=window,yt=gt.document||{},re.gsap=dn,(gt.gsapVersions||(gt.gsapVersions=[])).push(dn.version),i(At||gt.GreenSockGlobals||!gt.gsap&&gt||{}),_t=gt.requestAnimationFrame),Tt&&Ct.sleep(),xt=_t||function(t){return setTimeout(t,Nt-1e3*Ct.time+1|0)},Et=1,Ie(2))},sleep:function t(){(_t?gt.cancelAnimationFrame:clearTimeout)(Tt),Et=0,xt=M},lagSmoothing:function t(e,n){Mt=e||1e8,It=Math.min(n,Mt,0)},fps:function t(e){Dt=1e3/(e||240),Nt=1e3*Ct.time+Dt},add:function t(e){Vt.indexOf(e)<0&&Vt.push(e),_e()},remove:function t(e){var n;~(n=Vt.indexOf(e))&&Vt.splice(n,1)&&n<=Ot&&Ot--},_listeners:Vt=[]}),_e=function t(){return!Et&&xe.wake()},Ce={},ke=/^[\d.\-M][\d.\-,\s]/,Oe=/["']/g,Re=function t(e){return function(t){return 1-e(1-t)}},Me=function t(e,n){return e&&(T(e)?e:Ce[e]||ut(e))||n};function Ie(t){var e,n,i,r,o=Rt()-Pt,s=!0===t;if(Mt<o&&(Lt+=o-It),(0<(e=(i=(Pt+=o)-Lt)-Nt)||s)&&(r=++Ct.frame,kt=i-1e3*Ct.time,Ct.time=i/=1e3,Nt+=e+(Dt<=e?4:Dt-e),n=1),s||(Tt=xt(Ie)),n)for(Ot=0;Ot<Vt.length;Ot++)Vt[Ot](i,kt,r,t)}function Le(t){return t<Ht?Ft*t*t:t<.7272727272727273?Ft*Math.pow(t-1.5/2.75,2)+.75:t<.9090909090909092?Ft*(t-=2.25/2.75)*t+.9375:Ft*Math.pow(t-2.625/2.75,2)+.984375}v("Linear,Quad,Cubic,Quart,Quint,Strong",function(t,e){var n=e<5?e+1:e;ht(t+",Power"+(n-1),e?function(t){return Math.pow(t,n)}:function(t){return t},function(t){return 1-Math.pow(1-t,n)},function(t){return t<.5?Math.pow(2*t,n)/2:1-Math.pow(2*(1-t),n)/2})}),Ce.Linear.easeNone=Ce.none=Ce.Linear.easeIn,ht("Elastic",ft("in"),ft("out"),ft()),Ft=7.5625,Ht=1/2.75,ht("Bounce",function(t){return 1-Le(1-t)},Le),ht("Expo",function(t){return t?Math.pow(2,10*(t-1)):0}),ht("Circ",function(t){return-(Xt(1-t*t)-1)}),ht("Sine",function(t){return 1===t?1:1-Yt(t*qt)}),ht("Back",pt("in"),pt("out"),pt()),Ce.SteppedEase=Ce.steps=re.SteppedEase={config:function t(e,n){void 0===e&&(e=1);var i=1/e,r=e+(n?0:1),o=n?1:0;return function(t){return((r*ge(0,.99999999,t)|0)+o)*i}}},Bt.ease=Ce["quad.out"],v("onComplete,onUpdate,onStart,onRepeat,onReverseComplete,onInterrupt",function(t){return de+=t+","+t+"Params,"});var Pe,De=function t(e,n){this.id=Gt++,(e._gsap=this).target=e,this.harness=n,this.get=n?n.get:s,this.set=n?n.getSetter:Qe},Ne=((Pe=Ve.prototype).delay=function t(e){return e||0===e?(this.parent&&this.parent.smoothChildTiming&&this.startTime(this._start+e-this._delay),this._delay=e,this):this._delay},Pe.duration=function t(e){return arguments.length?this.totalDuration(0<this._repeat?e+(e+this._rDelay)*this._repeat:e):this.totalDuration()&&this._dur},Pe.totalDuration=function t(e){return arguments.length?(this._dirty=0,S(this,this._repeat<0?e:(e-this._repeat*this._rDelay)/(this._repeat+1))):this._tDur},Pe.totalTime=function t(e,n){if(_e(),!arguments.length)return this._tTime;var i=this._dp;if(i&&i.smoothChildTiming&&this._ts){for(A(this,e);i.parent;)i.parent._time!==i._start+(0<=i._ts?i._tTime/i._ts:(i.totalDuration()-i._tTime)/-i._ts)&&i.totalTime(i._tTime,!0),i=i.parent;!this.parent&&this._dp.autoRemoveChildren&&(0<this._ts&&e<this._tDur||this._ts<0&&0<e||!this._tDur&&!e)&&b(this._dp,this,this._start-this._delay)}return(this._tTime!==e||!this._dur&&!n||this._initted&&Math.abs(this._zTime)===Wt||!e&&!this._initted&&(this.add||this._ptLookup))&&(this._ts||(this._pTime=e),r(this,e,n)),this},Pe.time=function t(e,n){return arguments.length?this.totalTime(Math.min(this.totalDuration(),e+m(this))%this._dur||(e?this._dur:0),n):this._time},Pe.totalProgress=function t(e,n){return arguments.length?this.totalTime(this.totalDuration()*e,n):this.totalDuration()?Math.min(1,this._tTime/this._tDur):this.ratio},Pe.progress=function t(e,n){return arguments.length?this.totalTime(this.duration()*(!this._yoyo||1&this.iteration()?e:1-e)+m(this),n):this.duration()?Math.min(1,this._time/this._dur):this.ratio},Pe.iteration=function t(e,n){var i=this.duration()+this._rDelay;return arguments.length?this.totalTime(this._time+(e-1)*i,n):this._repeat?pe(this._tTime,i)+1:1},Pe.timeScale=function t(e){if(!arguments.length)return this._rts===-Wt?0:this._rts;if(this._rts===e)return this;var n=this.parent&&this._ts?y(this.parent._time,this):this._tTime;return this._rts=+e||0,this._ts=this._ps||e===-Wt?0:this._rts,function t(e){for(var n=e.parent;n&&n.parent;)n._dirty=1,n.totalDuration(),n=n.parent;return e}(this.totalTime(ge(-this._delay,this._tDur,n),!0))},Pe.paused=function t(e){return arguments.length?(this._ps!==e&&((this._ps=e)?(this._pTime=this._tTime||Math.max(-this._delay,this.rawTime()),this._ts=this._act=0):(_e(),this._ts=this._rts,this.totalTime(this.parent&&!this.parent.smoothChildTiming?this.rawTime():this._tTime||this._pTime,1===this.progress()&&(this._tTime-=Wt)&&Math.abs(this._zTime)!==Wt))),this):this._ps},Pe.startTime=function t(e){if(arguments.length){this._start=e;var n=this.parent||this._dp;return!n||!n._sort&&this.parent||b(n,this,e-this._delay),this}return this._start},Pe.endTime=function t(e){return this._start+(D(e)?this.totalDuration():this.duration())/Math.abs(this._ts)},Pe.rawTime=function t(e){var n=this.parent||this._dp;return n?e&&(!this._ts||this._repeat&&this._time&&this.totalProgress()<1)?this._tTime%(this._dur+this._rDelay):this._ts?y(n.rawTime(e),this):this._tTime:this._tTime},Pe.globalTime=function t(e){for(var n=this,i=arguments.length?e:n.rawTime();n;)i=n._start+i/(n._ts||1),n=n._dp;return i},Pe.repeat=function t(e){return arguments.length?(this._repeat=e,z(this)):this._repeat},Pe.repeatDelay=function t(e){return arguments.length?(this._rDelay=e,z(this)):this._rDelay},Pe.yoyo=function t(e){return arguments.length?(this._yoyo=e,this):this._yoyo},Pe.seek=function t(e,n){return this.totalTime(q(this,e),D(n))},Pe.restart=function t(e,n){return this.play().totalTime(e?-this._delay:0,D(n))},Pe.play=function t(e,n){return null!=e&&this.seek(e,n),this.reversed(!1).paused(!1)},Pe.reverse=function t(e,n){return null!=e&&this.seek(e||this.totalDuration(),n),this.reversed(!0).paused(!1)},Pe.pause=function t(e,n){return null!=e&&this.seek(e,n),this.paused(!0)},Pe.resume=function t(){return this.paused(!1)},Pe.reversed=function t(e){return arguments.length?(!!e!==this.reversed()&&this.timeScale(-this._rts||(e?-Wt:0)),this):this._rts<0},Pe.invalidate=function t(){return this._initted=0,this._zTime=-Wt,this},Pe.isActive=function t(){var e,n=this.parent||this._dp,i=this._start;return!(n&&!(this._ts&&this._initted&&n.isActive()&&(e=n.rawTime(!0))>=i&&e<this.endTime(!0)-Wt))},Pe.eventCallback=function t(e,n,i){var r=this.vars;return 1<arguments.length?(n?(r[e]=n,i&&(r[e+"Params"]=i),"onUpdate"===e&&(this._onUpdate=n)):delete r[e],this):r[e]},Pe.then=function t(i){var r=this;return new Promise(function(e){function t(){var t=r.then;r.then=null,T(n)&&(n=n(r))&&(n.then||n===r)&&(r.then=t),e(n),r.then=t}var n=T(i)?i:h;r._initted&&1===r.totalProgress()&&0<=r._ts||!r._tTime&&r._ts<0?t():r._prom=t})},Pe.kill=function t(){it(this)},Ve);function Ve(t,e){var n=t.parent||vt;this.vars=t,this._delay=+t.delay||0,(this._repeat=t.repeat||0)&&(this._rDelay=t.repeatDelay||0,this._yoyo=!!t.yoyo||!!t.yoyoEase),this._ts=1,S(this,+t.duration,1,1),this.data=t.data,Et||xe.wake(),n&&b(n,this,e||0===e?e:n._time,1),t.reversed&&this.reverse(),t.paused&&this.paused(!0)}H(Ne.prototype,{_time:0,_start:0,_end:0,_tTime:0,_tDur:0,_dirty:0,_repeat:0,_yoyo:!1,parent:null,_initted:!1,_rDelay:0,_ts:1,_dp:0,ratio:0,_zTime:-Wt,_prom:0,_ps:!1,_rts:1});var Fe=function(i){function t(t,e){var n;return void 0===t&&(t={}),(n=i.call(this,t,e)||this).labels={},n.smoothChildTiming=!!t.smoothChildTiming,n.autoRemoveChildren=!!t.autoRemoveChildren,n._sort=D(t.sortChildren),n.parent&&P(n.parent,_(n)),t.scrollTrigger&&W(_(n),t.scrollTrigger),n}n(t,i);var e=t.prototype;return e.to=function t(e,n,i,r){return new Ge(e,u(arguments,0,this),q(this,C(n)?r:i)),this},e.from=function t(e,n,i,r){return new Ge(e,u(arguments,1,this),q(this,C(n)?r:i)),this},e.fromTo=function t(e,n,i,r,o){return new Ge(e,u(arguments,2,this),q(this,C(n)?o:r)),this},e.set=function t(e,n,i){return n.duration=0,n.parent=this,I(n).repeatDelay||(n.repeat=0),n.immediateRender=!!n.immediateRender,new Ge(e,n,q(this,i),1),this},e.call=function t(e,n,i){return b(this,Ge.delayedCall(0,e,n),q(this,i))},e.staggerTo=function t(e,n,i,r,o,s,a){return i.duration=n,i.stagger=i.stagger||r,i.onComplete=s,i.onCompleteParams=a,i.parent=this,new Ge(e,i,q(this,o)),this},e.staggerFrom=function t(e,n,i,r,o,s,a){return i.runBackwards=1,I(i).immediateRender=D(i.immediateRender),this.staggerTo(e,n,i,r,o,s,a)},e.staggerFromTo=function t(e,n,i,r,o,s,a,l){return r.startAt=i,I(r).immediateRender=D(r.immediateRender),this.staggerTo(e,n,r,o,s,a,l)},e.render=function t(e,n,i){var r,o,s,a,l,u,c,h,d,f,p,v,g=this._time,m=this._dirty?this.totalDuration():this._tDur,y=this._dur,A=this!==vt&&m-Wt<e&&0<=e?m:e<Wt?0:e,b=this._zTime<0!=e<0&&(this._initted||!y);if(A!==this._tTime||i||b){if(g!==this._time&&y&&(A+=this._time-g,e+=this._time-g),r=A,d=this._start,u=!(h=this._ts),b&&(y||(g=this._zTime),!e&&n||(this._zTime=e)),this._repeat&&(p=this._yoyo,l=y+this._rDelay,r=j(A%l),A===m?(a=this._repeat,r=y):((a=~~(A/l))&&a===A/l&&(r=y,a--),y<r&&(r=y)),f=pe(this._tTime,l),!g&&this._tTime&&f!==a&&(f=a),p&&1&a&&(r=y-r,v=1),a!==f&&!this._lock)){var w=p&&1&f,S=w===(p&&1&a);if(a<f&&(w=!w),g=w?0:y,this._lock=1,this.render(g||(v?0:j(a*l)),n,!y)._lock=0,!n&&this.parent&&be(this,"onRepeat"),this.vars.repeatRefresh&&!v&&(this.invalidate()._lock=1),g!==this._time||u!=!this._ts)return this;if(y=this._dur,m=this._tDur,S&&(this._lock=2,g=w?y:-1e-4,this.render(g,!0),this.vars.repeatRefresh&&!v&&this.invalidate()),this._lock=0,!this._ts&&!u)return this;ct(this,v)}if(this._hasPause&&!this._forcing&&this._lock<2&&(c=function t(e,n,i){var r;if(n<i)for(r=e._first;r&&r._start<=i;){if(!r._dur&&"isPause"===r.data&&r._start>n)return r;r=r._next}else for(r=e._last;r&&r._start>=i;){if(!r._dur&&"isPause"===r.data&&r._start<n)return r;r=r._prev}}(this,j(g),j(r)))&&(A-=r-(r=c._start)),this._tTime=A,this._time=r,this._act=!h,this._initted||(this._onUpdate=this.vars.onUpdate,this._initted=1,this._zTime=e),g||!r||n||be(this,"onStart"),g<=r&&0<=e)for(o=this._first;o;){if(s=o._next,(o._act||r>=o._start)&&o._ts&&c!==o){if(o.parent!==this)return this.render(e,n,i);if(o.render(0<o._ts?(r-o._start)*o._ts:(o._dirty?o.totalDuration():o._tDur)+(r-o._start)*o._ts,n,i),r!==this._time||!this._ts&&!u){c=0,s&&(A+=this._zTime=-Wt);break}}o=s}else{o=this._last;for(var E=e<0?e:r;o;){if(s=o._prev,(o._act||E<=o._end)&&o._ts&&c!==o){if(o.parent!==this)return this.render(e,n,i);if(o.render(0<o._ts?(E-o._start)*o._ts:(o._dirty?o.totalDuration():o._tDur)+(E-o._start)*o._ts,n,i),r!==this._time||!this._ts&&!u){c=0,s&&(A+=this._zTime=E?-Wt:Wt);break}}o=s}}if(c&&!n&&(this.pause(),c.render(g<=r?0:-Wt)._zTime=g<=r?1:-1,this._ts))return this._start=d,L(this),this.render(e,n,i);this._onUpdate&&!n&&be(this,"onUpdate",!0),(A===m&&m>=this.totalDuration()||!A&&g)&&(d!==this._start&&Math.abs(h)===Math.abs(this._ts)||this._lock||(!e&&y||!(A===m&&0<this._ts||!A&&this._ts<0)||U(this,1),n||e<0&&!g||!A&&!g||(be(this,A===m?"onComplete":"onReverseComplete",!0),!this._prom||A<m&&0<this.timeScale()||this._prom())))}return this},e.add=function t(e,n){var i=this;if(C(n)||(n=q(this,n)),!(e instanceof Ne)){if($t(e))return e.forEach(function(t){return i.add(t,n)}),this;if(E(e))return this.addLabel(e,n);if(!T(e))return this;e=Ge.delayedCall(0,e)}return this!==e?b(this,e,n):this},e.getChildren=function t(e,n,i,r){void 0===e&&(e=!0),void 0===n&&(n=!0),void 0===i&&(i=!0),void 0===r&&(r=-Ut);for(var o=[],s=this._first;s;)s._start>=r&&(s instanceof Ge?n&&o.push(s):(i&&o.push(s),e&&o.push.apply(o,s.getChildren(!0,n,i)))),s=s._next;return o},e.getById=function t(e){for(var n=this.getChildren(1,1,1),i=n.length;i--;)if(n[i].vars.id===e)return n[i]},e.remove=function t(e){return E(e)?this.removeLabel(e):T(e)?this.killTweensOf(e):(g(this,e),e===this._recent&&(this._recent=this._last),p(this))},e.totalTime=function t(e,n){return arguments.length?(this._forcing=1,!this._dp&&this._ts&&(this._start=j(xe.time-(0<this._ts?e/this._ts:(this.totalDuration()-e)/-this._ts))),i.prototype.totalTime.call(this,e,n),this._forcing=0,this):this._tTime},e.addLabel=function t(e,n){return this.labels[e]=q(this,n),this},e.removeLabel=function t(e){return delete this.labels[e],this},e.addPause=function t(e,n,i){var r=Ge.delayedCall(0,n||M,i);return r.data="isPause",this._hasPause=1,b(this,r,q(this,e))},e.removePause=function t(e){var n=this._first;for(e=q(this,e);n;)n._start===e&&"isPause"===n.data&&U(n),n=n._next},e.killTweensOf=function t(e,n,i){for(var r=this.getTweensOf(e,i),o=r.length;o--;)je!==r[o]&&r[o].kill(e,n);return this},e.getTweensOf=function t(e,n){for(var i,r=[],o=ye(e),s=this._first,a=C(n);s;)s instanceof Ge?l(s._targets,o)&&(a?(!je||s._initted&&s._ts)&&s.globalTime(0)<=n&&s.globalTime(s.totalDuration())>n:!n||s.isActive())&&r.push(s):(i=s.getTweensOf(o,n)).length&&r.push.apply(r,i),s=s._next;return r},e.tweenTo=function t(e,n){n=n||{};var i=this,r=q(i,e),o=n.startAt,s=n.onStart,a=n.onStartParams,l=Ge.to(i,H(n,{ease:"none",lazy:!1,time:r,overwrite:"auto",duration:n.duration||Math.abs((r-(o&&"time"in o?o.time:i._time))/i.timeScale())||Wt,onStart:function t(){i.pause();var e=n.duration||Math.abs((r-i._time)/i.timeScale());l._dur!==e&&S(l,e,0,1).render(l._time,!0,!0),s&&s.apply(l,a||[])}}));return l},e.tweenFromTo=function t(e,n,i){return this.tweenTo(n,H({startAt:{time:q(this,e)}},i))},e.recent=function t(){return this._recent},e.nextLabel=function t(e){return void 0===e&&(e=this._time),nt(this,q(this,e))},e.previousLabel=function t(e){return void 0===e&&(e=this._time),nt(this,q(this,e),1)},e.currentLabel=function t(e){return arguments.length?this.seek(e,!0):this.previousLabel(this._time+Wt)},e.shiftChildren=function t(e,n,i){void 0===i&&(i=0);for(var r,o=this._first,s=this.labels;o;)o._start>=i&&(o._start+=e,o._end+=e),o=o._next;if(n)for(r in s)s[r]>=i&&(s[r]+=e);return p(this)},e.invalidate=function t(){var e=this._first;for(this._lock=0;e;)e.invalidate(),e=e._next;return i.prototype.invalidate.call(this)},e.clear=function t(e){void 0===e&&(e=!0);for(var n,i=this._first;i;)n=i._next,this.remove(i),i=n;return this._time=this._tTime=this._pTime=0,e&&(this.labels={}),p(this)},e.totalDuration=function t(e){var n,i,r,o=0,s=this,a=s._last,l=Ut;if(arguments.length)return s.timeScale((s._repeat<0?s.duration():s.totalDuration())/(s.reversed()?-e:e));if(s._dirty){for(r=s.parent;a;)n=a._prev,a._dirty&&a.totalDuration(),l<(i=a._start)&&s._sort&&a._ts&&!s._lock?(s._lock=1,b(s,a,i-a._delay,1)._lock=0):l=i,i<0&&a._ts&&(o-=i,(!r&&!s._dp||r&&r.smoothChildTiming)&&(s._start+=i/s._ts,s._time-=i,s._tTime-=i),s.shiftChildren(-i,!1,-Infinity),l=0),a._end>o&&a._ts&&(o=a._end),a=n;S(s,s===vt&&s._time>o?s._time:o,1,1),s._dirty=0}return s._tDur},t.updateRoot=function t(e){if(vt._ts&&(r(vt,y(e,vt)),wt=xe.frame),xe.frame>=ce){ce+=jt.autoSleep||120;var n=vt._first;if((!n||!n._ts)&&jt.autoSleep&&xe._listeners.length<2){for(;n&&!n._ts;)n=n._next;n||xe.sleep()}}},t}(Ne);function He(t,e,n,i,r,o){var s,a,l,u;if(le[t]&&!1!==(s=new le[t]).init(r,s.rawVars?e[t]:function t(e,n,i,r,o){if(T(e)&&(e=We(e,o,n,i,r)),!k(e)||e.style&&e.nodeType||$t(e)||Kt(e))return E(e)?We(e,o,n,i,r):e;var s,a={};for(s in e)a[s]=We(e[s],o,n,i,r);return a}(e[t],i,r,o,n),n,i,o)&&(n._pt=a=new an(n._pt,r,t,0,1,s.render,s,0,s.priority),n!==St))for(l=n._ptLookup[n._targets.indexOf(r)],u=s._props.length;u--;)l[s._props[u]]=a;return s}H(Fe.prototype,{_lock:0,_hasPause:0,_forcing:0});var je,Be=function t(e,n,i,r,o,s,a,l,u){T(r)&&(r=r(o||0,e,s));var c,h=e[n],d="get"!==i?i:T(h)?u?e[n.indexOf("set")||!T(e["get"+n.substr(3)])?n:"get"+n.substr(3)](u):e[n]():h,f=T(h)?u?$e:Ke:Je;if(E(r)&&(~r.indexOf("random(")&&(r=et(r)),"="===r.charAt(1)&&(r=parseFloat(d)+parseFloat(r.substr(2))*("-"===r.charAt(0)?-1:1)+(X(d)||0))),d!==r)return isNaN(d*r)?(h||n in e||x(n,r),function t(e,n,i,r,o,s,a){var l,u,c,h,d,f,p,v,g=new an(this._pt,e,n,0,1,en,null,o),m=0,y=0;for(g.b=i,g.e=r,i+="",(p=~(r+="").indexOf("random("))&&(r=et(r)),s&&(s(v=[i,r],e,n),i=v[0],r=v[1]),u=i.match(ee)||[];l=ee.exec(r);)h=l[0],d=r.substring(m,l.index),c?c=(c+1)%5:"rgba("===d.substr(-5)&&(c=1),h!==u[y++]&&(f=parseFloat(u[y-1])||0,g._pt={_next:g._pt,p:d||1===y?d:",",s:f,c:"="===h.charAt(1)?parseFloat(h.substr(2))*("-"===h.charAt(0)?-1:1):parseFloat(h)-f,m:c&&c<4?Math.round:0},m=ee.lastIndex);return g.c=m<r.length?r.substring(m,r.length):"",g.fp=a,(ne.test(r)||p)&&(g.e=0),this._pt=g}.call(this,e,n,d,r,f,l||jt.stringFilter,u)):(c=new an(this._pt,e,n,+d||0,r-(d||0),"boolean"==typeof h?tn:Ze,0,f),u&&(c.fp=u),a&&c.modifier(a,this,e),this._pt=c)},Ue=function t(e,n){var i,r,o,s,a,l,u,c,h,d,f,p,v,g=e.vars,m=g.ease,y=g.startAt,A=g.immediateRender,b=g.lazy,w=g.onUpdate,S=g.onUpdateParams,E=g.callbackScope,T=g.runBackwards,x=g.yoyoEase,_=g.keyframes,C=g.autoRevert,k=e._dur,O=e._startAt,R=e._targets,M=e.parent,I=M&&"nested"===M.data?M.parent._targets:R,L="auto"===e._overwrite,P=e.timeline;if(!P||_&&m||(m="none"),e._ease=Me(m,Bt.ease),e._yEase=x?Re(Me(!0===x?m:x,Bt.ease)):0,x&&e._yoyo&&!e._repeat&&(x=e._yEase,e._yEase=e._ease,e._ease=x),!P){if(p=(c=R[0]?V(R[0]).harness:0)&&g[c.prop],i=B(g,oe),O&&O.render(-1,!0).kill(),y){if(U(e._startAt=Ge.set(R,H({data:"isStart",overwrite:!1,parent:M,immediateRender:!0,lazy:D(b),startAt:null,delay:0,onUpdate:w,onUpdateParams:S,callbackScope:E,stagger:0},y))),A)if(0<n)C||(e._startAt=0);else if(k&&!(n<0&&O))return void(n&&(e._zTime=n))}else if(T&&k)if(O)C||(e._startAt=0);else if(n&&(A=!1),o=H({overwrite:!1,data:"isFromStart",lazy:A&&D(b),immediateRender:A,stagger:0,parent:M},i),p&&(o[c.prop]=p),U(e._startAt=Ge.set(R,o)),A){if(!n)return}else t(e._startAt,Wt);for(e._pt=0,b=k&&D(b)||b&&!k,r=0;r<R.length;r++){if(u=(a=R[r])._gsap||N(R)[r]._gsap,e._ptLookup[r]=d={},ae[u.id]&&se.length&&F(),f=I===R?r:I.indexOf(a),c&&!1!==(h=new c).init(a,p||i,e,f,I)&&(e._pt=s=new an(e._pt,a,h.name,0,1,h.render,h,0,h.priority),h._props.forEach(function(t){d[t]=s}),h.priority&&(l=1)),!c||p)for(o in i)le[o]&&(h=He(o,i,e,f,a,I))?h.priority&&(l=1):d[o]=s=Be.call(e,a,o,"get",i[o],f,I,0,g.stringFilter);e._op&&e._op[r]&&e.kill(a,e._op[r]),L&&e._pt&&(je=e,vt.killTweensOf(a,d,e.globalTime(0)),v=!e.parent,je=0),e._pt&&b&&(ae[u.id]=1)}l&&sn(e),e._onInit&&e._onInit(e)}e._from=!P&&!!g.runBackwards,e._onUpdate=w,e._initted=(!e._op||e._pt)&&!v},We=function t(e,n,i,r,o){return T(e)?e.call(n,i,r,o):E(e)&&~e.indexOf("random(")?et(e):e},ze=de+"repeat,repeatDelay,yoyo,repeatRefresh,yoyoEase",qe=(ze+",id,stagger,delay,duration,paused,scrollTrigger").split(","),Ge=function(x){function o(t,e,n,i){var r;"number"==typeof e&&(n.duration=e,e=n,n=null);var o,s,a,l,u,c,h,d,f=(r=x.call(this,i?e:I(e),n)||this).vars,p=f.duration,v=f.delay,g=f.immediateRender,m=f.stagger,y=f.overwrite,A=f.keyframes,b=f.defaults,w=f.scrollTrigger,S=f.yoyoEase,E=r.parent,T=($t(t)||Kt(t)?C(t[0]):"length"in e)?[t]:ye(t);if(r._targets=T.length?N(T):R("GSAP target "+t+" not found. https://greensock.com",!jt.nullTargetWarn)||[],r._ptLookup=[],r._overwrite=y,A||m||O(p)||O(v)){if(e=r.vars,(o=r.timeline=new Fe({data:"nested",defaults:b||{}})).kill(),o.parent=_(r),A)H(o.vars.defaults,{ease:"none"}),A.forEach(function(t){return o.to(T,t,">")});else{if(l=T.length,h=m?K(m):M,k(m))for(u in m)~ze.indexOf(u)&&((d=d||{})[u]=m[u]);for(s=0;s<l;s++){for(u in a={},e)qe.indexOf(u)<0&&(a[u]=e[u]);a.stagger=0,S&&(a.yoyoEase=S),d&&fe(a,d),c=T[s],a.duration=+We(p,_(r),s,c,T),a.delay=(+We(v,_(r),s,c,T)||0)-r._delay,!m&&1===l&&a.delay&&(r._delay=v=a.delay,r._start+=v,a.delay=0),o.to(c,a,h(s,c,T))}o.duration()?p=v=0:r.timeline=0}p||r.duration(p=o.duration())}else r.timeline=0;return!0===y&&(je=_(r),vt.killTweensOf(T),je=0),E&&P(E,_(r)),(g||!p&&!A&&r._start===j(E._time)&&D(g)&&function t(e){return!e||e._ts&&t(e.parent)}(_(r))&&"nested"!==E.data)&&(r._tTime=-Wt,r.render(Math.max(0,-v))),w&&W(_(r),w),r}n(o,x);var t=o.prototype;return t.render=function t(e,n,i){var r,o,s,a,l,u,c,h,d,f=this._time,p=this._tDur,v=this._dur,g=p-Wt<e&&0<=e?p:e<Wt?0:e;if(v){if(g!==this._tTime||!e||i||this._startAt&&this._zTime<0!=e<0){if(r=g,h=this.timeline,this._repeat){if(a=v+this._rDelay,r=j(g%a),g===p?(s=this._repeat,r=v):((s=~~(g/a))&&s===g/a&&(r=v,s--),v<r&&(r=v)),(u=this._yoyo&&1&s)&&(d=this._yEase,r=v-r),l=pe(this._tTime,a),r===f&&!i&&this._initted)return this;s!==l&&(h&&this._yEase&&ct(h,u),!this.vars.repeatRefresh||u||this._lock||(this._lock=i=1,this.render(j(a*s),!0).invalidate()._lock=0))}if(!this._initted){if(w(this,e<0?e:r,i,n))return this._tTime=0,this;if(v!==this._dur)return this.render(e,n,i)}for(this._tTime=g,this._time=r,!this._act&&this._ts&&(this._act=1,this._lazy=0),this.ratio=c=(d||this._ease)(r/v),this._from&&(this.ratio=c=1-c),!r||f||n||be(this,"onStart"),o=this._pt;o;)o.r(c,o.d),o=o._next;h&&h.render(e<0?e:!r&&u?-Wt:h._dur*c,n,i)||this._startAt&&(this._zTime=e),this._onUpdate&&!n&&(e<0&&this._startAt&&this._startAt.render(e,!0,i),be(this,"onUpdate")),this._repeat&&s!==l&&this.vars.onRepeat&&!n&&this.parent&&be(this,"onRepeat"),g!==this._tDur&&g||this._tTime!==g||(e<0&&this._startAt&&!this._onUpdate&&this._startAt.render(e,!0,!0),!e&&v||!(g===this._tDur&&0<this._ts||!g&&this._ts<0)||U(this,1),n||e<0&&!f||!g&&!f||(be(this,g===p?"onComplete":"onReverseComplete",!0),!this._prom||g<p&&0<this.timeScale()||this._prom()))}}else!function t(e,n,i,r){var o,s,a=e.ratio,l=n<0||!n&&a&&!e._start&&e._zTime>Wt&&!e._dp._lock||(e._ts<0||e._dp._ts<0)&&"isFromStart"!==e.data&&"isStart"!==e.data?0:1,u=e._rDelay,c=0;if(u&&e._repeat&&(c=ge(0,e._tDur,n),pe(c,u)!==(s=pe(e._tTime,u))&&(a=1-l,e.vars.repeatRefresh&&e._initted&&e.invalidate())),l!==a||r||e._zTime===Wt||!n&&e._zTime){if(!e._initted&&w(e,n,r,i))return;for(s=e._zTime,e._zTime=n||(i?Wt:0),i=i||n&&!s,e.ratio=l,e._from&&(l=1-l),e._time=0,e._tTime=c,i||be(e,"onStart"),o=e._pt;o;)o.r(l,o.d),o=o._next;e._startAt&&n<0&&e._startAt.render(n,!0,!0),e._onUpdate&&!i&&be(e,"onUpdate"),c&&e._repeat&&!i&&e.parent&&be(e,"onRepeat"),(n>=e._tDur||n<0)&&e.ratio===l&&(l&&U(e,1),i||(be(e,l?"onComplete":"onReverseComplete",!0),e._prom&&e._prom()))}else e._zTime||(e._zTime=n)}(this,e,n,i);return this},t.targets=function t(){return this._targets},t.invalidate=function t(){return this._pt=this._op=this._startAt=this._onUpdate=this._act=this._lazy=0,this._ptLookup=[],this.timeline&&this.timeline.invalidate(),x.prototype.invalidate.call(this)},t.kill=function t(e,n){if(void 0===n&&(n="all"),!(e||n&&"all"!==n)&&(this._lazy=0,this.parent))return it(this);if(this.timeline){var i=this.timeline.totalDuration();return this.timeline.killTweensOf(e,n,je&&!0!==je.vars.overwrite)._first||it(this),this.parent&&i!==this.timeline.totalDuration()&&S(this,this._dur*this.timeline._tDur/i,0,1),this}var r,o,s,a,l,u,c,h=this._targets,d=e?ye(e):h,f=this._ptLookup,p=this._pt;if((!n||"all"===n)&&function t(e,n){for(var i=e.length,r=i===n.length;r&&i--&&e[i]===n[i];);return i<0}(h,d))return"all"===n&&(this._pt=0),it(this);for(r=this._op=this._op||[],"all"!==n&&(E(n)&&(l={},v(n,function(t){return l[t]=1}),n=l),n=function t(e,n){var i,r,o,s,a=e[0]?V(e[0]).harness:0,l=a&&a.aliases;if(!l)return n;for(r in i=fe({},n),l)if(r in i)for(o=(s=l[r].split(",")).length;o--;)i[s[o]]=i[r];return i}(h,n)),c=h.length;c--;)if(~d.indexOf(h[c]))for(l in o=f[c],"all"===n?(r[c]=n,a=o,s={}):(s=r[c]=r[c]||{},a=n),a)(u=o&&o[l])&&("kill"in u.d&&!0!==u.d.kill(l)||g(this,u,"_pt"),delete o[l]),"all"!==s&&(s[l]=1);return this._initted&&!this._pt&&p&&it(this),this},o.to=function t(e,n,i){return new o(e,n,i)},o.from=function t(e,n){return new o(e,u(arguments,1))},o.delayedCall=function t(e,n,i,r){return new o(n,0,{immediateRender:!1,lazy:!1,overwrite:!1,delay:e,onComplete:n,onReverseComplete:n,onCompleteParams:i,onReverseCompleteParams:i,callbackScope:r})},o.fromTo=function t(e,n,i){return new o(e,u(arguments,2))},o.set=function t(e,n){return n.duration=0,n.repeatDelay||(n.repeat=0),new o(e,n)},o.killTweensOf=function t(e,n,i){return vt.killTweensOf(e,n,i)},o}(Ne);function Xe(t,e,n){return t.setAttribute(e,n)}function Ye(t,e,n,i){i.mSet(t,e,i.m.call(i.tween,n,i.mt),i)}H(Ge.prototype,{_targets:[],_lazy:0,_startAt:0,_op:0,_onInit:0}),v("staggerTo,staggerFrom,staggerFromTo",function(n){Ge[n]=function(){var t=new Fe,e=me.call(arguments,0);return e.splice("staggerFromTo"===n?5:4,0,0),t[n].apply(t,e)}});var Je=function t(e,n,i){return e[n]=i},Ke=function t(e,n,i){return e[n](i)},$e=function t(e,n,i,r){return e[n](r.fp,i)},Qe=function t(e,n){return T(e[n])?Ke:o(e[n])&&e.setAttribute?Xe:Je},Ze=function t(e,n){return n.set(n.t,n.p,Math.round(1e4*(n.s+n.c*e))/1e4,n)},tn=function t(e,n){return n.set(n.t,n.p,!!(n.s+n.c*e),n)},en=function t(e,n){var i=n._pt,r="";if(!e&&n.b)r=n.b;else if(1===e&&n.e)r=n.e;else{for(;i;)r=i.p+(i.m?i.m(i.s+i.c*e):Math.round(1e4*(i.s+i.c*e))/1e4)+r,i=i._next;r+=n.c}n.set(n.t,n.p,r,n)},nn=function t(e,n){for(var i=n._pt;i;)i.r(e,i.d),i=i._next},rn=function t(e,n,i,r){for(var o,s=this._pt;s;)o=s._next,s.p===r&&s.modifier(e,n,i),s=o},on=function t(e){for(var n,i,r=this._pt;r;)i=r._next,r.p===e&&!r.op||r.op===e?g(this,r,"_pt"):r.dep||(n=1),r=i;return!n},sn=function t(e){for(var n,i,r,o,s=e._pt;s;){for(n=s._next,i=r;i&&i.pr>s.pr;)i=i._next;(s._prev=i?i._prev:o)?s._prev._next=s:r=s,(s._next=i)?i._prev=s:o=s,s=n}e._pt=r},an=(ln.prototype.modifier=function t(e,n,i){this.mSet=this.mSet||this.set,this.set=Ye,this.m=e,this.mt=i,this.tween=n},ln);function ln(t,e,n,i,r,o,s,a,l){this.t=e,this.s=i,this.c=r,this.p=n,this.r=o||Ze,this.d=s||this,this.set=a||Je,this.pr=l||0,(this._next=t)&&(t._prev=this)}v(de+"parent,duration,ease,delay,overwrite,runBackwards,startAt,yoyo,immediateRender,repeat,repeatDelay,data,paused,reversed,lazy,callbackScope,stringFilter,id,yoyoEase,stagger,inherit,repeatRefresh,keyframes,autoRevert,scrollTrigger",function(t){return oe[t]=1}),re.TweenMax=re.TweenLite=Ge,re.TimelineLite=re.TimelineMax=Fe,vt=new Fe({sortChildren:!1,defaults:Bt,autoRemoveChildren:!0,id:"root",smoothChildTiming:!0}),jt.stringFilter=lt;var un={registerPlugin:function t(){for(var e=arguments.length,n=new Array(e),i=0;i<e;i++)n[i]=arguments[i];n.forEach(function(t){return function t(e){var n=(e=!e.name&&e.default||e).name,i=T(e),r=n&&!i&&e.init?function(){this._props=[]}:e,o={init:M,render:nn,add:Be,kill:on,modifier:rn,rawVars:0},s={targetTest:0,get:0,getSetter:Qe,aliases:{},register:0};if(_e(),e!==r){if(le[n])return;H(r,H(B(e,o),s)),fe(r.prototype,fe(o,B(e,s))),le[r.prop=n]=r,e.targetTest&&(he.push(r),oe[n]=1),n=("css"===n?"CSS":n.charAt(0).toUpperCase()+n.substr(1))+"Plugin"}a(n,r),e.register&&e.register(dn,r,an)}(t)})},timeline:function t(e){return new Fe(e)},getTweensOf:function t(e,n){return vt.getTweensOf(e,n)},getProperty:function t(i,e,n,r){E(i)&&(i=ye(i)[0]);var o=V(i||{}).get,s=n?h:c;return"native"===n&&(n=""),i?e?s((le[e]&&le[e].get||o)(i,e,n,r)):function(t,e,n){return s((le[t]&&le[t].get||o)(i,t,e,n))}:i},quickSetter:function t(n,e,i){if(1<(n=ye(n)).length){var r=n.map(function(t){return dn.quickSetter(t,e,i)}),o=r.length;return function(t){for(var e=o;e--;)r[e](t)}}n=n[0]||{};var s=le[e],a=V(n),l=a.harness&&(a.harness.aliases||{})[e]||e,u=s?function(t){var e=new s;St._pt=0,e.init(n,i?t+i:t,St,0,[n]),e.render(1,e),St._pt&&nn(1,St)}:a.set(n,l);return s?u:function(t){return u(n,l,i?t+i:t,a,1)}},isTweening:function t(e){return 0<vt.getTweensOf(e,!0).length},defaults:function t(e){return e&&e.ease&&(e.ease=Me(e.ease,Bt.ease)),f(Bt,e||{})},config:function t(e){return f(jt,e||{})},registerEffect:function t(e){var i=e.name,r=e.effect,n=e.plugins,o=e.defaults,s=e.extendTimeline;(n||"").split(",").forEach(function(t){return t&&!le[t]&&!re[t]&&R(i+" effect requires "+t+" plugin.")}),ue[i]=function(t,e,n){return r(ye(t),H(e||{},o),n)},s&&(Fe.prototype[i]=function(t,e,n){return this.add(ue[i](t,k(e)?e:(n=e)&&{},this),n)})},registerEase:function t(e,n){Ce[e]=Me(n)},parseEase:function t(e,n){return arguments.length?Me(e,n):Ce},getById:function t(e){return vt.getById(e)},exportRoot:function t(e,n){void 0===e&&(e={});var i,r,o=new Fe(e);for(o.smoothChildTiming=D(e.smoothChildTiming),vt.remove(o),o._dp=0,o._time=o._tTime=vt._time,i=vt._first;i;)r=i._next,!n&&!i._dur&&i instanceof Ge&&i.vars.onComplete===i._targets[0]||b(o,i,i._start-i._delay),i=r;return b(vt,o,0),o},utils:{wrap:function t(e,n,i){var r=n-e;return $t(e)?tt(e,t(0,e.length),n):G(i,function(t){return(r+(t-e)%r)%r+e})},wrapYoyo:function t(e,n,i){var r=n-e,o=2*r;return $t(e)?tt(e,t(0,e.length-1),n):G(i,function(t){return e+(r<(t=(o+(t-e)%o)%o||0)?o-t:t)})},distribute:K,random:Z,snap:Q,normalize:function t(e,n,i){return Ae(e,n,0,1,i)},getUnit:X,clamp:function t(e,n,i){return G(i,function(t){return ge(e,n,t)})},splitColor:ot,toArray:ye,mapRange:Ae,pipe:function t(){for(var e=arguments.length,n=new Array(e),i=0;i<e;i++)n[i]=arguments[i];return function(t){return n.reduce(function(t,e){return e(t)},t)}},unitize:function t(e,n){return function(t){return e(parseFloat(t))+(n||X(t))}},interpolate:function t(n,e,i,r){var o=isNaN(n+e)?0:function(t){return(1-t)*n+t*e};if(!o){var s,a,l,u,c,h=E(n),d={};if(!0===i&&(r=1)&&(i=null),h)n={p:n},e={p:e};else if($t(n)&&!$t(e)){for(l=[],u=n.length,c=u-2,a=1;a<u;a++)l.push(t(n[a-1],n[a]));u--,o=function t(e){e*=u;var n=Math.min(c,~~e);return l[n](e-n)},i=e}else r||(n=fe($t(n)?[]:{},n));if(!l){for(s in e)Be.call(d,n,s,"get",e[s]);o=function t(e){return nn(e,d)||(h?n.p:n)}}}return G(i,o)},shuffle:J},install:i,effects:ue,ticker:xe,updateRoot:Fe.updateRoot,plugins:le,globalTimeline:vt,core:{PropTween:an,globals:a,Tween:Ge,Timeline:Fe,Animation:Ne,getCache:V,_removeLinkedListItem:g}};function cn(t,e){for(var n=t._pt;n&&n.p!==e&&n.op!==e&&n.fp!==e;)n=n._next;return n}function hn(t,r){return{name:t,rawVars:1,init:function t(e,i,n){n._onInit=function(t){var e,n;if(E(i)&&(e={},v(i,function(t){return e[t]=1}),i=e),r){for(n in e={},i)e[n]=r(i[n]);i=e}!function t(e,n){var i,r,o,s=e._targets;for(i in n)for(r=s.length;r--;)(o=(o=e._ptLookup[r][i])&&o.d)&&(o._pt&&(o=cn(o,i)),o&&o.modifier&&o.modifier(n[i],e,s[r],i))}(t,i)}}}}v("to,from,fromTo,delayedCall,set,killTweensOf",function(t){return un[t]=Ge[t]}),xe.add(Fe.updateRoot),St=un.to({},{duration:0});var dn=un.registerPlugin({name:"attr",init:function t(e,n,i,r,o){var s,a;for(s in n)(a=this.add(e,"setAttribute",(e.getAttribute(s)||0)+"",n[s],r,o,0,0,s))&&(a.op=s),this._props.push(s)}},{name:"endArray",init:function t(e,n){for(var i=n.length;i--;)this.add(e,i,e[i]||0,n[i])}},hn("roundProps",$),hn("modifiers"),hn("snap",Q))||un;function fn(t,e){return e.set(e.t,e.p,Math.round(1e4*(e.s+e.c*t))/1e4+e.u,e)}function pn(t,e){return e.set(e.t,e.p,1===t?e.e:Math.round(1e4*(e.s+e.c*t))/1e4+e.u,e)}function vn(t,e){return e.set(e.t,e.p,t?Math.round(1e4*(e.s+e.c*t))/1e4+e.u:e.b,e)}function gn(t,e){var n=e.s+e.c*t;e.set(e.t,e.p,~~(n+(n<0?-.5:.5))+e.u,e)}function mn(t,e){return e.set(e.t,e.p,t?e.e:e.b,e)}function yn(t,e){return e.set(e.t,e.p,1!==t?e.b:e.e,e)}function An(t,e,n){return t.style[e]=n}function bn(t,e,n){return t.style.setProperty(e,n)}function wn(t,e,n){return t._gsap[e]=n}function Sn(t,e,n){return t._gsap.scaleX=t._gsap.scaleY=n}function En(t,e,n,i,r){var o=t._gsap;o.scaleX=o.scaleY=n,o.renderTransform(r,o)}function Tn(t,e,n,i,r){var o=t._gsap;o[e]=n,o.renderTransform(r,o)}function xn(t,e){var n=Xn.createElementNS?Xn.createElementNS((e||"http://www.w3.org/1999/xhtml").replace(/^https/,"http"),t):Xn.createElement(t);return n.style?n:Xn.createElement(t)}function _n(t,e,n){var i=getComputedStyle(t);return i[e]||i.getPropertyValue(e.replace(Si,"-$1").toLowerCase())||i.getPropertyValue(e)||!n&&_n(t,Oi(e)||e,1)||""}function Cn(){(function t(){return"undefined"!=typeof window})()&&window.document&&(Gn=window,Xn=Gn.document,Yn=Xn.documentElement,Kn=xn("div")||{style:{}},$n=xn("div"),_i=Oi(_i),Ci=_i+"Origin",Kn.style.cssText="border-width:0;line-height:0;position:absolute;padding:0",Zn=!!Oi("perspective"),Jn=1)}function kn(t){var e,n=xn("svg",this.ownerSVGElement&&this.ownerSVGElement.getAttribute("xmlns")||"http://www.w3.org/2000/svg"),i=this.parentNode,r=this.nextSibling,o=this.style.cssText;if(Yn.appendChild(n),n.appendChild(this),this.style.display="block",t)try{e=this.getBBox(),this._gsapBBox=this.getBBox,this.getBBox=kn}catch(t){}else this._gsapBBox&&(e=this._gsapBBox());return i&&(r?i.insertBefore(this,r):i.appendChild(this)),Yn.removeChild(n),this.style.cssText=o,e}function On(t,e){for(var n=e.length;n--;)if(t.hasAttribute(e[n]))return t.getAttribute(e[n])}function Rn(e){var n;try{n=e.getBBox()}catch(t){n=kn.call(e,!0)}return n&&(n.width||n.height)||e.getBBox===kn||(n=kn.call(e,!0)),!n||n.width||n.x||n.y?n:{x:+On(e,["x","cx","x1"])||0,y:+On(e,["y","cy","y1"])||0,width:0,height:0}}function Mn(t){return!(!t.getCTM||t.parentNode&&!t.ownerSVGElement||!Rn(t))}function In(t,e){if(e){var n=t.style;e in yi&&e!==Ci&&(e=_i),n.removeProperty?("ms"!==e.substr(0,2)&&"webkit"!==e.substr(0,6)||(e="-"+e),n.removeProperty(e.replace(Si,"-$1").toLowerCase())):n.removeAttribute(e)}}function Ln(t,e,n,i,r,o){var s=new an(t._pt,e,n,0,1,o?yn:mn);return(t._pt=s).b=i,s.e=r,t._props.push(n),s}function Pn(t,e,n,i){var r,o,s,a,l=parseFloat(n)||0,u=(n+"").trim().substr((l+"").length)||"px",c=Kn.style,h=Ei.test(e),d="svg"===t.tagName.toLowerCase(),f=(d?"client":"offset")+(h?"Width":"Height"),p="px"===i,v="%"===i;return i===u||!l||Ri[i]||Ri[u]?l:("px"===u||p||(l=Pn(t,e,n,"px")),a=t.getCTM&&Mn(t),v&&(yi[e]||~e.indexOf("adius"))?j(l/(a?t.getBBox()[h?"width":"height"]:t[f])*100):(c[h?"width":"height"]=100+(p?u:i),o=~e.indexOf("adius")||"em"===i&&t.appendChild&&!d?t:t.parentNode,a&&(o=(t.ownerSVGElement||{}).parentNode),o&&o!==Xn&&o.appendChild||(o=Xn.body),(s=o._gsap)&&v&&s.width&&h&&s.time===xe.time?j(l/s.width*100):(!v&&"%"!==u||(c.position=_n(t,"position")),o===t&&(c.position="static"),o.appendChild(Kn),r=Kn[f],o.removeChild(Kn),c.position="absolute",h&&v&&((s=V(o)).time=xe.time,s.width=o[f]),j(p?r*l/100:r&&l?100/r*l:0))))}function Dn(t,e,n,i){var r;return Jn||Cn(),e in xi&&"transform"!==e&&~(e=xi[e]).indexOf(",")&&(e=e.split(",")[0]),yi[e]&&"transform"!==e?(r=Di(t,i),r="transformOrigin"!==e?r[e]:Ni(_n(t,Ci))+" "+r.zOrigin+"px"):(r=t.style[e])&&"auto"!==r&&!i&&!~(r+"").indexOf("calc(")||(r=Ii[e]&&Ii[e](t,e,n)||_n(t,e)||s(t,e)||("opacity"===e?1:0)),n&&!~(r+"").indexOf(" ")?Pn(t,e,r,n)+n:r}function Nn(t,e,n,i){if(!n||"none"===n){var r=Oi(e,t,1),o=r&&_n(t,r,1);o&&o!==n?(e=r,n=o):"borderColor"===e&&(n=_n(t,"borderTopColor"))}var s,a,l,u,c,h,d,f,p,v,g,m,y=new an(this._pt,t.style,e,0,1,en),A=0,b=0;if(y.b=n,y.e=i,n+="","auto"===(i+="")&&(t.style[e]=i,i=_n(t,e)||i,t.style[e]=n),lt(s=[n,i]),i=s[1],l=(n=s[0]).match(te)||[],(i.match(te)||[]).length){for(;a=te.exec(i);)d=a[0],p=i.substring(A,a.index),c?c=(c+1)%5:"rgba("!==p.substr(-5)&&"hsla("!==p.substr(-5)||(c=1),d!==(h=l[b++]||"")&&(u=parseFloat(h)||0,g=h.substr((u+"").length),(m="="===d.charAt(1)?+(d.charAt(0)+"1"):0)&&(d=d.substr(2)),f=parseFloat(d),v=d.substr((f+"").length),A=te.lastIndex-v.length,v||(v=v||jt.units[e]||g,A===i.length&&(i+=v,y.e+=v)),g!==v&&(u=Pn(t,e,h,v)||0),y._pt={_next:y._pt,p:p||1===b?p:",",s:u,c:m?m*f:f-u,m:c&&c<4?Math.round:0});y.c=A<i.length?i.substring(A,i.length):""}else y.r="display"===e&&"none"===i?yn:mn;return ne.test(i)&&(y.e=0),this._pt=y}function Vn(t){var e=t.split(" "),n=e[0],i=e[1]||"50%";return"top"!==n&&"bottom"!==n&&"left"!==i&&"right"!==i||(t=n,n=i,i=t),e[0]=Mi[n]||n,e[1]=Mi[i]||i,e.join(" ")}function Fn(t,e){if(e.tween&&e.tween._time===e.tween._dur){var n,i,r,o=e.t,s=o.style,a=e.u,l=o._gsap;if("all"===a||!0===a)s.cssText="",i=1;else for(r=(a=a.split(",")).length;-1<--r;)n=a[r],yi[n]&&(i=1,n="transformOrigin"===n?Ci:_i),In(o,n);i&&(In(o,_i),l&&(l.svg&&o.removeAttribute("transform"),Di(o,1),l.uncache=1))}}function Hn(t){return"matrix(1, 0, 0, 1, 0, 0)"===t||"none"===t||!t}function jn(t){var e=_n(t,_i);return Hn(e)?Li:e.substr(7).match(Zt).map(j)}function Bn(t,e){var n,i,r,o,s=t._gsap||V(t),a=t.style,l=jn(t);return s.svg&&t.getAttribute("transform")?"1,0,0,1,0,0"===(l=[(r=t.transform.baseVal.consolidate().matrix).a,r.b,r.c,r.d,r.e,r.f]).join(",")?Li:l:(l!==Li||t.offsetParent||t===Yn||s.svg||(r=a.display,a.display="block",(n=t.parentNode)&&t.offsetParent||(o=1,i=t.nextSibling,Yn.appendChild(t)),l=jn(t),r?a.display=r:In(t,"display"),o&&(i?n.insertBefore(t,i):n?n.appendChild(t):Yn.removeChild(t))),e&&6<l.length?[l[0],l[1],l[4],l[5],l[12],l[13]]:l)}function Un(t,e,n,i,r,o){var s,a,l,u=t._gsap,c=r||Bn(t,!0),h=u.xOrigin||0,d=u.yOrigin||0,f=u.xOffset||0,p=u.yOffset||0,v=c[0],g=c[1],m=c[2],y=c[3],A=c[4],b=c[5],w=e.split(" "),S=parseFloat(w[0])||0,E=parseFloat(w[1])||0;n?c!==Li&&(a=v*y-g*m)&&(l=S*(-g/a)+E*(v/a)-(v*b-g*A)/a,S=S*(y/a)+E*(-m/a)+(m*b-y*A)/a,E=l):(S=(s=Rn(t)).x+(~w[0].indexOf("%")?S/100*s.width:S),E=s.y+(~(w[1]||w[0]).indexOf("%")?E/100*s.height:E)),i||!1!==i&&u.smooth?(A=S-h,b=E-d,u.xOffset=f+(A*v+b*m)-A,u.yOffset=p+(A*g+b*y)-b):u.xOffset=u.yOffset=0,u.xOrigin=S,u.yOrigin=E,u.smooth=!!i,u.origin=e,u.originIsAbsolute=!!n,t.style[Ci]="0px 0px",o&&(Ln(o,u,"xOrigin",h,S),Ln(o,u,"yOrigin",d,E),Ln(o,u,"xOffset",f,u.xOffset),Ln(o,u,"yOffset",p,u.yOffset)),t.setAttribute("data-svg-origin",S+" "+E)}function Wn(t,e,n){var i=X(e);return j(parseFloat(e)+parseFloat(Pn(t,"x",n+"px",i)))+i}function zn(t,e,n,i,r,o){var s,a,l=360,u=E(r),c=parseFloat(r)*(u&&~r.indexOf("rad")?Ai:1),h=o?c*o:c-i,d=i+h+"deg";return u&&("short"===(s=r.split("_")[1])&&(h%=l)!==h%180&&(h+=h<0?l:-l),"cw"===s&&h<0?h=(h+36e9)%l-~~(h/l)*l:"ccw"===s&&0<h&&(h=(h-36e9)%l-~~(h/l)*l)),t._pt=a=new an(t._pt,e,n,i,h,pn),a.e=d,a.u="deg",t._props.push(n),a}function qn(t,e,n){var i,r,o,s,a,l,u,c=$n.style,h=n._gsap;for(r in c.cssText=getComputedStyle(n).cssText+";position:absolute;display:block;",c[_i]=e,Xn.body.appendChild($n),i=Di($n,1),yi)(o=h[r])!==(s=i[r])&&"perspective,force3D,transformOrigin,svgOrigin".indexOf(r)<0&&(a=X(o)!==(u=X(s))?Pn(n,r,o,u):parseFloat(o),l=parseFloat(s),t._pt=new an(t._pt,h,r,a,l-a,fn),t._pt.u=u||0,t._props.push(r));Xn.body.removeChild($n)}Ge.version=Fe.version=dn.version="3.5.1",bt=1,e()&&_e();var Gn,Xn,Yn,Jn,Kn,$n,Qn,Zn,ti=Ce.Power0,ei=Ce.Power1,ni=Ce.Power2,ii=Ce.Power3,ri=Ce.Power4,oi=Ce.Linear,si=Ce.Quad,ai=Ce.Cubic,li=Ce.Quart,ui=Ce.Quint,ci=Ce.Strong,hi=Ce.Elastic,di=Ce.Back,fi=Ce.SteppedEase,pi=Ce.Bounce,vi=Ce.Sine,gi=Ce.Expo,mi=Ce.Circ,yi={},Ai=180/Math.PI,bi=Math.PI/180,wi=Math.atan2,Si=/([A-Z])/g,Ei=/(?:left|right|width|margin|padding|x)/i,Ti=/[\s,\(]\S/,xi={autoAlpha:"opacity,visibility",scale:"scaleX,scaleY",alpha:"opacity"},_i="transform",Ci=_i+"Origin",ki="O,Moz,ms,Ms,Webkit".split(","),Oi=function t(e,n,i){var r=(n||Kn).style,o=5;if(e in r&&!i)return e;for(e=e.charAt(0).toUpperCase()+e.substr(1);o--&&!(ki[o]+e in r););return o<0?null:(3===o?"ms":0<=o?ki[o]:"")+e},Ri={deg:1,rad:1,turn:1},Mi={top:"0%",bottom:"100%",left:"0%",right:"100%",center:"50%"},Ii={clearProps:function t(e,n,i,r,o){if("isFromStart"!==o.data){var s=e._pt=new an(e._pt,n,i,0,0,Fn);return s.u=r,s.pr=-10,s.tween=o,e._props.push(i),1}}},Li=[1,0,0,1,0,0],Pi={},Di=function t(e,n){var i=e._gsap||new De(e);if("x"in i&&!n&&!i.uncache)return i;var r,o,s,a,l,u,c,h,d,f,p,v,g,m,y,A,b,w,S,E,T,x,_,C,k,O,R,M,I,L,P,D,N=e.style,V=i.scaleX<0,F="deg",H=_n(e,Ci)||"0";return r=o=s=u=c=h=d=f=p=0,a=l=1,i.svg=!(!e.getCTM||!Mn(e)),m=Bn(e,i.svg),i.svg&&(C=!i.uncache&&e.getAttribute("data-svg-origin"),Un(e,C||H,!!C||i.originIsAbsolute,!1!==i.smooth,m)),v=i.xOrigin||0,g=i.yOrigin||0,m!==Li&&(w=m[0],S=m[1],E=m[2],T=m[3],r=x=m[4],o=_=m[5],6===m.length?(a=Math.sqrt(w*w+S*S),l=Math.sqrt(T*T+E*E),u=w||S?wi(S,w)*Ai:0,(d=E||T?wi(E,T)*Ai+u:0)&&(l*=Math.cos(d*bi)),i.svg&&(r-=v-(v*w+g*E),o-=g-(v*S+g*T))):(D=m[6],L=m[7],R=m[8],M=m[9],I=m[10],P=m[11],r=m[12],o=m[13],s=m[14],c=(y=wi(D,I))*Ai,y&&(C=x*(A=Math.cos(-y))+R*(b=Math.sin(-y)),k=_*A+M*b,O=D*A+I*b,R=x*-b+R*A,M=_*-b+M*A,I=D*-b+I*A,P=L*-b+P*A,x=C,_=k,D=O),h=(y=wi(-E,I))*Ai,y&&(A=Math.cos(-y),P=T*(b=Math.sin(-y))+P*A,w=C=w*A-R*b,S=k=S*A-M*b,E=O=E*A-I*b),u=(y=wi(S,w))*Ai,y&&(C=w*(A=Math.cos(y))+S*(b=Math.sin(y)),k=x*A+_*b,S=S*A-w*b,_=_*A-x*b,w=C,x=k),c&&359.9<Math.abs(c)+Math.abs(u)&&(c=u=0,h=180-h),a=j(Math.sqrt(w*w+S*S+E*E)),l=j(Math.sqrt(_*_+D*D)),y=wi(x,_),d=2e-4<Math.abs(y)?y*Ai:0,p=P?1/(P<0?-P:P):0),i.svg&&(C=e.getAttribute("transform"),i.forceCSS=e.setAttribute("transform","")||!Hn(_n(e,_i)),C&&e.setAttribute("transform",C))),90<Math.abs(d)&&Math.abs(d)<270&&(V?(a*=-1,d+=u<=0?180:-180,u+=u<=0?180:-180):(l*=-1,d+=d<=0?180:-180)),i.x=((i.xPercent=r&&Math.round(e.offsetWidth/2)===Math.round(-r)?-50:0)?0:r)+"px",i.y=((i.yPercent=o&&Math.round(e.offsetHeight/2)===Math.round(-o)?-50:0)?0:o)+"px",i.z=s+"px",i.scaleX=j(a),i.scaleY=j(l),i.rotation=j(u)+F,i.rotationX=j(c)+F,i.rotationY=j(h)+F,i.skewX=d+F,i.skewY=f+F,i.transformPerspective=p+"px",(i.zOrigin=parseFloat(H.split(" ")[2])||0)&&(N[Ci]=Ni(H)),i.xOffset=i.yOffset=0,i.force3D=jt.force3D,i.renderTransform=i.svg?Ui:Zn?Bi:Vi,i.uncache=0,i},Ni=function t(e){return(e=e.split(" "))[0]+" "+e[1]},Vi=function t(e,n){n.z="0px",n.rotationY=n.rotationX="0deg",n.force3D=0,Bi(e,n)},Fi="0deg",Hi="0px",ji=") ",Bi=function t(e,n){var i=n||this,r=i.xPercent,o=i.yPercent,s=i.x,a=i.y,l=i.z,u=i.rotation,c=i.rotationY,h=i.rotationX,d=i.skewX,f=i.skewY,p=i.scaleX,v=i.scaleY,g=i.transformPerspective,m=i.force3D,y=i.target,A=i.zOrigin,b="",w="auto"===m&&e&&1!==e||!0===m;if(A&&(h!==Fi||c!==Fi)){var S,E=parseFloat(c)*bi,T=Math.sin(E),x=Math.cos(E);E=parseFloat(h)*bi,S=Math.cos(E),s=Wn(y,s,T*S*-A),a=Wn(y,a,-Math.sin(E)*-A),l=Wn(y,l,x*S*-A+A)}g!==Hi&&(b+="perspective("+g+ji),(r||o)&&(b+="translate("+r+"%, "+o+"%) "),!w&&s===Hi&&a===Hi&&l===Hi||(b+=l!==Hi||w?"translate3d("+s+", "+a+", "+l+") ":"translate("+s+", "+a+ji),u!==Fi&&(b+="rotate("+u+ji),c!==Fi&&(b+="rotateY("+c+ji),h!==Fi&&(b+="rotateX("+h+ji),d===Fi&&f===Fi||(b+="skew("+d+", "+f+ji),1===p&&1===v||(b+="scale("+p+", "+v+ji),y.style[_i]=b||"translate(0, 0)"},Ui=function t(e,n){var i,r,o,s,a,l=n||this,u=l.xPercent,c=l.yPercent,h=l.x,d=l.y,f=l.rotation,p=l.skewX,v=l.skewY,g=l.scaleX,m=l.scaleY,y=l.target,A=l.xOrigin,b=l.yOrigin,w=l.xOffset,S=l.yOffset,E=l.forceCSS,T=parseFloat(h),x=parseFloat(d);f=parseFloat(f),p=parseFloat(p),(v=parseFloat(v))&&(p+=v=parseFloat(v),f+=v),f||p?(f*=bi,p*=bi,i=Math.cos(f)*g,r=Math.sin(f)*g,o=Math.sin(f-p)*-m,s=Math.cos(f-p)*m,p&&(v*=bi,a=Math.tan(p-v),o*=a=Math.sqrt(1+a*a),s*=a,v&&(a=Math.tan(v),i*=a=Math.sqrt(1+a*a),r*=a)),i=j(i),r=j(r),o=j(o),s=j(s)):(i=g,s=m,r=o=0),(T&&!~(h+"").indexOf("px")||x&&!~(d+"").indexOf("px"))&&(T=Pn(y,"x",h,"px"),x=Pn(y,"y",d,"px")),(A||b||w||S)&&(T=j(T+A-(A*i+b*o)+w),x=j(x+b-(A*r+b*s)+S)),(u||c)&&(a=y.getBBox(),T=j(T+u/100*a.width),x=j(x+c/100*a.height)),a="matrix("+i+","+r+","+o+","+s+","+T+","+x+")",y.setAttribute("transform",a),E&&(y.style[_i]=a)};v("padding,margin,Width,Radius",function(e,n){var t="Right",i="Bottom",r="Left",a=(n<3?["Top",t,i,r]:["Top"+r,"Top"+t,i+t,i+r]).map(function(t){return n<2?e+t:"border"+t+e});Ii[1<n?"border"+e:e]=function(e,t,n,i,r){var o,s;if(arguments.length<4)return o=a.map(function(t){return Dn(e,t,n)}),5===(s=o.join(" ")).split(o[0]).length?o[0]:s;o=(i+"").split(" "),s={},a.forEach(function(t,e){return s[t]=o[e]=o[e]||o[(e-1)/2|0]}),e.init(t,s,r)}});var Wi,zi,qi,Gi={name:"css",register:Cn,targetTest:function t(e){return e.style&&e.nodeType},init:function t(e,n,i,r,o){var s,a,l,u,c,h,d,f,p,v,g,m,y,A,b,w=this._props,S=e.style;for(d in Jn||Cn(),n)if("autoRound"!==d&&(a=n[d],!le[d]||!He(d,n,i,r,e,o)))if(c=typeof a,h=Ii[d],"function"===c&&(c=typeof(a=a.call(i,r,e,o))),"string"===c&&~a.indexOf("random(")&&(a=et(a)),h)h(this,e,d,a,i)&&(b=1);else if("--"===d.substr(0,2))this.add(S,"setProperty",getComputedStyle(e).getPropertyValue(d)+"",a+"",r,o,0,0,d);else if("undefined"!==c){if(s=Dn(e,d),u=parseFloat(s),(v="string"===c&&"="===a.charAt(1)?+(a.charAt(0)+"1"):0)&&(a=a.substr(2)),l=parseFloat(a),d in xi&&("autoAlpha"===d&&(1===u&&"hidden"===Dn(e,"visibility")&&l&&(u=0),Ln(this,S,"visibility",u?"inherit":"hidden",l?"inherit":"hidden",!l)),"scale"!==d&&"transform"!==d&&~(d=xi[d]).indexOf(",")&&(d=d.split(",")[0])),g=d in yi)if(m||((y=e._gsap).renderTransform||Di(e),A=!1!==n.smoothOrigin&&y.smooth,(m=this._pt=new an(this._pt,S,_i,0,1,y.renderTransform,y,0,-1)).dep=1),"scale"===d)this._pt=new an(this._pt,y,"scaleY",y.scaleY,v?v*l:l-y.scaleY),w.push("scaleY",d),d+="X";else{if("transformOrigin"===d){a=Vn(a),y.svg?Un(e,a,0,A,0,this):((p=parseFloat(a.split(" ")[2])||0)!==y.zOrigin&&Ln(this,y,"zOrigin",y.zOrigin,p),Ln(this,S,d,Ni(s),Ni(a)));continue}if("svgOrigin"===d){Un(e,a,1,A,0,this);continue}if(d in Pi){zn(this,y,d,u,a,v);continue}if("smoothOrigin"===d){Ln(this,y,"smooth",y.smooth,a);continue}if("force3D"===d){y[d]=a;continue}if("transform"===d){qn(this,a,e);continue}}else d in S||(d=Oi(d)||d);if(g||(l||0===l)&&(u||0===u)&&!Ti.test(a)&&d in S)l=l||0,(f=(s+"").substr((u+"").length))!==(p=X(a)||(d in jt.units?jt.units[d]:f))&&(u=Pn(e,d,s,p)),this._pt=new an(this._pt,g?y:S,d,u,v?v*l:l-u,"px"!==p||!1===n.autoRound||g?fn:gn),this._pt.u=p||0,f!==p&&(this._pt.b=s,this._pt.r=vn);else if(d in S)Nn.call(this,e,d,s,a);else{if(!(d in e)){x(d,a);continue}this.add(e,d,e[d],a,r,o)}w.push(d)}b&&sn(this)},get:Dn,aliases:xi,getSetter:function t(e,n,i){var r=xi[n];return r&&r.indexOf(",")<0&&(n=r),n in yi&&n!==Ci&&(e._gsap.x||Dn(e,"x"))?i&&Qn===i?"scale"===n?Sn:wn:(Qn=i||{})&&("scale"===n?En:Tn):e.style&&!o(e.style[n])?An:~n.indexOf("-")?bn:Qe(e,n)},core:{_removeProperty:In,_getMatrix:Bn}};dn.utils.checkPrefix=Oi,qi=v((Wi="x,y,z,scale,scaleX,scaleY,xPercent,yPercent")+","+(zi="rotation,rotationX,rotationY,skewX,skewY")+",transform,transformOrigin,svgOrigin,force3D,smoothOrigin,transformPerspective",function(t){yi[t]=1}),v(zi,function(t){jt.units[t]="deg",Pi[t]=1}),xi[qi[13]]=Wi+","+zi,v("0:translateX,1:translateY,2:translateZ,8:rotate,8:rotationZ,8:rotateZ,9:rotateX,10:rotateY",function(t){var e=t.split(":");xi[e[1]]=qi[e[0]]}),v("x,y,z,top,right,bottom,left,width,height,fontSize,padding,margin,perspective",function(t){jt.units[t]="px"}),dn.registerPlugin(Gi);var Xi=dn.registerPlugin(Gi)||dn,Yi=Xi.core.Tween;if(t.Back=di,t.Bounce=pi,t.CSSPlugin=Gi,t.Circ=mi,t.Cubic=ai,t.Elastic=hi,t.Expo=gi,t.Linear=oi,t.Power0=ti,t.Power1=ei,t.Power2=ni,t.Power3=ii,t.Power4=ri,t.Quad=si,t.Quart=li,t.Quint=ui,t.Sine=vi,t.SteppedEase=fi,t.Strong=ci,t.TimelineLite=Fe,t.TimelineMax=Fe,t.TweenLite=Ge,t.TweenMax=Yi,t.default=Xi,t.gsap=Xi,typeof window==="undefined"||window!==t){Object.defineProperty(t,"__esModule",{value:!0})}else{delete t.default}}(e)},function(t,e,c){"use strict";var n;void 0===(n=function(t){function g(t){return null!=t&&t.includes("MessageWnd")}function l(t){return null!=t&&t.includes("Lightbox")}var m,e,o=c(0),y=c(3),u=c(4),n=c(11),A=c(45),a=c(21),i=c(20),b=c(2),w=c(1),r=c(13),S=c(50),E=c(9),T=E.warn("windowManager"),x="_current",s=o.extend({subscriptions:((e={})[b.window.CLOSING]="onCloseWindowById",e[b.request.NEXT_SLIDE]="onRequestingNextSlide",e[b.request.PREV_SLIDE]="onRequestingPrevSlide",e[b.request.NEXT_DRAW_SLIDE]="onRequestingNextDrawSlide",e[b.request.PREV_HISTORY_GROUP]="onRequestingPrevHistoryGroup",e[b.window.STACKING_CHANGED]="onTopMostWindowChanged",e),initialize:function(){m=DS.presentation.display(),this.addSubscriptions(),this.windows=[],this.windows.push(this.getOrCreateWindow(u.refs.FRAME)),A.setWindowManager(this),w.trigger(b.window.MAIN_CREATED,this.getMainWindow())},getCurrentWindow:function(){return o.last(this.windows)},getCurrentWindowId:function(){return s.getCurrentWindow().getId()},getMainWindow:function(){return o.first(this.windows)},getCurrentWindowSlide:function(){var t=this.getCurrentWindow();return t&&t.state.currentSlide},removeWindow:function(t){return this.windows=o.without(this.windows,t),this},removeAllButMainWindow:function(){this.windows.forEach(function(t){var e=t.getId();e!==u.refs.FRAME&&w.trigger(b.window.CLOSING,e)})},addWindow:function(t){return this.removeWindow(t),this.windows.push(t),this},getOrCreateWindow:function(t){var e=this.getCurrentWindow();t=t===x?e.getId():t;var n=this.findWindowById(t);if(n)return n!==e&&n.frame.moveToTop(),n;if(e){var i=e.getCurrentSlide();i&&i.onPauseTimeline()}var r,o=DS.frame.createWindow(t),s={id:t,model:m.getWindowById(t),isMainWindow:t===u.refs.FRAME,lightboxed:l(t),hasControls:null!=(r=t)&&r.includes("Controls"),onPinchZoom:o.onPinchZoom,getPinchZoomBounds:o.getPinchZoomBounds,getWinScale:o.getWinScale},a=DS.renderEngine.createWindowFor(o.el,g(t),s,o.captionEl);return a.frame=o,a},findWindowById:function(e){return e===x||null==e?this.getCurrentWindow():this.windows.find(function(t){return t.getId()===e})},isLightBoxActive:function(){return this.getCurrentWindow()!==this.getMainWindow()},moveSlideToOtherWindow:function(n,t){var i=t.props.model.windowId;n.replaceSlideWith(t);var r=function(t){var e=this.findWindowById(i);t===n&&(null!=e&&e.rebuildCurSlide(),w.off(b.window.CLOSED,r))}.bind(this);return w.on(b.window.CLOSED,r),this},isMultiWindowSlide:function(e){return o.initial(this.windows).some(function(t){return(t.getCurrentSlide()||{}).absoluteId===e.absoluteId})},onMainWindowCreated:function(t){this.addWindow(t),A.setWindowManager(this)},onCloseWindowById:function(t){var e,n,i=this.findWindowById(t);i&&(i.el&&(e=i.el.parentNode)&&(e.classList.remove("opaque"),DS.renderEngine.closeWindow(e,i.frame.captionEl),i.frame.close()),this.removeWindow(i),w.trigger(b.window.CLOSED,i),null!=(n=this.getCurrentWindowSlide())&&(n.onPlayTimeline(),w.trigger(b.slide.STARTED,n.absoluteId,n,this.getCurrentWindowId())),A.savePresentationData())},onTopMostWindowChanged:function(t){this.topMostWindow=t,this.trigger(b.windowManager.TOP_MOST_CHANGED)},getTopMostWindowId:function(){return this.topMostWindow},loadSlide:function(t,e,n){var i=o.isString(t)?t:t.absoluteId,r=S.loadSlide(t,this.getCurrentWindowSlide());return r.then(e.bind(this)),w.trigger(b.slide.HAS_CHANGED,y.stripPlayer(i),n),r},onRequestingPrevSlide:function(){var t=this.getCurrentWindow().getPrevSlide();null!=t&&this.onRequestingSlide(t.absoluteId,null,"pop")},onRequestingPrevHistoryGroup:function(){var t=this.getCurrentWindow().getPrevHistoryGroup();null!=t&&this.onRequestingSlide(t.absoluteId,null,"popGroup")},onRequestingNextDrawSlide:function(){var t,e=this.getCurrentWindowSlide(),n=e.getSlideDraw();n&&((t=n.getNextSlideId(e))?this.onRequestingNextSlide(t):n.performExitAction())},onRequestingNextSlide:function(t,e){var n=this.getCurrentWindowSlide();n||(t=t||S.getEntrypoint()),t?this.onRequestingSlide(t,e,"push"):n.executePlayerEvent("onnextslide")},isNewLightBox:function(t,e){return null!=t&&!(g(t)||!l(t)||t===e.displayName)},onRequestingSlide:function(t,e,n){var i,r,o,s,a,l,u,c,h,d=this,f=this.getCurrentWindowSlide(),p=this.getCurrentWindow(),v=this.isNewLightBox(e,p);if(null!=p&&p.forceTransition(),null==(s=S.getSlide(t,this.getCurrentWindowSlide()))){if(m.parent.isPreview())return void w.trigger(b.preview.NOTIFY,"PREVIEW_SLIDE_MISSING");T("onRequestingSlide","could not resolve slide",E.backtick(t),"so defaulting to entry point"),s=S.getSlide(S.getEntrypoint())}if((o=null!=f&&f.absoluteId===s.absoluteId||y.getPath(this.findWindowById(e),"getCurrentSlide")===s)&&!v)s.restart();else{if(null!=f&&(a=f,l=s,u=v||g(e),h={_ActTargetSlideId:l.absoluteId,_ActTargetSlideNavIndex:DS.utils.getPath(l,"navIndex")},a.executePlayerEvent("onbeforeslidejump",h),(c=!h.cancel)&&w.trigger(b.slide.WILL_CHANGE,a,l,u),!c))return;if(null!=f&&!f.slideReady)return this.findWindowById(e)===this.getCurrentWindow()&&(f.destroyed=!0),void w.once(b.slide.READY,function(){d.onRequestingSlide(t,e,n)});i=this.getOrCreateWindow(e||x,s),this.addWindow(i),r=this.loadSlide(s,function(t){d.updateWindowHistory(i,"push"===n?t:null,"popGroup"===n)}),o&&v&&w.trigger(b.loader.HIDE),i.setSlideLoading(r),null!=f&&i!==p&&r.then(function(){A.savePresentationData()})}},updateWindowHistory:function(t,e,n){var i,r=!!e;i=null!=(e=e||t[n?"getPrevHistoryGroup":"getPrevSlide"]())&&this.isMultiWindowSlide(e)&&null!==e.currView,t.prepareToUpdateSlide(i),r?t.pushHistory(e):t[n?"popHistoryGroup":"popHistory"](),i&&(e.onPlayTimeline(),this.moveSlideToOtherWindow(t,e.currView))},getResumeData:function(){return this.windows.reduce(function(t,e){return t+a.create(e.getResumeData())},"")},setResumeData:function(t){var e=new a({fullString:t}),n=e.encodedString();for(this.resumeWindowQueue=[];n.length;)this.setWindowAndHistory(n),n=(e=e.reChunk()).encodedString()},setWindowAndHistory:function(t){var e=new a({fullString:t}),n=e.getUnsignedValue(),i=this.resolveSlideFromResumeData(e.remainder()),r=new a({fullString:i.data}),o=this.createSlideHistoryArray(r.encodedString());0===o.length&&o.push(i.slide),this.restoreOrQueueWindow(n,o)},restoreOrQueueWindow:function(t,e){this.restoringWindow?this.resumeWindowQueue.push({idx:t,history:e}):(this.restoringWindow=!0,this.setLoadedWindow(t,e))},setLoadedWindow:function(t,n){var i=this.getWindowFromIndex(t,n),e=n.pop(),r=this.loadSlide(e.absoluteId,function(t){var e;i.setPreviousHistory(n),this.updateWindowHistory(i,t),this.restoringWindow=0<this.resumeWindowQueue.length,this.restoringWindow&&(t.pauseForResume=!0,e=this.resumeWindowQueue.shift(),this.setLoadedWindow(e.idx,e.history))});i.setSlideLoading(r)},getWindowFromIndex:function(t){var e,n;return 0===t?e=this.getMainWindow():(n=m.windows().at(t-1).id,e=this.getOrCreateWindow(n),this.addWindow(e)),e},createSlideHistoryArray:function(t){for(var e,n=[];t.length;)e=this.resolveSlideFromResumeData(t),n.push(e.slide),t=e.data;return n},resolveSlideFromResumeData:function(t){return this["1"===t.charAt(0)?"getDrawFromResumeData":"getSlideFromResumeData"](t.slice(1))},getSlideFromResumeData:function(t){var e=new a({fullString:t}),n=e.reChunk(),i=e.getUnsignedValue(),r=n.getUnsignedValue();return{slide:S.getSlideFromIndices(r,i),data:n.remainder()}},getDrawFromResumeData:function(t){var e=new a({fullString:t}),n=e.reChunk(),i=n.reChunk(),r=e.getUnsignedValue(),o=n.getUnsignedValue(),s=i.getUnsignedValue();return{slide:S.getDrawFromIndices(s,o,r),data:i.remainder()}}},n.Events,i);return r.windowManager=s}.call(e,c,e,t))||(t.exports=n)},function(t,e,n){"use strict";var i;void 0===(i=function(t){var i=[],r={frame:!1,slides:!1},o={AccessibleText:"accTextEnabled",SettingsControl:"settingsControlEnabled"},s={SettingsControl:"settingAssign"};return{register:function(t,e){var n=this;r[t]||null==e||i.push.apply(i,e),r[t]=!0,_.every(r,function(t){return t})&&(i.forEach(function(t){n[o[t]]=!0,document.body.classList.add("ff-"+_.kebabCase(t))}),_.forEach(s,function(t,e){n.hasFlag(e)?n[t]=function(t,e,n){return Object.assign(t,n)}:n[t]=function(t,e,n){return Object.assign(t,e)}}),Object.freeze(this))},hasFlag:function(t){return i.includes(t)},constants:{SLIDE_ACCESSIBILITY:"slideAccessibility",MULTIPLE_QUIZ_TRACKING:"MultipleQuizTracking",TEXT_STYLE_HYPERLINKS:"TextStyleHyperlinks",MODERN_PLAYER_REFRESH:"ModernPlayerRefresh"}}}.call(e,n,e,t))||(t.exports=i)},function(t,e,A){"use strict";var n;void 0===(n=function(t){var o=A(39),s=A(2),a=A(1),l=(A(3),A(76)),i=A(0);l=window.captionator;function u(t){return null!=t.captions()}function n(t){var e=t.isVideo(),n=e?t.props.playerProps.parent.get("isBaseLayer"):t.props.model.parent.get("isBaseLayer"),i=p.getCurrentWindowSlide().slideLayers().getTopMostLayer(),r=!!e&&t.props.slideObjectModel.getLayer()===i,o=t.props.slideVisible&&(t.props.objectVisible||n||r);return e?t.props.slideObjectModel.prop("HiddenByLayer")&&(o=!1):null!=i&&!0===n&&!0===i.get("pauseParent")&&(o=!1),o}function c(t){g=t,null!=f&&f.value()!==g?f.changeValue(g):a.trigger(s.captions.ENABLED,g)}function h(t){var e=t.getCueAsSource();return null!=e&&!i.isEmpty(e.trim())}var d,f,p,v={},g=!1,r=[],m='"Open Sans Full", Helvetica, Arial, sans-serif',y={};return{initialize:function(t,e,n,i){var r=e.getCaptionData().font;d=null!=r?['"',r,'", ',m].join(""):m,p=n,null!=i?(g=(f=i).value(),f.on("change:value",function(t){return c(t.value())}),g&&c(g)):g=!1,v={},t.filter(u).map(function(e){o.scriptSync("read",{id:"caption"},{url:e.captions(),success:function(t){null!=t&&(v[e.id]=l.parseCaptions(decodeURI(t.data)).filter(h))},error:function(t){console.error(t)}})}),a.on(s.slide.STARTED,this.checkHasCaptions),a.on(s.layer.PLAYING,this.checkHasCaptions),a.on(s.captions.ENABLE,c)},toggleCaptioning:function(){g=f.value(),c(!g)},checkHasCaptions:function(){var t=p.getCurrentWindowSlide();if(null!=t&&!t.isMessageSlide()){var e=(y[t.id]||[]).some(n);a.trigger(e?s.captions.SHOW_BUTTON:s.captions.HIDE_BUTTON)}},isCaptionEnabled:function(){return g},mount:function(t,e){v[t.getAssetId()]&&(null==y[e]&&(y[e]=[]),y[e].push(t))},unmount:function(e,t){var n=i.findIndex(y[t],function(t){return t.getAssetId()===e.getAssetId()});-1!==n&&y[t].splice(n,1)},hasCaptions:function(t){return Array.isArray(t)||(t=[t]),t.some(function(t){return null!=v[t]})},getCaptions:function(t){return v[t]},getCaptionFont:function(){return d},excludeMedia:function(t){-1===r.indexOf(t)&&r.push(t)},includeMedia:function(t){var e=r.indexOf(t);-1!==e&&r.splice(e,1)}}}.call(e,A,e,t))||(t.exports=n)},function(t,e,o){"use strict";var n;void 0===(n=function(t){var n=o(0),i=o(1),r=o(9).throwError("subscribable");return{componentWillMount:function(){return this.addSubscriptions(),this},addSubscriptions:function(){for(var t in this.resetSubscriptions(),this.subscriptions)this.subscriptions.hasOwnProperty(t)&&this.addSubscription(t,this.subscriptions[t]);return this},addSubscription:function(t,e){return n.isFunction(this[e])||r("addSubscription","this."+e,"is not a defined callback."),this.addSubscribedEvent(t).listenTo(i,t,this[e]),this},addSubscribedEvent:function(t){return this.subscribedEvents.push(t),this},removeSubscriptions:function(){return n.each(n.uniq(this.subscribedEvents),this.removeSubscription,this),this},removeSubscription:function(t,e){var n=this.subscribedEvents.indexOf(t);return this.stopListening(i,t,this[e]),-1<n&&this.subscribedEvents.splice(n,1),this},resetSubscriptions:function(){return this.removeSubscriptions(),this.subscribedEvents=[],this}}}.call(e,o,e,t))||(t.exports=n)},function(t,e,o){"use strict";var n;void 0===(n=function(t){var s=o(0),e=o(31),n="abcdefghijklmnopqrstuvwxyz",a=s.union(s.range(10).map(function(t){return t.toString()}),n.split(""),n.toUpperCase().split(""),"_$".split("")),i=/([^a-zA-Z0-9_$])/,l=e.extend({shorthand:["encodedLength","strLength","fullString","encodedString","strVal","remainder"],initialize:function(){var t,e=1,n=0;"~"===this.fullString().charAt(0)&&(n=2,e=parseInt(this.fullString().charAt(1))),t=n+e,this.encodedLength(this.fullString().slice(n,t)),this.strLength(parseInt(l.fromUnsignedString64(this.encodedLength()))),this.encodedString(this.fullString().slice(t,t+this.strLength())),this.remainder(this.fullString().slice(t+this.strLength()))},getDecodedValue:function(t){var e=this.encodedString();return i.test(e)||(e=l[t](e)),e},reChunk:function(){return new l({fullString:this.remainder()})}}),r=l.prototype;return r.getSignedValue=s.partial(r.getDecodedValue,"fromSignedString64"),r.getUnsignedValue=s.partial(r.getDecodedValue,"fromUnsignedString64"),l.EMPTY_CHUNK=0,l.create=function(t){null==t&&(t="");var e="",n=t.toString().length,i=l.toUnsignedString64(n);return 63<n&&(e+="~"+i.length),e+=i+t},l.packData=function(t){return[l.create(l.toUnsignedString64(t.length)),t].join("")},l.toUnsignedString64=function(t,e,n){var i="",r=!0,o=t;for(n=n||l.EMPTY_CHUNK;0<o||r;)r=!1,i+=a[63&o],o>>=6;return i+=s.times(e-i.length,s.partial(s.identity,n)).join("")},l.toSignedString64=function(t,e){var n,i=t,r=t<0,o=1,s=0;for(e=e||-1;Math.pow(64,o)/2<=Math.abs(t);)o++;if(n=Math.max(e,o),r){for(;-t>=Math.pow(64,s)/2;)s++;i=Math.pow(64,s)+t}return l.toUnsignedString64(i,n,r?"$":"0")},l.toSignedFloatString64=function(t,e){if(t%1==0||s.isNaN(t))return l.toSignedString64(t,e);var n,i=Math.min(3,(n=t,Math.floor(n)!==n&&n.toString().split(".")[1].length||0)),r=Math.trunc(t*Math.pow(10,i));return l.toSignedString64(r)+"-"+i.toString()},l.fromUnsignedString64=function(t){return t.toString().split("").reduce(function(t,e,n){var i;return t+=(i=e,a.indexOf(i)<<6*n)},0)},l.fromSignedString64=function(t){var e=l.fromUnsignedString64(t.toString()),n=Math.pow(64,t.length)/2;return n<=e&&(e-=2*n),e},l.fromSignedFloatString64=function(t){if(!t.includes("-"))return l.fromSignedString64(t);var e=t.split("-");return l.fromSignedString64(e[0])/Math.pow(10,Number(e[1]))},l}.call(e,o,e,t))||(t.exports=n)},function(t,e,g){"use strict";var n;void 0===(n=function(t){function n(t){t.style.display="inline-block",e.browser.isSafariMac&&(t.style.willChange=""),t.style.display="",e.browser.isSafariMac&&(t.style.willChange="contents")}var s=g(0),i=g(16),e=g(5),a=g(2),r=g(23),o=g(51),l=g(19),u=g(24),c=g(8),h=g(3),d=g(1),f=/[\r\n\t]|  +/g,p=e.browser.isIE&&!e.browser.isEdge,v={transformZ:"",feDropShadow:!0,tspanFilters:!0};e.browser.isWebKit&&(v.forceSingleRepaint=function(t){n(t)},v.forceRepaint=function(t,e){return i.to(t,e,{onUpdate:function(){n(t)},onComplete:function(){n(t)}})},v.fixTspan=function(t){var e=h.getPath(t,"x","").split(" ").length;return s.isString(t.y)||(t.y=s.times(e,s.constant(t.y)).join(" ")),t},v.handleWillChange=function(t){t.willChange="opacity"}),e.browser.isChrome&&(v.handleWillChange=function(t){t.willChange=""}),p&&(v.getDxAdjustment=function(t){return t.runs.reduce(function(t,e){return t+e.spans.reduce(function(t,e){return t+s.sum(e.dx)},0)},0)/2},v.fixFontFallbacks=function(t){t.splice(1,0,'"not a font name"')}),v.fixStyleString=p?function(t){return t.replace(f,"")}:function(t){return t},e.browser.isIE&&(v.tspanFilters=!1,v.feDropShadow=!1,v.forceSingleRepaint=function(t){n(t)},o.patchEvents(),v.mouseOver=function(){return"mouseover"},v.elementsFromPoint=function(t,e,n){return s(document.msElementsFromPoint(t,e)).filter(n).value()},v.forceLayoutLtr=function(t){t.direction="ltr",t.unicodeBidi="bidi-override"},v.removeCharPositions=function(t){return r.isTspanNode(t)&&(t.x=[s.first(t.x.split(" "))]),t},v.stopColorProps=function(t){return{stopColor:h.toRgba(t.rgb,t.alpha)}});return e.os.isIosPhoneBefore10&&(v.buildCaptionTracks=function(t,e){var n,i,r,o;l.hasCaptions(e)&&(n=t,null!=(i=l.getCaptions(e))&&0<i.length&&((r=n.addTextTrack("captions",u.getString("closed_captions"),"")).mode=l.isCaptionEnabled()?"showing":"hidden",i.forEach(function(t){(o=new window.VTTCue(t.startTime,t.endTime,t.text.cueSource)).line=12,r.addCue(o)})))},v.onCaptionsEnabled=function(t){d.on(a.captions.ENABLE,t)},v.offCaptionsEnabled=function(t){d.off(a.captions.ENABLE,t)}),e.os.isAndroid&&(v.getAudioInitEvent=function(){return"click"}),e.os.isIOS&&(v.transformZ=" translateZ(0)",v.destroyAudioContext=s.noop,v.detectVisibilityChange=function(){var i,r=(new Date).getTime(),o=!1,s=!1;setInterval(function(){var t=(new Date).getTime(),e=t-r,n=o;r=t,o=900<=e,!n&&o?i=t:n&&o&&!s&&2e3<=t-i?(s=!0,d.trigger(a.detection.VISIBILITY_HIDDEN)):n&&!o&&(s=!1,d.trigger(a.detection.VISIBILITY_SHOWN))},500)},v.onOpenWindow=function(t,e,n){var i=h.getPath(e,"eventType"),r=h.getPath(e,"context.currView.el");"onpress"===i&&null!=r?r.addEventListener("touchend",function t(){n(),r.removeEventListener("touchend",t)}):n()},v.handleWillChange=function(t){t.willChange="unset"},e.browser.isUIWebView&&(v.registerAudioInitEvent=function(t,e,n,i){if(i.props.model.isKind("button"))return[{teardown:t(e,"click",function(){return!0},n)}]},v.getAudioInitEvent=function(){return"click"})),e.browser.isFF,(e.browser.isChrome||e.device.isMobile||e.browser.isSafariMac)&&(v.transformZ=" translateZ(0)"),v.moveHtmlTextOutOfSvg=function(t){function n(t){return"variableText"===t.nodeType||"accessibleText"===t.nodeType}function e(t){var e;return i=i.concat((e=t,s.remove(e.children,n))),t}var i=[];return e.afterFinish=function(t){if(0===i.length)return t;var e={nodeType:"div",className:"textlib-wrapper"};return e.children=i.slice(),e.children.push(t),e},r.transformNodeConfig(e,t)},v.unwrapForeignObjectVarText=function(t){return t.children[0]},null==document.fonts&&(v.loadFonts=function(t,o){return c.when.apply(c,function(t){if(Array.isArray(t)){for(var e=0,n=Array(t.length);e<t.length;e++)n[e]=t[e];return n}return Array.from(t)}(t.map(function(e){var n=c.Deferred(),i=Date.now(),r=s.times(3,function(){var t=document.createElement("div");return s.extend(t.style,{display:"inline-block",fontSize:"40px",left:0,pointerEvents:"none",posistion:"absolute",top:0,visibility:"hidden",whiteSpace:"nowrap"}),t.setAttribute("aria-hidden","true"),t.innerText="BESbswy",document.body.appendChild(t),t});r[0].style.fontFamily=e.name+", serif",r[1].style.fontFamily=e.name+", sans-serif",r[2].style.fontFamily=e.name+", monospace";return function t(){s.uniq(r.map(s.property("offsetWidth"))).length<=2?n.resolve():1e3<=Date.now()-i?n.reject('Timed out loading "'+e.name+'"'):setTimeout(t,50)}(),n.promise().always(function(){r.forEach(function(t){null!=t.parentNode&&t.parentNode.removeChild(t)})}).catch(o("loadFonts"))})))}),v}.call(e,g,e,t))||(t.exports=n)},function(t,e,i){"use strict";var n;void 0===(n=function(t){function e(t,e,n){var i,r,o=(r=s.slice(arguments,3),function(){return s.toArray(arguments).concat(r)});return i=e.apply(null,o(n)),i=t.apply(null,o(o,e,i,n))}var s=i(0),a=i(3),n=i(4),l=i(34),u=n.XMLNS_XLINK,c=n.XMLNS,h=n.math.TWO_PI,r=s.partial(e,function(n,i,t){return t.children&&!t.children.skipTraversal&&(t.children=t.children.map(function(t){if(s.isString(t))return t;var e=n(i,t);return r.apply(null,e)})),t}),d={isNodeOfType:function(t,e){var n;return e&&(n=e.tagName||e.nodeType),!!n&&t.toLowerCase()===n.toLowerCase()},svgPrefix:function(t){return[n.SVG_NODE_PREFIX,t].join(n.NODE_DELIMITER)},buildTransformFromConfigFn:function(t){var e=t.args.slice();return e.unshift(t.type),d.buildTransformFn.apply(this,e)},buildTransformFn:function(t){for(var e=arguments.length,n=new Array(e),i=0;i<e;++i)n[i]=arguments[i];return[t,"(",s.rest(n).join(", "),")"].join("")},buildTransformConfig:function(t){return{type:t,args:s.rest(arguments)}},applyTransformTo:function(t,e){return t.transform=[e],t},getTransformOf:function(t){return t.transform=t.transform||[],t.transform},transformNodeConfig:function(t,e){s.isFunction(t.beforeStart)&&t.beforeStart();var n=r.apply(null,arguments);return s.isFunction(t.afterFinish)&&(n=t.afterFinish(n)),n},getFromNodeConfig:s.partial(e,function(i,r,o,t){return null!=o&&!1!==o||!t.children||t.children.every(function(t){var e=i(r,t),n=d.getFromNodeConfig.apply(null,e);return null==n||!1===n||(o=n,!1)}),o}),getFullSvgConfig:function(t,e,n,i){var r={height:(e.fullHeight+Math.ceil(e.strokewidth/2))*i,width:(e.fullWidth+Math.ceil(e.strokewidth/2))*i},o={nodeType:"svg",xmlns:c,"xmlns:xlink":u,"data-xmlns-xlink":u,version:"1.1",baseprofile:"full",height:e.fullHeight*i,width:e.fullWidth*i,focusable:"false",viewBox:[e.fullX,e.fullY,e.fullWidth,e.fullHeight].join(" "),children:[t],"data-commandset-id":n,"data-accepts":"events",ref:s.uniqueId("ref-")};return r[l.camelCase("transform")]=d.transformTranslate(a.pxify(e.fullX*i),a.pxify(e.fullY*i)),{nodeType:"div",className:"slideobject-maskable",style:r,children:[o]}},createSvgNode:function(t,e){var n=document.createElementNS(c,"svg");return n.setAttribute("width",t),n.setAttribute("focusable","false"),n.setAttribute("height",e),n},getFirstTransformOfType:function(t,e){return s.find(e,{type:t})},buildUrl:function(t){return["url(#",t,")"].join("")},createElement:function(t){return document.createElementNS(c,t)},rectPath:function(t,e,n,i){var r=t+n,o=e+i;return["M",t,e,"L",r,e,r,o,t,o].join(" ")},ellipsePath:function(t,e,n,i){var r=2*n;return["M",t,e,"m",-n,0,"a",n,i,0,1,0,r,0,"a",n,i,0,1,0,-r,0].join(" ")},diamondPath:function(t,e,n,i){var r=n/2+t,o=i/2+e;return["M",r,e,"L",n+t,o,r,i+e,t,o].join(" ")},rightRoundedRectPath:function(t,e,n,i,r){return["M",t,e,"h",n-r,"a",r,r,"0 0 1",r,r,"v",i-2*r,"a",r,r,"0 0 1",-r,r,"h",r-n,"z"].join(" ")},wheelPath:function(t,e,n,i,r){if(!r)return"";i=a.degToRad(i),(r=a.degToRad(r))===h&&(r=h-1e-5);var o=r-i>Math.PI?1:0;return["M",t,e,"l",a.fix(n*Math.cos(i),4),a.fix(n*Math.sin(i),4),"A",n,n,0,o,1,a.fix(t+n*Math.cos(r),4),a.fix(e+n*Math.sin(r),4),"z"].join(" ")}};return d.getFirstTranslate=s.partial(d.getFirstTransformOfType,"translate"),d.getFirstRotate=s.partial(d.getFirstTransformOfType,"rotate"),d.getFirstScale=s.partial(d.getFirstTransformOfType,"scale"),d.buildTranslateConfig=s.partial(d.buildTransformConfig,"translate"),d.buildRotateConfig=s.partial(d.buildTransformConfig,"rotate"),d.buildScaleConfig=s.partial(d.buildTransformConfig,"scale"),d.isImageNode=s.partial(d.isNodeOfType,"image"),d.isPatternNode=s.partial(d.isNodeOfType,"pattern"),d.isDefsNode=s.partial(d.isNodeOfType,"defs"),d.isUseNode=s.partial(d.isNodeOfType,"use"),d.isPathNode=s.partial(d.isNodeOfType,"path"),d.isTextNode=s.partial(d.isNodeOfType,"text"),d.isTspanNode=s.partial(d.isNodeOfType,"tspan"),d.transformScale=s.partial(d.buildTransformFn,"scale"),d.transformRotate=s.partial(d.buildTransformFn,"rotate"),d.transformTranslate=s.partial(d.buildTransformFn,"translate"),d.transformTranslateX=s.partial(d.buildTransformFn,"translateX"),d.scaleFromCenter=function(t,e){return null==e&&(e=t),[d.transformTranslate(.5,.5),d.transformScale(t,e),d.transformTranslate(-.5,-.5)].join(" ")},d.getDefsNode=s.partial(d.getFromNodeConfig,function(t){if(d.isDefsNode(t))return t}),d}.call(e,i,e,t))||(t.exports=n)},function(t,e,o){"use strict";var n;void 0===(n=function(t){var n=o(9),i=o(4),r=void 0;return{initialize:function(t){r=t},reInit:function(t){r.frame.stringTables[r.currLayout.string_table].string=t},getString:function(t){var e=r&&(t===i.strings.PROJECT_TITLE?r.title.text:r.getString(t));return null==e&&(e=t.replace(/_/g," "),n.throwErrorSoft("getString","could not resolve the string",n.backtick(t))),e}}}.call(e,o,e,t))||(t.exports=n)},function(t,e,n){var i;i=function(){var T=!0;function s(n){function t(t){var e=n.match(t);return e&&1<e.length&&e[1]||""}function e(t){var e=n.match(t);return e&&1<e.length&&e[2]||""}var i,r=t(/(ipod|iphone|ipad)/i).toLowerCase(),o=!/like android/i.test(n)&&/android/i.test(n),s=/nexus\s*[0-6]\s*/i.test(n),a=!s&&/nexus\s*[0-9]+/i.test(n),l=/CrOS/.test(n),u=/silk/i.test(n),c=/sailfish/i.test(n),h=/tizen/i.test(n),d=/(web|hpw)(o|0)s/i.test(n),f=/windows phone/i.test(n),p=(/SamsungBrowser/i.test(n),!f&&/windows/i.test(n)),v=!r&&!u&&/macintosh/i.test(n),g=!o&&!c&&!h&&!d&&/linux/i.test(n),m=e(/edg([ea]|ios)\/(\d+(\.\d+)?)/i),y=t(/version\/(\d+(\.\d+)?)/i),A=/tablet/i.test(n)&&!/tablet pc/i.test(n),b=!A&&/[^-]mobi/i.test(n),w=/xbox/i.test(n);/opera/i.test(n)?i={name:"Opera",opera:T,version:y||t(/(?:opera|opr|opios)[\s\/](\d+(\.\d+)?)/i)}:/opr\/|opios/i.test(n)?i={name:"Opera",opera:T,version:t(/(?:opr|opios)[\s\/](\d+(\.\d+)?)/i)||y}:/SamsungBrowser/i.test(n)?i={name:"Samsung Internet for Android",samsungBrowser:T,version:y||t(/(?:SamsungBrowser)[\s\/](\d+(\.\d+)?)/i)}:/Whale/i.test(n)?i={name:"NAVER Whale browser",whale:T,version:t(/(?:whale)[\s\/](\d+(?:\.\d+)+)/i)}:/MZBrowser/i.test(n)?i={name:"MZ Browser",mzbrowser:T,version:t(/(?:MZBrowser)[\s\/](\d+(?:\.\d+)+)/i)}:/coast/i.test(n)?i={name:"Opera Coast",coast:T,version:y||t(/(?:coast)[\s\/](\d+(\.\d+)?)/i)}:/focus/i.test(n)?i={name:"Focus",focus:T,version:t(/(?:focus)[\s\/](\d+(?:\.\d+)+)/i)}:/yabrowser/i.test(n)?i={name:"Yandex Browser",yandexbrowser:T,version:y||t(/(?:yabrowser)[\s\/](\d+(\.\d+)?)/i)}:/ucbrowser/i.test(n)?i={name:"UC Browser",ucbrowser:T,version:t(/(?:ucbrowser)[\s\/](\d+(?:\.\d+)+)/i)}:/mxios/i.test(n)?i={name:"Maxthon",maxthon:T,version:t(/(?:mxios)[\s\/](\d+(?:\.\d+)+)/i)}:/epiphany/i.test(n)?i={name:"Epiphany",epiphany:T,version:t(/(?:epiphany)[\s\/](\d+(?:\.\d+)+)/i)}:/puffin/i.test(n)?i={name:"Puffin",puffin:T,version:t(/(?:puffin)[\s\/](\d+(?:\.\d+)?)/i)}:/sleipnir/i.test(n)?i={name:"Sleipnir",sleipnir:T,version:t(/(?:sleipnir)[\s\/](\d+(?:\.\d+)+)/i)}:/k-meleon/i.test(n)?i={name:"K-Meleon",kMeleon:T,version:t(/(?:k-meleon)[\s\/](\d+(?:\.\d+)+)/i)}:f?(i={name:"Windows Phone",osname:"Windows Phone",windowsphone:T},m?(i.msedge=T,i.version=m):(i.msie=T,i.version=t(/iemobile\/(\d+(\.\d+)?)/i))):/msie|trident/i.test(n)?i={name:"Internet Explorer",msie:T,version:t(/(?:msie |rv:)(\d+(\.\d+)?)/i)}:l?i={name:"Chrome",osname:"Chrome OS",chromeos:T,chromeBook:T,chrome:T,version:t(/(?:chrome|crios|crmo)\/(\d+(\.\d+)?)/i)}:/edg([ea]|ios)/i.test(n)?i={name:"Microsoft Edge",msedge:T,version:m}:/vivaldi/i.test(n)?i={name:"Vivaldi",vivaldi:T,version:t(/vivaldi\/(\d+(\.\d+)?)/i)||y}:c?i={name:"Sailfish",osname:"Sailfish OS",sailfish:T,version:t(/sailfish\s?browser\/(\d+(\.\d+)?)/i)}:/seamonkey\//i.test(n)?i={name:"SeaMonkey",seamonkey:T,version:t(/seamonkey\/(\d+(\.\d+)?)/i)}:/firefox|iceweasel|fxios/i.test(n)?(i={name:"Firefox",firefox:T,version:t(/(?:firefox|iceweasel|fxios)[ \/](\d+(\.\d+)?)/i)},/\((mobile|tablet);[^\)]*rv:[\d\.]+\)/i.test(n)&&(i.firefoxos=T,i.osname="Firefox OS")):u?i={name:"Amazon Silk",silk:T,version:t(/silk\/(\d+(\.\d+)?)/i)}:/phantom/i.test(n)?i={name:"PhantomJS",phantom:T,version:t(/phantomjs\/(\d+(\.\d+)?)/i)}:/slimerjs/i.test(n)?i={name:"SlimerJS",slimer:T,version:t(/slimerjs\/(\d+(\.\d+)?)/i)}:/blackberry|\bbb\d+/i.test(n)||/rim\stablet/i.test(n)?i={name:"BlackBerry",osname:"BlackBerry OS",blackberry:T,version:y||t(/blackberry[\d]+\/(\d+(\.\d+)?)/i)}:d?(i={name:"WebOS",osname:"WebOS",webos:T,version:y||t(/w(?:eb)?osbrowser\/(\d+(\.\d+)?)/i)},/touchpad\//i.test(n)&&(i.touchpad=T)):/bada/i.test(n)?i={name:"Bada",osname:"Bada",bada:T,version:t(/dolfin\/(\d+(\.\d+)?)/i)}:h?i={name:"Tizen",osname:"Tizen",tizen:T,version:t(/(?:tizen\s?)?browser\/(\d+(\.\d+)?)/i)||y}:/qupzilla/i.test(n)?i={name:"QupZilla",qupzilla:T,version:t(/(?:qupzilla)[\s\/](\d+(?:\.\d+)+)/i)||y}:/chromium/i.test(n)?i={name:"Chromium",chromium:T,version:t(/(?:chromium)[\s\/](\d+(?:\.\d+)?)/i)||y}:/chrome|crios|crmo/i.test(n)?i={name:"Chrome",chrome:T,version:t(/(?:chrome|crios|crmo)\/(\d+(\.\d+)?)/i)}:o?i={name:"Android",version:y}:/safari|applewebkit/i.test(n)?(i={name:"Safari",safari:T},y&&(i.version=y)):r?(i={name:"iphone"==r?"iPhone":"ipad"==r?"iPad":"iPod"},y&&(i.version=y)):i=/googlebot/i.test(n)?{name:"Googlebot",googlebot:T,version:t(/googlebot\/(\d+(\.\d+))/i)||y}:{name:t(/^(.*)\/(.*) /),version:e(/^(.*)\/(.*) /)},!i.msedge&&/(apple)?webkit/i.test(n)?(/(apple)?webkit\/537\.36/i.test(n)?(i.name=i.name||"Blink",i.blink=T):(i.name=i.name||"Webkit",i.webkit=T),!i.version&&y&&(i.version=y)):!i.opera&&/gecko\//i.test(n)&&(i.name=i.name||"Gecko",i.gecko=T,i.version=i.version||t(/gecko\/(\d+(\.\d+)?)/i)),i.windowsphone||!o&&!i.silk?!i.windowsphone&&r?(i[r]=T,i.ios=T,i.osname="iOS"):v?(i.mac=T,i.osname="macOS"):w?(i.xbox=T,i.osname="Xbox"):p?(i.windows=T,i.osname="Windows"):g&&(i.linux=T,i.osname="Linux"):(i.android=T,i.osname="Android");var S="";i.windows?S=function(t){switch(t){case"NT":return"NT";case"XP":return"XP";case"NT 5.0":return"2000";case"NT 5.1":return"XP";case"NT 5.2":return"2003";case"NT 6.0":return"Vista";case"NT 6.1":return"7";case"NT 6.2":return"8";case"NT 6.3":return"8.1";case"NT 10.0":return"10";default:return}}(t(/Windows ((NT|XP)( \d\d?.\d)?)/i)):i.windowsphone?S=t(/windows phone (?:os)?\s?(\d+(\.\d+)*)/i):i.mac?S=(S=t(/Mac OS X (\d+([_\.\s]\d+)*)/i)).replace(/[_\s]/g,"."):r?S=(S=t(/os (\d+([_\s]\d+)*) like mac os x/i)).replace(/[_\s]/g,"."):o?S=t(/android[ \/-](\d+(\.\d+)*)/i):i.webos?S=t(/(?:web|hpw)os\/(\d+(\.\d+)*)/i):i.blackberry?S=t(/rim\stablet\sos\s(\d+(\.\d+)*)/i):i.bada?S=t(/bada\/(\d+(\.\d+)*)/i):i.tizen&&(S=t(/tizen[\/\s](\d+(\.\d+)*)/i)),S&&(i.osversion=S);var E=!i.windows&&S.split(".")[0];return A||a||"ipad"==r||o&&(3==E||4<=E&&!b)||i.silk?i.tablet=T:(b||"iphone"==r||"ipod"==r||o||s||i.blackberry||i.webos||i.bada)&&(i.mobile=T),i.msedge||i.msie&&10<=i.version||i.yandexbrowser&&15<=i.version||i.vivaldi&&1<=i.version||i.chrome&&20<=i.version||i.samsungBrowser&&4<=i.version||i.whale&&1===x([i.version,"1.0"])||i.mzbrowser&&1===x([i.version,"6.0"])||i.focus&&1===x([i.version,"1.0"])||i.firefox&&20<=i.version||i.safari&&6<=i.version||i.opera&&10<=i.version||i.ios&&i.osversion&&6<=i.osversion.split(".")[0]||i.blackberry&&10.1<=i.version||i.chromium&&20<=i.version?i.a=T:i.msie&&i.version<10||i.chrome&&i.version<20||i.firefox&&i.version<20||i.safari&&i.version<6||i.opera&&i.version<10||i.ios&&i.osversion&&i.osversion.split(".")[0]<6||i.chromium&&i.version<20?i.c=T:i.x=T,i}var a=s("undefined"!=typeof navigator&&navigator.userAgent||"");function i(t){return t.split(".").length}function r(t,e){var n,i=[];if(Array.prototype.map)return Array.prototype.map.call(t,e);for(n=0;n<t.length;n++)i.push(e(t[n]));return i}function x(t){for(var n=Math.max(i(t[0]),i(t[1])),e=r(t,function(t){var e=n-i(t);return r((t+=new Array(1+e).join(".0")).split("."),function(t){return new Array(20-t.length).join("0")+t}).reverse()});0<=--n;){if(e[0][n]>e[1][n])return 1;if(e[0][n]!==e[1][n])return-1;if(0===n)return 0}}function o(t,e,n){var i=a;"string"==typeof e&&(n=e,e=void 0),void 0===e&&(e=!1),n&&(i=s(n));var r=""+i.version;for(var o in t)if(t.hasOwnProperty(o)&&i[o]){if("string"!=typeof t[o])throw new Error("Browser version in the minVersion map should be a string: "+o+": "+String(t));return x([r,t[o]])<0}return e}return a.test=function(t){for(var e=0;e<t.length;++e){var n=t[e];if("string"==typeof n&&n in a)return!0}return!1},a.isUnsupportedBrowser=o,a.compareVersions=x,a.check=function(t,e,n){return!o(t,e,n)},a._detect=s,a.detect=s,a},t.exports?t.exports=i():n(62)("bowser",i)},function(t,e,a){"use strict";var n;void 0===(n=function(t){function e(t,e){var n,i,r=s[t],o=e.mixins.slice(0);for(i=o.length;i--;)null!=(n=o[i])[t]&&n[t].call(e),null!=n[r]&&n[r].call(e);return this}var n=a(0),s={init:"componentWillMount"},i=["preInit","init","postInit"],r=n.partialRight(n.omit,i),o={mixInto:function(t,e){return n.defaults.apply(n,n(e).map(r).unshift(t).value()),t},mix:function(t){return this.mixInto(t,t.mixins),t}};return i.forEach(function(t){o[t+"MixinsOf"]=n.partial(e,t)}),o}.call(e,a,e,t))||(t.exports=n)},function(t,e,n){
/*!
 * EasePack 3.5.1
 * https://greensock.com
 * 
 * @license Copyright 2020, GreenSock. All rights reserved.
 * Subject to the terms at https://greensock.com/standard-license or for Club GreenSock members, the agreement issued with that membership.
 * @author: Jack Doyle, jack@greensock.com
 */
!function(t){"use strict";function r(){return A||"undefined"!=typeof window&&(A=window.gsap)&&A.registerPlugin&&A}function m(t,e){return!!(void 0===t?e:t&&!~(t+"").indexOf("false"))}function e(t){if(A=t||r()){s=A.registerEase;var e,n=A.parseEase(),i=function t(n){return function(t){var e=.5+t/2;n.config=function(t){return n(2*(1-t)*t*e+t*t)}}};for(e in n)n[e].config||i(n[e]);for(e in s("slow",a),s("expoScale",l),s("rough",u),c)"version"!==e&&A.core.globals(e,c[e])}}function n(t,e,n){var i=(t=Math.min(1,t||.7))<1?e||0===e?e:.7:0,r=(1-t)/2,o=r+t,s=m(n);return function(t){var e=t+(.5-t)*i;return t<r?s?1-(t=1-t/r)*t:e-(t=1-t/r)*t*t*t*e:o<t?s?1===t?0:1-(t=(t-o)/r)*t:e+(t-e)*(t=(t-o)/r)*t*t*t:s?1:e}}function i(e,t,n){var i=Math.log(t/e),r=t-e;return n=n&&A.parseEase(n),function(t){return(e*Math.exp(i*(n?n(t):t))-e)/r}}function y(t,e,n){this.t=t,this.v=e,n&&(((this.next=n).prev=this).c=n.v-e,this.gap=n.t-t)}function o(t){"object"!=typeof t&&(t={points:+t||20});for(var e,n,i,r,o,s,a,l=t.taper||"none",u=[],c=0,h=0|(+t.points||20),d=h,f=m(t.randomize,!0),p=m(t.clamp),v=A?A.parseEase(t.template):0,g=.4*(+t.strength||1);-1<--d;)e=f?Math.random():1/h*d,n=v?v(e):e,i="none"===l?g:"out"===l?(r=1-e)*r*g:"in"===l?e*e*g:e<.5?(r=2*e)*r*.5*g:(r=2*(1-e))*r*.5*g,f?n+=Math.random()*i-.5*i:d%2?n+=.5*i:n-=.5*i,p&&(1<n?n=1:n<0&&(n=0)),u[c++]={x:e,y:n};for(u.sort(function(t,e){return t.x-e.x}),s=new y(1,1,null),d=h;d--;)o=u[d],s=new y(o.x,o.y,s);return a=new y(0,0,s.t?s:s.next),function(t){var e=a;if(t>e.t){for(;e.next&&t>=e.t;)e=e.next;e=e.prev}else for(;e.prev&&t<=e.t;)e=e.prev;return(a=e).v+(t-e.t)/e.gap*e.c}}var A,s,a=n(.7);(a.ease=a).config=n;var l=i(1,2);l.config=i;var u=o();(u.ease=u).config=o;var c={SlowMo:a,RoughEase:u,ExpoScaleEase:l};for(var h in c)c[h].register=e,c[h].version="3.5.1";if(r()&&A.registerPlugin(a),t.EasePack=c,t.ExpoScaleEase=l,t.RoughEase=u,t.SlowMo=a,t.default=c,typeof window==="undefined"||window!==t){Object.defineProperty(t,"__esModule",{value:!0})}else{delete t.default}}(e)},function(t,e,n){
/*!
 * CSSRulePlugin 3.5.1
 * https://greensock.com
 * 
 * @license Copyright 2020, GreenSock. All rights reserved.
 * Subject to the terms at https://greensock.com/standard-license or for Club GreenSock members, the agreement issued with that membership.
 * @author: Jack Doyle, jack@greensock.com
 */
[truncated: 448,628 more chars]
