# Supplementary material for: Code Response Training: Improving Interprofessional Communication
Source: MedEdPORTAL. 2021 May 19;17:11155. doi: 10.15766/mep_2374-8265.11155 (PMC8131416; doi:10.15766/mep_2374-8265.11155)
Supplement: Supplementary file 1 — Module 1 Patient Safety Fundamentals folderModule 2 Communication and Teamwork folderModule 3 Pulling It Together folderModule Instructions.docxFacilitators Guide.docxSimulation Case 1.docxSimulation Case 2.docxEquipment Checklist.docxObserver Checklist.docxDebriefing Guide.docxPostcourse Evaluation.docxShort-Term Follow-Up Activity.docxLong-Term Follow-Up Activity.docx [file mep_2374-8265.11155-s001.zip › A. Module 1 Patient Safety Fundamentals/html5/lib/scripts/frame.desktop.min.js]

/*! ds-bootstrap - v1.0.0.__BUILD_NUMBER__ - 2021-01-20 8:50pm UTC
* Copyright (c) 2021 ; Not Licensed */!function(n){var i={};function r(e){if(i[e])return i[e].exports;var t=i[e]={i:e,l:!1,exports:{}};return n[e].call(t.exports,t,t.exports,r),t.l=!0,t.exports}r.m=n,r.c=i,r.d=function(e,t,n){r.o(e,t)||Object.defineProperty(e,t,{enumerable:!0,get:n})},r.r=function(e){"undefined"!=typeof Symbol&&Symbol.toStringTag&&Object.defineProperty(e,Symbol.toStringTag,{value:"Module"}),Object.defineProperty(e,"__esModule",{value:!0})},r.t=function(t,e){if(1&e&&(t=r(t)),8&e)return t;if(4&e&&"object"==typeof t&&t&&t.__esModule)return t;var n=Object.create(null);if(r.r(n),Object.defineProperty(n,"default",{enumerable:!0,value:t}),2&e&&"string"!=typeof t)for(var i in t)r.d(n,i,function(e){return t[e]}.bind(null,i));return n},r.n=function(e){var t=e&&e.__esModule?function(){return e.default}:function(){return e};return r.d(t,"a",t),t},r.o=function(e,t){return Object.prototype.hasOwnProperty.call(e,t)},r.p="",r(r.s=219)}([,function(e,t,n){"use strict";Object.defineProperty(t,"__esModule",{value:!0});var i,r="function"==typeof Symbol&&"symbol"==typeof Symbol.iterator?function(e){return typeof e}:function(e){return e&&"function"==typeof Symbol&&e.constructor===Symbol&&e!==Symbol.prototype?"symbol":typeof e},k=function(e,t){if(Array.isArray(e))return e;if(Symbol.iterator in Object(e))return function(e,t){var n=[],i=!0,r=!1,o=void 0;try{for(var s,a=e[Symbol.iterator]();!(i=(s=a.next()).done)&&(n.push(s.value),!t||n.length!==t);i=!0);}catch(e){r=!0,o=e}finally{try{!i&&a.return&&a.return()}finally{if(r)throw o}}return n}(e,t);throw new TypeError("Invalid attempt to destructure non-iterable instance")},o=function(e,t,n){return t&&s(e.prototype,t),n&&s(e,n),e};function s(e,t){for(var n=0;n<t.length;n++){var i=t[n];i.enumerable=i.enumerable||!1,i.configurable=!0,"value"in i&&(i.writable=!0),Object.defineProperty(e,i.key,i)}}function u(e,t,n){return t in e?Object.defineProperty(e,t,{value:n,enumerable:!0,configurable:!0,writable:!0}):e[t]=n,e}function S(e,t,n){n=0<e.w?n:0,e.y=e.top=0,e.x=e.left=t.l+n,e.update(),t.l=e.x+e.w}function _(e,t,n){n=0<e.w?n:0,e.y=e.top=0,e.x=e.left=t.r-e.w-n,e.update(),t.r=e.x}function C(e,t,n){n=0<e.h?n:0,e.x=e.left=0,e.y=e.top=t.t+n,e.update(),t.t=e.y+e.h}function O(e,t,n){n=0<e.h?n:0,e.x=e.left=0,e.y=e.top=t.b-e.h-n,e.update(),t.b=e.y}var a=DS,E=a._,l=a.scaler,c=a.detection,T=a.detection.orientation,d=a.utils,h=d.getPath,f=d.scaleVal,p=d.pxify,v=a.dom,b=v.addClass,y=v.removeClass,g=a.constants.refs.FRAME,m=document.getElementById(DS.constants.els.PRESO),w={x:"w",xl:"w",xp:"w",y:"h",yl:"h",yp:"h",wl:"w",wp:"w",hl:"h",hp:"h"},x=["wrapper","lightBoxWrapper"],L={l:S,r:_,t:C,b:O},P=(o(I,[{key:"init",value:function(e){if(this.hasInited)console.warn("has already initialized",this);else{this.hasInited=!0;var t=void 0,n=this.ViewLogic,i=this.params;null==i&&null!=n?i=n:null!=n&&(t=!0),E.isFunction(i)&&(i=i(this.nameSpace||e)),i.w=i.w||i.minW||100,i.h=i.h||i.minH||100,this.orientationProps(i,"x","y","w","h","scale"),(i=Object.assign({position:"absolute",x:0,y:0,minW:0,maxW:Number.MAX_SAFE_INTEGER,minH:0,maxH:Number.MAX_SAFE_INTEGER,wPad:0,scale:1,visibility:"reflow",visual:!0,bgColor:null,overflow:"hidden",origin:"center center",z:null,opacity:null,visible:!0,attrs:{},noContent:!0,calcTextSize:!1},i)).calcTextSize&&(i.noContent=!1),this.noContent=i.noContent,this.lastWidthByText=0,this.lastHeightByText=0,this.padLeft=i.padLeft||0,this.padRight=i.padRight||0,this.childDef=i.childDef,this.childViews=i.childViews,this.updateHook=i.updateHook,this.onCaptionChanged=i.onCaptionChanged,i.childViews=null,i.updateHook=null,i.childDef=null,i.nameKey=null,i.onCaptionChanged=null,Object.assign(this,i.methods),i.methods=null,this.createDynamicGetters(i),i.visual&&(this.el=document.createElement(i.tag||"div"),this.initAttributes(i.attrs),this.initStyles(i),"button"===i.tag&&(this.el.style.cursor="pointer"),this.initContent(i),i.add&&m.appendChild(this.el),this.hasInitialized=!0),this.initVisibility(i),this.initChildRefs(),t&&(this.viewLogic=new n(this))}}},{key:"orientationProp",value:function(e,t){var n=t+"l",i=t+"p";null!=e[n]&&null!=e[i]&&(e[t]=function(){return T.isLandscape?this[n]:this[i]})}},{key:"orientationProps",value:function(t){for(var n=this,e=arguments.length,i=Array(1<e?e-1:0),r=1;r<e;r++)i[r-1]=arguments[r];i.forEach(function(e){return n.orientationProp(t,e)})}},{key:"initContent",value:function(e){if(this.noContent){var t=this.html;null!=t&&(this.el.innerHTML=t)}else this.content=document.createElement("div"),this.content.setAttribute("class","view-content"),this.content.setAttribute("tabindex",-1),Object.assign(this.content.style,{position:"relative","text-align":"center",top:0}),Object.assign(this.content.style,e.contentStyle||{}),this.initAttributes(e.contentAttrs,this.content),null!=e.html&&(this.content.innerHTML=this.html),this.el.appendChild(this.content)}},{key:"initAttributes",value:function(e,t){for(var n in e)if(null!=e[n]){var i=e[n];"id"===n?i=E.kebabCase(i):"tabindex"===n&&-1!==i&&this.el.setAttribute("data-"+n,i),(t||this.el).setAttribute(n,i)}}},{key:"initStyles",value:function(e){if(Object.assign(this.el.style,{position:e.position,left:0,top:0,backgroundColor:e.bgColor,border:e.border,overflow:e.overflow,transformOrigin:e.origin,opacity:e.opacity,zIndex:e.z}),null!=h(e,"style.display")){var t=e.style.display;"boolean"==typeof t&&(e.style.display=t?"block":"none")}Object.assign(this.el.style,e.style)}},{key:"initVisibility",value:function(e){!1===e.visible&&this.setVisibility(!1)}},{key:"initChildRefs",value:function(){this.children=[],this.childList=[];for(var e=this.el.querySelectorAll("[data-ref]"),t=0;t<e.length;t++)this.children[e[t].getAttribute("data-ref")]={el:e[t]}}},{key:"updateHtml",value:function(){var e=this.html;null!=e&&(this.noContent?this.el.innerHTML=e:this.content.innerHTML=e)}},{key:"createDynamicGetters",value:function(e){for(var t in e)"id"!==t&&null!=e[t]&&I.prop(this,t,e[t])}},{key:"updateSize",value:function(){this.el.style.width=p(f(this.w)),this.el.style.height=p(f(this.h))}},{key:"updateTrans",value:function(){var e=x.includes(this.nameKey)?E.identity:f,t=["translate("+p(e(this.x))+", "+p(e(this.y))+")"];if(this.xs)for(var n=0;n<this.xs.length;n++)t.push("translateX("+p(e(this.xs[n]))+")");if(this.ys)for(var i=0;i<this.ys.length;i++)t.push("translateY("+p(e(this.ys[i]))+")");c.deviceView.isMobile&&null!=this.scale&&t.push("scale("+this.scale+")"),this.el.style.transform=t.join(" ")}},{key:"calcChildrensWidth",value:function(e){var t=0<arguments.length&&void 0!==e?e:function(){return!0},n=0;return null!=this.children&&this.children.forEach(function(e){t(e)&&(e.update(),n+=e.w)}),n}},{key:"calcChildrensHeight",value:function(){var t=0;return null!=this.children&&this.children.forEach(function(e){e.update(),t+=e.h}),t}},{key:"positionChildren",value:function(e){var t=e.vertical,n=e.toTop,i=e.toLeft,r=e.pad,o=e.startPos,s=e.reverse,a=void 0!==s&&s,l=e.hook,c=void 0===l?E.noop:l,u=e.rtl,d=void 0!==u&&u,h=e.sizeToChildren,f=e.alignChild,p=t?n?O:C:i?_:S,v=Object.assign({l:o,r:o,t:o,b:o},e.bounds),b=(DS.flagManager.settingsControlEnabled?a!==d:a&&!d)?this.children.slice().reverse():this.children,y=k(t?["height","t"]:["width","l"],2),g=y[0],m=y[1],w=T.isLandscape?E.first:E.last;b.forEach(function(e){(e.beforeReflowHook||E.noop)();var t=f&&w(e.parentAlign);!e.visible&&"reflow"===e.visibility||"-"===t||(t?L[t](e,v,r):p(e,v,r),c(e))}),h&&(this[g]=v[m])}},{key:"flowChildren",value:function(e){(e=Object.assign({pad:0,sizeToChildren:!1,startPos:0,toLeft:!1,reverse:!1,fullUpdate:!1,rtl:!1,hook:function(){}},e)).fullUpdate?this.hasAllChildren()&&(this.positionChildren(e),this.updateSize()):this.positionChildren(e)}},{key:"setEnabled",value:function(e){this.enabled!=e&&(((this.enabled=e)?y:b)(this.el,"cs-disabled"),this.el.setAttribute("aria-disabled",!e))}},{key:"setVisibility",value:function(e,t){var n=this.visible!==e,i=!1;return"no-reflow"===this.visibility?(this.el.style.visibility=e?"visible":"hidden",this.el.style.pointerEvents=e?"":"none"):"reflow"===this.visibility&&(this.el.style.display=e?"block":"none",i=!0),t&&(this.layoutDefaultVisible=e),this.visible=e,n&&h(this,"viewLogic.didChangeVisibility")&&this.viewLogic.didChangeVisibility(e),i}},{key:"childVisibilityChanged",value:function(){null!=this.childVisibilityChangedHook?this.childVisibilityChangedHook():null!=this.parent&&this.parent.childVisibilityChanged()}},{key:"update",value:function(){null!=this.beforeUpdateHook&&this.beforeUpdateHook(),this.updateSize(),this.updateTrans(),null!=this.updateHook&&this.updateHook()}},{key:"updateChildren",value:function(t){this.children.forEach(function(e){e.update(),t&&e.updateChildren(t)})}},{key:"doTextCalcs",value:function(){var e=1/l.getScale(),t=this.content.clientWidth*e,n=this.content.clientHeight*e;this.lastWidthByText=4+t+this.padLeft+this.padRight,this.lastHeightByText=4+n}},{key:"wasAppended",value:function(){var t=this;this.calcTextSize&&this.doTextCalcs(),null!=this.childViews&&this.childViews.forEach(function(e){"string"==typeof e&&(e=R.getOrCreateView(e)),e.init(t.nameSpace),t.append(e)})}},{key:"setChildNum",value:function(e){this.defaultChildNum=e}},{key:"hasAllChildren",value:function(){return this.hasInitialized&&this.children.length===this.defaultChildNum}},{key:"append",value:function(e){if((e.parent=this).children[E.camelCase(e.nameKey)]=e,this.children.push(e),this.noContent||e.outsideContent?this.el.appendChild(e.el):this.content.appendChild(e.el),e.wasAppended(),e.update(),null==e.nameSpace){for(var t=this;null!=t&&null==t.nameSpace;)t=t.parent;e.nameSpace=t.nameSpace,R.hasNamespace(t.nameSpace)?R.getNamespace(t.nameSpace)[e.nameKey]=e:console.warn("could not find namespace "+t.nameSpace+" when appending")}}},{key:"destroy",value:function(){null!=this.children&&this.children.forEach(function(e){return e.destroy()}),null!=this.viewLogic&&this.viewLogic.teardown(),null!=this.el.parentNode&&this.el.parentNode.removeChild(this.el),this.nameSpace=null}},{key:"startFloat",value:function(){this.floating=!0,this.lastFloatParent=this.el.parentNode,this.shouldReparent&&R.getNamespace(this.nameSpace).wrapper.el.appendChild(this.el)}},{key:"endFloat",value:function(){this.floating&&(this.floating=!1,this.shouldReparent&&this.lastFloatParent.appendChild(this.el))}},{key:"right",value:function(){return this.floating?0:this.x+this.w}},{key:"bottom",value:function(){return this.floating?0:this.y+this.h}},{key:"getBox",value:function(){if(null==R.getNamespace(this.nameSpace).wrapper)return null;var e=R.getNamespace(this.nameSpace).wrapper.dimScale||1,t=(R.getNamespace(this.nameSpace).wrapper.scale||1)*e,n=this.x,i=this.y,r=this.w,o=this.h,s=this.offsets,a=(s=void 0===s?{}:s).l,l=void 0===a?0:a,c=s.t,u=this;for(n=(n+l)*t,i=(i+(void 0===c?0:c))*t;u=u.parent;){var d=null!=u.parent?t:1,h=u.offsets,f=(h=void 0===h?{}:h).l,p=void 0===f?0:f,v=h.t,b=void 0===v?0:v;n+=(u.x+p)*d,i+=(u.y+b)*d}return{x:n,y:i,w:r*=t,h:o*=t}}}]),I);function I(e,t){!function(e,t){if(!(e instanceof t))throw new TypeError("Cannot call a class as a function")}(this,I),this.ViewLogic=e,this.params=t,this.nameKey=null!=t&&t.nameKey||e.nameKey,this.enabled=!0}P.propFns=(u(i={},"fit-to-text-w",function(){return Math.max(this.minW,this.lastWidthByText)+this.wPad}),u(i,"fit-to-text-h",function(){return Math.max(this.minH,this.lastHeightByText)}),u(i,"vertical-center",function(){return this.parent.h/2-this.h/2}),u(i,"horizontal-center",function(){return this.parent.w/2-this.w/2}),i),P.prop=function(e,t,n){if("number"==typeof n)e[t]=n;else if("string"==typeof n&&null!=P.propFns[n])Object.defineProperties(e,u({},t,{get:P.propFns[n],set:E.noop}));else if("string"==typeof n&&n.endsWith("%")){var i=parseFloat(n)/100,r=null!=w[t]?w[t]:t;Object.defineProperties(e,u({},t,{get:function(){return this.parent[r]?e.parent[r]*i:0},set:E.noop}))}else if(E.isFunction(n)){var o=void 0;if("w"===t||"h"===t){var s=n.bind(e),a=t.toUpperCase(),l=e["min"+a],c=e["max"+a];o=function(){var e=s();return e<l?e=l:c<e&&(e=c),e}.bind(e)}else o=n;Object.defineProperties(e,u({},t,{get:o,set:E.noop}))}else e[t]=n;e[t]=n};function D(e){var t=void 0===e?"undefined":r(e),n=void 0,i=void 0;return"string"===t?n=e:"object"===t?i=e[n=Object.keys(e)[0]]:console.warn("invalid view definition. "+e+" is a "+(void 0===e?"undefined":r(e))),{viewName:n,children:i}}var A,M=void 0,j={},H={},N={},R=t.views={nameSpaces:{},nsStack:[],getNamespace:function(e){return this.nameSpaces[e]},hasNamespace:function(e){return null!=this.nameSpaces[e]},setModel:function(e){return this.model=e,this},resetStates:function(e){var t=this.getNamespace(e);E.forEach(t,function(e){return e.setEnabled&&e.setEnabled(!0)})},updateVisibility:function(e,t){var n=!1;for(var i in e){var r=this.nameSpaces[t][i];if(null!=r)r.setVisibility(e[i],!0)&&(n=!0)}return n},def:function(e,t,n){null==n?t.nameKey=e:n.nameKey=e;var i=new P(t,n);return null==j[e]?(j[e]=i,H[e]={ViewLogic:t,p:n},N[e]=0):console.warn("views connot share the same name "+e),i},addNameSpace:function(e){M=e,this.nameSpaces[M]=this.nameSpaces[M]||{name:e,topLevelElements:[],isAttached:!0,tabReachable:!0,detach:function(){this.isAttached=!1,this.topLevelElements.forEach(function(e){return m.removeChild(e.el)})},reattach:function(){this.isAttached=!0,this.topLevelElements.forEach(function(e){return m.appendChild(e.el)})},updateTabIndex:function(){var i=this;this.topLevelElements.forEach(function(e){function t(e,t){t?e.el.removeAttribute("aria-hidden"):e.el.setAttribute("aria-hidden",!0)}e.children.some(function(e){return"startoverlay"===e.nameKey})?e.children.filter(function(e){return"startoverlay"!=e.nameKey}).forEach(function(e){return t(e,i.tabReachable)}):t(e,i.tabReachable);var n=e.el.querySelectorAll("[tabIndex]");E.forEach(n,function(e){if(!e.dataset.leavealone){var t=e.getAttribute("data-tabindex");null==t&&(t=e.tabIndex,e.setAttribute("data-tabindex",t)),e.tabIndex=i.tabReachable?t:-1}})})}}},update:(A=function(e,t){e.forEach(function(e){E.isFunction(e)?e():Array.isArray(e)?update(e,t):null==e||!e.update||e.noUpdate&&!t||(e.update(),t&&e.updateHtml())})},B.toString=function(){return A.toString()},B),getViewConfig:function(e){var t=H[e];return{name:e,ViewLogic:t.ViewLogic,p:t.p}},getOrCreateView:function(e){if(1<++N[e]){var t=H[e],n=t.ViewLogic,i=t.p;return new P(n,i)}return j[e]},tree:function(l,e){for(var c=this,u=[],t=function e(t){if(null!==t){var n=D(t),i=n.viewName,r=n.children,o=c.nameSpaces[l][i]=c.getOrCreateView(i);if(null!=o){if(o.nameSpace=l,0<h(r,"length")){o.setChildNum(r.length),o.hasChildren=!0;for(var s=0;s<r.length;s++)e(r[s])}}else console.warn("could not find view '"+i+"'")}},n=function e(t,n){if(null!==t){var i=D(t),r=i.viewName,o=i.children,s=c.nameSpaces[l][r];if(null!=s){if(s.init(l),null!=n?n.append(s):c.nameSpaces[l].topLevelElements.push(s),null!=s.childDef&&s.childDef(),u.push(s),s.hasChildren)for(var a=0;a<o.length;a++)e(o[a],s)}else console.warn("could not find view '"+r+"'")}},i=0;i<e.length;i++)t(e[i]);for(var r=0;r<e.length;r++)n(e[r]);return u},getCurrentNameSpace:function(){return this.nameSpaces[M]},getTopNameSpace:function(){return E.last(this.nsStack)},getCurrentNameSpaceString:function(){return M},getFrameNameSpace:function(){return this.nameSpaces[g]}};function B(e,t){return A.apply(this,arguments)}},,function(e,t,n){"use strict";Object.defineProperty(t,"__esModule",{value:!0});var i=function(e,t,n){return t&&r(e.prototype,t),n&&r(e,n),e};function r(e,t){for(var n=0;n<t.length;n++){var i=t[n];i.enumerable=i.enumerable||!1,i.configurable=!0,"value"in i&&(i.writable=!0),Object.defineProperty(e,i.key,i)}}var o=DS,s=o.pubSub,a=o.events,l=(i(c,[{key:"onClick",value:function(e){this.el.addEventListener("click",e.bind(this))}},{key:"onClickEl",value:function(e,t){e.addEventListener("click",t.bind(this))}},{key:"on",value:function(e,t){this.el.addEventListener(e,t.bind(this))}},{key:"getViewBox",value:function(){return this.view.getBox()}},{key:"onFocus",value:function(){var e=this.getViewBox(),t=e.x,n=e.y,i=e.w,r=e.h;DS.focusManager.setFocusRectOn(this.el,{left:t,top:n,width:i,height:r}),this.hasFocus=!0}},{key:"onBlur",value:function(){DS.focusManager.takeFocusOff(),this.hasFocus=!1}},{key:"teardown",value:function(){s.off(a.frameModel.LAYOUT_CHANGED,this.onLayoutChange)}},{key:"onLayoutChange",value:function(){}}]),c);function c(e){for(var t in!function(e,t){if(!(e instanceof t))throw new TypeError("Cannot call a class as a function")}(this,c),this.el=e.el,this.view=e,this.model=e.model,e.children)this[t+"El"]=e.children[t].el;DS._.bindAll(this,"onFocus","onBlur","onLayoutChange"),this.el.addEventListener("focusin",this.onFocus),this.el.addEventListener("focusout",this.onBlur),s.on(a.frameModel.LAYOUT_CHANGED,this.onLayoutChange)}t.default=l},function(e,t,n){"use strict";Object.defineProperty(t,"__esModule",{value:!0});var i=t.PAD=10,r=(t.HALF_PAD=i/2,t.TWO_PAD=2*i,t.BTN_H=46,t.BTN_RADIUS=7,t.SEARCH_H=48,t.SLIDE_Z=1,t.OVERLAY_Z=999);t.TOP_UI_Z=1+r},,,,,,,,,,,,,,,,function(e,t,n){"use strict";Object.defineProperty(t,"__esModule",{value:!0}),t.getIcon=t.icons=void 0;function i(){return"no icon"}var r=n(239),o=n(240),s=n(241),a=n(242),l=n(243),c=n(244),u=n(245),d=n(246),h=n(247),f=n(248),p=n(249),v=n(250),b=n(251),y=n(252),g=n(253),m=t.icons={next:r.nextIcon,prev:o.prevIcon,replay:s.replayIcon,play:a.playIcon,pause:l.pauseIcon,volume:c.volumeIcon,captions:u.captionsIcon,carrot:d.carrotIcon,search:h.searchIcon,filter:f.filterIcon,close:p.closeIcon,clear:v.clearIcon,settings:b.settingsIcon,track:y.trackIcon,downArrow:g.downArrowIcon};t.getIcon=function(e){return m[e]||i}},,,,,,,function(e,t,n){"use strict";Object.defineProperty(t,"__esModule",{value:!0});var o=n(1);function i(e){if(Array.isArray(e)){for(var t=0,n=Array(e.length);t<e.length;t++)n[t]=e[t];return n}return Array.from(e)}function r(e){try{var t=[].concat(i(document.styleSheets)).find(e);d=[].concat(i(t.rules))}catch(e){}}var s=DS,a=s._,l=s.pubSub,c=s.events,u={},d=void 0,h=!1,f={};if(r(function(e){return null!=e.href&&e.href.includes("output.min.css")}),l.on(c.scheme.CHANGED,function(t){r(function(e){return null!=e.ownerNode&&e.ownerNode.id===t}),f={}}),null!=d){var p=function(e,t){var n=void 0,i=void 0;if(h){n=t+".cs-"+o.views.model.frame.default_layout;var r=e.split(" ");i=(r=r.map(function(e){return(e.startsWith(".")?".":"")+a.compact(e.split(".")).reverse().join(".")})).join(" ")}else n=".cs-"+o.views.model.frame.default_layout+t,i=e;return n+" "+i};u.getColor=function(e,t,n){var i=3<arguments.length&&void 0!==arguments[3]?arguments[3]:"",r=p(t,i);if(null==f[r]){var o=d.find(function(e){return e.selectorText===r});null==o&&(h=!h,r=p(t,i),o=d.find(function(e){return e.selectorText===r})||{}),f[r]=o.style||{}}return f[r][n]||""}}else{var v=function(e,t){var n=document.createElement(e);return n.setAttribute("class",t),n},b=/^\./,y=/\./g;u.getColor=function(e,t,n){var i=(4<arguments.length&&void 0!==arguments[4]&&arguments[4]||t).split(/\s+/),l=o.views.getNamespace(e).wrapper.el,c=void 0,u=void 0;i.forEach(function(e,t){if(b.test(e))a=e.replace(y," "),c=v("div",a);else{var n=e.split("."),i=(s=n,Array.isArray(s)?s:Array.from(s)),r=i[0],o=i.slice(1);c=v(r,o.join(" "))}var s,a;0===t&&(c.style.position="absolute",c.style.display="none",u=c),l.appendChild(c),l=c});var r=window.getComputedStyle(c).getPropertyValue(n);return""===r&&"border-color"===n&&(r=window.getComputedStyle(c).getPropertyValue("border-top-color")),u.parentNode.removeChild(u),r||""}}t.default=u},,function(e,t,n){"use strict";Object.defineProperty(t,"__esModule",{value:!0});var o=DS.MicroScrollBar;t.checkIsScene=function(e){return null!=e&&2===e.split(".").length},t.getHasTabs=function(e,n){return e.some(function(e){var t=n[e.name];return null==t||"outline"===e.name&&t.enabled||!0===t})},t.addPanelScrollBars=function(){var e=document.querySelectorAll(".panel > div[id*=content]");Array.from(e).forEach(function(e){var t=e.parentNode.id;if("outline-panel"!=t){var n=t.replace("-panel","");new o(e,n)}else{var i=e.querySelector("#outline-content"),r=e.querySelector("#search-results-content");null!=i&&new o(i,"outline"),null!=r&&new o(r,"search")}})}},function(e,t,n){"use strict";Object.defineProperty(t,"__esModule",{value:!0});var i=function(e,t,n){return t&&r(e.prototype,t),n&&r(e,n),e};function r(e,t){for(var n=0;n<t.length;n++){var i=t[n];i.enumerable=i.enumerable||!1,i.configurable=!0,"value"in i&&(i.writable=!0),Object.defineProperty(e,i.key,i)}}var o,s=n(3),a=(o=s)&&o.__esModule?o:{default:o},l=n(1);var c=DS,u=c.pubSub,d=c.events,h=c._,f=c.utils,p=(function(e,t){if("function"!=typeof t&&null!==t)throw new TypeError("Super expression must either be null or a function, not "+typeof t);e.prototype=Object.create(t&&t.prototype,{constructor:{value:e,enumerable:!1,writable:!0,configurable:!0}}),t&&(Object.setPrototypeOf?Object.setPrototypeOf(e,t):e.__proto__=t)}(v,a.default),i(v,[{key:"onAriaToggle",value:function(e){e.hidden?(this.el.setAttribute("aria-hidden",!0),this.el.setAttribute("tabindex",0)):(this.el.removeAttribute("aria-hidden"),this.el.removeAttribute("tabindex"))}},{key:"teardown",value:function(){u.off(d.slide.HAS_MOUNTED,this.onSlideChange)}},{key:"onSlideChange",value:function(e){this.view.nameSpace===e.props.windowId&&(this.labelEl.textContent=l.views.model.getString("slide")+": "+f.stripTags(e.props.model.title()))}},{key:"onFocus",value:function(){}},{key:"onBlur",value:function(){}}]),v);function v(e){!function(e,t){if(!(e instanceof t))throw new TypeError("Cannot call a class as a function")}(this,v);var t=function(e,t){if(!e)throw new ReferenceError("this hasn't been initialised - super() hasn't been called");return!t||"object"!=typeof t&&"function"!=typeof t?e:t}(this,(v.__proto__||Object.getPrototypeOf(v)).call(this,e));return h.bindAll(t,"onSlideChange","onAriaToggle"),u.on(d.slide.HAS_MOUNTED,t.onSlideChange),u.on(d.slide.ARIA_TOGGLE,t.onAriaToggle),t}t.default=p},function(e,t,n){"use strict";Object.defineProperty(t,"__esModule",{value:!0});var i=function(e,t,n){return t&&r(e.prototype,t),n&&r(e,n),e};function r(e,t){for(var n=0;n<t.length;n++){var i=t[n];i.enumerable=i.enumerable||!1,i.configurable=!0,"value"in i&&(i.writable=!0),Object.defineProperty(e,i.key,i)}}var o,s=n(3),a=(o=s)&&o.__esModule?o:{default:o};var l=DS,c=l.detection,u=l.dom,d=(function(e,t){if("function"!=typeof t&&null!==t)throw new TypeError("Super expression must either be null or a function, not "+typeof t);e.prototype=Object.create(t&&t.prototype,{constructor:{value:e,enumerable:!1,writable:!0,configurable:!0}}),t&&(Object.setPrototypeOf?Object.setPrototypeOf(e,t):e.__proto__=t)}(h,a.default),i(h,[{key:"onTap",value:function(){u.tappedClass(this.el)}},{key:"onClickBtn",value:function(){var e=this.view,t=e.enabled,n=e.nameKey;t&&DS.pubSub.trigger(DS.events.presentation.ON_OBJECT_EVENT,n+"_pressed")}},{key:"onLayoutChange",value:function(e){var t=this,n=this.view.nameKey;this.hasFocus&&(e[n]?window.requestAnimationFrame(function(){return t.onFocus()}):this.onBlur())}}]),h);function h(e){!function(e,t){if(!(e instanceof t))throw new TypeError("Cannot call a class as a function")}(this,h);var t=function(e,t){if(!e)throw new ReferenceError("this hasn't been initialised - super() hasn't been called");return!t||"object"!=typeof t&&"function"!=typeof t?e:t}(this,(h.__proto__||Object.getPrototypeOf(h)).call(this,e));return c.deviceView.isMobile&&t.onClick(t.onTap),t.onClick(t.onClickBtn),t}t.default=d},function(e,t,n){"use strict";Object.defineProperty(t,"__esModule",{value:!0});var i=function(e,t,n){return t&&r(e.prototype,t),n&&r(e,n),e};function r(e,t){for(var n=0;n<t.length;n++){var i=t[n];i.enumerable=i.enumerable||!1,i.configurable=!0,"value"in i&&(i.writable=!0),Object.defineProperty(e,i.key,i)}}var o,s=n(3),a=(o=s)&&o.__esModule?o:{default:o};var l=DS,c=l.focusManager,u=l.keyManager,d=l.detection,h=l.globalEventHelper,f=h.addDocumentListener,p=h.removeDocumentListener,v=(l.utils.getPath,l.dom),b=v.parentNodesOf,y=v.addClass,g=v.removeClass,m=l._,w=m.first,k=m.last,S=m.bindAll,_=(function(e,t){if("function"!=typeof t&&null!==t)throw new TypeError("Super expression must either be null or a function, not "+typeof t);e.prototype=Object.create(t&&t.prototype,{constructor:{value:e,enumerable:!1,writable:!0,configurable:!0}}),t&&(Object.setPrototypeOf?Object.setPrototypeOf(e,t):e.__proto__=t)}(C,a.default),i(C,[{key:"focusSelf",value:function(){this.hasListItems()&&this.getItems().find(function(e){return 0===e.tabIndex}).focus()}},{key:"addEvents",value:function(){var t=this;d.device.isMobile?(this.el.addEventListener("touchmove",function(e){t.moved=!0}),this.onClick(function(e){t.moved||t.onClickItem(e),t.moved=!1})):this.onClick(this.onClickItem)}},{key:"onClickItem",value:function(){}},{key:"onFocus",value:function(){!this.isFocused&&this.hasListItems()&&u.isShowFocus&&(this.isFocused=!0,this.currentItem=this.currentItem||w(this.getItems()),y(this.currentItem,"hover"),this.centerOnFocused(),c.setFocusRectOn(this.getFocusRectTarget()),f("keydown",this.onKeydown))}},{key:"onBlur",value:function(e){this.el.contains(e.relatedTarget)||(function e(t,n,i){null===t&&(t=Function.prototype);var r=Object.getOwnPropertyDescriptor(t,n);if(void 0===r){var o=Object.getPrototypeOf(t);return null===o?void 0:e(o,n,i)}if("value"in r)return r.value;var s=r.get;return void 0!==s?s.call(i):void 0}(C.prototype.__proto__||Object.getPrototypeOf(C.prototype),"onBlur",this).call(this,e),null!=this.currentItem&&(g(this.currentItem,"hover"),this.currentItem.style.backgroundColor=""),p("keydown",this.onKeydown),this.isFocused=!1)}},{key:"onKeydown",value:function(e){var t=this.currentItem;u.isActionKey(e.which)?(this.activateItem(e),u.isSpaceKey(e.which)&&e.preventDefault()):u.isDownishKey(e.which)?this.currentItem=this.getNextItem(this.getItemContent()):u.isUpishKey(e.which)?this.currentItem=this.getPrevItem(this.getItemContent()):u.isHomeKey(e.which)?this.currentItem=this.getFirstItem():u.isEndKey(e.which)&&(this.currentItem=this.getLastItem()),t!==this.currentItem&&(e.preventDefault(),t.tabIndex=-1,g(t,"hover"),this.focusOnCurrent())}},{key:"hasListItems",value:function(){return!1}},{key:"getFocusRectTarget",value:function(){return this.currentItem}},{key:"focusOnCurrent",value:function(){this.centerOnFocused(),document.activeElement!==this.currentItem&&(this.currentItem.tabIndex=0,y(this.currentItem,"hover"),this.currentItem.focus()),c.setFocusRectOn(this.getFocusRectTarget())}},{key:"activateItem",value:function(){this.onClickItem({target:this.currentItem.firstElementChild})}},{key:"getNextItem",value:function(t){var n=this,e=this.getItems().findIndex(function(e){return n.findIndexCb(e,t)})+1;return e===this.getItems().length&&(e=0),this.getItems()[e]}},{key:"getPrevItem",value:function(t){var n=this,e=this.getItems().findIndex(function(e){return n.findIndexCb(e,t)})-1;return-1===e&&(e=this.getItems().length-1),this.getItems()[e]}},{key:"getLastItem",value:function(){return k(this.getItems())}},{key:"getFirstItem",value:function(){return w(this.getItems())}},{key:"getItemContent",value:function(){return this.currentItem.textContent.trim()}},{key:"findIndexCb",value:function(e,t){return e.textContent.trim()===t}},{key:"getItems",value:function(){return[]}},{key:"getScrollEl",value:function(){return this.el}},{key:"getOffsetEl",value:function(){return this.el}},{key:"getOffsetTop",value:function(e){return b(e,function(e){return"li"===e.nodeName.toLowerCase()}).reduce(function(e,t){return e+t.offsetTop},0)}},{key:"getOffsetHeight",value:function(e){return e.offsetHeight}},{key:"centerOnFocused",value:function(){if(null!=this.currentItem){var e=this.getOffsetEl(),t=this.getOffsetHeight(e),n=this.getScrollEl().scrollTop,i=this.getOffsetTop(this.currentItem),r=i+this.getOffsetHeight(this.currentItem);t<r-n?e.scrollTop=r-t+10:i<n+10&&(e.scrollTop=i-10)}}}]),C);function C(e){!function(e,t){if(!(e instanceof t))throw new TypeError("Cannot call a class as a function")}(this,C);var t=function(e,t){if(!e)throw new ReferenceError("this hasn't been initialised - super() hasn't been called");return!t||"object"!=typeof t&&"function"!=typeof t?e:t}(this,(C.__proto__||Object.getPrototypeOf(C)).call(this,e));return S(t,"onKeydown","addEvents","onClickItem"),t.addEvents(),t}t.default=_},,,,,,,,,,,function(e,t,n){"use strict";Object.defineProperty(t,"__esModule",{value:!0});var i=function(e,t,n){return t&&r(e.prototype,t),n&&r(e,n),e};function r(e,t){for(var n=0;n<t.length;n++){var i=t[n];i.enumerable=i.enumerable||!1,i.configurable=!0,"value"in i&&(i.writable=!0),Object.defineProperty(e,i.key,i)}}var o,s=n(32),a=(o=s)&&o.__esModule?o:{default:o};var l=DS,c=(l._,l.focusManager),u=l.detection,d=l.pubSub,h=l.events,f=l.dom,p=f.addClass,v=f.removeClass,b=(l.keyManager.isTabKey,function(e,t){if("function"!=typeof t&&null!==t)throw new TypeError("Super expression must either be null or a function, not "+typeof t);e.prototype=Object.create(t&&t.prototype,{constructor:{value:e,enumerable:!1,writable:!0,configurable:!0}}),t&&(Object.setPrototypeOf?Object.setPrototypeOf(e,t):e.__proto__=t)}(y,a.default),i(y,[{key:"onClickItem",value:function(e){var t=e.target;if(this.hasDefinition&&null!=t&&"p"!==t.nodeName.toLowerCase()){var n=null!=this.activeItem;n&&(this.activeItem.firstElementChild.setAttribute("aria-expanded",!1),this.activeItem.style.backgroundColor="",this.closeItem(this.activeItem)),n&&this.lastSelected==t||(t.setAttribute("aria-expanded",!0),this.openItem(t.parentElement)),this.lastSelected=t}}},{key:"getNextItem",value:function(){for(var e=this.getItems(),t=void 0,n=this.getItems().indexOf(this.currentItem);(n+=1)===e.length&&(n=0),"none"===(t=e[n]).parentElement.style.display;);return t}},{key:"getPrevItem",value:function(){for(var e=this.getItems(),t=void 0,n=this.getItems().indexOf(this.currentItem);-1==--n&&(n=e.length-1),"none"===(t=e[n]).parentElement.style.display;);return t}},{key:"hasListItems",value:function(){return!DS._.isEmpty(this.model.frame.glossaryData)}},{key:"getItems",value:function(){return this.links=this.links||[].concat(function(e){if(Array.isArray(e)){for(var t=0,n=Array(e.length);t<e.length;t++)n[t]=e[t];return n}return Array.from(e)}(this.el.querySelectorAll(".term"))),this.links}},{key:"openItem",value:function(e){p(e,"cs-selected"),e.nextElementSibling.style.display="block",p(e.nextElementSibling,"open"),this.activeItem=e}},{key:"closeItem",value:function(e){var t=this;v(e,"cs-selected"),v(e.nextElementSibling,"open"),this.activeItem=null,TweenLite.to(e,.2,{opacity:1,onComplete:function(){e.nextElementSibling.style.display="none",c.setFocusRectOn(t.currentItem)}})}}]),y);function y(e){!function(e,t){if(!(e instanceof t))throw new TypeError("Cannot call a class as a function")}(this,y);var t=function(e,t){if(!e)throw new ReferenceError("this hasn't been initialised - super() hasn't been called");return!t||"object"!=typeof t&&"function"!=typeof t?e:t}(this,(y.__proto__||Object.getPrototypeOf(y)).call(this,e));return t.view.isUnified&&(t.getScrollEl=function(){return t.termsEl},t.getOffsetTop=function(e){return e.offsetTop},t.getOffsetHeight=function(e){return e.offsetHeight+e.nextElementSibling.clientHeight}),t.hasDefinition=u.deviceView.isDesktop&&!t.view.isUnified,d.on(h.glossary.REFRESH_VIEW,function(){t.view.updateHtml(),t.view.update()}),t}t.default=b},function(e,t,n){"use strict";Object.defineProperty(t,"__esModule",{value:!0});var i=function(e,t,n){return t&&r(e.prototype,t),n&&r(e,n),e};function r(e,t){for(var n=0;n<t.length;n++){var i=t[n];i.enumerable=i.enumerable||!1,i.configurable=!0,"value"in i&&(i.writable=!0),Object.defineProperty(e,i.key,i)}}var o,s=n(3);var a=(function(e,t){if("function"!=typeof t&&null!==t)throw new TypeError("Super expression must either be null or a function, not "+typeof t);e.prototype=Object.create(t&&t.prototype,{constructor:{value:e,enumerable:!1,writable:!0,configurable:!0}}),t&&(Object.setPrototypeOf?Object.setPrototypeOf(e,t):e.__proto__=t)}(l,((o=s)&&o.__esModule?o:{default:o}).default),i(l,[{key:"onClickClose",value:function(){var e=this.model.windowId;DS.pubSub.trigger(DS.events.window.CLOSING,e)}}]),l);function l(e){!function(e,t){if(!(e instanceof t))throw new TypeError("Cannot call a class as a function")}(this,l);var t=function(e,t){if(!e)throw new ReferenceError("this hasn't been initialised - super() hasn't been called");return!t||"object"!=typeof t&&"function"!=typeof t?e:t}(this,(l.__proto__||Object.getPrototypeOf(l)).call(this,e));return t.onClick(t.onClickClose),t}t.default=a},,,,,,,function(e,t,n){"use strict";Object.defineProperty(t,"__esModule",{value:!0}),t.rtlUtils=void 0;var i=n(1),r="rtl";t.rtlUtils={getRtlClass:function(){return i.views.model.rtl?r:""},updateRtlClass:function(e){i.views.model.rtl&&!e.contains(r)?e.add(r):!i.views.model.rtl&&e.contains(r)&&e.remove(r)}}},,,,,,,,,,function(e,t,n){"use strict";Object.defineProperty(t,"__esModule",{value:!0}),t.initPlayer=void 0;var r=i(n(62)),a=n(1),o=i(n(63));function i(e){return e&&e.__esModule?e:{default:e}}function l(e){var t=a.views.nsStack.indexOf(e);0<=t&&a.views.nsStack.splice(t,1)}function c(e){var i=!(0<arguments.length&&void 0!==e)||e;a.views.nsStack.forEach(function(e,t,n){e.tabReachable=t===n.length-1&&i,e.updateTabIndex()})}function s(n){M={createWindow:function(i){function e(){return e=i,t=a.views.getNamespace(e),n=t.isAttached,t.reattach(),l(t),a.views.nsStack.push(t),n||N[e].all(),c(),void x.trigger(b,e);var e,t,n}var r=this,o=void 0,s=void 0,t=a.views.getNamespace(i);return null==t&&(a.views.addNameSpace(i),s=n[i](j),o=d("resize",function(){s.resize(),x.trigger(m)}),i===T?j.setLayout(j.frame.default_layout,T):s.all(),t=a.views.getNamespace(i),N[i]=s,t.moveToTop=e),e(),x.on(S,function e(){var t,n,i=(t=[],(n=a.views.getNamespace(T).tabs.viewLogic.getSelectedTab())&&t.push(n.nameKey),_.each(a.views.getNamespace(T).topTabs.children,function(e){_.each(_.filter(e.children,"viewLogic.showing",!0),function(e){return t.push(e.nameKey)})}),t);l(a.views.getNamespace(T)),s.destroy(),DS.pubSub.trigger(O),a.views.nameSpaces[T]=null,o(),x.off(S,e),r.createWindow("_frame"),s.rerender(),i.forEach(function(e){x.trigger(C,e)})}),{id:i,el:t.slide.el,wndEl:t.wrapper.el,captionEl:(t.captionContainer||{}).el,x:function(){return t.wrapper.x},y:function(){return t.wrapper.y},close:function(){t.zoomBounds=null,t.detach(),l(t),a.views.nsStack[a.views.nsStack.length-1].moveToTop(),L.reCenter()},moveToTop:e,getWinScale:function(){return t.slide.winScale||1},getPinchZoomBounds:function(){return t.slide.pinchZoomBounds},onPinchZoom:N[i].pinchZoom?function(e){t.zoomBounds=e,N[i].pinchZoom()}:function(){}}},getDefaultLayout:function(){return H.default_layout},getFonts:function(){return H.fonts},getFontScale:function(){return j.frame.fontscale},getCaptionData:function(){var e=j.frame.controlOptions.controls;return{font:e.font,enabled:e.closed_captions}},getNavData:function(){return j.frame.navData.outline.links},isReadOnlyOnce:function(){return H.controlOptions.controls.readonlyOnce},topmostUnreachable:function(){return a.views.nsStack}},x.on(w,c),x.on(k,function(){c(!1)}),I.player=M}var u=DS,d=u.globalEventHelper.addWindowListener,h=u.events,f=h.ds,p=f.FRAME_DATA_LOADED,v=f.PRESO_READY,b=h.window.STACKING_CHANGED,y=h.frame,g=y.MODEL_READY,m=y.SCALE,w=h.resume.SET_DATA,k=h.startOverlay.READY,S=h.controlOptions.RESET,C=h.sidebar.ACTIVE_TAB_SET,O=h.renderTree.DESTROYED,E=u.constants,T=(E.els.PRESO,E.refs.FRAME),x=u.pubSub,L=u.focusManager,P=u.flagManager,I=u.playerGlobals,D=u.stringTabler,A=u.shortcutManager,M=void 0,j=void 0,H=void 0,N={};t.initPlayer=function(e,t){var n,i;s(e),n=t,i=window.globalProvideData,window.globalProvideData=function(e,t){"frame"===e&&(H=JSON.parse(t),P.register("frame",H.flags),M.hasData=!0,x.trigger(p,M),window.globalProvideData=i)},x.on(v,function(e){new o.default,j=new r.default(H,e),a.views.setModel(j),D.initialize(j),A.initialize(function(e){return j.getString(e)}),DS.frameModel=j,DS.views=a.views,x.trigger(g)}),DS.loadScript(n)}},function(e,t,n){"use strict";Object.defineProperty(t,"__esModule",{value:!0});var i=function(e,t,n){return t&&r(e.prototype,t),n&&r(e,n),e};function r(e,t){for(var n=0;n<t.length;n++){var i=t[n];i.enumerable=i.enumerable||!1,i.configurable=!0,"value"in i&&(i.writable=!0),Object.defineProperty(e,i.key,i)}}var o=DS,s=o._,a=o.pubSub,l=o.events,c=o.constants,u=(i(d,[{key:"setupControlOptions",value:function(){var e=this.frame.controlOptions.sidebarOptions;this.sidebarOpts=e,this.bottomBarOpts=this.frame.controlOptions.bottomBarOptions,this.topTabs=e.tabs.linkRight||[],this.topTabsLeft=e.tabs.linkLeft||[],this.topTabsRight=e.tabs.linkRight||[],this.sidebarTabs=e.tabs.sidebar||[],this.outlineInSidebar=this.sidebarTabs.some(function(e){return"outline"===e.name}),this.buttonOptions=this.frame.controlOptions.buttonoptions,this.title={enabled:e.titleEnabled,text:e.titleText}}},{key:"optionChangesRequireMenuRefresh",value:function(e,t){return e.wrapListItems!==t.wrapListItems||e.autonumber!==t.autonumber}},{key:"onLayoutChanged",value:function(e,t){this.setLayout(e,t)}},{key:"hasTopLinks",value:function(){return 0!==this.topTabsLeft.length||0!==this.topTabsRight.length}},{key:"getString",value:function(e){var t=this.currLayout.string_table,n=this.frame.stringTables[t].string[e];return null==n?(console.warn("could not find "+e+" in string table "+t),e.replace("acc_","")):n}},{key:"setLayout",value:function(e,t){this.currLayout=this.frame.layouts[e],this.currControlLayout=this.frame.controlLayouts[e],this.layouts[t]=this.currControlLayout,a.trigger(l.frameModel.LAYOUT_CHANGED,this.currControlLayout,t)}},{key:"getWndControlLayout",value:function(e){return this.layouts[e]||this.currControlLayout}},{key:"dir",value:function(e){if(null!=e)return this.rtl?e.reverse():e}}]),d);function d(e,t){var i=this;!function(e,t){if(!(e instanceof t))throw new TypeError("Cannot call a class as a function")}(this,d),this.frame=e,this.preso=t,this.setupControlOptions(),this.layouts={},this.setLayout(this.frame.default_layout,c.refs.FRAME),this.resourceDescription=this.frame.resourceData.description;var n=t.getFirstSlide();for(var r in this.slideWidth=n.get("width"),this.slideHeight=n.get("height"),this.temp=[],this.frame.layouts)this.temp.push(r);this.rtl="rtl"===this.frame.textdirection,this.hasModernText=0!==this.frame.renderingEngineType,this.dir=this.dir.bind(this),s.bindAll(this,"onLayoutChanged"),a.on(l.controlLayout.CHANGED,this.onLayoutChanged),a.on(l.controlLayout.UPDATE,function(e,t,n){i.frame.controlLayouts[e]=n,i.setLayout(e,t)}),a.on(l.controlOptions.CHANGED,function(e){var t=i.optionChangesRequireMenuRefresh(i.frame.controlOptions.menuOptions,e.menuOptions);i.frame.controlOptions=e,i.setupControlOptions(),a.trigger(l.controlOptions.RESET),t&&a.trigger(l.navData.REFRESH_VIEW)}),a.on(l.frame.FONT_SCALE,function(e){i.frame.fontscale=e,a.trigger(l.controlOptions.RESET)}),a.on(l.glossary.UPDATE,function(e){i.frame.glossaryData=e,a.trigger(l.glossary.REFRESH_VIEW)}),a.on(l.navData.UPDATE,function(e){i.frame.navData=e,a.trigger(l.navData.REFRESH_VIEW)}),a.on(l.resources.UPDATE,function(e){i.frame.resourceData.resources=e,a.trigger(l.resources.REFRESH_VIEW)}),a.on(l.resources.UPDATE_DESCRIPTION,function(e){i.frame.resourceData.description=e,a.trigger(l.resources.REFRESH_VIEW)})}t.default=u},function(e,t,n){"use strict";Object.defineProperty(t,"__esModule",{value:!0});var i=function(e,t,n){return t&&r(e.prototype,t),n&&r(e,n),e};function r(e,t){for(var n=0;n<t.length;n++){var i=t[n];i.enumerable=i.enumerable||!1,i.configurable=!0,"value"in i&&(i.writable=!0),Object.defineProperty(e,i.key,i)}}n(1);var o=DS,s=o.dom,a=o._,l=o.detection,c=o.pubSub,u=o.events,d=(i(h,[{key:"onRemoveLoaderTitle",value:function(){var e=document.querySelector("body > .mobile-load-title-overlay");null!=e&&e.parentNode.removeChild(e)}},{key:"getSpinLoader",value:function(){return document.querySelector("body > .slide-loader")}},{key:"onLoaderMute",value:function(){var e=this.getSpinLoader();null!=e&&(e.style.opacity=0)}},{key:"showLoaderDelayed",value:function(e){clearTimeout(this.loaderTimeout),this.loaderTimeout=setTimeout(this.onLoaderShow,e)}},{key:"onLoaderHide",value:function(){clearTimeout(this.loaderTimeout),this.getSpinLoader().style.display="none",s.addClass(document.getElementById("preso"),"hide-slide-loader"),c.trigger(u.app.HIDE_LOADER)}},{key:"onLoaderUnmute",value:function(){var e=this.getSpinLoader();null!=e&&(e.style.opacity=1)}},{key:"onLoaderShow",value:function(e){0<e?this.showLoaderDelayed(e):(this.getSpinLoader().style.display="block",s.removeClass(document.getElementById("preso"),"hide-slide-loader"),c.trigger(u.app.SHOW_LOADER))}}]),h);function h(){!function(e,t){if(!(e instanceof t))throw new TypeError("Cannot call a class as a function")}(this,h),a.bindAll(this,"onLoaderShow","onLoaderMute","onLoaderUnmute","onLoaderHide","onRemoveLoaderTitle");var e={};e[u.loader.SHOW]=this.onLoaderShow,e[u.loader.MUTE]=this.onLoaderMute,e[u.loader.UNMUTE]=this.onLoaderUnmute,e[u.loader.HIDE]=this.onLoaderHide,e[u.loader.REMOVE_TITLE]=this.onRemoveLoaderTitle,e[u.startOverlay.READY]=this.onLoaderHide,s.addClass(document.body,"theme-"+window.globals.themeName),document.body.classList.contains("view-tablet")&&s.addClass(document.body,"is-touchable-tablet"),l.env.is360&&s.addClass(document.body,"is-360"),c.on(e)}t.default=d},,function(e,t,n){"use strict";Object.defineProperty(t,"__esModule",{value:!0});var i=function(e,t,n){return t&&r(e.prototype,t),n&&r(e,n),e};function r(e,t){for(var n=0;n<t.length;n++){var i=t[n];i.enumerable=i.enumerable||!1,i.configurable=!0,"value"in i&&(i.writable=!0),Object.defineProperty(e,i.key,i)}}var o=DS,s=o._,a=o.pubSub,l=o.events,c=o.dom.toggleClasses,u=(o.shortcutManager,i(d,[{key:"teardown",value:function(){a.off(l.slide.STARTED,this.onSlideChanged)}},{key:"onTimelineChanged",value:function(e,t){e!==this.currTimeline&&(a.trigger(l.playbackControls.TIMELINE_CHANGED,e,t),null!=this.currTimeline&&(this.currTimeline.off(l.timeline.PLAYING,this.onPlaybackChanged),this.currTimeline.off(l.timeline.PAUSED,this.onPlaybackChanged),this.currTimeline.off(l.timeline.ENDED,this.onPlaybackChanged)),this.currTimeline=e,this.currTimeline.on(l.timeline.PLAYING,this.onPlaybackChanged),this.currTimeline.on(l.timeline.PAUSED,this.onPlaybackChanged),this.currTimeline.on(l.timeline.ENDED,this.onPlaybackChanged),this.onPlaybackChanged())}},{key:"onPlaybackChanged",value:function(){var e=this.view.children,t=e.reset,n=e.playPause,i=null!=this.currTimeline&&"playing"===this.currTimeline.playbackState();c(document.body,"timeline-playing","timeline-paused",i),c(document.body,"has-reset","no-reset",this.view.visible&&null!=t&&t.visible),null!=n&&n.viewLogic.onPlaybackChanged()}},{key:"onSlideChanged",value:function(e,t,n){this.view.el.tabIndex=0,this.view.el.tabIndex=-1,this.view.nameSpace===n&&(null!=this.currSlide&&this.currSlide.off(l.slide.CURRENT_TIMELINE,this.onTimelineChanged),this.currSlide=t,this.currSlide.on(l.slide.CURRENT_TIMELINE,this.onTimelineChanged),this.onTimelineChanged(t.currentTimeline(),t))}}]),d);function d(e){!function(e,t){if(!(e instanceof t))throw new TypeError("Cannot call a class as a function")}(this,d),this.view=e,s.bindAll(this,"onSlideChanged","onTimelineChanged","onPlaybackChanged"),a.on(l.slide.STARTED,this.onSlideChanged)}t.default=u},function(e,t,n){"use strict";Object.defineProperty(t,"__esModule",{value:!0});var i=function(e,t,n){return t&&r(e.prototype,t),n&&r(e,n),e};function r(e,t){for(var n=0;n<t.length;n++){var i=t[n];i.enumerable=i.enumerable||!1,i.configurable=!0,"value"in i&&(i.writable=!0),Object.defineProperty(e,i.key,i)}}var o,s=n(3),a=(o=s)&&o.__esModule?o:{default:o};var l=DS,c=l._,u=l.events,d=l.pubSub,h=l.detection,f=l.dom.tappedClass,p=l.keyManager,v=(function(e,t){if("function"!=typeof t&&null!==t)throw new TypeError("Super expression must either be null or a function, not "+typeof t);e.prototype=Object.create(t&&t.prototype,{constructor:{value:e,enumerable:!1,writable:!0,configurable:!0}}),t&&(Object.setPrototypeOf?Object.setPrototypeOf(e,t):e.__proto__=t)}(b,a.default),i(b,[{key:"teardown",value:function(){d.off(u.currTimeline.TICK,this.onTick.bind(this))}},{key:"onTick",value:function(e){null!=this.circleProgress&&this.circleProgress.setAttribute("d",DS.svgUtils.wheelPath(17,17,17,0,360*e)),this.lastProgress=e}},{key:"updateView",value:function(){this.view.updateHtml(),this.circleProgress=this.el.querySelector(".circle-progress path"),this.onTick(this.lastProgress)}},{key:"updateToggle",value:function(){this.view.toggle="playing"===this.currTimeline.playbackState(),this.view.el.setAttribute("aria-pressed",!this.view.toggle)}},{key:"onTimelineChanged",value:function(e){this.currTimeline=e,this.view.toggle=this.currTimeline.isPlaying(),this.updateView()}}]),b);function b(e){!function(e,t){if(!(e instanceof t))throw new TypeError("Cannot call a class as a function")}(this,b);var t=function(e,t){if(!e)throw new ReferenceError("this hasn't been initialised - super() hasn't been called");return!t||"object"!=typeof t&&"function"!=typeof t?e:t}(this,(b.__proto__||Object.getPrototypeOf(b)).call(this,e));return t.onTap=function(e){f(t.el)},t.onClickBtn=function(e){1!==t.currTimeline.progress()?t.currTimeline.togglePlayback():h.theme.isUnified&&t.currTimeline.reset()},t.onKeydown=function(e){var t=e.which;p.isSeekKey(t)&&d.trigger(u.player.SEEK,e)},t.onPlaybackChanged=function(){t.updateToggle(),t.updateView()},c.bindAll(t,"onTimelineChanged"),d.on(u.player.TOGGLE_PLAYBACK,t.onClickBtn),d.on(u.playbackControls.TIMELINE_CHANGED,t.onTimelineChanged),h.deviceView.isMobile&&t.onClick(t.onTap),t.onClick(t.onClickBtn),t.el.addEventListener("keydown",t.onKeydown),t.view.toggle=!0,h.deviceView.isMobile&&d.on(u.currTimeline.TICK,t.onTick.bind(t)),t}t.default=v},function(e,t,n){"use strict";Object.defineProperty(t,"__esModule",{value:!0});var i=function(e,t,n){return t&&r(e.prototype,t),n&&r(e,n),e};function r(e,t){for(var n=0;n<t.length;n++){var i=t[n];i.enumerable=i.enumerable||!1,i.configurable=!0,"value"in i&&(i.writable=!0),Object.defineProperty(e,i.key,i)}}var o,s=n(3),a=(o=s)&&o.__esModule?o:{default:o},l=n(1);var c=DS,u=c._,d=c.detection,h=c.utils,f=c.keyManager,p=c.dom,v=p.addClass,b=p.removeClass,y=c.globalEventHelper.addWindowListener,g=c.events,m=c.pubSub,w=(function(e,t){if("function"!=typeof t&&null!==t)throw new TypeError("Super expression must either be null or a function, not "+typeof t);e.prototype=Object.create(t&&t.prototype,{constructor:{value:e,enumerable:!1,writable:!0,configurable:!0}}),t&&(Object.setPrototypeOf?Object.setPrototypeOf(e,t):e.__proto__=t)}(k,a.default),i(k,[{key:"bindListeners",value:function(){if(this.isUserControlled){var e=d.deviceView.isClassicDesktop?this.seekEl:this.view.el;d.device.isMobile?(e.addEventListener("touchstart",this.onMouseDown),this.seekEvent="touchmove",this.endEvent="touchend"):(e.addEventListener("mousedown",this.onMouseDown),e.addEventListener("keydown",this.onKeydown),this.seekEvent="mousemove",this.endEvent="mouseup")}}},{key:"isSeekable",value:function(){if(null==this.currSlide)return!1;var e=l.views.model.frame.controlOptions.controls,t=e.readonly,n=e.readonlyOnce;return!(t&&!n||n&&!this.currSlide.currentTimelineCompletedOnce())}},{key:"getSeekValue",value:function(e){var t=this.view.getBox();return h.clamp(0,1,(e-t.x)/t.w)}},{key:"getEventX",value:function(e){return d.device.isMobile?e.touches[0]&&e.touches[0].pageX:e.pageX}},{key:"onTimelineChanged",value:function(e,t){null!=this.currTimeline&&(this.currTimeline.off(g.timeline.TICK,this.onTick),this.currTimeline.off(g.timeline.COMPLETE,this.checkSeekable)),this.currSlide=t,this.currTimeline=e,this.currTimeline.on(g.timeline.TICK,this.onTick),this.currTimeline.on(g.timeline.COMPLETE,this.checkSeekable);var n=this.currTimeline.progress();this.duration=h.toSeconds(this.currTimeline.timelineDuration()),this.progressBarEl.setAttribute("aria-valuemax",this.duration),isNaN(n)&&(n=0),this.onTick(n),this.checkSeekable()}},{key:"checkSeekable",value:function(){(this.isSeekable()?b:v)(this.el,"read-only")}},{key:"onTick",value:function(e){this.progressBarEl.style.width=100*e+"%",this.progressBarEl.setAttribute("aria-valuenow",h.fix(e*this.duration,3)),m.trigger(g.currTimeline.TICK,e)}},{key:"onSeek",value:function(e){var t=this;e.preventDefault(),e.stopPropagation(),(this.seeking=!0)!==this.isUp&&this.currTimeline.isPlaying()&&(this.currTimeline.pause(!0),this.currTimeline.on(g.timeline.AFTER_SEEK_UPDATE,function e(){t.currTimeline.play(),t.currTimeline.off(g.timeline.AFTER_SEEK_UPDATE,e)}));var n=this.getEventX(e);null!=n&&this.currTimeline.progress(this.getSeekValue(n)),this.isUp=!1}},{key:"seekBy",value:function(e){var t=this;this.currTimeline.isPlaying()&&(this.currTimeline.pause(),setTimeout(function(){return t.currTimeline.play()},125)),this.currTimeline.seek(this.currTimeline.elapsedTime()+e)}},{key:"isEnded",value:function(){return 1<=this.currTimeline.progress()}},{key:"onMouseDown",value:function(e){this.onSeek(e),this.isUp=!1,this.removeEndListener=y(this.endEvent,this.onMouseUp),this.removeSeekListener=y(this.seekEvent,this.onSeek),this.currTimeline.onSeekStart()}},{key:"onMouseUp",value:function(e){this.onSeek(e),this.removeEndListener(),this.removeSeekListener(),this.isUp=!0,this.currTimeline.onSeekEnd()}},{key:"onKeydown",value:function(e){var t=e.which;f.isActionKey(t)?m.trigger(g.player.TOGGLE_PLAYBACK):this.isSeekable()&&(f.isDownishKey(t)?this.seekBy(-100):f.isPageDownKey(t)?this.seekBy(-1e3):f.isUpishKey(t)?this.seekBy(100):f.isPageUpKey(t)?this.seekBy(1e3):f.isEndKey(t)?this.seekBy(Number.POSITIVE_INFINITY):f.isHomeKey(t)&&this.seekBy(Number.NEGATIVE_INFINITY))}}]),k);function k(e){!function(e,t){if(!(e instanceof t))throw new TypeError("Cannot call a class as a function")}(this,k);var t=function(e,t){if(!e)throw new ReferenceError("this hasn't been initialised - super() hasn't been called");return!t||"object"!=typeof t&&"function"!=typeof t?e:t}(this,(k.__proto__||Object.getPrototypeOf(k)).call(this,e));return u.bindAll(t,"onTick","onSeek","onMouseDown","onMouseUp","checkSeekable","onKeydown","onTimelineChanged"),m.on(g.slide.STARTED,t.checkSeekable),m.on(g.player.SEEK,t.onKeydown),m.on(g.playbackControls.TIMELINE_CHANGED,t.onTimelineChanged),t.isUserControlled=!l.views.model.frame.controlOptions.controls.readonly||l.views.model.frame.controlOptions.controls.readonlyOnce,t.bindListeners(),t.isUp=!0,t}t.default=w},function(e,t,n){"use strict";Object.defineProperty(t,"__esModule",{value:!0});var i=function(e,t,n){return t&&r(e.prototype,t),n&&r(e,n),e};function r(e,t){for(var n=0;n<t.length;n++){var i=t[n];i.enumerable=i.enumerable||!1,i.configurable=!0,"value"in i&&(i.writable=!0),Object.defineProperty(e,i.key,i)}}var o,s=n(3),a=(o=s)&&o.__esModule?o:{default:o},l=n(1);var c=(function(e,t){if("function"!=typeof t&&null!==t)throw new TypeError("Super expression must either be null or a function, not "+typeof t);e.prototype=Object.create(t&&t.prototype,{constructor:{value:e,enumerable:!1,writable:!0,configurable:!0}}),t&&(Object.setPrototypeOf?Object.setPrototypeOf(e,t):e.__proto__=t)}(u,a.default),i(u,[{key:"didChangeVisibility",value:function(){this.view.parent.viewLogic.tabDidChangeVisibility()}},{key:"showPanel",value:function(){if(!this.isActive){var e=this.view.parent,t=e.children;for(var n in t)t[n].viewLogic.hidePanel();this.el.classList.add("cs-selected"),this.el.setAttribute("aria-selected","true"),this.isActive=!0,e.viewLogic.setAsActive(this.view),DS.pubSub.trigger(DS.events.tab.SHOW,this.model.name)}}},{key:"hidePanel",value:function(){this.el.classList.remove("cs-selected"),this.el.setAttribute("aria-selected","false"),this.isActive=!1}},{key:"isLive",value:function(){var e=l.views.model.currControlLayout[this.model.name];return _.isObject(e)?e.enabled:e}}]),u);function u(e){!function(e,t){if(!(e instanceof t))throw new TypeError("Cannot call a class as a function")}(this,u);var t=function(e,t){if(!e)throw new ReferenceError("this hasn't been initialised - super() hasn't been called");return!t||"object"!=typeof t&&"function"!=typeof t?e:t}(this,(u.__proto__||Object.getPrototypeOf(u)).call(this,e));return t.searchEnabled=l.views.model.frame.controlOptions.controls.search,t.onClick(t.showPanel),t}t.default=c},function(e,t,n){"use strict";Object.defineProperty(t,"__esModule",{value:!0});var i=function(e,t,n){return t&&r(e.prototype,t),n&&r(e,n),e};function r(e,t){for(var n=0;n<t.length;n++){var i=t[n];i.enumerable=i.enumerable||!1,i.configurable=!0,"value"in i&&(i.writable=!0),Object.defineProperty(e,i.key,i)}}var o,s=n(3),a=(o=s)&&o.__esModule?o:{default:o};var l=DS,c=l.pubSub,u=l.events,d=l.TweenLite,h=l.focusManager,f=l._.bindAll,p=l.dom.addClass,v=l.detection,b=!1,y=(function(e,t){if("function"!=typeof t&&null!==t)throw new TypeError("Super expression must either be null or a function, not "+typeof t);e.prototype=Object.create(t&&t.prototype,{constructor:{value:e,enumerable:!1,writable:!0,configurable:!0}}),t&&(Object.setPrototypeOf?Object.setPrototypeOf(e,t):e.__proto__=t)}(g,a.default),i(g,[{key:"teardown",value:function(){c.off(u.mobile.OUTLINE_SHOWN,this.onMobileOutlineShown),c.off(u.controlOptions.RESET,this.onControlOptionsReset,this),b=!1}},{key:"ensureEventSubscriptions",value:function(){b||(c.on(u.controlOptions.RESET,this.onControlOptionsReset,this),b=!0)}},{key:"onControlOptionsReset",value:function(){this.view.updateHtml(),this.view.update()}},{key:"onMobileOutlineShown",value:function(){document.getElementById("outline-panel").appendChild(this.el),p(document.body,"tab-shown")}},{key:"onFocus",value:function(){h.setFocusRectOn(this.view.el)}},{key:"onSearch",value:function(e){e.preventDefault();var t=this.view.parent.children.searchResults,n=this.view.children.bottomDiv,i=document.querySelector("#outline-content ul");d.to(i,.2,{alpha:0,onComplete:function(){t.el.style.opacity=0,d.to(t.el,.2,{alpha:1,onComplete:function(){return t.viewLogic.onAfterVisible()}}),n.el.style.opacity=0,t.setVisibility(!0)}}),t.viewLogic.performSearch(this.searchInputEl.value),p(document.body,"search-results-active")}},{key:"updateVisibility",value:function(e){var t=this.view,n=t.searchResults,i=t.searchResults.visible,r=t.visible;this.view.setVisibility(e),n.setVisibility(e&&this.searchResultsOpen),r&&(this.searchResultsOpen=i)}}]),g);function g(e){!function(e,t){if(!(e instanceof t))throw new TypeError("Cannot call a class as a function")}(this,g);var t=function(e,t){if(!e)throw new ReferenceError("this hasn't been initialised - super() hasn't been called");return!t||"object"!=typeof t&&"function"!=typeof t?e:t}(this,(g.__proto__||Object.getPrototypeOf(g)).call(this,e)),n=t.view.children.searchForm.el,i=t.view.children.searchInput.el;return n.addEventListener("submit",t.onSearch.bind(t)),v.deviceView.isMobile&&(f(t,"onMobileOutlineShown"),i.addEventListener("input",t.onSearch.bind(t)),c.on(u.mobile.OUTLINE_SHOWN,t.onMobileOutlineShown)),t.ensureEventSubscriptions(),t}t.default=y},function(e,t,n){"use strict";Object.defineProperty(t,"__esModule",{value:!0});var r=function(e,t){if(Array.isArray(e))return e;if(Symbol.iterator in Object(e))return function(e,t){var n=[],i=!0,r=!1,o=void 0;try{for(var s,a=e[Symbol.iterator]();!(i=(s=a.next()).done)&&(n.push(s.value),!t||n.length!==t);i=!0);}catch(e){r=!0,o=e}finally{try{!i&&a.return&&a.return()}finally{if(r)throw o}}return n}(e,t);throw new TypeError("Invalid attempt to destructure non-iterable instance")},i=function(e,t,n){return t&&o(e.prototype,t),n&&o(e,n),e};function o(e,t){for(var n=0;n<t.length;n++){var i=t[n];i.enumerable=i.enumerable||!1,i.configurable=!0,"value"in i&&(i.writable=!0),Object.defineProperty(e,i.key,i)}}var s,a=n(32),l=(s=a)&&s.__esModule?s:{default:s},c=n(1),u=n(29);function d(e,t){if(!(e instanceof t))throw new TypeError("Cannot call a class as a function")}function h(e,t,n){d(this,h),this.slideId=e,this.title=t,this.text=n}var f=DS,p=f.windowManager,v=f.focusManager,b=f.TweenLite,y=f.events,g=f.pubSub,m=f.keyManager,w=f.resolver,k=f.dom,S=(k.hasClass,k.removeClass),C=k.addClass,O=f._,E=O.bindAll,T=(O.first,f.utils),x=T.stripTags,L=(T.stripPlayer,T.prefixWithPlayer),P=f.globalEventHelper,I=P.addDocumentListener,D=(P.removeDocumentListener,function(e,t){if("function"!=typeof t&&null!==t)throw new TypeError("Super expression must either be null or a function, not "+typeof t);e.prototype=Object.create(t&&t.prototype,{constructor:{value:e,enumerable:!1,writable:!0,configurable:!0}}),t&&(Object.setPrototypeOf?Object.setPrototypeOf(e,t):e.__proto__=t)}(A,l.default),i(A,[{key:"loadSlideBankSearchData",value:function(){this.slideBankTextBySlideId=this.slideTextData.filter(function(e){return e.slidebank}).reduce(function(e,t){var n=w.getSlideBankSlideInstance(t.slideid);return null!==n&&e.push(new h(n.absoluteId,n.title(),x(t.Text))),e},[])}},{key:"teardown",value:function(){g.off(y.window.MAIN_CHANGED,this.onSlideChanged),window.globals.HAS_SLIDE&&g.off(y.search.CLEAR,this.onClear)}},{key:"onSlideChanged",value:function(e){var t=this.resultsEl.querySelector(".cs-selected"),n=this.resultsEl.querySelector('[data-slide-id="'+e.absoluteId+'"]');null!=t&&S(t,"cs-selected"),null!=n&&C(n,"cs-selected")}},{key:"onReset",value:function(){this.onClear(),this.loadSlideBankSearchData()}},{key:"onFocus",value:function(e){e.relatedTarget;var t=e.target;if(this.el.contains(t)){if(t===this.searchFilterEl||t===this.clearEl)return v.setFocusRectOn(t),this.isFocused=!1;if(t===this.notesCheckEl||t===this.slideCheckEl)return v.setFocusRectOn(t.parentElement),this.isFocused=!1;if(!this.isFocused){var n=this.getItems(),i=r(n,1)[0];this.isFocused=!0,null!=i&&(this.currentItem=i,this.lastSelected!==this.currentItem&&this.focusOnCurrent(),I("keydown",this.onKeydown))}}return!1}},{key:"getIsSearchVisible",value:function(){return this.searchOptionsEl.classList.contains("visible")}},{key:"setCheckboxesVisible",value:function(e){this.notesCheckEl.hidden=e,this.slideCheckEl.hidden=e}},{key:"onToggleSearchOptions",value:function(){var e=this,t=this.getIsSearchVisible(),n=t?"remove":"add";this.searchOptionsEl.classList[n]("visible"),t?(clearTimeout(this.checkBoxTimeout),this.checkBoxTimeout=setTimeout(function(){e.setCheckboxesVisible(t)},200)):this.setCheckboxesVisible(t)}},{key:"onClickLink",value:function(e){if("locked"!==this.menuOptions.flow){var t=e.target.dataset.slideId;null==t||"restricted"===this.menuOptions.flow&&!e.target.classList.contains("cs-viewed")||g.trigger(y.request.NEXT_SLIDE,t)}}},{key:"traverseLinks",value:function(e){for(var t=0;t<e.length;t++){var n=e[t];i=n,(0,u.checkIsScene)(i.slideid)||this.searchResults.has(n.slideid)||(this.noSearchTerm||0<=n.displaytext.toLowerCase().indexOf(this.term))&&this.searchResults.set(n.slideid,n.displaytext),null!=n.links&&this.traverseLinks(n.links)}var i}},{key:"performSearch",value:function(e){var o=this,t=0<arguments.length&&void 0!==e?e:"";if(window.globals.HAS_SLIDE){this.term=t.toLowerCase(),this.items=null,this.noSearchTerm=""===t,this.searchResults=new Map,this.resultsEl.innerHTML="",this.slideTextEnabled=this.slideCheckEl.checked,this.notesEnabled=this.notesCheckEl.checked;var n=c.views.model.frame.navData.links;null!=n&&this.traverseLinks(n),this.hasSlideBankSlides&&void 0===this.slideBankTextBySlideId&&this.loadSlideBankSearchData();var i=function(e){e.forEach(function(e){(0<=e.text.toLowerCase().indexOf(o.term)||0<=e.title.toLowerCase().indexOf(o.term))&&o.searchResults.set(e.slideId,e.title)})},r=!this.noSearchTerm;this.slideTextEnabled&&r&&i(this.slideTextBySlideId),this.hasSlideBankSlides&&r&&i(this.slideBankTextBySlideId),this.notesEnabled&&r&&i(this.notesBySlideId);var s=this.wrapListItems?"":"no-wrap",a=p.getCurrentWindow().getCurrentSlide().absoluteId,l=0;this.searchResults.forEach(function(e,t){var n=a===t?"cs-selected":"",i=document.createElement("li"),r=w.resolvePath(t).viewed?"cs-viewed":"";i.innerHTML='\n        <div class="cs-listitem listitem '+n+" "+s+" "+r+'"\n             data-slide-id="'+t+'"\n             tabindex="'+l+'">\n          '+e+"\n        </div>\n      ",o.resultsEl.appendChild(i),l=-1})}}},{key:"onClear",value:function(){var e=this,t=this.view.parent.children,n=t.outline,i=t.search;this.outlineUl=this.outlineUl||document.querySelector("#outline-content ul"),n.setVisibility(!0),b.to(this.el,this.animationDuration,{alpha:0,onComplete:function(){b.to(e.outlineUl,e.animationDuration,{alpha:1}),e.view.setVisibility(!1),i.children.bottomDiv.el.style.opacity=1,m.isShowFocus&&n.el.focus()}}),this.term="",i.children.searchInput.el.value="",S(document.body,"search-results-active"),g.trigger(y.search.UPDATE_PANEL)}},{key:"hasListItems",value:function(){return!_.isEmpty(this.getItems())}},{key:"getItems",value:function(){return this.items=this.items||[].concat(function(e){if(Array.isArray(e)){for(var t=0,n=Array(e.length);t<e.length;t++)n[t]=e[t];return n}return Array.from(e)}(this.el.querySelectorAll(".cs-listitem"))),this.items}},{key:"activateItem",value:function(){this["locked"!==this.menuOptions.flow?"onClickLink":"onCarrotClick"]({target:this.currentItem})}},{key:"findIndexCb",value:function(e,t){return e===t}},{key:"getItemContent",value:function(){return this.currentItem}},{key:"onAfterVisible",value:function(){this.view.parent.children.outline.setVisibility(!1)}}]),A);function A(e){d(this,A);var t=function(e,t){if(!e)throw new ReferenceError("this hasn't been initialised - super() hasn't been called");return!t||"object"!=typeof t&&"function"!=typeof t?e:t}(this,(A.__proto__||Object.getPrototypeOf(A)).call(this,e));E(t,"traverseLinks","performSearch","onSlideChanged","onClear","onReset","loadSlideBankSearchData"),t.animationDuration=.2;var n=c.views.model.frame.notesData||[];return t.notesBySlideId=n.map(function(e){return new h(L(e.slideId),DS.utils.getPath(w.resolvePath(e.slideId,DS.presentation),"title"),x(e.content).trim())}),t.slideTextData=c.views.model.frame.navData.search||[],t.slideTextBySlideId=t.slideTextData.filter(function(e){return!e.slidebank}).map(function(e){return new h(L(e.slideid),DS.utils.getPath(w.resolvePath(e.slideid,DS.presentation),"title"),x(e.Text).trim())}),t.menuOptions=c.views.model.frame.controlOptions.menuOptions,t.wrapListItems=t.menuOptions.wrapListItems,t.links=c.views.model.frame.navData.outline.links,t.hasSlideBankSlides=t.slideTextData.some(function(e){return e.slidebank}),t.hasSlideBankSlides&&g.on(y.player.RESET,t.onReset),null!=t.clearEl&&t.onClickEl(t.clearEl,t.onClear),g.on(y.search.CLEAR,t.onClear),t.onClickEl(t.searchFilterEl,t.onToggleSearchOptions),t.onClick(t.onClickLink),g.on(y.window.MAIN_CHANGED,t.onSlideChanged),t}t.default=D},function(e,t,n){"use strict";Object.defineProperty(t,"__esModule",{value:!0});var i=function(e,t,n){return t&&r(e.prototype,t),n&&r(e,n),e};function r(e,t){for(var n=0;n<t.length;n++){var i=t[n];i.enumerable=i.enumerable||!1,i.configurable=!0,"value"in i&&(i.writable=!0),Object.defineProperty(e,i.key,i)}}function s(e,t,n){null===e&&(e=Function.prototype);var i=Object.getOwnPropertyDescriptor(e,t);if(void 0===i){var r=Object.getPrototypeOf(e);return null===r?void 0:s(r,t,n)}if("value"in i)return i.value;var o=i.get;return void 0!==o?o.call(n):void 0}var o,a=n(32),l=(o=a)&&o.__esModule?o:{default:o},c=n(1),u=n(29);function d(e){if(Array.isArray(e)){for(var t=0,n=Array(e.length);t<e.length;t++)n[t]=e[t];return n}return Array.from(e)}function h(e){return O(e,function(e){return"li"===e.nodeName.toLowerCase()}).slice(1).some(function(e){return T(e,"item-collapsed")})}var f=DS,p=f.detection,v=f.pubSub,b=f._,y=f.events,g=f.keyManager,m=f.resolver,w=f.windowManager,k=f.utils.prefixWithPlayer,S=f.focusManager.setFocusRectOn,_=f.globalEventHelper.addDocumentListener,C=f.dom,O=C.parentNodesOf,E=C.getParentWithClass,T=C.hasClass,x=C.addClass,L=C.removeClass,P=(function(e,t){if("function"!=typeof t&&null!==t)throw new TypeError("Super expression must either be null or a function, not "+typeof t);e.prototype=Object.create(t&&t.prototype,{constructor:{value:e,enumerable:!1,writable:!0,configurable:!0}}),t&&(Object.setPrototypeOf?Object.setPrototypeOf(e,t):e.__proto__=t)}(I,l.default),i(I,[{key:"teardown",value:function(){v.off(y.window.MAIN_CHANGED,this.onSlideChanged),v.off(y.mobile.OUTLINE_SHOWN,this.centerOnFocused),this.removeDocListeners()}},{key:"focusSelf",value:function(){this.getItems().find(function(e){return 0===e.parentNode.tabIndex}).parentNode.focus()}},{key:"onFocus",value:function(){var e=this;this.isMouseDown||(null!=this.view.parent.children.search&&p.theme.isUnified?setTimeout(function(){e.el.contains(document.activeElement)&&s(I.prototype.__proto__||Object.getPrototypeOf(I.prototype),"onFocus",e).call(e)},500):s(I.prototype.__proto__||Object.getPrototypeOf(I.prototype),"onFocus",this).call(this))}},{key:"mouseDown",value:function(){this.isMouseDown=!0}},{key:"mouseUp",value:function(){this.isMouseDown=!1}},{key:"onClickItem",value:function(e){("locked"!==this.menuOptions.flow?this.onClickLink:this.onCarrotClick)(e)}},{key:"visuallyUpdateLinks",value:function(){var n=this;this.visitedSlides.forEach(function(e){var t=n.view.children[e];null!=t&&x(t.el,"cs-viewed")})}},{key:"updateVisitedSlides",value:function(e){null!=e&&(e.forEach(this.addSlideToVisited),this.visuallyUpdateLinks())}},{key:"getNextItem",value:function(t){for(var n=this,e=this.getItems(),i=void 0,r=e.findIndex(function(e){return n.findIndexCb(e,t)});(r+=1)===e.length&&(r=0),i=e[r],h(i););return i}},{key:"getPrevItem",value:function(t){for(var n=this,e=this.getItems(),i=void 0,r=e.findIndex(function(e){return n.findIndexCb(e,t)});-1==--r&&(r=e.length-1),i=e[r],h(i););return i}},{key:"addSlideToVisited",value:function(e){var t=e.absoluteId,n=e.getScene().absoluteId;this.visitedSlides.add(n).add(t)}},{key:"isCurrentLinkParent",value:function(e,t){return e.el===this.view.children[t].el&&e.el.getAttribute("data-has-links")&&!e.el.getAttribute("data-is-scene")}},{key:"onSelectFirstSlideLink",value:function(){var e=this.view.el.querySelector("ul > li > div:not(.is-scene)");if(null!=e){var t=e.getAttribute("data-ref");this.selectLink(e,t)}}},{key:"onSlideChanged",value:function(e){if(this.addSlideToVisited(e),this.isEventOrigin)this.isEventOrigin=!1;else{var t=this.view.children[e.absoluteId];null!=t&&this.selectLink(t.el,e.absoluteId)}}},{key:"selectLink",value:function(t,n){var i=this;this.onClickLink({target:t},!0),O(t,function(e){e.classList.contains("item-collapsed")&&(i.isCurrentLinkParent(t,n)||(L(e,"item-collapsed"),e.setAttribute("aria-expanded",!0)))},function(e){return i.el===e})}},{key:"collapsibleParents",value:function(e){var t=this;return O(e,function(e){return e.classList.contains("item-collapsible")},function(e){return t.el===e})}},{key:"collapseLastItem",value:function(t){null!=this.lastExpandedEls&&this.menuOptions.autocollapse&&this.lastExpandedEls.forEach(function(e){e.contains(t)||(x(e,"item-collapsed"),e.setAttribute("aria-expanded",!1))})}},{key:"toggleScene",value:function(e){var t=T(e,"item-collapsed"),n=void 0;n=t?"remove":"add",e.classList[n]("item-collapsed"),e.setAttribute("aria-expanded",t),v.trigger(y.menuLinksListItem.TOGGLE)}},{key:"onCarrotClick",value:function(e){var t=e.target;if(T(t,"carrot")){var n=t.parentNode.parentNode;this.toggleScene(n)}}},{key:"onClickLink",value:function(e,t){var n=e.target,i=n.getAttribute("data-ref"),r=null!=i,o=(0,u.checkIsScene)(i);if("UL"!==n.nodeName)if("restricted"!==this.menuOptions.flow||t||this.visitedSlides.has(i)){if(null!=this.currentItem&&n!==this.currentItem&&(this.currentItem.tabIndex=-1,L(this.currentItem,"hover")),this.currentItem=n,(o||T(n.parentNode,"item-collapsible"))&&this.toggleScene(n.parentNode),null!=i&&(this.collapseLastItem(n),this.lastExpandedEls=this.collapsibleParents(n),Array.from(this.lastExpandedEls).forEach(function(e){var t=e.firstElementChild;i.includes(t.getAttribute("data-ref"))&&x(t,"cs-viewed")})),T(n,"listitem")){x(n,"cs-viewed");var s=this.el.querySelector(".cs-selected");null!=s&&L(s,"cs-selected"),x(n,"cs-selected")}else this.onCarrotClick({target:n});if(r&&!t){this.isEventOrigin=!0;var a=w.getCurrentWindowSlide().absoluteId;o||i==a||(v.trigger(y.request.NEXT_SLIDE,i),p.theme.isUnified&&v.trigger(y.topEllipsesPanel.HIDE)),p.deviceView.isMobile&&(v.trigger(y.tab.HIDE),(p.deviceView.isPhone||p.theme.isClassic)&&v.trigger(y.sidebar.CLOSE))}null!=this.currentItem&&null!=this.focusor&&S(this.currentItem)}else this.onCarrotClick({target:n})}},{key:"isExpanded",value:function(){return!!this.currentItem.dataset.hasLinks&&T(this.parentElement,"item-collapsed")}},{key:"onKeydown",value:function(e){var t=this.currentItem;if(g.isActionKey(e.which))this.activateItem(),g.isSpaceKey(e.which)&&e.preventDefault();else if(g.isRightKey(e.which)&&t.dataset.hasLinks)T(this.currentItem.parentNode,"item-collapsed")?this.onCarrotClick({target:this.currentItem.firstElementChild}):this.currentItem=this.getNextItem(this.getItemContent());else if(g.isDownKey(e.which))this.currentItem=this.getNextItem(this.getItemContent());else if(g.isUpKey(e.which))this.currentItem=this.getPrevItem(this.getItemContent());else if(g.isLeftKey(e.which))if(t.dataset.hasLinks&&!T(t.parentNode,"item-collapsed"))this.onCarrotClick({target:this.currentItem.firstElementChild});else{var n=E(this.currentItem,"item-collapsible");null!=n&&(this.currentItem=n.querySelector(".cs-listitem"))}else g.isHomeKey(e.which)?this.currentItem=this.getFirstItem():g.isEndKey(e.which)&&(this.currentItem=this.getLastItem());t!==this.currentItem&&(e.preventDefault(),L(t,"hover"),t.parentNode.tabIndex=-1,this.focusOnCurrent())}},{key:"focusOnCurrent",value:function(){this.centerOnFocused(),document.activeElement!==this.currentItem.parentNode&&(this.currentItem.parentNode.tabIndex=0,x(this.currentItem,"hover"),this.currentItem.parentNode.focus()),S(this.currentItem)}},{key:"hasListItems",value:function(){return!b.isEmpty(c.views.model.frame.navData.outline.links)}},{key:"getItems",value:function(){return this.links=this.links||[].concat(d(this.el.querySelectorAll(".cs-listitem"))),this.links}},{key:"activateItem",value:function(){var e="locked"!==this.menuOptions.flow&&null==this.currentItem.dataset.isScene,t=e?"onClickLink":"onCarrotClick",n=e?this.currentItem:this.currentItem.firstElementChild;this[t]({target:n})}},{key:"findIndexCb",value:function(e,t){return e===t}},{key:"getItemContent",value:function(){return this.currentItem}},{key:"getTreeRootEl",value:function(){return this.el.querySelector("ul")}},{key:"getOffsetEl",value:function(){return p.deviceView.isMobile?this.el.parentNode:this.el}},{key:"getOffsetTop",value:function(e){return p.deviceView.isMobile?b.first(O(e,function(e){return"li"===e.nodeName.toLowerCase()})).offsetTop:s(I.prototype.__proto__||Object.getPrototypeOf(I.prototype),"getOffsetTop",this).call(this,e)}},{key:"scrollToCurrent",value:function(){var t=this;p.deviceView.isMobile&&(this.currentItem=this.getItems().find(function(e){return e.getAttribute("data-ref")===t.currentSlideId})),s(I.prototype.__proto__||Object.getPrototypeOf(I.prototype),"scrollToCurrent",this).call(this)}},{key:"setDrawSlides",value:function(){var o=this;this.view.draws.forEach(function(e){function t(){var e=n.spliceNum||1,t=r.slides();i.splice.apply(i,[n.index,e].concat(d(t.map(o.createNewLink)))),n.spliceNum=t.length,o.view.updateHtml(),o.view.initChildRefs()}var n=e.link,i=e.links,r=m.resolvePath(k(n.drawid));r.on(y.draw.RESET_COMPLETE,t),null!=r.slides()&&t()})}},{key:"createNewLink",value:function(e){var t={kind:"slidelink",expand:!1,type:"slide"};return t.slideid=e.absoluteId,t.slidetitle=t.displaytext=e.get("title"),t}}]),I);function I(e){!function(e,t){if(!(e instanceof t))throw new TypeError("Cannot call a class as a function")}(this,I);var t=function(e,t){if(!e)throw new ReferenceError("this hasn't been initialised - super() hasn't been called");return!t||"object"!=typeof t&&"function"!=typeof t?e:t}(this,(I.__proto__||Object.getPrototypeOf(I)).call(this,e));return b.bindAll(t,"updateVisitedSlides","onSlideChanged","onSelectFirstSlideLink","addSlideToVisited","visuallyUpdateLinks","collapseLastItem","onClickLink","onCarrotClick","onClickItem","centerOnFocused","setDrawSlides","mouseDown","mouseUp"),t.visitedSlides=new Set,t.menuOptions=c.views.model.frame.controlOptions.menuOptions,v.once(y.resume.SET_DATA,t.updateVisitedSlides),v.on(y.window.MAIN_CHANGED,t.onSlideChanged),v.on(y.mobile.OUTLINE_SHOWN,t.centerOnFocused),v.on(y.navData.SELECT_FIRST_SLIDE_LINK,t.onSelectFirstSlideLink),t.removeDocListeners=b.flow(_("mousedown",t.mouseDown),_("mouseup",t.mouseUp)),null!=DS.presentation.getDrawPromise&&DS.presentation.getDrawPromise().then(t.setDrawSlides),t.isTopTabChild=c.views.model.topTabs.some(function(e){return"outline"===e.name}),v.on(y.navData.REFRESH_VIEW,function(){t.view.updateHtml(),t.view.update()}),t}t.default=P},function(e,t,n){"use strict";Object.defineProperty(t,"__esModule",{value:!0});var i=function(e,t,n){return t&&r(e.prototype,t),n&&r(e,n),e};function r(e,t){for(var n=0;n<t.length;n++){var i=t[n];i.enumerable=i.enumerable||!1,i.configurable=!0,"value"in i&&(i.writable=!0),Object.defineProperty(e,i.key,i)}}var o,s=n(43),a=(o=s)&&o.__esModule?o:{default:o};var l=DS,c=l.detection,u=l.pubSub,d=l.events,h=l.keyManager.isSpaceKey,f=(function(e,t){if("function"!=typeof t&&null!==t)throw new TypeError("Super expression must either be null or a function, not "+typeof t);e.prototype=Object.create(t&&t.prototype,{constructor:{value:e,enumerable:!1,writable:!0,configurable:!0}}),t&&(Object.setPrototypeOf?Object.setPrototypeOf(e,t):e.__proto__=t)}(p,a.default),i(p,[{key:"handleMobileLinks",value:function(){var t=this;c.device.isMobile&&(this.el.addEventListener("touchstart",function(e){t.startScroll=t.el.scrollTop}),this.getItems().forEach(function(e){e.addEventListener("touchend",t.onTouchEnd.bind(t))}))}},{key:"wasScrolled",value:function(){return 2<Math.abs(this.startScroll-this.el.scrollTop)}},{key:"onTouchEnd",value:function(e){var t=e.currentTarget.dataset.url;null==t||this.wasScrolled()||DS.windowOpen.open({url:t})}},{key:"onClickItem",value:function(){}},{key:"hasListItems",value:function(){return 0<(this.model.resourceData.resources||[]).length}},{key:"getItems",value:function(){return this.items=this.items||[].concat(function(e){if(Array.isArray(e)){for(var t=0,n=Array(e.length);t<e.length;t++)n[t]=e[t];return n}return Array.from(e)}(this.el.querySelectorAll(".resource a"))),this.items}},{key:"activateItem",value:function(e){h(e.keyCode)&&DS.windowOpen.open({url:this.currentItem.dataset.url})}},{key:"getOffsetTop",value:function(){return this.currentItem.offsetTop}},{key:"getFocusRectTarget",value:function(){return this.currentItem.parentNode}}]),p);function p(e){!function(e,t){if(!(e instanceof t))throw new TypeError("Cannot call a class as a function")}(this,p);var t=function(e,t){if(!e)throw new ReferenceError("this hasn't been initialised - super() hasn't been called");return!t||"object"!=typeof t&&"function"!=typeof t?e:t}(this,(p.__proto__||Object.getPrototypeOf(p)).call(this,e));return t.handleMobileLinks(),u.on(d.resources.REFRESH_VIEW,function(){t.view.updateHtml(),t.view.update()}),t}t.default=f},function(e,t,n){"use strict";Object.defineProperty(t,"__esModule",{value:!0});var i=function(e,t,n){return t&&r(e.prototype,t),n&&r(e,n),e};function r(e,t){for(var n=0;n<t.length;n++){var i=t[n];i.enumerable=i.enumerable||!1,i.configurable=!0,"value"in i&&(i.writable=!0),Object.defineProperty(e,i.key,i)}}var o,s=n(3),a=(o=s)&&o.__esModule?o:{default:o},l=n(1);var c=/color:#ffffff/gi,u=DS,d=u.detection,h=u.events,f=u.focusManager,p=u.pubSub,v=u.utils,b=u.slideObjectUtils,y=(function(e,t){if("function"!=typeof t&&null!==t)throw new TypeError("Super expression must either be null or a function, not "+typeof t);e.prototype=Object.create(t&&t.prototype,{constructor:{value:e,enumerable:!1,writable:!0,configurable:!0}}),t&&(Object.setPrototypeOf?Object.setPrototypeOf(e,t):e.__proto__=t)}(g,a.default),i(g,[{key:"onHamburgerToggle",value:function(e){this.forceScrollToTop&&!e&&(this.getScrollElement().scrollTop=0,this.forceScrollToTop=!1)}},{key:"onFocus",value:function(){this.el.focus(),f.setFocusRectOn(this.el.parentNode)}},{key:"focusSelf",value:function(){this.onFocus()}},{key:"handleTab",value:function(){return this.el.parentElement.focus(),!0}},{key:"onSlideChanged",value:function(t){var e=(this.model.notesData||[]).find(function(e){return v.stripPlayer(t.absoluteId)===e.slideId});null!=this.titleEl&&(this.titleEl.innerHTML=t.get("title"));var n=null==e?"":e.content;d.deviceView.isClassicMobile&&(n=n.replace(c,"color:#515557")),this.contentEl.innerHTML=n,p.trigger(h.transcript.CHANGED),b.activeMobileMenuItem(n,"no-transcript"),this.scrollToTop()}},{key:"scrollToTop",value:function(){d.deviceView.isDesktop?this.view.el.scrollTop=0:d.theme.isClassic?0===this.getScrollElement().scrollTop?this.forceScrollToTop=!0:this.getScrollElement().scrollTop=0:l.views.getNamespace(this.view.nameSpace).sidebar.collapsed?this.forceScrollToTop=!0:this.getScrollElement().scrollTop=0}},{key:"getScrollElement",value:function(){return d.deviceView.isClassicMobile?this.view.parent.el:this.view.el}},{key:"getViewBox",value:function(){return this.view.parent.getBox()}},{key:"teardown",value:function(){p.off(h.window.MAIN_CHANGED,this.onSlideChanged.bind(this)),d.deviceView.isClassicMobile?p.off(h.mobile.NOTES_SHOWN,this.onHamburgerToggle.bind(this,!1)):d.deviceView.isUnifiedMobile&&p.off(h.hamburger.TOGGLE,this.onHamburgerToggle.bind(this))}}]),g);function g(e){!function(e,t){if(!(e instanceof t))throw new TypeError("Cannot call a class as a function")}(this,g);var t=function(e,t){if(!e)throw new ReferenceError("this hasn't been initialised - super() hasn't been called");return!t||"object"!=typeof t&&"function"!=typeof t?e:t}(this,(g.__proto__||Object.getPrototypeOf(g)).call(this,e));return p.on(h.window.MAIN_CHANGED,t.onSlideChanged.bind(t)),d.deviceView.isClassicMobile?p.on(h.mobile.NOTES_SHOWN,t.onHamburgerToggle.bind(t,!1)):d.deviceView.isUnifiedMobile&&p.on(h.hamburger.TOGGLE,t.onHamburgerToggle.bind(t)),t.forceScrollToTop=!1,t}t.default=y},,function(e,t,n){"use strict";Object.defineProperty(t,"__esModule",{value:!0});var i=function(e,t,n){return t&&r(e.prototype,t),n&&r(e,n),e};function r(e,t){for(var n=0;n<t.length;n++){var i=t[n];i.enumerable=i.enumerable||!1,i.configurable=!0,"value"in i&&(i.writable=!0),Object.defineProperty(e,i.key,i)}}var o,s=n(3),a=(o=s)&&o.__esModule?o:{default:o};var l=DS,c=l.pubSub,u=l.captionsManager,d=l.events.captions,h=d.SHOW_BUTTON,f=d.HIDE_BUTTON,p=d.ENABLED,v=d.ENABLE,b=l.detection.theme.isUnified,y=(function(e,t){if("function"!=typeof t&&null!==t)throw new TypeError("Super expression must either be null or a function, not "+typeof t);e.prototype=Object.create(t&&t.prototype,{constructor:{value:e,enumerable:!1,writable:!0,configurable:!0}}),t&&(Object.setPrototypeOf?Object.setPrototypeOf(e,t):e.__proto__=t)}(g,a.default),i(g,[{key:"onVisibilityChanged",value:function(e){this.view.setVisibility(e,!0),this.view.childVisibilityChanged(),this.toggle=u.isCaptionEnabled(),this.updateBtn()}},{key:"onCaptionsEnabled",value:function(e){this.toggle=e,this.updateBtn()}},{key:"updateBtn",value:function(){var e=this.toggle?"add":"remove";this.view.el.classList[e]("cs-tabs","cs-selected"),this.view.el.setAttribute("aria-pressed",this.toggle),b&&this.view.updateHtml()}},{key:"onClickCaptions",value:function(){this.toggleCaptions()}},{key:"toggleCaptions",value:function(){this.toggle=!this.toggle,c.trigger(v,this.toggle),this.updateBtn()}},{key:"teardown",value:function(){c.off(h),c.off(f),c.off(p)}}]),g);function g(e){!function(e,t){if(!(e instanceof t))throw new TypeError("Cannot call a class as a function")}(this,g);var t=function(e,t){if(!e)throw new ReferenceError("this hasn't been initialised - super() hasn't been called");return!t||"object"!=typeof t&&"function"!=typeof t?e:t}(this,(g.__proto__||Object.getPrototypeOf(g)).call(this,e));return t.onClick(t.onClickCaptions),t.toggle=!1,c.on(h,function(e){return t.onVisibilityChanged(!0)}),c.on(f,function(e){return t.onVisibilityChanged(!1)}),c.on(p,t.onCaptionsEnabled.bind(t)),t}t.default=y},function(e,t,n){"use strict";Object.defineProperty(t,"__esModule",{value:!0});var i=function(e,t,n){return t&&r(e.prototype,t),n&&r(e,n),e};function r(e,t){for(var n=0;n<t.length;n++){var i=t[n];i.enumerable=i.enumerable||!1,i.configurable=!0,"value"in i&&(i.writable=!0),Object.defineProperty(e,i.key,i)}}var o,s=n(3),a=(o=s)&&o.__esModule?o:{default:o},l=n(1);var c=DS,u=c.dom,d=u.addClass,h=u.removeClass,f=c.appState,p=c.scaler,v=c.shortcutManager,b=c.events,y=c.focusManager,g=c.pubSub,m=(function(e,t){if("function"!=typeof t&&null!==t)throw new TypeError("Super expression must either be null or a function, not "+typeof t);e.prototype=Object.create(t&&t.prototype,{constructor:{value:e,enumerable:!1,writable:!0,configurable:!0}}),t&&(Object.setPrototypeOf?Object.setPrototypeOf(e,t):e.__proto__=t)}(w,a.default),i(w,[{key:"togglePanel",value:function(){this.isOpen?this.hidePanel():this.showPanel()}},{key:"showPanel",value:function(){this.isOpen=!0,d(this.el,"open"),this.view.updatePanelPosition(),this.settingsBtnEl.setAttribute("aria-expanded",!0),null!=this.view.updatePanelDepth&&this.view.updatePanelDepth(!0)}},{key:"hidePanel",value:function(){this.isOpen=!1,h(this.el,"open"),this.settingsBtnEl.setAttribute("aria-expanded",!1),null!=this.view.updatePanelDepth&&this.view.updatePanelDepth(!1)}},{key:"onBlur",value:function(e){null!=e&&this.isOpen&&!this.el.contains(e.relatedTarget)&&(this.hidePanel(),function e(t,n,i){null===t&&(t=Function.prototype);var r=Object.getOwnPropertyDescriptor(t,n);if(void 0===r){var o=Object.getPrototypeOf(t);return null===o?void 0:e(o,n,i)}if("value"in r)return r.value;var s=r.get;return void 0!==s?s.call(i):void 0}(w.prototype.__proto__||Object.getPrototypeOf(w.prototype),"onBlur",this).call(this))}},{key:"updateToggle",value:function(e,t){t?(d(e,"toggle-on"),h(e,"toggle-off")):(d(e,"toggle-off"),h(e,"toggle-on")),e.querySelector("button").setAttribute("aria-checked",t)}},{key:"onAccessibleTextChanged",value:function(e){this.accTextOn=e,this.updateToggle(this.acctextSwitchEl,this.accTextOn)}},{key:"onKeyboardShortcutsChanged",value:function(e){this.updateToggle(this.shortcutsSwitchEl,e)}},{key:"toggleAccessibleText",value:function(){this.accTextOn=!this.accTextOn,this.updateToggle(this.acctextSwitchEl,this.accTextOn),f.onToggleAccessibleText(this.accTextOn)}},{key:"onZoomModeChanged",value:function(){this.updateToggle(this.zoomSwitchEl,p.zoomMode)}},{key:"toggleZoomMode",value:function(){p.enableZoomMode(!p.zoomMode),this.updateToggle(this.zoomSwitchEl,p.zoomMode),y.setFocusRectOn(this.zoomSwitchEl.querySelector("button"))}},{key:"toggleShortcuts",value:function(){v.enableShortcuts(!v.enabled),this.updateToggle(this.shortcutsSwitchEl,v.enabled)}},{key:"toggleCaptions",value:function(){l.views.getNamespace("_frame").captions.viewLogic.toggleCaptions(),this.view.updateHook()}},{key:"resetTimeline",value:function(){l.views.getNamespace("_frame").reset.viewLogic.resetTimeline()}},{key:"teardown",value:function(){f.off(b.player.ACCESSIBLE_TEXT_CHANGED,this.onAccessibleTextChanged),g.off(b.window.ZOOM_MODE_CHANGED,this.onZoomModeChanged)}},{key:"onFocus",value:function(e){var t=e.target;if(this.el.contains(t))return y.setFocusRectOn(t),this.isFocused=!1}}]),w);function w(e){!function(e,t){if(!(e instanceof t))throw new TypeError("Cannot call a class as a function")}(this,w);var t=function(e,t){if(!e)throw new ReferenceError("this hasn't been initialised - super() hasn't been called");return!t||"object"!=typeof t&&"function"!=typeof t?e:t}(this,(w.__proto__||Object.getPrototypeOf(w)).call(this,e));return DS._.bindAll(t,"onAccessibleTextChanged","onZoomModeChanged","onKeyboardShortcutsChanged"),t.onClickEl(t.settingsBtnEl,t.togglePanel),null!=t.shortcutsSwitchEl&&(t.onClickEl(t.shortcutsSwitchEl,t.toggleShortcuts),DS.pubSub.on(b.player.ENABLE_KEYBOARD_SHORTCUTS,t.onKeyboardShortcutsChanged)),null!=t.captionsButtonEl&&t.onClickEl(t.captionsButtonEl,t.toggleCaptions),null!=t.resetButtonEl&&t.onClickEl(t.resetButtonEl,t.resetTimeline),null!=t.acctextSwitchEl&&(t.onClickEl(t.acctextSwitchEl,t.toggleAccessibleText),f.on(b.player.ACCESSIBLE_TEXT_CHANGED,t.onAccessibleTextChanged)),null!=t.zoomSwitchEl&&(t.onClickEl(t.zoomSwitchEl,t.toggleZoomMode),g.on(b.window.ZOOM_MODE_CHANGED,t.onZoomModeChanged)),t}t.default=m},function(e,t,n){"use strict";Object.defineProperty(t,"__esModule",{value:!0});var r=function(e,t){if(Array.isArray(e))return e;if(Symbol.iterator in Object(e))return function(e,t){var n=[],i=!0,r=!1,o=void 0;try{for(var s,a=e[Symbol.iterator]();!(i=(s=a.next()).done)&&(n.push(s.value),!t||n.length!==t);i=!0);}catch(e){r=!0,o=e}finally{try{!i&&a.return&&a.return()}finally{if(r)throw o}}return n}(e,t);throw new TypeError("Invalid attempt to destructure non-iterable instance")},i=function(e,t,n){return t&&o(e.prototype,t),n&&o(e,n),e};function o(e,t){for(var n=0;n<t.length;n++){var i=t[n];i.enumerable=i.enumerable||!1,i.configurable=!0,"value"in i&&(i.writable=!0),Object.defineProperty(e,i.key,i)}}var s,a=n(3),l=(s=a)&&s.__esModule?s:{default:s},c=n(1);function u(e,t,n){return t in e?Object.defineProperty(e,t,{value:n,enumerable:!0,configurable:!0,writable:!0}):e[t]=n,e}var d=DS,h=d.detection,f=d.events,p=d.pubSub,v=(d.utils,d.svgUtils),b=d._.bindAll,y={remaining:function(e,t){return DS.utils.formatSecondsAsTime(t-e,!0)},totalelapsed:function(e,t){return[e,t].map(function(e){return DS.utils.formatSecondsAsTime(e,!0)}).join(" / ")},elapsed:function(e){return DS.utils.formatSecondsAsTime(e,!0)},none:function(){return""}},g=(function(e,t){if("function"!=typeof t&&null!==t)throw new TypeError("Super expression must either be null or a function, not "+typeof t);e.prototype=Object.create(t&&t.prototype,{constructor:{value:e,enumerable:!1,writable:!0,configurable:!0}}),t&&(Object.setPrototypeOf?Object.setPrototypeOf(e,t):e.__proto__=t)}(m,l.default),i(m,[{key:"teardown",value:function(){var e;p.off((u(e={},f.timer.SHOW,this.onShow),u(e,f.timer.HIDE,this.onHide),e))}},{key:"onTick",value:function(e,t,n){this.view.children.timerText.el.innerHTML=y[this.timeFormat](t,n),h.deviceView.isClassicMobile||this.view.children.timerPath.el.setAttributeNS(null,"d",v.wheelPath(9,9,9,0,360*(1-e)))}},{key:"onShow",value:function(e){null!=this.currentTimer&&this.onHide(),this.currentTimer=e,this.currentTimer.on("tick",this.onTick),this.toggleVisibility(!0),window.requestAnimationFrame(DS.pubSub.trigger.bind(DS.pubSub,DS.events.timer.SHOWN))}},{key:"onHide",value:function(){null!=this.currentTimer&&(this.currentTimer.off("tick",this.onTick),this.currentTimer=null,window.requestAnimationFrame(DS.pubSub.trigger.bind(DS.pubSub,DS.events.timer.HIDDEN))),this.toggleVisibility(!1)}},{key:"toggleVisibility",value:function(e){var t=r(e?["add","remove"]:["remove","add"],2),n=t[0],i=t[1];document.body.classList[n]("timer-shown"),this.el.classList[i]("hidden"),this.el.classList[n]("shown"),this.view.setVisibility(e),this.view.parent.updateChildren(!0)}},{key:"onFocus",value:function(){var e=this.view.children.timerText.el.getBoundingClientRect(),t=e.left,n=e.top,i=e.width,r=e.height;t-=8,n-=8,i+=37,r+=12,DS.focusManager.setFocusRectOn(this.el,{left:t,top:n,width:i,height:r})}}]),m);function m(e){var t;!function(e,t){if(!(e instanceof t))throw new TypeError("Cannot call a class as a function")}(this,m);var n=function(e,t){if(!e)throw new ReferenceError("this hasn't been initialised - super() hasn't been called");return!t||"object"!=typeof t&&"function"!=typeof t?e:t}(this,(m.__proto__||Object.getPrototypeOf(m)).call(this,e));return b(n,"onShow","onHide","onTick"),p.on((u(t={},f.timer.SHOW,n.onShow),u(t,f.timer.HIDE,n.onHide),t)),n.timeFormat=h.deviceView.isClassicMobile?"remaining":c.views.model.sidebarOpts.timeFormat,n}t.default=g},,function(e,t,n){"use strict";n(1).views.def("captionContainer",function(){return{attrs:{class:"caption-container"},z:2,w:"100%",h:"100%",add:!0}})},,,,,,,,,,,,,,,,,,,,,,,,,,,function(e,t,n){"use strict";Object.defineProperty(t,"__esModule",{value:!0});var i=function(e,t,n){return t&&r(e.prototype,t),n&&r(e,n),e};function r(e,t){for(var n=0;n<t.length;n++){var i=t[n];i.enumerable=i.enumerable||!1,i.configurable=!0,"value"in i&&(i.writable=!0),Object.defineProperty(e,i.key,i)}}var o,s=n(3),a=(o=s)&&o.__esModule?o:{default:o};n(1);var l=DS,c=l._,u=l.pubSub,d=l.detection,h=l.globalEventHelper,f=(h.addDocumentListener,h.removeDocumentListener,l.keyManager.isTabKey,l.playerGlobals),p=(function(e,t){if("function"!=typeof t&&null!==t)throw new TypeError("Super expression must either be null or a function, not "+typeof t);e.prototype=Object.create(t&&t.prototype,{constructor:{value:e,enumerable:!1,writable:!0,configurable:!0}}),t&&(Object.setPrototypeOf?Object.setPrototypeOf(e,t):e.__proto__=t)}(v,a.default),i(v,[{key:"getFirstChild",value:function(){return c.first(this.view.children)}},{key:"focusChild",value:function(){this.getFirstChild().viewLogic.focusSelf()}},{key:"onFocus",value:function(){}},{key:"onBlur",value:function(e){f.presentation.isPreview()&&!window.globals.HAS_SLIDE||d.deviceView.isDesktop&&null!=this.view.lnk&&this.isTargetOutsidePanel(e.relatedTarget)&&this.view.lnk.viewLogic.hidePanel()}},{key:"isTargetOutsidePanel",value:function(e){return!this.el.contains(e)&&c.camelCase(e.id)!==this.view.lnk.nameKey&&c.camelCase(e.parentElement.id)!==this.view.lnk.nameKey}},{key:"onShow",value:function(e){var t=e+"Panel";if(this.view.nameKey===t){var n=this.view.parent.children,i=this.getFirstChild();for(var r in n)-1<r.indexOf("Panel")&&n[r].viewLogic.onHide();this.el.style.display="block",null!=i.onPanelVisible&&i.onPanelVisible()}}},{key:"onHide",value:function(){this.el.style.display="none"}},{key:"isTopLink",value:function(){return null!=this.view.tabsId}},{key:"getTopTabsView",value:function(){return this.view.lnk.parent.parent}},{key:"teardown",value:function(){u.off(DS.events.tab.SHOW,this.onShow)}}]),v);function v(e){!function(e,t){if(!(e instanceof t))throw new TypeError("Cannot call a class as a function")}(this,v);var t=function(e,t){if(!e)throw new ReferenceError("this hasn't been initialised - super() hasn't been called");return!t||"object"!=typeof t&&"function"!=typeof t?e:t}(this,(v.__proto__||Object.getPrototypeOf(v)).call(this,e));return c.bindAll(t,"onShow"),u.on(DS.events.tab.SHOW,t.onShow),t}t.default=p},function(e,t,n){"use strict";Object.defineProperty(t,"__esModule",{value:!0}),t.panelContentMap=void 0;var i=n(236),r=n(256),o=n(257),s=n(258);t.panelContentMap={outline:i.outlineSearch,resources:r.resources,glossary:o.glossary,transcript:s.transcript}},function(e,t,n){"use strict";Object.defineProperty(t,"__esModule",{value:!0}),t.createLinks=void 0;var v=n(1),b=i(n(106)),y=i(n(261)),g=i(n(262)),m=(n(4),n(107)),w=i(n(27));function i(e){return e&&e.__esModule?e:{default:e}}function k(){return"\n    .top-tab:before {\n      box-shadow: 0px 0px 0px 1px "+w.default.getColor(DS.constants.refs.FRAME,".cs-separator .cs-diva","background-color",".cs-base")+",\n        1px 0px 0px 1px "+w.default.getColor(DS.constants.refs.FRAME,".cs-separator .cs-divb","background-color",".cs-base")+";\n    }\n  "}var o=DS.utils.getPath,S=DS.constants.refs.FRAME,C="separator-style",s=!1;t.createLinks=function(h){function r(e,t,n,i){var r="customlink"===n.name,o=void 0,s=void 0,a=void 0,l=void 0;l=r?(s=y.default,o=n.properties.title,a="link"+h.dir+i,"custom-link"):(s=g.default,o=t.getString(n.name),a=n.name+"Link","panel-link");var c=w.default.getColor(e,".cs-topmenu-item.active .cs-tab","border-top-color",".cs-base"),u={id:a,class:"topmenu-item cs-topmenu-item cs-tabs top-tab "+l,tabindex:0};r||(u["aria-controls"]=a+"Panel",u["aria-expanded"]=!1);var d=v.views.def(a,s,{selectedBorderColor:c,attrs:u,model:Object.assign(n,{idx:i}),isTopLink:!0,calcTextSize:!0,noUpdate:!0,contentStyle:{top:"8%"},tag:"button",html:function(){return'<span class="cs-tab">'+o+"</span>"},wPad:14,overflow:"visible",y:function(){return this.parent.h-this.h-9},w:"fit-to-text-w",h:"fit-to-text-h",z:2,border:"1px solid rgba(0, 0, 0, 0)",minH:23,updateHook:function(){if(_.isFunction(this.viewLogic.scaleProps)&&this.viewLogic.scaleProps(),DS.playerGlobals.presentation.isPreview()&&!window.globals.HAS_SLIDE){var e=document.querySelector("style#"+C);null!=e&&(e.innerHTML=k())}}});d.init(),v.views.getNamespace(S)[h.id].append(d),r||function(e,t,n){var i=n.name+"Panel",r="linksRight"===h.id,o=v.views.getNamespace(e),s=o.topBar,a=(o.frame,o.sidebar,o.slide,o.wrapper,o.linksLeft,w.default.getColor(e,".cs-topmenu-item.active .cs-panel","border-top-color",".cs-base")),l=v.views.def(i,b.default,{attrs:{id:i,class:"cs-topmenu-item topmenu-item active cs-menu cs-panel panel topmenu-panel-align-"+(r?"right":"left"),tabIndex:-1},style:{borderColor:a},w:302,h:438,z:1,visible:!1,lnk:t,childWidth:300,childHeight:436,tabsId:f,overflow:"visible",x:function(){var e=t.x;return e+p.x>s.w/2&&(e=e+t.w-this.w),e},y:function(){return t.y+t.h},updateHook:function(){this.updateChildren(!0)}});l.init(),v.views.getNamespace(S)[h.id].append(l),t.panel=l;var c=m.panelContentMap[n.name];null!=c&&(c.init(),l.append(c))}(e,d,n)}var t=h.id,f=void 0,p=v.views.def(t,function(e){v.views.getNamespace(e).title,v.views.model;return{attrs:{id:f=t,tabindex:-1},overflow:"visible",w:"50%",x:h.x,y:0,h:"100%",z:5,childDef:function(){!function(){if(!s){s=!0;var e=document.createElement("style");e.id=C,document.body.appendChild(e),e.innerHTML=k()}}(),n(v.views.model,e)},updateHook:h.updateHook}}),n=function(n,i){o(n,h.linkListName,[]).forEach(function(e,t){r(i,n,e,t)})}}},function(e,t,n){"use strict";var i,r=n(1),o=n(20),s=(n(4),n(31)),a=(i=s)&&i.__esModule?i:{default:i};var l=DS.utils;l.pxify,l.scaleVal;r.views.def("prev",a.default,function(){var e=r.views.model,t=r.views.model,n=t.dir,i=t.rtl;return{tag:"button",attrs:{id:"prev",class:"cs-button btn",tabindex:0,"aria-label":e.getString(i?"acc_next":"acc_previous")},html:n([(0,o.getIcon)(i?"next":"prev")(),e.getString("prev")]).join("\n"),calcTextSize:!0,w:"fit-to-text-w",y:"vertical-center",padLeft:i?0:8,padRight:i?8:0,minW:71,minH:30}})},function(e,t,n){"use strict";var i,r=n(1),o=n(20),s=n(31),a=(i=s)&&i.__esModule?i:{default:i};var l=DS.utils;l.pxify,l.scaleVal;r.views.def("next",a.default,function(){var e=r.views.model,t=r.views.model,n=t.dir,i=t.rtl;return{tag:"button",attrs:{id:"next",class:"cs-button btn","aria-label":e.getString(i?"acc_previous":"acc_next"),tabindex:0},html:n([e.getString("next"),(0,o.getIcon)(i?"prev":"next")()]).join("\n"),calcTextSize:!0,padRight:i?0:8,padLeft:i?8:0,w:"fit-to-text-w",y:"vertical-center",minW:71,minH:30}})},function(e,t,n){"use strict";var i,r=n(1),o=n(31),s=(i=o)&&i.__esModule?i:{default:i};var a="submit";r.views.def(a,s.default,function(){var e=r.views.model;return{tag:"button",attrs:{id:a,class:"cs-button btn","aria-label":e.getString("acc_submit"),tabindex:0},html:""+r.views.model.getString(a),overflow:"visible",w:"fit-to-text-w",y:"vertical-center",calcTextSize:!0,minW:71,minH:30,noUpdate:!0}})},function(e,t,n){"use strict";var o=n(1);function s(e,t,n){return t in e?Object.defineProperty(e,t,{value:n,enumerable:!0,configurable:!0,writable:!0}):e[t]=n,e}var a="lightBoxWrapper",i=DS,l=i.utils.scaleVal,c=i.scaler;o.views.def(a,function(e){var t,n=o.views.model,i=n.frame.fontscale,r=n.preso.display().windows().findWhere({id:e});return s(t={attrs:{id:a,class:"cs-base cs-"+n.frame.default_layout+" fn-"+n.frame.default_layout},style:{fontSize:l(i)+"%"}},"style",{transformOrigin:"0px 0px",transform:"translate(-50%, -50%)",background:"black"}),s(t,"dimScale",function(){return c.getScale()}),s(t,"overflow","visible"),s(t,"w",r.get("width")),s(t,"h",r.get("height")),s(t,"x",function(){return(window.innerWidth-l(this.w))/2}),s(t,"y",function(){return(window.innerHeight-l(this.h))/2}),s(t,"updateHook",function(){this.el.style.fontSize=l(i)+"%"}),s(t,"add",!0),t})},function(e,t,n){"use strict";var i,r=n(1),o=n(30),s=(i=o)&&i.__esModule?i:{default:i};var a=DS.constants.LIGHTBOX_SCALAR,l="lightBoxSlide";r.views.def(l,s.default,function(){var e=r.views.model;return{attrs:{class:l,"aria-labelledby":"slide-label-lightbox",role:"dialog","aria-modal":!0,tabindex:-1},origin:"0 0",w:e.slideWidth*a,h:e.slideHeight*a,x:function(){return(this.parent.w-this.w)/2},y:function(){return this.x},z:1,bgColor:"black",add:!0,html:'<div id="slide-label-lightbox" data-ref="label" aria-live="polite"></div><div class="slide-container"></div>',childViews:["captionContainer"],updateHook:function(){this.children.captionContainer.update()},winScale:function(){return DS.scaler.getScale()*a}}})},function(e,t,n){"use strict";var i=n(1),r="lightBox",o=DS.utils,s=o.scaleVal,a=o.pxify;i.views.def(r,function(){return{attrs:{class:r+" cs-base"},x:0,y:0,w:"100%",h:"100%",border:a(s(4))+" solid black",offsets:{l:4,t:4},overflow:"visible",contentStyle:{width:"100%",height:"100%"},updateHook:function(){this.el.style.borderWidth=a(s(4))}}})},function(e,t,n){"use strict";var i,r=n(1),o=n(20),s=n(44),a=(i=s)&&i.__esModule?i:{default:i};var l="lightBoxClose";DS.utils.scaleVal;r.views.def(l,a.default,function(e){var t={windowId:e};return{tag:"button",attrs:{id:l,tabindex:0,"aria-label":DS.stringTabler.getString("close")},html:(0,o.getIcon)("close"),y:function(){return-this.h/2+2},x:function(){return this.parent.w-this.w/2-2},model:t,w:20,h:20}})},function(e,t,n){"use strict";function i(e){return e/o.getScale()}var r=n(1),o=DS.scaler;r.views.def("visibleOverlay",function(){return{attrs:{class:"visible-overlay"},x:0,y:0,w:function(){return i(window.innerWidth)},h:function(){return i(window.innerHeight)},position:"fixed",bgColor:"rgba(0, 0, 0, 0.4)",add:!0}})},,,,,,,,,,,,,,,,,,,,,,,,,,,,,,,,,,,,,,,,,,,,,,,,,,,,,,,,,,,,,,,,,,,,,,,,,,,,,,,,,,,,,,,,,,,,,,,,,,,,,,,function(e,t,n){"use strict";var i,r=n(61),o=n(220),s=n(280),a=n(281),l=n(283),c=n(287);function u(e,t,n){return t in e?Object.defineProperty(e,t,{value:n,enumerable:!0,configurable:!0,writable:!0}):e[t]=n,e}var d=(u(i={},o.nameSpace,o.render),u(i,s.nameSpace,s.render),u(i,a.nameSpace,a.render),u(i,l.nameSpace,l.render),u(i,c.nameSpace,c.render),i);(0,r.initPlayer)(d,"html5/data/js/frame.js")},function(e,t,n){"use strict";Object.defineProperty(t,"__esModule",{value:!0}),t.render=t.nameSpace=void 0;var i,g=n(1),m=n(29),r=n(221),w=(i=r)&&i.__esModule?i:{default:i};function k(e){if(Array.isArray(e)){for(var t=0,n=Array(e.length);t<e.length;t++)n[t]=e[t];return n}return Array.from(e)}n(222),n(224),n(225),n(227),n(228),n(229),n(230),n(231),n(232),n(233),n(235),n(259),n(260),n(263),n(264),n(265),n(266),n(267),n(268),n(270),n(271),n(272),n(273),n(274),n(109),n(110),n(111),n(276),n(79),n(278);var S=t.nameSpace=DS.constants.refs.FRAME,o=DS,C=o.pubSub,O=o.events,E=o.scaler;t.render=function(a){function t(t){return function(e){return e.name===t}}function l(e){return!n.some(t(e))&&!i.some(t(e))}function e(e,t){if(t===S){var n=(s=e,(o=a).sidebarOpts.sidebarEnabled&&(0,m.getHasTabs)(o.sidebarTabs,s)||o.sidebarOpts.logoEnabled),i=(0,m.getHasTabs)([].concat(k(a.topTabsRight),k(a.topTabsLeft)),e),r={playbackControls:e.seekbar,next:e.next,prev:e.previous,submit:e.submit,skipnav:n||i,volume:e.volume,glossaryTab:e.glossary,glossaryPanel:e.glossary&&l("glossary"),glossaryLink:e.glossary,resourcesTab:e.resources,resourcesPanel:e.resources&&l("resources"),resourcesLink:e.resources,outlineTab:e.outline.enabled,outlinePanel:e.outline.enabled&&l("outline"),outlineLink:e.outline.enabled,search:e.outline.search,transcriptTab:e.transcript,transcriptPanel:e.transcript&&l("transcript"),transcriptLink:e.transcript,sidebar:n,bottomBar:a.bottomBarOpts.bottomBarEnabled};g.views.resetStates(S),g.views.updateVisibility(r,S),g.views.update(p)}var o,s}var n=a.topTabsLeft,i=a.topTabsRight,r=a.sidebarOpts,o=r.timeEnabled,s=r.logoEnabled,c=r.html5_logo_url,u=r.logoPlaceholderText,d=a.frame.controlOptions.controls,h=d.closed_captions,f=d.settings,p=g.views.tree(S,[{wrapper:[{frame:["slide",a.frame.skip_nav_enabled?"skipnav":null,{bottomBar:DS.flagManager.settingsControlEnabled?[{playbackControls:["playPause","seek","reset"]},{miscControls:["volume"].concat(k(h?["captions"]:[]),k(f?["settings"]:[]))},{navControls:["prev","next","submit"]}]:[{navControls:["submit","next","prev"]},{playbackControls:["reset","seek","playPause"]},{miscControls:[].concat(k(h?["captions"]:[]),["volume"])}]},{sidebar:[].concat(k(s&&(c||u)?["logo"]:[]),["tabs","sidebarPanels"])},{topBar:["title",{topTabs:["linksLeft","linksRight"]}].concat(k(o?["timer"]:[]))}]},"startoverlay"]},window.globals.HAS_SLIDE?"slideLoaderOverlay":null]);C.on(O.frameModel.LAYOUT_CHANGED,e);function v(e){var t=e.kind,n=e.name,i=e.visible,r=e.enable,o="enable_window_control"===t?"getTopNameSpace":"getFrameNameSpace";"previous"===n&&(n="prev");var s=g.views[o]()[n];null!=s&&("set_window_control_visible"===t?(s.setVisibility(i),s.childVisibilityChanged()):s.setEnabled(r))}C.on(O.navcontrols.CHANGED,v);var b=new w.default(a);b.update();var y=E.isShowAll()?function(){b.update()}:_.noop;return{all:function(){g.views.update(p),y()},resize:function(){g.views.update(p),y()},rerender:function(){g.views.update(p,!0),y(),g.views.nameSpaces[S].wrapper.updateChildren(!0),DS.renderEngine.createWindowFor()},destroy:function(){C.off(O.navcontrols.CHANGED,v),C.off(O.frameModel.LAYOUT_CHANGED,e),g.views.nameSpaces[S].topLevelElements.forEach(function(e){return e.destroy()})}}}},function(e,t,n){"use strict";Object.defineProperty(t,"__esModule",{value:!0});var i=function(e,t,n){return t&&r(e.prototype,t),n&&r(e,n),e};function r(e,t){for(var n=0;n<t.length;n++){var i=t[n];i.enumerable=i.enumerable||!1,i.configurable=!0,"value"in i&&(i.writable=!0),Object.defineProperty(e,i.key,i)}}var o=n(4);function s(e){return d(u(e,!1))}function a(e){return d(u(e))}function l(e){return"scale("+u(e,!1)+")"}var c=DS.utils,u=c.scaleVal,d=c.pxify,h=void 0,f=(i(p,[{key:"calcStyles",value:function(){return"\n      .cs-"+this.model.frame.default_layout+".cs-base {\n        border-width: "+s(1)+" !important;\n      }\n\n      #frame {\n        border-radius: "+a(10)+";\n      }\n\n      .btn {\n        border-radius: "+s(o.BTN_RADIUS)+";\n      }\n\n      #nav-controls .btn svg,\n      #light-box-bottom .btn svg {\n        width: "+a(8)+";\n        height: "+a(11)+";\n      }\n\n      #reset svg {\n        width: "+a(18)+";\n        height: "+a(16)+";\n      }\n\n      .search-heading {\n        padding: "+a(10)+";\n        margin: 0;\n        padding-bottom: "+a(12)+";\n      }\n\n      #outline-search {\n        padding: "+a(10)+'\n      }\n\n      .search input[type="search"] {\n        height: '+a(28)+";\n        width: calc(100% - "+a(25)+");\n        border-top-left-radius: "+s(4)+";\n        border-bottom-left-radius: "+s(4)+";\n      }\n\n      #outline-search button {\n        width: "+a(25)+";\n        height: "+a(28)+";\n        border-top-right-radius: "+s(4)+";\n        border-bottom-right-radius: "+s(4)+";\n      }\n\n      .icon-search {\n        width: "+a(14)+";\n        height: "+a(14)+";\n      }\n\n      #outline-content > ul {\n        padding: "+a(1)+" "+a(3)+" "+a(2)+";\n      }\n\n      #outline-content svg {\n        width: "+a(20)+";\n        height: "+a(20)+";\n      }\n\n      .note-content, .note-title, #transcript-content hr,\n      .resources-content, .resources-title, #resources-content hr,\n      #search-results-content hr {\n        margin-left: "+s(10)+";\n        margin-right: "+s(10)+";\n      }\n\n      .resources-title, .note-title {\n        margin-top: "+s(10)+";\n        margin-bottom: "+s(10)+";\n      }\n\n      hr {\n        border-width: "+s(1)+";\n        width: calc(100% - "+s(20)+");\n      }\n\n      #transcript-content hr {\n        top: "+s(2)+";\n      }\n\n      .glossary-title {\n        padding: "+a(10)+";\n      }\n\n      .term button {\n        padding-top: "+a(7)+";\n        padding-right: "+a(10)+";\n        padding-bottom: "+a(7)+";\n        padding-left: "+a(10)+";\n      }\n\n      #captions {\n        border-radius: "+s(o.BTN_RADIUS)+";\n      }\n\n      #captions svg {\n        width: "+a(22)+";\n        height: "+a(18)+";\n      }\n\n      #light-box-close svg {\n        width: "+a(10)+";\n        height: "+a(10)+";\n      }\n\n      .message-window {\n        border-width: "+s(1)+";\n      }\n\n      .message-window-header {\n        padding-right: "+a(10)+";\n        padding-left: "+a(10)+";\n      }\n\n      .message-window-header hr {\n        right: "+a(10)+";\n        left: "+a(10)+";\n      }\n\n      .message-window-header hr + hr {\n        bottom: "+a(1)+";\n      }\n\n      .volume-panel {\n        border-radius: "+s(o.BTN_RADIUS)+"\n      }\n\n      .volume-panel .btn {\n        height: "+s(30)+";\n      }\n\n      .volume-panel .slider-bar {\n        transform: "+l(1)+";\n      }\n\n      /* search results */\n      .icon-gear {\n        width: "+s(14)+";\n        height: "+s(14)+";\n      }\n\n      .search-results li div {\n        padding-left: "+a(20)+";\n      }\n\n      .search-results {\n        padding: "+a(1)+" "+a(3)+";\n      }\n\n      .search-filter {\n        top: "+s(7)+";\n        right: "+s(5)+';\n      }\n\n      .search-options input[type="checkbox"] {\n        transform: '+l(1)+";\n      }\n\n      .search-options p {\n        margin-left: "+a(10)+";\n        margin-right: "+a(10)+";\n      }\n\n      .search-options label {\n        margin-left: "+a(10)+";\n        margin-right: "+a(10)+";\n      }\n\n      .search-content {\n        height: calc(100% - "+s(40)+");\n      }\n\n      .search-clear {\n        padding: 0 "+s(8)+";\n      }\n\n      .search-clear svg {\n        height: "+s(14)+";\n        width: "+s(13)+";\n      }\n\n      .search-options {\n        height: "+s(80)+";\n      }\n\n      #light-box-bottom button {\n        height: "+s(28)+" !important;\n      }\n\n    "}},{key:"update",value:function(){null!=h&&h.parentNode.removeChild(h),h=document.createElement("style"),document.body.appendChild(h),h.innerHTML=this.calcStyles()}}]),p);function p(e){!function(e,t){if(!(e instanceof t))throw new TypeError("Cannot call a class as a function")}(this,p),this.model=e}t.default=f},function(e,t,n){"use strict";var i,r=n(1),o=n(4),s=n(223),a=(i=s)&&i.__esModule?i:{default:i};var l="wrapper",c=DS,u=c.utils.scaleVal,d=c.scaler;r.views.def(l,a.default,function(){var e=r.views.model,n=e.preso.display().width(),i=e.preso.display().height();return{attrs:{id:l,class:"cs-base cs-"+e.frame.default_layout+" fn-"+e.frame.default_layout},style:{fontSize:d.getScaledFontSize()+"%"},w:n,h:i,origin:"0 0",dimScale:function(){return d.getScale()},html:function(){return'<div id="frame-overlay" style="z-index:'+o.OVERLAY_Z+';"></div>'},x:function(){var e=u(n),t=e>window.innerWidth;return Math.max(0,t?0:Math.ceil((window.innerWidth-e)/2))},y:function(){var e=u(i),t=e>window.innerHeight;return Math.max(0,t?0:Math.ceil((window.innerHeight-e)/2))},updateHook:function(){this.el.style.fontSize=d.getScaledFontSize()+"%"},add:!0}})},function(e,t,n){"use strict";Object.defineProperty(t,"__esModule",{value:!0});var i=function(e,t,n){return t&&r(e.prototype,t),n&&r(e,n),e};function r(e,t){for(var n=0;n<t.length;n++){var i=t[n];i.enumerable=i.enumerable||!1,i.configurable=!0,"value"in i&&(i.writable=!0),Object.defineProperty(e,i.key,i)}}var o=DS,s=o.dom,a=o._,l=o.pubSub,c=o.globalEventHelper.addWindowListener,u=o.events.slide.HAS_MOUNTED,d=(i(h,[{key:"onResize",value:function(){var e=document.body;e.clientHeight<this.el.clientHeight||e.clientWidth<this.el.clientWidth?s.addClass(e,"has-scrollbar"):s.removeClass(e,"has-scrollbar")}},{key:"teardown",value:function(){null!=this.removeListener&&this.removeListener()}}]),h);function h(e){!function(e,t){if(!(e instanceof t))throw new TypeError("Cannot call a class as a function")}(this,h),"show all"!==window.globals.scale&&(this.el=e.el,a.bindAll(this,"onResize"),this.removeListener=c("resize",this.onResize),l.once(u,this.onResize))}t.default=d},function(e,t,n){"use strict";var i=function(e,t,n){return t&&r(e.prototype,t),n&&r(e,n),e};function r(e,t){for(var n=0;n<t.length;n++){var i=t[n];i.enumerable=i.enumerable||!1,i.configurable=!0,"value"in i&&(i.writable=!0),Object.defineProperty(e,i.key,i)}}var o,s=n(3),a=(o=s)&&o.__esModule?o:{default:o},l=n(1);var c=(function(e,t){if("function"!=typeof t&&null!==t)throw new TypeError("Super expression must either be null or a function, not "+typeof t);e.prototype=Object.create(t&&t.prototype,{constructor:{value:e,enumerable:!1,writable:!0,configurable:!0}}),t&&(Object.setPrototypeOf?Object.setPrototypeOf(e,t):e.__proto__=t)}(u,a.default),i(u,[{key:"teardown",value:function(){this.el.removeEventListener("scroll",this.onScroll)}},{key:"onFocus",value:function(){}},{key:"onBlur",value:function(){}}]),u);function u(e){!function(e,t){if(!(e instanceof t))throw new TypeError("Cannot call a class as a function")}(this,u);var t=function(e,t){if(!e)throw new ReferenceError("this hasn't been initialised - super() hasn't been called");return!t||"object"!=typeof t&&"function"!=typeof t?e:t}(this,(u.__proto__||Object.getPrototypeOf(u)).call(this,e));return t.onScroll=function(e){e.preventDefault(),t.el.scrollTop=0,t.el.scrollLeft=0},t.el.addEventListener("scroll",t.onScroll),t}l.views.def("frame",c,function(){var e=l.views.model;return{attrs:{id:"frame",class:"cs-base cs-"+e.frame.default_layout+" fn-"+e.frame.default_layout},w:"100%",h:"100%"}})},function(e,t,n){"use strict";var i,r=n(1),o=n(226),s=(i=o)&&i.__esModule?i:{default:i};var a="skipnav";r.views.def(a,s.default,function(){var e=r.views.model,t=e.getString("acc_skipnavigation");return{tag:"button",attrs:{id:a,"aria-label":t,tabindex:0},visible:e.sidebarOpts.sidebarEnabled,x:-100,y:-100,w:1,h:1,html:t}})},function(e,t,n){"use strict";Object.defineProperty(t,"__esModule",{value:!0});var i=function(e,t,n){return t&&r(e.prototype,t),n&&r(e,n),e};function r(e,t){for(var n=0;n<t.length;n++){var i=t[n];i.enumerable=i.enumerable||!1,i.configurable=!0,"value"in i&&(i.writable=!0),Object.defineProperty(e,i.key,i)}}var o,s=n(1),a=n(3),l=(o=a)&&o.__esModule?o:{default:o};var c=DS.detection,u=void 0,d=void 0,h=DS.utils.pxify,f=(function(e,t){if("function"!=typeof t&&null!==t)throw new TypeError("Super expression must either be null or a function, not "+typeof t);e.prototype=Object.create(t&&t.prototype,{constructor:{value:e,enumerable:!1,writable:!0,configurable:!0}}),t&&(Object.setPrototypeOf?Object.setPrototypeOf(e,t):e.__proto__=t)}(p,l.default),i(p,[{key:"onFocus",value:function(){if(!c.device.isMobile){var e=s.views.getTopNameSpace().slide,t=e.getBox(),n=t.x,i=t.y,r=t.w,o=t.h;Object.assign(this.visualNode.style,{top:h(i+o-d-50),left:h(n+r-u-50)}),e.el.style.opacity=.6,document.body.appendChild(this.visualNode)}}},{key:"onBlur",value:function(){var e=s.views.getTopNameSpace().slide,t=this.visualNode.parentNode;e.el.style.opacity=1,null!=t&&t.removeChild(this.visualNode)}},{key:"onButtonClick",value:function(){this.el.focus(),setTimeout(function(){DS.focusManager.onSlideStarted(null,DS.windowManager.getCurrentWindowSlide())},100)}}]),p);function p(e){!function(e,t){if(!(e instanceof t))throw new TypeError("Cannot call a class as a function")}(this,p);var t,n=function(e,t){if(!e)throw new ReferenceError("this hasn't been initialised - super() hasn't been called");return!t||"object"!=typeof t&&"function"!=typeof t?e:t}(this,(p.__proto__||Object.getPrototypeOf(p)).call(this,e));return n.visualNode=((t=document.createElement("div")).className="skipnav transparent",t.innerText=s.views.model.getString("acc_skipnavigation"),document.body.appendChild(t),window.requestAnimationFrame(function(){d=t.clientHeight,u=t.clientWidth,t.className="skipnav",document.body.removeChild(t)}),t),DS._.bindAll(n,"onButtonClick"),n.onClick(n.onButtonClick),n}t.default=f},function(e,t,n){"use strict";var i,o=n(1),r=n(30),s=(i=r)&&i.__esModule?i:{default:i},a=n(4);o.views.def("slide",s.default,function(e){var t=o.views.getNamespace(e),n=t.frame,i=t.sidebar,r=(t.title,o.views.model);return{attrs:{id:"slide","aria-labelledby":"slide-label",role:"main",tabindex:-1},winScale:function(){return DS.scaler.getScale()},origin:"0 0",w:r.slideWidth,h:r.slideHeight,x:function(){var e=0,t=0;return"left"===i.pos&&(t=i.w),e=i.visible?n.x+t+a.PAD:n.x+n.w/2-this.w/2,e-1},y:function(){var e=n.y+a.PAD;return o.views.model.hasTopLinks()&&(e+=24),(r.sidebarOpts.titleEnabled||r.sidebarOpts.timeEnabled)&&(e+=23),e},add:!0,html:'<div id="slide-label" data-ref="label" aria-live="polite"></div><div class="slide-container" aria-live="off"></div>',noContent:!0,childViews:["captionContainer"],updateHook:function(){this.children.captionContainer.update()}}})},function(e,t,n){"use strict";var l=n(1),c=n(4),u=DS.utils.scaleVal,d=void 0;l.views.def("logo",function(e){var t=l.views.model,i=l.views.getNamespace(e).sidebar,r=t.sidebarOpts.html5_logo_url,o=t.sidebarOpts.logoPlaceholderText,s=200,a=150;return{id:"logo",attrs:{class:null!=o?"placeholder":"logo cs-logo"},x:function(){return c.PAD},y:c.PAD,w:s+c.TWO_PAD,h:function(){return(null!=d&&r===d.imgSrc?d.imgH:a)+c.TWO_PAD},html:function(){var e=this;if(null!=o){var t=document.createElement("div");t.className="placeholder-text",t.style.fontSize="2.5em",t.innerText=o,this.el.appendChild(t)}else{this.img=document.createElement("img"),this.img.onload=function(){s=Math.min(e.img.naturalWidth,200),a=e.img.naturalHeight/e.img.naturalWidth*s,d={imgW:s,imgH:a,imgSrc:r},e.img.width=u(s),e.img.onload=null,i.updateChildren(!0)};var n=DS.utils.resolveAssetUrl(r);this.img.src=n,this.el.appendChild(this.img)}},updateHook:function(){null!=this.img&&(this.img.width=u(s))},visible:t.sidebarOpts.logoEnabled}})},function(e,t,n){"use strict";var i=n(1),r="sidebar";i.views.def(r,function(e){var t=i.views.model,n=i.views.getNamespace(e).frame;return{tag:"section",attrs:{id:r,class:"cs-left","aria-label":"sidebar"},style:{zIndex:1},maxW:400,visible:t.sidebarOpts.sidebarEnabled,pos:t.sidebarOpts.sidebarPos,x:function(){var e=0;return"right"===this.pos&&(e=n.w-this.w),e},w:function(){return this.visible?240:0},h:"100%"}})},function(e,t,n){"use strict";var s=n(1),a=n(4);s.views.def("topBar",function(e){var t=s.views.getNamespace(e),n=t.sidebar,i=t.frame,r=t.title,o=s.views.model;return{tag:"section",noTabIndex:!0,attrs:{id:"topBar","aria-label":"top bar"},overflow:"visible",x:function(){return"left"===n.pos?n.right():0},w:function(){return i.w-n.w-a.PAD},h:function(){var e=0;return r.visible||o.sidebarOpts.timeEnabled?e=a.BTN_H+a.PAD+2:o.hasTopLinks()&&(e=a.BTN_H-a.PAD-2),e},y:0}})},function(e,t,n){"use strict";var a=n(1),l=n(4);a.views.def("title",function(e){var t=a.views.model,n=a.views.model.rtl,i=a.views.getNamespace(e),r=i.timer,o=i.linksLeft,s=i.linksRight;return{id:"title",tag:"h1",attrs:{class:"presentation-title cs-title "+(n?"rtl":""),tabindex:-1},x:n?0:16,y:function(){return(t.hasTopLinks()?8:0)-1},calcTextSize:!0,w:function(){var e=n?l.HALF_PAD:-l.PAD;return this.parent.w-(t.sidebarOpts.timeEnabled?r.w:0)-this.x+e},h:function(){return this.parent.h-16},html:t.title.text,visible:t.sidebarOpts.titleEnabled,updateHook:function(){var e="remove";if(!(0<(n?t.topTabsRight:t.topTabsLeft).length)){(n?o:s).calcChildrensWidth(function(e){return"TabPanel"!==e.ViewLogic.name})+this.lastWidthByText<this.parent.w&&(e="add")}this.el.classList[e]("centered")}}})},function(e,t,n){"use strict";var i,r=n(1),o=n(4),s=n(77),a=(i=s)&&i.__esModule?i:{default:i};r.views.def("timer",a.default,function(e){return{noTabIndex:!0,attrs:{id:"timer","aria-label":"timer",class:"timer cs-timer"},overflow:"visible",x:function(){return r.views.getNamespace(e).topBar.w-(200+o.PAD)},y:6,w:200,h:o.BTN_H,visible:!1,html:'\n      <div class="timer-wheel cs-pie">\n        <svg\n          style="width: 18px; height: 18px; overflow: visible;"\n          width="18"\n          height="18"\n          xmlns:xlink="http://www.w3.org/1999/xlink"\n          focusable="false"\n        >\n        <circle cx="9" cy="9" r="9" fill="url(#timer-yellow-grad)" />\n        <path data-ref="timerPath"\n          d=""\n          fill="url(#timer-blue-grad)"\n          transform="rotate(-90 9 9)"\n          stroke="none" />\n\n          <circle cx="9" cy="9" r="10" fill="none" class="cs-innerstroke" stroke-width="1"/>\n          <circle cx="9" cy="9" r="9" fill="none" class="cs-innerborder" stroke-width="1"/>\n        </svg>\n      </div>\n      <div class="timer-text" data-ref=\'timerText\' tabindex=\'0\' data-tabindex=\'0\'></div>\n    '}})},function(e,t,n){"use strict";var v=n(1),i=r(n(234)),b=r(n(68)),y=n(4);function r(e){return e&&e.__esModule?e:{default:e}}var o=DS,g=o._,s=o.utils,a=s.getPath,m=s.scaleVal,w=s.pxify,k=o.constants.refs.FRAME,l=(v.views.def("tabs",i.default,function(e){var t=v.views.getNamespace(e),n=t.sidebar,i=t.logo,c=v.views.model.rtl;return{attrs:{id:"tabs",role:"tablist",tabindex:-1,"aria-label":"sidebar-tabs"},overflow:"visible",x:y.PAD-1,y:function(){return(i?i.bottom():0)+y.PAD-1},w:function(){return n.w-y.TWO_PAD},h:function(){return g.get(this,"children[0].h",25)},updateHook:function(){var r=this,o=this.children.length;if(0!==o){var s=o<=2,e=this.children.reduce(function(e,t){return t.lastWidthByText+e},0),t=this.w-8*(o-1),a=(this.w-e)/o,i=this.w/o;if(s&&e<t||!s&&this.w>e){var l=0;this.children.forEach(function(e,t){var n=s?8:0,i=Math.round(e.lastWidthByText+(s?8:a))-n;s||t!==o-1||(i=r.w-l),e.width=i,l+=i})}else{this.children.slice().sort(function(e,t){return e.lastWidthByText-t.lastWidthByText}).forEach(function(e,t){var n=e.lastWidthByText;n<i?(e.width=n,i+=(i-n)/(o-(t+1))):e.width=i})}}var n={};c&&(n.toLeft=!0,n.startPos=this.w),this.flowChildren(n)},childDef:function(){l(v.views.model)}}}),function(f){var p=!1;a(f,"sidebarTabs",[]).forEach(function(e,t){var n,i,r,o,s,a,l,c,u,d,h=(n=f,r=t,o=p,s=(i=e).name,a=n.getString(s),l=n.currControlLayout[s],c=!o&&(g.isObject(l)?l.enabled:l),u=s+"Tab",(d=v.views.def(u,b.default,{model:Object.assign(i,{idx:r}),tag:"button",attrs:{id:u,class:"tab cs-tabs "+(c?"cs-selected":""),role:"tab","aria-selected":c?"true":"false","aria-label":a,"aria-controls":s+"-panel",tabindex:0===r?0:-1},style:{borderTopLeftRadius:w(m(6)),borderTopRightRadius:w(m(6))},calcTextSize:!0,w:function(){return this.width||this.lastWidthByText+y.TWO_PAD},padLeft:6,padRight:6,noUpdate:!0,h:function(){return this.lastHeightByText||26},html:a,updateHook:function(){this.el.style.borderTopLeftRadius=this.el.style.borderTopRightRadius=w(m(6))}})).init(),v.views.getNamespace(k).tabs.append(d),c);p=h||p})})},function(e,t,n){"use strict";Object.defineProperty(t,"__esModule",{value:!0});var i=function(e,t){if(Array.isArray(e))return e;if(Symbol.iterator in Object(e))return function(e,t){var n=[],i=!0,r=!1,o=void 0;try{for(var s,a=e[Symbol.iterator]();!(i=(s=a.next()).done)&&(n.push(s.value),!t||n.length!==t);i=!0);}catch(e){r=!0,o=e}finally{try{!i&&a.return&&a.return()}finally{if(r)throw o}}return n}(e,t);throw new TypeError("Invalid attempt to destructure non-iterable instance")},r=function(e,t,n){return t&&o(e.prototype,t),n&&o(e,n),e};function o(e,t){for(var n=0;n<t.length;n++){var i=t[n];i.enumerable=i.enumerable||!1,i.configurable=!0,"value"in i&&(i.writable=!0),Object.defineProperty(e,i.key,i)}}var s,a=n(3),l=(s=a)&&s.__esModule?s:{default:s},c=n(1);var u=DS,d=u._,h=u.keyManager,f=u.focusManager,p=u.pubSub,v=u.events,b=u.detection,y=u.globalEventHelper,g=y.addBodyListener,m=y.removeBodyListener,w=y.addWindowListener,k=(function(e,t){if("function"!=typeof t&&null!==t)throw new TypeError("Super expression must either be null or a function, not "+typeof t);e.prototype=Object.create(t&&t.prototype,{constructor:{value:e,enumerable:!1,writable:!0,configurable:!0}}),t&&(Object.setPrototypeOf?Object.setPrototypeOf(e,t):e.__proto__=t)}(S,l.default),r(S,[{key:"onResizeRefresh",value:function(){var e=this;clearTimeout(this.forceRefresh),this.forceRefresh=setTimeout(function(){e.view.update()},200)}},{key:"onActiveTabSet",value:function(t){var e=this.view.children.find(function(e){return e.nameKey.includes(t)});null!=e&&e.viewLogic.showPanel()}},{key:"onLayoutChange",value:function(o){var s=this;if(null!=c.views.model&&0!==this.view.children.length){var e=(c.views.model.sidebarTabs||[]).reduce(function(e,t){var n=t.name,i=o[n],r=n+"Tab";return(d.isObject(i)?!0===i.enabled:!0===i)&&null!=s.view.children[r]&&e.push(s.view.children[r]),e},[]);if(this.view.children.forEach(function(e){e.el.setAttribute("aria-selected",!1),e.el.tabIndex=-1}),0===this.active.length&&0<e.length||!e.includes(this.currentTab)){var t=i(e,1)[0];this.currentTab=t}null!=this.currentTab&&(this.currentTab.el.setAttribute("aria-selected",!0),this.currentTab.el.tabIndex=0),this.active=e}}},{key:"onFocus",value:function(){this.isFocused||(this.isFocused=!0,this.getInitialActive().setCurrent(),g("keydown",this.onKeydown))}},{key:"onBlur",value:function(e){this.el.contains(e.relatedTarget)||(this.isFocused=!1,function e(t,n,i){null===t&&(t=Function.prototype);var r=Object.getOwnPropertyDescriptor(t,n);if(void 0===r){var o=Object.getPrototypeOf(t);return null===o?void 0:e(o,n,i)}if("value"in r)return r.value;var s=r.get;return void 0!==s?s.call(i):void 0}(S.prototype.__proto__||Object.getPrototypeOf(S.prototype),"onBlur",this).call(this),m("keydown",this.onKeydown))}},{key:"onKeydown",value:function(e){var t=this.currentTab;h.isActionKey(e.which)?(this.activeTab=this.currentTab,this.activateTab()):h.isRightKey(e.which)?this.currentTab=this.getNextTab(this.currentTab.model.idx):h.isLeftKey(e.which)?this.currentTab=this.getPrevTab(this.currentTab.model.idx):h.isHomeKey(e.which)?this.currentTab=this.getFirstTab():h.isEndKey(e.which)&&(this.currentTab=this.getLastTab()),t!==this.currentTab&&(null!=t&&(t.el.tabIndex=-1),this.setCurrent())}},{key:"activateTab",value:function(){null!=this.activeTab&&(d.forEach(this.view.children,function(e){return e.el.setAttribute("aria-selected",!1)}),this.activeTab.el.setAttribute("aria-selected",!0),this.activeTab.viewLogic.showPanel())}},{key:"setAsActive",value:function(e){this.activeTab=this.currentTab=e}},{key:"tabDidChangeVisibility",value:function(){this.view.visible&&(null!=this.activeTab&&this.activeTab.visible||(this.currentTab=this.activeTab=d.first(this.getLiveChildren())),this.activateTab())}},{key:"setCurrent",value:function(){var e=this.currentTab;if(null!=e){e.el.tabIndex=0,e.el.focus();var t=e.getBox(),n=t.x,i=t.y,r=t.w,o=t.h;f.setFocusRectOn(e.el,{left:n,top:i,width:r,height:o})}}},{key:"getInitialActive",value:function(){return this.currentTab=this.activeTab=this.getLiveChildren().find(function(e){return e.el===document.activeElement}),this}},{key:"getNextTab",value:function(t){var e=this.getLiveChildren(),n=e.findIndex(function(e){return e.model.idx===t})+1;return n===e.length&&(n=0),e[n]}},{key:"getPrevTab",value:function(t){var e=this.getLiveChildren(),n=e.findIndex(function(e){return e.model.idx===t})-1;return-1===n&&(n=e.length-1),e[n]}},{key:"getFirstTab",value:function(){return this.view.children.find(function(e){return e.viewLogic.isLive()})}},{key:"getLastTab",value:function(){return this.view.children.slice().reverse().find(function(e){return e.viewLogic.isLive()})}},{key:"getLiveChildren",value:function(){return this.view.children.filter(function(e){return e.viewLogic.isLive()})}},{key:"getSelectedTab",value:function(){return this.view.children.find(function(e){return!0===e.viewLogic.isActive})}},{key:"teardown",value:function(){p.off(v.sidebar.ACTIVE_TAB_SET),S.lastSelectedTab=this.getSelectedTab(),null!=this.removeResize&&this.removeResize()}}]),S);function S(e){!function(e,t){if(!(e instanceof t))throw new TypeError("Cannot call a class as a function")}(this,S);var t=function(e,t){if(!e)throw new ReferenceError("this hasn't been initialised - super() hasn't been called");return!t||"object"!=typeof t&&"function"!=typeof t?e:t}(this,(S.__proto__||Object.getPrototypeOf(S)).call(this,e));return d.bindAll(t,"onKeydown","onResizeRefresh"),t.active=[],p.on(v.sidebar.ACTIVE_TAB_SET,t.onActiveTabSet.bind(t)),b.theme.isUnified&&(t.removeResize=w("resize",t.onResizeRefresh)),t}t.default=k},function(e,t,n){"use strict";var i,l=n(1),r=n(106),c=(i=r)&&i.__esModule?i:{default:i},o=n(4),u=n(107);var s=DS.utils,a=s.getPath,d=(s.scaleVal,DS.constants.refs.FRAME),h="sidebarPanels",f=(l.views.def(h,function(e){var t=l.views.getNamespace(e),n=t.sidebar,i=t.tabs,r=t.logo;return{attrs:{id:h},x:o.PAD-1,z:1,y:function(){return i.bottom()},w:function(){return n.w-o.TWO_PAD},h:function(){var e=r?r.h+o.PAD:0;return n.h-o.TWO_PAD-i.h-e},childDef:function(){f(l.views.model,e)},updateHook:function(){this.children.forEach(function(e){return e.update()})}}}),function(e,n){a(e,"sidebarTabs",[]).forEach(function(e,t){!function(e,t,n){var i=e.name,r=i+"Panel",o=0===t,s=l.views.def(r,c.default,{attrs:{id:r,class:"cs-menu cs-panel is-scrollable panel","aria-labelledby":i+"-tab",role:"tabpanel",tabindex:-1},visibility:"no-reflow",style:{display:o},x:0,y:0,overflow:function(){return null},w:"100%",h:"100%",html:"",updateHook:function(){this.children.forEach(function(e){return e.update()})}});s.init(),l.views.getNamespace(d).sidebarPanels.append(s);var a=u.panelContentMap[i];null!=a&&(a.nameSpace=n,a.init(),s.append(a))}(e,t,n)})})},function(e,t,n){"use strict";Object.defineProperty(t,"__esModule",{value:!0}),t.outlineSearch=void 0;var i,r=n(1),o=n(237),s=(i=o)&&i.__esModule?i:{default:i},a=n(238),l=n(254),c=n(255),u=n(51);var d="outlineSearch";t.outlineSearch=r.views.def(d,s.default,function(){var e=r.views.model.frame,t=e.controlOptions.controls.search||DS.presentation.isPreview()&&!window.globals.HAS_SLIDE;return{attrs:{id:d+"-content",class:"outline-search "+u.rtlUtils.getRtlClass(),tabindex:-1},w:function(){return this.parent.childWidth||this.parent.w},h:function(){return this.parent.childHeight||this.parent.h},model:e,childViews:[].concat(function(e){if(Array.isArray(e)){for(var t=0,n=Array(e.length);t<e.length;t++)n[t]=e[t];return n}return Array.from(e)}(t?[a.search,l.searchResults]:[]),[c.outline]),updateHook:function(){this.children.forEach(function(e){return e.update()}),u.rtlUtils.updateRtlClass(this.el.classList)}}})},function(e,t,n){"use strict";Object.defineProperty(t,"__esModule",{value:!0});var i=function(e,t,n){return t&&r(e.prototype,t),n&&r(e,n),e};function r(e,t){for(var n=0;n<t.length;n++){var i=t[n];i.enumerable=i.enumerable||!1,i.configurable=!0,"value"in i&&(i.writable=!0),Object.defineProperty(e,i.key,i)}}var o,s=n(3),a=(o=s)&&o.__esModule?o:{default:o};var l=DS.detection,c=(function(e,t){if("function"!=typeof t&&null!==t)throw new TypeError("Super expression must either be null or a function, not "+typeof t);e.prototype=Object.create(t&&t.prototype,{constructor:{value:e,enumerable:!1,writable:!0,configurable:!0}}),t&&(Object.setPrototypeOf?Object.setPrototypeOf(e,t):e.__proto__=t)}(u,a.default),i(u,[{key:"focusSelf",value:function(){var e=this.view.children,t=e.search,n=e.outline;if(null!=t){var i=t.viewLogic.searchInputEl;l.deviceView.isUnifiedMobile?(i.style.pointerEvents="none",setTimeout(function(){i.style.pointerEvents="all"},100)):i.focus()}else n.viewLogic.focusSelf()}},{key:"onFocus",value:function(){}}]),u);function u(){return function(e,t){if(!(e instanceof t))throw new TypeError("Cannot call a class as a function")}(this,u),function(e,t){if(!e)throw new ReferenceError("this hasn't been initialised - super() hasn't been called");return!t||"object"!=typeof t&&"function"!=typeof t?e:t}(this,(u.__proto__||Object.getPrototypeOf(u)).apply(this,arguments))}t.default=c},function(e,t,n){"use strict";Object.defineProperty(t,"__esModule",{value:!0}),t.search=void 0;var r=n(1),i=l(n(69)),o=n(4),s=l(n(27)),a=n(20);function l(e){return e&&e.__esModule?e:{default:e}}var c=DS,u=c.utils,d=(u.pxify,u.scaleVal,c.playerGlobals);t.search=r.views.def("search",i.default,function(){function e(){return s.default.getColor(i,".cs-outline .cs-diva","border-color")}function t(){return s.default.getColor(i,".cs-outline .cs-divb","border-color")}var n=r.views.model,i=r.views.getCurrentNameSpaceString();return{attrs:{class:"search","aria-label":n.getString("acc_search_input"),tabIndex:-1},z:3,x:0,y:function(){return this.parent.y+this.parent.h-o.SEARCH_H},w:function(){return this.parent.w},h:o.SEARCH_H,html:function(){return'\n      <div class="search-ui">\n        <div data-ref="bottomDiv">\n          <hr class="cs-diva diva" style="border-color: '+e()+'">\n          <hr class="cs-divb divb" style="border-color: '+t()+'">\n        </div>\n        <form id="outline-search" data-ref="searchForm" class="search-input cs-outlinesearch cs-searchinput" tabindex="-1">\n          <input class="cs-input" data-ref="searchInput" type="search" placeholder="'+n.getString("search")+'" tabindex="0">\n          <button\n            class="cs-button btn-unstyled" style="background-repeat: no-repeat;"\n            data-ref="searchBtn"\n            tabindex="-1"\n          >'+(0,a.getIcon)("search")()+"</button>\n        </form>\n      </div>"},updateHook:function(){d.presentation.isPreview()&&(this.children.bottomDiv.el.querySelector("hr.cs-diva").style.borderColor=e(),this.children.bottomDiv.el.querySelector("hr.cs-divb").style.borderColor=t()),this.viewLogic.ensureEventSubscriptions()}}})},function(e,t,n){"use strict";Object.defineProperty(t,"__esModule",{value:!0});t.nextIcon=function(){return'<svg class="cs-icon" width="8" height="11" viewBox="0 0 8 11" focusable="false" data-ref="icon">\n    <use xlink:href="#next-icon" class="cs-icon-shadow" transform="translate(0, 1)" />\n    <polygon\n      id="next-icon"\n      transform="translate(0, 1)"\n      points="2.7,0 0,1.7 3,5 0.3,8.3 3,10 7,5" />\n  </svg>'}},function(e,t,n){"use strict";Object.defineProperty(t,"__esModule",{value:!0});t.prevIcon=function(){return'<svg class="cs-icon" width="8" height="11" viewBox="0 0 8 11" focusable="false" data-ref="icon">\n    <use xlink:href="#prev-icon" class="cs-icon-shadow" transform="translate(0, 1)"></use>\n    <polygon\n      id="prev-icon"\n      transform="translate(0, 1)"\n      points="0,5 4,10 7,8.3 4,5 7,1.7 4.3,0"/>\n  </svg>'}},function(e,t,n){"use strict";Object.defineProperty(t,"__esModule",{value:!0});t.replayIcon=function(){return'<svg id="icon-replay" class="cs-icon" width="18" height="16" viewBox="0 0 18 16" focusable="false" data-ref="icon">\n    <use xlink:href="#replay-icon" class="cs-icon-shadow" transform="translate(0, 1.5)"></use>\n    <path id="replay-icon" transform="translate(-3, 1)" d="M9.2,15c4.1,0,7.4-3.1,7.7-7c0-0.2,0-0.4,0-0.5C17,3.3,13.5,0,9.2,0C5.7,0,2.6,2.8,1.8,6.1H0l2.6,2.9l3-2.9H3.7c0.6-2.5,2.8-4.3,5.5-4.3c3.3,0,5.9,2.5,5.9,5.7c0,0.2,0,0.4,0,0.5c-0.3,2.9-2.8,5.2-5.9,5.2c-2,0-3.7-0.9-4.8-2.5l-1.8,1.1C4,13.9,6.7,15,9.2,15z"/>\n  </svg>'}},function(e,t,n){"use strict";Object.defineProperty(t,"__esModule",{value:!0});t.playIcon=function(e,t){return'<svg id="icon-play" class="cs-icon play-icon" width="'+(1<arguments.length&&void 0!==t?t:11)+'" height="'+(0<arguments.length&&void 0!==e?e:14)+'" viewBox="0 0 11 14" focusable="false" data-ref="icon">\n    <use xlink:href="#play-icon" class="cs-icon-shadow" transform="translate(0, 1)" />\n    <path\n      id="play-icon"\n      transform="translate(3.5, 1)"\n      d="M1.3 0.1l8.3 5.2c0.5 0.3 0.5 1 0 1.3l-8.3 5.2c-0.5 0.3-1.3 0-1.3-0.7L0 0.8C0 0.3 0.7-0.2 1.3 0.1z" />\n  </svg>'}},function(e,t,n){"use strict";Object.defineProperty(t,"__esModule",{value:!0});t.pauseIcon=function(e,t){return'<svg id="icon-pause" class="cs-icon pause-icon" width="'+(1<arguments.length&&void 0!==t?t:12)+'" height="'+(0<arguments.length&&void 0!==e?e:14)+'" viewBox="0 0 12 14" focusable="false" data-ref="icon">\n    <use xlink:href="#pause-icon" class="cs-icon-shadow" transform="translate(0, 1)" />\n    <g id="pause-icon" transform="translate(2, 1)">\n       <rect x="0" width="4" height="14"/>\n       <rect x="8" width="4" height="14"/>\n    </g>\n  </svg>'}},function(e,t,n){"use strict";Object.defineProperty(t,"__esModule",{value:!0});t.volumeIcon=function(e,t,n){return'<svg class="cs-icon volume-icon" width="'+(1<arguments.length&&void 0!==t?t:15)+'" height="'+(2<arguments.length&&void 0!==n?n:20)+'" viewBox="0 0 15 20" focusable="false" data-ref="icon">\n    <use xlink:href="#player-volume" class="cs-icon-shadow" transform="translate(0, 1)" />\n    <g id="player-volume" transform="translate(-1, 4)">\n      <polygon points="4.3,10.7 0,10.7 0,4.3 4.3,4.3 8.6,0 8.6,15"/>\n      <rect class="'+(0<e?"":"hidden")+'" x="10" y="5" width="1" height="6"/>\n      <rect class="'+(5<=e?"":"hidden")+'" x="12" y="4" width="1" height="8"/>\n      <rect class="'+(10==e?"":"hidden")+'" x="14" y="3" width="1" height="10"/>\n    </g>\n  </svg>'}},function(e,t,n){"use strict";Object.defineProperty(t,"__esModule",{value:!0});t.captionsIcon=function(){return'<svg\n    class="cs-icon caption-icon"\n    data-ref="icon"\n    width="22px" height="18px" viewBox="0 0 22 18"\n    focusable="false">\n    <g stroke="none" stroke-width="1" fill-rule="evenodd" transform="translate(0, 1)">\n      <path d="M14.8517422,14 L20.008845,14 C21.1103261,14 22,13.1019465 22,11.9941413 L22,2.00585866 C22,0.897060126 21.1085295,0 20.008845,0 L1.991155,0 C0.889673948,0 0,0.898053512 0,2.00585866 L0,11.9941413 C0,13.1029399 0.891470458,14 1.991155,14 L8.09084766,14 L11.4712949,17.3804472 L14.8517422,14 Z M3,4 L13,4 L13,6 L3,6 L3,4 Z M14,4 L19,4 L19,6 L14,6 L14,4 Z M19,8 L8,8 L8,10 L19,10 L19,8 Z M7,8 L3,8 L3,10 L7,10 L7,8 Z"></path>\n    </g>\n  </svg>'}},function(e,t,n){"use strict";Object.defineProperty(t,"__esModule",{value:!0});t.carrotIcon=function(e){return'<svg\n    style="left:calc('+e+');"\n    class="cs-icon cs-icon-carrot carrot"\n    width="20" height="20" viewBox="-8 -6 20 20"\n    focusable="false">\n    <use xlink:href="#icon-carrot" class="cs-shadow" transform="translate(1, 0)"></use>\n    <polygon id="icon-carrot" points="1,1.5 5,5 1,8.5" transform="translate(0, 2)"></polygon>\n  </svg>'}},function(e,t,n){"use strict";Object.defineProperty(t,"__esModule",{value:!0});t.searchIcon=function(){return'\n  <svg class="cs-icon icon-search" width="14" height="14" viewBox="0 0 14 14" focusable="false" data-ref="icon">\n    <path transform="translate(1,3)" d="M13.8,12.5l-3.6-3.6c0,0-0.1-0.1-0.1-0.1c0.6-0.9,1-2,1-3.2C11.1,2.5,8.6,0,5.5,0S0,2.5,0,5.6c0,3.1,2.5,5.6,5.5,5.6c1.2,0,2.4-0.4,3.3-1.1c0,0,0,0.1,0.1,0.1l3.6,3.6c0.3,0.3,0.8,0.3,1.1,0l0.2-0.2\n  C14.1,13.3,14.1,12.8,13.8,12.5z M5.5,9.5c-2.2,0-3.9-1.8-3.9-4c0-2.2,1.8-4,3.9-4c2.2,0,3.9,1.8,3.9,4C9.5,7.8,7.7,9.5,5.5,9.5z"/>\n  </svg>\n  '}},function(e,t,n){"use strict";Object.defineProperty(t,"__esModule",{value:!0});t.filterIcon=function(){return'<svg class="cs-icon icon-gear" width="14" height="14" viewBox="0 0 14 14" focusable="false">\n    <path id="icon-gear" transform="translate(0,3)" d="M11.1,9.8C11.1,9.8,11.1,9.8,11.1,9.8C11.1,9.8,11.1,9.7,11.1,9.8c0-0.1,0.1-0.1,0.1-0.1c0,0,0,0,0,0c0,0,0,0,0,0c0,0,0,0,0,0c0,0,0,0,0,0c0,0,0,0,0-0.1c0,0,0,0,0-0.1c0,0,0,0,0,0c0,0,0,0,0,0c0,0,0,0,0,0c0,0,0,0,0,0c0,0,0,0,0-0.1c0,0,0,0,0,0c0,0,0,0,0,0c0,0,0,0,0,0c0,0,0-0.1,0.1-0.1c0,0,0,0,0,0c0-0.1,0.1-0.1,0.1-0.2c0,0,0,0,0,0c0-0.1,0-0.1,0.1-0.2c0,0,0,0,0,0c0.1-0.2,0.2-0.5,0.2-0.7l2-0.4V6.4l-2-0.4c0-0.3-0.1-0.5-0.2-0.7c0,0,0,0,0,0c0-0.1,0-0.1-0.1-0.2c0,0,0,0,0,0c0-0.1,0-0.1-0.1-0.2c0,0,0,0,0,0c0,0,0-0.1-0.1-0.1c0,0,0,0,0,0c0,0,0,0,0,0c0,0,0,0,0,0c0,0,0,0,0-0.1c0,0,0,0,0,0c0,0,0,0,0,0c0,0,0,0,0,0c0,0,0,0,0,0c0,0,0,0,0-0.1c0,0,0,0,0-0.1c0,0,0,0,0,0c0,0,0,0,0,0c0,0,0,0,0,0c0,0,0,0,0,0c0,0,0,0,0-0.1c0,0,0,0,0,0c0,0,0,0,0,0c0,0,0,0,0,0c0,0,0,0,0,0l1.2-1.7l-0.9-0.9L9.7,2.8c0,0,0,0,0,0c0,0,0,0,0,0c0,0,0,0,0,0c0,0,0,0,0,0c0,0,0,0-0.1,0c0,0,0,0,0,0c0,0,0,0,0,0c0,0,0,0,0,0c0,0,0,0,0,0c0,0,0,0-0.1,0c0,0,0,0-0.1,0c0,0,0,0,0,0c0,0,0,0,0,0c0,0,0,0,0,0c0,0,0,0,0,0c0,0,0,0-0.1,0c0,0,0,0,0,0c0,0,0,0,0,0c0,0,0,0,0,0c0,0-0.1,0-0.1-0.1c0,0,0,0,0,0c-0.1,0-0.1-0.1-0.2-0.1c0,0,0,0,0,0c-0.1,0-0.1,0-0.2-0.1c0,0,0,0,0,0C8.3,2.1,8.1,2.1,7.8,2L7.4,0H6.2L5.9,2c-0.3,0-0.5,0.1-0.7,0.2c0,0,0,0,0,0C5,2.3,5,2.3,4.9,2.3c0,0,0,0,0,0c-0.1,0-0.1,0-0.2,0.1c0,0,0,0,0,0c0,0-0.1,0-0.1,0.1c0,0,0,0,0,0c0,0,0,0,0,0c0,0,0,0,0,0c0,0,0,0-0.1,0c0,0,0,0,0,0c0,0,0,0,0,0c0,0,0,0,0,0c0,0,0,0,0,0c0,0,0,0-0.1,0c0,0,0,0-0.1,0c0,0,0,0,0,0c0,0,0,0,0,0c0,0,0,0,0,0c0,0,0,0,0,0c0,0,0,0-0.1,0c0,0,0,0,0,0c0,0,0,0,0,0c0,0,0,0,0,0c0,0,0,0,0,0L2.3,1.6L1.4,2.5l1.2,1.7c0,0,0,0,0,0c0,0,0,0,0,0c0,0,0,0,0,0c0,0,0,0,0,0c0,0,0,0,0,0.1c0,0,0,0,0,0c0,0,0,0,0,0c0,0,0,0,0,0c0,0,0,0,0,0c0,0,0,0,0,0.1c0,0,0,0,0,0.1c0,0,0,0,0,0c0,0,0,0,0,0c0,0,0,0,0,0c0,0,0,0,0,0c0,0,0,0,0,0.1c0,0,0,0,0,0c0,0,0,0,0,0c0,0,0,0,0,0c0,0,0,0.1-0.1,0.1c0,0,0,0,0,0C2.2,5,2.2,5,2.2,5.1c0,0,0,0,0,0c0,0.1,0,0.1-0.1,0.2c0,0,0,0,0,0C2,5.5,1.9,5.8,1.9,6l-2,0.4v1.2l2,0.4c0,0.3,0.1,0.5,0.2,0.7c0,0,0,0,0,0c0,0.1,0,0.1,0.1,0.2c0,0,0,0,0,0c0,0.1,0,0.1,0.1,0.2c0,0,0,0,0,0c0,0,0,0.1,0.1,0.1c0,0,0,0,0,0c0,0,0,0,0,0c0,0,0,0,0,0c0,0,0,0,0,0.1c0,0,0,0,0,0c0,0,0,0,0,0c0,0,0,0,0,0c0,0,0,0,0,0c0,0,0,0,0,0.1c0,0,0,0,0,0.1c0,0,0,0,0,0c0,0,0,0,0,0c0,0,0,0,0,0c0,0,0,0,0,0c0,0,0,0,0,0.1c0,0,0,0,0,0c0,0,0,0,0,0c0,0,0,0,0,0c0,0,0,0,0,0l-1.2,1.7l0.9,0.9L4,11.2c0,0,0,0,0,0c0,0,0,0,0,0c0,0,0,0,0,0c0,0,0,0,0,0c0,0,0,0,0.1,0c0,0,0,0,0,0c0,0,0,0,0,0c0,0,0,0,0,0c0,0,0,0,0,0c0,0,0,0,0.1,0c0,0,0,0,0.1,0c0,0,0,0,0,0c0,0,0,0,0,0c0,0,0,0,0,0c0,0,0,0,0,0c0,0,0,0,0.1,0c0,0,0,0,0,0c0,0,0,0,0,0c0,0,0,0,0,0c0,0,0.1,0,0.1,0.1c0,0,0,0,0,0c0.1,0,0.1,0.1,0.2,0.1c0,0,0,0,0,0c0.1,0,0.1,0,0.2,0.1c0,0,0,0,0,0c0.2,0.1,0.5,0.2,0.7,0.2l0.4,2h1.2l0.4-2c0.3,0,0.5-0.1,0.7-0.2c0,0,0,0,0,0c0.1,0,0.1,0,0.2-0.1c0,0,0,0,0,0c0.1,0,0.1,0,0.2-0.1c0,0,0,0,0,0c0,0,0.1,0,0.1-0.1c0,0,0,0,0,0c0,0,0,0,0,0c0,0,0,0,0,0c0,0,0,0,0.1,0c0,0,0,0,0,0c0,0,0,0,0,0c0,0,0,0,0,0c0,0,0,0,0,0c0,0,0,0,0.1,0c0,0,0,0,0.1,0c0,0,0,0,0,0c0,0,0,0,0,0c0,0,0,0,0,0c0,0,0,0,0,0c0,0,0,0,0.1,0c0,0,0,0,0,0c0,0,0,0,0,0c0,0,0,0,0,0c0,0,0,0,0,0l1.7,1.2l0.9-0.9L11.1,9.8C11,9.8,11,9.8,11.1,9.8C11,9.8,11.1,9.8,11.1,9.8z M6.8,9.2c-1.2,0-2.2-1-2.2-2.2c0-1.2,1-2.2,2.2-2.2C8,4.8,9,5.8,9,7C9,8.2,8,9.2,6.8,9.2z"/>\n  </svg>'}},function(e,t,n){"use strict";Object.defineProperty(t,"__esModule",{value:!0});t.closeIcon=function(){return'<svg class="icon" width="10" height="10" viewBox="0 0 10 10" focusable="false" data-ref="icon">\n    <use xlink:href="#close-icon" class="cs-icon-shadow" transform="translate(0, .5)" />\' +\n    <path id="close-icon" d="M9,9.5L9,9.5c-0.5,0.5-1.3,0.5-1.8,0L4.9,7.3L2.6,9.6c-0.5,0.5-1.3,0.5-1.8,0l0,0c-0.5-0.5-0.5-1.3,0-1.8l2.3-2.3L0.8,3.3C0.3,2.8,0.3,2,0.9,1.4l0,0c0.5-0.5,1.3-0.5,1.8,0l2.3,2.3l2.3-2.3c0.5-0.5,1.3-0.5,1.8,0l0,0c0.5,0.5,0.5,1.3,0,1.8L6.7,5.5L9,7.7C9.5,8.2,9.5,9,9,9.5z"/>\n  </svg>'}},function(e,t,n){"use strict";Object.defineProperty(t,"__esModule",{value:!0});t.clearIcon=function(){return'<svg\n    data-ref="icon"\n    class="cs-icon icon-clear"\n    width="13" height="14" viewBox="0 0 13 14"\n    focusable="false">\n    <use xlink:href="#icon-clear" class="cs-icon-shadow" transform="translate(0, 1)" />\n    <path id="icon-clear" d="M6.5,0C2.9,0,0,2.9,0,6.5C0,10.1,2.9,13,6.5,13c3.6,0,6.5-2.9,6.5-6.5C13,2.9,10.1,0,6.5,0z M1.5,6.5c0-2.8,2.2-5,5-5c1.2,0,2.4,0.5,3.2,1.2L2.2,9.1C1.8,8.3,1.5,7.5,1.5,6.5z M6.5,11.5c-1.2,0-2.3-0.5-3.2-1.2L10.8,4c0.4,0.7,0.7,1.6,0.7,2.5C11.5,9.3,9.3,11.5,6.5,11.5z"/>\n  </svg>'}},function(e,t,n){"use strict";Object.defineProperty(t,"__esModule",{value:!0});t.settingsIcon=function(e){var t=0<arguments.length&&void 0!==e?e:1;return'\n    <svg class="cs-icon" data-ref="settings" width="'+16*t+'px" height="'+18*t+'px" viewBox="0 0 16 18" focusable="false">\n      <g transform="translate(0, 2)">\n        <path d="M8.94,0 C9.82,0 10.55,0.62 10.63,1.45 L10.73,2.36 C11.1,2.52 11.45,2.71 11.78,2.94 L12.66,2.56 C13.46,2.22 14.39,2.5 14.83,3.23 L15.77,4.77 C16.21,5.5 16,6.4 15.29,6.9 L14.51,7.42 C14.54,8.19 14.53,8.38 14.51,8.58 L15.29,9.11 C16,9.6 16.21,10.51 15.77,11.23 L14.83,12.77 C14.39,13.49 13.46,13.78 12.66,13.44 L11.78,13.06 C11.45,13.29 11.1,13.48 10.73,13.64 L10.63,14.55 C10.55,15.38 9.82,16 8.94,16 L7.06,16 C6.18,16 5.45,15.38 5.37,14.55 L5.27,13.64 C4.9,13.48 4.55,13.29 4.22,13.06 L3.34,13.44 C2.54,13.78 1.61,13.5 1.17,12.77 L0.23,11.23 C-0.21,10.51 0,9.6 0.71,9.11 L1.49,8.58 C1.46,7.81 1.47,7.62 1.49,7.42 L0.71,6.89 C0,6.40 -0.21,5.49 0.23,4.77 L1.17,3.23 C1.61,2.51 2.54,2.22 3.34,2.56 L4.22,2.94 C4.55,2.71 4.9,2.52 5.27,2.36 L5.37,1.45 C5.45,0.62 6.18,0 7.06,0 Z M7.96,4.53 C5.91,4.53 4.25,6.11 4.25,8.06 C4.25,10.01 5.91,11.59 7.96,11.59 C10.02,11.59 11.68,10.01 11.68,8.06 C11.68,6.11 10.02,4.53 7.96,4.53 Z"></path>\n      </g>\n    </svg>\n    '}},function(e,t,n){"use strict";Object.defineProperty(t,"__esModule",{value:!0});t.trackIcon=function(e,t,n,i){return'\n      <svg xmlns:xlink="http://www.w3.org/1999/xlink" width="'+24*e+'px" height="'+16*e+'px" viewBox="0 0 24 16" focusable="false">\n        <defs>\n            <rect id="track" x="2" y="3.5" width="20" height="9" rx="4.5"></rect>\n            <filter x="-12.5%" y="-27.8%" width="125.0%" height="155.6%" filterUnits="objectBoundingBox" id="trackFilter">\n                <feGaussianBlur stdDeviation="1.5" in="SourceAlpha" result="shadowBlurInner1"></feGaussianBlur>\n                <feOffset dx="0" dy="1" in="shadowBlurInner1" result="shadowOffsetInner1"></feOffset>\n                <feComposite in="shadowOffsetInner1" in2="SourceAlpha" operator="arithmetic" k2="-1" k3="1" result="shadowInnerInner1"></feComposite>\n                <feColorMatrix values="0 0 0 0 0   0 0 0 0 0   0 0 0 0 0  0 0 0 0.5 0" type="matrix" in="shadowInnerInner1"></feColorMatrix>\n            </filter>\n        </defs>\n        <g class="thumb-off" stroke="none" stroke-width="1" fill="none" fill-rule="evenodd">\n            <g>\n                <use fill="'+n+'" fill-rule="evenodd" xlink:href="#track"></use>\n                <use fill="black" fill-opacity="1" filter="url(#trackFilter)" xlink:href="#track"></use>\n                <use stroke="'+i+'" stroke-width="1" xlink:href="#track"></use>\n                <circle fill="#B4B4B4" cx="7" cy="8" r="5"></circle>\n            </g>\n        </g>\n        <g class="thumb-on" stroke="none" stroke-width="1" fill="none" fill-rule="evenodd">\n            <g>\n                <use fill="'+n+'" fill-rule="evenodd" xlink:href="#track"></use>\n                <use fill="black" fill-opacity="1" filter="url(#trackFilter)" xlink:href="#track"></use>\n                <use stroke="'+i+'" stroke-width="1" xlink:href="#track"></use>\n                <circle fill="'+t+'" stroke-width="0" cx="16" cy="8" r="6"></circle>\n            </g>\n        </g>        \n    </svg>\n    '}},function(e,t,n){"use strict";Object.defineProperty(t,"__esModule",{value:!0});t.downArrowIcon=function(e){return'\n      <svg class="panel-down-arrow" data-ref="arrow" width="22px" height="11px" viewBox="0 0 22 11" focusable="false">\n        <path d="M 0 0 L 11 11 22 0" fill="'+e+'"/>\n      </svg>\n    '}},function(e,t,n){"use strict";Object.defineProperty(t,"__esModule",{value:!0}),t.searchResults=void 0;var i,r=n(1),o=n(20),s=n(70),a=(i=s)&&i.__esModule?i:{default:i};var l="searchResults";t.searchResults=r.views.def(l,a.default,function(e){var t=r.views.model;t.rtl;return{attrs:{id:l+"-content",tabindex:-1},z:2,x:0,y:0,w:"100%",h:function(){return this.parent.h},visible:!1,html:'\n      <span class="cs-outline search-content" data-ref="content">\n        <span class="flex-static-auto">\n          <h4 data-ref="title" class="cs-heading search-heading panel-section-heading">\n            '+t.getString("search_results")+'\n          </h4>\n          <button class="btn-unstyled search-filter cs-search-filter" tabindex="0" data-ref="searchFilter">\n            <span>'+t.getString("filter")+"</span>\n            "+(0,o.getIcon)("filter")()+'\n          </button>\n        </span>\n        <hr class="cs-div cs-diva" />\n        <div class="search-options flex-static-auto" data-ref="searchOptions">\n          <p>'+t.getString("search_in")+'</p>\n          <label>\n            <input data-ref="notesCheck" type="checkbox" checked hidden>\n            <span>'+t.getString("transcript_chk")+'</span>\n          </label>\n          <label>\n            <input data-ref="slideCheck" type="checkbox" checked hidden>\n            <span>'+t.getString("slide_text_chk")+'</span>\n          </label>\n          <hr class="cs-div cs-diva" />\n        </div>\n        <div class="search-results is-scrollable" tabindex="0" data-ref="searchResults">\n          <ul data-ref="results"></ul>\n        </div>\n        <hr class="cs-diva diva full-width-hr" />\n        <hr class="cs-divb divb full-width-hr" />\n        <button data-ref="clear" class="btn search-clear cs-button flex-static-auto" tabindex="0">\n          '+(0,o.getIcon)("clear")()+"\n          <span>"+t.getString("clear")+"</span>\n        </button>\n      </span>\n    "}})},function(e,t,n){"use strict";Object.defineProperty(t,"__esModule",{value:!0}),t.outline=void 0;var i,r=n(1),o=n(71),s=(i=o)&&i.__esModule?i:{default:i},w=n(20),a=n(4),k=n(29),l=n(51);function S(e){for(var t="";e;)t=e.index+1+"."+t,e=null!=e.parent&&"slidelink"===e.parent.kind&&e.parent;return t+" "}var c=DS.utils,u=c.scaleVal,d=c.pxify,h="outline";t.outline=r.views.def(h,s.default,function(){var m=r.views.model;return{tag:"nav",attrs:{id:h+"-content",class:"is-scrollable cs-outline "+l.rtlUtils.getRtlClass(),tabindex:-1},w:"100%",h:function(){var e=this.parent,t=e.h,n=e.children.search;return t-(null!=n&&n.visible?a.SEARCH_H:0)},overflow:"auto",draws:[],html:function(){var v=this,e=m.frame.navData.outline.links||[],t=m.frame.controlOptions.menuOptions,b=t.wrapListItems,y=t.autonumber,g=t.tooltips;this.el.depth=0;var n=this.el;return n.innerHTML="",function e(t,n,i){var r=document.createElement("ul");r.depth=n.depth+1,r.tabIndex=-1,null!=i?(r.setAttribute("aria-labelledby",n.firstElementChild.id),r.setAttribute("role","group")):(r.setAttribute("aria-label",m.getString("outline")),r.setAttribute("role","tree")),n.appendChild(r);for(var o=0,s=t.length;o<s;o++){var a=document.createElement("li"),l=t[o];l.parent=i,l.index=o,a.depth=r.depth,a.tabIndex=1===a.depth&&0===o?0:-1,a.setAttribute("role","treeitem"),r.appendChild(a);var c=null!=l.links,u=15*a.depth+3.1,d=u-18,h=l.slideid;null==h&&v.draws.push({link:l,links:t,i:o});var f=(0,k.checkIsScene)(h),p=m.rtl;a.innerHTML='\n            <div\n              id="outline-'+a.depth+"-"+o+'"\n              class="cs-listitem listitem '+(b?"":"no-wrap")+'"\n              data-origpad="'+u+'"\n              data-ref="'+h+'"\n              data-slide-title="'+t[o].displaytext+'"\n              '+(f?'data-is-scene="true"':"")+"\n              "+(c?'data-has-links="true"':"")+'\n              tabIndex="-1"\n              title="'+(g?l.displaytext:"")+'"\n              >\n               '+(c?(0,w.getIcon)("carrot")(p?"94% - "+d+"px":d+"px"):"")+"\n               "+(y?S(l):"")+" "+l.displaytext+"\n            </div>\n          ",c&&(a.setAttribute("aria-expanded",l.expand),a.classList.add("item-collapsible"),l.expand||a.classList.add("item-collapsed"),e(l.links,a,l))}}(e,n),n.innerHTML},updateHook:function(){_.toArray(this.el.querySelectorAll(".listitem")).forEach(function(e){var t=parseFloat(e.getAttribute("data-origpad"));e.dataset.isScene&&(t+=2),e.style[m.rtl?"paddingRight":"paddingLeft"]=d(u(t)),e.style.marginBottom=d(u(1))}),l.rtlUtils.updateRtlClass(this.el.classList)}}})},function(e,t,n){"use strict";Object.defineProperty(t,"__esModule",{value:!0}),t.resources=void 0;var i,r=n(1),o=n(72),s=(i=o)&&i.__esModule?i:{default:i},a=n(51);var l=DS.utils,c=l.getPath,u=l.pxify,d=l.scaleVal,h="resources";t.resources=r.views.def(h,s.default,function(){var e=r.views.model.frame;return{attrs:{id:h+"-content",class:"cs-resource "+a.rtlUtils.getRtlClass()+" is-scrollable",tabindex:-1,"aria-labelledby":"resources-head"},w:function(){return this.parent.childWidth||this.parent.w},h:function(){return this.parent.childHeight||this.parent.h},overflow:"",model:e,html:function(){return'\n      <h4 class="resources-title cs-heading panel-section-heading html-reset" tabindex="-1" id="resources-head" data-ref="head">\n        '+c(e,"resourceData.description")+'\n      </h4>\n      <hr class="cs-separator"></hr>\n      <div class="resources-content panel-content" data-ref="content">\n        <ul>\n          '+c(e,"resourceData.resources",[]).reduce(function(e,t,n){var i="javascript:DS.windowOpen.open({ url: '"+t.url+"' })";return e+'\n              <li class="cs-listitem resource" tabindex="-1"\n                data-url="'+t.url+'"\n                id="resource-'+n+'"\n                role="presentation">\n                  <a href="'+i+'" data-url="'+t.url+'" tabindex="'+(0===n?0:-1)+'">\n                    <img src="'+t.image+'" role="presentation" tabindex="-1" />\n                    '+t.title+"\n                  </a>\n              </li>"},"")+"\n        </ul>\n      </div>"},updateHook:function(){var e=this.children.head.el.querySelector("font");null!=e&&(this.origSize=this.origSize||parseFloat(e.style.fontSize),e.style.fontSize=u(d(this.origSize,!1))),a.rtlUtils.updateRtlClass(this.el.classList)}}})},function(e,t,n){"use strict";Object.defineProperty(t,"__esModule",{value:!0}),t.glossary=void 0;var l=n(1),i=r(n(43)),c=r(n(27)),u=n(51);function r(e){return e&&e.__esModule?e:{default:e}}var d=DS.utils.getPath,h="glossary";t.glossary=l.views.def(h,i.default,function(){function e(e){return c.default.getColor(n,".cs-glossary .cs-div"+e,"border-color")}var t=l.views.model,n=l.views.getCurrentNameSpaceString(),i=e("a"),r=e("b"),o="box-shadow: 0 -1px 0 0 "+e("c")+", 0 -2px 0 0 "+r+", 0 1px 0 0 "+i,s=c.default.getColor(n,".cs-glossary .cs-term.cs-selected .cs-choice-list-trigger","background"),a=c.default.getColor(n,".cs-glossary .cs-term .cs-choice-list-trigger:focus","background");return{attrs:{id:h+"-content",class:"cs-glossary "+u.rtlUtils.getRtlClass(),tabindex:-1},w:function(){return this.parent.childWidth||this.parent.w},h:function(){return this.parent.childHeight||this.parent.h},selectedColor:s,hoverColor:a,model:t,html:function(){return'<h4 class="panel-section-heading glossary-title cs-heading" style="'+o+'" tabindex="-1">\n        '+t.getString("terms")+'\n      </h4>\n\n      <div data-ref="terms" class="glossary-content cs-scrolling-panel scrolling-panel">\n        '+d(t,"frame.glossaryData",[]).map(function(e,t){var n=e.content.split(/\r\n/g).filter(function(e){return 0<e.trim().length});return'\n            <dt class="term cs-term"  tabindex="'+(0===t?0:-1)+'" id="term-'+t+'">\n              <button\n                class="cs-choice-list-trigger"\n                aria-controls="term-'+t+'"\n                aria-expanded="false"\n                tabindex="-1"\n              >\n                  '+e.title+'\n              </button>\n            </dt>\n            <dd class="cs-editor definition"  tabindex="-1" id="term-'+t+'" style="display: none">\n              '+n.map(function(e){return'<p class="term" tabindex="-1">'+e+"</p>"}).join("")+"\n            </dd>\n          "}).join("")+"\n      </div>"},updateHook:function(){u.rtlUtils.updateRtlClass(this.el.classList)}}})},function(e,t,n){"use strict";Object.defineProperty(t,"__esModule",{value:!0}),t.transcript=void 0;var i,r=n(1),o=n(4),s=n(73),a=(i=s)&&i.__esModule?i:{default:i};var l="transcript",c=DS.utils,u=c.pxify,d=c.scaleVal,h="data-origsize",f="data-origline";t.transcript=r.views.def(l,a.default,function(){var e=r.views.model,t=e.rtl?"rtl":"";return{attrs:{id:l+"-content",class:"cs-transcript "+t+" is-scrollable",tabindex:0},w:function(){return this.parent.childWidth||this.parent.w},h:function(){return(this.parent.childHeight||this.parent.h)-o.PAD},overflow:"",html:"\n      <h4 data-ref=\"title\" class='note-title cs-heading panel-section-heading'></h4>\n      <hr class='cs-div'></hr>\n      <div data-ref=\"content\" class='note-content'></div>\n    ",updateHook:function(){if("no scale"!==window.globals.scale){var e=this.children.content.el.querySelectorAll("span[style]");_.forEach(e,function(e){var t=parseFloat(e.getAttribute(h)),n=parseFloat(e.getAttribute(f));isNaN(t)&&(t=parseFloat(e.style.fontSize),e.setAttribute(h,t),n=parseFloat(e.style.lineHeight),e.setAttribute(f,n)),e.style.fontSize=u(d(t,!1)),e.style.lineHeight=u(d(n,!1))})}},model:e.frame}})},function(e,t,n){"use strict";var i=n(1),r="topTabs";i.views.def(r,function(){return{attrs:{id:r,role:"navigation"},overflow:"visible",w:"100%",h:"100%"}})},function(e,t,n){"use strict";var i=n(108),r=n(4);(0,i.createLinks)({id:"linksLeft",dir:"Left",linkListName:"topTabsLeft",x:0,updateHook:function(){this.flowChildren({hook:function(e){null!=e.panel&&e.panel.update()},pad:-3,startPos:.8*r.PAD+3})}})},function(e,t,n){"use strict";Object.defineProperty(t,"__esModule",{value:!0});var i=function(e,t,n){return t&&r(e.prototype,t),n&&r(e,n),e};function r(e,t){for(var n=0;n<t.length;n++){var i=t[n];i.enumerable=i.enumerable||!1,i.configurable=!0,"value"in i&&(i.writable=!0),Object.defineProperty(e,i.key,i)}}var o,s=n(3);var a=(function(e,t){if("function"!=typeof t&&null!==t)throw new TypeError("Super expression must either be null or a function, not "+typeof t);e.prototype=Object.create(t&&t.prototype,{constructor:{value:e,enumerable:!1,writable:!0,configurable:!0}}),t&&(Object.setPrototypeOf?Object.setPrototypeOf(e,t):e.__proto__=t)}(l,((o=s)&&o.__esModule?o:{default:o}).default),i(l,[{key:"onClickLink",value:function(){var t=this,e=this.model.properties.data;DS.pubSub.trigger(DS.events.customlink.EVENT,e),this.view.parent.children.forEach(function(e){e.viewLogic!==t&&e.viewLogic.showing&&e.viewLogic.hidePanel()})}},{key:"isLive",value:function(){return!0}}]),l);function l(e){!function(e,t){if(!(e instanceof t))throw new TypeError("Cannot call a class as a function")}(this,l);var t=function(e,t){if(!e)throw new ReferenceError("this hasn't been initialised - super() hasn't been called");return!t||"object"!=typeof t&&"function"!=typeof t?e:t}(this,(l.__proto__||Object.getPrototypeOf(l)).call(this,e));return t.onClick(t.onClickLink),t}t.default=a},function(e,t,n){"use strict";Object.defineProperty(t,"__esModule",{value:!0});var i=function(e,t,n){return t&&r(e.prototype,t),n&&r(e,n),e};function r(e,t){for(var n=0;n<t.length;n++){var i=t[n];i.enumerable=i.enumerable||!1,i.configurable=!0,"value"in i&&(i.writable=!0),Object.defineProperty(e,i.key,i)}}var o,s=n(3),a=(o=s)&&o.__esModule?o:{default:o},l=n(1);var c=DS.dom.isWithin,u=DS.globalEventHelper,d=u.addDocumentListener,h=u.removeDocumentListener,f=DS,p=f.pubSub,v=f.events,b=f._,y=f.playerGlobals,g=f.dom,m=g.addClass,w=g.removeClass,k=(function(e,t){if("function"!=typeof t&&null!==t)throw new TypeError("Super expression must either be null or a function, not "+typeof t);e.prototype=Object.create(t&&t.prototype,{constructor:{value:e,enumerable:!1,writable:!0,configurable:!0}}),t&&(Object.setPrototypeOf?Object.setPrototypeOf(e,t):e.__proto__=t)}(S,a.default),i(S,[{key:"onActiveTabSet",value:function(t){this.view.parent.children.find(function(e){return e.nameKey.includes(t)})&&this.hidePanel(),this.view.nameKey.includes(t)&&this.showPanel()}},{key:"onClickLink",value:function(){this.showing?this.hidePanel():this.showPanel()}},{key:"showPanel",value:function(){this.el.style.border="1px solid "+this.view.selectedBorderColor,this.el.setAttribute("aria-expanded",!0),m(this.el,"cs-selected"),m(this.el,"active"),this.view.panel.el.style.display="block",this.view.panel.viewLogic.focusChild(),d("mouseup",this.onCheckShouldHide),p.on(v.controlLayout.CHANGED,this.hidePanel),this.showing=!0}},{key:"hidePanel",value:function(){this.el.style.border="1px solid rgba(0, 0, 0, 0)",this.el.setAttribute("aria-expanded",!1),w(this.el,"cs-selected"),w(this.el,"active"),this.view.panel.el.style.display="none",h("mouseup",this.onCheckShouldHide),p.off(v.controlLayout.CHANGED,this.hidePanel),this.showing=!1}},{key:"onBlur",value:function(e){y.presentation.isPreview()&&!window.globals.HAS_SLIDE||this.onCheckShouldHide({target:e.relatedTarget}),function e(t,n,i){null===t&&(t=Function.prototype);var r=Object.getOwnPropertyDescriptor(t,n);if(void 0===r){var o=Object.getPrototypeOf(t);return null===o?void 0:e(o,n,i)}if("value"in r)return r.value;var s=r.get;return void 0!==s?s.call(i):void 0}(S.prototype.__proto__||Object.getPrototypeOf(S.prototype),"onBlur",this).call(this,e)}},{key:"onCheckShouldHide",value:function(e){null!=e.target&&(c(e.target,"panel")||this.el.contains(e.target))||this.hidePanel()}},{key:"isLive",value:function(){var e=l.views.model.currControlLayout[this.model.name];return b.isObject(e)?e.enabled:e}},{key:"teardown",value:function(){p.off(v.controlLayout.CHANGED,this.hidePanel),p.off(v.sidebar.ACTIVE_TAB_SET)}}]),S);function S(e){!function(e,t){if(!(e instanceof t))throw new TypeError("Cannot call a class as a function")}(this,S);var t=function(e,t){if(!e)throw new ReferenceError("this hasn't been initialised - super() hasn't been called");return!t||"object"!=typeof t&&"function"!=typeof t?e:t}(this,(S.__proto__||Object.getPrototypeOf(S)).call(this,e));return b.bindAll(t,"hidePanel","onCheckShouldHide"),t.onClick(t.onClickLink),t.showing=!1,p.on(v.sidebar.ACTIVE_TAB_SET,t.onActiveTabSet.bind(t)),t}t.default=k},function(e,t,n){"use strict";var i=n(1),r=n(108);n(4);(0,r.createLinks)({id:"linksRight",dir:"Right",linkListName:"topTabsRight",x:function(){return i.views.getNamespace(DS.constants.refs.FRAME).linksLeft.right()},updateHook:function(){this.flowChildren({toLeft:!0,startPos:null!=this.nameSpace?i.views.getNamespace(this.nameSpace).linksRight.w-2:0,pad:-3,reverse:!0,hook:function(e){null!=e.panel&&e.panel.update()}})}})},function(e,t,n){"use strict";var a=n(1),l=n(4),i="bottomBar";a.views.def(i,function(e){var t=a.views.getNamespace(e),n=t.frame,o=t.topBar,s=a.views.model.rtl;return DS.flagManager.settingAssign({tag:"section",attrs:{id:i},x:function(){return o.x-1},y:function(){return n.h-54},w:function(){return o.w},h:l.BTN_H,overflow:"visible",updateHook:function(){if(this.hasAllChildren()){this.updateChildren(),this.el.style.pointerEvents=a.views.model.bottomBarOpts.bottomBarEnabled?"all":"none";var e=this.children.playbackControls.children.seek;if(e.width=0,this.children.playbackControls.visible&&e.visible){var t=this.calcChildrensWidth()+(this.children.length+1)*l.PAD;e.width=o.w-t}this.flowChildren({alignChild:!0,bounds:{t:0,b:this.h,l:0,r:this.w},rtl:s,pad:l.PAD})}},childVisibilityChangedHook:function(){this.update()}},{updateHook:function(){if(this.hasAllChildren()){this.el.style.pointerEvents=a.views.model.bottomBarOpts.bottomBarEnabled?"all":"none";var e=this.children.playbackControls.children,t=e.seek,n=e.playPause,i=e.reset;t.width=0;var r=this.calcChildrensWidth();t.width=o.w-r-n.w-i.w+l.PAD*(this.children.length+2),this.flowChildren({sizeToChildren:!0,reverse:!0,rtl:s})}}})})},function(e,t,n){"use strict";var i=n(1),r=n(4),o="navControls";i.views.def(o,function(){var e=i.views.model.rtl;return DS.flagManager.settingAssign({tag:"nav",attrs:{id:o,"aria-label":"slide navigation"},w:function(){return this.width||0},overflow:"visible",h:r.BTN_H,updateHook:function(){this.flowChildren({rtl:e,startPos:-r.PAD,pad:r.PAD,fullUpdate:!0,sizeToChildren:!0})}},{updateHook:function(){this.flowChildren({reverse:!0,rtl:e,pad:r.PAD,fullUpdate:!0,sizeToChildren:!0})}},{parentAlign:e?"l":"r"})})},function(e,t,n){"use strict";var i=n(1),r=n(4),o="miscControls";i.views.def(o,function(){var e=i.views.model.rtl;return DS.flagManager.settingAssign({attrs:{id:o,"aria-label":"misc controls"},w:function(){return this.width||0},h:r.BTN_H,overflow:"visible",updateHook:function(){this.flowChildren({fullUpdate:!0,pad:r.PAD,startPos:-r.PAD,sizeToChildren:!0,rtl:e})},childVisibilityChangedHook:function(){this.update()}},{w:function(){return this.width+(e?0:r.PAD)||0},updateHook:function(){this.flowChildren({fullUpdate:!0,pad:r.PAD,reverse:!0,sizeToChildren:!0,rtl:e})}},{parentAlign:"l"})})},function(e,t,n){"use strict";var i,r=n(1),o=n(65),s=(i=o)&&i.__esModule?i:{default:i},a=n(4);var l="playbackControls";r.views.def(l,s.default,function(e){var t=r.views.model.rtl;return DS.flagManager.settingAssign({attrs:{id:l,"aria-label":"playback controls",class:"cs-seekcontrol",tabindex:-1},visibility:"no-reflow",x:0,w:function(){return this.visible&&this.width||0},h:a.BTN_H,noUpdate:!0,updateHook:function(){this.el.style.background="none",this.flowChildren({fullUpdate:!0,sizeToChildren:!0})}},{w:function(){return this.width||0},updateHook:function(){this.el.style.background="none",this.flowChildren({fullUpdate:!0,reverse:!0,sizeToChildren:!0,startPos:t?a.PAD:0})}},{parentAlign:"l"})})},function(e,t,n){"use strict";var i,r=n(1),o=n(269),s=(i=o)&&i.__esModule?i:{default:i},a=n(4),l=n(20);var c=DS,u=(c.scaler,c.utils),d=u.pxify,h=u.scaleVal;r.views.def("volume",s.default,function(e){var t=r.views.model;r.views.model.rtl;return{noUpdate:!0,z:a.TOP_UI_Z,attrs:{id:"volume",class:"btn cs-volume cs-button volume-panel"},style:{position:"absolute"},w:31,h:function(){return this.viewLogic.isOpen?106:30},y:function(){return this.el.style.top=d(h(this.viewLogic.isOpen?-68:8,!1)),0},html:function(){return'<button\n      data-ref="button"\n      class="cs-button btn"\n      aria-label="'+t.getString("acc_volume")+'"\n      aria-pressed="false"\n      tabIndex="0"\n      >\n      '+(0,l.getIcon)("volume")(this.volumeStrength,h(15),h(20))+'\n      </button>\n      <div data-ref="sliderBar" class="slider-bar">\n        <input\n          type="range"\n          class="cs-volume"\n          data-ref="volumeRange"\n          aria-label="'+t.getString("acc_volume")+'"\n          min="0"\n          max="10"\n          step="1"\n          value="'+this.volumeStrength+'"\n          tabIndex="-1"\n          aria-orientation="vertical" />\n      </div>'},updateHook:function(){var e=this.el.querySelector("svg");null!=e&&(e.height.baseVal.value=h(20),e.width.baseVal.value=h(15))},methods:{updateButton:function(){this.children.button.el.innerHTML=(0,l.getIcon)("volume")(this.volumeStrength,h(15),h(20)),this.el.style.background=this.accessibleTextOn?"#777":""}}}})},function(e,t,n){"use strict";Object.defineProperty(t,"__esModule",{value:!0});var i=function(e,t,n){return t&&r(e.prototype,t),n&&r(e,n),e};function r(e,t){for(var n=0;n<t.length;n++){var i=t[n];i.enumerable=i.enumerable||!1,i.configurable=!0,"value"in i&&(i.writable=!0),Object.defineProperty(e,i.key,i)}}var o,s=n(3),a=(o=s)&&o.__esModule?o:{default:o};function l(e){e.target.scrollLeft=0}var c=DS,u=c.keyManager,d=c.dom,h=d.addClass,f=d.removeClass,p=c.utils,v=(p.scaleVal,p.pxify,c.globalEventHelper),b=v.addBodyListener,y=v.removeBodyListener,g=c.appState,m=(function(e,t){if("function"!=typeof t&&null!==t)throw new TypeError("Super expression must either be null or a function, not "+typeof t);e.prototype=Object.create(t&&t.prototype,{constructor:{value:e,enumerable:!1,writable:!0,configurable:!0}}),t&&(Object.setPrototypeOf?Object.setPrototypeOf(e,t):e.__proto__=t)}(w,a.default),i(w,[{key:"onVolumeChanged",value:function(e){e=DS.utils.clamp(0,10,10*e),this.view.volumeStrength=e,this.view.updateButton();var t=0===e;this.buttonEl.setAttribute("aria-pressed",t),this.volumeRangeEl.valueAsNumber!==e&&(this.volumeRangeEl.value=e)}},{key:"onHide",value:function(){this.isOpen=!1,f(this.el,"open"),this.view.el.removeEventListener("mouseleave",this.onHide),y("keydown",this.onKeydown),this.view.update()}},{key:"onShow",value:function(){this.isOpen||(this.isOpen=!0,h(this.el,"open"),this.view.el.addEventListener("mouseleave",this.onHide),b("keydown",this.onKeydown),this.view.update())}},{key:"onInputChanged",value:function(e){var t=e.target.valueAsNumber;g.setVolume(t/10)}},{key:"toggleMute",value:function(){DS.appState.onToggleVolume()}},{key:"onFocus",value:function(){if(!this.isOpen){this.onShow();var e=this.view.el.getBoundingClientRect(),t=e.left,n=e.top,i=e.width,r=e.height;DS.focusManager.setFocusRectOn(this.view.el,{left:t,width:i,top:n-10,height:r+10})}}},{key:"onBlur",value:function(e){null!=e&&this.isOpen&&!this.el.contains(e.relatedTarget)&&(this.onHide(),function e(t,n,i){null===t&&(t=Function.prototype);var r=Object.getOwnPropertyDescriptor(t,n);if(void 0===r){var o=Object.getPrototypeOf(t);return null===o?void 0:e(o,n,i)}if("value"in r)return r.value;var s=r.get;return void 0!==s?s.call(i):void 0}(w.prototype.__proto__||Object.getPrototypeOf(w.prototype),"onBlur",this).call(this))}},{key:"onKeydown",value:function(t){function e(e){g.setVolume(e/10),t.preventDefault()}var n=t.which,i=this.volumeRangeEl.valueAsNumber;document.activeElement!==this.volumeRangeEl&&(u.isDownishKey(n)||u.isPageDownKey(n)?e(i-1):u.isUpishKey(n)||u.isPageUpKey(n)?e(i+1):u.isEndKey(n)?e(10):u.isHomeKey(n)&&(this.previousVolume=i,e(0)))}},{key:"onScroll",value:function(e){e.target.scrollTop=0}},{key:"teardown",value:function(){DS.pubSub.off(DS.events.volume.CHANGED,this.onVolumeChanged),this.el.removeEventListener("scroll",l)}}]),w);function w(e){!function(e,t){if(!(e instanceof t))throw new TypeError("Cannot call a class as a function")}(this,w);var t=function(e,t){if(!e)throw new ReferenceError("this hasn't been initialised - super() hasn't been called");return!t||"object"!=typeof t&&"function"!=typeof t?e:t}(this,(w.__proto__||Object.getPrototypeOf(w)).call(this,e));return t.isOpen=!1,t.view.volumeStrength=10*DS.constants.DEFAULT_VOLUME,DS._.bindAll(t,"onShow","onHide","onVolumeChanged","onInputChanged","toggleMute","onKeydown","onScroll"),t.volumeRangeEl.addEventListener("input",t.onInputChanged),t.el.addEventListener("mouseover",t.onShow),t.el.addEventListener("scroll",t.onScroll),t.buttonEl.addEventListener("click",t.toggleMute),DS.pubSub.on(DS.events.volume.CHANGED,t.onVolumeChanged),g.setVolume(t.view.volumeStrength/10),t.el.addEventListener("scroll",l),t}t.default=m},function(e,t,n){"use strict";var i=n(1),r=o(n(76)),c=n(20),u=o(n(27)),d=n(4);function o(e){return e&&e.__esModule?e:{default:e}}var s=DS,a=s.utils,h=a.pxify,f=a.scaleVal,p=s.scaler;i.views.def("settings",r.default,function(e){var r=i.views.model,o=(i.views.model.rtl,u.default.getColor(e,".cs-seekcontrol .cs-seek","background")),s=u.default.getColor(e,".cs-seekcontrol .cs-seek","border"),a=u.default.getColor(e,".cs-duration stop:last-child","stop-color",void 0,".cs-duration stop"),t=u.default.getColor(e,".cs-topmenu-item.active .cs-panel","border-top-color",".cs-base"),n=u.default.getColor(e,".cs-menu","background-color"),l=i.views.getNamespace(e).bottomBar;return{noUpdate:!0,attrs:{id:"settings",class:"btn cs-button cs-settings"},overflow:"visible",w:30,parentAlign:"l",h:function(){return 30},x:function(){return this.left||0},y:"vertical-center",methods:{getControlConfigs:function(){return[].concat(function(e){if(Array.isArray(e)){for(var t=0,n=Array(e.length);t<e.length;t++)n[t]=e[t];return n}return Array.from(e)}(DS.frameModel.hasModernText?[{name:"acctext",labelId:"accessible_text",isOn:function(){return DS.appState.accessibleTextOn()}}]:[]),[{name:"shortcuts",labelId:"keyboardshortcuts_lower",isOn:function(){return DS.shortcutManager.enabled}}])},getToggleControls:function(){return this.getControlConfigs().map(function(e){var t=e.name,n=e.labelId,i=(0,e.isOn)();return'\n            <div class="switch '+(i?"toggle-on":"toggle-off")+'" data-ref="'+t+'Switch">\n              <label class="switch-label" id="'+t+'-label">\n                '+r.getString(n)+'\n              </label>\n              <button class="switch-toggle" id="'+t+'-switch" tabindex="0" role="switch" aria-checked="'+i+'" aria-labelledby="'+t+'-label">\n                '+(0,c.getIcon)("track")(p.getScale(),a,o,s)+"\n              </button>\n            </div>\n          "}).join("")},updatePanelPosition:function(){if(null!=l){var e=this.children.settingsPanel.el;e.style.left=0;var t=e.getBoundingClientRect(),n=l.el.getBoundingClientRect(),i=0;t.right>n.right&&(i=n.right-(t.right+f(d.PAD))),t.left<n.left&&(i=n.left-t.left+f(d.PAD)),e.style.left=h(i)}},scaleControls:function(){var e=this.children.settingsPanel.el,t=f(18),n=f(8);e.style.bottom=h(f(39)),e.style.padding=n+"px "+t+"px "+n+"px "+t+"px";var i=this.children.downArrow.el,r=i.querySelector("svg");i.style.bottom=h(f(41)),i.style.left=h(f(2)),r.width.baseVal.value=f(22),r.height.baseVal.value=f(11);var o=e.querySelectorAll(".switch");_.forEach(o,function(e){e.style.margin=f(15)+"px 0 "+f(15)+"px 0";var t=e.querySelector(".switch-toggle > svg");t.width.baseVal.value=f(24),t.height.baseVal.value=f(16)});var s=this.el.querySelector("svg");s.width.baseVal.value=f(16),s.height.baseVal.value=f(18)}},updateHook:function(){this.scaleControls(),this.updatePanelPosition()},html:function(){return'\n        <button data-ref="settingsBtn" aria-expanded="false" class="cs-button" aria-label="'+r.getString("acc_settings")+'" tabIndex="0">\n          '+(0,c.getIcon)("settings")(p.getScale())+'\n        </button>\n        <div data-ref="settingsPanel" class="settings-panel cs-menu" style="background:'+n+"; border: 1px solid "+t+';" tabindex="-1">\n          <div class="settings-content">\n            '+this.getToggleControls()+'\n          </div>\n        </div>\n        <div data-ref="downArrow" class="panel-down-arrow">\n          '+(0,c.getIcon)("downArrow")(n)+"\n        </div>\n      "}}})},function(e,t,n){"use strict";var i,r=n(1),o=n(20),s=n(75),a=(i=s)&&i.__esModule?i:{default:i};var l=DS.utils;l.pxify,l.scaleVal;r.views.def("captions",a.default,function(){return{tag:"button",attrs:{id:"captions",class:"cs-button btn content-center","aria-label":r.views.model.getString("acc_closed_captions"),"aria-pressed":!1,tabindex:0},minW:40,minH:30,y:"vertical-center",visible:!1,html:function(){return(0,o.getIcon)("captions")()}}})},function(e,t,n){"use strict";var i,r=n(1),o=n(20),s=n(66),a=(i=s)&&i.__esModule?i:{default:i};var l=DS.utils,c=(l.encode,l.scaleVal);r.views.def("playPause",a.default,function(){var e=r.views.model;return{tag:"button",attrs:{id:"playPause",class:"content-center cs-button","aria-pressed":!1,"aria-label":e.getString("acc_play")+"/"+e.getString("acc_pause"),tabindex:0},style:{background:"transparent",border:"none"},html:function(){return this.toggle?(0,o.getIcon)("pause")(c(14),c(12)):(0,o.getIcon)("play")(c(14),c(11))},y:"vertical-center",minW:30,minH:30,z:1,updateHook:function(){this.el.setAttribute("aria-pressed",!this.toggle);var e=this.el.querySelector("svg");e.height.baseVal.value=c(14),e.width.baseVal.value=c(this.toggle?12:11)}}})},function(e,t,n){"use strict";var r=n(1),o=s(n(27)),i=s(n(67));function s(e){return e&&e.__esModule?e:{default:e}}var a=DS,l=a.utils,c=l.pxify,u=l.scaleVal,d=a.vendorOverrides.fixStyleString;r.views.def("seek",i.default,function(){function e(){return d("#seek:before {\n      border: 1px solid "+o.default.getColor(i,".cs-seekcontrol","border-top-color")+";\n      background-image: "+o.default.getColor(i,".cs-seekcontrol","background-image").replace("(, ","(180deg,")+";\n      background-repeat: no-repeat !important;\n      border-radius: "+c(u(7))+";\n      height: "+c(u(30))+" !important;\n      width: calc(100% + "+c(u(60))+");\n      left: -"+c(u(30))+";\n    }")}var t=r.views.model.frame.controlOptions.controls,n=t.readonly,i=r.views.getCurrentNameSpaceString();return{attrs:{id:"seek",tabindex:-1,class:"progress-bar cs-seekcontrol "+(n?"read-only":"")},y:"vertical-center",overflow:"visible",noUpdate:!0,w:function(){return this.width||0},h:30,html:'\n      <style data-ref="styleContainer" class="style-container">\n        '+e()+'\n      </style>\n\n      <div class="cs-seekbar-inner progress-bar-inner slide-lockable" data-ref="seekInner">\n        <div data-ref="seek" class="cs-seek progress-bar-seek" style="height: '+c(u(18))+'; position: absolute; top: 50%; transform: translate(0%, -50%);">\n          <div\n            tabIndex="0"\n            aria-hidden="'+!t.seekbar+'"\n            data-ref="progressBar"\n            class="cs-fill progress-bar-fill"\n            style="width: 0px"\n            role="slider"\n            aria-valuemin="0"\n            aria-valuenow="0"\n            aria-valuemax="5"\n            >\n          </div>\n        </div>\n      </div>\n    ',updateHook:function(){this.children.seek.el.style.height=c(u(18)),this.children.seekInner.el.style.top=c(u(6)),this.children.styleContainer.el.innerText=e()}}})},function(e,t,n){"use strict";var i,r=n(1),o=n(20),s=n(275),a=(i=s)&&i.__esModule?i:{default:i};var l=DS.utils;l.encode,l.scaleVal;r.views.def("reset",a.default,function(){return{tag:"button",attrs:{id:"reset",class:"content-center cs-button","aria-label":r.views.model.getString("acc_replay"),tabindex:0},style:{background:"transparent",border:"none"},html:function(){return(0,o.getIcon)("replay")()},y:"vertical-center",z:1,minW:30,minH:30}})},function(e,t,n){"use strict";Object.defineProperty(t,"__esModule",{value:!0});var i=function(e,t,n){return t&&r(e.prototype,t),n&&r(e,n),e};function r(e,t){for(var n=0;n<t.length;n++){var i=t[n];i.enumerable=i.enumerable||!1,i.configurable=!0,"value"in i&&(i.writable=!0),Object.defineProperty(e,i.key,i)}}var o,s=n(3),a=(o=s)&&o.__esModule?o:{default:o};var l=DS,c=l._,u=l.events,d=l.pubSub,h=(function(e,t){if("function"!=typeof t&&null!==t)throw new TypeError("Super expression must either be null or a function, not "+typeof t);e.prototype=Object.create(t&&t.prototype,{constructor:{value:e,enumerable:!1,writable:!0,configurable:!0}}),t&&(Object.setPrototypeOf?Object.setPrototypeOf(e,t):e.__proto__=t)}(f,a.default),i(f,[{key:"onClickBtn",value:function(){this.resetTimeline()}},{key:"resetTimeline",value:function(){this.currTimeline.reset()}},{key:"onTimelineChanged",value:function(e){this.currTimeline=e}}]),f);function f(e){!function(e,t){if(!(e instanceof t))throw new TypeError("Cannot call a class as a function")}(this,f);var t=function(e,t){if(!e)throw new ReferenceError("this hasn't been initialised - super() hasn't been called");return!t||"object"!=typeof t&&"function"!=typeof t?e:t}(this,(f.__proto__||Object.getPrototypeOf(f)).call(this,e));return c.bindAll(t,"onClickBtn","onTimelineChanged"),t.onClick(t.onClickBtn),d.on(u.playbackControls.TIMELINE_CHANGED,t.onTimelineChanged),t}t.default=h},function(e,t,n){"use strict";Object.defineProperty(t,"__esModule",{value:!0}),t.startoverlay=void 0;var i,r=n(1),o=n(277),s=(i=o)&&i.__esModule?i:{default:i};var a=DS.stringTabler;t.startoverlay=r.views.def("startoverlay",s.default,function(){return{attrs:{class:"start-overlay hidden","aria-modal":"true",role:"dialog","aria-label":a.getString(DS.constants.strings.PROJECT_TITLE)+" "+a.getString("desktop_start")},x:0,y:0,w:"100%",h:"100%",add:!0,html:function(){return"<button\n        aria-label="+a.getString("desktop_start")+'\n        data-ref="playIcon"\n        tabindex="0"\n        data-leavealone="0">\n        <div class="cs-button">\n          <svg viewBox="0 0 100 100" width="100" height="100">\n            <path d="M 81.94 50.00 L 31.03 20.61 L 31.03 79.39" fill="currentColor" />\n          </svg>\n        </div>\n      </div>'}}})},function(e,t,n){"use strict";Object.defineProperty(t,"__esModule",{value:!0});var i=function(e,t,n){return t&&r(e.prototype,t),n&&r(e,n),e};function r(e,t){for(var n=0;n<t.length;n++){var i=t[n];i.enumerable=i.enumerable||!1,i.configurable=!0,"value"in i&&(i.writable=!0),Object.defineProperty(e,i.key,i)}}var o,s=n(3),a=(o=s)&&o.__esModule?o:{default:o};var l=DS,c=l._,u=l.detection,d=l.pubSub,h=l.events,f=l.focusManager,p=(function(e,t){if("function"!=typeof t&&null!==t)throw new TypeError("Super expression must either be null or a function, not "+typeof t);e.prototype=Object.create(t&&t.prototype,{constructor:{value:e,enumerable:!1,writable:!0,configurable:!0}}),t&&(Object.setPrototypeOf?Object.setPrototypeOf(e,t):e.__proto__=t)}(v,a.default),i(v,[{key:"onStart",value:function(e){this.rejectDeferred=e,this.el.classList.add("opaque"),this.playIconEl.addEventListener("click",this.onClickCallback),this.toggleVisibility(!0),u.env.is360||this.playIconEl.focus(),d.trigger(h.startOverlay.READY)}},{key:"onFocus",value:function(){f.setFocusRectOn(this.playIconEl)}},{key:"onClickCallback",value:function(){var e=this;this.view.children.playIcon.el.removeEventListener("click",this.onClickCallback),d.trigger(h.loader.UNMUTE),u.deviceView.isMobile?d.once(h.slide.STARTED,function(){e.el.classList.remove("opaque")}):this.el.classList.remove("opaque"),this.rejectDeferred(),this.toggleVisibility(!1)}},{key:"toggleVisibility",value:function(e){this.el.classList.add(e?"shown":"hidden"),this.el.classList.remove(e?"hidden":"shown")}}]),v);function v(e){!function(e,t){if(!(e instanceof t))throw new TypeError("Cannot call a class as a function")}(this,v);var t=function(e,t){if(!e)throw new ReferenceError("this hasn't been initialised - super() hasn't been called");return!t||"object"!=typeof t&&"function"!=typeof t?e:t}(this,(v.__proto__||Object.getPrototypeOf(v)).call(this,e));return c.bindAll(t,"onStart","onClickCallback"),d.once(h.request.START,t.onStart),t}t.default=p},function(e,t,n){"use strict";var i,r=n(1),o=n(279),s=(i=o)&&i.__esModule?i:{default:i};var a="slideLoaderOverlay";r.views.def(a,s.default,function(){r.views.model;return{attrs:{id:a},w:null,h:null,html:'<div class="slide-loader" data-ref="spinner"></div>'}})},function(e,t,n){"use strict";Object.defineProperty(t,"__esModule",{value:!0});var i=function(e,t,n){return t&&r(e.prototype,t),n&&r(e,n),e};function r(e,t){for(var n=0;n<t.length;n++){var i=t[n];i.enumerable=i.enumerable||!1,i.configurable=!0,"value"in i&&(i.writable=!0),Object.defineProperty(e,i.key,i)}}var o,s=n(3),a=(o=s)&&o.__esModule?o:{default:o};n(1);function l(e,t,n){return t in e?Object.defineProperty(e,t,{value:n,enumerable:!0,configurable:!0,writable:!0}):e[t]=n,e}var c=DS,u=c._,d=c.pubSub,h=c.dom,f=c.detection,p=c.events,v=c.utils.pxify,b=c.constants.DESKTOP_LOADER_DELAY*(f.browser.isIE?2:1),y=(function(e,t){if("function"!=typeof t&&null!==t)throw new TypeError("Super expression must either be null or a function, not "+typeof t);e.prototype=Object.create(t&&t.prototype,{constructor:{value:e,enumerable:!1,writable:!0,configurable:!0}}),t&&(Object.setPrototypeOf?Object.setPrototypeOf(e,t):e.__proto__=t)}(g,a.default),i(g,[{key:"onShow",value:function(){var e=this;this.spinnerTimeout=setTimeout(function(){document.body.addEventListener("mousemove",e.onMouseMove),e.updateSpinnerLoc(),e.view.el.style.cursor="none",e.view.setVisibility(!0)},b)}},{key:"onHide",value:function(){clearTimeout(this.spinnerTimeout),document.body.removeEventListener("mousemove",this.onMouseMove),this.view.el.style.cursor="",this.view.setVisibility(!1)}},{key:"onMouseMove",value:function(){this.updateSpinnerLoc()}},{key:"onCtxMenu",value:function(e){e.preventDefault()}},{key:"updateSpinnerLoc",value:function(){this.spinnerEl.style.left=v(h.mouseX),this.spinnerEl.style.top=v(h.mouseY)}},{key:"teardown",value:function(){d.off("app:showLoader",this.onShow),d.off("app:hideLoader",this.onHide),this.view.el.removeEventListener("contextmenu",this.onCtxMenu)}}]),g);function g(e){var t;!function(e,t){if(!(e instanceof t))throw new TypeError("Cannot call a class as a function")}(this,g);var n=function(e,t){if(!e)throw new ReferenceError("this hasn't been initialised - super() hasn't been called");return!t||"object"!=typeof t&&"function"!=typeof t?e:t}(this,(g.__proto__||Object.getPrototypeOf(g)).call(this,e));return u.bindAll(n,"onShow","onHide","onMouseMove","onCtxMenu"),d.on((l(t={},p.app.SHOW_LOADER,n.onShow),l(t,p.app.HIDE_LOADER,n.onHide),t)),n.view.el.addEventListener("contextmenu",n.onCtxMenu),n}t.default=y},function(e,t,n){"use strict";Object.defineProperty(t,"__esModule",{value:!0}),t.render=t.nameSpace=void 0;var i=n(1);n(112),n(113),n(114),n(115),n(116),n(79);var r=t.nameSpace="LightboxWnd";t.render=function(){var e=i.views.tree(r,["visibleOverlay",{lightBoxWrapper:["lightBoxSlide","lightBox","lightBoxClose"]}]),t=i.views.getNamespace(r);return t.slide=t.lightBoxSlide,t.wrapper=t.lightBoxWrapper,{all:function(){return i.views.update(e)},resize:function(){t.isAttached&&i.views.update(e)}}}},function(e,t,n){"use strict";Object.defineProperty(t,"__esModule",{value:!0}),t.render=t.nameSpace=void 0;var r=n(1);n(112),n(113),n(114),n(282),n(115),n(116),n(79),n(109),n(110),n(111);var o=t.nameSpace="LightboxControlsWnd";t.render=function(e){var i=r.views.tree(o,["visibleOverlay",{lightBoxWrapper:["lightBoxSlide",{lightBox:[{lightBoxBottom:["submit","next","prev","captions"]}]},"lightBoxClose"]}]),t=r.views.getNamespace(o);t.slide=t.lightBoxSlide,t.wrapper=t.lightBoxWrapper;function n(e,t){if(t===o){var n={next:e.next,prev:e.previous,submit:e.submit};r.views.updateVisibility(n,o),r.views.update(i)}}return DS.pubSub.on(DS.events.frameModel.LAYOUT_CHANGED,n),n(e.currControlLayout),{all:function(){return r.views.update(i)},resize:function(){t.isAttached&&r.views.update(i)}}}},function(e,t,n){"use strict";var i=n(1),r=n(4),o="lightBoxBottom";i.views.def(o,function(){return{tag:"nav",attrs:{id:o},x:-4,y:function(){return this.parent.h-this.h-4},w:"100%",h:r.BTN_H,updateHook:function(){if(this.hasAllChildren()){this.flowChildren({pad:r.PAD,startPos:this.w,toLeft:!0});var e=this.children.captions;e.x=r.PAD,e.update()}}}})},function(e,t,n){"use strict";Object.defineProperty(t,"__esModule",{value:!0}),t.render=t.nameSpace=void 0;var i=n(1);n(284),n(285),n(286);var r=t.nameSpace="MessageWnd";t.render=function(){var e=i.views.tree(r,["overlay",{messageWindowWrapper:["messageWindowSlide"]}]),t=i.views.getNamespace(r);return t.slide=t.messageWindowSlide,t.wrapper=t.messageWindowWrapper,{all:function(){return i.views.update(e)},resize:function(){t.isAttached&&i.views.update(e)}}}},function(e,t,n){"use strict";function s(e){return e/c.getScale()}var a=n(1),l="messageWindowWrapper",i=DS,c=i.scaler;i.utils.scaleVal;a.views.def(l,function(e){var t=a.views.model,n=t.preso.display().windows().findWhere({id:e}),i=a.views.getNamespace(DS.constants.refs.FRAME),r=i.slide,o=i.wrapper;return{attrs:{id:l,class:"cs-"+t.frame.default_layout+" fn-"+t.frame.default_layout},w:n.get("width"),h:n.get("height"),style:{overflow:"visible",transformOrigin:"0 0",background:"transparent"},dimScale:function(){return c.getScale()},x:function(){return s(o.x)+(r.x+(r.w-this.w)/2)},y:function(){return s(o.y)+(r.y+(r.h-this.h)/2)},add:!0}})},function(e,t,n){"use strict";var i,r=n(1),o=n(30),s=(i=o)&&i.__esModule?i:{default:i};var a="messageWindowSlide";r.views.def(a,s.default,function(){return{attrs:{id:a,class:"cs-window","aria-labelledby":"slide-label-message",role:"alertdialog","aria-modal":!0,tabindex:-1},origin:"0 0",w:"100%",h:"100%",x:0,y:0,z:1,html:'<div id="slide-label-message" data-ref="label" role="presentation"></div><div class="slide-container"></div>',winScale:function(){return DS.scaler.getScale()}}})},function(e,t,n){"use strict";n(1).views.def("overlay",function(){return{attrs:{class:"overlay overlay-message"},x:0,y:0,w:function(){return window.innerWidth},h:function(){return window.innerHeight},position:"fixed",add:!0}})},function(e,t,n){"use strict";Object.defineProperty(t,"__esModule",{value:!0}),t.render=t.nameSpace=void 0;var i=n(1);n(288),n(289),n(292);var r=t.nameSpace="ShortcutWnd";t.render=function(){var e=i.views.tree(r,["visibleOverlay",{shortcutWrapper:["shortcutSlide"]},"shortcutClose"]),t=i.views.getNamespace(r);return t.slide=t.shortcutSlide,t.wrapper=t.shortcutWrapper,{all:function(){return i.views.update(e)},resize:function(){t.isAttached&&i.views.update(e,!0)}}}},function(e,t,n){"use strict";var r=n(1),o=DS.scaler,s="shortcutWrapper";r.views.def(s,function(e){var t=r.views.model,n=r.views.getNamespace(DS.constants.refs.FRAME),i=(n.slide,n.wrapper);return{attrs:{id:s,class:"cs-base cs-"+t.frame.default_layout+" fn-"+t.frame.default_layout},w:function(){return.7*i.w},h:function(){return.7*i.h},style:{overflow:"visible",transformOrigin:"0 0",background:"transparent"},x:function(){return i.x/o.getScale()+(i.w-this.w)/2},y:function(){return i.y/o.getScale()+(i.h-this.h)/2},add:!0}})},function(e,t,n){"use strict";var i=function(e,t,n){return t&&r(e.prototype,t),n&&r(e,n),e};function r(e,t){for(var n=0;n<t.length;n++){var i=t[n];i.enumerable=i.enumerable||!1,i.configurable=!0,"value"in i&&(i.writable=!0),Object.defineProperty(e,i.key,i)}}var s=n(1),o=c(n(30)),a=n(290),l=c(n(27));function c(e){return e&&e.__esModule?e:{default:e}}var u="shortcutSlide",d=DS,h=d._,f=d.shortcutManager,p=d.keyManager,v=d.pubSub,b=d.events,y=b.window.CLOSING,g=b.player.ENABLE_KEYBOARD_SHORTCUTS,m=d.MicroScrollBar,w=d.focusManager,k=d.flagManager,S=d.constants,_=d.globalEventHelper.addDocumentListener;var C=(function(e,t){if("function"!=typeof t&&null!==t)throw new TypeError("Super expression must either be null or a function, not "+typeof t);e.prototype=Object.create(t&&t.prototype,{constructor:{value:e,enumerable:!1,writable:!0,configurable:!0}}),t&&(Object.setPrototypeOf?Object.setPrototypeOf(e,t):e.__proto__=t)}(O,o.default),i(O,[{key:"onKeydown",value:function(e){p.isKey(e.which,S.keys.ESCAPE)&&this.closeWindow("ShortcutWnd")}},{key:"closeWindow",value:function(e){"ShortcutWnd"===e&&f.closeShortcutWindow()}},{key:"onKeyboardShortcutsChanged",value:function(e){e?(this.keyboardShortcutsSwitchEl.classList.add("toggle-on"),this.keyboardShortcutsSwitchEl.classList.remove("toggle-off"),this.shortcutsTableEl.classList.remove("disabled")):(this.keyboardShortcutsSwitchEl.classList.add("toggle-off"),this.keyboardShortcutsSwitchEl.classList.remove("toggle-on"),this.shortcutsTableEl.classList.add("disabled")),this.keyboardShortcutsSwitchEl.querySelector("button").setAttribute("aria-checked",e)}},{key:"toggleKeyboardShortcuts",value:function(){f.enableShortcuts(!f.enabled)}},{key:"onFocus",value:function(e){var t=e.target;this.el.contains(t)&&w.setFocusRectOn(t)}},{key:"teardown",value:function(){v.off(y,this.closeWindow),null!=this.keyboardShortcutsSwitchEl&&v.off(g,this.onKeyboardShortcutsChanged),this.removeKeydownListener(),function e(t,n,i){null===t&&(t=Function.prototype);var r=Object.getOwnPropertyDescriptor(t,n);if(void 0===r){var o=Object.getPrototypeOf(t);return null===o?void 0:e(o,n,i)}if("value"in r)return r.value;var s=r.get;return void 0!==s?s.call(i):void 0}(O.prototype.__proto__||Object.getPrototypeOf(O.prototype),"teardown",this).call(this)}}]),O);function O(e){!function(e,t){if(!(e instanceof t))throw new TypeError("Cannot call a class as a function")}(this,O);var t=function(e,t){if(!e)throw new ReferenceError("this hasn't been initialised - super() hasn't been called");return!t||"object"!=typeof t&&"function"!=typeof t?e:t}(this,(O.__proto__||Object.getPrototypeOf(O)).call(this,e));return h.bindAll(t,"onKeyboardShortcutsChanged","toggleKeyboardShortcuts","onFocus","onKeydown"),v.on(y,t.closeWindow),t.removeKeydownListener=_("keydown",t.onKeydown),null!=t.keyboardShortcutsSwitchEl&&(t.onClickEl(t.keyboardShortcutsSwitchEl,t.toggleKeyboardShortcuts),v.on(g,t.onKeyboardShortcutsChanged)),t}s.views.def(u,C,function(){var o=s.views.model;return{attrs:{id:u,class:"shortcut-slide","aria-labelledby":"slide-label-message",role:"alertdialog","aria-modal":!0,tabindex:-1},style:{overflow:"scroll"},origin:"0 0",w:"100%",h:"100%",x:0,y:0,z:1,html:function(){var e=DS.detection.theme.isUnified?[S.refs.FRAME,".cs-brandhighlight-bg","background-color",".cs-base.cs-custom-theme"]:[S.refs.FRAME,".cs-duration stop:last-child","stop-color",void 0,".cs-duration stop"],t=l.default.getColor.apply(l.default,e),n='\n        <div class="switch '+(f.enabled?"toggle-on":"toggle-off")+'" data-ref="keyboardShortcutsSwitch">\n          <label id="shortcuts-label" class="switch-label">'+o.getString("enable_keyboardshortcuts")+'</label>\n          <button class="switch-toggle" tabindex="0" role="switch" aria-checked="'+f.enabled+'" aria-labelledby="shortcuts-label">\n            '+(0,a.getIcon)("track")(t)+"\n          </button>\n        </div>",i="<h1>"+o.getString("keyboardshortcuts")+(k.accTextEnabled?n:"")+"</h1>",r=f.getShortcutList().map(function(e){var t,n,i=e.name,r=e.keyInfo;return'<tr class="'+("?"===r.key?"":"disableable")+'"><td class="action">'+i+'</td><td class="key">'+(t=r,n=o,(k.accTextEnabled&&t.ctrl?n.getString("ctrl_key")+"+":"")+(k.accTextEnabled&&t.alt?n.getString("alt_key")+"+":"")+(k.accTextEnabled&&t.shift?n.getString("shift_key")+"+":"")+(t.keyName||t.key))+"</td></tr>"}).join("");return[i,'<table data-ref="shortcutsTable">'+('<tr><th class="action">'+o.getString("action")+'</th><th class="key">'+o.getString("shortcut")+"</th></tr>")+r+"</table>"].join("")},childDef:function(){null==this.scrollbar&&(this.scrollbar=new m(this.el,"shortcut-slide"))}}})},function(e,t,n){"use strict";Object.defineProperty(t,"__esModule",{value:!0}),t.getIcon=void 0;function i(){return"no icon"}var r=n(291),o={track:r.trackIcon};t.getIcon=function(e){return o[e]||i}},function(e,t,n){"use strict";Object.defineProperty(t,"__esModule",{value:!0});t.trackIcon=function(e){return'\n      <svg xmlns:xlink="http://www.w3.org/1999/xlink" width="24px" height="16px" viewBox="0 0 24 16">\n        <defs>\n            <rect id="track" x="2" y="3.5" width="20" height="9" rx="4.5"></rect>\n            <filter x="-12.5%" y="-27.8%" width="125.0%" height="155.6%" filterUnits="objectBoundingBox" id="trackFilter">\n                <feGaussianBlur stdDeviation="1.5" in="SourceAlpha" result="shadowBlurInner1"></feGaussianBlur>\n                <feOffset dx="0" dy="1" in="shadowBlurInner1" result="shadowOffsetInner1"></feOffset>\n                <feComposite in="shadowOffsetInner1" in2="SourceAlpha" operator="arithmetic" k2="-1" k3="1" result="shadowInnerInner1"></feComposite>\n                <feColorMatrix values="0 0 0 0 0   0 0 0 0 0   0 0 0 0 0  0 0 0 0.5 0" type="matrix" in="shadowInnerInner1"></feColorMatrix>\n            </filter>\n        </defs>\n        <g class="thumb-off" stroke="none" stroke-width="1" fill="none" fill-rule="evenodd">\n            <g>\n                <use fill="#D1D1D1" fill-rule="evenodd" xlink:href="#track"></use>\n                <use fill="white" fill-opacity="1" filter="url(#trackFilter)" xlink:href="#track"></use>\n                <use stroke="#AFAFAF" stroke-width="1" xlink:href="#track"></use>\n                <circle fill="#585858" stroke-width="0" cx="8" cy="8" r="5"></circle>\n            </g>\n        </g>\n        <g class="thumb-on" stroke="none" stroke-width="1" fill="none" fill-rule="evenodd">\n            <g>\n                <use fill="#DBDBDB" fill-rule="evenodd" xlink:href="#track"></use>\n                <use fill="white" fill-opacity="1" filter="url(#trackFilter)" xlink:href="#track"></use>\n                <use stroke="#AFAFAF" stroke-width="1" xlink:href="#track"></use>\n                <circle fill="'+e+'" stroke-width="0" cx="16" cy="8" r="6"></circle>\n            </g>\n        </g>\n      </svg>\n    '}},function(e,t,n){"use strict";var i,r=n(1),o=n(44),s=(i=o)&&i.__esModule?i:{default:i};var a=DS.scaler,l="shortcutClose";r.views.def(l,s.default,function(e){return{tag:"button",attrs:{id:l,class:"close-btn-floating",tabindex:0,"z-index":999},style:{overflow:"visible"},html:function(){return'<svg class="cs-icon icon-close" width="'+20*a.getScale()+'" height="'+20*a.getScale()+'" viewBox="0 0 36 36" focusable="false">\n                <polygon points="36,2.826 33.174,0 18,15.174 2.826,0 0,2.826 15.174,18 0,33.174 2.826,36 18,20.826 33.174,36 36,33.174 20.826,18" />\n              </svg>'},y:35,x:function(){var e=r.views.getNamespace("_frame").wrapper;return Math.max(window.innerWidth/a.getScale(),e.w)-(this.w+35)},model:{windowId:e},w:20,h:20}})}]);
