# Supplementary material for: Code Response Training: Improving Interprofessional Communication
Source: MedEdPORTAL. 2021 May 19;17:11155. doi: 10.15766/mep_2374-8265.11155 (PMC8131416; doi:10.15766/mep_2374-8265.11155)
Supplement: Supplementary file 1 — Module 1 Patient Safety Fundamentals folderModule 2 Communication and Teamwork folderModule 3 Pulling It Together folderModule Instructions.docxFacilitators Guide.docxSimulation Case 1.docxSimulation Case 2.docxEquipment Checklist.docxObserver Checklist.docxDebriefing Guide.docxPostcourse Evaluation.docxShort-Term Follow-Up Activity.docxLong-Term Follow-Up Activity.docx [file mep_2374-8265.11155-s001.zip › A. Module 1 Patient Safety Fundamentals/html5/lib/scripts/frame.mobile.min.js]

/*! ds-bootstrap - v1.0.0.__BUILD_NUMBER__ - 2021-01-20 8:50pm UTC
* Copyright (c) 2021 ; Not Licensed */!function(n){var i={};function r(e){if(i[e])return i[e].exports;var t=i[e]={i:e,l:!1,exports:{}};return n[e].call(t.exports,t,t.exports,r),t.l=!0,t.exports}r.m=n,r.c=i,r.d=function(e,t,n){r.o(e,t)||Object.defineProperty(e,t,{enumerable:!0,get:n})},r.r=function(e){"undefined"!=typeof Symbol&&Symbol.toStringTag&&Object.defineProperty(e,Symbol.toStringTag,{value:"Module"}),Object.defineProperty(e,"__esModule",{value:!0})},r.t=function(t,e){if(1&e&&(t=r(t)),8&e)return t;if(4&e&&"object"==typeof t&&t&&t.__esModule)return t;var n=Object.create(null);if(r.r(n),Object.defineProperty(n,"default",{enumerable:!0,value:t}),2&e&&"string"!=typeof t)for(var i in t)r.d(n,i,function(e){return t[e]}.bind(null,i));return n},r.n=function(e){var t=e&&e.__esModule?function(){return e.default}:function(){return e};return r.d(t,"a",t),t},r.o=function(e,t){return Object.prototype.hasOwnProperty.call(e,t)},r.p="",r(r.s=162)}([,function(e,t,n){"use strict";Object.defineProperty(t,"__esModule",{value:!0});var i,r="function"==typeof Symbol&&"symbol"==typeof Symbol.iterator?function(e){return typeof e}:function(e){return e&&"function"==typeof Symbol&&e.constructor===Symbol&&e!==Symbol.prototype?"symbol":typeof e},S=function(e,t){if(Array.isArray(e))return e;if(Symbol.iterator in Object(e))return function(e,t){var n=[],i=!0,r=!1,o=void 0;try{for(var s,a=e[Symbol.iterator]();!(i=(s=a.next()).done)&&(n.push(s.value),!t||n.length!==t);i=!0);}catch(e){r=!0,o=e}finally{try{!i&&a.return&&a.return()}finally{if(r)throw o}}return n}(e,t);throw new TypeError("Invalid attempt to destructure non-iterable instance")},o=function(e,t,n){return t&&s(e.prototype,t),n&&s(e,n),e};function s(e,t){for(var n=0;n<t.length;n++){var i=t[n];i.enumerable=i.enumerable||!1,i.configurable=!0,"value"in i&&(i.writable=!0),Object.defineProperty(e,i.key,i)}}function c(e,t,n){return t in e?Object.defineProperty(e,t,{value:n,enumerable:!0,configurable:!0,writable:!0}):e[t]=n,e}function _(e,t,n){n=0<e.w?n:0,e.y=e.top=0,e.x=e.left=t.l+n,e.update(),t.l=e.x+e.w}function k(e,t,n){n=0<e.w?n:0,e.y=e.top=0,e.x=e.left=t.r-e.w-n,e.update(),t.r=e.x}function C(e,t,n){n=0<e.h?n:0,e.x=e.left=0,e.y=e.top=t.t+n,e.update(),t.t=e.y+e.h}function O(e,t,n){n=0<e.h?n:0,e.x=e.left=0,e.y=e.top=t.b-e.h-n,e.update(),t.b=e.y}var a=DS,E=a._,l=a.scaler,u=a.detection,T=a.detection.orientation,d=a.utils,h=d.getPath,f=d.scaleVal,p=d.pxify,v=a.dom,b=v.addClass,y=v.removeClass,g=a.constants.refs.FRAME,m=document.getElementById(DS.constants.els.PRESO),w={x:"w",xl:"w",xp:"w",y:"h",yl:"h",yp:"h",wl:"w",wp:"w",hl:"h",hp:"h"},L=["wrapper","lightBoxWrapper"],I={l:_,r:k,t:C,b:O},x=(o(P,[{key:"init",value:function(e){if(this.hasInited)console.warn("has already initialized",this);else{this.hasInited=!0;var t=void 0,n=this.ViewLogic,i=this.params;null==i&&null!=n?i=n:null!=n&&(t=!0),E.isFunction(i)&&(i=i(this.nameSpace||e)),i.w=i.w||i.minW||100,i.h=i.h||i.minH||100,this.orientationProps(i,"x","y","w","h","scale"),(i=Object.assign({position:"absolute",x:0,y:0,minW:0,maxW:Number.MAX_SAFE_INTEGER,minH:0,maxH:Number.MAX_SAFE_INTEGER,wPad:0,scale:1,visibility:"reflow",visual:!0,bgColor:null,overflow:"hidden",origin:"center center",z:null,opacity:null,visible:!0,attrs:{},noContent:!0,calcTextSize:!1},i)).calcTextSize&&(i.noContent=!1),this.noContent=i.noContent,this.lastWidthByText=0,this.lastHeightByText=0,this.padLeft=i.padLeft||0,this.padRight=i.padRight||0,this.childDef=i.childDef,this.childViews=i.childViews,this.updateHook=i.updateHook,this.onCaptionChanged=i.onCaptionChanged,i.childViews=null,i.updateHook=null,i.childDef=null,i.nameKey=null,i.onCaptionChanged=null,Object.assign(this,i.methods),i.methods=null,this.createDynamicGetters(i),i.visual&&(this.el=document.createElement(i.tag||"div"),this.initAttributes(i.attrs),this.initStyles(i),"button"===i.tag&&(this.el.style.cursor="pointer"),this.initContent(i),i.add&&m.appendChild(this.el),this.hasInitialized=!0),this.initVisibility(i),this.initChildRefs(),t&&(this.viewLogic=new n(this))}}},{key:"orientationProp",value:function(e,t){var n=t+"l",i=t+"p";null!=e[n]&&null!=e[i]&&(e[t]=function(){return T.isLandscape?this[n]:this[i]})}},{key:"orientationProps",value:function(t){for(var n=this,e=arguments.length,i=Array(1<e?e-1:0),r=1;r<e;r++)i[r-1]=arguments[r];i.forEach(function(e){return n.orientationProp(t,e)})}},{key:"initContent",value:function(e){if(this.noContent){var t=this.html;null!=t&&(this.el.innerHTML=t)}else this.content=document.createElement("div"),this.content.setAttribute("class","view-content"),this.content.setAttribute("tabindex",-1),Object.assign(this.content.style,{position:"relative","text-align":"center",top:0}),Object.assign(this.content.style,e.contentStyle||{}),this.initAttributes(e.contentAttrs,this.content),null!=e.html&&(this.content.innerHTML=this.html),this.el.appendChild(this.content)}},{key:"initAttributes",value:function(e,t){for(var n in e)if(null!=e[n]){var i=e[n];"id"===n?i=E.kebabCase(i):"tabindex"===n&&-1!==i&&this.el.setAttribute("data-"+n,i),(t||this.el).setAttribute(n,i)}}},{key:"initStyles",value:function(e){if(Object.assign(this.el.style,{position:e.position,left:0,top:0,backgroundColor:e.bgColor,border:e.border,overflow:e.overflow,transformOrigin:e.origin,opacity:e.opacity,zIndex:e.z}),null!=h(e,"style.display")){var t=e.style.display;"boolean"==typeof t&&(e.style.display=t?"block":"none")}Object.assign(this.el.style,e.style)}},{key:"initVisibility",value:function(e){!1===e.visible&&this.setVisibility(!1)}},{key:"initChildRefs",value:function(){this.children=[],this.childList=[];for(var e=this.el.querySelectorAll("[data-ref]"),t=0;t<e.length;t++)this.children[e[t].getAttribute("data-ref")]={el:e[t]}}},{key:"updateHtml",value:function(){var e=this.html;null!=e&&(this.noContent?this.el.innerHTML=e:this.content.innerHTML=e)}},{key:"createDynamicGetters",value:function(e){for(var t in e)"id"!==t&&null!=e[t]&&P.prop(this,t,e[t])}},{key:"updateSize",value:function(){this.el.style.width=p(f(this.w)),this.el.style.height=p(f(this.h))}},{key:"updateTrans",value:function(){var e=L.includes(this.nameKey)?E.identity:f,t=["translate("+p(e(this.x))+", "+p(e(this.y))+")"];if(this.xs)for(var n=0;n<this.xs.length;n++)t.push("translateX("+p(e(this.xs[n]))+")");if(this.ys)for(var i=0;i<this.ys.length;i++)t.push("translateY("+p(e(this.ys[i]))+")");u.deviceView.isMobile&&null!=this.scale&&t.push("scale("+this.scale+")"),this.el.style.transform=t.join(" ")}},{key:"calcChildrensWidth",value:function(e){var t=0<arguments.length&&void 0!==e?e:function(){return!0},n=0;return null!=this.children&&this.children.forEach(function(e){t(e)&&(e.update(),n+=e.w)}),n}},{key:"calcChildrensHeight",value:function(){var t=0;return null!=this.children&&this.children.forEach(function(e){e.update(),t+=e.h}),t}},{key:"positionChildren",value:function(e){var t=e.vertical,n=e.toTop,i=e.toLeft,r=e.pad,o=e.startPos,s=e.reverse,a=void 0!==s&&s,l=e.hook,u=void 0===l?E.noop:l,c=e.rtl,d=void 0!==c&&c,h=e.sizeToChildren,f=e.alignChild,p=t?n?O:C:i?k:_,v=Object.assign({l:o,r:o,t:o,b:o},e.bounds),b=(DS.flagManager.settingsControlEnabled?a!==d:a&&!d)?this.children.slice().reverse():this.children,y=S(t?["height","t"]:["width","l"],2),g=y[0],m=y[1],w=T.isLandscape?E.first:E.last;b.forEach(function(e){(e.beforeReflowHook||E.noop)();var t=f&&w(e.parentAlign);!e.visible&&"reflow"===e.visibility||"-"===t||(t?I[t](e,v,r):p(e,v,r),u(e))}),h&&(this[g]=v[m])}},{key:"flowChildren",value:function(e){(e=Object.assign({pad:0,sizeToChildren:!1,startPos:0,toLeft:!1,reverse:!1,fullUpdate:!1,rtl:!1,hook:function(){}},e)).fullUpdate?this.hasAllChildren()&&(this.positionChildren(e),this.updateSize()):this.positionChildren(e)}},{key:"setEnabled",value:function(e){this.enabled!=e&&(((this.enabled=e)?y:b)(this.el,"cs-disabled"),this.el.setAttribute("aria-disabled",!e))}},{key:"setVisibility",value:function(e,t){var n=this.visible!==e,i=!1;return"no-reflow"===this.visibility?(this.el.style.visibility=e?"visible":"hidden",this.el.style.pointerEvents=e?"":"none"):"reflow"===this.visibility&&(this.el.style.display=e?"block":"none",i=!0),t&&(this.layoutDefaultVisible=e),this.visible=e,n&&h(this,"viewLogic.didChangeVisibility")&&this.viewLogic.didChangeVisibility(e),i}},{key:"childVisibilityChanged",value:function(){null!=this.childVisibilityChangedHook?this.childVisibilityChangedHook():null!=this.parent&&this.parent.childVisibilityChanged()}},{key:"update",value:function(){null!=this.beforeUpdateHook&&this.beforeUpdateHook(),this.updateSize(),this.updateTrans(),null!=this.updateHook&&this.updateHook()}},{key:"updateChildren",value:function(t){this.children.forEach(function(e){e.update(),t&&e.updateChildren(t)})}},{key:"doTextCalcs",value:function(){var e=1/l.getScale(),t=this.content.clientWidth*e,n=this.content.clientHeight*e;this.lastWidthByText=4+t+this.padLeft+this.padRight,this.lastHeightByText=4+n}},{key:"wasAppended",value:function(){var t=this;this.calcTextSize&&this.doTextCalcs(),null!=this.childViews&&this.childViews.forEach(function(e){"string"==typeof e&&(e=N.getOrCreateView(e)),e.init(t.nameSpace),t.append(e)})}},{key:"setChildNum",value:function(e){this.defaultChildNum=e}},{key:"hasAllChildren",value:function(){return this.hasInitialized&&this.children.length===this.defaultChildNum}},{key:"append",value:function(e){if((e.parent=this).children[E.camelCase(e.nameKey)]=e,this.children.push(e),this.noContent||e.outsideContent?this.el.appendChild(e.el):this.content.appendChild(e.el),e.wasAppended(),e.update(),null==e.nameSpace){for(var t=this;null!=t&&null==t.nameSpace;)t=t.parent;e.nameSpace=t.nameSpace,N.hasNamespace(t.nameSpace)?N.getNamespace(t.nameSpace)[e.nameKey]=e:console.warn("could not find namespace "+t.nameSpace+" when appending")}}},{key:"destroy",value:function(){null!=this.children&&this.children.forEach(function(e){return e.destroy()}),null!=this.viewLogic&&this.viewLogic.teardown(),null!=this.el.parentNode&&this.el.parentNode.removeChild(this.el),this.nameSpace=null}},{key:"startFloat",value:function(){this.floating=!0,this.lastFloatParent=this.el.parentNode,this.shouldReparent&&N.getNamespace(this.nameSpace).wrapper.el.appendChild(this.el)}},{key:"endFloat",value:function(){this.floating&&(this.floating=!1,this.shouldReparent&&this.lastFloatParent.appendChild(this.el))}},{key:"right",value:function(){return this.floating?0:this.x+this.w}},{key:"bottom",value:function(){return this.floating?0:this.y+this.h}},{key:"getBox",value:function(){if(null==N.getNamespace(this.nameSpace).wrapper)return null;var e=N.getNamespace(this.nameSpace).wrapper.dimScale||1,t=(N.getNamespace(this.nameSpace).wrapper.scale||1)*e,n=this.x,i=this.y,r=this.w,o=this.h,s=this.offsets,a=(s=void 0===s?{}:s).l,l=void 0===a?0:a,u=s.t,c=this;for(n=(n+l)*t,i=(i+(void 0===u?0:u))*t;c=c.parent;){var d=null!=c.parent?t:1,h=c.offsets,f=(h=void 0===h?{}:h).l,p=void 0===f?0:f,v=h.t,b=void 0===v?0:v;n+=(c.x+p)*d,i+=(c.y+b)*d}return{x:n,y:i,w:r*=t,h:o*=t}}}]),P);function P(e,t){!function(e,t){if(!(e instanceof t))throw new TypeError("Cannot call a class as a function")}(this,P),this.ViewLogic=e,this.params=t,this.nameKey=null!=t&&t.nameKey||e.nameKey,this.enabled=!0}x.propFns=(c(i={},"fit-to-text-w",function(){return Math.max(this.minW,this.lastWidthByText)+this.wPad}),c(i,"fit-to-text-h",function(){return Math.max(this.minH,this.lastHeightByText)}),c(i,"vertical-center",function(){return this.parent.h/2-this.h/2}),c(i,"horizontal-center",function(){return this.parent.w/2-this.w/2}),i),x.prop=function(e,t,n){if("number"==typeof n)e[t]=n;else if("string"==typeof n&&null!=x.propFns[n])Object.defineProperties(e,c({},t,{get:x.propFns[n],set:E.noop}));else if("string"==typeof n&&n.endsWith("%")){var i=parseFloat(n)/100,r=null!=w[t]?w[t]:t;Object.defineProperties(e,c({},t,{get:function(){return this.parent[r]?e.parent[r]*i:0},set:E.noop}))}else if(E.isFunction(n)){var o=void 0;if("w"===t||"h"===t){var s=n.bind(e),a=t.toUpperCase(),l=e["min"+a],u=e["max"+a];o=function(){var e=s();return e<l?e=l:u<e&&(e=u),e}.bind(e)}else o=n;Object.defineProperties(e,c({},t,{get:o,set:E.noop}))}else e[t]=n;e[t]=n};function A(e){var t=void 0===e?"undefined":r(e),n=void 0,i=void 0;return"string"===t?n=e:"object"===t?i=e[n=Object.keys(e)[0]]:console.warn("invalid view definition. "+e+" is a "+(void 0===e?"undefined":r(e))),{viewName:n,children:i}}var M,D=void 0,j={},H={},B={},N=t.views={nameSpaces:{},nsStack:[],getNamespace:function(e){return this.nameSpaces[e]},hasNamespace:function(e){return null!=this.nameSpaces[e]},setModel:function(e){return this.model=e,this},resetStates:function(e){var t=this.getNamespace(e);E.forEach(t,function(e){return e.setEnabled&&e.setEnabled(!0)})},updateVisibility:function(e,t){var n=!1;for(var i in e){var r=this.nameSpaces[t][i];if(null!=r)r.setVisibility(e[i],!0)&&(n=!0)}return n},def:function(e,t,n){null==n?t.nameKey=e:n.nameKey=e;var i=new x(t,n);return null==j[e]?(j[e]=i,H[e]={ViewLogic:t,p:n},B[e]=0):console.warn("views connot share the same name "+e),i},addNameSpace:function(e){D=e,this.nameSpaces[D]=this.nameSpaces[D]||{name:e,topLevelElements:[],isAttached:!0,tabReachable:!0,detach:function(){this.isAttached=!1,this.topLevelElements.forEach(function(e){return m.removeChild(e.el)})},reattach:function(){this.isAttached=!0,this.topLevelElements.forEach(function(e){return m.appendChild(e.el)})},updateTabIndex:function(){var i=this;this.topLevelElements.forEach(function(e){function t(e,t){t?e.el.removeAttribute("aria-hidden"):e.el.setAttribute("aria-hidden",!0)}e.children.some(function(e){return"startoverlay"===e.nameKey})?e.children.filter(function(e){return"startoverlay"!=e.nameKey}).forEach(function(e){return t(e,i.tabReachable)}):t(e,i.tabReachable);var n=e.el.querySelectorAll("[tabIndex]");E.forEach(n,function(e){if(!e.dataset.leavealone){var t=e.getAttribute("data-tabindex");null==t&&(t=e.tabIndex,e.setAttribute("data-tabindex",t)),e.tabIndex=i.tabReachable?t:-1}})})}}},update:(M=function(e,t){e.forEach(function(e){E.isFunction(e)?e():Array.isArray(e)?update(e,t):null==e||!e.update||e.noUpdate&&!t||(e.update(),t&&e.updateHtml())})},R.toString=function(){return M.toString()},R),getViewConfig:function(e){var t=H[e];return{name:e,ViewLogic:t.ViewLogic,p:t.p}},getOrCreateView:function(e){if(1<++B[e]){var t=H[e],n=t.ViewLogic,i=t.p;return new x(n,i)}return j[e]},tree:function(l,e){for(var u=this,c=[],t=function e(t){if(null!==t){var n=A(t),i=n.viewName,r=n.children,o=u.nameSpaces[l][i]=u.getOrCreateView(i);if(null!=o){if(o.nameSpace=l,0<h(r,"length")){o.setChildNum(r.length),o.hasChildren=!0;for(var s=0;s<r.length;s++)e(r[s])}}else console.warn("could not find view '"+i+"'")}},n=function e(t,n){if(null!==t){var i=A(t),r=i.viewName,o=i.children,s=u.nameSpaces[l][r];if(null!=s){if(s.init(l),null!=n?n.append(s):u.nameSpaces[l].topLevelElements.push(s),null!=s.childDef&&s.childDef(),c.push(s),s.hasChildren)for(var a=0;a<o.length;a++)e(o[a],s)}else console.warn("could not find view '"+r+"'")}},i=0;i<e.length;i++)t(e[i]);for(var r=0;r<e.length;r++)n(e[r]);return c},getCurrentNameSpace:function(){return this.nameSpaces[D]},getTopNameSpace:function(){return E.last(this.nsStack)},getCurrentNameSpaceString:function(){return D},getFrameNameSpace:function(){return this.nameSpaces[g]}};function R(e,t){return M.apply(this,arguments)}},,function(e,t,n){"use strict";Object.defineProperty(t,"__esModule",{value:!0});var i=function(e,t,n){return t&&r(e.prototype,t),n&&r(e,n),e};function r(e,t){for(var n=0;n<t.length;n++){var i=t[n];i.enumerable=i.enumerable||!1,i.configurable=!0,"value"in i&&(i.writable=!0),Object.defineProperty(e,i.key,i)}}var o=DS,s=o.pubSub,a=o.events,l=(i(u,[{key:"onClick",value:function(e){this.el.addEventListener("click",e.bind(this))}},{key:"onClickEl",value:function(e,t){e.addEventListener("click",t.bind(this))}},{key:"on",value:function(e,t){this.el.addEventListener(e,t.bind(this))}},{key:"getViewBox",value:function(){return this.view.getBox()}},{key:"onFocus",value:function(){var e=this.getViewBox(),t=e.x,n=e.y,i=e.w,r=e.h;DS.focusManager.setFocusRectOn(this.el,{left:t,top:n,width:i,height:r}),this.hasFocus=!0}},{key:"onBlur",value:function(){DS.focusManager.takeFocusOff(),this.hasFocus=!1}},{key:"teardown",value:function(){s.off(a.frameModel.LAYOUT_CHANGED,this.onLayoutChange)}},{key:"onLayoutChange",value:function(){}}]),u);function u(e){for(var t in!function(e,t){if(!(e instanceof t))throw new TypeError("Cannot call a class as a function")}(this,u),this.el=e.el,this.view=e,this.model=e.model,e.children)this[t+"El"]=e.children[t].el;DS._.bindAll(this,"onFocus","onBlur","onLayoutChange"),this.el.addEventListener("focusin",this.onFocus),this.el.addEventListener("focusout",this.onBlur),s.on(a.frameModel.LAYOUT_CHANGED,this.onLayoutChange)}t.default=l},,,,,,function(e,t,n){"use strict";Object.defineProperty(t,"__esModule",{value:!0}),t.getIcon=t.icons=void 0;function i(){return"no icon"}var r=n(170),o=n(171),s=n(172),a=n(173),l=n(174),u=n(175),c=n(176),d=n(177),h=n(178),f=n(179),p=n(180),v=n(181),b=n(182),y=n(183),g=t.icons={hamburger:r.hamburgerIcon,play:o.playIcon,next:s.nextIcon,prev:a.prevIcon,pause:l.pauseIcon,submit:u.submitIcon,close:c.closeIcon,captions:d.captionsIcon,disableOrientation:h.disableOrientationIcon,search:f.searchIcon,enterFullScreen:p.enterFullScreenIcon,settings:v.settingsIcon,track:b.trackIcon,downArrow:y.downArrowIcon};t.getIcon=function(e){return g[e]||i}},,,,,,,,,,,,,,,function(e,t,n){"use strict";Object.defineProperty(t,"__esModule",{value:!0});t.SMALL_PAD=2;var i=t.PAD=10,r=(t.HALF_PAD=i/2,t.TWO_PAD=2*i,t.BTN_H=46,t.SEARCH_H=48,t.TOUCH_SIZE=58,t.NAV_SIZE=58,t.SLIDE_Z=1,t.OVERLAY_Z=999);t.TOP_UI_Z=1+r},,,function(e,t,n){"use strict";Object.defineProperty(t,"__esModule",{value:!0});var o=n(1);function i(e){if(Array.isArray(e)){for(var t=0,n=Array(e.length);t<e.length;t++)n[t]=e[t];return n}return Array.from(e)}function r(e){try{var t=[].concat(i(document.styleSheets)).find(e);d=[].concat(i(t.rules))}catch(e){}}var s=DS,a=s._,l=s.pubSub,u=s.events,c={},d=void 0,h=!1,f={};if(r(function(e){return null!=e.href&&e.href.includes("output.min.css")}),l.on(u.scheme.CHANGED,function(t){r(function(e){return null!=e.ownerNode&&e.ownerNode.id===t}),f={}}),null!=d){var p=function(e,t){var n=void 0,i=void 0;if(h){n=t+".cs-"+o.views.model.frame.default_layout;var r=e.split(" ");i=(r=r.map(function(e){return(e.startsWith(".")?".":"")+a.compact(e.split(".")).reverse().join(".")})).join(" ")}else n=".cs-"+o.views.model.frame.default_layout+t,i=e;return n+" "+i};c.getColor=function(e,t,n){var i=3<arguments.length&&void 0!==arguments[3]?arguments[3]:"",r=p(t,i);if(null==f[r]){var o=d.find(function(e){return e.selectorText===r});null==o&&(h=!h,r=p(t,i),o=d.find(function(e){return e.selectorText===r})||{}),f[r]=o.style||{}}return f[r][n]||""}}else{var v=function(e,t){var n=document.createElement(e);return n.setAttribute("class",t),n},b=/^\./,y=/\./g;c.getColor=function(e,t,n){var i=(4<arguments.length&&void 0!==arguments[4]&&arguments[4]||t).split(/\s+/),l=o.views.getNamespace(e).wrapper.el,u=void 0,c=void 0;i.forEach(function(e,t){if(b.test(e))a=e.replace(y," "),u=v("div",a);else{var n=e.split("."),i=(s=n,Array.isArray(s)?s:Array.from(s)),r=i[0],o=i.slice(1);u=v(r,o.join(" "))}var s,a;0===t&&(u.style.position="absolute",u.style.display="none",c=u),l.appendChild(u),l=u});var r=window.getComputedStyle(u).getPropertyValue(n);return""===r&&"border-color"===n&&(r=window.getComputedStyle(u).getPropertyValue("border-top-color")),c.parentNode.removeChild(c),r||""}}t.default=c},,function(e,t,n){"use strict";Object.defineProperty(t,"__esModule",{value:!0});var o=DS.MicroScrollBar;t.checkIsScene=function(e){return null!=e&&2===e.split(".").length},t.getHasTabs=function(e,n){return e.some(function(e){var t=n[e.name];return null==t||"outline"===e.name&&t.enabled||!0===t})},t.addPanelScrollBars=function(){var e=document.querySelectorAll(".panel > div[id*=content]");Array.from(e).forEach(function(e){var t=e.parentNode.id;if("outline-panel"!=t){var n=t.replace("-panel","");new o(e,n)}else{var i=e.querySelector("#outline-content"),r=e.querySelector("#search-results-content");null!=i&&new o(i,"outline"),null!=r&&new o(r,"search")}})}},function(e,t,n){"use strict";Object.defineProperty(t,"__esModule",{value:!0});var i=function(e,t,n){return t&&r(e.prototype,t),n&&r(e,n),e};function r(e,t){for(var n=0;n<t.length;n++){var i=t[n];i.enumerable=i.enumerable||!1,i.configurable=!0,"value"in i&&(i.writable=!0),Object.defineProperty(e,i.key,i)}}var o,s=n(3),a=(o=s)&&o.__esModule?o:{default:o},l=n(1);var u=DS,c=u.pubSub,d=u.events,h=u._,f=u.utils,p=(function(e,t){if("function"!=typeof t&&null!==t)throw new TypeError("Super expression must either be null or a function, not "+typeof t);e.prototype=Object.create(t&&t.prototype,{constructor:{value:e,enumerable:!1,writable:!0,configurable:!0}}),t&&(Object.setPrototypeOf?Object.setPrototypeOf(e,t):e.__proto__=t)}(v,a.default),i(v,[{key:"onAriaToggle",value:function(e){e.hidden?(this.el.setAttribute("aria-hidden",!0),this.el.setAttribute("tabindex",0)):(this.el.removeAttribute("aria-hidden"),this.el.removeAttribute("tabindex"))}},{key:"teardown",value:function(){c.off(d.slide.HAS_MOUNTED,this.onSlideChange)}},{key:"onSlideChange",value:function(e){this.view.nameSpace===e.props.windowId&&(this.labelEl.textContent=l.views.model.getString("slide")+": "+f.stripTags(e.props.model.title()))}},{key:"onFocus",value:function(){}},{key:"onBlur",value:function(){}}]),v);function v(e){!function(e,t){if(!(e instanceof t))throw new TypeError("Cannot call a class as a function")}(this,v);var t=function(e,t){if(!e)throw new ReferenceError("this hasn't been initialised - super() hasn't been called");return!t||"object"!=typeof t&&"function"!=typeof t?e:t}(this,(v.__proto__||Object.getPrototypeOf(v)).call(this,e));return h.bindAll(t,"onSlideChange","onAriaToggle"),c.on(d.slide.HAS_MOUNTED,t.onSlideChange),c.on(d.slide.ARIA_TOGGLE,t.onAriaToggle),t}t.default=p},function(e,t,n){"use strict";Object.defineProperty(t,"__esModule",{value:!0});var i=function(e,t,n){return t&&r(e.prototype,t),n&&r(e,n),e};function r(e,t){for(var n=0;n<t.length;n++){var i=t[n];i.enumerable=i.enumerable||!1,i.configurable=!0,"value"in i&&(i.writable=!0),Object.defineProperty(e,i.key,i)}}var o,s=n(3),a=(o=s)&&o.__esModule?o:{default:o};var l=DS,u=l.detection,c=l.dom,d=(function(e,t){if("function"!=typeof t&&null!==t)throw new TypeError("Super expression must either be null or a function, not "+typeof t);e.prototype=Object.create(t&&t.prototype,{constructor:{value:e,enumerable:!1,writable:!0,configurable:!0}}),t&&(Object.setPrototypeOf?Object.setPrototypeOf(e,t):e.__proto__=t)}(h,a.default),i(h,[{key:"onTap",value:function(){c.tappedClass(this.el)}},{key:"onClickBtn",value:function(){var e=this.view,t=e.enabled,n=e.nameKey;t&&DS.pubSub.trigger(DS.events.presentation.ON_OBJECT_EVENT,n+"_pressed")}},{key:"onLayoutChange",value:function(e){var t=this,n=this.view.nameKey;this.hasFocus&&(e[n]?window.requestAnimationFrame(function(){return t.onFocus()}):this.onBlur())}}]),h);function h(e){!function(e,t){if(!(e instanceof t))throw new TypeError("Cannot call a class as a function")}(this,h);var t=function(e,t){if(!e)throw new ReferenceError("this hasn't been initialised - super() hasn't been called");return!t||"object"!=typeof t&&"function"!=typeof t?e:t}(this,(h.__proto__||Object.getPrototypeOf(h)).call(this,e));return u.deviceView.isMobile&&t.onClick(t.onTap),t.onClick(t.onClickBtn),t}t.default=d},function(e,t,n){"use strict";Object.defineProperty(t,"__esModule",{value:!0});var i=function(e,t,n){return t&&r(e.prototype,t),n&&r(e,n),e};function r(e,t){for(var n=0;n<t.length;n++){var i=t[n];i.enumerable=i.enumerable||!1,i.configurable=!0,"value"in i&&(i.writable=!0),Object.defineProperty(e,i.key,i)}}var o,s=n(3),a=(o=s)&&o.__esModule?o:{default:o};var l=DS,u=l.focusManager,c=l.keyManager,d=l.detection,h=l.globalEventHelper,f=h.addDocumentListener,p=h.removeDocumentListener,v=(l.utils.getPath,l.dom),b=v.parentNodesOf,y=v.addClass,g=v.removeClass,m=l._,w=m.first,S=m.last,_=m.bindAll,k=(function(e,t){if("function"!=typeof t&&null!==t)throw new TypeError("Super expression must either be null or a function, not "+typeof t);e.prototype=Object.create(t&&t.prototype,{constructor:{value:e,enumerable:!1,writable:!0,configurable:!0}}),t&&(Object.setPrototypeOf?Object.setPrototypeOf(e,t):e.__proto__=t)}(C,a.default),i(C,[{key:"focusSelf",value:function(){this.hasListItems()&&this.getItems().find(function(e){return 0===e.tabIndex}).focus()}},{key:"addEvents",value:function(){var t=this;d.device.isMobile?(this.el.addEventListener("touchmove",function(e){t.moved=!0}),this.onClick(function(e){t.moved||t.onClickItem(e),t.moved=!1})):this.onClick(this.onClickItem)}},{key:"onClickItem",value:function(){}},{key:"onFocus",value:function(){!this.isFocused&&this.hasListItems()&&c.isShowFocus&&(this.isFocused=!0,this.currentItem=this.currentItem||w(this.getItems()),y(this.currentItem,"hover"),this.centerOnFocused(),u.setFocusRectOn(this.getFocusRectTarget()),f("keydown",this.onKeydown))}},{key:"onBlur",value:function(e){this.el.contains(e.relatedTarget)||(function e(t,n,i){null===t&&(t=Function.prototype);var r=Object.getOwnPropertyDescriptor(t,n);if(void 0===r){var o=Object.getPrototypeOf(t);return null===o?void 0:e(o,n,i)}if("value"in r)return r.value;var s=r.get;return void 0!==s?s.call(i):void 0}(C.prototype.__proto__||Object.getPrototypeOf(C.prototype),"onBlur",this).call(this,e),null!=this.currentItem&&(g(this.currentItem,"hover"),this.currentItem.style.backgroundColor=""),p("keydown",this.onKeydown),this.isFocused=!1)}},{key:"onKeydown",value:function(e){var t=this.currentItem;c.isActionKey(e.which)?(this.activateItem(e),c.isSpaceKey(e.which)&&e.preventDefault()):c.isDownishKey(e.which)?this.currentItem=this.getNextItem(this.getItemContent()):c.isUpishKey(e.which)?this.currentItem=this.getPrevItem(this.getItemContent()):c.isHomeKey(e.which)?this.currentItem=this.getFirstItem():c.isEndKey(e.which)&&(this.currentItem=this.getLastItem()),t!==this.currentItem&&(e.preventDefault(),t.tabIndex=-1,g(t,"hover"),this.focusOnCurrent())}},{key:"hasListItems",value:function(){return!1}},{key:"getFocusRectTarget",value:function(){return this.currentItem}},{key:"focusOnCurrent",value:function(){this.centerOnFocused(),document.activeElement!==this.currentItem&&(this.currentItem.tabIndex=0,y(this.currentItem,"hover"),this.currentItem.focus()),u.setFocusRectOn(this.getFocusRectTarget())}},{key:"activateItem",value:function(){this.onClickItem({target:this.currentItem.firstElementChild})}},{key:"getNextItem",value:function(t){var n=this,e=this.getItems().findIndex(function(e){return n.findIndexCb(e,t)})+1;return e===this.getItems().length&&(e=0),this.getItems()[e]}},{key:"getPrevItem",value:function(t){var n=this,e=this.getItems().findIndex(function(e){return n.findIndexCb(e,t)})-1;return-1===e&&(e=this.getItems().length-1),this.getItems()[e]}},{key:"getLastItem",value:function(){return S(this.getItems())}},{key:"getFirstItem",value:function(){return w(this.getItems())}},{key:"getItemContent",value:function(){return this.currentItem.textContent.trim()}},{key:"findIndexCb",value:function(e,t){return e.textContent.trim()===t}},{key:"getItems",value:function(){return[]}},{key:"getScrollEl",value:function(){return this.el}},{key:"getOffsetEl",value:function(){return this.el}},{key:"getOffsetTop",value:function(e){return b(e,function(e){return"li"===e.nodeName.toLowerCase()}).reduce(function(e,t){return e+t.offsetTop},0)}},{key:"getOffsetHeight",value:function(e){return e.offsetHeight}},{key:"centerOnFocused",value:function(){if(null!=this.currentItem){var e=this.getOffsetEl(),t=this.getOffsetHeight(e),n=this.getScrollEl().scrollTop,i=this.getOffsetTop(this.currentItem),r=i+this.getOffsetHeight(this.currentItem);t<r-n?e.scrollTop=r-t+10:i<n+10&&(e.scrollTop=i-10)}}}]),C);function C(e){!function(e,t){if(!(e instanceof t))throw new TypeError("Cannot call a class as a function")}(this,C);var t=function(e,t){if(!e)throw new ReferenceError("this hasn't been initialised - super() hasn't been called");return!t||"object"!=typeof t&&"function"!=typeof t?e:t}(this,(C.__proto__||Object.getPrototypeOf(C)).call(this,e));return _(t,"onKeydown","addEvents","onClickItem"),t.addEvents(),t}t.default=k},,,,,,,,,,,function(e,t,n){"use strict";Object.defineProperty(t,"__esModule",{value:!0});var i=function(e,t,n){return t&&r(e.prototype,t),n&&r(e,n),e};function r(e,t){for(var n=0;n<t.length;n++){var i=t[n];i.enumerable=i.enumerable||!1,i.configurable=!0,"value"in i&&(i.writable=!0),Object.defineProperty(e,i.key,i)}}var o,s=n(32),a=(o=s)&&o.__esModule?o:{default:o};var l=DS,u=(l._,l.focusManager),c=l.detection,d=l.pubSub,h=l.events,f=l.dom,p=f.addClass,v=f.removeClass,b=(l.keyManager.isTabKey,function(e,t){if("function"!=typeof t&&null!==t)throw new TypeError("Super expression must either be null or a function, not "+typeof t);e.prototype=Object.create(t&&t.prototype,{constructor:{value:e,enumerable:!1,writable:!0,configurable:!0}}),t&&(Object.setPrototypeOf?Object.setPrototypeOf(e,t):e.__proto__=t)}(y,a.default),i(y,[{key:"onClickItem",value:function(e){var t=e.target;if(this.hasDefinition&&null!=t&&"p"!==t.nodeName.toLowerCase()){var n=null!=this.activeItem;n&&(this.activeItem.firstElementChild.setAttribute("aria-expanded",!1),this.activeItem.style.backgroundColor="",this.closeItem(this.activeItem)),n&&this.lastSelected==t||(t.setAttribute("aria-expanded",!0),this.openItem(t.parentElement)),this.lastSelected=t}}},{key:"getNextItem",value:function(){for(var e=this.getItems(),t=void 0,n=this.getItems().indexOf(this.currentItem);(n+=1)===e.length&&(n=0),"none"===(t=e[n]).parentElement.style.display;);return t}},{key:"getPrevItem",value:function(){for(var e=this.getItems(),t=void 0,n=this.getItems().indexOf(this.currentItem);-1==--n&&(n=e.length-1),"none"===(t=e[n]).parentElement.style.display;);return t}},{key:"hasListItems",value:function(){return!DS._.isEmpty(this.model.frame.glossaryData)}},{key:"getItems",value:function(){return this.links=this.links||[].concat(function(e){if(Array.isArray(e)){for(var t=0,n=Array(e.length);t<e.length;t++)n[t]=e[t];return n}return Array.from(e)}(this.el.querySelectorAll(".term"))),this.links}},{key:"openItem",value:function(e){p(e,"cs-selected"),e.nextElementSibling.style.display="block",p(e.nextElementSibling,"open"),this.activeItem=e}},{key:"closeItem",value:function(e){var t=this;v(e,"cs-selected"),v(e.nextElementSibling,"open"),this.activeItem=null,TweenLite.to(e,.2,{opacity:1,onComplete:function(){e.nextElementSibling.style.display="none",u.setFocusRectOn(t.currentItem)}})}}]),y);function y(e){!function(e,t){if(!(e instanceof t))throw new TypeError("Cannot call a class as a function")}(this,y);var t=function(e,t){if(!e)throw new ReferenceError("this hasn't been initialised - super() hasn't been called");return!t||"object"!=typeof t&&"function"!=typeof t?e:t}(this,(y.__proto__||Object.getPrototypeOf(y)).call(this,e));return t.view.isUnified&&(t.getScrollEl=function(){return t.termsEl},t.getOffsetTop=function(e){return e.offsetTop},t.getOffsetHeight=function(e){return e.offsetHeight+e.nextElementSibling.clientHeight}),t.hasDefinition=c.deviceView.isDesktop&&!t.view.isUnified,d.on(h.glossary.REFRESH_VIEW,function(){t.view.updateHtml(),t.view.update()}),t}t.default=b},function(e,t,n){"use strict";Object.defineProperty(t,"__esModule",{value:!0});var i=function(e,t,n){return t&&r(e.prototype,t),n&&r(e,n),e};function r(e,t){for(var n=0;n<t.length;n++){var i=t[n];i.enumerable=i.enumerable||!1,i.configurable=!0,"value"in i&&(i.writable=!0),Object.defineProperty(e,i.key,i)}}var o,s=n(3);var a=(function(e,t){if("function"!=typeof t&&null!==t)throw new TypeError("Super expression must either be null or a function, not "+typeof t);e.prototype=Object.create(t&&t.prototype,{constructor:{value:e,enumerable:!1,writable:!0,configurable:!0}}),t&&(Object.setPrototypeOf?Object.setPrototypeOf(e,t):e.__proto__=t)}(l,((o=s)&&o.__esModule?o:{default:o}).default),i(l,[{key:"onClickClose",value:function(){var e=this.model.windowId;DS.pubSub.trigger(DS.events.window.CLOSING,e)}}]),l);function l(e){!function(e,t){if(!(e instanceof t))throw new TypeError("Cannot call a class as a function")}(this,l);var t=function(e,t){if(!e)throw new ReferenceError("this hasn't been initialised - super() hasn't been called");return!t||"object"!=typeof t&&"function"!=typeof t?e:t}(this,(l.__proto__||Object.getPrototypeOf(l)).call(this,e));return t.onClick(t.onClickClose),t}t.default=a},,,,,,,,,,,,,,,,,function(e,t,n){"use strict";Object.defineProperty(t,"__esModule",{value:!0}),t.initPlayer=void 0;var r=i(n(62)),a=n(1),o=i(n(63));function i(e){return e&&e.__esModule?e:{default:e}}function l(e){var t=a.views.nsStack.indexOf(e);0<=t&&a.views.nsStack.splice(t,1)}function u(e){var i=!(0<arguments.length&&void 0!==e)||e;a.views.nsStack.forEach(function(e,t,n){e.tabReachable=t===n.length-1&&i,e.updateTabIndex()})}function s(n){D={createWindow:function(i){function e(){return e=i,t=a.views.getNamespace(e),n=t.isAttached,t.reattach(),l(t),a.views.nsStack.push(t),n||B[e].all(),u(),void L.trigger(b,e);var e,t,n}var r=this,o=void 0,s=void 0,t=a.views.getNamespace(i);return null==t&&(a.views.addNameSpace(i),s=n[i](j),o=d("resize",function(){s.resize(),L.trigger(m)}),i===T?j.setLayout(j.frame.default_layout,T):s.all(),t=a.views.getNamespace(i),B[i]=s,t.moveToTop=e),e(),L.on(k,function e(){var t,n,i=(t=[],(n=a.views.getNamespace(T).tabs.viewLogic.getSelectedTab())&&t.push(n.nameKey),_.each(a.views.getNamespace(T).topTabs.children,function(e){_.each(_.filter(e.children,"viewLogic.showing",!0),function(e){return t.push(e.nameKey)})}),t);l(a.views.getNamespace(T)),s.destroy(),DS.pubSub.trigger(O),a.views.nameSpaces[T]=null,o(),L.off(k,e),r.createWindow("_frame"),s.rerender(),i.forEach(function(e){L.trigger(C,e)})}),{id:i,el:t.slide.el,wndEl:t.wrapper.el,captionEl:(t.captionContainer||{}).el,x:function(){return t.wrapper.x},y:function(){return t.wrapper.y},close:function(){t.zoomBounds=null,t.detach(),l(t),a.views.nsStack[a.views.nsStack.length-1].moveToTop(),I.reCenter()},moveToTop:e,getWinScale:function(){return t.slide.winScale||1},getPinchZoomBounds:function(){return t.slide.pinchZoomBounds},onPinchZoom:B[i].pinchZoom?function(e){t.zoomBounds=e,B[i].pinchZoom()}:function(){}}},getDefaultLayout:function(){return H.default_layout},getFonts:function(){return H.fonts},getFontScale:function(){return j.frame.fontscale},getCaptionData:function(){var e=j.frame.controlOptions.controls;return{font:e.font,enabled:e.closed_captions}},getNavData:function(){return j.frame.navData.outline.links},isReadOnlyOnce:function(){return H.controlOptions.controls.readonlyOnce},topmostUnreachable:function(){return a.views.nsStack}},L.on(w,u),L.on(S,function(){u(!1)}),P.player=D}var c=DS,d=c.globalEventHelper.addWindowListener,h=c.events,f=h.ds,p=f.FRAME_DATA_LOADED,v=f.PRESO_READY,b=h.window.STACKING_CHANGED,y=h.frame,g=y.MODEL_READY,m=y.SCALE,w=h.resume.SET_DATA,S=h.startOverlay.READY,k=h.controlOptions.RESET,C=h.sidebar.ACTIVE_TAB_SET,O=h.renderTree.DESTROYED,E=c.constants,T=(E.els.PRESO,E.refs.FRAME),L=c.pubSub,I=c.focusManager,x=c.flagManager,P=c.playerGlobals,A=c.stringTabler,M=c.shortcutManager,D=void 0,j=void 0,H=void 0,B={};t.initPlayer=function(e,t){var n,i;s(e),n=t,i=window.globalProvideData,window.globalProvideData=function(e,t){"frame"===e&&(H=JSON.parse(t),x.register("frame",H.flags),D.hasData=!0,L.trigger(p,D),window.globalProvideData=i)},L.on(v,function(e){new o.default,j=new r.default(H,e),a.views.setModel(j),A.initialize(j),M.initialize(function(e){return j.getString(e)}),DS.frameModel=j,DS.views=a.views,L.trigger(g)}),DS.loadScript(n)}},function(e,t,n){"use strict";Object.defineProperty(t,"__esModule",{value:!0});var i=function(e,t,n){return t&&r(e.prototype,t),n&&r(e,n),e};function r(e,t){for(var n=0;n<t.length;n++){var i=t[n];i.enumerable=i.enumerable||!1,i.configurable=!0,"value"in i&&(i.writable=!0),Object.defineProperty(e,i.key,i)}}var o=DS,s=o._,a=o.pubSub,l=o.events,u=o.constants,c=(i(d,[{key:"setupControlOptions",value:function(){var e=this.frame.controlOptions.sidebarOptions;this.sidebarOpts=e,this.bottomBarOpts=this.frame.controlOptions.bottomBarOptions,this.topTabs=e.tabs.linkRight||[],this.topTabsLeft=e.tabs.linkLeft||[],this.topTabsRight=e.tabs.linkRight||[],this.sidebarTabs=e.tabs.sidebar||[],this.outlineInSidebar=this.sidebarTabs.some(function(e){return"outline"===e.name}),this.buttonOptions=this.frame.controlOptions.buttonoptions,this.title={enabled:e.titleEnabled,text:e.titleText}}},{key:"optionChangesRequireMenuRefresh",value:function(e,t){return e.wrapListItems!==t.wrapListItems||e.autonumber!==t.autonumber}},{key:"onLayoutChanged",value:function(e,t){this.setLayout(e,t)}},{key:"hasTopLinks",value:function(){return 0!==this.topTabsLeft.length||0!==this.topTabsRight.length}},{key:"getString",value:function(e){var t=this.currLayout.string_table,n=this.frame.stringTables[t].string[e];return null==n?(console.warn("could not find "+e+" in string table "+t),e.replace("acc_","")):n}},{key:"setLayout",value:function(e,t){this.currLayout=this.frame.layouts[e],this.currControlLayout=this.frame.controlLayouts[e],this.layouts[t]=this.currControlLayout,a.trigger(l.frameModel.LAYOUT_CHANGED,this.currControlLayout,t)}},{key:"getWndControlLayout",value:function(e){return this.layouts[e]||this.currControlLayout}},{key:"dir",value:function(e){if(null!=e)return this.rtl?e.reverse():e}}]),d);function d(e,t){var i=this;!function(e,t){if(!(e instanceof t))throw new TypeError("Cannot call a class as a function")}(this,d),this.frame=e,this.preso=t,this.setupControlOptions(),this.layouts={},this.setLayout(this.frame.default_layout,u.refs.FRAME),this.resourceDescription=this.frame.resourceData.description;var n=t.getFirstSlide();for(var r in this.slideWidth=n.get("width"),this.slideHeight=n.get("height"),this.temp=[],this.frame.layouts)this.temp.push(r);this.rtl="rtl"===this.frame.textdirection,this.hasModernText=0!==this.frame.renderingEngineType,this.dir=this.dir.bind(this),s.bindAll(this,"onLayoutChanged"),a.on(l.controlLayout.CHANGED,this.onLayoutChanged),a.on(l.controlLayout.UPDATE,function(e,t,n){i.frame.controlLayouts[e]=n,i.setLayout(e,t)}),a.on(l.controlOptions.CHANGED,function(e){var t=i.optionChangesRequireMenuRefresh(i.frame.controlOptions.menuOptions,e.menuOptions);i.frame.controlOptions=e,i.setupControlOptions(),a.trigger(l.controlOptions.RESET),t&&a.trigger(l.navData.REFRESH_VIEW)}),a.on(l.frame.FONT_SCALE,function(e){i.frame.fontscale=e,a.trigger(l.controlOptions.RESET)}),a.on(l.glossary.UPDATE,function(e){i.frame.glossaryData=e,a.trigger(l.glossary.REFRESH_VIEW)}),a.on(l.navData.UPDATE,function(e){i.frame.navData=e,a.trigger(l.navData.REFRESH_VIEW)}),a.on(l.resources.UPDATE,function(e){i.frame.resourceData.resources=e,a.trigger(l.resources.REFRESH_VIEW)}),a.on(l.resources.UPDATE_DESCRIPTION,function(e){i.frame.resourceData.description=e,a.trigger(l.resources.REFRESH_VIEW)})}t.default=c},function(e,t,n){"use strict";Object.defineProperty(t,"__esModule",{value:!0});var i=function(e,t,n){return t&&r(e.prototype,t),n&&r(e,n),e};function r(e,t){for(var n=0;n<t.length;n++){var i=t[n];i.enumerable=i.enumerable||!1,i.configurable=!0,"value"in i&&(i.writable=!0),Object.defineProperty(e,i.key,i)}}n(1);var o=DS,s=o.dom,a=o._,l=o.detection,u=o.pubSub,c=o.events,d=(i(h,[{key:"onRemoveLoaderTitle",value:function(){var e=document.querySelector("body > .mobile-load-title-overlay");null!=e&&e.parentNode.removeChild(e)}},{key:"getSpinLoader",value:function(){return document.querySelector("body > .slide-loader")}},{key:"onLoaderMute",value:function(){var e=this.getSpinLoader();null!=e&&(e.style.opacity=0)}},{key:"showLoaderDelayed",value:function(e){clearTimeout(this.loaderTimeout),this.loaderTimeout=setTimeout(this.onLoaderShow,e)}},{key:"onLoaderHide",value:function(){clearTimeout(this.loaderTimeout),this.getSpinLoader().style.display="none",s.addClass(document.getElementById("preso"),"hide-slide-loader"),u.trigger(c.app.HIDE_LOADER)}},{key:"onLoaderUnmute",value:function(){var e=this.getSpinLoader();null!=e&&(e.style.opacity=1)}},{key:"onLoaderShow",value:function(e){0<e?this.showLoaderDelayed(e):(this.getSpinLoader().style.display="block",s.removeClass(document.getElementById("preso"),"hide-slide-loader"),u.trigger(c.app.SHOW_LOADER))}}]),h);function h(){!function(e,t){if(!(e instanceof t))throw new TypeError("Cannot call a class as a function")}(this,h),a.bindAll(this,"onLoaderShow","onLoaderMute","onLoaderUnmute","onLoaderHide","onRemoveLoaderTitle");var e={};e[c.loader.SHOW]=this.onLoaderShow,e[c.loader.MUTE]=this.onLoaderMute,e[c.loader.UNMUTE]=this.onLoaderUnmute,e[c.loader.HIDE]=this.onLoaderHide,e[c.loader.REMOVE_TITLE]=this.onRemoveLoaderTitle,e[c.startOverlay.READY]=this.onLoaderHide,s.addClass(document.body,"theme-"+window.globals.themeName),document.body.classList.contains("view-tablet")&&s.addClass(document.body,"is-touchable-tablet"),l.env.is360&&s.addClass(document.body,"is-360"),u.on(e)}t.default=d},function(e,t,n){"use strict";Object.defineProperty(t,"__esModule",{value:!0});var i=function(e,t,n){return t&&r(e.prototype,t),n&&r(e,n),e};function r(e,t){for(var n=0;n<t.length;n++){var i=t[n];i.enumerable=i.enumerable||!1,i.configurable=!0,"value"in i&&(i.writable=!0),Object.defineProperty(e,i.key,i)}}var o=DS.detection;function s(){!function(e,t){if(!(e instanceof t))throw new TypeError("Cannot call a class as a function")}(this,s),this.minSize=Math.min(window.innerWidth,window.innerHeight),this.isMobileChrome=o.os.isIOS&&o.browser.isChrome}var a=new(i(s,[{key:"shouldUseCache",value:function(){return this.isMobileChrome&&document.activeElement.classList.contains("acc-textinput")}},{key:"height",get:function(){return this.shouldUseCache()?(this.cachedOuterHeight!==window.outerHeight&&(this.cachedHeight=window.outerHeight-(this.cachedOuterHeight-this.cachedHeight),this.cachedOuterHeight=window.outerHeight),this.cachedHeight):(this.cachedOuterHeight=window.outerHeight,this.cachedHeight=window.innerHeight,window.innerHeight)}},{key:"width",get:function(){return window.innerWidth}}]),s);t.default=a},function(e,t,n){"use strict";Object.defineProperty(t,"__esModule",{value:!0});var i=function(e,t,n){return t&&r(e.prototype,t),n&&r(e,n),e};function r(e,t){for(var n=0;n<t.length;n++){var i=t[n];i.enumerable=i.enumerable||!1,i.configurable=!0,"value"in i&&(i.writable=!0),Object.defineProperty(e,i.key,i)}}var o=DS,s=o._,a=o.pubSub,l=o.events,u=o.dom.toggleClasses,c=(o.shortcutManager,i(d,[{key:"teardown",value:function(){a.off(l.slide.STARTED,this.onSlideChanged)}},{key:"onTimelineChanged",value:function(e,t){e!==this.currTimeline&&(a.trigger(l.playbackControls.TIMELINE_CHANGED,e,t),null!=this.currTimeline&&(this.currTimeline.off(l.timeline.PLAYING,this.onPlaybackChanged),this.currTimeline.off(l.timeline.PAUSED,this.onPlaybackChanged),this.currTimeline.off(l.timeline.ENDED,this.onPlaybackChanged)),this.currTimeline=e,this.currTimeline.on(l.timeline.PLAYING,this.onPlaybackChanged),this.currTimeline.on(l.timeline.PAUSED,this.onPlaybackChanged),this.currTimeline.on(l.timeline.ENDED,this.onPlaybackChanged),this.onPlaybackChanged())}},{key:"onPlaybackChanged",value:function(){var e=this.view.children,t=e.reset,n=e.playPause,i=null!=this.currTimeline&&"playing"===this.currTimeline.playbackState();u(document.body,"timeline-playing","timeline-paused",i),u(document.body,"has-reset","no-reset",this.view.visible&&null!=t&&t.visible),null!=n&&n.viewLogic.onPlaybackChanged()}},{key:"onSlideChanged",value:function(e,t,n){this.view.el.tabIndex=0,this.view.el.tabIndex=-1,this.view.nameSpace===n&&(null!=this.currSlide&&this.currSlide.off(l.slide.CURRENT_TIMELINE,this.onTimelineChanged),this.currSlide=t,this.currSlide.on(l.slide.CURRENT_TIMELINE,this.onTimelineChanged),this.onTimelineChanged(t.currentTimeline(),t))}}]),d);function d(e){!function(e,t){if(!(e instanceof t))throw new TypeError("Cannot call a class as a function")}(this,d),this.view=e,s.bindAll(this,"onSlideChanged","onTimelineChanged","onPlaybackChanged"),a.on(l.slide.STARTED,this.onSlideChanged)}t.default=c},function(e,t,n){"use strict";Object.defineProperty(t,"__esModule",{value:!0});var i=function(e,t,n){return t&&r(e.prototype,t),n&&r(e,n),e};function r(e,t){for(var n=0;n<t.length;n++){var i=t[n];i.enumerable=i.enumerable||!1,i.configurable=!0,"value"in i&&(i.writable=!0),Object.defineProperty(e,i.key,i)}}var o,s=n(3),a=(o=s)&&o.__esModule?o:{default:o};var l=DS,u=l._,c=l.events,d=l.pubSub,h=l.detection,f=l.dom.tappedClass,p=l.keyManager,v=(function(e,t){if("function"!=typeof t&&null!==t)throw new TypeError("Super expression must either be null or a function, not "+typeof t);e.prototype=Object.create(t&&t.prototype,{constructor:{value:e,enumerable:!1,writable:!0,configurable:!0}}),t&&(Object.setPrototypeOf?Object.setPrototypeOf(e,t):e.__proto__=t)}(b,a.default),i(b,[{key:"teardown",value:function(){d.off(c.currTimeline.TICK,this.onTick.bind(this))}},{key:"onTick",value:function(e){null!=this.circleProgress&&this.circleProgress.setAttribute("d",DS.svgUtils.wheelPath(17,17,17,0,360*e)),this.lastProgress=e}},{key:"updateView",value:function(){this.view.updateHtml(),this.circleProgress=this.el.querySelector(".circle-progress path"),this.onTick(this.lastProgress)}},{key:"updateToggle",value:function(){this.view.toggle="playing"===this.currTimeline.playbackState(),this.view.el.setAttribute("aria-pressed",!this.view.toggle)}},{key:"onTimelineChanged",value:function(e){this.currTimeline=e,this.view.toggle=this.currTimeline.isPlaying(),this.updateView()}}]),b);function b(e){!function(e,t){if(!(e instanceof t))throw new TypeError("Cannot call a class as a function")}(this,b);var t=function(e,t){if(!e)throw new ReferenceError("this hasn't been initialised - super() hasn't been called");return!t||"object"!=typeof t&&"function"!=typeof t?e:t}(this,(b.__proto__||Object.getPrototypeOf(b)).call(this,e));return t.onTap=function(e){f(t.el)},t.onClickBtn=function(e){1!==t.currTimeline.progress()?t.currTimeline.togglePlayback():h.theme.isUnified&&t.currTimeline.reset()},t.onKeydown=function(e){var t=e.which;p.isSeekKey(t)&&d.trigger(c.player.SEEK,e)},t.onPlaybackChanged=function(){t.updateToggle(),t.updateView()},u.bindAll(t,"onTimelineChanged"),d.on(c.player.TOGGLE_PLAYBACK,t.onClickBtn),d.on(c.playbackControls.TIMELINE_CHANGED,t.onTimelineChanged),h.deviceView.isMobile&&t.onClick(t.onTap),t.onClick(t.onClickBtn),t.el.addEventListener("keydown",t.onKeydown),t.view.toggle=!0,h.deviceView.isMobile&&d.on(c.currTimeline.TICK,t.onTick.bind(t)),t}t.default=v},function(e,t,n){"use strict";Object.defineProperty(t,"__esModule",{value:!0});var i=function(e,t,n){return t&&r(e.prototype,t),n&&r(e,n),e};function r(e,t){for(var n=0;n<t.length;n++){var i=t[n];i.enumerable=i.enumerable||!1,i.configurable=!0,"value"in i&&(i.writable=!0),Object.defineProperty(e,i.key,i)}}var o,s=n(3),a=(o=s)&&o.__esModule?o:{default:o},l=n(1);var u=DS,c=u._,d=u.detection,h=u.utils,f=u.keyManager,p=u.dom,v=p.addClass,b=p.removeClass,y=u.globalEventHelper.addWindowListener,g=u.events,m=u.pubSub,w=(function(e,t){if("function"!=typeof t&&null!==t)throw new TypeError("Super expression must either be null or a function, not "+typeof t);e.prototype=Object.create(t&&t.prototype,{constructor:{value:e,enumerable:!1,writable:!0,configurable:!0}}),t&&(Object.setPrototypeOf?Object.setPrototypeOf(e,t):e.__proto__=t)}(S,a.default),i(S,[{key:"bindListeners",value:function(){if(this.isUserControlled){var e=d.deviceView.isClassicDesktop?this.seekEl:this.view.el;d.device.isMobile?(e.addEventListener("touchstart",this.onMouseDown),this.seekEvent="touchmove",this.endEvent="touchend"):(e.addEventListener("mousedown",this.onMouseDown),e.addEventListener("keydown",this.onKeydown),this.seekEvent="mousemove",this.endEvent="mouseup")}}},{key:"isSeekable",value:function(){if(null==this.currSlide)return!1;var e=l.views.model.frame.controlOptions.controls,t=e.readonly,n=e.readonlyOnce;return!(t&&!n||n&&!this.currSlide.currentTimelineCompletedOnce())}},{key:"getSeekValue",value:function(e){var t=this.view.getBox();return h.clamp(0,1,(e-t.x)/t.w)}},{key:"getEventX",value:function(e){return d.device.isMobile?e.touches[0]&&e.touches[0].pageX:e.pageX}},{key:"onTimelineChanged",value:function(e,t){null!=this.currTimeline&&(this.currTimeline.off(g.timeline.TICK,this.onTick),this.currTimeline.off(g.timeline.COMPLETE,this.checkSeekable)),this.currSlide=t,this.currTimeline=e,this.currTimeline.on(g.timeline.TICK,this.onTick),this.currTimeline.on(g.timeline.COMPLETE,this.checkSeekable);var n=this.currTimeline.progress();this.duration=h.toSeconds(this.currTimeline.timelineDuration()),this.progressBarEl.setAttribute("aria-valuemax",this.duration),isNaN(n)&&(n=0),this.onTick(n),this.checkSeekable()}},{key:"checkSeekable",value:function(){(this.isSeekable()?b:v)(this.el,"read-only")}},{key:"onTick",value:function(e){this.progressBarEl.style.width=100*e+"%",this.progressBarEl.setAttribute("aria-valuenow",h.fix(e*this.duration,3)),m.trigger(g.currTimeline.TICK,e)}},{key:"onSeek",value:function(e){var t=this;e.preventDefault(),e.stopPropagation(),(this.seeking=!0)!==this.isUp&&this.currTimeline.isPlaying()&&(this.currTimeline.pause(!0),this.currTimeline.on(g.timeline.AFTER_SEEK_UPDATE,function e(){t.currTimeline.play(),t.currTimeline.off(g.timeline.AFTER_SEEK_UPDATE,e)}));var n=this.getEventX(e);null!=n&&this.currTimeline.progress(this.getSeekValue(n)),this.isUp=!1}},{key:"seekBy",value:function(e){var t=this;this.currTimeline.isPlaying()&&(this.currTimeline.pause(),setTimeout(function(){return t.currTimeline.play()},125)),this.currTimeline.seek(this.currTimeline.elapsedTime()+e)}},{key:"isEnded",value:function(){return 1<=this.currTimeline.progress()}},{key:"onMouseDown",value:function(e){this.onSeek(e),this.isUp=!1,this.removeEndListener=y(this.endEvent,this.onMouseUp),this.removeSeekListener=y(this.seekEvent,this.onSeek),this.currTimeline.onSeekStart()}},{key:"onMouseUp",value:function(e){this.onSeek(e),this.removeEndListener(),this.removeSeekListener(),this.isUp=!0,this.currTimeline.onSeekEnd()}},{key:"onKeydown",value:function(e){var t=e.which;f.isActionKey(t)?m.trigger(g.player.TOGGLE_PLAYBACK):this.isSeekable()&&(f.isDownishKey(t)?this.seekBy(-100):f.isPageDownKey(t)?this.seekBy(-1e3):f.isUpishKey(t)?this.seekBy(100):f.isPageUpKey(t)?this.seekBy(1e3):f.isEndKey(t)?this.seekBy(Number.POSITIVE_INFINITY):f.isHomeKey(t)&&this.seekBy(Number.NEGATIVE_INFINITY))}}]),S);function S(e){!function(e,t){if(!(e instanceof t))throw new TypeError("Cannot call a class as a function")}(this,S);var t=function(e,t){if(!e)throw new ReferenceError("this hasn't been initialised - super() hasn't been called");return!t||"object"!=typeof t&&"function"!=typeof t?e:t}(this,(S.__proto__||Object.getPrototypeOf(S)).call(this,e));return c.bindAll(t,"onTick","onSeek","onMouseDown","onMouseUp","checkSeekable","onKeydown","onTimelineChanged"),m.on(g.slide.STARTED,t.checkSeekable),m.on(g.player.SEEK,t.onKeydown),m.on(g.playbackControls.TIMELINE_CHANGED,t.onTimelineChanged),t.isUserControlled=!l.views.model.frame.controlOptions.controls.readonly||l.views.model.frame.controlOptions.controls.readonlyOnce,t.bindListeners(),t.isUp=!0,t}t.default=w},function(e,t,n){"use strict";Object.defineProperty(t,"__esModule",{value:!0});var i=function(e,t,n){return t&&r(e.prototype,t),n&&r(e,n),e};function r(e,t){for(var n=0;n<t.length;n++){var i=t[n];i.enumerable=i.enumerable||!1,i.configurable=!0,"value"in i&&(i.writable=!0),Object.defineProperty(e,i.key,i)}}var o,s=n(3),a=(o=s)&&o.__esModule?o:{default:o},l=n(1);var u=(function(e,t){if("function"!=typeof t&&null!==t)throw new TypeError("Super expression must either be null or a function, not "+typeof t);e.prototype=Object.create(t&&t.prototype,{constructor:{value:e,enumerable:!1,writable:!0,configurable:!0}}),t&&(Object.setPrototypeOf?Object.setPrototypeOf(e,t):e.__proto__=t)}(c,a.default),i(c,[{key:"didChangeVisibility",value:function(){this.view.parent.viewLogic.tabDidChangeVisibility()}},{key:"showPanel",value:function(){if(!this.isActive){var e=this.view.parent,t=e.children;for(var n in t)t[n].viewLogic.hidePanel();this.el.classList.add("cs-selected"),this.el.setAttribute("aria-selected","true"),this.isActive=!0,e.viewLogic.setAsActive(this.view),DS.pubSub.trigger(DS.events.tab.SHOW,this.model.name)}}},{key:"hidePanel",value:function(){this.el.classList.remove("cs-selected"),this.el.setAttribute("aria-selected","false"),this.isActive=!1}},{key:"isLive",value:function(){var e=l.views.model.currControlLayout[this.model.name];return _.isObject(e)?e.enabled:e}}]),c);function c(e){!function(e,t){if(!(e instanceof t))throw new TypeError("Cannot call a class as a function")}(this,c);var t=function(e,t){if(!e)throw new ReferenceError("this hasn't been initialised - super() hasn't been called");return!t||"object"!=typeof t&&"function"!=typeof t?e:t}(this,(c.__proto__||Object.getPrototypeOf(c)).call(this,e));return t.searchEnabled=l.views.model.frame.controlOptions.controls.search,t.onClick(t.showPanel),t}t.default=u},function(e,t,n){"use strict";Object.defineProperty(t,"__esModule",{value:!0});var i=function(e,t,n){return t&&r(e.prototype,t),n&&r(e,n),e};function r(e,t){for(var n=0;n<t.length;n++){var i=t[n];i.enumerable=i.enumerable||!1,i.configurable=!0,"value"in i&&(i.writable=!0),Object.defineProperty(e,i.key,i)}}var o,s=n(3),a=(o=s)&&o.__esModule?o:{default:o};var l=DS,u=l.pubSub,c=l.events,d=l.TweenLite,h=l.focusManager,f=l._.bindAll,p=l.dom.addClass,v=l.detection,b=!1,y=(function(e,t){if("function"!=typeof t&&null!==t)throw new TypeError("Super expression must either be null or a function, not "+typeof t);e.prototype=Object.create(t&&t.prototype,{constructor:{value:e,enumerable:!1,writable:!0,configurable:!0}}),t&&(Object.setPrototypeOf?Object.setPrototypeOf(e,t):e.__proto__=t)}(g,a.default),i(g,[{key:"teardown",value:function(){u.off(c.mobile.OUTLINE_SHOWN,this.onMobileOutlineShown),u.off(c.controlOptions.RESET,this.onControlOptionsReset,this),b=!1}},{key:"ensureEventSubscriptions",value:function(){b||(u.on(c.controlOptions.RESET,this.onControlOptionsReset,this),b=!0)}},{key:"onControlOptionsReset",value:function(){this.view.updateHtml(),this.view.update()}},{key:"onMobileOutlineShown",value:function(){document.getElementById("outline-panel").appendChild(this.el),p(document.body,"tab-shown")}},{key:"onFocus",value:function(){h.setFocusRectOn(this.view.el)}},{key:"onSearch",value:function(e){e.preventDefault();var t=this.view.parent.children.searchResults,n=this.view.children.bottomDiv,i=document.querySelector("#outline-content ul");d.to(i,.2,{alpha:0,onComplete:function(){t.el.style.opacity=0,d.to(t.el,.2,{alpha:1,onComplete:function(){return t.viewLogic.onAfterVisible()}}),n.el.style.opacity=0,t.setVisibility(!0)}}),t.viewLogic.performSearch(this.searchInputEl.value),p(document.body,"search-results-active")}},{key:"updateVisibility",value:function(e){var t=this.view,n=t.searchResults,i=t.searchResults.visible,r=t.visible;this.view.setVisibility(e),n.setVisibility(e&&this.searchResultsOpen),r&&(this.searchResultsOpen=i)}}]),g);function g(e){!function(e,t){if(!(e instanceof t))throw new TypeError("Cannot call a class as a function")}(this,g);var t=function(e,t){if(!e)throw new ReferenceError("this hasn't been initialised - super() hasn't been called");return!t||"object"!=typeof t&&"function"!=typeof t?e:t}(this,(g.__proto__||Object.getPrototypeOf(g)).call(this,e)),n=t.view.children.searchForm.el,i=t.view.children.searchInput.el;return n.addEventListener("submit",t.onSearch.bind(t)),v.deviceView.isMobile&&(f(t,"onMobileOutlineShown"),i.addEventListener("input",t.onSearch.bind(t)),u.on(c.mobile.OUTLINE_SHOWN,t.onMobileOutlineShown)),t.ensureEventSubscriptions(),t}t.default=y},function(e,t,n){"use strict";Object.defineProperty(t,"__esModule",{value:!0});var r=function(e,t){if(Array.isArray(e))return e;if(Symbol.iterator in Object(e))return function(e,t){var n=[],i=!0,r=!1,o=void 0;try{for(var s,a=e[Symbol.iterator]();!(i=(s=a.next()).done)&&(n.push(s.value),!t||n.length!==t);i=!0);}catch(e){r=!0,o=e}finally{try{!i&&a.return&&a.return()}finally{if(r)throw o}}return n}(e,t);throw new TypeError("Invalid attempt to destructure non-iterable instance")},i=function(e,t,n){return t&&o(e.prototype,t),n&&o(e,n),e};function o(e,t){for(var n=0;n<t.length;n++){var i=t[n];i.enumerable=i.enumerable||!1,i.configurable=!0,"value"in i&&(i.writable=!0),Object.defineProperty(e,i.key,i)}}var s,a=n(32),l=(s=a)&&s.__esModule?s:{default:s},u=n(1),c=n(29);function d(e,t){if(!(e instanceof t))throw new TypeError("Cannot call a class as a function")}function h(e,t,n){d(this,h),this.slideId=e,this.title=t,this.text=n}var f=DS,p=f.windowManager,v=f.focusManager,b=f.TweenLite,y=f.events,g=f.pubSub,m=f.keyManager,w=f.resolver,S=f.dom,k=(S.hasClass,S.removeClass),C=S.addClass,O=f._,E=O.bindAll,T=(O.first,f.utils),L=T.stripTags,I=(T.stripPlayer,T.prefixWithPlayer),x=f.globalEventHelper,P=x.addDocumentListener,A=(x.removeDocumentListener,function(e,t){if("function"!=typeof t&&null!==t)throw new TypeError("Super expression must either be null or a function, not "+typeof t);e.prototype=Object.create(t&&t.prototype,{constructor:{value:e,enumerable:!1,writable:!0,configurable:!0}}),t&&(Object.setPrototypeOf?Object.setPrototypeOf(e,t):e.__proto__=t)}(M,l.default),i(M,[{key:"loadSlideBankSearchData",value:function(){this.slideBankTextBySlideId=this.slideTextData.filter(function(e){return e.slidebank}).reduce(function(e,t){var n=w.getSlideBankSlideInstance(t.slideid);return null!==n&&e.push(new h(n.absoluteId,n.title(),L(t.Text))),e},[])}},{key:"teardown",value:function(){g.off(y.window.MAIN_CHANGED,this.onSlideChanged),window.globals.HAS_SLIDE&&g.off(y.search.CLEAR,this.onClear)}},{key:"onSlideChanged",value:function(e){var t=this.resultsEl.querySelector(".cs-selected"),n=this.resultsEl.querySelector('[data-slide-id="'+e.absoluteId+'"]');null!=t&&k(t,"cs-selected"),null!=n&&C(n,"cs-selected")}},{key:"onReset",value:function(){this.onClear(),this.loadSlideBankSearchData()}},{key:"onFocus",value:function(e){e.relatedTarget;var t=e.target;if(this.el.contains(t)){if(t===this.searchFilterEl||t===this.clearEl)return v.setFocusRectOn(t),this.isFocused=!1;if(t===this.notesCheckEl||t===this.slideCheckEl)return v.setFocusRectOn(t.parentElement),this.isFocused=!1;if(!this.isFocused){var n=this.getItems(),i=r(n,1)[0];this.isFocused=!0,null!=i&&(this.currentItem=i,this.lastSelected!==this.currentItem&&this.focusOnCurrent(),P("keydown",this.onKeydown))}}return!1}},{key:"getIsSearchVisible",value:function(){return this.searchOptionsEl.classList.contains("visible")}},{key:"setCheckboxesVisible",value:function(e){this.notesCheckEl.hidden=e,this.slideCheckEl.hidden=e}},{key:"onToggleSearchOptions",value:function(){var e=this,t=this.getIsSearchVisible(),n=t?"remove":"add";this.searchOptionsEl.classList[n]("visible"),t?(clearTimeout(this.checkBoxTimeout),this.checkBoxTimeout=setTimeout(function(){e.setCheckboxesVisible(t)},200)):this.setCheckboxesVisible(t)}},{key:"onClickLink",value:function(e){if("locked"!==this.menuOptions.flow){var t=e.target.dataset.slideId;null==t||"restricted"===this.menuOptions.flow&&!e.target.classList.contains("cs-viewed")||g.trigger(y.request.NEXT_SLIDE,t)}}},{key:"traverseLinks",value:function(e){for(var t=0;t<e.length;t++){var n=e[t];i=n,(0,c.checkIsScene)(i.slideid)||this.searchResults.has(n.slideid)||(this.noSearchTerm||0<=n.displaytext.toLowerCase().indexOf(this.term))&&this.searchResults.set(n.slideid,n.displaytext),null!=n.links&&this.traverseLinks(n.links)}var i}},{key:"performSearch",value:function(e){var o=this,t=0<arguments.length&&void 0!==e?e:"";if(window.globals.HAS_SLIDE){this.term=t.toLowerCase(),this.items=null,this.noSearchTerm=""===t,this.searchResults=new Map,this.resultsEl.innerHTML="",this.slideTextEnabled=this.slideCheckEl.checked,this.notesEnabled=this.notesCheckEl.checked;var n=u.views.model.frame.navData.links;null!=n&&this.traverseLinks(n),this.hasSlideBankSlides&&void 0===this.slideBankTextBySlideId&&this.loadSlideBankSearchData();var i=function(e){e.forEach(function(e){(0<=e.text.toLowerCase().indexOf(o.term)||0<=e.title.toLowerCase().indexOf(o.term))&&o.searchResults.set(e.slideId,e.title)})},r=!this.noSearchTerm;this.slideTextEnabled&&r&&i(this.slideTextBySlideId),this.hasSlideBankSlides&&r&&i(this.slideBankTextBySlideId),this.notesEnabled&&r&&i(this.notesBySlideId);var s=this.wrapListItems?"":"no-wrap",a=p.getCurrentWindow().getCurrentSlide().absoluteId,l=0;this.searchResults.forEach(function(e,t){var n=a===t?"cs-selected":"",i=document.createElement("li"),r=w.resolvePath(t).viewed?"cs-viewed":"";i.innerHTML='\n        <div class="cs-listitem listitem '+n+" "+s+" "+r+'"\n             data-slide-id="'+t+'"\n             tabindex="'+l+'">\n          '+e+"\n        </div>\n      ",o.resultsEl.appendChild(i),l=-1})}}},{key:"onClear",value:function(){var e=this,t=this.view.parent.children,n=t.outline,i=t.search;this.outlineUl=this.outlineUl||document.querySelector("#outline-content ul"),n.setVisibility(!0),b.to(this.el,this.animationDuration,{alpha:0,onComplete:function(){b.to(e.outlineUl,e.animationDuration,{alpha:1}),e.view.setVisibility(!1),i.children.bottomDiv.el.style.opacity=1,m.isShowFocus&&n.el.focus()}}),this.term="",i.children.searchInput.el.value="",k(document.body,"search-results-active"),g.trigger(y.search.UPDATE_PANEL)}},{key:"hasListItems",value:function(){return!_.isEmpty(this.getItems())}},{key:"getItems",value:function(){return this.items=this.items||[].concat(function(e){if(Array.isArray(e)){for(var t=0,n=Array(e.length);t<e.length;t++)n[t]=e[t];return n}return Array.from(e)}(this.el.querySelectorAll(".cs-listitem"))),this.items}},{key:"activateItem",value:function(){this["locked"!==this.menuOptions.flow?"onClickLink":"onCarrotClick"]({target:this.currentItem})}},{key:"findIndexCb",value:function(e,t){return e===t}},{key:"getItemContent",value:function(){return this.currentItem}},{key:"onAfterVisible",value:function(){this.view.parent.children.outline.setVisibility(!1)}}]),M);function M(e){d(this,M);var t=function(e,t){if(!e)throw new ReferenceError("this hasn't been initialised - super() hasn't been called");return!t||"object"!=typeof t&&"function"!=typeof t?e:t}(this,(M.__proto__||Object.getPrototypeOf(M)).call(this,e));E(t,"traverseLinks","performSearch","onSlideChanged","onClear","onReset","loadSlideBankSearchData"),t.animationDuration=.2;var n=u.views.model.frame.notesData||[];return t.notesBySlideId=n.map(function(e){return new h(I(e.slideId),DS.utils.getPath(w.resolvePath(e.slideId,DS.presentation),"title"),L(e.content).trim())}),t.slideTextData=u.views.model.frame.navData.search||[],t.slideTextBySlideId=t.slideTextData.filter(function(e){return!e.slidebank}).map(function(e){return new h(I(e.slideid),DS.utils.getPath(w.resolvePath(e.slideid,DS.presentation),"title"),L(e.Text).trim())}),t.menuOptions=u.views.model.frame.controlOptions.menuOptions,t.wrapListItems=t.menuOptions.wrapListItems,t.links=u.views.model.frame.navData.outline.links,t.hasSlideBankSlides=t.slideTextData.some(function(e){return e.slidebank}),t.hasSlideBankSlides&&g.on(y.player.RESET,t.onReset),null!=t.clearEl&&t.onClickEl(t.clearEl,t.onClear),g.on(y.search.CLEAR,t.onClear),t.onClickEl(t.searchFilterEl,t.onToggleSearchOptions),t.onClick(t.onClickLink),g.on(y.window.MAIN_CHANGED,t.onSlideChanged),t}t.default=A},function(e,t,n){"use strict";Object.defineProperty(t,"__esModule",{value:!0});var i=function(e,t,n){return t&&r(e.prototype,t),n&&r(e,n),e};function r(e,t){for(var n=0;n<t.length;n++){var i=t[n];i.enumerable=i.enumerable||!1,i.configurable=!0,"value"in i&&(i.writable=!0),Object.defineProperty(e,i.key,i)}}function s(e,t,n){null===e&&(e=Function.prototype);var i=Object.getOwnPropertyDescriptor(e,t);if(void 0===i){var r=Object.getPrototypeOf(e);return null===r?void 0:s(r,t,n)}if("value"in i)return i.value;var o=i.get;return void 0!==o?o.call(n):void 0}var o,a=n(32),l=(o=a)&&o.__esModule?o:{default:o},u=n(1),c=n(29);function d(e){if(Array.isArray(e)){for(var t=0,n=Array(e.length);t<e.length;t++)n[t]=e[t];return n}return Array.from(e)}function h(e){return O(e,function(e){return"li"===e.nodeName.toLowerCase()}).slice(1).some(function(e){return T(e,"item-collapsed")})}var f=DS,p=f.detection,v=f.pubSub,b=f._,y=f.events,g=f.keyManager,m=f.resolver,w=f.windowManager,S=f.utils.prefixWithPlayer,_=f.focusManager.setFocusRectOn,k=f.globalEventHelper.addDocumentListener,C=f.dom,O=C.parentNodesOf,E=C.getParentWithClass,T=C.hasClass,L=C.addClass,I=C.removeClass,x=(function(e,t){if("function"!=typeof t&&null!==t)throw new TypeError("Super expression must either be null or a function, not "+typeof t);e.prototype=Object.create(t&&t.prototype,{constructor:{value:e,enumerable:!1,writable:!0,configurable:!0}}),t&&(Object.setPrototypeOf?Object.setPrototypeOf(e,t):e.__proto__=t)}(P,l.default),i(P,[{key:"teardown",value:function(){v.off(y.window.MAIN_CHANGED,this.onSlideChanged),v.off(y.mobile.OUTLINE_SHOWN,this.centerOnFocused),this.removeDocListeners()}},{key:"focusSelf",value:function(){this.getItems().find(function(e){return 0===e.parentNode.tabIndex}).parentNode.focus()}},{key:"onFocus",value:function(){var e=this;this.isMouseDown||(null!=this.view.parent.children.search&&p.theme.isUnified?setTimeout(function(){e.el.contains(document.activeElement)&&s(P.prototype.__proto__||Object.getPrototypeOf(P.prototype),"onFocus",e).call(e)},500):s(P.prototype.__proto__||Object.getPrototypeOf(P.prototype),"onFocus",this).call(this))}},{key:"mouseDown",value:function(){this.isMouseDown=!0}},{key:"mouseUp",value:function(){this.isMouseDown=!1}},{key:"onClickItem",value:function(e){("locked"!==this.menuOptions.flow?this.onClickLink:this.onCarrotClick)(e)}},{key:"visuallyUpdateLinks",value:function(){var n=this;this.visitedSlides.forEach(function(e){var t=n.view.children[e];null!=t&&L(t.el,"cs-viewed")})}},{key:"updateVisitedSlides",value:function(e){null!=e&&(e.forEach(this.addSlideToVisited),this.visuallyUpdateLinks())}},{key:"getNextItem",value:function(t){for(var n=this,e=this.getItems(),i=void 0,r=e.findIndex(function(e){return n.findIndexCb(e,t)});(r+=1)===e.length&&(r=0),i=e[r],h(i););return i}},{key:"getPrevItem",value:function(t){for(var n=this,e=this.getItems(),i=void 0,r=e.findIndex(function(e){return n.findIndexCb(e,t)});-1==--r&&(r=e.length-1),i=e[r],h(i););return i}},{key:"addSlideToVisited",value:function(e){var t=e.absoluteId,n=e.getScene().absoluteId;this.visitedSlides.add(n).add(t)}},{key:"isCurrentLinkParent",value:function(e,t){return e.el===this.view.children[t].el&&e.el.getAttribute("data-has-links")&&!e.el.getAttribute("data-is-scene")}},{key:"onSelectFirstSlideLink",value:function(){var e=this.view.el.querySelector("ul > li > div:not(.is-scene)");if(null!=e){var t=e.getAttribute("data-ref");this.selectLink(e,t)}}},{key:"onSlideChanged",value:function(e){if(this.addSlideToVisited(e),this.isEventOrigin)this.isEventOrigin=!1;else{var t=this.view.children[e.absoluteId];null!=t&&this.selectLink(t.el,e.absoluteId)}}},{key:"selectLink",value:function(t,n){var i=this;this.onClickLink({target:t},!0),O(t,function(e){e.classList.contains("item-collapsed")&&(i.isCurrentLinkParent(t,n)||(I(e,"item-collapsed"),e.setAttribute("aria-expanded",!0)))},function(e){return i.el===e})}},{key:"collapsibleParents",value:function(e){var t=this;return O(e,function(e){return e.classList.contains("item-collapsible")},function(e){return t.el===e})}},{key:"collapseLastItem",value:function(t){null!=this.lastExpandedEls&&this.menuOptions.autocollapse&&this.lastExpandedEls.forEach(function(e){e.contains(t)||(L(e,"item-collapsed"),e.setAttribute("aria-expanded",!1))})}},{key:"toggleScene",value:function(e){var t=T(e,"item-collapsed"),n=void 0;n=t?"remove":"add",e.classList[n]("item-collapsed"),e.setAttribute("aria-expanded",t),v.trigger(y.menuLinksListItem.TOGGLE)}},{key:"onCarrotClick",value:function(e){var t=e.target;if(T(t,"carrot")){var n=t.parentNode.parentNode;this.toggleScene(n)}}},{key:"onClickLink",value:function(e,t){var n=e.target,i=n.getAttribute("data-ref"),r=null!=i,o=(0,c.checkIsScene)(i);if("UL"!==n.nodeName)if("restricted"!==this.menuOptions.flow||t||this.visitedSlides.has(i)){if(null!=this.currentItem&&n!==this.currentItem&&(this.currentItem.tabIndex=-1,I(this.currentItem,"hover")),this.currentItem=n,(o||T(n.parentNode,"item-collapsible"))&&this.toggleScene(n.parentNode),null!=i&&(this.collapseLastItem(n),this.lastExpandedEls=this.collapsibleParents(n),Array.from(this.lastExpandedEls).forEach(function(e){var t=e.firstElementChild;i.includes(t.getAttribute("data-ref"))&&L(t,"cs-viewed")})),T(n,"listitem")){L(n,"cs-viewed");var s=this.el.querySelector(".cs-selected");null!=s&&I(s,"cs-selected"),L(n,"cs-selected")}else this.onCarrotClick({target:n});if(r&&!t){this.isEventOrigin=!0;var a=w.getCurrentWindowSlide().absoluteId;o||i==a||(v.trigger(y.request.NEXT_SLIDE,i),p.theme.isUnified&&v.trigger(y.topEllipsesPanel.HIDE)),p.deviceView.isMobile&&(v.trigger(y.tab.HIDE),(p.deviceView.isPhone||p.theme.isClassic)&&v.trigger(y.sidebar.CLOSE))}null!=this.currentItem&&null!=this.focusor&&_(this.currentItem)}else this.onCarrotClick({target:n})}},{key:"isExpanded",value:function(){return!!this.currentItem.dataset.hasLinks&&T(this.parentElement,"item-collapsed")}},{key:"onKeydown",value:function(e){var t=this.currentItem;if(g.isActionKey(e.which))this.activateItem(),g.isSpaceKey(e.which)&&e.preventDefault();else if(g.isRightKey(e.which)&&t.dataset.hasLinks)T(this.currentItem.parentNode,"item-collapsed")?this.onCarrotClick({target:this.currentItem.firstElementChild}):this.currentItem=this.getNextItem(this.getItemContent());else if(g.isDownKey(e.which))this.currentItem=this.getNextItem(this.getItemContent());else if(g.isUpKey(e.which))this.currentItem=this.getPrevItem(this.getItemContent());else if(g.isLeftKey(e.which))if(t.dataset.hasLinks&&!T(t.parentNode,"item-collapsed"))this.onCarrotClick({target:this.currentItem.firstElementChild});else{var n=E(this.currentItem,"item-collapsible");null!=n&&(this.currentItem=n.querySelector(".cs-listitem"))}else g.isHomeKey(e.which)?this.currentItem=this.getFirstItem():g.isEndKey(e.which)&&(this.currentItem=this.getLastItem());t!==this.currentItem&&(e.preventDefault(),I(t,"hover"),t.parentNode.tabIndex=-1,this.focusOnCurrent())}},{key:"focusOnCurrent",value:function(){this.centerOnFocused(),document.activeElement!==this.currentItem.parentNode&&(this.currentItem.parentNode.tabIndex=0,L(this.currentItem,"hover"),this.currentItem.parentNode.focus()),_(this.currentItem)}},{key:"hasListItems",value:function(){return!b.isEmpty(u.views.model.frame.navData.outline.links)}},{key:"getItems",value:function(){return this.links=this.links||[].concat(d(this.el.querySelectorAll(".cs-listitem"))),this.links}},{key:"activateItem",value:function(){var e="locked"!==this.menuOptions.flow&&null==this.currentItem.dataset.isScene,t=e?"onClickLink":"onCarrotClick",n=e?this.currentItem:this.currentItem.firstElementChild;this[t]({target:n})}},{key:"findIndexCb",value:function(e,t){return e===t}},{key:"getItemContent",value:function(){return this.currentItem}},{key:"getTreeRootEl",value:function(){return this.el.querySelector("ul")}},{key:"getOffsetEl",value:function(){return p.deviceView.isMobile?this.el.parentNode:this.el}},{key:"getOffsetTop",value:function(e){return p.deviceView.isMobile?b.first(O(e,function(e){return"li"===e.nodeName.toLowerCase()})).offsetTop:s(P.prototype.__proto__||Object.getPrototypeOf(P.prototype),"getOffsetTop",this).call(this,e)}},{key:"scrollToCurrent",value:function(){var t=this;p.deviceView.isMobile&&(this.currentItem=this.getItems().find(function(e){return e.getAttribute("data-ref")===t.currentSlideId})),s(P.prototype.__proto__||Object.getPrototypeOf(P.prototype),"scrollToCurrent",this).call(this)}},{key:"setDrawSlides",value:function(){var o=this;this.view.draws.forEach(function(e){function t(){var e=n.spliceNum||1,t=r.slides();i.splice.apply(i,[n.index,e].concat(d(t.map(o.createNewLink)))),n.spliceNum=t.length,o.view.updateHtml(),o.view.initChildRefs()}var n=e.link,i=e.links,r=m.resolvePath(S(n.drawid));r.on(y.draw.RESET_COMPLETE,t),null!=r.slides()&&t()})}},{key:"createNewLink",value:function(e){var t={kind:"slidelink",expand:!1,type:"slide"};return t.slideid=e.absoluteId,t.slidetitle=t.displaytext=e.get("title"),t}}]),P);function P(e){!function(e,t){if(!(e instanceof t))throw new TypeError("Cannot call a class as a function")}(this,P);var t=function(e,t){if(!e)throw new ReferenceError("this hasn't been initialised - super() hasn't been called");return!t||"object"!=typeof t&&"function"!=typeof t?e:t}(this,(P.__proto__||Object.getPrototypeOf(P)).call(this,e));return b.bindAll(t,"updateVisitedSlides","onSlideChanged","onSelectFirstSlideLink","addSlideToVisited","visuallyUpdateLinks","collapseLastItem","onClickLink","onCarrotClick","onClickItem","centerOnFocused","setDrawSlides","mouseDown","mouseUp"),t.visitedSlides=new Set,t.menuOptions=u.views.model.frame.controlOptions.menuOptions,v.once(y.resume.SET_DATA,t.updateVisitedSlides),v.on(y.window.MAIN_CHANGED,t.onSlideChanged),v.on(y.mobile.OUTLINE_SHOWN,t.centerOnFocused),v.on(y.navData.SELECT_FIRST_SLIDE_LINK,t.onSelectFirstSlideLink),t.removeDocListeners=b.flow(k("mousedown",t.mouseDown),k("mouseup",t.mouseUp)),null!=DS.presentation.getDrawPromise&&DS.presentation.getDrawPromise().then(t.setDrawSlides),t.isTopTabChild=u.views.model.topTabs.some(function(e){return"outline"===e.name}),v.on(y.navData.REFRESH_VIEW,function(){t.view.updateHtml(),t.view.update()}),t}t.default=x},function(e,t,n){"use strict";Object.defineProperty(t,"__esModule",{value:!0});var i=function(e,t,n){return t&&r(e.prototype,t),n&&r(e,n),e};function r(e,t){for(var n=0;n<t.length;n++){var i=t[n];i.enumerable=i.enumerable||!1,i.configurable=!0,"value"in i&&(i.writable=!0),Object.defineProperty(e,i.key,i)}}var o,s=n(43),a=(o=s)&&o.__esModule?o:{default:o};var l=DS,u=l.detection,c=l.pubSub,d=l.events,h=l.keyManager.isSpaceKey,f=(function(e,t){if("function"!=typeof t&&null!==t)throw new TypeError("Super expression must either be null or a function, not "+typeof t);e.prototype=Object.create(t&&t.prototype,{constructor:{value:e,enumerable:!1,writable:!0,configurable:!0}}),t&&(Object.setPrototypeOf?Object.setPrototypeOf(e,t):e.__proto__=t)}(p,a.default),i(p,[{key:"handleMobileLinks",value:function(){var t=this;u.device.isMobile&&(this.el.addEventListener("touchstart",function(e){t.startScroll=t.el.scrollTop}),this.getItems().forEach(function(e){e.addEventListener("touchend",t.onTouchEnd.bind(t))}))}},{key:"wasScrolled",value:function(){return 2<Math.abs(this.startScroll-this.el.scrollTop)}},{key:"onTouchEnd",value:function(e){var t=e.currentTarget.dataset.url;null==t||this.wasScrolled()||DS.windowOpen.open({url:t})}},{key:"onClickItem",value:function(){}},{key:"hasListItems",value:function(){return 0<(this.model.resourceData.resources||[]).length}},{key:"getItems",value:function(){return this.items=this.items||[].concat(function(e){if(Array.isArray(e)){for(var t=0,n=Array(e.length);t<e.length;t++)n[t]=e[t];return n}return Array.from(e)}(this.el.querySelectorAll(".resource a"))),this.items}},{key:"activateItem",value:function(e){h(e.keyCode)&&DS.windowOpen.open({url:this.currentItem.dataset.url})}},{key:"getOffsetTop",value:function(){return this.currentItem.offsetTop}},{key:"getFocusRectTarget",value:function(){return this.currentItem.parentNode}}]),p);function p(e){!function(e,t){if(!(e instanceof t))throw new TypeError("Cannot call a class as a function")}(this,p);var t=function(e,t){if(!e)throw new ReferenceError("this hasn't been initialised - super() hasn't been called");return!t||"object"!=typeof t&&"function"!=typeof t?e:t}(this,(p.__proto__||Object.getPrototypeOf(p)).call(this,e));return t.handleMobileLinks(),c.on(d.resources.REFRESH_VIEW,function(){t.view.updateHtml(),t.view.update()}),t}t.default=f},function(e,t,n){"use strict";Object.defineProperty(t,"__esModule",{value:!0});var i=function(e,t,n){return t&&r(e.prototype,t),n&&r(e,n),e};function r(e,t){for(var n=0;n<t.length;n++){var i=t[n];i.enumerable=i.enumerable||!1,i.configurable=!0,"value"in i&&(i.writable=!0),Object.defineProperty(e,i.key,i)}}var o,s=n(3),a=(o=s)&&o.__esModule?o:{default:o},l=n(1);var u=/color:#ffffff/gi,c=DS,d=c.detection,h=c.events,f=c.focusManager,p=c.pubSub,v=c.utils,b=c.slideObjectUtils,y=(function(e,t){if("function"!=typeof t&&null!==t)throw new TypeError("Super expression must either be null or a function, not "+typeof t);e.prototype=Object.create(t&&t.prototype,{constructor:{value:e,enumerable:!1,writable:!0,configurable:!0}}),t&&(Object.setPrototypeOf?Object.setPrototypeOf(e,t):e.__proto__=t)}(g,a.default),i(g,[{key:"onHamburgerToggle",value:function(e){this.forceScrollToTop&&!e&&(this.getScrollElement().scrollTop=0,this.forceScrollToTop=!1)}},{key:"onFocus",value:function(){this.el.focus(),f.setFocusRectOn(this.el.parentNode)}},{key:"focusSelf",value:function(){this.onFocus()}},{key:"handleTab",value:function(){return this.el.parentElement.focus(),!0}},{key:"onSlideChanged",value:function(t){var e=(this.model.notesData||[]).find(function(e){return v.stripPlayer(t.absoluteId)===e.slideId});null!=this.titleEl&&(this.titleEl.innerHTML=t.get("title"));var n=null==e?"":e.content;d.deviceView.isClassicMobile&&(n=n.replace(u,"color:#515557")),this.contentEl.innerHTML=n,p.trigger(h.transcript.CHANGED),b.activeMobileMenuItem(n,"no-transcript"),this.scrollToTop()}},{key:"scrollToTop",value:function(){d.deviceView.isDesktop?this.view.el.scrollTop=0:d.theme.isClassic?0===this.getScrollElement().scrollTop?this.forceScrollToTop=!0:this.getScrollElement().scrollTop=0:l.views.getNamespace(this.view.nameSpace).sidebar.collapsed?this.forceScrollToTop=!0:this.getScrollElement().scrollTop=0}},{key:"getScrollElement",value:function(){return d.deviceView.isClassicMobile?this.view.parent.el:this.view.el}},{key:"getViewBox",value:function(){return this.view.parent.getBox()}},{key:"teardown",value:function(){p.off(h.window.MAIN_CHANGED,this.onSlideChanged.bind(this)),d.deviceView.isClassicMobile?p.off(h.mobile.NOTES_SHOWN,this.onHamburgerToggle.bind(this,!1)):d.deviceView.isUnifiedMobile&&p.off(h.hamburger.TOGGLE,this.onHamburgerToggle.bind(this))}}]),g);function g(e){!function(e,t){if(!(e instanceof t))throw new TypeError("Cannot call a class as a function")}(this,g);var t=function(e,t){if(!e)throw new ReferenceError("this hasn't been initialised - super() hasn't been called");return!t||"object"!=typeof t&&"function"!=typeof t?e:t}(this,(g.__proto__||Object.getPrototypeOf(g)).call(this,e));return p.on(h.window.MAIN_CHANGED,t.onSlideChanged.bind(t)),d.deviceView.isClassicMobile?p.on(h.mobile.NOTES_SHOWN,t.onHamburgerToggle.bind(t,!1)):d.deviceView.isUnifiedMobile&&p.on(h.hamburger.TOGGLE,t.onHamburgerToggle.bind(t)),t.forceScrollToTop=!1,t}t.default=y},function(e,t,n){"use strict";var i,r=n(1),o=n(202),s=(i=o)&&i.__esModule?i:{default:i};r.views.def("visibleOverlay",s.default,function(){return{attrs:{class:"visible-overlay"},x:0,y:0,w:function(){return window.innerWidth},h:function(){return window.innerHeight},visible:!1,position:"fixed",bgColor:"rgba(0, 0, 0, 0.5)",add:!0}})},function(e,t,n){"use strict";Object.defineProperty(t,"__esModule",{value:!0});var i=function(e,t,n){return t&&r(e.prototype,t),n&&r(e,n),e};function r(e,t){for(var n=0;n<t.length;n++){var i=t[n];i.enumerable=i.enumerable||!1,i.configurable=!0,"value"in i&&(i.writable=!0),Object.defineProperty(e,i.key,i)}}var o,s=n(3),a=(o=s)&&o.__esModule?o:{default:o};var l=DS,u=l.pubSub,c=l.captionsManager,d=l.events.captions,h=d.SHOW_BUTTON,f=d.HIDE_BUTTON,p=d.ENABLED,v=d.ENABLE,b=l.detection.theme.isUnified,y=(function(e,t){if("function"!=typeof t&&null!==t)throw new TypeError("Super expression must either be null or a function, not "+typeof t);e.prototype=Object.create(t&&t.prototype,{constructor:{value:e,enumerable:!1,writable:!0,configurable:!0}}),t&&(Object.setPrototypeOf?Object.setPrototypeOf(e,t):e.__proto__=t)}(g,a.default),i(g,[{key:"onVisibilityChanged",value:function(e){this.view.setVisibility(e,!0),this.view.childVisibilityChanged(),this.toggle=c.isCaptionEnabled(),this.updateBtn()}},{key:"onCaptionsEnabled",value:function(e){this.toggle=e,this.updateBtn()}},{key:"updateBtn",value:function(){var e=this.toggle?"add":"remove";this.view.el.classList[e]("cs-tabs","cs-selected"),this.view.el.setAttribute("aria-pressed",this.toggle),b&&this.view.updateHtml()}},{key:"onClickCaptions",value:function(){this.toggleCaptions()}},{key:"toggleCaptions",value:function(){this.toggle=!this.toggle,u.trigger(v,this.toggle),this.updateBtn()}},{key:"teardown",value:function(){u.off(h),u.off(f),u.off(p)}}]),g);function g(e){!function(e,t){if(!(e instanceof t))throw new TypeError("Cannot call a class as a function")}(this,g);var t=function(e,t){if(!e)throw new ReferenceError("this hasn't been initialised - super() hasn't been called");return!t||"object"!=typeof t&&"function"!=typeof t?e:t}(this,(g.__proto__||Object.getPrototypeOf(g)).call(this,e));return t.onClick(t.onClickCaptions),t.toggle=!1,u.on(h,function(e){return t.onVisibilityChanged(!0)}),u.on(f,function(e){return t.onVisibilityChanged(!1)}),u.on(p,t.onCaptionsEnabled.bind(t)),t}t.default=y},function(e,t,n){"use strict";Object.defineProperty(t,"__esModule",{value:!0});var i=function(e,t,n){return t&&r(e.prototype,t),n&&r(e,n),e};function r(e,t){for(var n=0;n<t.length;n++){var i=t[n];i.enumerable=i.enumerable||!1,i.configurable=!0,"value"in i&&(i.writable=!0),Object.defineProperty(e,i.key,i)}}var o,s=n(3),a=(o=s)&&o.__esModule?o:{default:o},l=n(1);var u=DS,c=u.dom,d=c.addClass,h=c.removeClass,f=u.appState,p=u.scaler,v=u.shortcutManager,b=u.events,y=u.focusManager,g=u.pubSub,m=(function(e,t){if("function"!=typeof t&&null!==t)throw new TypeError("Super expression must either be null or a function, not "+typeof t);e.prototype=Object.create(t&&t.prototype,{constructor:{value:e,enumerable:!1,writable:!0,configurable:!0}}),t&&(Object.setPrototypeOf?Object.setPrototypeOf(e,t):e.__proto__=t)}(w,a.default),i(w,[{key:"togglePanel",value:function(){this.isOpen?this.hidePanel():this.showPanel()}},{key:"showPanel",value:function(){this.isOpen=!0,d(this.el,"open"),this.view.updatePanelPosition(),this.settingsBtnEl.setAttribute("aria-expanded",!0),null!=this.view.updatePanelDepth&&this.view.updatePanelDepth(!0)}},{key:"hidePanel",value:function(){this.isOpen=!1,h(this.el,"open"),this.settingsBtnEl.setAttribute("aria-expanded",!1),null!=this.view.updatePanelDepth&&this.view.updatePanelDepth(!1)}},{key:"onBlur",value:function(e){null!=e&&this.isOpen&&!this.el.contains(e.relatedTarget)&&(this.hidePanel(),function e(t,n,i){null===t&&(t=Function.prototype);var r=Object.getOwnPropertyDescriptor(t,n);if(void 0===r){var o=Object.getPrototypeOf(t);return null===o?void 0:e(o,n,i)}if("value"in r)return r.value;var s=r.get;return void 0!==s?s.call(i):void 0}(w.prototype.__proto__||Object.getPrototypeOf(w.prototype),"onBlur",this).call(this))}},{key:"updateToggle",value:function(e,t){t?(d(e,"toggle-on"),h(e,"toggle-off")):(d(e,"toggle-off"),h(e,"toggle-on")),e.querySelector("button").setAttribute("aria-checked",t)}},{key:"onAccessibleTextChanged",value:function(e){this.accTextOn=e,this.updateToggle(this.acctextSwitchEl,this.accTextOn)}},{key:"onKeyboardShortcutsChanged",value:function(e){this.updateToggle(this.shortcutsSwitchEl,e)}},{key:"toggleAccessibleText",value:function(){this.accTextOn=!this.accTextOn,this.updateToggle(this.acctextSwitchEl,this.accTextOn),f.onToggleAccessibleText(this.accTextOn)}},{key:"onZoomModeChanged",value:function(){this.updateToggle(this.zoomSwitchEl,p.zoomMode)}},{key:"toggleZoomMode",value:function(){p.enableZoomMode(!p.zoomMode),this.updateToggle(this.zoomSwitchEl,p.zoomMode),y.setFocusRectOn(this.zoomSwitchEl.querySelector("button"))}},{key:"toggleShortcuts",value:function(){v.enableShortcuts(!v.enabled),this.updateToggle(this.shortcutsSwitchEl,v.enabled)}},{key:"toggleCaptions",value:function(){l.views.getNamespace("_frame").captions.viewLogic.toggleCaptions(),this.view.updateHook()}},{key:"resetTimeline",value:function(){l.views.getNamespace("_frame").reset.viewLogic.resetTimeline()}},{key:"teardown",value:function(){f.off(b.player.ACCESSIBLE_TEXT_CHANGED,this.onAccessibleTextChanged),g.off(b.window.ZOOM_MODE_CHANGED,this.onZoomModeChanged)}},{key:"onFocus",value:function(e){var t=e.target;if(this.el.contains(t))return y.setFocusRectOn(t),this.isFocused=!1}}]),w);function w(e){!function(e,t){if(!(e instanceof t))throw new TypeError("Cannot call a class as a function")}(this,w);var t=function(e,t){if(!e)throw new ReferenceError("this hasn't been initialised - super() hasn't been called");return!t||"object"!=typeof t&&"function"!=typeof t?e:t}(this,(w.__proto__||Object.getPrototypeOf(w)).call(this,e));return DS._.bindAll(t,"onAccessibleTextChanged","onZoomModeChanged","onKeyboardShortcutsChanged"),t.onClickEl(t.settingsBtnEl,t.togglePanel),null!=t.shortcutsSwitchEl&&(t.onClickEl(t.shortcutsSwitchEl,t.toggleShortcuts),DS.pubSub.on(b.player.ENABLE_KEYBOARD_SHORTCUTS,t.onKeyboardShortcutsChanged)),null!=t.captionsButtonEl&&t.onClickEl(t.captionsButtonEl,t.toggleCaptions),null!=t.resetButtonEl&&t.onClickEl(t.resetButtonEl,t.resetTimeline),null!=t.acctextSwitchEl&&(t.onClickEl(t.acctextSwitchEl,t.toggleAccessibleText),f.on(b.player.ACCESSIBLE_TEXT_CHANGED,t.onAccessibleTextChanged)),null!=t.zoomSwitchEl&&(t.onClickEl(t.zoomSwitchEl,t.toggleZoomMode),g.on(b.window.ZOOM_MODE_CHANGED,t.onZoomModeChanged)),t}t.default=m},function(e,t,n){"use strict";Object.defineProperty(t,"__esModule",{value:!0});var r=function(e,t){if(Array.isArray(e))return e;if(Symbol.iterator in Object(e))return function(e,t){var n=[],i=!0,r=!1,o=void 0;try{for(var s,a=e[Symbol.iterator]();!(i=(s=a.next()).done)&&(n.push(s.value),!t||n.length!==t);i=!0);}catch(e){r=!0,o=e}finally{try{!i&&a.return&&a.return()}finally{if(r)throw o}}return n}(e,t);throw new TypeError("Invalid attempt to destructure non-iterable instance")},i=function(e,t,n){return t&&o(e.prototype,t),n&&o(e,n),e};function o(e,t){for(var n=0;n<t.length;n++){var i=t[n];i.enumerable=i.enumerable||!1,i.configurable=!0,"value"in i&&(i.writable=!0),Object.defineProperty(e,i.key,i)}}var s,a=n(3),l=(s=a)&&s.__esModule?s:{default:s},u=n(1);function c(e,t,n){return t in e?Object.defineProperty(e,t,{value:n,enumerable:!0,configurable:!0,writable:!0}):e[t]=n,e}var d=DS,h=d.detection,f=d.events,p=d.pubSub,v=(d.utils,d.svgUtils),b=d._.bindAll,y={remaining:function(e,t){return DS.utils.formatSecondsAsTime(t-e,!0)},totalelapsed:function(e,t){return[e,t].map(function(e){return DS.utils.formatSecondsAsTime(e,!0)}).join(" / ")},elapsed:function(e){return DS.utils.formatSecondsAsTime(e,!0)},none:function(){return""}},g=(function(e,t){if("function"!=typeof t&&null!==t)throw new TypeError("Super expression must either be null or a function, not "+typeof t);e.prototype=Object.create(t&&t.prototype,{constructor:{value:e,enumerable:!1,writable:!0,configurable:!0}}),t&&(Object.setPrototypeOf?Object.setPrototypeOf(e,t):e.__proto__=t)}(m,l.default),i(m,[{key:"teardown",value:function(){var e;p.off((c(e={},f.timer.SHOW,this.onShow),c(e,f.timer.HIDE,this.onHide),e))}},{key:"onTick",value:function(e,t,n){this.view.children.timerText.el.innerHTML=y[this.timeFormat](t,n),h.deviceView.isClassicMobile||this.view.children.timerPath.el.setAttributeNS(null,"d",v.wheelPath(9,9,9,0,360*(1-e)))}},{key:"onShow",value:function(e){null!=this.currentTimer&&this.onHide(),this.currentTimer=e,this.currentTimer.on("tick",this.onTick),this.toggleVisibility(!0),window.requestAnimationFrame(DS.pubSub.trigger.bind(DS.pubSub,DS.events.timer.SHOWN))}},{key:"onHide",value:function(){null!=this.currentTimer&&(this.currentTimer.off("tick",this.onTick),this.currentTimer=null,window.requestAnimationFrame(DS.pubSub.trigger.bind(DS.pubSub,DS.events.timer.HIDDEN))),this.toggleVisibility(!1)}},{key:"toggleVisibility",value:function(e){var t=r(e?["add","remove"]:["remove","add"],2),n=t[0],i=t[1];document.body.classList[n]("timer-shown"),this.el.classList[i]("hidden"),this.el.classList[n]("shown"),this.view.setVisibility(e),this.view.parent.updateChildren(!0)}},{key:"onFocus",value:function(){var e=this.view.children.timerText.el.getBoundingClientRect(),t=e.left,n=e.top,i=e.width,r=e.height;t-=8,n-=8,i+=37,r+=12,DS.focusManager.setFocusRectOn(this.el,{left:t,top:n,width:i,height:r})}}]),m);function m(e){var t;!function(e,t){if(!(e instanceof t))throw new TypeError("Cannot call a class as a function")}(this,m);var n=function(e,t){if(!e)throw new ReferenceError("this hasn't been initialised - super() hasn't been called");return!t||"object"!=typeof t&&"function"!=typeof t?e:t}(this,(m.__proto__||Object.getPrototypeOf(m)).call(this,e));return b(n,"onShow","onHide","onTick"),p.on((c(t={},f.timer.SHOW,n.onShow),c(t,f.timer.HIDE,n.onHide),t)),n.timeFormat=h.deviceView.isClassicMobile?"remaining":u.views.model.sidebarOpts.timeFormat,n}t.default=g},function(e,t,n){"use strict";var i,r=n(1),o=n(206),s=(i=o)&&i.__esModule?i:{default:i};var a=DS,l=a.utils.pxify,u=a.constants.MOBILE_UI_SIZE,c=a.detection.orientation;r.views.def("captionContainer",s.default,function(e){var t=r.views.getNamespace(DS.constants.refs.FRAME).slide;return DS.flagManager.settingAssign({attrs:{class:"caption-container"},overflow:"visible",z:1,wp:function(){return window.innerWidth},wl:function(){return window.innerWidth-u},hl:function(){return window.innerHeight},hp:function(){return"unset"},yp:null,add:!0,updateHook:function(){c.isPortrait?(this.el.style.height="unset",this.el.style.top="unset",this.onCaptionChanged()):this.el.style.bottom=""},onCaptionChanged:function(){if(c.isPortrait){var e=Math.max(0,window.innerHeight-(t.y+t.h+u));this.el.style.bottom=l((e-this.el.clientHeight)/2+u)}}},{z:2})})},,,,,,,,,,,,,,,,function(e,t,n){"use strict";Object.defineProperty(t,"__esModule",{value:!0}),t.hamburgerAndSearch=void 0;var i=n(1),r=n(9);t.hamburgerAndSearch=function(e){var t=i.views.model.frame.controlOptions.controls.search;return'\n    <button\n      class="hamburger"\n      aria-expanded="false"\n      data-ref="burger"\n      aria-label="'+i.views.model.getString("sidebar_toggle")+'">\n        '+(0,r.getIcon)("hamburger")()+"\n    </button>\n    "+(t?'\n    <button\n      class="search-toggle-btn search-toggle-'+e+'"\n      aria-pressed="false"\n      data-ref="searchBtn"\n      aria-label="'+i.views.model.getString("search_toggle")+'">\n        '+(0,r.getIcon)("search")()+"\n    </button>":"")+"\n  "}},function(e,t,n){"use strict";var i,r=n(1),o=n(9),s=n(31),a=(i=s)&&i.__esModule?i:{default:i};var l="next",u=DS,c=u.detection,d=c.orientation,h=c.deviceView.isTablet,f=u.constants.MOBILE_UI_SIZE;r.views.def(l,a.default,function(e){var t=r.views.model,n={tag:"button",attrs:{id:l,class:"cs-button btn","aria-label":t.getString("acc_"+l),tabindex:0},html:'\n      <div class="icon">\n        '+(0,o.getIcon)(l)()+"\n      </div>\n    ",padLeft:6,padRight:6,wp:47,wl:f,minH:f,noUpdate:!0,parentAlign:"br",noContent:!1};return h&&Object.assign(n,{wp:"fit-to-text-w",wl:f,wPad:function(){return d.isLandscape?0:20},calcTextSize:!0,html:'\n        <span class="txt">'+t.getString(l)+'</span>\n        <div class="icon">\n          '+(0,o.getIcon)("next")()+"\n        </div>\n      ",beforeReflowHook:function(){this.doTextCalcs(),this.update()}}),n})},function(e,t,n){"use strict";var i,r=n(1),o=n(9),s=n(31),a=(i=s)&&i.__esModule?i:{default:i};var l=DS,u=l.detection,c=u.orientation,d=u.deviceView.isTablet,h=l.constants.MOBILE_UI_SIZE,f="prev";r.views.def(f,a.default,function(){var e=r.views.model,t={tag:"button",attrs:{id:f,class:"cs-button btn","aria-label":e.getString("acc_"+f),tabindex:0},html:'\n      <div class="icon">\n        '+(0,o.getIcon)(f)()+"\n      </div>\n    ",padLeft:6,padRight:6,wp:47,wl:h,minH:h,noUpdate:!0,parentAlign:"br",noContent:!1};return d&&Object.assign(t,{wp:"fit-to-text-w",wl:h,wPad:function(){return c.isLandscape?0:20},calcTextSize:!0,html:'\n        <span class="txt">'+e.getString(f)+'</span>\n        <div class="icon">\n          '+(0,o.getIcon)("prev")()+"\n        </div>\n      ",beforeReflowHook:function(){this.doTextCalcs(),this.update()}}),t})},function(e,t,n){"use strict";var i,r=n(1),o=n(31),s=(i=o)&&i.__esModule?i:{default:i},a=n(9);var l=DS,u=l.constants.MOBILE_UI_SIZE,c=l.detection,d=c.orientation,h=c.deviceView.isTablet,f="submit";r.views.def(f,s.default,function(){var e=r.views.model,t={tag:"button",attrs:{id:f,class:"cs-button btn","aria-label":e.getString("acc_"+f),tabindex:0},html:'\n      <div class="icon">\n        '+(0,a.getIcon)(f)()+"\n      </div>\n    ",overflow:"visible",padLeft:6,padRight:6,wp:47,wl:u,minH:u,noUpdate:!0,parentAlign:"br",noContent:!1};return h&&Object.assign(t,{wp:"fit-to-text-w",wl:u,wPad:function(){return d.isLandscape?0:20},calcTextSize:!0,html:'\n        <span class="txt">'+e.getString(f)+'</span>\n        <div class="icon">\n          '+(0,a.getIcon)(f)()+"\n        </div>\n      ",beforeReflowHook:function(){this.doTextCalcs(),this.update()}}),t})},function(e,t,n){"use strict";Object.defineProperty(t,"__esModule",{value:!0});var i=function(e,t,n){return t&&r(e.prototype,t),n&&r(e,n),e};function r(e,t){for(var n=0;n<t.length;n++){var i=t[n];i.enumerable=i.enumerable||!1,i.configurable=!0,"value"in i&&(i.writable=!0),Object.defineProperty(e,i.key,i)}}var o=a(n(3)),s=n(1);a(n(68));function a(e){return e&&e.__esModule?e:{default:e}}function l(e,t,n){return t in e?Object.defineProperty(e,t,{value:n,enumerable:!0,configurable:!0,writable:!0}):e[t]=n,e}var u=DS,c=u.events,d=u.pubSub,h=u.detection.orientation,f=(u.utils.getPath,u.dom.hasClass),p=u._,v=p.bindAll,b=p.first,y=p.kebabCase,g=u.globalEventHelper.addWindowListener,m=u.constants.MOBILE_ANIMATION_DURATION,w=/Panel$/,S=/Link$/,_=(function(e,t){if("function"!=typeof t&&null!==t)throw new TypeError("Super expression must either be null or a function, not "+typeof t);e.prototype=Object.create(t&&t.prototype,{constructor:{value:e,enumerable:!1,writable:!0,configurable:!0}}),t&&(Object.setPrototypeOf?Object.setPrototypeOf(e,t):e.__proto__=t)}(k,o.default),i(k,[{key:"isDeactivated",value:function(e){return f(document.body,"no-"+e)}},{key:"onCheckLayoutLandscape",value:function(){!this.view.visible&&null!=this.lastViewVisibility&&h.isLandscape&&(this.onLayoutReady(this.lastViewVisibility),this.lastViewVisibility=null)}},{key:"onLayoutReady",value:function(i){var r=this;if(null==this.lastLink||!i[this.lastLink.nameKey])if(h.isLandscape){var e=this.ns.tabs.children;k.panelAvailable=e.some(function(e){var t=e.nameKey.replace(S,""),n=S.test(e.nameKey)&&i[e.nameKey]&&!r.isDeactivated(t);return n&&r.onShow(e.nameKey.replace(S,"Panel"),!1),n}),this.lastViewVisibility=null}else this.lastViewVisibility=i}},{key:"onCloseClick",value:function(){h.isLandscape?this.ns.sidebar.viewLogic.toggle():d.trigger(DS.events.tab.HIDE)}},{key:"onShow",value:function(e,t){var n=!(1<arguments.length&&void 0!==t)||t,i=this.view.children[e];if(this.view.setVisibility(n),null!=this.lastPanel&&this.lastPanel.setVisibility(!1),null!=i){i.setVisibility(n),k.current=i;var r=this.ns[e.replace(w,"Link")];(this.lastLink=r).viewLogic.select(),n&&(d.trigger(c.slide.ARIA_TOGGLE,{hidden:!0}),"outlinePanel"===e?d.trigger(c.mobile.OUTLINE_SHOWN):"transcriptPanel"===e&&d.trigger(c.mobile.NOTES_SHOWN),document.body.classList.add("tab-shown"),null!=this.prevPanelName&&document.body.classList.remove(this.prevPanelName),this.prevPanelName=this.activePanelClass(e),document.body.classList.add(this.prevPanelName),null!=this.lastPanel&&(this.lastPanel.el.style.opacity=0),i.el.style.opacity=1),this.lastPanel=i}}},{key:"activePanelClass",value:function(e){return"tab-active-"+y(e)}},{key:"onHide",value:function(){clearTimeout(this.tabShownDelayId),this.tabShownDelayId=setTimeout(function(){document.body.classList.remove("tab-shown")},m),d.trigger(c.slide.ARIA_TOGGLE,{hidden:!1}),this.view.setVisibility(!1)}}]),k);function k(e){var t;!function(e,t){if(!(e instanceof t))throw new TypeError("Cannot call a class as a function")}(this,k);var n=function(e,t){if(!e)throw new ReferenceError("this hasn't been initialised - super() hasn't been called");return!t||"object"!=typeof t&&"function"!=typeof t?e:t}(this,(k.__proto__||Object.getPrototypeOf(k)).call(this,e));return n.ns=s.views.getCurrentNameSpace(),v(n,"onShow","onHide","onCloseClick","onLayoutReady","onCheckLayoutLandscape"),d.on((l(t={},c.tab.SHOW,n.onShow),l(t,c.tab.HIDE,n.onHide),l(t,c.frame.LAYOUT_READY,n.onLayoutReady),t)),k.current=b(n.view.children),n.onClickEl(n.tabCloseEl,n.onCloseClick),g("resize",n.onCheckLayoutLandscape),n}_.current=null,_.panelAvailable=!1,t.default=_},function(e,t,n){"use strict";Object.defineProperty(t,"__esModule",{value:!0}),t.outline=void 0;var i,s=n(1),r=n(71),o=(i=r)&&i.__esModule?i:{default:i},a=(n(9),n(24)),b=n(29);function y(e){for(var t="";e;)t=e.index+1+"."+t,e=null!=e.parent&&"slidelink"===e.parent.kind&&e.parent;return t+" "}var l=DS,u=l.pubSub,c=l.events,d=l.constants.MOBILE_ANIMATION_DURATION,h=void 0,g="outline";t.outline=s.views.def(g,o.default,function(e){var t=s.views.model,f=s.views.model.rtl,n=(s.views.getNamespace(DS.constants.refs.FRAME),f?"rtl":""),i=t.frame.controlOptions.menuOptions,p=i.wrapListItems,v=i.autonumber,r=t.frame.controlOptions.controls.search,o=0;return r&&(u.on(c.sidebar.SHOW_SEARCH,function(){o=a.SEARCH_H,h.update()}),u.on(c.sidebar.HIDE_SEARCH,function(){setTimeout(function(){o=0,h.update()},d)})),{tag:"nav",attrs:{id:g+"-content",class:"cs-menu cs-panel is-scrollable cs-outline panel "+n,tabindex:-1},w:"100%",y:function(){return o},h:function(){var e=this.parent.h;return e-o},overflow:"auto",draws:[],updateHook:function(){h=this},html:function(){var h=this,e=t.frame.navData.outline.links||[];this.el.depth=0,this.el.innerHTML='\n        <div class="outline-title">'+t.title.text+"</div>\n      ",function e(t,n,i){var r=document.createElement("ul");r.depth=n.depth+1,n.appendChild(r);for(var o=0;o<t.length;o++){var s=document.createElement("li"),a=t[o];a.parent=i,a.index=o,s.setAttribute("tabindex",-1),r.appendChild(s),s.depth=r.depth;var l=null!=a.links,u=15*s.depth+5,c=a.slideid;null==c&&h.draws.push({link:a,links:t,i:o});var d=(0,b.checkIsScene)(c);s.innerHTML='\n            <div\n              class="cs-listitem listitem '+(p?"":"no-wrap")+'"\n              style="padding-'+(f?"right":"left")+": "+u+'px;"\n              data-ref="'+c+'"\n              data-slide-title="'+t[o].displaytext+'"\n              '+(d?'data-is-scene="true"':"")+"\n              "+(l?'data-has-links="true"':"")+'\n              tabIndex="-1"\n              >\n\n               '+(v?y(a):"")+" "+a.displaytext+"\n            </div>\n          ",l&&(s.classList.add("item-collapsible"),a.expand||s.classList.add("item-collapsed"),e(a.links,s,a))}}(e,this.el)}}})},function(e,t,n){"use strict";var s=n(1),a=n(9),i=DS,r=(i.detection,i.detection),l=r.orientation,u=r.deviceView,c="disableOverlay";s.views.def(c,function(){var e=s.views.model,t=e.frame,n=window.globals.parseParams().orientations||null,i=JSON.parse(decodeURIComponent(n))||t.orientations,r=i.phone,o=i.tablet;return{attrs:{id:c,role:"dialog","aria-modal":!0,"aria-labelledby":"mobile-disabled-orientation-text","aria-live":"assertive"},style:{fontSize:t.fontscale+"%",background:"black",color:"white"},x:0,y:0,w:function(){},h:function(){},updateHook:function(){var e=!0;l.isLandscape?(u.isPhone&&r.includes("landscape")||u.isTablet&&o.includes("landscape"))&&(e=!1):l.isPortrait&&(u.isPhone&&r.includes("portrait")||u.isTablet&&o.includes("portrait"))&&(e=!1),e&&!l.forceHideWarning?document.body.classList.add("show-disabled-overlay"):document.body.classList.remove("show-disabled-overlay")},html:function(){return'<div class="mobile-disabled-orientation-overlay-inner">\n        <div class="mobile-disabled-orientation-overlay-icon">\n          '+(0,a.getIcon)("disableOrientation")()+'\n        </div>\n        <div id="mobile-disabled-orientation-text">'+e.getString("disabled_orientation")+"</div>\n      </div>"},add:!0}})},function(e,t,n){"use strict";var i,r=n(1),o=n(24),s=n(64),a=(i=s)&&i.__esModule?i:{default:i};var l="lightBoxWrapper";r.views.def(l,function(e){var t=r.views.model,n=t.slideWidth,i=t.slideHeight;r.views.getNamespace(DS.constants.refs.FRAME);return{attrs:{id:l,class:"cs-base fn-"+t.frame.default_layout},style:{transformOrigin:"0px 0px"},overflow:"visible",dimScale:function(){var e=.8*a.default.width,t=.8*a.default.height;return Math.min(e/n,t/i)},wl:function(){return n*this.dimScale+o.NAV_SIZE},wp:function(){return n*this.dimScale},hl:function(){return i*this.dimScale},hp:function(){return i*this.dimScale+o.NAV_SIZE},x:function(){return(a.default.width-this.w)/2},y:function(){return(a.default.height-this.h)/2},add:!0}})},function(e,t,n){"use strict";var i=n(1),r=n(24);function o(e,t,n){return t in e?Object.defineProperty(e,t,{value:n,enumerable:!0,configurable:!0,writable:!0}):e[t]=n,e}var s="lightBoxSlide";i.views.def(s,function(){var e,t=i.views.getCurrentNameSpace().lightBoxWrapper;return{attrs:(o(e={class:s,"aria-labelledby":"slide-label-lightbox","aria-live":"assertive","aria-modal":!0,role:"dialog"},"aria-modal",!0),o(e,"tabindex",-1),e),overflow:"visible",winScale:function(){return t.dimScale},origin:"0 0",wl:function(){return this.parent.wl-r.NAV_SIZE},hl:function(){return this.parent.hl},wp:function(){return this.parent.wp},hp:function(){return this.parent.hp-r.NAV_SIZE},z:1,bgColor:"white",add:!0,html:function(){return'<div id="slide-label-lightbox" data-ref="label" aria-live="polite"></div><div data-ref="container" class="slide-container" transform-origin: 0 0; position: absolute;"></div>'}}})},function(e,t,n){"use strict";var i=n(1),r="lightBox";i.views.def(r,function(){return{attrs:{class:r+" cs-base"},x:0,y:0,z:1,w:"100%",h:"100%",overflow:"visible"}})},function(e,t,n){"use strict";var i,r=n(1),o=n(9),s=n(44),a=(i=s)&&i.__esModule?i:{default:i};var l="lightBoxClose";r.views.def(l,a.default,function(e){var t={windowId:e};return{tag:"button",attrs:{id:l,class:"lightbox-close-btn-floating",tabindex:0,"aria-label":DS.stringTabler.getString("close")},style:{overflow:"visible"},html:(0,o.getIcon)("close"),y:35,x:function(){return window.innerWidth-(this.w+35)},model:t,w:20,h:20}})},function(e,t,n){"use strict";var i,r=n(1),o=n(9),s=n(44),a=(i=s)&&i.__esModule?i:{default:i};var l=DS,u=l.detection.orientation,c=l.constants.MOBILE_UI_SIZE;r.views.def("close",a.default,function(e){var t={windowId:e};return{tag:"button",attrs:{id:"close",class:"cs-button btn",tabindex:0},html:'\n      <div class="icon">\n        '+(0,o.getIcon)("close")()+"\n      </div>\n    ",model:t,parentAlign:"t-",w:c,h:c,noContent:!1,beforeReflowHook:function(){this.setVisibility(u.isLandscape)}}})},,,,,,,,,,,,,,,,,,,,,,,,,,,,,,,,,,,,,,,,,,,,,,,,,,,,,,,,,function(e,t,n){"use strict";var i,r=n(61),o=n(163),s=n(211),a=n(212),l=n(214);function u(e,t,n){return t in e?Object.defineProperty(e,t,{value:n,enumerable:!0,configurable:!0,writable:!0}):e[t]=n,e}var c=(u(i={},o.nameSpace,o.render),u(i,s.nameSpace,s.render),u(i,a.nameSpace,a.render),u(i,l.nameSpace,l.render),i);(0,r.initPlayer)(c,"html5/data/js/frame.js")},function(e,t,n){"use strict";Object.defineProperty(t,"__esModule",{value:!0}),t.render=t.nameSpace=void 0;var h=n(1);function f(e){if(Array.isArray(e)){for(var t=0,n=Array(e.length);t<e.length;t++)n[t]=e[t];return n}return Array.from(e)}n(164),n(165),n(166),n(167),n(169),n(184),n(185),n(95),n(96),n(186),n(187),n(97),n(188),n(190),n(193),n(74),n(203),n(204),n(205),n(100),n(78),n(207),n(209);function p(){var e=h.views.model,t=e.topTabsLeft,n=e.topTabsRight,i=e.sidebarTabs;return!_.isEmpty(t)||!_.isEmpty(n)||!_.isEmpty(i)}var v=t.nameSpace=DS.constants.refs.FRAME,i=DS,b=i.pubSub,y=i.events,g=i._.isEmpty,r=i.detection,m=r.device,o=r.env,w=o.is360,S=o.isDevicePreview,k=o.enableFs;t.render=function(e){var t,n,i=e.topTabsLeft,r=e.topTabsRight,o=e.sidebarOpts,s=e.bottomBarOpts,a=e.sidebarOpts.timeEnabled,l=e.frame.controlOptions.controls,u=l.closed_captions,c=l.settings,d=h.views.tree(v,[{wrapper:["slide",{frame:[{optionPane:DS.flagManager.settingsControlEnabled?[].concat(f(p()?["hamburger"]:[]),[{playbackControls:["playPause","seek"].concat(f(u?["captions"]:[]),f(c&&DS.flagManager.settingsControlEnabled?["settings"]:[]),f(m.isTablet&&w?["fullScreenOpen"]:[]))},{navControls:["prev","next","submit"].concat(f(a?["timer"]:[]))}]):[{navControls:[].concat(f(a?["timer"]:[]),["submit","next","prev"])},{playbackControls:[].concat(f(m.isTablet&&w?["fullScreenOpen"]:[]),f(u?["captions"]:[]),["seek","playPause"])}].concat(f(p()?["hamburger"]:[]))}]},"panels","visibleOverlay","captionContainer",{sidebar:["tabs"]}]}].concat(f(w?[]:["disableOverlay"]),["fullScreenClose"]));n=!g(i)||!g(r),o.sidebarEnabled||s.bottomBarEnabled||n||!t&&w&&(!S||k)||h.views.getNamespace(v).optionPane.setVisibility(!1),b.on(y.frameModel.LAYOUT_CHANGED,function(e,t){if(t===v){var n={playPause:e.seekbar,seek:e.seekbar,next:e.next,prev:e.previous,submit:e.submit,glossaryLink:e.glossary,outlineLink:e.outline.enabled,transcriptLink:e.transcript,resourcesLink:e.resources};b.trigger(y.frame.LAYOUT_READY,n),h.views.resetStates(v),h.views.updateVisibility(n,v),h.views.update(d)}}),DS.pubSub.on(DS.events.navcontrols.CHANGED,function(e){var t=e.kind,n=e.name,i=e.visible,r=e.enable,o="enable_window_control"===t?"getTopNameSpace":"getFrameNameSpace";"previous"===n&&(n="prev");var s=h.views[o]()[n];null!=s&&("set_window_control_visible"===t?(s.setVisibility(i),s.childVisibilityChanged()):s.setEnabled(r))});return{all:function(){return h.views.update(d)},resize:function(){h.views.update(d),h.views.getNamespace(v).panels.children.forEach(function(e){null!=e.update&&(e.update(),e.updateChildren(!0))})}}}},function(e,t,n){"use strict";var i,r=n(1),o=n(64),s=(i=o)&&i.__esModule?i:{default:i};var a="wrapper";r.views.def(a,function(){return{attrs:{id:a,class:a},x:0,y:0,w:function(){return s.default.width},h:function(){return s.default.height},add:!0}})},function(e,t,n){"use strict";var i=n(1),r=s(n(30)),o=s(n(64));function s(e){return e&&e.__esModule?e:{default:e}}var a=DS,l=a.constants.MOBILE_UI_SIZE,u=a.detection.orientation,c="slide";i.views.def(c,r.default,function(e){var n=i.views.model;i.views.getNamespace(e).optionPane;return{tag:"main",attrs:{id:c,class:c,"aria-labelledby":"slide-label",tabindex:-1},methods:{getAvailableWidth:function(){return o.default.width-(u.isLandscape?l:0)},getAvailableHeight:function(){return o.default.height-(u.isLandscape?0:l)}},winScale:function(){var e=n.slideWidth,t=n.slideHeight;return Math.min(this.getAvailableWidth()/e,this.getAvailableHeight()/t)},origin:"0 0",w:function(){return n.slideWidth*this.winScale},h:function(){return n.slideHeight*this.winScale},x:function(){return(this.getAvailableWidth()-this.w)/2},y:function(){return(this.getAvailableHeight()-this.h)/2},z:1,overflow:"visible",add:!0,html:'<div id="slide-label" data-ref="label" aria-live="polite"></div>\n    <div class="slide-container" aria-live="off"></div>'}})},function(e,t,n){"use strict";var i=n(1);i.views.def("frame",function(){i.views.model;return DS.flagManager.settingAssign({attrs:{id:"frame"},x:0,y:0,w:"100%",h:"100%"},null,{z:2})})},function(e,t,n){"use strict";var i,c=n(1),r=n(168),o=(i=r)&&i.__esModule?i:{default:i};var s=DS,d=s.constants.MOBILE_UI_SIZE,a=s.detection,h=a.deviceView.isPhone,f=a.orientation,p=s.dom,v="optionPane";c.views.def(v,o.default,function(e){c.views.model;var t=c.views.getNamespace(e),n=t.fullScreenOpen,i=t.captions,r=t.settings,o=t.seek,s=t.playPause,a=t.submit,l=t.next,u=t.prev;return DS.flagManager.settingAssign({tag:"section",attrs:{id:v,class:_.kebabCase(v)},wl:function(){return d},wp:function(){return window.innerWidth},hl:function(){return window.innerHeight},hp:function(){return d},xl:function(){return window.innerWidth-d},xp:0,yl:0,yp:function(){return window.innerHeight-d},z:4,childVisibilityChangedHook:function(){this.update()},methods:{moveButtonsToOverflow:function(){var e=[n,i,r,s,a,l,u].filter(function(e){return e&&e.visible});this.applyOverflowVisibility(e,[i])},applyOverflowVisibility:function(e,t){for(this.ctrlOverflow=[];5<e.length&&0<t.length;){var n=t.pop(),i=e.indexOf(n);0<=i&&(e.splice(i,1),n.setVisibility(!1),this.ctrlOverflow.push(n),p.addClass(this.el,n.nameKey+"-overflow"))}return e},revertOverflowVisibility:function(){var t=this;null!=this.ctrlOverflow&&this.ctrlOverflow.forEach(function(e){e.setVisibility(e.layoutDefaultVisible),p.removeClass(t.el,e.nameKey+"-overflow")})}},updateHook:function(){if(this.hasAllChildren())if(h&&(this.revertOverflowVisibility(),this.moveButtonsToOverflow()),f.isPortrait){this.layout.seek&&o.setVisibility(!0),o.width=0;var e=this.calcChildrensWidth();o.width=this.w-e,this.flowChildren({sizeToChildren:!0,reverse:!DS.flagManager.settingsControlEnabled})}else o.setVisibility(!1),this.flowChildren({vertical:!0,sizeToChildren:!0,reverse:!DS.flagManager.settingsControlEnabled})}},{z:1,updateHook:function(){if(this.hasAllChildren())if(h&&(this.revertOverflowVisibility(),this.moveButtonsToOverflow()),f.isPortrait){this.layout.seek&&o.setVisibility(!0),o.width=0;var e=this.calcChildrensWidth();o.width=this.w-e,this.flowChildren({sizeToChildren:!0,reverse:!0})}else o.setVisibility(!1),this.flowChildren({vertical:!0,sizeToChildren:!0,reverse:!0})}},{overflow:"visible"})})},function(e,t,n){"use strict";Object.defineProperty(t,"__esModule",{value:!0});var i=function(e,t,n){return t&&r(e.prototype,t),n&&r(e,n),e};function r(e,t){for(var n=0;n<t.length;n++){var i=t[n];i.enumerable=i.enumerable||!1,i.configurable=!0,"value"in i&&(i.writable=!0),Object.defineProperty(e,i.key,i)}}var o,s=n(3),a=(o=s)&&o.__esModule?o:{default:o};var l=DS,u=l.detection,c=l._,d=l.pubSub,h=l.events,f=l.globalEventHelper.addWindowListener,p=(function(e,t){if("function"!=typeof t&&null!==t)throw new TypeError("Super expression must either be null or a function, not "+typeof t);e.prototype=Object.create(t&&t.prototype,{constructor:{value:e,enumerable:!1,writable:!0,configurable:!0}}),t&&(Object.setPrototypeOf?Object.setPrototypeOf(e,t):e.__proto__=t)}(v,a.default),i(v,[{key:"onLayoutReady",value:function(e){this.view.layout=e}},{key:"teardown",value:function(){d.off(h.frame.LAYOUT_READY,this.onLayoutReady)}}]),v);function v(e){!function(e,t){if(!(e instanceof t))throw new TypeError("Cannot call a class as a function")}(this,v);var t=function(e,t){if(!e)throw new ReferenceError("this hasn't been initialised - super() hasn't been called");return!t||"object"!=typeof t&&"function"!=typeof t?e:t}(this,(v.__proto__||Object.getPrototypeOf(v)).call(this,e));return c.bindAll(t,"onLayoutReady"),u.deviceView.isTablet&&f("resize",function(){window.requestAnimationFrame(function(){t.view.update()})}),d.on(h.frame.LAYOUT_READY,t.onLayoutReady),t}t.default=p},function(e,t,n){"use strict";function i(){function e(e){return e.some(function(e){var t=e.name,n=o[t];return"outline"===t?n.enabled:"customlink"===t||n})}var t=s.views.model,n=t.topTabsLeft,i=t.topTabsRight,r=t.sidebarTabs,o=t.currControlLayout;return e(n)||e(i)||e(r)}var s=n(1),r=(n(9),n(94)),o=DS.constants.MOBILE_UI_SIZE,a="hamburger";s.views.def(a,function(){s.views.model;return{attrs:{id:a},x:0,y:0,w:o,h:o,overflow:"visible",updateHook:function(){this.setEnabled(i())},html:(0,r.hamburgerAndSearch)("portrait")}})},function(e,t,n){"use strict";Object.defineProperty(t,"__esModule",{value:!0});t.hamburgerIcon=function(){return'<svg class="cs-icon hamburger-icon" width="40" height="36" viewBox="0 0 40 36" focusable="false">\n    <g id="icon-menu-mobile">\n    <rect width="40" height="4"></rect>\n    <rect y="16" width="40" height="4"></rect>\n    <rect y="32" width="40" height="4"></rect>\n    </g>\n  </svg>'}},function(e,t,n){"use strict";Object.defineProperty(t,"__esModule",{value:!0});t.playIcon=function(){return'<svg class="cs-icon play-icon" width="13" height="15" viewBox="0 0 13 15" focusable="false">\n    <path id="icon-play" d="M 13 7.15 L 2 0 2 14.3 13 7.15 Z"/>\n  </svg>'}},function(e,t,n){"use strict";Object.defineProperty(t,"__esModule",{value:!0});t.nextIcon=function(){return'<svg className="cs-icon pause-icon" width="40" height="36" viewBox="0 0 40 36" focusable="false">\n    <path transform="translate(0, -5)" d="M39.414,16.587L22.826,0L20,2.826L33.175,16H0v4h33.175L20,33.174L22.826,36l16.588-16.587C40.195,18.633,40.195,17.368,39.414,16.587z"/>\n  </svg>'}},function(e,t,n){"use strict";Object.defineProperty(t,"__esModule",{value:!0});t.prevIcon=function(){return'<svg class="cs-icon prev-mobile-icon" width="40" height="36" viewBox="0 0 40 36" focusable="false">\n    <path transform="translate(0, -5)" d="M0.586,19.413L17.174,36L20,33.174L6.825,20H40v-4H6.825L20,2.826L17.174,0L0.586,16.587C-0.195,17.367-0.195,18.632,0.586,19.413z"/>\n  </svg>'}},function(e,t,n){"use strict";Object.defineProperty(t,"__esModule",{value:!0});t.pauseIcon=function(){return'<svg class="cs-icon pause-icon" width="12" height="14" viewBox="0 0 12 14" focusable="false">\n    <g id="icon-pause">\n      <rect x="0" width="4" height="14"/>\n      <rect x="8" width="4" height="14"/>\n    </g>\n  </svg>'}},function(e,t,n){"use strict";Object.defineProperty(t,"__esModule",{value:!0});t.submitIcon=function(){return'<svg class="cs-icon submit-icon" width="40" height="30" viewBox="0 0 40 30" focusable="false">\n    <path transform="translate(0, -5)" d="M12.685,30c-0.538,0-1.053-0.218-1.429-0.604L0,17.832l2.857-2.8l9.827,10.097L37.143,0L40,2.8L14.114,29.396C13.738,29.782,13.222,30,12.685,30z"/>\n  </svg>'}},function(e,t,n){"use strict";Object.defineProperty(t,"__esModule",{value:!0});t.closeIcon=function(){return'\n    <svg class="cs-icon icon-close" width="36" height="36" viewBox="0 0 36 36" focusable="false">\n      <polygon points="36,2.826 33.174,0 18,15.174 2.826,0 0,2.826 15.174,18 0,33.174 2.826,36 18,20.826 33.174,36 36,33.174 20.826,18" />\n    </svg>'}},function(e,t,n){"use strict";Object.defineProperty(t,"__esModule",{value:!0});t.captionsIcon=function(){return'<svg class="cs-icon caption-icon" width="22px" height="20px" viewBox="0 0 22 20" focusable="false">\n    <g stroke="none" stroke-width="1" fill-rule="evenodd" focusable="false">\n      <g>\n        <path d="M14.8517422,14 L20.008845,14 C21.1103261,14 22,13.1019465 22,11.9941413 L22,2.00585866 C22,0.897060126 21.1085295,0 20.008845,0 L1.991155,0 C0.889673948,0 0,0.898053512 0,2.00585866 L0,11.9941413 C0,13.1029399 0.891470458,14 1.991155,14 L8.09084766,14 L11.4712949,17.3804472 L14.8517422,14 Z M3,4 L13,4 L13,6 L3,6 L3,4 Z M14,4 L19,4 L19,6 L14,6 L14,4 Z M19,8 L8,8 L8,10 L19,10 L19,8 Z M7,8 L3,8 L3,10 L7,10 L7,8 Z"></path>\n      </g>\n    </g>\n  </svg>'}},function(e,t,n){"use strict";Object.defineProperty(t,"__esModule",{value:!0});t.disableOrientationIcon=function(){return'<svg viewBox="0 0 161 135">\n    <g stroke="none" stroke-width="1" fill="#fff" fill-rule="evenodd">\n      <path d="M59,31.9948589 C59,30.340844 60.3408574,29 62.0069809,29 L99.9930191,29 C101.653729,29 103,30.3364792 103,31.9948589 L103,103.005141 C103,104.659156 101.659143,106 99.9930191,106 L62.0069809,106 C60.3462712,106 59,104.663521 59,103.005141 L59,31.9948589 Z M61,36 L101,36 L101,96 L61,96 L61,36 Z M81,104 C82.6568542,104 84,102.656854 84,101 C84,99.3431458 82.6568542,98 81,98 C79.3431458,98 78,99.3431458 78,101 C78,102.656854 79.3431458,104 81,104 Z M76,32.5 C76,32.2238576 76.2276528,32 76.5096495,32 L85.4903505,32 C85.7718221,32 86,32.2319336 86,32.5 C86,32.7761424 85.7723472,33 85.4903505,33 L76.5096495,33 C76.2281779,33 76,32.7680664 76,32.5 Z"></path>\n      <path d="M144.276039,68.4976037 C143.65768,83.6270348 137.530567,98.6224671 125.961909,110.191125 C101.576936,134.576098 62.1020027,134.704192 37.8006658,110.402855 L37.8275751,110.429765 L33.4090737,114.848266 L33.3821643,114.821357 C60.1400795,141.579272 103.595566,141.480117 130.445572,114.630111 C143.247134,101.828549 149.95913,85.2399018 150.581333,68.4976037 L161.373625,68.4976037 L147.23149,54.3554681 L133.089354,68.4976037 L144.276049,68.4976037 Z"></path>\n      <path d="M17.2900541,66.5559885 C17.8833587,51.3895735 24.012088,36.3498513 35.6085461,24.7533932 C59.9935191,0.36842015 99.4684528,0.240325436 123.76979,24.5416624 L123.74288,24.514753 L128.161382,20.0962516 L128.188291,20.1231609 C101.430376,-6.63475424 57.9748898,-6.5355989 31.1248839,20.314407 C18.2955218,33.1437691 11.582203,49.7766814 10.9851551,66.5559885 L0.259994507,66.5559885 L14.4021301,80.6981242 L28.5442658,66.5559885 L17.2900541,66.5559885 Z"></path>\n    </g>\n  </svg>'}},function(e,t,n){"use strict";Object.defineProperty(t,"__esModule",{value:!0});t.searchIcon=function(){return'<svg class="cs-icon search-icon" width="22" height="22" viewBox="0 0 40 40" focusable="false">\n    <g id="icon-search" transform="translate(4, 0)">\n      <path d="M14.1378906,27.4473684 C21.6653507,27.4473684 27.7757813,21.4196023 27.7757813,13.9736842 C27.7757813,6.52776609 21.6653507,0.5 14.1378906,0.5 C6.61043053,0.5 0.5,6.52776609 0.5,13.9736842 C0.5,21.4196023 6.61043053,27.4473684 14.1378906,27.4473684 L14.1378906,27.4473684 Z M14.1378906,24.4473684 C8.25820695,24.4473684 3.5,19.7535325 3.5,13.9736842 C3.5,8.19383595 8.25820695,3.5 14.1378906,3.5 C20.0175743,3.5 24.7757813,8.19383595 24.7757813,13.9736842 C24.7757813,19.7535325 20.0175743,24.4473684 14.1378906,24.4473684 L14.1378906,24.4473684 Z" ></path>\n      <path d="M20.887408,24.4494377 L31.4348235,34.8541634 L32.5026823,35.9075758 L34.609507,33.7718582 L33.5416482,32.7184459 L22.9942327,22.3137202 L21.9263739,21.2603078 L19.8195492,23.3960254 L20.887408,24.4494377 L20.887408,24.4494377 Z" ></path>\n    </g>\n  </svg>'}},function(e,t,n){"use strict";Object.defineProperty(t,"__esModule",{value:!0});t.enterFullScreenIcon=function(){return'<svg class="cs-icon enter-fullscreen-icon" width="25" height="25" viewBox="0 0 32 32" focusable="false">\n    <g>\n      <path d="M0,0 L12,0 L12,3 L3,3 L3,12 L0,12 L0,0 Z"/>  \n      <path d="M20,0 L32,0 L32,12, L29,12, L29,3, L20,3, L20,0 Z"/>\n      <path d="M0,20 L3,20 L3,29, L12,29, L12,32, L0,32, L0,20 Z"/>\n      <path d="M29,20 L32,20 L32,32, L20,32, L20,29, L29,29, L29,20 Z"/>\n    </g>\n  </svg>'}},function(e,t,n){"use strict";Object.defineProperty(t,"__esModule",{value:!0});t.settingsIcon=function(){return'\n    <svg class="cs-icon" data-ref="settings" width="16px" height="16px" viewBox="0 0 16 16" focusable="false">\n      <path d="M8.94,0 C9.82,0 10.55,0.62 10.63,1.45 L10.73,2.36 C11.1,2.52 11.45,2.71 11.78,2.94 L12.66,2.56 C13.46,2.22 14.39,2.5 14.83,3.23 L15.77,4.77 C16.21,5.5 16,6.4 15.29,6.9 L14.51,7.42 C14.54,8.19 14.53,8.38 14.51,8.58 L15.29,9.11 C16,9.6 16.21,10.51 15.77,11.23 L14.83,12.77 C14.39,13.49 13.46,13.78 12.66,13.44 L11.78,13.06 C11.45,13.29 11.1,13.48 10.73,13.64 L10.63,14.55 C10.55,15.38 9.82,16 8.94,16 L7.06,16 C6.18,16 5.45,15.38 5.37,14.55 L5.27,13.64 C4.9,13.48 4.55,13.29 4.22,13.06 L3.34,13.44 C2.54,13.78 1.61,13.5 1.17,12.77 L0.23,11.23 C-0.21,10.51 0,9.6 0.71,9.11 L1.49,8.58 C1.46,7.81 1.47,7.62 1.49,7.42 L0.71,6.89 C0,6.40 -0.21,5.49 0.23,4.77 L1.17,3.23 C1.61,2.51 2.54,2.22 3.34,2.56 L4.22,2.94 C4.55,2.71 4.9,2.52 5.27,2.36 L5.37,1.45 C5.45,0.62 6.18,0 7.06,0 Z M7.96,4.53 C5.91,4.53 4.25,6.11 4.25,8.06 C4.25,10.01 5.91,11.59 7.96,11.59 C10.02,11.59 11.68,10.01 11.68,8.06 C11.68,6.11 10.02,4.53 7.96,4.53 Z"></path>\n    </svg>\n    '}},function(e,t,n){"use strict";Object.defineProperty(t,"__esModule",{value:!0});t.trackIcon=function(){return'\n      <svg xmlns:xlink="http://www.w3.org/1999/xlink" width="24px" height="16px" viewBox="0 0 24 16" focusable="false">\n        <defs>\n            <rect id="track" x="2" y="3.5" width="20" height="9" rx="4.5"></rect>\n            <filter x="-12.5%" y="-27.8%" width="125.0%" height="155.6%" filterUnits="objectBoundingBox" id="trackFilter">\n                <feGaussianBlur stdDeviation="1.5" in="SourceAlpha" result="shadowBlurInner1"></feGaussianBlur>\n                <feOffset dx="0" dy="1" in="shadowBlurInner1" result="shadowOffsetInner1"></feOffset>\n                <feComposite in="shadowOffsetInner1" in2="SourceAlpha" operator="arithmetic" k2="-1" k3="1" result="shadowInnerInner1"></feComposite>\n                <feColorMatrix values="0 0 0 0 0   0 0 0 0 0   0 0 0 0 0  0 0 0 0.5 0" type="matrix" in="shadowInnerInner1"></feColorMatrix>\n            </filter>\n        </defs>\n        <g class="thumb-off" stroke="none" stroke-width="1" fill="none" fill-rule="evenodd">\n            <g>\n                <use fill="#303030" fill-rule="evenodd" xlink:href="#track"></use>\n                <use fill="black" fill-opacity="1" filter="url(#trackFilter)" xlink:href="#track"></use>\n                <use stroke="#595959" stroke-width="1" xlink:href="#track"></use>\n                <circle fill="#B4B4B4" stroke-width="0" cx="8" cy="8" r="5"></circle>\n            </g>\n        </g>\n        <g class="thumb-on" stroke="none" stroke-width="1" fill="none" fill-rule="evenodd">\n            <g>\n                <use fill="#505050" fill-rule="evenodd" xlink:href="#track"></use>\n                <use fill="black" fill-opacity="1" filter="url(#trackFilter)" xlink:href="#track"></use>\n                <use stroke="#595959" stroke-width="1" xlink:href="#track"></use>\n                <circle fill="#6EBBEF" stroke-width="0" cx="16" cy="8" r="6"></circle>\n            </g>\n        </g>        \n    </svg>\n    '}},function(e,t,n){"use strict";Object.defineProperty(t,"__esModule",{value:!0});t.downArrowIcon=function(){return'\n      <svg width="22px" height="11px" viewBox="0 0 22 11" focusable="false">\n        <path d="M 0 0 L 11 11 22 0" fill="#191c1d"/>\n      </svg>\n    '}},function(e,t,n){"use strict";var i,s=n(1),r=n(65),o=(i=r)&&i.__esModule?i:{default:i};n(24);var a=DS,l=a.constants.MOBILE_UI_SIZE,u=a.detection.orientation,c="playbackControls";s.views.def(c,o.default,function(e){var t=s.views.getNamespace(e),n=t.hamburger,i=t.seek,r=s.views.model,o=(r.rtl,r.currControlLayout);o.pauseplay,o.seekbar;return{attrs:{id:c,"aria-label":"playback controls"},visibility:"no-reflow",overflow:"visible",x:0,yp:0,yl:function(){return null!=n?l:0},wp:function(){return this.width+(i.visible?0:i.w)||0},wl:"100%",hp:"100%",hl:function(){return this.height||0},noUpdate:!0,updateHook:function(){this.flowChildren({fullUpdate:!0,reverse:!DS.flagManager.settingsControlEnabled,sizeToChildren:!0,startPos:0,vertical:u.isLandscape});var e=this.children.some(function(e){return e.visible});this.setVisibility(e)}}})},function(e,t,n){"use strict";var i,r=n(1),o=n(9),s=n(66),a=(i=s)&&i.__esModule?i:{default:i};var l=DS.constants.MOBILE_UI_SIZE,u="playPause";r.views.def(u,a.default,function(){var e=r.views.model;return{attrs:{id:u,class:"play-pause-btn content-center cs-button","aria-pressed":!1,"aria-label":e.getString("acc_play")+"/"+e.getString("acc_pause"),tabindex:-1},tag:"button",style:{background:"transparent",border:"none"},updateHook:function(){this.el.setAttribute("aria-pressed",!this.toggle)},html:function(){return'\n        <div style="transform:translate(0, -2px)">\n          '+(this.toggle?(0,o.getIcon)("pause"):(0,o.getIcon)("play"))()+'\n        </div>\n\n        <svg class="circle-progress" width="38" height="38" viewBox="0 0 38 38">\n          <circle\n            cx="17" cy="17" r="17"\n            fill="#464646"\n            stroke="none" />\n\n          <path\n            d="M 0 0"\n            transform="rotate(-90 17 17)"\n            fill="white"\n            stroke="none" />\n\n          <circle\n            cx="17" cy="17" r="14.5"\n            fill="#31373a"\n            stroke="none" />\n        </svg>\n      '},minW:l,minH:l,z:1}})},function(e,t,n){"use strict";var i=n(1),r=DS,o=r.constants.MOBILE_UI_SIZE,s=r.detection.orientation,a="navControls";i.views.def(a,function(e){i.views.model.rtl;var t=i.views.getNamespace(e).playbackControls;return{tag:"nav",attrs:{id:a,"aria-label":"slide navigation"},wp:function(){return this.width||0},wl:"100%",hp:"100%",hl:function(){return this.parent.h-o},updateHook:function(){var e={reverse:!DS.flagManager.settingsControlEnabled,pad:0,fullUpdate:!0,sizeToChildren:!0};s.isLandscape&&(e.sizeToChildren=!1,e.vertical=!0,e.toTop=!0,e.startPos=this.h-t.h,e.reverse=DS.flagManager.settingsControlEnabled),this.flowChildren(e)}}})},function(e,t,n){"use strict";var i,r=n(1),o=(n(9),n(67)),s=(i=o)&&i.__esModule?i:{default:i};r.views.def("seek",s.default,function(){var e=r.views.model.frame.controlOptions.controls,t=e.readonly;return{attrs:{id:"seek",tabindex:-1,class:"progress-bar cs-seekcontrol "+(t?"read-only":"")},y:function(){return this.parent.h/3},overflow:"visible",noUpdate:!0,w:function(){return this.width||0},h:30,html:'\n      <div class="cs-seekbar-inner progress-bar-inner slide-lockable">\n        <div class="cs-seek progress-bar-seek">\n          <div data-ref="progressBar" class="cs-fill progress-bar-fill" style="width: 0px">\n          </div>\n        </div>\n        <input\n          aria-hidden="'+!e.seekbar+'"\n          '+(t?"disabled":"")+'\n          data-ref="seekInput"\n          type="range"\n          tabindex="-1"\n          aria-label="Seekbar"\n          step="0.001" />\n      </div>\n    '}})},function(e,t,n){"use strict";var i,r=n(1),o=(n(9),n(189)),s=(i=o)&&i.__esModule?i:{default:i},a=n(94);var l=DS.constants.MOBILE_UI_SIZE,u=DS.detection,c=(u.orientation,u.deviceView.isTablet),d="sidebar";r.views.def(d,s.default,function(e){r.views.model;var t=r.views.getNamespace(e).tabs,n={tag:"section",attrs:{id:d,"aria-label":"sidebar",class:"transition-all "+(c?"sidebar-tablet-trans":"")},z:3,overflow:"visible",wp:function(){return this.parent.w},wl:160,hp:function(){return t.h+l},hl:function(){return this.parent.w},xp:0,xl:function(){return window.innerWidth},yl:0,yp:function(){return window.innerHeight},html:(0,a.hamburgerAndSearch)("landscape")};return c&&Object.assign(n,{hp:function(){return t.h},wp:function(){return this.width||this.parent.w}}),DS.flagManager.settingAssign(n,{z:1})})},function(e,t,n){"use strict";Object.defineProperty(t,"__esModule",{value:!0});var s=function(e,t){if(Array.isArray(e))return e;if(Symbol.iterator in Object(e))return function(e,t){var n=[],i=!0,r=!1,o=void 0;try{for(var s,a=e[Symbol.iterator]();!(i=(s=a.next()).done)&&(n.push(s.value),!t||n.length!==t);i=!0);}catch(e){r=!0,o=e}finally{try{!i&&a.return&&a.return()}finally{if(r)throw o}}return n}(e,t);throw new TypeError("Invalid attempt to destructure non-iterable instance")},i=function(e,t,n){return t&&r(e.prototype,t),n&&r(e,n),e};function r(e,t){for(var n=0;n<t.length;n++){var i=t[n];i.enumerable=i.enumerable||!1,i.configurable=!0,"value"in i&&(i.writable=!0),Object.defineProperty(e,i.key,i)}}var o=u(n(3)),a=u(n(98)),l=n(1);function u(e){return e&&e.__esModule?e:{default:e}}function c(e,t,n){return t in e?Object.defineProperty(e,t,{value:n,enumerable:!0,configurable:!0,writable:!0}):e[t]=n,e}var d=DS,h=d._,f=d.detection,p=f.orientation,v=f.deviceView,b=v.isTablet,y=v.isPhone,g=d.events,m=d.pubSub,w=d.dom,S=(w.addClass,w.removeClass,d.globalEventHelper),_=S.addWindowListener,k=S.addDocumentListener,C=d.constants,O=C.MOBILE_UI_SIZE,E=C.MOBILE_ANIMATION_DURATION,T=(function(e,t){if("function"!=typeof t&&null!==t)throw new TypeError("Super expression must either be null or a function, not "+typeof t);e.prototype=Object.create(t&&t.prototype,{constructor:{value:e,enumerable:!1,writable:!0,configurable:!0}}),t&&(Object.setPrototypeOf?Object.setPrototypeOf(e,t):e.__proto__=t)}(L,o.default),i(L,[{key:"onToggleSearch",value:function(e){if(e.target.classList.contains("search-toggle-btn")){this.searchToggle=!this.searchToggle;var t=this.searchToggle?["add",g.sidebar.SHOW_SEARCH,!0]:["remove",g.sidebar.HIDE_SEARCH,!1],n=s(t,3),i=n[0],r=n[1],o=n[2];m.trigger(r),document.body.classList[i]("search-active"),e.target.setAttribute("aria-pressed",o)}}},{key:"forceHide",value:function(e){"MessageWnd"===e&&(this.hideContent(),m.trigger(g.tab.HIDE))}},{key:"onCheckTabShown",value:function(){this.tabShown=!0,p.isPortrait&&this.hideContent()}},{key:"onCheckTabHidden",value:function(){this.tabShown=!1}},{key:"onResize",value:function(){var e=this;this.el.classList.remove("transition-all"),setTimeout(function(){e.el.classList.add("transition-all"),e.tabShown&&p.isLandscape&&(e.showContent(),e.el.style.display="block")},E),this.hideContent()}},{key:"ariaToggleBurger",value:function(t){null==this.hamburgers&&(this.hamburgers=document.querySelectorAll(".hamburger")),this.hamburgers.forEach(function(e){e.setAttribute("aria-expanded",t)})}},{key:"showContent",value:function(){var n=this,i=this.view.children.tabs,e=l.views.getNamespace(this.view.nameSpace).hamburger;if(p.isPortrait&&this.visibleOverlay.setVisibility(!0),this.el.removeAttribute("aria-hidden"),this.el.focus(),this.el.style.display="block",window.requestAnimationFrame(function(){n.el.style.opacity=1;var e=window.innerHeight-i.h-O,t=0;b&&(e-=25,t=25),n.el.style.transform=p.isPortrait?"translate("+t+"px, "+e+"px)":"translate("+(window.innerWidth-160)+"px, 0)"}),this.toggleShow=!0,null!=e){var t=e.children,r=t.burger,o=t.searchBtn;this.ariaToggleBurger(!0),this.el.setAttribute("aria-expanded",!0),(y||b&&p.isLandscape)&&(r.el.style.display="none"),null!=o&&(o.el.style.display="none")}if(!this.tabShown&&p.isLandscape&&a.default.panelAvailable){var s=a.default.current||h.first(this.panels.children);null!=s&&(m.trigger(g.tab.SHOW,s.nameKey),this.tabShown=!0)}}},{key:"hideContent",value:function(){var e=this,t=l.views.getNamespace(this.view.nameSpace).hamburger;if(this.visibleOverlay.setVisibility(!1),this.el.style.opacity=0,this.el.setAttribute("aria-hidden",!0),p.isPortrait&&setTimeout(function(){e.el.style.display="none"},E),this.view.updateTrans(),this.toggleShow=!1,null!=t){var n=t.children,i=n.burger,r=n.searchBtn;this.ariaToggleBurger(!1),i.el.style.display="block",null!=r&&(r.el.style.display="block"),this.el.setAttribute("aria-expanded",!1)}}},{key:"toggle",value:function(){this.toggleShow?(this.hideContent(),h.forEach(this.el.querySelectorAll(".selected"),function(e){return e.classList.remove("selected")}),p.isLandscape&&m.trigger(g.tab.HIDE)):this.showContent(),this.ariaToggleBurger(this.toggleShow),this.el.setAttribute("aria-expanded",this.toggleShow)}},{key:"onToggle",value:function(){null!=this.hamburger&&this.hamburger.enabled&&this.toggle()}}]),L);function L(e){var t;!function(e,t){if(!(e instanceof t))throw new TypeError("Cannot call a class as a function")}(this,L);var n=function(e,t){if(!e)throw new ReferenceError("this hasn't been initialised - super() hasn't been called");return!t||"object"!=typeof t&&"function"!=typeof t?e:t}(this,(L.__proto__||Object.getPrototypeOf(L)).call(this,e));h.bindAll(n,"showContent","hideContent","onCheckTabShown","onCheckTabHidden","forceHide","onToggleSearch");var i=l.views.getCurrentNameSpace();return n.panels=i.panels,n.visibleOverlay=i.visibleOverlay,n.hamburger=i.hamburger,n.toggleShow=!1,window.requestAnimationFrame(function(){[].concat(function(e){if(Array.isArray(e)){for(var t=0,n=Array(e.length);t<e.length;t++)n[t]=e[t];return n}return Array.from(e)}(document.querySelectorAll(".hamburger"))).forEach(function(e){return n.onClickEl(e,n.onToggle)})}),_("resize",n.onResize.bind(n)),m.on((c(t={},g.sidebar.OPEN,n.showContent),c(t,g.sidebar.CLOSE,n.hideContent),c(t,g.tab.SHOW,n.onCheckTabShown),c(t,g.tab.HIDE,n.onCheckTabHidden),c(t,g.window.STACKING_CHANGED,n.forceHide),t)),n.searchToggle=!1,k("touchend",n.onToggleSearch),n.hideContent(),n}t.default=T},function(e,t,n){"use strict";var u=n(1),c=i(n(191)),d=i(n(192)),r=n(24);function i(e){return e&&e.__esModule?e:{default:e}}function o(e){if(Array.isArray(e)){for(var t=0,n=Array(e.length);t<e.length;t++)n[t]=e[t];return n}return Array.from(e)}var s=DS,a=(s.utils.getPath,s.constants.MOBILE_UI_SIZE),l=s.detection,h=l.orientation,f=l.deviceView,p=f.isTablet,v=f.isPhone,b=u.views.def("tabs",function(e){var t=!0,n=u.views.getNamespace(e),i=n.sidebar;n.tabs;return{attrs:{id:"tabs",tabindex:0,"aria-label":"sidebar-tabs"},overflow:"auto",x:0,yl:a,yp:function(){return p&&h.isPortrait?0:a},noContent:!1,w:"100%",h:function(){return h.isLandscape?window.innerHeight-r.TOUCH_SIZE:this.height||0},methods:{sizeToLargestTab:function(){var n=160;this.children.forEach(function(e){e.el.style.width="auto";var t=e.el.clientWidth;n<t&&(n=t)}),i.width=n,i.updateSize(),this.updateSize(),this.children.forEach(function(e){e.el.style.width="",e.width=n,e.updateSize()})}},updateHook:function(){0!==this.children.length&&(this.flowChildren({fullUpdate:!1,sizeToChildren:!0,vertical:!0}),p&&t&&h.isPortrait?(this.sizeToLargestTab(),t=!1):this.updateSize())},childDef:function(){y(u.views.model)}}}),y=function(n){[].concat(o(n.sidebarTabs),o(n.topTabsLeft),o(n.topTabsRight)).forEach(function(e,t){!function(e,t,n){var i=t.name,r=i+"Tab",o=void 0,s=void 0,a=void 0;a="customlink"===i?(o=d.default,s=t.properties.title,r="link"+n,"custom-link"):(o=c.default,s=e.getString(t.name),r=t.name+"Link","panel-link");var l=u.views.def(r,o,{model:Object.assign(t,{idx:n}),tag:"button",attrs:{id:r,class:"tab "+a,"aria-label":s,tabindex:-1},w:function(){return h.isLandscape||v?this.parent.w:this.width||null},h:50,noUpdate:!0,html:s});l.init(),b.append(l)}(n,e,t)})}},function(e,t,n){"use strict";Object.defineProperty(t,"__esModule",{value:!0});var i=function(e,t,n){return t&&r(e.prototype,t),n&&r(e,n),e};function r(e,t){for(var n=0;n<t.length;n++){var i=t[n];i.enumerable=i.enumerable||!1,i.configurable=!0,"value"in i&&(i.writable=!0),Object.defineProperty(e,i.key,i)}}var o,s=n(3),a=(o=s)&&o.__esModule?o:{default:o};var l=DS,u=l._,c=l.pubSub,d=l.events,h=(function(e,t){if("function"!=typeof t&&null!==t)throw new TypeError("Super expression must either be null or a function, not "+typeof t);e.prototype=Object.create(t&&t.prototype,{constructor:{value:e,enumerable:!1,writable:!0,configurable:!0}}),t&&(Object.setPrototypeOf?Object.setPrototypeOf(e,t):e.__proto__=t)}(f,a.default),i(f,[{key:"onClickLink",value:function(){c.trigger(d.tab.SHOW,this.model.name+"Panel")}},{key:"deselect",value:function(){u.forEach(this.el.parentNode.querySelectorAll(".selected"),function(e){e.classList.remove("selected")})}},{key:"select",value:function(){this.deselect(),this.el.classList.add("selected")}}]),f);function f(e){!function(e,t){if(!(e instanceof t))throw new TypeError("Cannot call a class as a function")}(this,f);var t=function(e,t){if(!e)throw new ReferenceError("this hasn't been initialised - super() hasn't been called");return!t||"object"!=typeof t&&"function"!=typeof t?e:t}(this,(f.__proto__||Object.getPrototypeOf(f)).call(this,e));return t.onClick(t.onClickLink),t}t.default=h},function(e,t,n){"use strict";Object.defineProperty(t,"__esModule",{value:!0});var i=function(e,t,n){return t&&r(e.prototype,t),n&&r(e,n),e};function r(e,t){for(var n=0;n<t.length;n++){var i=t[n];i.enumerable=i.enumerable||!1,i.configurable=!0,"value"in i&&(i.writable=!0),Object.defineProperty(e,i.key,i)}}var o,s=n(3);var a=(function(e,t){if("function"!=typeof t&&null!==t)throw new TypeError("Super expression must either be null or a function, not "+typeof t);e.prototype=Object.create(t&&t.prototype,{constructor:{value:e,enumerable:!1,writable:!0,configurable:!0}}),t&&(Object.setPrototypeOf?Object.setPrototypeOf(e,t):e.__proto__=t)}(l,((o=s)&&o.__esModule?o:{default:o}).default),i(l,[{key:"onClickLink",value:function(){var e=this.model.properties.data;DS.pubSub.trigger(DS.events.sidebar.CLOSE),DS.pubSub.trigger(DS.events.tab.HIDE),DS.pubSub.trigger(DS.events.customlink.EVENT,e)}}]),l);function l(e){!function(e,t){if(!(e instanceof t))throw new TypeError("Cannot call a class as a function")}(this,l);var t=function(e,t){if(!e)throw new ReferenceError("this hasn't been initialised - super() hasn't been called");return!t||"object"!=typeof t&&"function"!=typeof t?e:t}(this,(l.__proto__||Object.getPrototypeOf(l)).call(this,e));return t.onClick(t.onClickLink),t}t.default=a},function(e,t,n){"use strict";var i,o=n(1),r=n(98),s=(i=r)&&i.__esModule?i:{default:i},a=n(9),l=n(194),u=n(24);function c(e){if(Array.isArray(e)){for(var t=0,n=Array(e.length);t<e.length;t++)n[t]=e[t];return n}return Array.from(e)}var d=DS.constants.MOBILE_UI_SIZE,h=o.views.def("panels",s.default,function(){var e=o.views.model;return DS.flagManager.settingAssign({attrs:{class:"panels"},x:0,y:0,wp:function(){return window.innerWidth+u.SMALL_PAD},hp:function(){return window.innerHeight-d+u.SMALL_PAD},wl:function(){return window.innerWidth-160},hl:function(){return window.innerHeight+u.SMALL_PAD},bgColor:"white",z:3,visible:!1,html:'\n      <button class="tab-close" data-ref="tabClose" aria-label="'+e.getString("close")+'">\n        '+(0,a.getIcon)("close")()+"\n      </button>\n    ",childDef:function(){f(e)}},{z:1})}),f=function(e){[].concat(c(e.sidebarTabs),c(e.topTabsLeft),c(e.topTabsRight)).forEach(function(e,t){"customlink"!==e.name&&function(e){var t=e.name,n=t+"Panel",i=o.views.def(n,{attrs:{id:n,class:"tab-panel is-scrollable","aria-labelledby":t+"-tab",role:"tabpanel",tabindex:0},visibility:"no-reflow",visible:!1,overflow:"auto",x:0,y:0,w:"100%",h:"100%"});i.init(),h.append(i);var r=l.panelContentMap[t];null!=r&&(r.init(),i.append(r))}(e)})}},function(e,t,n){"use strict";Object.defineProperty(t,"__esModule",{value:!0}),t.panelContentMap=void 0;var i=n(195),r=(n(99),n(199)),o=n(200),s=n(201);t.panelContentMap={resources:r.resources,transcript:s.transcript,glossary:o.glossary,outline:i.outlineSearch}},function(e,t,n){"use strict";Object.defineProperty(t,"__esModule",{value:!0}),t.outlineSearch=void 0;var r=n(1),o=n(196),s=n(197),a=n(99);var l="outlineSearch";t.outlineSearch=r.views.def(l,function(){var e=r.views.model,t=e.frame,n=e.rtl,i=t.controlOptions.controls.search;return{attrs:{id:l+"-content",class:"outline-search "+(n?"rtl":""),tabindex:-1},overflow:"scroll",w:"100%",h:"100%",model:t,childViews:[a.outline].concat(function(e){if(Array.isArray(e)){for(var t=0,n=Array(e.length);t<e.length;t++)n[t]=e[t];return n}return Array.from(e)}(i?[o.search,s.searchResults]:[]))}})},function(e,t,n){"use strict";Object.defineProperty(t,"__esModule",{value:!0}),t.search=void 0;var i=n(1),r=a(n(69)),o=n(24),s=(a(n(27)),n(9));function a(e){return e&&e.__esModule?e:{default:e}}var l=DS,u=l.pubSub,c=l.events,d=l.constants.MOBILE_ANIMATION_DURATION,h=void 0;t.search=i.views.def("search",r.default,function(){var e=i.views.model,t=(i.views.getCurrentNameSpaceString(),e.frame.controlOptions.controls.search),n=0;return t&&(n=-o.TOUCH_SIZE,u.on(c.sidebar.SHOW_SEARCH,function(){n=0,h.update()}),u.on(c.sidebar.HIDE_SEARCH,function(){setTimeout(function(){n=-o.TOUCH_SIZE,h.update()},d)})),{attrs:{class:"search","aria-label":e.getString("acc_search_input"),tabIndex:0},style:{background:"white"},z:3,x:0,y:function(){return n},w:function(){return this.parent.w},h:function(){return o.TOUCH_SIZE},updateHook:function(){h=this},html:'\n      <div class="search-ui">\n        <div data-ref="bottomDiv"></div>\n        <form id="outline-search" data-ref="searchForm" class="search-input cs-outlinesearch cs-searchinput">\n          <input class="cs-input " data-ref="searchInput" type="search" placeholder="'+e.getString("search")+'">\n          <div\n            class="input-search-icon"\n            style="background-repeat: no-repeat"\n            tabindex="-1"\n          >'+(0,s.getIcon)("search")()+"</div>\n        </form>\n      </div>\n    "}})},function(e,t,n){"use strict";Object.defineProperty(t,"__esModule",{value:!0}),t.searchResults=void 0;var i,r=n(1),o=n(9),s=n(198),a=(i=s)&&i.__esModule?i:{default:i},l=n(24);function u(e,t,n){return t in e?Object.defineProperty(e,t,{value:n,enumerable:!0,configurable:!0,writable:!0}):e[t]=n,e}var c="searchResults";t.searchResults=r.views.def(c,a.default,function(e){var t,n=r.views.model,i=n.rtl?"rtl":"";return u(t={attrs:{id:c+"-content",class:"cs-menu cs-panel panel"+i,tabindex:-1},z:2,x:0,y:0,w:"100%"},"y",function(){return l.SEARCH_H}),u(t,"h",function(){return this.parent.h}),u(t,"visible",!1),u(t,"html",'\n     <div class="outline-title">'+n.title.text+'</div>\n      <span class="cs-outline search-content">\n        <div style="display:none">\n          <span class="flex-static-auto">\n            <h4 data-ref="title" class=\'cs-heading search-heading panel-section-heading\'>\n              '+n.getString("search_results")+'\n            </h4>\n            <button class="btn-unstyled search-filter cs-search-filter" tabindex="0" data-ref="searchFilter">\n              <span>'+n.getString("filter")+"</span>\n              "+(0,o.getIcon)("filter")()+'\n            </button>\n          </span>\n          \n          <div class="search-options flex-static-auto" data-ref="searchOptions">\n            <p>'+n.getString("search_in")+'</p>\n            <label>\n              <input data-ref="notesCheck" type="checkbox" checked>\n              <span>'+n.getString("transcript_chk")+'</span>\n            </label>\n            <label>\n              <input data-ref="slideCheck" type="checkbox" checked>\n              <span>'+n.getString("slide_text_chk")+'</span>\n            </label>\n          </div>\n        </div>\n        <div class="search-results is-scrollable" tabindex="0" data-ref="searchResults">\n          <ul data-ref="results"></ul>\n        </div>\n       \n        <button data-ref="clear" class="btn search-clear cs-button flex-static-auto">\n          <span>'+n.getString("clear")+"</span>\n          "+(0,o.getIcon)("clear")()+"\n        </button>\n      </span>\n    "),t})},function(e,t,n){"use strict";Object.defineProperty(t,"__esModule",{value:!0});var i=function(e,t,n){return t&&r(e.prototype,t),n&&r(e,n),e};function r(e,t){for(var n=0;n<t.length;n++){var i=t[n];i.enumerable=i.enumerable||!1,i.configurable=!0,"value"in i&&(i.writable=!0),Object.defineProperty(e,i.key,i)}}function s(e,t,n){null===e&&(e=Function.prototype);var i=Object.getOwnPropertyDescriptor(e,t);if(void 0===i){var r=Object.getPrototypeOf(e);return null===r?void 0:s(r,t,n)}if("value"in i)return i.value;var o=i.get;return void 0!==o?o.call(n):void 0}var o,a=n(70),l=(o=a)&&o.__esModule?o:{default:o};n(1);var u=DS,c=u.pubSub,d=u.events,h=u.utils.toSeconds,f=u.constants.MOBILE_ANIMATION_DURATION,p=(function(e,t){if("function"!=typeof t&&null!==t)throw new TypeError("Super expression must either be null or a function, not "+typeof t);e.prototype=Object.create(t&&t.prototype,{constructor:{value:e,enumerable:!1,writable:!0,configurable:!0}}),t&&(Object.setPrototypeOf?Object.setPrototypeOf(e,t):e.__proto__=t)}(v,l.default),i(v,[{key:"onClear",value:function(){s(v.prototype.__proto__||Object.getPrototypeOf(v.prototype),"onClear",this).call(this)}},{key:"onClickLink",value:function(e){s(v.prototype.__proto__||Object.getPrototypeOf(v.prototype),"onClickLink",this).call(this,e),c.trigger(d.tab.HIDE),c.trigger(d.sidebar.CLOSE)}}]),v);function v(e){!function(e,t){if(!(e instanceof t))throw new TypeError("Cannot call a class as a function")}(this,v);var t=function(e,t){if(!e)throw new ReferenceError("this hasn't been initialised - super() hasn't been called");return!t||"object"!=typeof t&&"function"!=typeof t?e:t}(this,(v.__proto__||Object.getPrototypeOf(v)).call(this,e));return _.bindAll(t,"onClear"),t.animationDuration=h(f),c.on(d.sidebar.HIDE_SEARCH,t.onClear),t}t.default=p},function(e,t,n){"use strict";Object.defineProperty(t,"__esModule",{value:!0}),t.resources=void 0;var i,r=n(1),o=n(72),s=(i=o)&&i.__esModule?i:{default:i};var a=DS,l=a.utils,u=l.getPath,c=l.stripTags,d=a.detection.device.isMobile,h="resources";t.resources=r.views.def(h,s.default,function(){var e=r.views.model,t=e.frame,n=e.rtl?"rtl":"";return DS.slideObjectUtils.activeMobileMenuItem(r.views.model.frame.resourceData.resources,"no-resources"),{attrs:{id:h+"-content",class:"is-scrollable panel "+n,tabindex:-1},overflow:"",model:t,html:'\n      <h4 class="resources-title '+n+'" tabindex="-1">\n        '+c(u(t,"resourceData.description"))+"\n      </h4>\n      <div class='resources-content panel-content'>\n        <ul>\n          "+u(t,"resourceData.resources",[]).reduce(function(e,t,n){var i=d?"data-url":"href",r=d?t.url:"javascript:DS.windowOpen.open({ url: '"+t.url+"' })",o=d?'target="_blank"':"";return e+'\n              <li class="cs-listitem resource" tabindex="-1"\n                data-url="'+t.url+'"\n                id="resource-'+n+'"\n                role="presentation">\n                  <a '+i+'="'+r+'" '+o+' tabindex="'+(0===n?0:-1)+'">\n                    <img src="'+t.image+'" role="presentation" tabindex="-1" />\n                    '+t.title+"\n                  </a>\n              </li>"},"")+"\n        </ul>\n      </div>"}})},function(e,t,n){"use strict";Object.defineProperty(t,"__esModule",{value:!0}),t.glossary=void 0;var i,r=n(1),o=n(43);(i=o)&&i.__esModule;var s=DS,a=s.slideObjectUtils,l=s.utils.getPath,u="glossary";t.glossary=r.views.def(u,function(){var e=r.views.model,t=r.views.model.rtl?"rtl":"";return a.activeMobileMenuItem(e.frame.glossaryData,"no-glossary"),{attrs:{id:u+"-content",class:"panel "+t,tabindex:-1},w:"100%",h:"100%",model:e,html:'\n      <h4 class="panel-section-heading glossary-title cs-heading">\n        '+e.getString("terms")+'\n      </h4>\n\n      <div data-ref="terms" class="glossary-content scrolling-panel">\n        <ul>\n        '+l(e,"frame.glossaryData",[]).map(function(e){return'\n              <dt class="glossary-item glossary-term" tabindex="-1">\n                '+e.title+'\n              </dt>\n              <dd class="glossary-item glossary-desc" tabindex="-1">\n                '+e.content+"\n              </dd>\n            "}).join("")+"\n        </ul>\n      </div>"}})},function(e,t,n){"use strict";Object.defineProperty(t,"__esModule",{value:!0}),t.transcript=void 0;var i,r=n(1),o=n(73),s=(i=o)&&i.__esModule?i:{default:i};var a="transcript";t.transcript=r.views.def(a,s.default,function(){var e=r.views.model,t=e.rtl?"rtl":"";return{attrs:{id:a+"-content",class:"cs-menu cs-panel is-scrollable cs-menu cs-transcript panel "+t,tabindex:-1},w:"100%",h:"100%",html:'\n      <h4 data-ref="title" class="note-title cs-heading panel-section-heading"></h4>\n      <hr class="cs-div"></hr>\n      <div data-ref="content" class="note-content"></div>\n    ',model:e.frame}})},function(e,t,n){"use strict";Object.defineProperty(t,"__esModule",{value:!0});var i=function(e,t,n){return t&&r(e.prototype,t),n&&r(e,n),e};function r(e,t){for(var n=0;n<t.length;n++){var i=t[n];i.enumerable=i.enumerable||!1,i.configurable=!0,"value"in i&&(i.writable=!0),Object.defineProperty(e,i.key,i)}}var o,s=n(3);var a=(function(e,t){if("function"!=typeof t&&null!==t)throw new TypeError("Super expression must either be null or a function, not "+typeof t);e.prototype=Object.create(t&&t.prototype,{constructor:{value:e,enumerable:!1,writable:!0,configurable:!0}}),t&&(Object.setPrototypeOf?Object.setPrototypeOf(e,t):e.__proto__=t)}(l,((o=s)&&o.__esModule?o:{default:o}).default),i(l,[{key:"onClickOverlay",value:function(){DS.pubSub.trigger(DS.events.sidebar.CLOSE)}}]),l);function l(e){!function(e,t){if(!(e instanceof t))throw new TypeError("Cannot call a class as a function")}(this,l);var t=function(e,t){if(!e)throw new ReferenceError("this hasn't been initialised - super() hasn't been called");return!t||"object"!=typeof t&&"function"!=typeof t?e:t}(this,(l.__proto__||Object.getPrototypeOf(l)).call(this,e));return t.onClick(t.onClickOverlay),t}t.default=a},function(e,t,n){"use strict";var i,r=n(1),o=n(9),s=n(75),a=(i=s)&&i.__esModule?i:{default:i};var l=DS.constants.MOBILE_UI_SIZE,u="captions";r.views.def(u,a.default,function(){var e=r.views.model;return DS.flagManager.settingAssign({tag:"button",attrs:{id:u,class:"cs-button btn","aria-label":e.getString("acc_closed_captions"),tabindex:0,"aria-pressed":!0},xp:function(){return this.left||0},xl:function(){return(this.parent.w-this.w)/2},minH:l,noUpdate:!0,visible:!1,parentAlign:"tr",html:(0,o.getIcon)("captions")()},{minW:l},{xp:function(){return this.left||0},xl:function(){return(this.parent.w-this.w)/2},minW:47})})},function(e,t,n){"use strict";var i=n(1),r=o(n(76)),s=n(9),a=(o(n(27)),n(24));function o(e){return e&&e.__esModule?e:{default:e}}var l=DS,u=l.dom,c=u.addClass,d=u.removeClass,h=l.appState,f=l.utils,p=f.pxify,v=f.getPath,b=l.detection,y=(b.deviceView.isPhone,b.orientation),g=l.constants.MOBILE_UI_SIZE,m="settings";i.views.def(m,r.default,function(e){var r=i.views.model,t=(i.views.model.rtl,i.views.getNamespace(e)),o=t.optionPane,n=t.captions;return{noUpdate:!0,attrs:{id:m,class:"cs-settings"},overflow:"visible",minW:g,minH:g,w:47,h:g,z:2,xp:function(){return this.left||0},xl:function(){return 0},y:function(){return this.top||0},methods:{getControlConfigs:function(){return DS.frameModel.hasModernText?[{name:"acctext",labelId:"accessible_text",isOn:function(){return h.accessibleTextOn()}}]:[]},getToggleControls:function(){return this.getControlConfigs().map(function(e){var t=e.name,n=e.labelId,i=(0,e.isOn)();return'\n            <div class="switch '+(i?"toggle-on":"toggle-off")+'" data-ref="'+t+'Switch">\n              <label class="switch-label" id="'+t+'-label">\n                '+r.getString(n)+'\n              </label>\n              <button class="switch-toggle" id="'+t+'-switch" tabindex="0" role="switch" aria-checked="'+i+'" aria-labelledby="'+t+'-label">\n                '+(0,s.getIcon)("track")()+"\n              </button>\n            </div>\n          "}).join("")},getIconConfigs:function(){return[{name:"captions",labelId:"acc_closed_captions",getIcon:(0,s.getIcon)("captions")}]},getIconControls:function(){return this.getIconConfigs().map(function(e){var t=e.name,n=e.labelId,i=e.getIcon;return'\n            <button id="'+t+'-overflow" class="cs-button overflow-button" tabindex="0" aria-label="'+r.getString(n)+'" data-ref="'+t+'Button">\n              '+i()+"\n            </button>          \n          "}).join("")},updatePanelPosition:function(){if(null!=o){var e=this.children.settingsPanel.el;if(e.style.left=0,!y.isLandscape){var t=e.getBoundingClientRect(),n=o.el.getBoundingClientRect(),i=0;t.right>n.right&&(i=n.right-(t.right+a.PAD)),t.left<n.left&&(i=n.left-t.left+a.PAD),e.style.left=p(i)}}}},updateHook:function(){var e=this;window.requestAnimationFrame(function(){return e.updatePanelPosition()});var t=v(n,"viewLogic.toggle");t?(c(this.el,"captions-on"),d(this.el,"captions-off")):(c(this.el,"captions-off"),d(this.el,"captions-on")),this.setVisibility(0!==this.getControlConfigs().length||t)},html:function(){return'\n        <button data-ref="settingsBtn" aria-expanded="false" class="cs-button settings-button" aria-label="'+r.getString("acc_settings")+'" tabIndex="0">\n          '+(0,s.getIcon)("settings")()+'\n        </button>\n        <div data-ref="settingsPanel" class="settings-panel top-tabs-drop" tabindex="-1">\n          <div class="icon-buttons">\n            '+this.getIconControls()+'\n          </div>\n          <div class="toggle-buttons">\n            '+this.getToggleControls()+'\n          </div>\n        </div>\n        <div class="panel-down-arrow">\n          '+(0,s.getIcon)("downArrow")()+"\n        </div>\n      "}}})},function(e,t,n){"use strict";var i,r=n(1),o=(n(24),n(77)),s=(i=o)&&i.__esModule?i:{default:i};r.views.def("timer",s.default,function(){return{noTabIndex:!0,attrs:{id:"timer","aria-label":"timer",class:"timer"},overflow:"visible",visible:!1,x:0,y:0,w:58,hp:58,hl:34,html:'<div class="timer-text" data-ref="timerText" tabindex="0" data-tabindex="0"></div>'}})},function(e,t,n){"use strict";Object.defineProperty(t,"__esModule",{value:!0});var i,r=n(3);var o=(function(e,t){if("function"!=typeof t&&null!==t)throw new TypeError("Super expression must either be null or a function, not "+typeof t);e.prototype=Object.create(t&&t.prototype,{constructor:{value:e,enumerable:!1,writable:!0,configurable:!0}}),t&&(Object.setPrototypeOf?Object.setPrototypeOf(e,t):e.__proto__=t)}(s,((i=r)&&i.__esModule?i:{default:i}).default),s);function s(e){!function(e,t){if(!(e instanceof t))throw new TypeError("Cannot call a class as a function")}(this,s);var t=function(e,t){if(!e)throw new ReferenceError("this hasn't been initialised - super() hasn't been called");return!t||"object"!=typeof t&&"function"!=typeof t?e:t}(this,(s.__proto__||Object.getPrototypeOf(s)).call(this,e));return new MutationObserver(function(){t.view.onCaptionChanged()}).observe(t.el,{childList:!0,subtree:!0}),t}t.default=o},function(e,t,n){"use strict";var i,r=n(1),o=n(208),s=(i=o)&&i.__esModule?i:{default:i},a=n(9);var l="fullScreenClose";r.views.def(l,s.default,function(e){return{tag:"button",attrs:{id:l,class:"cs-button btn fullscreen-close-btn",tabindex:0},overflow:"visible",html:'\n      <div class="fullscreen-close-btn-bg"></div>\n      '+(0,a.getIcon)("close")()+"\n    ",x:26,y:26,w:18,h:18,noContent:!0}})},function(e,t,n){"use strict";Object.defineProperty(t,"__esModule",{value:!0});var i=function(e,t,n){return t&&r(e.prototype,t),n&&r(e,n),e};function r(e,t){for(var n=0;n<t.length;n++){var i=t[n];i.enumerable=i.enumerable||!1,i.configurable=!0,"value"in i&&(i.writable=!0),Object.defineProperty(e,i.key,i)}}var o,s=n(3),a=(o=s)&&o.__esModule?o:{default:o};var l=DS,u=l.events,c=l.pubSub,d=l._,h=(function(e,t){if("function"!=typeof t&&null!==t)throw new TypeError("Super expression must either be null or a function, not "+typeof t);e.prototype=Object.create(t&&t.prototype,{constructor:{value:e,enumerable:!1,writable:!0,configurable:!0}}),t&&(Object.setPrototypeOf?Object.setPrototypeOf(e,t):e.__proto__=t)}(f,a.default),i(f,[{key:"onEnterFullscreen",value:function(){this.view.setVisibility(!0)}},{key:"onClickClose",value:function(){var e=this;setTimeout(function(){c.trigger(u.presentation.EXIT_FULLSCREEN),e.view.setVisibility(!1)},300)}}]),f);function f(e){!function(e,t){if(!(e instanceof t))throw new TypeError("Cannot call a class as a function")}(this,f);var t=function(e,t){if(!e)throw new ReferenceError("this hasn't been initialised - super() hasn't been called");return!t||"object"!=typeof t&&"function"!=typeof t?e:t}(this,(f.__proto__||Object.getPrototypeOf(f)).call(this,e));return d.bindAll(t,"onEnterFullscreen"),t.onClick(t.onClickClose),t.view.setVisibility(!1),c.on(u.presentation.ENTER_FULLSCREEN,t.onEnterFullscreen),t}t.default=h},function(e,t,n){"use strict";var i,r=n(1),o=n(210),s=(i=o)&&i.__esModule?i:{default:i},a=n(9);var l="fullScreenOpen",u=DS.constants.MOBILE_UI_SIZE;r.views.def(l,s.default,function(e){r.views.model;return{tag:"button",attrs:{id:l,class:"cs-button btn fullscreen-open-btn",tabindex:0},html:"\n      "+(0,a.getIcon)("enterFullScreen")()+"\n    ",padLeft:6,padRight:6,minW:u,minH:u,noUpdate:!0,parentAlign:"br",noContent:!1}})},function(e,t,n){"use strict";Object.defineProperty(t,"__esModule",{value:!0});var i=function(e,t,n){return t&&r(e.prototype,t),n&&r(e,n),e};function r(e,t){for(var n=0;n<t.length;n++){var i=t[n];i.enumerable=i.enumerable||!1,i.configurable=!0,"value"in i&&(i.writable=!0),Object.defineProperty(e,i.key,i)}}var o,s=n(3),a=(o=s)&&o.__esModule?o:{default:o};var l=DS,u=l.events,c=l.pubSub,d=l._,h=(function(e,t){if("function"!=typeof t&&null!==t)throw new TypeError("Super expression must either be null or a function, not "+typeof t);e.prototype=Object.create(t&&t.prototype,{constructor:{value:e,enumerable:!1,writable:!0,configurable:!0}}),t&&(Object.setPrototypeOf?Object.setPrototypeOf(e,t):e.__proto__=t)}(f,a.default),i(f,[{key:"onExitFullScreen",value:function(){this.view.setVisibility(!0)}},{key:"onClickOpen",value:function(){c.trigger(u.presentation.ENTER_FULLSCREEN),this.view.setVisibility(!1)}}]),f);function f(e){!function(e,t){if(!(e instanceof t))throw new TypeError("Cannot call a class as a function")}(this,f);var t=function(e,t){if(!e)throw new ReferenceError("this hasn't been initialised - super() hasn't been called");return!t||"object"!=typeof t&&"function"!=typeof t?e:t}(this,(f.__proto__||Object.getPrototypeOf(f)).call(this,e));return d.bindAll(t,"onExitFullScreen"),t.onClick(t.onClickOpen),c.on(u.presentation.EXIT_FULLSCREEN,t.onExitFullScreen),t}t.default=h},function(e,t,n){"use strict";Object.defineProperty(t,"__esModule",{value:!0}),t.render=t.nameSpace=void 0;var i=n(1);n(101),n(102),n(103),n(104),n(74),n(105),n(78);var r=t.nameSpace="LightboxWnd";t.render=function(){var e=i.views.tree(r,["visibleOverlay",{lightBoxWrapper:["lightBoxSlide",{lightBox:[{lightBoxBottom:["close","captions"]}]}]},"captionContainer","lightBoxClose"]),t=i.views.getNamespace(r);return t.slide=t.lightBoxSlide,t.wrapper=t.lightBoxWrapper,t.visibleOverlay.setVisibility(!0),{all:function(){i.views.update(e)},resize:function(){t.zoomBounds=null,i.views.update(e)},pinchZoom:function(){t.lightBoxBottom.update()}}}},function(e,t,n){"use strict";Object.defineProperty(t,"__esModule",{value:!0}),t.render=t.nameSpace=void 0;var r=n(1);n(101),n(102),n(103),n(213),n(104),n(74),n(96),n(95),n(97),n(105),n(78);var o=t.nameSpace="LightboxControlsWnd";t.render=function(e){var i=r.views.tree(o,["visibleOverlay",{lightBoxWrapper:["lightBoxSlide",{lightBox:[{lightBoxBottom:["close","submit","next","prev","captions"]}]}]},"captionContainer","lightBoxClose"]),t=r.views.getNamespace(o);t.slide=t.lightBoxSlide,t.wrapper=t.lightBoxWrapper,t.visibleOverlay.setVisibility(!0);function n(e,t){if(t===o){var n={next:e.next,prev:e.previous,submit:e.submit};r.views.updateVisibility(n,o),r.views.update(i)}}return DS.pubSub.on(DS.events.frameModel.LAYOUT_CHANGED,n),n(e.currControlLayout),{all:function(){return r.views.update(i)},resize:function(){t.zoomBounds=null,r.views.update(i)},pinchZoom:function(){return t.lightBoxBottom.update()}}}},function(e,t,n){"use strict";var i=n(1),r=DS.detection.orientation,o="lightBoxBottom";i.views.def(o,function(e){var n=i.views.model.rtl;return{tag:"nav",attrs:{id:o,class:"option-pane"},methods:{getZoomBounds:function(){return i.views.getNamespace(e).zoomBounds},getParentBB:function(){return null==this.cachedParentBB&&(this.cachedParentBB=this.parent.getBox(),null!=this.cachedParentBB&&(this.cachedParentBB.left=this.cachedParentBB.x,this.cachedParentBB.right=this.cachedParentBB.x+this.cachedParentBB.w,this.cachedParentBB.top=this.cachedParentBB.y,this.cachedParentBB.bottom=this.cachedParentBB.y+this.cachedParentBB.h)),this.cachedParentBB},shouldZoom:function(){return null!=this.getParentBB()&&null!=this.getZoomBounds()}},z:1,xp:function(){if(this.shouldZoom()){var e=this.getZoomBounds(),t=this.getParentBB();return Math.floor(Math.max(e.left,0)-t.left)}return 0},xl:function(){if(this.shouldZoom()){var e=this.getZoomBounds(),t=this.getParentBB();return t.w+(Math.min(e.right,window.innerWidth-58)-t.right)}return this.parent.w-this.w},yp:function(){if(this.shouldZoom()){var e=this.getZoomBounds(),t=this.getParentBB();return t.h+(Math.min(e.bottom,window.innerHeight-58)-t.bottom)}return this.parent.h-this.h},yl:function(){if(this.shouldZoom()){var e=this.getZoomBounds(),t=this.getParentBB();return Math.floor(Math.max(e.top,0)-t.top)}return 0},wp:function(){if(this.shouldZoom()){var e=this.getZoomBounds();return Math.ceil(Math.min(e.right,window.innerWidth)-Math.max(e.left,0))}return this.parent.w},wl:58,hp:58,hl:function(){if(this.shouldZoom()){var e=this.getZoomBounds();return Math.ceil(Math.min(e.bottom,window.innerHeight)-Math.max(e.top,0))}return this.parent.h},updateHook:function(){var t=this;if(this.hasAllChildren()){r.isLandscape?this.setVisibility(!0):this.setVisibility(this.children.some(function(e){return e.visible&&e!=t.children.close}));var e={vertical:r.isLandscape,alignChild:!0,bounds:{t:0,b:this.h,l:0,r:this.w},reverse:n};this.flowChildren(e),this.cachedParentBB=null}},childVisibilityChangedHook:function(){this.update()}}})},function(e,t,n){"use strict";Object.defineProperty(t,"__esModule",{value:!0}),t.render=t.nameSpace=void 0;var i=n(1);n(215),n(217),n(218),n(100);var r=t.nameSpace="MessageWnd";t.render=function(){var e=i.views.tree(r,["overlay",{messageWindowWrapper:["messageWindowSlide"]},"disableOverlay"]),t=i.views.getNamespace(r);return t.slide=t.messageWindowSlide,t.wrapper=t.messageWindowWrapper,{all:function(){return i.views.update(e)},resize:function(){t.isAttached&&(t.overlay.update(),t.messageWindowWrapper.update())}}}},function(e,t,n){"use strict";var i,r=n(1),o=n(216),s=(i=o)&&i.__esModule?i:{default:i};var a="messageWindowWrapper";r.views.def(a,s.default,function(e){var t=r.views.model.preso.display().windows().findWhere({id:e});return{attrs:{id:a},w:t.get("width"),h:t.get("height"),style:{overflow:"visible",transformOrigin:"0 0",background:"transparent"},y:function(){return this.isNotResume?(window.innerHeight-this.h)/2:window.innerHeight/2-this.h/2*this.scale},scalel:function(){return this.isNotResume?1:window.innerWidth/this.w},scalep:function(){return this.isNotResume?.8:window.innerWidth/this.w},xl:function(){return this.isNotResume?(window.innerWidth-this.w)/2:0},xp:function(){return this.isNotResume?(window.innerWidth-.8*this.w)/2:0},add:!0}})},function(e,t,n){"use strict";Object.defineProperty(t,"__esModule",{value:!0});var i,r=n(3);var o=(function(e,t){if("function"!=typeof t&&null!==t)throw new TypeError("Super expression must either be null or a function, not "+typeof t);e.prototype=Object.create(t&&t.prototype,{constructor:{value:e,enumerable:!1,writable:!0,configurable:!0}}),t&&(Object.setPrototypeOf?Object.setPrototypeOf(e,t):e.__proto__=t)}(s,((i=r)&&i.__esModule?i:{default:i}).default),s);function s(e){!function(e,t){if(!(e instanceof t))throw new TypeError("Cannot call a class as a function")}(this,s);var t=function(e,t){if(!e)throw new ReferenceError("this hasn't been initialised - super() hasn't been called");return!t||"object"!=typeof t&&"function"!=typeof t?e:t}(this,(s.__proto__||Object.getPrototypeOf(s)).call(this,e));return DS.pubSub.on(DS.events.messageWindow.SHOWN,function(){t.view.isNotResume=!0,t.view.update()}),t}t.default=o},function(e,t,n){"use strict";var i,r=n(1),o=n(30),s=(i=o)&&i.__esModule?i:{default:i};var a="messageWindowSlide";r.views.def(a,s.default,function(){return{attrs:{id:a,class:"cs-window","aria-labelledby":"slide-label-message",role:"alertdialog","aria-modal":!0,tabindex:-1},winScale:1,origin:"0 0",w:"100%",h:"100%",x:0,y:0,z:1,html:'<div id="slide-label-message" data-ref="label"></div><div class="slide-container"></div>'}})},function(e,t,n){"use strict";n(1).views.def("overlay",function(){return{attrs:{class:"overlay overlay-message"},x:0,y:0,w:function(){return window.innerWidth},h:function(){return window.innerHeight},position:"fixed",add:!0}})}]);
