# Supplementary material for: Code Response Training: Improving Interprofessional Communication
Source: MedEdPORTAL. 2021 May 19;17:11155. doi: 10.15766/mep_2374-8265.11155 (PMC8131416; doi:10.15766/mep_2374-8265.11155)
Supplement: Supplementary file 1 — Module 1 Patient Safety Fundamentals folderModule 2 Communication and Teamwork folderModule 3 Pulling It Together folderModule Instructions.docxFacilitators Guide.docxSimulation Case 1.docxSimulation Case 2.docxEquipment Checklist.docxObserver Checklist.docxDebriefing Guide.docxPostcourse Evaluation.docxShort-Term Follow-Up Activity.docxLong-Term Follow-Up Activity.docx [file mep_2374-8265.11155-s001.zip › A. Module 1 Patient Safety Fundamentals/html5/lib/scripts/slides.min.js]

/*! ds-bootstrap - v1.0.0.__BUILD_NUMBER__ - 2021-01-20 8:50pm UTC
* Copyright (c) 2021 ; Not Licensed */!function(a){function t(t){for(var e,i,n=t[0],r=t[1],s=0,o=[];s<n.length;s++)i=n[s],Object.prototype.hasOwnProperty.call(l,i)&&l[i]&&o.push(l[i][0]),l[i]=0;for(e in r)Object.prototype.hasOwnProperty.call(r,e)&&(a[e]=r[e]);for(u&&u(t);o.length;)o.shift()()}var i={},l={0:0};function r(t){if(i[t])return i[t].exports;var e=i[t]={i:t,l:!1,exports:{}};return a[t].call(e.exports,e,e.exports,r),e.l=!0,e.exports}r.e=function(){return Promise.resolve()},r.m=a,r.c=i,r.d=function(t,e,i){r.o(t,e)||Object.defineProperty(t,e,{enumerable:!0,get:i})},r.r=function(t){"undefined"!=typeof Symbol&&Symbol.toStringTag&&Object.defineProperty(t,Symbol.toStringTag,{value:"Module"}),Object.defineProperty(t,"__esModule",{value:!0})},r.t=function(e,t){if(1&t&&(e=r(e)),8&t)return e;if(4&t&&"object"==typeof e&&e&&e.__esModule)return e;var i=Object.create(null);if(r.r(i),Object.defineProperty(i,"default",{enumerable:!0,value:e}),2&t&&"string"!=typeof e)for(var n in e)r.d(i,n,function(t){return e[t]}.bind(null,n));return i},r.n=function(t){var e=t&&t.__esModule?function(){return t.default}:function(){return t};return r.d(e,"a",e),e},r.o=function(t,e){return Object.prototype.hasOwnProperty.call(t,e)},r.p="",r.oe=function(t){throw console.error(t),t};var e=window.webpackJsonp=window.webpackJsonp||[],n=e.push.bind(e);e.push=t,e=e.slice();for(var s=0;s<e.length;s++)t(e[s]);var u=n;r(r.s=293)}([function(t,e,i){"use strict";var n,r;n=[i(294)],void 0===(r=function(i){function n(t){var e=i.createClass(t);return e.__spec=t,e}var r=DS._;return r.extend({},i,{createClass:n,extend:function(t,e){return n(r.extend({},t.__spec,e))}})}.apply(e,n))||(t.exports=r)},,function(t,e,S){"use strict";var i;void 0===(i=function(t){S(0);function s(t){return o.values(t.refs)}function r(t){return null!=t.currView}var e,i=S(28),n=S(296),o=DS._,a=DS.Backbone,l=DS.subscribable,u=DS.shortEventable,c=DS.cssPrefix,h=DS.errorManager,d=DS.utils,p=DS.vow,f=DS.detection,g=h.backtick,m=h.throwError("baseView"),v="Must specify a "+g("displayName"),y={mixins:[a.Events,l,u,n],getInitialState:function(){return{isVisible:null==this.initialVisibility||this.initialVisibility}},componentWillMount:function(){this.displayName=this.constructor.displayName,this.displayName||m("baseView",v),this.template||(this.template=e.getTemplate(this.displayName)),this.cssTransform=c.camelCase("transform"),this.cssTransformOrigin=c.camelCase("transform-origin"),this.cssTransitionDuration=c.camelCase("transition-duration"),this.cssTransitionProperty=c.camelCase("transition-property"),this.cssTransitionTimingFunc=c.camelCase("transition-timing-function")},componentDidMount:function(t){t||(this.el=i.findDOMNode(this),null==this.props.model||this.props.isInnard||(this.props.model.currView=this))},componentWillUnmount:function(){this.stopListening(),null==this.props.model||this.props.isInnard||(this.props.model.currView=null)},shouldComponentUpdate:function(t,e){return(!d.shallowEqual(this.props,t)||!d.shallowEqual(this.state,e))&&(!this.shouldUpdate||this.shouldUpdate(t,e))},htmlReady:function(t){window.requestAnimationFrame(t)},afterHtmlReady:function(t){this.htmlReady(function(){this.htmlReady(t)}.bind(this))},onShown:function(t){for(var e,i=this.props.model,n=[];null!=i;)null!=i.currView&&i.currView.isVisible()||(e=p.Deferred(),i.once("shown",e.resolve),n.push(e.promise())),i=i.getClosestAncestor(r);p.after.apply(p,n).then(o.partial(this.htmlReady,t))},find:function(t){return this.el.querySelector(t)},findAll:function(t){return o.toArray(this.el.querySelectorAll(t))},findAllComponents:function(t){for(var e=0,i=s(this);e<i.length;)i.push.apply(i,s(i[e])),e++;return o.where(i,{displayName:t})},findComponent:function(t){for(var e,i=0,n=o.isString(t),r=s(this);(e=r[i])&&i<r.length;){if(n&&e.displayName===t||!n&&e===t)return e;r.push.apply(r,s(e)),i++}},render:function(){return this.template()},displayClass:function(){return this.isVisible()?"shown":"hidden"},toggleVisibility:function(t){return t=null==t?!this.isVisible():t,this.setState({isVisible:t}),this},isVisible:function(){var t=null!=this.getPlayerProp?this.state:this.props.playerProps;return null!=this.props.model&&null!=this.props.model.isSlideObject?!!this.props.model.isKind("shufflegroup")||t.OnStage&&!t.HiddenByLayer:this.state.isVisible},isEnabled:function(){return this.enabledHook?this.enabledHook():this.getPlayerProp&&!0===this.getPlayerProp("Enabled")},getPath:function(t){return d.getPath(this,t)},setTemplateManager:function(t){e=t},getTemplateManager:function(){return e},hex:function(t){return d.hexify(t)},quotify:function(t){return d.quote(t)},previewMouseEvent:function(t){return f.env.isMobilePreview?t:null},setLayerScroll:function(){o.isFunction(this.getLayer)&&(this.getLayer().scrollTop=0)}};return y.show=o.partial(y.toggleVisibility,!0),y.hide=o.partial(y.toggleVisibility,!1),y}.call(e,S,e,t))||(t.exports=i)},,,function(t,e,i){"use strict";var n;void 0===(n=function(t){return{}}.call(e,i,e,t))||(t.exports=n)},function(t,e,s){"use strict";var i;void 0===(i=function(t){var r=s(36),m=s(37),n=/-?(\d+(\.\d+)?|\.\d+)(?=\D|$)/gm,e=/[\s\r\t\n]+/gm,i=/^\s+|\s+$/g,v=/^xMid/,y=/YMid$/,S=/^xMax/,b=/YMax$/,w={kappa:(Math.sqrt(2)-1)/3*4,trim:function(t){return t.replace(i,"")},compressSpaces:function(t){return t.replace(e," ")},ToNumberArray:function(t){for(var e=(t||"").match(n)||[],i=0;i<e.length;i++)e[i]=parseFloat(e[i]);return e},CreatePoint:function(t){var e=this.ToNumberArray(t);return new r(e[0],e[1])},CreatePath:function(t){for(var e=this.ToNumberArray(t),i=[],n=0;n<e.length;n+=2)i.push(new r(e[n],e[n+1]));return i},parseXml:function(t){var e;return window.DOMParser?(new window.DOMParser).parseFromString(t,"text/xml"):(t=t.replace(/<!DOCTYPE svg[^>]*>/,""),(e=new window.ActiveXObject("Microsoft.XMLDOM")).async="false",e.loadXML(t),e)},aspectRatio:function(t,e,i,n,r,s,o,a,l,u){var c=(e=(e=w.compressSpaces(e)).replace(/^defer\s/,"")).split(" ")[0]||"xMidYMid",h=e.split(" ")[1]||"meet",d=i/n,p=r/s,f=Math.min(d,p),g=Math.max(d,p);"meet"===h&&(n*=f,s*=f),"slice"===h&&(n*=g,s*=g),l=new m("refX",l),u=new m("refY",u),l.hasValue()&&u.hasValue()?t.translate(-f*l.toPixels("x"),-f*u.toPixels("y")):(c.match(v)&&("meet"===h&&f===p||"slice"===h&&g===p)&&t.translate(i/2-n/2,0),c.match(y)&&("meet"===h&&f===d||"slice"===h&&g===d)&&t.translate(0,r/2-s/2),c.match(S)&&("meet"===h&&f===p||"slice"===h&&g===p)&&t.translate(i-n,0),c.match(b)&&("meet"===h&&f===d||"slice"===h&&g===d)&&t.translate(0,r-s)),"none"===c?t.scale(d,p):"meet"===h?t.scale(f,f):"slice"===h&&t.scale(g,g),t.translate(null==o?0:-o,null==a?0:-a)}};return w}.call(e,s,e,t))||(t.exports=i)},function(t,e,i){"use strict";var n;void 0===(n=function(t){var n=DS.Backbone,r=DS._,e=DS.BaseModel,i=DS.subscribable,s=DS.resolveable,o=DS.ancestral,a=DS.shortEventable,l=DS.mixer;return n.Collection.extend({mixins:[i,s,o,a],model:e,isCollection:!0,constructor:function(t,e){var i=this.initialize;this.initialize=r.noop,n.Collection.apply(this,arguments),this.createParentReference(e),l.initMixinsOf(this),this.initialize=i,this.initialize.apply(this,arguments),l.postInitMixinsOf(this)}})}.call(e,i,e,t))||(t.exports=n)},function(t,e,n){"use strict";var i;void 0===(i=function(t){var r=n(13),s=n(54),o=DS._,e=DS.utils,a=DS.errorManager.throwError("eventable"),i={isEventable:!0,hasEvent:function(t){return 0<this.getEvents(t).length},getEvents:function(t){var e=this.events()||[];return e&&o.union(o.where(e,{kind:t}),o.where(e,{eventName:t}),o.where(e,{eventname:t}))},getFilteredPlayerEvent:function(t,e,i){var n=this.getEvents(e);return 0===n.length?{events:s.empty,data:i}:(i&&!o.isObject(i)&&a("executeFilteredPlayerEvent","data supplied must be an object"),i=o.extend(i||{},{context:this.getClosestEventTarget(),eventType:e}),{events:new s(n).filter(t),data:i})},executeFilteredPlayerEvent:function(t,e,i){var n=this.getFilteredPlayerEvent(t,e,i);return n.events.forEach(function(t){null!=t.actions&&r.executeActions(t.actions,n.data)}),this},traceFilteredPlayerEvent:function(t,e,i){var n=this.getFilteredPlayerEvent(t,e,i);return n.events.map(function(t){return r.traceActions(t.actions,n.data)}).flatten()}};return o.extend(i,{executePlayerEvent:o.partial(i.executeFilteredPlayerEvent,e.alwaysTrue),tracePlayerEvent:o.partial(i.traceFilteredPlayerEvent,e.alwaysTrue)}),i}.call(e,n,e,t))||(t.exports=i)},,function(t,e,i){"use strict";var n;void 0===(n=function(t){return{ADD_CHOICE_RESPONSE:"action:addchoiceresponse",ADD_PAIR_RESPONSE:"action:addpairresponse",ADJUST_VAR:"action:adjustvar",BRING_TO_FRONT:"action:bringtofront",CANCEL_EVENT:"action:cancel_event",CLOSE_PLAYER:"action:close_player",CLOSEWNDGOTOSLIDE:"action:closewndgotoslide",CLOSE_WINDOW:"action:close_window",DEBUG_TRACE:"action:debug_trace",DEBUG_ERROR:"action:debug_error",EMAILTO:"action:emailto",ENABLE_FRAME_CONTROL:"action:enable_frame_control",ENABLE_WINDOW_CONTROL:"action:enable_window_control",EVAL_ALL_UNANSWERED:"action:eval_all_unanswered",EVAL_INTERACTION:"action:eval_interaction",EXE_ACTIONGROUP:"action:exe_actiongroup",EXE_ANIMATION:"action:exe_animation",EXE_JAVASCRIPT:"action:exe_javascript",FOREACH:"action:foreach",GET_MOUSE_POSITION:"action:get_mouse_position",GOTOPLAY:"action:gotoplay",HIDE:"action:hide",HIDE_SLIDELAYER:"action:hide_slidelayer",HIDE_TIMER:"action:hidetimer",HISTORY_PREV:"action:history_prev",HISTORY_PREV_GROUP:"action:history_prev_group",NEXTVIEWEDSLIDE:"action:nextviewedslide",IF_ACTION:"action:if_action",MEDIA_SEEK:"action:media_seek",MEDIA_PLAY:"action:media_play",MEDIA_PAUSE:"action:media_pause",MEDIA_TOGGLE:"action:media_toggle",MOVE_TO:"action:moveto",NEXT_VIEWED_SLIDE:"action:nextviewedslide",NOTIFYLINKSELECTED:"action:notifylinkselected",NOTIFY_PREVIEW:"action:notify_preview",OBJECT_ACTION:"action:object_action",OPEN_VIDEO:"action:open_video",OPEN_URL:"action:open_url",PAUSE_ANIMATIONS:"action:pause_animations",PAUSE_TIMELINE:"action:pause_timeline",PAUSE_TIMER:"action:pausetimer",PLAYNEXTDRAWSLIDE:"action:playnextdrawslide",PRINTRESULTS:"action:printresults",RESET_QUIZ:"action:resetquiz",RESET_TIMER:"action:resettimer",RESET_PLAYER:"action:reset_player",RESET_SLIDE:"action:resetslide",RESTORE_RESUME_STATE:"action:restore_resume_state",RESUME_PLAYER:"action:resume_player",RESUME_TIMELINE:"action:resume_timeline",SAVE_RESUME_DATA:"action:save_resume_data",SEEK_TIMELINE:"action:seek_timeline",SET_ACTIVE_TIMELINE:"action:setactivetimeline",SET_COURSE_STATUS:"action:set_course_status",SET_DRAW_REVIEW:"action:setdrawreview",SET_ENABLED:"action:set_enabled",SET_FOCUS:"action:setfocus",SET_FRAME_LAYOUT:"action:set_frame_layout",SET_FRAME_LAYOUT_TYPE:"action:set_frame_layout_type",SET_OBJ_STATE:"action:setobjstate",SET_QUIZ_COMPLETE:"action:setquizcomplete",SET_REVIEW:"action:set_review",SET_VOLUME:"action:set_volume",SHOW_SLIDELAYER:"action:show_slidelayer",SET_WINDOW_CONTROL_LAYOUT:"action:set_window_control_layout",SET_WINDOW_CONTROL_VISIBLE:"action:set_window_control_visible",SHOW:"action:show",SHOW_TIMER:"action:showtimer",START_TIMER:"action:starttimer",STORE_RESUME_DATA:"action:store_resume_data",TRIGGER_HOST_EVENT:"action:trigger_host_event",TRIGGER_NEXT_SLIDE:"action:trigger_next_slide",TRIGGER_PREV_SLIDE:"action:trigger_prev_slide",TRIGGER_SLIDE_FINISH:"action:trigger_slide_finish",TRIGGER_SUBMITALL_SLIDE:"action:trigger_submitall_slide",TRIGGER_SUBMIT_SLIDE:"action:trigger_submit_slide",TRIGGER_WEBOBJECT_CLIENT_EVENT:"action:trigger_webobject_client_event",UPDATE_SCROLL_POS:"action:updatescrollpos",UPDATE_SCROLL_HEIGHT:"action:updatescrollheight",ZOOMPAN:"action:zoompan"}}.call(e,i,e,t))||(t.exports=n)},function(t,e,i){"use strict";var n;void 0===(n=function(t){DS._;function n(t,e,i){for(var n,r,s,o,a,l,u,c,h,d,p,f,g,m,v=[],y=t,S=null!=i?i.copy():new P;y!==e;)y.props.isInnard||v.push(y),y=null!=(o=y.reparentedContainer)?(a=o.props.model).isSlideLayer||a.isSlide?void 0:o:y.props.parent;for(n=v.length-1;0<=n;n--){if(y=v[n],u=S,p=d=h=c=void 0,p=(l=y).state,f=p.rotateXPos,g=p.rotateYPos,m=null!=l.decorators&&l.decorators.rotatable,null!=l.tweenedConfig&&null!=l.tweenedConfig.props&&(p=l.tweenedConfig.props),h=l.dragging?(c=(d=l.decorators.draggable.getDraggingPosition()).x,d.y):(c=p.RawXPos,p.RawYPos),u.translate(c,h),100!==p.ScaleX&&100!==p.ScaleY&&u.scale(p.ScaleX/100,p.ScaleY/100,f,g),0!==p.Rotation&&u.rotate(p.Rotation,f,g),m&&m.lastSetRotation&&u.rotate(m.lastSetRotation,m.rotateXPos,m.rotateYPos),S=u,(s=y.props.model).isKind("expandinglabel"))if(0<n){var b=y.refs.innard.refs.contents,w=b.offsetLeft,x=b.offsetTop;S.translate(w/t.props.winScale,x/t.props.winScale)}else S.translate(6,6);s.isKind("scrollarea")&&(S.translate(0,y.props.topOffset||0),0<n&&(r=y.getPlayerProp("Position"))&&S.translate(0,-r))}return S}var P=DS.TransMatrix,r=(DS.utils,{setMatrixDirty:function(t){var e,i;if(t.props.model.setTransformDirty(),null!=t.allRefs)for(e=t.allRefs.length,i=0;i<e;i++)null!=t.allRefs[i].currView?this.setMatrixDirty(t.allRefs[i].currView):t.allRefs[i].setTransformDirty()},getMatrix:function(t){var e=t.props.model;return!1===e.transformDirty?e.currTransform:(e.transformDirty=!1,e.currTransform=n(t))},getRelativeMatrix:function(t,e,i){return n(t,e,i)},localPtToGlobal:function(t,e,i,n){n=n||this.getSlideMetrics(t);var r=t.props.model.isSlideObject?this.localPtToSlide(t,e,i):{x:e,y:i};return{x:n.left+r.x*n.scaleX,y:n.top+r.y*n.scaleY}},globalPtToLocal:function(t,e,i,n){var r=t.props.model;return r.isSlide&&(r=r.getBaseLayer()),r.isSlideLayer?this.globalPtToLayer(r.currView,e,i,n):this.globalPtToSlideObject(t,e,i,n)},globalPtToLayer:function(t,e,i,n){return{x:(e-(n=n||this.getSlideMetrics(t)).left)/n.scaleX,y:(i-n.top)/n.scaleY}},globalPtToSlideObject:function(t,e,i,n){var r=t.props.model.getLayer().currView,s=this.globalPtToLayer(r,e,i,n),o=this.getMatrix(t).copy().invert().transformPoint(s.x,s.y);return{x:o.x,y:o.y}},localPtToSlide:function(t,e,i){return this.getMatrix(t).transformPoint(e,i)},parentPtToSlide:function(t,e,i){for(var n,r=t.props.parent;null!=r&&(r.props.isInnard||r.props.model.isKind("shufflegroup"));)r=r.props.parent;return null!=r&&r.el.contains(t.el)?(n=this.getMatrix(r),r.props.model.isKind("scrollarea")&&(n=n.copy()).translate(0,-(r.getPlayerProp("Position")||0)),n.transformPoint(e,i)):{x:e,y:i}},localPtToLocal:function(t,e,i,n){var r=this.localPtToSlide(t,i,n);return this.slidePtToSlideObject(e,r.x,r.y)},slidePtToSlideObject:function(t,e,i){return r.getMatrix(t).copy().invert().transformPoint(e,i)},getSlideMetrics:function(t){var e,i=(e=t.props.model).isSlide?e.getBaseLayer().currView:e.isSlideLayer?e.currView:e.getLayer().currView,n=i.el.getBoundingClientRect();return{scaleX:n.width/i.props.width,scaleY:n.height/i.props.height,left:n.left,top:n.top,right:n.right,bottom:n.bottom,width:n.right-n.left,height:n.bottom-n.top}}});return r}.call(e,i,e,t))||(t.exports=n)},function(t,e,c){"use strict";var i;void 0===(i=function(t){var i,n=c(137),r=c(21),s=DS._,e=DS.errorManager,o=DS.vow,a=e.throwError("assetManager"),l=e.backtick,u={audio:1,video:2};return{initialize:function(t){return i=t,this},getAsset:function(t){var e=i.get(t);return e||a("getAsset","No asset with id of",l(t)),e},getAssetUrl:function(t){return this.getAsset(t).url()},offloadAssets:function(t){t.forEach(function(t){var e=this.getAsset(t);"audio"===e.type()&&n.wipeFromBuffer(e.url())}.bind(this))},prioritizeAssets:function(t){var e=t.map(this.getAsset.bind(this));return s.sortBy(e,function(t){return u[t.type()]||0})},loadAssets:function(t,e){s.isArray(t)||a("loadAssets","Must pass in an array of asset ids");var i=s.invoke(this.prioritizeAssets(t),"load",e),n=o.after.apply(null,i);return n.dfds=s.pluck(i,"dfd"),n},clearAllAssets:function(){for(var t=r.getMediaLoaderSvg(),e=void 0;e=t.lastElementChild;)t.removeChild(e)}}}.call(e,c,e,t))||(t.exports=i)},function(t,e,M){"use strict";var i;void 0===(i=function(t){function e(t){var e="action:",i=t.shortEvents,n=i&&i.self;return m.keys(n).filter(function(t){return 0===t.indexOf(e)}).map(function(t){return t.replace(e,"")})}function i(t,e){var i=T[t];return m.contains(i,e.kind)}function a(t){return m.contains(["gotoplay","history_prev","playnextdrawslide","nextunansweredslide","nextunsubmittedslide","nextviewedslide","history_prev_scene","history_prev_group"],t.kind)}function r(o,a){var t,i,n,e,r,s=S.splitPath(o.id),l=m.last(s),u=S.joinPath(m.initial(s)),c=u?S.resolvePath(u,a.context):a.context,h=(n=a,r=t=c,null!=(i=o).scopeRef&&(r=m.isArray(t)?t.map(function(t){var e=S.getRef(i.scopeRef,t,n);return 0===i.id.indexOf(x.CHILDREN)&&e===x.CHILDREN?t:S.resolvePath(e,t)}):"_owner"===(e=S.getRef(i.scopeRef,n.context,n))?t:S.resolvePath(e,n.context)),r),d=m.isArray(c)?c:[c],p=d.map(function(t){return S.resolvePath(l,t,{optional:"_children"===m.first(s)})}),f=m.isArray(h)?h:[h];return 1===p.length&&1<f.length&&f.forEach(function(t,e){d[e]=d[e]||d[0],p[e]=p[e]||p[0]}),new g(p).map(function(t,e){if(null!=t){var i,n,r=m.defaults({context:f[e]},a),s=m.defaults({context:d[e]},a);return r.params=(i=o,n=s,m.mapValues(i.params||{},function(t){return S.getRef(t,n.context,n)})),{actions:t.actions,data:r}}}.bind(this)).filter(m.identity)}function n(t,e){return t[l.evaluateAction(t,e)?"thenActions":"elseActions"]}var o,s=M(10),u=M(119),l=M(80),c=M(16),g=M(54),h=M(17),m=DS._,d=DS.Backbone,p=DS.automation,f=DS.utils,v=DS.debug,y=DS.errorManager,S=(DS.pubSub,DS.resolver),b=DS.mixer,w=DS.shortEventable,x=DS.constants,P=y.throwError("actionManager"),E=y.warn("actionManager"),C=y.backtick,T={global:null,meta:null},D=m.partial(i,"global"),A=m.partial(i,"meta"),R=(o=["param","objRef","varRef","quizRef","variable","id","drawid","interactionId","value","startslideid","scrollref"],function(n,r){var s;return m.find(o,function(t){var e,i;return e=r,i=n[t],s=m.isPlainObject(i)?S.getRef(i,e.context,e):i}),s}),I={exe_actiongroup:function(t,e){return r(t,e).map(function(t){return k.traceActions(t.actions,t.data)}).flatten()},if_action:function(t,e){return k.traceActions(n(t,e),e)}},_={};_[s.EXE_ACTIONGROUP]="executeActionGroup",_[s.IF_ACTION]="evaluateConditional",_[s.FOREACH]="executeLoop",_[s.DEBUG_TRACE]="logDebugMessage",_[s.DEBUG_ERROR]="logErrorMessage";var k={mixins:[c,w,d.Events],shortEvents:{self:_},executeActions:function(t,e){var i,n,r=0,s=t.length,o=!1;if(0<s)for(;i=t[r],o&&"close_window"!==i.kind?E("executeActions","skip action:",i.id):(this.slideJumpPerformed=!1,n=m.clone(e),this.executeAction(i,n),e.cancel=n.cancel,o=a(i)||o||this.slideJumpPerformed),++r<s;);return this.slideJumpPerformed=o,this},executeAction:function(t,e){var i,n,r,s,o,a,l;if(!0!==p.silenceActions[t.kind])return e&&e.context||P("executeAction","Cannot execute action without a context:",C(t.kind)),"close_window"!==t.kind&&"hidetimer"!==t.kind&&e.context.isAncestral&&(r=e.context.getClosestAncestorByKind("slide",!0),f.getPath(r,"destroyed"))?E("executeActions","skip action:",t.id):(s=t,a=(o=e).context,i=!!(l=R(s,o))&&S.resolvePath(l.replace(/^\./,""),a,{optional:!0}),(n=D(t)?u:A(t)?k:i)||P("executeAction","the object",f.doubleQuote(R(t,e)),"does not exist in this scope:",f.doubleQuote(f.stripPlayer(e.context.absoluteId||"")),"to execute the action",C(t.kind)),e.actionTarget=i,f.applyMethod("triggerAction",n,t,e)),this},executeActionGroup:function(t,n){return r(t,n).forEach(function(t){var e=t.actions,i=t.data;this.executeActions(e,i),i.cancel&&(n.cancel=i.cancel)}.bind(this)),this},evaluateConditional:function(t,e){var i=n(t,e);return i&&this.executeActions(i,e),this},executeLoop:function(i,n){i.iterables.forEach(function(t){var e=m.defaults({iterables:t.valueref},n);k.executeActions(i.actions,e)})},logMessage:function(t,e){if(v.debugMode){var i="debug"===t;console[i?"log":"error"](t.toUpperCase()+":",e.message),i||v.throwError()}},traceActions:function(t,i){return null==t?g.empty:new g(t).map(function(t){var e=I[t.kind];return null!=e?e(t,i):[t]}).flatten()},isJumpAction:a};return k.logDebugMessage=m.partial(k.logMessage,"debug"),k.logErrorMessage=m.partial(k.logMessage,"error"),b.mix(k),b.initMixinsOf(k),T.global=e(u),T.meta=e(k),h.initialize(k),k}.call(e,M,e,t))||(t.exports=i)},function(t,e,i){"use strict";var n;void 0===(n=function(t){function e(t,e){this.maskProps=e,this.shapeProps=t,i.bindAll(this,"adjustForScale"),s.on(r.window.AFTER_SCALE,this.adjustForScale),this.createSvg(t),this.setupAnimation(),this.getAnimateFn&&(this.animate=this.getAnimateFn())}var i=DS._,n=DS.svgUtils,r=(DS.utils,DS.events),s=DS.pubSub,o=DS.dom;DS.TransMatrix;return i.extend(e.prototype,{setupAnimation:i.noop,animate:i.noop,adjustForScale:function(){this.clipPath.setAttribute("transform","scale("+this.view.props.winScale+")")},getDirection:function(){return this.maskProps.direction},isExit:function(){return this.maskProps.isExit},createSvg:function(t){return this.view=t.view,this.width=t.rotatedBounds.right-t.rotatedBounds.left+2,this.height=t.rotatedBounds.bottom-t.rotatedBounds.top+2,this.halfWidth=this.width/2,this.halfHeight=this.height/2,this.maskId=i.uniqueId("mask-"),this.maskNode=n.createSvgNode(this.width,this.height),this.clipPath=n.createElement("clipPath"),this.clipPath.setAttribute("id",this.maskId),this.adjustForScale(),this.maskNode.appendChild(this.clipPath),this.clipShape=o.setAttributes(n.createElement("path"),{"clip-rule":"evenodd"}),this.transformSvg(t),this.clipPath.appendChild(this.clipShape),document.querySelector("#mask-library").appendChild(this.maskNode),this.direction=this.getDirection(),this.fullRect=n.rectPath(0,0,this.width,this.height),this.invertRect=this.isExit()?this.fullRect:"",this.inRect="in"===this.direction?this.fullRect:"",this},transformSvg:function(t){var e=n.transformRotate(-t.globalRotation.x,t.regPoint.x-t.rotatedBounds.left,t.regPoint.y-t.rotatedBounds.top),i=n.transformTranslate(t.rotatedBounds.left-t.maskableOffset.x,t.rotatedBounds.top-t.maskableOffset.y);this.clipShape.setAttribute("transform",[i,e].join(" "))},destroy:function(){this.maskNode.parentNode&&this.maskNode.parentNode.removeChild(this.maskNode)}}),e}.call(e,i,e,t))||(t.exports=n)},function(t,e,N){"use strict";var i,j=arguments,K=function(t,e){if(Array.isArray(t))return t;if(Symbol.iterator in Object(t))return function(t,e){var i=[],n=!0,r=!1,s=void 0;try{for(var o,a=t[Symbol.iterator]();!(n=(o=a.next()).done)&&(i.push(o.value),!e||i.length!==e);n=!0);}catch(t){r=!0,s=t}finally{try{!n&&a.return&&a.return()}finally{if(r)throw s}}return i}(t,e);throw new TypeError("Invalid attempt to destructure non-iterable instance")};function B(t,e,i){return e in t?Object.defineProperty(t,e,{value:i,enumerable:!0,configurable:!0,writable:!0}):t[e]=i,t}function U(t){if(Array.isArray(t)){for(var e=0,i=Array(t.length);e<t.length;e++)i[e]=t[e];return i}return Array.from(t)}void 0===(i=function(t){function n(t){if(0===t.length)return t;var l=Y.first(t).idx;return t.map(function(t){var e,i,n=t.len,r=t.flowDirection,s=t.cursive;if(null!=t.updateString){var o=function(t){for(var e=void 0,i=0,n=[];e=R.exec(t);){var r=K(e,4),s=r[0],o=r[1],a=r[2],l=r[3],u=e.index,c="</"===o?_:"/>"===l?k:I;t.substring(i,u);"br"===a.toLowerCase()&&c!==_&&0,i=u+s.length}return i<t.length&&n.push(t.substring(i)),n.join("")}(t.updateString());n=o.length,i=o,r=O.test(i)?"rightToLeft":"leftToRight",e=o,s=M.test(e)}var a=Y.extend({},t,{idx:l,len:n,flowDirection:r,cursive:s});return l+=n,a})}function G(t,e,i){return"none"!==t?e?"bullet"===t?g:f:m:i?i.toLowerCase():p}function d(t,e){var i,n,r=Y.extend({},e.baseSpanStyle,t.style),s=r.fontSize,o=r.fontIsBold,a=r.fontIsItalic,l=r.fontIsUnderline,u=r.fontIsStrikeout,c=r.foregroundColor,h=r.linkColor,d=r.linkId,p=r.backgroundColor,f=r.spacing,g=r.displayCase,m=r.ascent,v=r.descent,y=r.elevation;return{fontFamily:(i=r.fontFamily,n=[].concat(U(i.split(/,\s*/)),["sans-serif"]),null!=w.fixFontFallbacks&&w.fixFontFallbacks(n),n.join(", ")),backgroundColor:p,color:null!=d?h:c,fontSize:X(s*("normal"==y?1:.6)),fontWeight:o?"700":null,fontStyle:a?"italic":"normal",letterSpacing:null!=f?X(f):"normal",lineHeight:b(S(e,m+v)),textTransform:A[g],textDecoration:[].concat(U(l?["underline"]:[]),U(u?["line-through"]:[])).join(" ")}}function a(c){if(!Y.isEmpty(c.spans)){var t=function(o){var t=o.spans;if("rtl"!==o.style.direction)return o.spans;t.length;var a=0,l=0,u=[];return t.forEach(function(t){l+=t.text.length;for(var e=o.runs[a],i=0;e.idx+e.len<l;){var n=o.runs[a+1];if(e.flowDirection!==n.flowDirection){var r=e.idx-(l-t.text.length)+e.len;i<r&&u.push({text:t.text.substring(i,r),style:Y.extend({},t.style,{flowDirection:e.flowDirection})}),i=r}a+=1,e=o.runs[a]}var s=t.text.substring(i,t.text.length);u.push({text:s,style:Y.extend({},t.style,{flowDirection:e.flowDirection})})}),u}(c),h=!0;t.forEach(function(e){function t(t,e){var i={parent:e,type:t,children:[]};return e.children.push(i),i}var i=c,n=e.style,r=n.fontIsBold,s=n.fontIsItalic,o=n.linkId,a=n.elevation,l=n.flowDirection;null!=o&&((i=t(v,i)).linkId=o),!0===r&&(i=t(x,i)),!0===s&&(i=t(y,i)),"leftToRight"===l&&((i=t(D,i)).dir="ltr"),"superscript"===a?i=t(C,i):"subscript"===a&&(i=t(T,i));var u=c.styleConfig;e.text.split(/(\n|\r)/).filter(function(t){return""!==t}).forEach(function(t){!h||"\n"!==t&&"\r"!==t||i.children.push({parent:i,type:P,style:d(e,u),value:" "}),(h="\r"===t)?i.children.push({parent:i,type:E}):"\n"!==t&&i.children.push({parent:i,type:P,style:d(e,u),value:t})})})}}function H(t,e,i){var n=e.isList&&!i?Y.last(e.children):e;t.parent=n;var r=function(t){for(var e=t.parent;null!=e&&null==e.styleConfig;)e=e.parent;return null==e?{paddingLeft:0,paddingRight:0}:e.styleConfig.padding}(t),s=r.paddingLeft,o=r.paddingRight;t.style.paddingLeft-=s,t.style.paddingRight-=o,n.children.push(t),a(t)}var e,l=N(0).createElement,i=N(53),r=i.splitTemplateOnTokens,u=i.parseTemplate,s=N(117),W=s.getListInfo,z=s.adjustMargin,S=s.getLineHeight,o=DS,Y=o._,c=o.utils,X=c.ptify,b=c.pxify,h=c.juxt,w=o.vendorOverrides,p="p",f="ol",g="ul",m="li",v="a",y="em",x="strong",P="span",E="br",C="sup",T="sub",D="bdo",q={rightToLeft:{left:"right",right:"left",center:"center",justify:"justify"},leftToRight:{left:"left",right:"right",center:"center",justify:"justify"}},A={upper:"uppercase",lower:"lowercase"},R=/(<|<\/)(\w+).*?(\/>|>)/gi,I=1,_=-1,k=0,M=/[\u0700-\u074f\u0600-\u06ff\u1800-\u18af]/,O=/[\u0591-\u07FF\uFB1D-\uFDFD\uFE70-\uFEFC]/,L=(B(e={},f,function(t,e,i){var n=t.type,r=t.children;return l(n,{className:"semantic-list",key:e},V(r,i))}),B(e,g,function(t,e,i){var n=t.type,r=t.children;return l(n,{className:"semantic-list",key:e},V(r,i))}),B(e,m,function(t,e,i){var n=t.style,r=t.type,s=t.children,o=t.listStyle,a=t.listChar;return l(r,{style:n,key:e},[l("span",{style:o,key:"bullet"},a)].concat(U(V(s,i))))}),B(e,v,function(t,e,i){var n=t.style,r=t.type,s=t.children,o=t.linkId;return l(r,{className:o,style:n,key:e,href:"#",tabIndex:i.isLinkTabbable()?"0":"-1",onClick:function(){return i.onLinkClicked(o)}},V(s,i))}),B(e,E,function(t,e){var i=t.type;return l(i,{key:e})}),B(e,P,function(t,e){var i=t.style,n=t.type,r=t.value;return l(n,{style:i,key:e},r)}),B(e,D,function(t,e,i){var n=t.style,r=t.type,s=t.dir,o=t.children;return l(r,{style:n,key:e,dir:s},V(o,i))}),e),V=function(t,i){return t.map(function(t,e){return(L[t.type]||function(t,e,i){var n=t.style,r=t.type,s=t.children;return l(r,{style:n,key:e},V(s,i))})(t,e,i)})};return{parseBlocks:function(V,N,j){var B=[],t={children:[],level:0},U=0,F=t;return V.blocks.forEach(function(t,e){var i=Y.extend({},V.defaultBlockStyle,t.style||{}),n=W(t,i,V.defaultBlockStyle,null,0,B,!1),r=null!=n,s=r?i.listStyle.listType:"none",o=r?n.listLevel+1:i.listLevel;if(r&&(U<o||o===U&&!F.isList)){var a={type:G(s,!0,i.tagType),children:[],isList:!0,level:o,listInfo:n,style:{}};H(a,F,!1),F=a}else if(o<U)for(;null!=F.parent&&(o<F.level||r&&!F.isList);)F=F.parent;U=o;var l,u,c,h,d,p,f,g,m,v,y,S,b,w,x,P,E,C,T,D,A,R=0===e,I=e===V.blocks.length-1,_=(u=n,c=N,h=j,d=R,p=I,f=(l=i).flowDirection,g=l.justification,m=l.leadingMargin,v=l.firstLineMargin,y=l.spacingBefore,S=void 0===y?0:y,b=l.spacingAfter,w=void 0===b?0:b,x=v-m,P=z(v<0?Math.max(x,-m):x),E=z(m),C=K("rightToLeft"===f?[0,E,"rtl"]:[E,0,"ltr"],3),T=C[0],D=C[1],A=C[2],l.padding={paddingLeft:T,paddingRight:D},{marginBlockStart:0,marginBlockEnd:0,textAlign:q[f][g],textIndent:null!=u?Math.min(P,0):P,paddingTop:d?0:S,paddingBottom:p?0:w,paddingRight:D,paddingLeft:T,overflowWrap:"break-word",whiteSpace:c?"pre-wrap":"pre",textShadow:h?"1.5px 1.5px 3px rgba(0, 0, 0, 0.5)":"none",direction:A,flexShrink:0}),k=function(t,e,i){if(null==i)return{};var n=t.baseSpanStyle,r=t.firstLineMargin,s=t.leadingMargin,o=t.flowDirection,a=t.justification,l=t.listStyle,u=l.listType,c=l.bulletFont,h=l.size,d=l.color,p=Object.assign({},n,e),f=p.fontFamily,g=p.fontSize,m=p.foregroundColor;return{listStyle:{fontFamily:"bullet"===u?c:f,fontSize:X(h*g/100),color:d||m,minWidth:Math.abs(z(r-s)),display:"inline-block",textIndent:0,textAlign:q[o][a]},listChar:i.bulletChars.map(function(t){return t.content}).join("")}}(i,t.spans[0].style,n),M=k.listStyle,O=k.listChar,L={spans:t.spans,runs:t.runs,type:G(s,!1,i.tagType),children:[],level:U,listInfo:n,style:_,listStyle:M,listChar:O,styleConfig:i};H(L,F,r)}),t},parseVariables:function(t){if(null==t)return{listenToVarChanges:function(){return Y.noop},updateVarText:function(){return{}}};var e=t.blocks.reduce(function(t,e){if(0===e.runs.length)return t;var i=e.spans.reduce(function(s,o){return r(o.text).forEach(function(t){var e=u(t),i=e.addListeners,n=e.updateString,r=e.hasVars;s.addListeners.push(i),s.updateString.push(function(){var t=n.apply(void 0,j);return r?{text:t,style:o.style}:[Y.extend({},o,{text:t})]})}),s},{addListeners:[],updateString:[]});return t.addListeners=t.addListeners.concat(i.addListeners),t.updateString.push(function(){return Y.extend({},e,{spans:Y.flatten(h(i.updateString).apply(void 0,j))},{runs:n(e.runs)})}),t},{addListeners:[],updateString:[]});return{listenToVarChanges:function(){var t=h(e.addListeners).apply(void 0,arguments);return h(t)},updateVarText:function(){return Y.extend({},t,{blocks:h(e.updateString).apply(void 0,arguments)})}}},renderSemanticText:V,updateBlockRuns:n}}.call(e,N,e,t))||(t.exports=i)},function(t,e,i){"use strict";var n;void 0===(n=function(t){DS._;var e=DS.errorManager,n=e.throwError("actionable");e.warn("actionable");return{triggerAction:function(t,e){var i=t&&t.kind;return i||n("triggerAction","Cannot execute action without `kind`"),this.trigger("action:"+i,t,e),this}}}.call(e,i,e,t))||(t.exports=n)},function(t,e,S){"use strict";var i;void 0===(i=function(t){function b(t,e){return t[0]<e[2]&&t[2]>e[0]&&t[1]<e[3]&&t[3]>e[1]}function w(t,e){return[Math.max(t[0],e[0]),Math.max(t[1],e[1]),Math.min(t[2],e[2]),Math.min(t[3],e[3])]}function x(t,e){var i=C.getBounds(e);return t[0]<=i[0]&&t[2]>=i[2]&&t[1]<=i[1]&&t[3]>=i[3]}function P(t,e,i,n,r){var s,o,a,l,u,c=t.props.model.getHitType(),h=e.props.model.getHitType(),d=i.length,p=0,f=Math.floor(n[0]),g=Math.floor(n[1]),m=Math.ceil(n[2])-f,v=Math.ceil(n[3])-g,y=c===T||c===A,S=h===T||h===A;if(0===d&&(y&&S||S&&x(n,t)||y&&x(n,e)))return m*v;for(E.translate(-f,-g),E.clearRect(f,g,m,v),E.globalAlpha=.5,R(E,e),a=0;a<d;a++)u=i[a],l=C.getBounds(u),b(n,l)&&R(E,i[a],!0);for(R(E,t),o=(s=C.getImageData(E,0,0,m,v).data).length,a=3;a<o&&(!(128<s[a])||(p++,r));a+=4);return E.translate(f,g),p}function s(t,e,i){var n=t.props.model,r=C.getCanvas(t).getContext("2d"),s=n.getCurrentStateMetrics(),o=null==s.mask?s.strokewidth:0,a=s.xPos-o,l=s.yPos-o;return 0!==C.getImageData(r,e-a,i-l,1,1).data[0]}function n(t){if(null!=t&&0!==t.length){var e,i,n,r,s,o,a=t.length,l=[];for(e=0;e<a;e++)(i=t[e]).lastCollision,n=i.eventableModel,r=i.targetModel,s=n.currView,o=r.currView,null!=s&&null!=o&&(i.currCollision=s.trulyVisible&&o.trulyVisible&&g(s,o),i.currCollision!==i.lastCollision&&(i.lastCollision=i.currCollision,l.push(n)));m(u.uniq(l))}}var c,r,E,e,C=S(45),p=S(11),o=S(21),h=S(56),u=DS._,a=DS.utils,l=DS.pubSub,d=DS.vow,i=DS.constants,f=DS.events,T=i.RECT_HIT,D=i.GROUP_HIT,A=i.SLIDE_HIT,R=function(t,e,i){var n,r,s,o,a,l,u,c,h,d=!i&&!e.dragging&&(c=e.props.model,null==(h=c.closestScrollAncestor)&&(h=c.closestScrollAncestor=c.getClosestAncestorByKind("scrollarea")||!1),h&&h.currView);d?(o=(u=d.props.model).width(),a=u.height(),null==u.scrollCanvas?((r=u.scrollCanvas=document.createElement("canvas")).width=o,r.height=a):r=u.scrollCanvas,(s=r.getContext("2d")).clearRect(0,0,o,a),s.save(),n=(l=p.getMatrix(d)).copy().invert(),s.transform(n.a,n.c,n.b,n.d,n.tx,n.ty),C.drawToTarget(e,s),s.restore(),t.save(),n=l,t.transform(n.a,n.c,n.b,n.d,n.tx,n.ty),t.drawImage(r,0,0)):(t.save(),i&&(t.globalAlpha=1,t.globalCompositeOperation="destination-out"),C.drawToTarget(e,t)),t.restore()},g=function(t,e){var i,n,r,s,o,a,l,u=t.props.model,c=e.props.model,h=u.getHitType(),d=c.getHitType(),p=h===D?t.allRefs:[u],f=d===D?e.allRefs:[c],g=p.length,m=f.length,v=[],y=[],S=[];for(v.length=g,y.length=m,s=0;s<g;s++)if((i=p[s]).currView.trulyVisible)for(v[s]=C.getBounds(i.currView),o=0;o<m;o++)(n=f[o]).currView.trulyVisible&&(0===s&&(y[o]=C.getBounds(n.currView)),b(v[s],y[o])&&S.push([s,o]));for(r=S.length,s=0;s<r;s++)if(a=S[s][0],l=S[s][1],0<P(p[a].currView,f[l].currView,[],w(v[a],y[l]),!1))return!0;return!1},m=function(t){var e,i,n,r,s,o,a,l,u=t.length;for(i=0;i<u;i++)for(e=t[i],o=(a=h.getEventableLookupAndStates(e)).eventStates,l=a.lookup,n=o.length,s=0;s<n;s++)r=o[s],v(e,r,l)&&c.executeActions(r.event.actions,{context:e})},v=function(t,e,i){var n,r,s=e.event.kind,o=e.targets,a=o.length,l=!1,u=!1;for(n=0;n<a;n++)if(r=i[o[n].getRelativeId()],(l=l||r.currCollision)&&"oncollisionstart"===s)return u=e.lastHit!==l,e.lastHit=l,u;return l||"oncollisionend"!==s?(e.lastHit=l,!1):(u=e.lastHit!==l,e.lastHit=l,u)},y={initialize:function(t){var i=this;this.setupDfd=d.Deferred(),c=t,l.on(f.app.COMPLETE,function(){(e=o.getCollisionLib())&&(r=e.querySelector("canvas"),(E=r.getContext("2d")).imageSmoothingEnabled=!1,r.width=720,r.height=540,e.appendChild(r)),y.setupDfd.resolve()}),l.on(f.slide.HAS_MOUNTED,function(e){i.setupDfd.then(function(){var t=a.getPath(e,"props.model");null==t||e.props.isMessageWindow||(r.width=t.get("width"),r.height=t.get("height"))})})},transformUpdated:function(t,e){var i=t.props.model;p.setMatrixDirty(t),!1!==i.isCollideable&&(e?n(h.getCollisionSets(i)):h.markCollisionsDirty(i,function(){n(h.getDirtyCollisionSets())}))},containsPoint:function(t,e,i){if(t.props.model.getHitType()!==D)return s(t,e,i);var r=p.localPtToSlide(t,e,i);return u.reduce(t.allRefs,function(t,e){var i=e.currView,n=p.slidePtToSlideObject(i,r.x,r.y);return t||s(i,n.x,n.y)},!1)},getOverlapArea:function(t,e,i,n){var r=C.getBounds(t),s=C.getBounds(e),o=0;return b(r,s)&&(o=P(t,e,i,w(r,s),n)),o}};return y}.call(e,S,e,t))||(t.exports=i)},function(t,e,o){"use strict";var i;void 0===(i=function(t){var s=o(36),e=DS._,i=DS.TransMatrix,r=new i,n={left:function(){return this.update(),this.bounds[0]},top:function(){return this.update(),this.bounds[1]},width:function(){return this.update(),this.bounds[2]-this.bounds[0]},height:function(){return this.update(),this.bounds[3]-this.bounds[1]},applyTransform:function(t){var e,i,n,r=this.points.length;for(e=0;e<r;e++)i=this.points[e],n=new s(i[0],i[1]),t.applyToPoint(n),this.points[e]=[n.x,n.y]},getBounds:function(t){return this.update(t),this.bounds.slice()},addPoint:function(t,e){this.dirty=!0,this.points.push([t,e])},addBezierCurve:function(t,e,i,n,r,s,o,a){this.dirty=!0,this.beziers.push([t,e,i,n,r,s,o,a])},addQuadraticCurve:function(t,e,i,n,r,s){var o=t+2/3*(i-t),a=e+2/3*(n-e),l=o+1/3*(r-t),u=a+1/3*(s-e);this.addBezierCurve(t,e,o,a,l,u,r,s)},addChildBoundingBox:function(t){null!=t&&this.children.push(t)},hasMatrixChanged:function(t){return!t.isEqual(this.lastMatrix)},update:function(t){t=t||r,this.dirty?this.calculateBounds(t):this.hasMatrixChanged(t)&&(t.isOnlyTranslated(this.lastMatrix)?this.translateLastBounds(t):this.calculateBounds(t))},translateLastBounds:function(t){var e=t.tx-this.lastMatrix.tx,i=t.ty-this.lastMatrix.ty;this.lastMatrix=t.copy(),this.bounds[0]+=e,this.bounds[1]+=i,this.bounds[2]+=e,this.bounds[3]+=i},getPointBounds:function(t){var e,i,n,r,s,o,a,l=t.length;if(0<l)for(e=n=t[0][0],i=r=t[0][1],a=1;a<l;a++)(s=t[a][0])<e?e=s:n<s&&(n=s),(o=t[a][1])<i?i=o:r<o&&(r=o);return[e,i,n,r]},addBezierBounds:function(t,e){var i,n,r=t.length;if(0<r)for(null==e[0]&&(e[0]=e[2]=t[0][0],e[1]=e[3]=t[0][1]),i=0;i<r;i++)n=t[i],this.addBezierBoundingPoints(n[0],n[1],n[2],n[3],n[4],n[5],n[6],n[7],e);return e},addChildBounds:function(t,e){var i,n,r=this.children.length;for(i=0;i<r;i++)null!=(n=this.children[i].getBounds(e))[0]&&(null==t[0]?t=n:(n[0]<t[0]?t[0]=n[0]:n[2]>t[2]&&(t[2]=n[2]),n[1]<t[1]?t[1]=n[1]:n[3]>t[3]&&(t[3]=n[3])));return t},transformPoints:function(t,e){var i,n,r=[],s=t.length;for(r.length=s,n=0;n<s;n++)i=e.transformPoint(t[n][0],t[n][1]),r[n]=[i.x,i.y];return r},transformBeziers:function(t,e){var i,n,r,s,o,a,l=[],u=t.length;for(l.length=u,i=0;i<u;i++)n=t[i],r=e.transformPoint(n[0],n[1]),s=e.transformPoint(n[2],n[3]),o=e.transformPoint(n[4],n[5]),a=e.transformPoint(n[6],n[7]),l[i]=[r.x,r.y,s.x,s.y,o.x,o.y,a.x,a.y];return l},calculateBounds:function(t){var e,i=this.points,n=this.beziers;t.isEqual(r)||(i=this.transformPoints(i,t),n=this.transformBeziers(n,t)),e=this.getPointBounds(i),e=this.addBezierBounds(n,e),e=this.addChildBounds(e,t),this.dirty=!1,this.bounds=e,this.lastMatrix=t.copy()},addBezierBoundingPoints:function(t,e,i,n,r,s,o,a,l){function u(t,e){if(0<t&&t<1){var i=1-t,n=i*i,r=t*t,s=i*n*y[e]+3*n*t*S[e]+3*i*r*b[e]+t*r*w[e];0===e?s<l[0]?l[0]=s:s>l[2]&&(l[2]=s):s<l[1]?l[1]=s:s>l[3]&&(l[3]=s)}}function c(t){t[0]<l[0]?l[0]=t[0]:t[0]>l[2]&&(l[2]=t[0]),t[1]<l[1]?l[1]=t[1]:t[1]>l[3]&&(l[3]=t[1])}var h,d,p,f,g,m,v,y=[t,e],S=[i,n],b=[r,s],w=[o,a];for(c(y),c(w),v=0;v<=1;v++)d=6*y[v]-12*S[v]+6*b[v],p=3*S[v]-3*y[v],0==(h=-3*y[v]+9*S[v]-9*b[v]+3*w[v])?0!=d&&u(-p/d,v):0<=(f=d*d-4*p*h)&&(u((-d+(g=Math.sqrt(f)))/(m=2*h),v),u((-d-g)/m,v))}};return function(){this.points=[],this.beziers=[],this.children=[],this.dirty=!0,this.lastMatrix=r,e.assign(this,n)}}.call(e,o,e,t))||(t.exports=i)},function(t,e,f){"use strict";var i,g=function(t,e){if(Array.isArray(t))return t;if(Symbol.iterator in Object(t))return function(t,e){var i=[],n=!0,r=!1,s=void 0;try{for(var o,a=t[Symbol.iterator]();!(n=(o=a.next()).done)&&(i.push(o.value),!e||i.length!==e);n=!0);}catch(t){r=!0,s=t}finally{try{!n&&a.return&&a.return()}finally{if(r)throw s}}return i}(t,e);throw new TypeError("Invalid attempt to destructure non-iterable instance")};void 0===(i=function(t){var e=f(45),i=f(15).parseBlocks,n=DS,r=n._,s=n.utils,o=s.getPath,a=s.pxify,l=n.events,u=n.focusManager,c=n.keyManager,h=n.pubSub,d=n.dom,p=n.appState;return{accBase:{getInitialState:function(){var n=this;return null==this.getWidth&&(this.getWidth=function(){var t=g(n.state.rect,4),e=t[0],i=(t[1],t[2]);t[3];return i-e}),null==this.getHeight&&(this.getHeight=function(){var t=g(n.state.rect,4),e=(t[0],t[1]);t[2];return t[3]-e}),this.objView=this.props.slideObject.currView,this.controlView=o(this.objView,this.controlViewPath),this.objModel=this.props.slideObject,this.id=this.objModel.id,(this.objView.accShadowView=this).scrollParent=this.objModel.getClosestAncestorByKind("scrollarea"),null!=this.beforeInitState&&this.beforeInitState(),{rect:e.getBounds(this.objView),label:this.getLabel(),altTextOverridesText:this.objView.state.altTextOverridesText,tabbable:this.getTabbable(),tabIndex:this.tabIndex,depth:this.objModel.getFlattenedDepth()}},getBaseAccAttribs:function(){return{id:"acc-"+this.id,tabIndex:this.tabIndex,onFocus:this.onShadowFocus,onBlur:this.onShadowBlur,onKeyDown:this.onShadowKeyDown,disabled:!this.state.enabled||null,"aria-hidden":!this.state.tabbable||null,"data-represents":this.objModel.absoluteId}},hasVarText:function(){return null!=o(this,"semanticTextConfig.origConfig.vartext")},getBaseAccStyle:function(){var t=g(this.state.rect,2),e=t[0],i=t[1];return{left:a(e),top:a(i),width:a(this.getWidth()),height:a(this.getHeight()),visibility:this.state.tabbable?"visible":"hidden",zIndex:this.state.depth}},componentWillMount:function(){this.objModel.on("trueVisibilityChanged",this.onVisibilityChange),this.objModel.on(l.slideObject.TRANSFORM_DIRTY,this.onTransformDirty),h.on(l.layer.STACKING_CHANGED,this.onDepthChanged)},componentDidMount:function(){this.associatedElso=this.getAssociatedElso(this.objModel)},onDepthChanged:function(){this.setState({depth:this.objModel.getFlattenedDepth()})},componentWillUnmount:function(){h.off(l.layer.STACKING_CHANGED,this.onDepthChanged),this.objModel.off("trueVisibilityChanged",this.onVisibilityChange),this.objModel.off(l.slideObject.TRANSFORM_DIRTY,this.onTransformDirty)},componentDidUpdate:function(t,e){null==this.focusedEl||r.isEqual(e.rect,this.state.rect)||u.setFocusRectOn(this.focusedEl)},onStateChanged:function(t,e){var i={enabled:this.objView.isEnabled(),tabbable:this.getTabbable(),label:this.getLabel()};!i.tabbable&&this.state.tabbable&&this.props.shadowDom.currFocusId===this.id&&this.props.shadowDom.updateTabPosition(this),null!=this.getState&&Object.assign(i,this.getState(e)),this.setState(i)},onShadowFocus:function(t){null!=this.scrollParent&&this.objView.props.onScrollFocus(this.objView),null!=this.onFocus&&this.onFocus(t),this.focusedEl=null!=this.getFocusTarget?this.getFocusTarget(t.target):t.target;var e=null!=this.getLinkFocusRects?this.getLinkFocusRects(this.focusedEl):null;u.setFocusRectOn(this.focusedEl,e,2),this.props.shadowDom.currFocusId=this.id,this.isRelatedToElso(this.objModel)&&this.objModel.parent.executePlayerEvent("onrollover")},onShadowKeyDown:function(t){null!=this.onKeyDown&&this.onKeyDown(t),c.executeKeypressEvent(this.objModel,t)},isRelatedToElso:function(t){return null!=t.relatedObject&&t.relatedObject.isKind("expandinglabel")},getAssociatedElso:function(t){if(null==t||!t.isKind)return null;if(t.isKind("expandinglabel"))return t;var e=t.getClosestAncestorByKind?t.getClosestAncestorByKind("expandinglabel"):null;return null==e&&this.isRelatedToElso(t)&&(e=t.relatedObject),e},onShadowBlur:function(t){if(null!=this.onBlur&&this.onBlur(t),u.takeFocusOff(this.focusedEl),(this.focusedEl=null)!=this.associatedElso){var e=t.relatedTarget||document.activeElement,i=d.mapShadowToModel(e);this.getAssociatedElso(i)!==this.associatedElso&&this.associatedElso.currView.refs.innard.hideComplete()}},onVisibilityChange:function(){this.setState({tabbable:this.getTabbable()})},onTransformDirty:function(){this.setState({rect:this.getBounds()})},getTabbable:function(){return!this.objView.props.tabIndexDisabled&&this.objView.trulyVisible&&this.objModel.get("tabEnabled")&&(null==this.isTabbable||this.isTabbable())},getBounds:function(){return e.getBounds(this.objView)},getLabel:function(){return this.objView.getAccessibleText()},takeFocus:function(){o(this,"getFocusTarget",this.el).focus()},isCheckedState:function(){var t=this.objModel.getCurrentStateData();return null!=t&&0<(16&t.accState)},triggerDefaultAction:function(){for(var t=this.objModel.get("defaultAction")||"onrelease",e=this.objModel;e.isEventable&&r.some(e.events(),{kind:t})&&e.executePlayerEvent(t),null!=(e=e.parent)&&!e.isKind("expandinglabel"););}},accTextControl:{beforeInitState:function(){this.semanticTextConfig=this.objModel.semanticTextConfig||{origConfig:{vartext:r.noop}},this.origTemplate=this.semanticTextConfig.origConfig.vartext()},parseText:function(){var t=this.semanticTextConfig.origConfig;return null==t?{children:[]}:i(this.semanticTextConfig.varMethods.updateVarText(this.origTemplate),t.wordwrap()||p.accessibleTextOn(),t.textshadow())},getLabelStyle:function(){var t=this.semanticTextConfig.origConfig;return{left:a(t.get("xAccOffset")),top:a(t.get("yAccOffset")),position:"absolute"}},onLinkClicked:function(t){this.objView.textEvent("onlinkrelease",t)},isLinkTabbable:function(){return!0}}}}.call(e,f,e,t))||(t.exports=i)},,function(t,e,i){"use strict";var n;void 0===(n=function(t){function i(){return null==s&&(s=document.getElementById(r.els.PRESO)),s}function e(){var t=i();(o=document.createElement("div")).id=r.els.LIB,o.classList.add("offscreen"),t.appendChild(o),(a=document.createElement("div")).innerHTML='<svg width="0" height="0" style="position:absolute;" focusable="false">\n      <defs>\n        <filter id="text-shadow" x="0%" y="0%" width="113%" height="113%">\n          <feGaussianBlur stdDeviation="1 1" result="text-shadow"/>\n          <feOffset dx="1.5" dy="1.5"/>\n        </filter>\n        <linearGradient id="timer-blue-grad" class="cs-duration">\n          <stop offset="0%""/>\n          <stop offset="100%"/>\n        </linearGradient>\n        <linearGradient id="timer-yellow-grad" class="cs-elapsed">\n          <stop offset="0%"/>\n          <stop offset="100%"/>\n        </linearGradient>\n        <linearGradient id="drop-list-gradient" gradientTransform="rotate(90)">\n          <stop offset="0%"/>\n          <stop offset="100%"/>\n        </linearGradient>\n        <linearGradient id="dragdrop-gradient" gradientTransform="rotate(90)">\n          <stop offset="0%"/>\n          <stop offset="100%"/>\n        </linearGradient>\n        <linearGradient id="dragdrop-hover-gradient" gradientTransform="rotate(90)">\n          <stop offset="0%"/>\n          <stop offset="100%"/>\n        </linearGradient>\n        <linearGradient id="wordbank-droparea-stroke-gradient" gradientTransform="rotate(90)">\n          <stop offset="0%"/>\n          <stop offset="100%"/>\n        </linearGradient>\n        <filter id="dragdrop-inner-stroke">\n          <feFlood flood-color="#fff" result="strokeColor"/>\n          <feMorphology operator="erode" radius="2" in="SourceAlpha" result="innerMorph"/>\n          <feMorphology operator="erode" radius="1" in="SourceAlpha" result="outerMorph"/>\n          <feComposite in="innerMorph" in2="outerMorph" operator="xor" result="morph"/>\n          <feComposite in="strokeColor" in2="morph" operator="in" result="innerStroke"/>\n          <feComposite in="innerStroke" in2="SourceGraphic" operator="over"/>\n        </filter>\n      </defs>\n    </svg>',b().appendChild(a),(u=document.createElement("div")).id="video-pen",u.className="offscreen",o.appendChild(u);var e=document.createElement("div");return e.id="media-loader-container",e.classList.add("media-loader-container"),t.appendChild(e),c=DS.svgUtils.createSvgNode(1,1),e.appendChild(c),(l=document.createElement("div")).appendChild(document.createElement("canvas")),o.appendChild(l),(f=document.createElement("div")).id="presentation-canvas",o.appendChild(f),(g=document.createElement("div")).id="zoomimage-container",o.appendChild(g),(y=document.createElement("div")).id=r.els.MASK_LIB,o.appendChild(y),S(),o}var n=DS.globalEventHelper.addWindowListener,r=DS.constants,s=void 0,o=void 0,a=void 0,l=void 0,u=void 0,c=void 0,h=void 0,d=void 0,p=void 0,f=void 0,g=void 0,m=void 0,v=void 0,y=void 0,S=function(){(h=document.createElement("div")).id="app-top",h.style.position="absolute",preso.appendChild(h),(p=document.createElement("div")).id="app-top-overlay",h.appendChild(p),(d=document.createElement("div")).id="app-top-container",h.appendChild(d),new MutationObserver(function(t){_.last(preso.children)!==h&&preso.appendChild(h)}).observe(preso,{childList:!0});function e(){var t=w();null!=t?(h.style.left=t.x()+"px",h.style.top=t.y()+"px"):DS.animationClock.requestAnimationFrame(e)}n("resize",e,!1,"after"),e()},b=function(){return null==o&&e(),o},w=function(){var t=DS.windowManager.getMainWindow();return null!=t&&(v=t.frame),v};return{getMainWindowEl:function(){if(null==m){var t=w();null!=t&&(m=t.wndEl)}return m},getPreso:i,getPresoCanvas:function(){return f},getZoomContainer:function(){return g},getSvgLib:function(){return a},getVideoPen:function(){return u},getCollisionLib:function(){return l},getTopContainer:function(){return d},getTopOverlay:function(){return p},createLib:e,addToLib:function(t){return b().appendChild(t),t},removeElFromParent:function(t){null!=t.parentNode&&t.parentNode.removeChild(t)},getMediaLoaderSvg:function(){return c}}}.call(e,i,e,t))||(t.exports=n)},function(t,e,i){"use strict";var n;void 0===(n=function(t){DS._,DS.constants.PLAYER_PROPS_KEYPATH;return{getInitialState:function(){return this.constructProps(),this.playerPropsModel.toJSON()},constructProps:function(){var t=this.props.model;return this.playerPropsModel={},t&&t.createPlayerProps&&(this.playerPropsModel=t.playerProps||t.createPlayerProps(),this.listenTo(this.playerPropsModel,"change",this.onUpdatePlayerProps)),this},onUpdatePlayerProps:function(){this.isMounted()&&this.setState(this.playerPropsModel.toJSON())},getPlayerProp:function(t){return this.state[t]},setPlayerProp:function(t,e){return this.props.model.prop(t,e)}}}.call(e,i,e,t))||(t.exports=n)},function(t,e,I){"use strict";var i;void 0===(i=function(t){var e,i,n=I(10),r=(I(40),I(7),I(42)),s=I(141),o=I(155),a=I(16),l=I(26),u=I(8),c=I(60),h=I(490),d=I(13),p=I(82),f=DS._,g=(DS.utils,DS.constants),m=DS.events,v=(DS.vow,DS.resolver),y=DS.BaseModel,S=(DS.Chunk,DS.pubSub),b=DS.detection,w="_default",x=/hotspot.*marker/,P=/tooltip/,E=/value":"[^,]*_tooltip/,C=/(Incorrect|Correct)Review/,T=1e3,D={webobject:[{name:"_remotedata",type:g.varTypes.STRING,value:""}]},A=y.extend({mixins:[a,u,h,l,c],resolveables:["variables","actionGroups"],abilities:{resolveAsThis:!0,resolveAsParent:!0,beEventTarget:!0,groupObjects:!1},associations:{variables:r,textLib:s,animations:o},shorthand:["kind","data","states","alpha","xPos","yPos","rotateXPos","rotateYPos","rotation","width","height","imagelib","dragdrop","dragrotation","dragpath","resume","depth","scaleX","scaleY","xOffset","yOffset","events","actionGroups"],playerPropNames:{DragOverId:null,DropTargetId:null,LastKeyAlt:!1,LastKeyCode:-1,LastKeyShift:!1,LastKeyCtrl:!1,LastKeyValue:null,Moved:null,ReviewMode:null,Text:null,Expanded:!1,DragConnectData:"",SelectedItemData:"",TimelineControlled:!0,DragConnected:!1,Enabled:!0,MouseOver:!1,ObjectState:w,OnStage:!1,HiddenByLayer:!1,model:{Alpha:"alpha",depth:"depth",height:"height",InitXPos:"xPos",InitYPos:"yPos",InitDepth:"depth",nXPos:"xPos",nYPos:"yPos",RawXPos:"xPos",RawYPos:"yPos",rotateXPos:"rotateXPos",rotateYPos:"rotateYPos",Rotation:"rotation",ScaleX:"scaleX",ScaleY:"scaleY",ShuffleXPos:"xPos",ShuffleYPos:"yPos",tabIndex:"tabIndex",width:"width"}},subscriptions:((i={})[m.player.RESET]="onPlayerReset",i),shortEvents:{self:((e={"change:xPos change:yPos":"onPositionUpdate"})[n.SHOW]="show",e[n.HIDE]="hide",e[n.SET_OBJ_STATE]="setState",e[n.BRING_TO_FRONT]="bringToFront",e[n.SET_ENABLED]="setEnabled",e[n.STORE_RESUME_DATA]="storeResumeData",e[n.RESTORE_RESUME_STATE]="restoreResumeState",e[n.GET_MOUSE_POSITION]="getMousePosition",e[n.MOVE_TO]="moveTo",e[n.SET_REVIEW]="setReview",e)},isSlideObject:!0,initialize:function(){this.addExtraVariables().setupToggleVisibilityState(),this.getLayer().once(m.data.UPDATED,this.bindTimelineEvents.bind(this)),this.hiderParents=[],this.showFns=[],this.containsGif=p.containsGif(this.imagelib()),this.isVectorShape()&&this.isCorrectIncorrectReview()&&this.set("accType","button")},shouldUpdateGif:function(){return!(!this.containsGif||!this.prop("OnStage"))},addExtraVariables:function(){return(D[this.kind()]||[]).forEach(function(t){this.variables().addVariable(t)}.bind(this)),this},bindTimelineEvents:function(){var t=this.getLayer().timeline();this.listenTo(t,m.timeline.BEFORE_SEEK_UPDATE,this.onBeforeSeekUpdate.bind(this)),this.listenTo(t,m.timeline.AFTER_SEEK_UPDATE,this.onAfterSeekUpdate.bind(this))},isInDefaultState:function(){return this.prop("ObjectState")===w},isDraggable:function(){return!(!this.dragdrop()||!this.dragdrop().dragenabled)},isDroppable:function(){return!(!this.dragdrop()||!this.dragdrop().dropenabled&&!this.dragdrop().dragoverenabled)},isSlideable:function(){return!!this.dragpath()},isZoomable:function(){return!!this.get("zoomdata")},isWebObject:function(){return this.isKind("webobject")},isTweenable:function(){return!(!this.animations()||this.animations().isEmpty())},getTweenableClass:function(){return b.browser.isChrome||!this.isTweenable()?"":"tweenable"},isAtNewDepth:function(){return this.depth()!==this.prop("depth")},isShuffled:function(){return this.xPos()!==this.prop("ShuffleXPos")||this.yPos()!==this.prop("ShuffleYPos")},isScaled:function(){return this.scaleX()!==this.prop("ScaleX")||this.scaleY()!==this.prop("ScaleY")},isRotated:function(){return this.rotation()!==this.prop("Rotation")},isAlphaed:function(){return this.alpha()!==this.prop("Alpha")},isInNewPosition:function(){return this.prop("ShuffleXPos")!==this.prop("RawXPos")||this.prop("ShuffleYPos")!==this.prop("RawYPos")},isHotSpotMarker:function(){return x.test(this.id)},isToolTip:function(){return P.test(this.id)},isCorrectIncorrectReview:function(){return C.test(this.id)},isObscurableBySelf:function(){if(this.isStateGroupSlideObject)return!1;var t,e,i,n=f.findWhere(this.events(),{kind:"onrollover"});return n&&(e=-1!==(t=JSON.stringify(n.actions)).indexOf('kind":"show'),i=E.test(t)),e&&!i},isRotatable:function(){return null!=this.dragrotation()},hasAnimated:function(){return this.isRotated()||this.isAlphaed()||this.isScaled()||this.isInNewPosition()},getAnimationResumeState:function(){return f.reduce(["RawXPos","RawYPos","ScaleX","ScaleY","Rotation","Alpha"],function(t,e){return t[e]=this.prop(e),t}.bind(this),{})},getPathRef:function(){return this.getCurrentStateData().vectorData.pr},getPathLib:function(){return this.getPathRef().l},commandsetId:function(){return this.getPathRef().i},getRelativeId:function(){if(null!=this.relativeId)return this.relativeId;var t=this.getLayer(),e=t.parent;return t=t.isBaseLayer()?e:t,this.relativeId=this.absoluteId.substr(t.absoluteId.length+1)},getHitType:function(){var t;return null!=this.hitType?this.hitType:(t=this.isVectorShape()?g.SVG_HIT:!this.isGroupingSlideObject||this.isKind("scrollarea")||this.isKind("expandinglabel")?g.RECT_HIT:g.GROUP_HIT,this.hitType=t)},getStateFromVar:function(){return f.findWhere(this.states(),{name:this.prop("ObjectState")})},getStateFromName:function(t){return f.findWhere(this.states(),{name:t})},getStateFromIndex:function(t){return this.states()[t].name},getCurrentStateIndex:function(){return this.states().indexOf(this.getStateFromVar())},getCurrentStateData:function(){return this.isInDefaultState()?this.data():this.getStateFromVar().data},getPosition:function(){return{top:this.prop("RawYPos"),left:this.prop("RawXPos")}},getShapeMask:function(){var t=this.get("shapemaskId");return f.isEmpty(t)?null:v.resolvePath(t,this)},hasVarText:function(){return this.textLib().some(function(t){return"richvartext"===t.get("type")})},fixZeroBoundsMetrics:function(t){return 0!==t.strokewidth||0!==t.width&&0!==t.height||(t.strokewidth=.5),t},getCurrentStateMetrics:function(){var t=(this.getCurrentStateData()||{}).html5data,e={xPos:0,yPos:0,width:this.get("width"),height:this.get("height"),strokewidth:0};return this.hasVarText()&&0===t.width&&0===t.height&&(t.width=e.width,t.height=e.height),this.fixZeroBoundsMetrics(f.extend(e,t))},getBounds:function(){var t=this.getCurrentStateMetrics(),e=t.strokewidth,i=2*e;return t.strokewidth*=2,f.extend(t,{fullX:Math.ceil(t.xPos-e),fullY:Math.ceil(t.yPos-e),fullWidth:t.width+i,fullHeight:t.height+i})},getSlide:function(){return this.getClosestAncestor(function(t){return!!t.isSlide})},getLayer:function(){return this.getClosestAncestor(function(t){return null!=t.isBaseLayer})},moveTo:function(t,e){var i,n,r=v.getRef(t.xOffset,e.context),s=v.getRef(t.yOffset,e.context),o=v.getRef(t.xPos,e.context),a=v.getRef(t.yPos,e.context);i=o+(r=t.addoffsetx?r:-r),n=a+(s=t.addoffsety?s:-s),this.trigger("moveTo",i,n)},getMousePosition:function(t){this.trigger("getMousePosition",t)},setState:function(t,e){var i=v.getRef(t.stateRef,e.context,e);return this.prop("ObjectState",i),this},setReview:function(t){this.prop("ReviewMode",t.enabled.value),this.trigger("setReview",t.enabled.value)},setStateFromIndex:function(t){this.prop("ObjectState",this.getStateFromIndex(t))},setTransformDirty:function(){this.transformDirty||(this.transformDirty=!0,this.trigger(m.slideObject.TRANSFORM_DIRTY))},setEnabled:function(t){this.prop("Enabled",t.enabled.value)},setSlideIndex:function(t){this.prop("slideIndex",t)},getFlattenedDepth:function(){return this.getLayer().startDepth+this.layerDepth},bringToFront:function(){this.prop("depth",T++)},setHiddenByLayer:function(t,e){var i=this.currView;this.hiderParents=t?f.without(this.hiderParents,e):f(this.hiderParents).push(e).uniq().value(),this.prop("HiddenByLayer",0<this.hiderParents.length),null!=i&&(f.isFunction(i.updateTrueVisibility)?i.updateTrueVisibility():i.props.parent&&f.isFunction(i.props.parent.updateTrueVisibility)&&i.props.parent.updateTrueVisibility())},adjustVariables:function(){f.toArray(arguments).forEach(function(t){this.adjustVariable(t.name,t.value)}.bind(this))},adjustVariable:function(t,e){var i=this.getClosestParentRef(),n={kind:"adjustvar",variable:t,operator:"set",value:{type:"number",value:e}};d.executeAction(n,{context:this}),i.executePlayerEvent("onvarchanged")},getInitParentContainer:function(){return this.parent.isKind("shufflegroup")?this.parent.parent:this.parent},getParentContainer:function(){var t=this.getInitParentContainer();return null!=t.getChildParent?t.getChildParent(this):t},reparentChild:function(t){var e=this.getInitParentContainer();null!=e.reparentChild&&e.reparentChild(this,t)},reattachChild:function(){var t=this.getInitParentContainer();null!=t.reattachChild&&t.reattachChild(this)},storeResumeData:function(t,e){v.resolvePath(t.varref,e.context).value(this.getFullResumeData(!0))},restoreResumeState:function(t,e){var i=v.resolvePath(t.varref,e.context),n=t.limited,r=n?"setResumeDataLimited":"setResumeData";this.resetObjectBeforeResume(n),this[r](i.value()).forceUpdateResume()},resetForSeek:function(){var t=this.currView;this.trigger("clearAnimations"),this.trigger("unparentForSeek"),this.resetPropsExcept(["Enabled","ReviewMode","HiddenByLayer","depth","ShuffleXPos","ShuffleYPos"]),this.prop({RawXPos:this.prop("ShuffleXPos"),RawYPos:this.prop("ShuffleYPos")}),null!=t&&(f.isFunction(t.applyStylesDirectly)?t.applyStylesDirectly():t.props.parent&&f.isFunction(t.props.parent.applyStylesDirectly)&&t.props.parent.applyStylesDirectly())},onBeforeSeekUpdate:function(){this.prop("TimelineControlled")&&this.prop("OnStage")&&(this.shouldHideOnSeek=!0,this.resetForSeek())},onAfterSeekUpdate:function(){this.shouldHideOnSeek&&(this.hiding=!1,this.prop("updateGifOnShow",!0),this.trigger("hide"))},setupToggleVisibilityState:function(){this.hideShowState=null},toggleVisibility:function(c,h,d,p){var t=function(){d=d||{},p=p||{};var t,e=this.prop("OnStage"),i=this.prop("TimelineControlled"),n="show"===c,r=!!p.isSeekAction,s=null!=d&&"custom"===d.transition,o=n?"shown":"hidden",a=function(){n||(this.hiding=!1,this.prop("OnStage",!1)),this.trigger(o),this.executePlayerEvent(h+"complete"),S.trigger(m.slideObject.TOGGLE_VISIBILITY)}.bind(this),l=(d.animationId,p.time,function(){t=this.animations().get(d.animationId),this.trigger(c+"custom",n,p,t,a)}.bind(this)),u=null!=p.timelineLabel;if(this.shouldHideOnSeek=this.shouldHideOnSeek&&!n,(!n&&!u||r&&0===p.currentTime)&&this.prop("updateGifOnShow",!0),!i&&u&&n&&r&&(p.beforeSeekTime<p.time||p.time===p.currentTime))this.resetForSeek();else if(!n&&!e||n&&e&&!this.hiding||r&&!i&&p.beforeSeekTime>p.time)return;this.hideShowState=d.kind,this.prop("TimelineControlled",u),this.trigger(c),n?this.prop("OnStage",!0):this.hiding=!0,this.executePlayerEvent(h),(s?l:a)()}.bind(this);return null!=this.currView?t():(this.showFns||(this.showFns=[]),this.showFns.push(t)),this},onTweenUpdate:function(t){this.trigger(m.tween.UPDATE,t)},onPlayerReset:function(){},killMounted:function(){return this.resetSubscriptions(),this},killEverything:function(){return this.off(),this}}),R=A.prototype;return R.show=f.partial(R.toggleVisibility,"show","ontransitionin"),R.hide=f.partial(R.toggleVisibility,"hide","ontransitionout"),R.isVectorShape=f.partial(R.isKind,"vectorshape"),A}.call(e,I,e,t))||(t.exports=i)},,function(t,e,s){"use strict";var i;void 0===(i=function(t){function e(t){return t instanceof window.SVGElement&&"svg"!==t.tagName}function i(t){return t&&null!=t.getAttribute&&"events"===t.getAttribute("data-accepts")}var n=s(85),u=s(35),c=DS._,h=DS.dom,r=function(l){return function(t,e,i,n,r,s){function o(t){var e=!i||i(t);e&&n(c.extend({},a,e,{origEvent:t}))}var a={type:l,node:t};return u.isTouchEventName(e)?u.on(t,e,o,r,s):h.on(t,e,o,r)}};return{registerEvent:function(t,e){n[t]=e(r(t))},on:h.on,off:h.off,parentNodesOf:h.parentNodesOf,isNodeSvgEl:e,isTgtSvgEl:function(t){return e(t.target)},isTgtVideoEl:function(t){return h.isVideoNode(t.target)},isLeftMouseBtn:function(t){return 1===t.which},isRightMouseBtn:function(t){return 3===t.which},doesEventTargetAcceptEvents:function(t,e){return i(t.target.ownerSVGElement)||!!h.closest(t.target,i,e)},isSpacebarClick:function(t){return 0<=["click","mouseup","mousedown"].indexOf(t.type)&&(null==t.pageX||0===t.pageX)&&(null==t.pageY||0===t.pageY)}}}.call(e,s,e,t))||(t.exports=i)},function(t,e,i){"use strict";var n;void 0===(n=function(t){function r(t){return t[o.PLAYER_PROPS_KEYPATH]}function n(t,e){return t[o.PLAYER_PROPS_KEYPATH].set(e),t}var s=DS._,e=DS.utils,i=DS.events,o=DS.constants,a=DS.Backbone;return{init:function(){var t,e;this.variableMap={},t=this,e=new a.Model,t[o.PLAYER_PROPS_KEYPATH]=e,this.createVariableProps().createPlayerProps(),this.once(i.data.UPDATED,this.createPlayerProps.bind(this))},getStaticPlayerProps:function(){return{Id:this.id,AbsoluteId:this.absoluteId&&e.stripPlayer(this.absoluteId),parent:this.parent}},isVariableProp:function(t){if(this.variableProps)return s.has(this.variableProps,t)},getVariableProp:function(t){return this.variableMap[t]},createVariableProps:function(){var n={};return this.variableProps&&(this.variableMap=s.reduce(this.variableProps,function(t,e,i){return t[i]=this.variables().addVariable({name:i,type:e.type,value:e.value,resume:null==e.resume||e.resume},this),n[i]=e.value,t}.bind(this),{}),this.variableProps=n),this},createPlayerProps:function(t,e){e=e||{};var i=s.extend({},this.getStaticPlayerProps(),this.getTransformedPropsObj(),t?{}:this.decodedResumeData);return n(this,s.omit(i,e)),r(this)},prop:function(t,e){var i=void 0===e&&!s.isObject(t),n=r(this);if(i)return n.get(t);n.set(t,e),this.isVariableProp(t)&&this.getVariableProp(t).value(e);return this},getPlayerProps:function(){return r(this)},getVariableProps:function(){var n=this.variableProps||{};return s.forEach(n,function(t,e){if(this.isVariableProp(e)){var i=this.getVariableProp(e);i&&(n[e]=i.value())}}.bind(this))},getTransformedPropsObj:function(){var t=this.playerPropNames||{},e=s.omit(t,"model"),i=s.transform(t.model,function(t,e,i){t[i]=this.get(e)}.bind(this));return s.extend(e,i,this.getVariableProps())},hasOwnPlayerProp:function(t){return r(this).has(t)},prepareResumeData:function(t){return t=t||{},this.onBeforeResumeBuilt(t),s.isFunction(this.buildResumeData)&&this.buildResumeData(t.force),t.skipPostBuild||this.onAfterResumeBuilt(t.retainState),this},resetProps:function(){this.createPlayerProps(!0)},resetPropsExcept:function(t){this.createPlayerProps(!0,t)},resetSpecifiedProps:function(t){var e=0<arguments.length&&void 0!==t?t:[],i=Object.assign({},this.getStaticPlayerProps(),this.getTransformedPropsObj());return n(this,s.pick(i,e)),r(this)},getPlayerPropsRaw:function(){return this.getPlayerProps().toJSON()},onAfterResumeBuilt:s.noop,onBeforeResumeBuilt:s.noop}}.call(e,i,e,t))||(t.exports=n)},,function(t,e,i){t.exports=i(0).__SECRET_DOM_DO_NOT_USE_OR_YOU_WILL_BE_FIRED},,,,,function(t,e,r){"use strict";var i;void 0===(i=function(t){r(6),r(18);function e(t){this.base=n,this.base(t),this.path=function(t){null!=t&&t.beginPath()},this.renderChildren=function(t){this.path(t),""!==t.fillStyle&&("inherit"!==this.style("fill-rule").valueOrDefault("inherit")?t.fill(this.style("fill-rule").value):t.fill()),""!==t.strokeStyle&&(t.lineWidth>i.maxStroke&&(i.maxStroke=t.lineWidth),t.stroke())}}var i=r(5),n=r(39);return e.prototype=new n,e}.call(e,r,e,t))||(t.exports=i)},function(t,e,d){"use strict";var i;void 0===(i=function(t){d(141);var o=d(142),a=DS._,n=DS.utils,e=DS.BaseModel,r=DS.resolver,i={exponetial:"expo",bounce:"bounce",circular:"circ",cubic:"power2",linear:"none",quadratic:"power1",quadradic:"power1",quartic:"power3",quintic:"power4",sine:"sine"},s={easein:"in",easeout:"out",easeinout:"inOut",none:"none"},l="cubic",u="line",c=a.partialRight(n.fix,2),h=/^[/$#]/;return e.extend({initialize:function(){a.bindAll(this,"getAttrConfig")},getAttrConfig:function(t){return this.hasDuration()?(null==this.points&&this.initPath(),this.buildConfig(t)):null},initPath:function(){this.segments=[],this.ptResolvers=[],this.segmentResolvers=[],a.forEach(this.get("path"),function(t,e){this.buildSegment(t,e)}.bind(this))},buildSegment:function(t){function e(){n.samples=o.getSamplePoints(n.points),n.distance=o.getDistance(n.points,n.samples)}var i=t.type||u,n={points:[]},r=this.ptResolvers.length;this.buildSinglePoint(n,this.getSegmentPoint(t,"anchora")),i!==u&&this.buildSinglePoint(n,this.getSegmentPoint(t,"controla")),i===l&&this.buildSinglePoint(n,this.getSegmentPoint(t,"controlb")),this.buildSinglePoint(n,this.getSegmentPoint(t,"anchorb")),null!=this.extendSegmentConfig&&this.extendSegmentConfig(n,t),r===this.ptResolvers.length?e():this.segmentResolvers.push(e),this.segments.push(n)},getSegmentPoint:a.noop,extendConfig:a.identity,extendAfterUpdate:a.identity,buildSinglePoint:function(t,e){var i;this.isStaticPoint(e)?t.points.push(this.getAbsolutePoint(e)):(i=t.points.length,this.ptResolvers.push(function(){t.points[i]=this.getAbsolutePoint(e)}.bind(this)),t.points.push(null))},isStaticPoint:function(t){return this.isStaticValue(t.x)&&this.isStaticValue(t.dx)&&this.isStaticValue(t.y)&&this.isStaticValue(t.dy)},isStaticValue:function(t){return!a.isString(t)||!h.test(t)},getAbsolutePoint:function(t){return{x:c(this.getAbsoluteCoordinate(t.x,t.dx)),y:c(this.getAbsoluteCoordinate(t.y,t.dy))}},getAbsoluteCoordinate:function(t,e){return this.getValue(t)+this.getValue(e)},getValue:function(t){var e,i=this.getClosestThisRef();return n.isNumeric(t)?parseFloat(t):a.isString(t)?(e=r.resolvePath(t,i),parseFloat(e.isVar?e.value():e)):t},buildConfig:function(t){var e={delay:t,duration:this.getDuration(),ease:this.getEasing(),getPointAtTime:this.getPointAtTime.bind(this)};return e.update=this.updateConfig.bind(this,e),this.extendConfig(e)},hasDuration:function(){return null!=this.get("duration")},getDuration:function(){return this.get("duration")},getEasing:function(){var t=i[this.get("easing")],e="."+s[this.get("easingdir")];return t+("none"!==t?e:"")},updateConfig:function(t){var e=0;this.ptResolvers.forEach(function(t){t()}),this.segmentResolvers.forEach(function(t){t()}),this.segments.forEach(function(t){t.start=e,e+=t.distance}),this.totalDistance=e,this.getIsRelative()||(t.update=a.noop),this.extendAfterUpdate(t)},getIsRelative:function(){return!(!this.ptResolvers||!this.ptResolvers.length)},getPointAtTime:function(t,e){var i,n,r=this.totalDistance*t,s=a.sortedIndex(this.segments,{start:r},"start");return(s>this.segments.length-1||r!==this.segments[s].start)&&s--,n=(t-((i=this.segments[s]).start/this.totalDistance||0))/(i.distance/this.totalDistance||1),this.lastSegmentInfo={index:s,adjustedTime:n},o.getNormalizedPointAtTime(n,i.points,i.samples,e)}})}.call(e,d,e,t))||(t.exports=i)},function(t,e,i){"use strict";var n;void 0===(n=function(t){function e(){return i.device.isMobile}var s=DS._,r=DS.utils,o=DS.dom,i=DS.detection,a=DS.appState,l=(DS.pubSub,DS.events,DS.slideObjectUtils),u=DS.globalEventHelper.addDocumentListener,c={},n=["touchstart","touchmove","touchend","touchcancel"],h={mousedown:"touchstart",mousemove:"touchmove",mouseup:"touchend"};c.clickOrTouch=e()?"touchend":"click";function d(t){return e()?h[t]:t}u("touchstart",function(t){1===t.touches.length?c.currentTouch=t.touches[0]:t.preventDefault()},!0);function p(n,r){return function(t){var e,i;t.touches&&1<t.touches.length||(e=t,s.any(e.changedTouches,function(t){return t.identifier===c.currentTouch.identifier})&&n(t),!r||o.isInput(t.target)||(i=t.target,o.isNodeOfType("select",i))||l.isScrollRelated(t.target)||o.hasClass(t.target,"acc-shadow-el")||t.preventDefault())}}c.on=function(t,e,i,n,r){var s,o,a,l,u,c,h,d=p(i,!1!==r);return"touchstart"===e?(t.addEventListener(e,d,n),function(){t.removeEventListener(e,d,n)}):(o=e,a=d,l=n,c=p(function(t){(u=t.target).addEventListener(o,a,l),u.addEventListener("touchend",h)}),h=function t(){u&&(u.removeEventListener(o,a,l),u.removeEventListener("touchend",t))},(s=t).addEventListener("touchstart",c),function(){s.removeEventListener("touchstart",c),h()})},c.isTouchEventName=function(t){return s.contains(n,t)},c.addEventListener=function(t,e,i,n){t.addEventListener(d(e),i,!!n)},c.removeEventListener=function(t,e,i){t.removeEventListener(d(e),i)},c.getPageLoc=function(t){var e={};return t.touches&&1===t.touches.length?(e.pageX=t.touches[0].pageX,e.pageY=t.touches[0].pageY):(e.pageX=t.pageX,e.pageY=t.pageY),e};return c.tap=function(t,e,i){var n={callback:i};e.addEventListener("touchstart",function(t){this.started=!0,this.touchX=t.touches[0].pageX,this.touchY=t.touches[0].pageY,this.currTouchX=t.touches[0].pageX,this.currTouchY=t.touches[0].pageY,this.startScale=a.windowManager.getCurrentWindowSlide().currView.pinch.zoom}.bind(n)),u("touchmove",function(t){t.touches&&1===t.touches.length&&(this.currTouchX=t.touches[0].pageX,this.currTouchY=t.touches[0].pageY)}.bind(n)),e.addEventListener("touchend",function(){var t,e=a.windowManager.getCurrentWindowSlide().currView.pinch.zoom;this.started&&this.startScale===e&&(t=r.dist(this.touchX,this.touchY,this.currTouchX,this.currTouchY),this.started=!1,t<10&&this.callback())}.bind(n))},c}.call(e,i,e,t))||(t.exports=n)},function(t,e,i){"use strict";var n;void 0===(n=function(t){function e(t,e){this.x=t,this.y=e}return DS._.extend(e.prototype,{angleTo:function(t){return Math.atan2(t.y-this.y,t.x-this.x)},applyTransform:function(t){var e=this.x*t[0]+this.y*t[2]+t[4],i=this.x*t[1]+this.y*t[3]+t[5];this.x=e,this.y=i}}),e}.call(e,i,e,t))||(t.exports=n)},function(t,e,m){"use strict";var i;void 0===(i=function(t){function e(t,e){this.name=t,this.value=e}var r=m(5),i=DS._,n=Math.PI/180,s=/px$/,o=/pt$/,a=/pc$/,l=/cm$/,u=/mm$/,c=/in$/,h=/%$/,d=/deg$/,p=/rad$/,f=/grad$/,g=/#([^\)'"]+)/;return i.extend(e.prototype,{getValue:function(){return this.value},hasValue:function(){return null!=this.value&&""!==this.value},numValue:function(){if(!this.hasValue())return 0;var t=parseFloat(this.value);return(this.value+"").match(h)&&(t/=100),t},valueOrDefault:function(t){return this.hasValue()?this.value:t},numValueOrDefault:function(t){return this.hasValue()?this.numValue():t},getDefinition:function(){var t=this.value.match(g);return t=(t=t&&t[1])||this.value,r.defs[t]},isUrlDefinition:function(){return 0===this.value.indexOf("url(")},getDPI:function(){return 96},getUnits:function(){return(this.value+"").replace(/[0-9\.\-]/g,"")},toPixels:function(t,e){if(!this.hasValue())return 0;var i=this.value+"";if(i.match(s))return this.numValue();if(i.match(o))return this.numValue()*this.getDPI(t)*(1/72);if(i.match(a))return 15*this.numValue();if(i.match(l))return this.numValue()*this.getDPI(t)/2.54;if(i.match(u))return this.numValue()*this.getDPI(t)/25.4;if(i.match(c))return this.numValue()*this.getDPI(t);if(i.match(h))return this.numValue()*r.viewPort.ComputeSize(t);var n=this.numValue();return e&&n<1?n*r.viewPort.ComputeSize(t):n},toRadians:function(){if(!this.hasValue())return 0;var t=this.value+"";return t.match(d)?this.numValue()*n:t.match(p)?this.numValue():t.match(f)?this.numValue()*(Math.PI/200):this.numValue()*n}}),e}.call(e,m,e,t))||(t.exports=i)},function(t,e,i){"use strict";var n;void 0===(n=function(t){var c=i(5),h=i(6),d=i(37),r=i(18),p=DS._,f={attribute:function(t,e){var i=this.attributes[t];return null!=i?i:(e&&(i=new d(t,""),this.attributes[t]=i),i||c.emptyProperty)},getHrefAttribute:function(){for(var t in this.attributes)if("href"===t||t.match(/:href$/))return this.attributes[t];return c.emptyProperty},style:function(t,e,i){var n=this.styles[t];if(null!=n)return n;var r=this.attribute(t);if(null!=r&&r.hasValue())return this.styles[t]=r;if(i){var s=this.parent;if(null!=s){var o=s.style(t);if(null!=o&&o.hasValue())return o}}return e&&(n=new d(t,""),this.styles[t]=n),n||c.emptyProperty},render:function(t){if("none"!==this.style("display").value&&"hidden"!==this.style("visibility").value){if(t.save(),this.style("mask").hasValue()){var e=this.style("mask").getDefinition();null!=e&&e.apply(t,this)}else if(this.style("filter").hasValue()){var i=this.style("filter").getDefinition();null!=i&&i.apply(t,this)}else this.setContext(t),this.renderChildren(t),this.clearContext(t);t.restore()}},setContext:p.noop,clearContext:p.noop,renderChildren:function(t){for(var e=0;e<this.children.length;e++)this.children[e].render(t)},addChild:function(t,e){var i=t;e&&(i=c.createElement(t)),i.parent=this,"title"!==i.type&&this.children.push(i)},flattenBoundingBox:function(t){var e,i,n;if(null!=this.updateBoundingBox&&this.updateBoundingBox(),null!=this.bb&&(0<this.bb.points.length&&t.points.push.apply(t.points,this.bb.points),0<this.bb.beziers.length&&t.beziers.push.apply(t.beziers,this.bb.beziers)),null!=this.children)for(n=this.children.length,e=0;e<n;e++)null!=(i=this.children[e]).flattenBoundingBox&&i.flattenBoundingBox(t);return t},getBoundingBox:function(){var t,e,i,n=new r;if(null!=this.bb&&n.addChildBoundingBox(this.bb),null!=this.children)for(i=this.children.length,t=0;t<i;t++)null!=(e=this.children[t]).getBoundingBox&&n.addChildBoundingBox(e.getBoundingBox());return n}};return function(t){var e,i;if(this.attributes={},this.styles={},this.children=[],p.assign(this,f),null!=t&&1===t.nodeType){for(i=t.attributes.length,e=0;e<i;e++){var n=t.attributes[e],r=n.nodeName;this.attributes[r]=new d(r,n.value)}if(this.attribute("style").hasValue()){var s=this.attribute("style").value.split(";");for(e=0;e<s.length;e++)if(""!==h.trim(s[e])){var o=s[e].split(":"),a=h.trim(o[0]),l=h.trim(o[1]);this.styles[a]=new d(a,l)}}for(this.attribute("id").hasValue()&&null==c.defs[this.attribute("id").value]&&(c.defs[this.attribute("id").value]=this),e=0;e<t.childNodes.length;e++){var u=t.childNodes[e];1===u.nodeType&&this.addChild(u,!0)}}}}.call(e,i,e,t))||(t.exports=n)},function(t,e,n){"use strict";var i;void 0===(i=function(t){n(6);function e(t){this.base=i,this.base(t),this.setStrokeStyles=function(t){if(t.strokeStyle=s.options.col||"blue",this.style("stroke-width").hasValue()){var e=this.style("stroke-width").toPixels();t.lineWidth=0===e?.001:e}this.style("stroke-linecap").hasValue()&&(t.lineCap=this.style("stroke-linecap").value),this.style("stroke-linejoin").hasValue()&&(t.lineJoin=this.style("stroke-linejoin").value),this.style("stroke-miterlimit").hasValue()&&(t.miterLimit=this.style("stroke-miterlimit").value)},this.setContext=function(t){var e=this.style("fill"),i=this.style("stroke"),n=i.hasValue()&&"none"!==i.value;e.hasValue()&&"none"!==e.value?t.fillStyle=s.options.col||"red":t.fillStyle="rgba(0,0,0,0)",n?this.setStrokeStyles(t):t.strokeStyle="",this.style("transform",!1,!0).hasValue()&&new o(this.style("transform",!1,!0).value).apply(t);if(this.style("clip-path",!1,!0).hasValue()){var r=this.style("clip-path",!1,!0).getDefinition();null!=r&&r.apply(t)}}}var s=n(5),o=n(55),i=n(38);n(18);return e.prototype=new i,e}.call(e,n,e,t))||(t.exports=i)},function(t,e,S){"use strict";var i;void 0===(i=function(t){var a=S(136),o=S(82),l=S(339),u=S(341),c=S(342),h=S(343),d=S(344),p=S(345),f=DS._,g=DS.svgUtils,s=DS.utils,e=DS.errorManager,i=DS.BaseModel,r=e.throwError("SvgManager"),m=e.backtick,v=s.createSuper(i),n=s.parseParams().svgfilename||"paths",y=new(i.extend({id:"paths",url:s.resolveDataUrl(n),getSvgNode:function(t,e){var i,n,r=e.props.winScale,s=this.get(t.libId,g.svgPrefix(t.commandsetId));return s=g.getFullSvgConfig(s,t.bounds,t.commandsetId,r),s=h.ensureIdsAreUnique(s),i=g.getDefsNode(s),s=p.decorateAdornables(s),t.imagelib&&(n=f.pick(t.bounds,"fullHeight","fullWidth"),s=o.applyImagelib(s,t.imagelib),s=u.applyImagePatterns(s,t.imagelib,n)),s=c.translateOddWidths(s,t),s=l.applySlideBackground(s,t,e),t.textLib&&!t.textLib.isEmpty()&&(s=d.applyTextLib(s,t.textLib,t.bounds,i)),a.createSvg(s,r)},getSvgFromData:function(t,e){var i=t.pick("imagelib","textLib");return y.getSvgNode(f.extend(i,{commandsetId:t.commandsetId(),libId:t.getPathLib(),bounds:t.getBounds()}),e)},createMask:function(t,e,i){var n,r,s=new window.DOMParser,o=g.getFullSvgConfig(t,{top:0,left:0,width:0,height:0});return n=s.parseFromString(a.createSvg(o),"text/xml"),r=document.adoptNode(n.documentElement).firstChild,i.appendChild(r),r},get:function(t,e){var i,n=v("get").call(this,t);return n||r("get","tried calling for an undefined library",m(t)),(i=n[e])||r("get","tried calling for an undefined path id",m(e)),s.cloneDeeply(i)},getStringFromVectorText:function(t){var e=t.i,i=t.l,n=g.svgPrefix(e),r=y.get(i,n);return s.getPath(r,"children[0].children[0].children[0]")}}));return d.setSvgManager(y),y}.call(e,S,e,t))||(t.exports=i)},function(t,e,b){"use strict";var i;void 0===(i=function(t){function s(t,e){return t.left<e.right&&t.right>e.left&&t.top<e.bottom&&t.bottom>e.top}function a(t,e){if(!s(t,e))return 0;var i=Math.max(t.top,e.top),n=Math.min(t.bottom,e.bottom),r=Math.max(t.left,e.left);return(Math.min(t.right,e.right)-r)*(n-i)}function i(t){return-t.getZIndex()}function e(t,e){var r,s=t.el.getBoundingClientRect(),o=c.sortBy(e,i);return o.reduce(function(t,e,i){var n=o.slice(0,i).reduce(function(t,e){return t-a(s,e.getBounds())},a(s,e.getBounds()));return t<n?(r=e,n):t},0),r}function n(t,e,i){this.view=t,this.el=i||t.el,this.params=c.defaults(e,m),this.relativeView=null!=i?this.view.props.model.parentModel.currView:this.view,this.currSlide=o.getCurrentWindowSlide(),c.bindAll(this),this.offsetX=this.grabbedXPos=this.offsetY=this.grabbedYPos=0,this.enable()}var r=b(35),l=b(17),u=b(11),c=DS._,h=DS.utils,d=DS.svgUtils,o=(DS.vendorOverrides,DS.windowManager),p=DS.globalEventHelper,f=p.addBodyListener,g=p.removeBodyListener,m=c.reduce(["dragstart","drag","dragend","dropenter","dropdrag","dropleave","drop"],function(t,e){return t["on"+e]=c.noop,t.setTargets=c.noop,t},{}),v=[],y=["currView","refs","innard"];c.extend(n.prototype,{hasMoved:!1,x:0,y:0,unbindTouch:c.noop,disable:function(){this.el.removeEventListener("mousedown",this.onGrabMouse),this.unbindTouch()},enable:function(){this.el.addEventListener("mousedown",this.onGrabMouse),this.bindTouch()},bindTouch:function(){this.unbindTouch(),this.unbindTouch=c.flow(r.on(this.el,"touchstart",this.onGrabTouch),r.on(this.el,"touchmove",this.onMoveTouch),r.on(this.el,"touchend",this.onReleaseTouch))},grab:function(t,e){this.cachedMetrics=u.getSlideMetrics(this.relativeView),this.grabbedXPos=this.relativeView.getPlayerProp("RawXPos"),this.grabbedYPos=this.relativeView.getPlayerProp("RawYPos");var i=this.getPosition(),n=u.globalPtToLayer(this.relativeView,t,e,this.cachedMetrics),r=u.parentPtToSlide(this.relativeView,this.grabbedXPos,this.grabbedYPos);this.view.props.model;this.params.setTargets(),this.params.getPosition&&(i=this.params.getPosition(),this.relativeView!==this.view&&(r={x:i.x/this.cachedMetrics.scaleX,y:i.y/this.cachedMetrics.scaleY})),this.offsetX=r.x-n.x,this.offsetY=r.y-n.y,this.origPosX=i.x,this.origPosY=i.y,this.hasMoved=!1},contain:function(){if(null==this.dropTarget){var t=this.el.getBoundingClientRect(),e=this.params.containment.getBoundingClientRect(),i=c.result(this.view.props.model,"getCurrentStateMetrics",{strokewidth:0}).strokewidth/2,n=this.currSlide.calculateTotalScale();this.x=h.clamp(i,(e.width-t.width)*n-i,this.x),this.y=h.clamp(i,(e.height-t.height)*n-i,this.y)}},move:function(t,e){var i,n=this.dropTarget,r=u.globalPtToLayer(this.relativeView,t,e,this.cachedMetrics),s=this.view.props.model,o=this.view.props.winScale;this.x=r.x+this.offsetX,this.y=r.y+this.offsetY,this.el.style[this.view.cssTransform]=[d.transformTranslate(h.pxify(this.x*o),h.pxify(this.y*o)),d.transformRotate(this.view.state.Rotation+"deg"),d.transformScale(this.view.state.ScaleX/100,this.view.state.ScaleY/100)].join(" "),this.dropTarget=this.getDropTarget("drag"),l.transformUpdated(this.view),this.hasMoved||(i=n&&n.el,null!=s.reparentChild&&s.reparentChild(s.getSlide()),this.params.ondragstart(this,this.dropTarget),this.hasMoved=!0),this.params.ondrag(this,this.dropTarget),!n||this.dropTarget&&n===this.dropTarget||this.params.ondropleave(this,n),this.dropTarget&&(n===this.dropTarget&&i!==this.dropTarget.el||this.params.ondropenter(this,this.dropTarget),this.params.ondropdrag(this,this.dropTarget))},release:function(){this.hasMoved&&(this.contain(),this.params.setPosition&&this.params.setPosition(this.x,this.y),this.dropTarget=this.getDropTarget("drop"),null!=this.dropTarget&&this.params.ondrop(this,this.dropTarget),this.params.ondragend(this,this.dropTarget),null!=this.dropTarget&&this.relativeView.props.model.executePlayerEvent("ondragconnect"))},onGrabMouse:function(t){this.isMousedDown||(this.isMousedDown=!0,this.grab(t.clientX,t.clientY),f("mousemove",this.onMoveMouse),f("mouseup",this.onReleaseMouse),t.preventDefault())},onGrabTouch:function(t){var e=t.changedTouches[0];this.touchId=e.identifier,this.grab(e.clientX,e.clientY),t.preventDefault()},onMoveMouse:function(t){this.move(t.clientX,t.clientY),t.preventDefault()},onMoveTouch:function(t){var e=t.changedTouches[0];this.touchId===e.identifier&&(this.move(e.clientX,e.clientY),t.preventDefault())},onReleaseMouse:function(){this.isMousedDown=!1,this.release(),this.view.props.model.setTransformDirty(),this.hasMoved||"textinput"!==this.view.props.model.get("kind")||this.view.accShadowView.takeFocus(),g("mousemove",this.onMoveMouse),g("mouseup",this.onReleaseMouse)},onReleaseTouch:function(){this.release()},hasModalAbove:function(){var t=h.getPath(this,"view.props.model.getLayer");return null!=t&&t.collection.hasModalLayerAbove(t)},getDropTarget:function(t){if(!this.hasModalAbove())return this.params.getDropTarget?this.params.getDropTarget(this,v,t):e(this,v)},getPosition:function(){return{x:this.x,y:this.y}}});function S(t,e){this.el=t,this.params=e,v.push(this)}return c.extend(S.prototype,{getBounds:function(){return this.el.getBoundingClientRect()},getZIndex:function(){return parseInt(this.el.style.zIndex)},unregister:function(){c.remove(v,this)}}),{DraggableHelper:n,DroppableHelper:S,util:{getClosestScrollInnard:function(t){return h.getPath(t.props.model.getClosestAncestorByKind("scrollarea"),y)},areOverlapping:s,unionArea:a,getDropTargetByOverlap:e,sortByZIndexReverse:i,getRegisteredDroppables:function(){return v}}}}.call(e,b,e,t))||(t.exports=i)},function(t,e,l){"use strict";var i;void 0===(i=function(t){var e,i=l(7),n=l(480),s=l(90),r=DS._,o=DS.Chunk,a=DS.events;return i.extend({model:n,subscriptions:((e={})[a.player.RESET]="resetValues",e),initialize:function(){this.getResumeDataOrReturn=r.partial(s.meetConditionOrReturn,this,this.shouldGetResumeData)},addVariable:function(t,e){return this.push(r.extend({},{resume:!0},t),{parent:e})},resetValues:function(){this.invoke("resetValue")},shouldGetResumeData:function(){return this.filter(s.isResumable).some(function(t){return!t.hasInitValue()})},getResumeData:function(){this.booleans=[];var t=this.filter(s.isResumable).reduce(this.encodeVariable.bind(this),"");return o.create(this.encodeBooleans())+t},encodeVariable:function(t,e){return e.isBoolean()?this.booleans.push(e.value()):t+=e.getEncodedValue(),t},encodeBooleans:function(){for(var i,t,e="";this.booleans.length;)i=1,t=this.booleans.splice(0,6).reduce(function(t,e){return t+=e*i,i*=2,t},0),e+=o.toUnsignedString64(t);return e},setResumeData:function(t){var e="";if(0<t.length){var i=new o({fullString:t}),n=this.convertBoolStringToArray(i.encodedString()),r=this.filter(s.isResumable);e=i.remainder(),r.forEach(function(t){t.isBoolean()?t.value(n.shift(),{silent:!0}):(i=i.reChunk(),t.setEncodedValue(i.encodedString()),e=i.remainder())})}return e},convertBoolStringToArray:function(t){return t.split("").reduce(function(t,e){for(var i=o.fromUnsignedString64(e),n=1;n<=32;)t.push(!!(i&n)),n*=2;return t},[])}})}.call(e,l,e,t))||(t.exports=i)},,,function(t,e,i){"use strict";var n,x=function(t,e){if(Array.isArray(t))return t;if(Symbol.iterator in Object(t))return function(t,e){var i=[],n=!0,r=!1,s=void 0;try{for(var o,a=t[Symbol.iterator]();!(n=(o=a.next()).done)&&(i.push(o.value),!e||i.length!==e);n=!0);}catch(t){r=!0,s=t}finally{try{!n&&a.return&&a.return()}finally{if(r)throw s}}return i}(t,e);throw new TypeError("Invalid attempt to destructure non-iterable instance")};void 0===(n=function(t){function s(t){var e,i,n,r=(t.props.model.getCurrentStateData()||{}).html5data||{};return null!=r.mask?{canvas:(i=a.buildImage(r.mask,r.xPos,r.yPos,r.width,r.height)).canvas,bb:i.bb,sw:0}:{canvas:e=document.createElement("canvas"),bb:(n=l(e,t.find("svg").parentNode.innerHTML.replace(g,"").replace(v," ").replace(m,"").replace(y,""),{col:"#ff0000",winScale:t.props.winScale})).bb,sw:n.sw}}function o(t){var e=t.props.model,i=e.getSlide().id,n=e.absoluteId+t.state.ObjectState,r=(b[i]||{})[n];return null!=r?r:(null==b[i]&&(b[i]={}),b[i][n]=s(t),b[i][n])}function h(t){return null!=t.getClosestAncestorByKind("expandinglabel",!0)}var a=i(307),c=i(11),l=i(308),d=DS._,p=DS.constants,u=DS.utils,f=DS.TransMatrix,g=/xlink\:href="(.*?)"/g,m=/data-reactid="(.*?)"/g,v=/&nbsp;/g,y=/xmlns:(.*?)=".*?" \1:/g,S={data:[0,0,0,0]},b={},n={svgHit:function(t,e){var i=o(t),n=i.bb.getBounds(e),r=i.sw/2;return n[0]-=r,n[1]-=r,n[2]+=r,n[3]+=r,n},groupHit:function(s,o){var t=s.props.model,a=t.isStateGroupSlideObject&&t.getIsExpandingLabel();return d.reduce(s.allRefs,function(t,e){var i=e.currView,n=c.getRelativeMatrix(i,s,o),r=w.getBounds(i,n);return a&&h(e)||r.every(isNaN)||(t[0]=Math.min(t[0],r[0]),t[1]=Math.min(t[1],r[1]),t[2]=Math.max(t[2],r[2]),t[3]=Math.max(t[3],r[3])),t},[1/0,1/0,-1/0,-1/0])},rectHit:function(t,e){var i=t.props.model.getCurrentStateMetrics(),n=i.xPos,r=i.yPos,s=n+i.width,o=r+i.height,a=[e.transformPoint(n,r),e.transformPoint(s,r),e.transformPoint(n,o),e.transformPoint(s,o)];return[Math.min(a[0].x,a[1].x,a[2].x,a[3].x),Math.min(a[0].y,a[1].y,a[2].y,a[3].y),Math.max(a[0].x,a[1].x,a[2].x,a[3].x),Math.max(a[0].y,a[1].y,a[2].y,a[3].y)]},slideHit:function(t){return[0,0,t.props.model.get("width"),t.props.model.get("height")]}},e={svgHit:function(t){return o(t).canvas},groupHit:function(t){var e=w.getLocalRotatedBounds(t,0),i=w.getBounds(t),n=Math.round(i[0]),r=Math.round(i[1]),s=Math.ceil(e[2]-e[0]),o=Math.ceil(e[3]-e[1]),a=document.createElement("canvas"),l=a.getContext("2d"),u=t.props.model,c=u.isStateGroupSlideObject&&u.getIsExpandingLabel();return a.width=s,a.height=o,l.translate(-n,-r),d.forEach(t.allRefs,function(t){c&&h(t)||!t.currView.trulyVisible||w.drawToTarget(t.currView,l)}),l.translate(n,r),a},rectHit:function(t){var e=t.props.model.getCurrentStateMetrics(),i=document.createElement("canvas"),n=i.getContext("2d");return i.width=e.width,i.height=e.height,n.fillStyle="#ff0000",n.fillRect(0,0,i.width,i.height),i},slideHit:function(){return null}},w={getImageData:function(t,e,i,n,r){return u.isNumeric(e)&&u.isNumeric(i)&&u.isNumeric(n)&&u.isNumeric(r)?t.getImageData(e,i,n,r):S},getBounds:function(t,e){return e=e||c.getMatrix(t),n[t.props.model.getHitType()](t,e)},getGlobalBounds:function(t){var e=this.getBounds(t),i=x(e,4),n=i[0],r=i[1],s=i[2],o=i[3],a=t.props.model.getSlide().currView,l=c.localPtToGlobal(a,n,r),u=c.localPtToGlobal(a,s,o);return[l.x,l.y,u.x,u.y]},getLocalRotatedBounds:function(t,e){var i=(new f).rotate(e,t.state.rotateXPos,t.state.rotateYPos);return n[t.props.model.getHitType()](t,i)},getCanvas:function(t){return e[t.props.model.getHitType()](t)},drawToTarget:function(t,e){var i,n=t.props.model,r=c.getMatrix(t)||new f,s=t.props.model.getHitType(),o=null!=n.getCurrentStateMetrics?n.getCurrentStateMetrics():{xPos:0,yPos:0},a=null==o.mask?o.strokewidth:0,l=o.xPos-a,u=o.yPos-a;e.save(),e.transform(r.a,r.c,r.b,r.d,r.tx,r.ty),s===p.SLIDE_HIT||s===p.RECT_HIT?(i=w.getLocalRotatedBounds(t,0),e.fillStyle="#ff0000",e.fillRect(i[0],i[1],i[2]-i[0],i[3]-i[1])):(s===p.GROUP_HIT&&(i=w.getLocalRotatedBounds(t,0),l=Math.round(i[0]),u=Math.round(i[1])),e.drawImage(w.getCanvas(t),l,u)),e.restore()},clearBitmapCache:function(){b={}},clearSlideCache:function(t){b[t]=null}};return w}.call(e,i,e,t))||(t.exports=n)},function(t,e,m){"use strict";var i;void 0===(i=function(t){function i(t){if(t["font-family"])if(Array.isArray(t["font-family"])){var e=t["font-family"];t.style={fontFamily:e.map(l.doubleQuote).concat(a.last(e)).join(",")},delete t["font-family"]}else t["font-family"]=l.doubleQuote(t["font-family"]);return t}function n(t){return u.isTspanNode(t)&&(t.children=t.children.map(function(t){return t.replace(/\s/g," ")})),t}var e=m(0),r=m(2),s=m(40),o=m(136),a=DS._,l=DS.utils,u=DS.svgUtils,c=DS.detection,h=DS.vendorOverrides,d=DS.globalEventHelper,p=d.addWindowListener,f=d.removeWindowListener,g=null!=h.removeCharPositions;return e.createClass({displayName:"VectorTextItem",mixins:[r],componentWillMount:function(){g&&(p("beforeprint",this.beforePrint),p("afterprint",this.afterPrint))},componentWillUnmount:function(){g&&(f("beforeprint",this.beforePrint),f("afterprint",this.afterPrint))},getInitialState:function(){return{printing:!1}},addShadow:function(t){return!c.browser.isEdge&&this.props.isShadow&&u.isTspanNode(t)&&(t.filter="url(#text-shadow)",t.fill="rgba(0, 0, 0, 0.2)"),t},template:function(){var t=u.svgPrefix(this.props.commandsetId),e=s.get(this.props.pathLib,t);return u.transformNodeConfig(a.compose(n,i,this.addShadow,this.state.printing&&g?h.removeCharPositions:a.identity),e),o.createSvg(e)},beforePrint:function(){this.setState({printing:!0})},afterPrint:function(){this.setState({printing:!1})}})}.call(e,m,e,t))||(t.exports=i)},function(t,e,s){"use strict";var i;void 0===(i=function(t){var e=s(0),i=s(2),n=DS.vendorOverrides,r=DS.utils;return e.createClass({displayName:"LinearBackgroundGradient",mixins:[i],fill:function(){return this.props.fill||this.props.layerModel.background().fill},stopPct:function(t){return r.stopPct(t.stop)},stopProps:n.stopColorProps||function(t){return{stopColor:r.rgbify(t.rgb),stopOpacity:r.opacify(t.alpha)}}})}.call(e,s,e,t))||(t.exports=i)},function(t,e,V){"use strict";var i,N=function(t,e){if(Array.isArray(t))return t;if(Symbol.iterator in Object(t))return function(t,e){var i=[],n=!0,r=!1,s=void 0;try{for(var o,a=t[Symbol.iterator]();!(n=(o=a.next()).done)&&(i.push(o.value),!e||i.length!==e);n=!0);}catch(t){r=!0,s=t}finally{try{!n&&a.return&&a.return()}finally{if(r)throw s}}return i}(t,e);throw new TypeError("Invalid attempt to destructure non-iterable instance")};void 0===(i=function(t){function i(t){return g.pluck(t.events(),"kind").map(L)}function n(t,e){var i,n=t.currView;return null==n||null==n.tweenedConfig?((i=t.getPlayerPropsRaw()).ScaleX/=100,i.ScaleY/=100,(new x).adjustByViewProps(i)):e?n.tweenedConfig.matrix.copy():n.tweenedConfig.matrix}var e=V(22),r=V(385),s=V(85),o=V(139),a=V(2),l=V(145),u=V(0),c=(V(10),V(17)),h=V(56),d=V(53),p=V(45),f=V(11),g=DS._,m=DS.windowManager,v=DS.detection,y=DS.dom,S=DS.events,b=DS.utils,w=DS.svgUtils,x=DS.TransMatrix,P=DS.vendorOverrides,E=(DS.keyManager,DS.focusManager),C=DS.TweenLite,T={VectorSlideObject:V(58),ButtonSlideObject:V(393),PlaceHolderSlideObject:V(394),GroupingSlideObject:V(395),StateGroupSlideObject:V(396),ImageSlideObject:V(397),WebObjectSlideObject:V(400),ScrollAreaSlideObject:V(401),ExpandingLabelSlideObject:V(402),DropareaSlideObject:V(404),DragitemSlideObject:V(405),TextInputSlideObject:V(406),VideoSlideObject:V(407),DropListSlideObject:V(408),SequenceCtrlSlideObject:V(410),SlideFrameSlideObject:V(411),ThreeSixtyImageSlideObject:V(146)},D=/\n/g,A={vectorshape:"Vector",button:"Button",objgroup:"Grouping",shufflegroup:"Grouping",image:"Image",webobject:"WebObject",stategroup:"StateGroup",scrollarea:"ScrollArea",expandinglabel:"ExpandingLabel",textinput:"TextInput",droparea:"Droparea",dragitem:"Dragitem",video:"Video",droplist:"DropList",sequencectrl:"SequenceCtrl",slideframe:"SlideFrame",threesixtyimage:"ThreeSixtyImage"},R={vectorshape:"vectorData.altText",scrollarea:"vectorData.altText",video:"videodata.altText",droplist:"textdata.altText",button:"textdata.altText",expandinglabel:"vectorData.altText",image:"imagedata.altText"},I=["release","press","doubleclick","rightrelease","rightpress"],_=["releaseoutside","rollover","rollout"],k=P.handleWillChange||g.noop,M={image:"img",radio:"radio",checkbox:"checkbox",button:"button",slider:"slider",dial:"slider"},O={button:"button"},L=function(t){return t.replace(/^on/,"")};return u.createClass({displayName:"SlideObject",initialVisibility:!1,mixins:[a,e,r,o,l],shortEvents:{model:{show:"showObject",hidden:"hideObject",getMousePosition:"updateMousePosition",moveTo:"moveTo",shown:"updateDecorators"}},componentWillMount:function(){var t,e;this.key=g.uniqueId("slideobject"),this.isObscurable=this.props.model.isObscurableBySelf(),this.latestEvent=null,this.innardConfigs={vectorshape:{textHit:g.partial(this.textEvent,"onlinkrelease"),textOver:g.partial(this.textEvent,"onlinkrollover"),textOut:g.partial(this.textEvent,"onlinkrollout")}},t=T[e=this.props.model,(A[e.kind()]||"PlaceHolder")+"SlideObject"],this.slideObjectInnard=t,this.setupVariableRefs(),this.setupShapeMask()},componentDidMount:function(){this.getAllRefs().registerEvents(),this.getPlayerProp("MouseOver")&&!this.isMousedOver()&&(this.triggerEvent({type:"rollout"}),this.setPlayerProp("MouseOver",!1)),this.renderShapeMask(),null!=this.addAccEl&&this.addAccEl(),"swirl"===this.props.model.get("markerType")&&(this.markerAnimationTween=C.to(this.refs.markerAnimation,.6,{rotation:360,ease:"none",onComplete:function(){this.markerAnimationTween.restart()}.bind(this)})),this.clearShowFns()},componentWillUpdate:function(t,e){this.state.ObjectState!==e.ObjectState&&(this.compareStateAspects(e)&&(this.key=g.uniqueId("slideobject")),this.setupVariableRefs())},componentDidUpdate:function(t,e){this.renderShapeMask(),e.RawXPos===this.state.RawXPos&&e.RawYPos===this.state.RawYPos||f.setMatrixDirty(this),null!=this.accShadowView&&this.accShadowView.onStateChanged(e,this.state)},componentWillUnmount:function(){null!=this.stopListeningToVarChanges&&this.stopListeningToVarChanges(),(this.allRefs=null)!=this.shapeMask&&(this.shapeMask.off(S.tween.UPDATE,this.renderShapeMask),this.props.model.off(S.tween.UPDATE,this.renderShapeMask)),null!=this.markerAnimationTween&&this.markerAnimationTween.kill()},compareStateAspects:function(t){var e,i,n=!1;return 0<(this.props.model.imagelib()||[]).length&&(e=(this.props.model.getCurrentStateData()||{}).html5data||{},null!=(i=(this.props.model.getStateFromName(t.ObjectState)||{}).html5data||{}).height&&null!=i.width&&null!=e.height&&null!=e.width&&(n=i.height/i.width!=e.height/e.width)),n},getInnardConfigs:function(){return g.extend({ref:"innard",key:this.key,model:this.props.model,parent:this,playerProps:this.state,setPlayerProp:this.setPlayerProp,onScrollFocus:this.props.onScrollFocus,onBeforeScrollFocus:this.props.onBeforeScrollFocus,isInnard:!0,tabIndexDisabled:this.props.tabIndexDisabled,winScale:this.props.winScale,slideFrame:this.props.slideFrame,checkElso:this.props.checkElso,slideVisible:!!this.props.slideVisible,onElsoAction:this.props.onElsoAction,addAccEl:this.props.addAccEl},this.innardConfigs[this.props.model.kind()]||{},this.props.topOffset?{topOffset:this.props.topOffset}:{})},getAllRefs:function(){var t=this.findAllComponents("SlideObject");return this.allRefs=g.reject(t,function(t){return t.props.model.isGroupingSlideObject}).map(function(t){return t.props.model}),this},registerEvents:function(){var t=this.getRegisterableEvents();return g.forEach(t,function(t){this.registerEvent(t,this.triggerEvent)}.bind(this)),h.registerCollisions(this.props.model),this},setupVariableRefs:function(){var t,e=R[this.props.model.kind()],i=e+"OverridesText";this.accessibleTextTemplate=null!=e?b.getPath(this.props.model.getCurrentStateData(),e):this.props.model.get("altText");var n=null!=e?b.getPath(this.props.model.getCurrentStateData(),i):this.props.model.get("altTextOverridesText");this.setState({altTextOverridesText:n}),t=d.parseTemplate(this.accessibleTextTemplate),this.updateVarText=t.updateString,this.updateAccessibleText(),this.stopListeningToVarChanges=t.addListeners(this.props.model,this.updateAccessibleText)},setupShapeMask:function(){var t=this.shapeMask=this.props.model.getShapeMask();return null!=t&&(t.isShapeMask=!0,this.props.model.isShapeMasked=!0,t.on(S.tween.UPDATE,this.renderShapeMask),this.props.model.on(S.tween.UPDATE,this.renderShapeMask)),this},renderShapeMask:function(){if(null!=this.shapeMask){var t=n(this.shapeMask),e=n(this.props.model,!0);this.applyShapeMask(t,e)}return this},applyShapeMask:function(t,e){var i=e.invert().append(t),n=this.shapeMask,r=n.prop("width"),s=n.prop("height"),o=i.transform(0,0),a=i.transform(r,s),l=[o.y,a.x,a.y,o.x].map(b.pxify);return null!=this.el&&(this.el.style.clip=["rect(",l.join(","),")"].join("")),this},updateDecorators:function(){this.callLifeCycleEvent("onAfterShow")},moveTo:function(t,e){this.setPlayerProp({RawXPos:t,RawYPos:e})},updateMousePosition:function(t){var e=m.getCurrentWindow().getCurSlide();this.props.model.adjustVariables({name:t.xvar.value,value:e.mouseX},{name:t.yvar.value,value:e.mouseY})},updateFromTween:function(){var t;return null!=this.tweenedConfig&&(t=null!=this.animationOverride?this.animationOverride.adjustProps(g.clone(this.tweenedConfig.props)):this.tweenedConfig.props,null!=this.decorators.draggable&&this.decorators.draggable.updateAfterTween(g.pick(t,"RawXPos","RawYPos")),this.setPlayerProp(t)),this},applyStylesDirectly:function(){g.extend(this.el.style,this.getStyles())},showObject:function(){this.updateTrueVisibility(!0),this.htmlReady(function(){this.props.hideShowCallback&&this.props.hideShowCallback(),this.isMounted()&&c.transformUpdated(this,!0)}.bind(this))},hideObject:function(){this.htmlReady(function(){this.props.hideShowCallback&&this.props.hideShowCallback(),this.isMounted()&&c.transformUpdated(this,!0)}.bind(this)),this.updateTrueVisibility(!1)},getRegisterableEvents:function(){var t=g.intersection(g.keys(s),i(this.props.model)),e=g.contains(t,"rollover");return e!==g.contains(t,"rollout")&&(e?t.push("rollout"):(t.push("rollover"),e=!0)),e&&(t=g(t).without("rollover").unshift("rollover").value()),t},shouldFireEvent:function(t,e){var i=!0,n=this.refs.innard;return null!=n&&g.isFunction(n.isClickDefAllowed)&&(i=n.isClickDefAllowed(e.target,t)),!this.dragging&&i&&(!g.contains(_,t)||this.latestEvent!==t)},triggerEvent:function(t){var e,i=t.type;this.state.Enabled&&(e=(e=t.origEvent)||t,this.shouldFireEvent(i,e)&&("rollover"===i&&this.setPlayerProp("MouseOver",!0),"press"===i&&v.device.isMobile&&this.el.focus(),this.latestEvent=i,this.props.model.executePlayerEvent("on"+i),"rollout"===i&&this.setPlayerProp("MouseOver",!1)))},cursorByType:function(){var t=this.props.model;return t.isDraggable()||t.isZoomable()||t.isWebObject()||t.isSlideable()},showCursor:function(){return!this.props.model.isCorrectIncorrectReview()&&!1!==this.props.model.get("useHandCursor")&&(!g(I).intersection(i(this.props.model)).isEmpty()||this.cursorByType())},cursorClass:function(){return this.state.Enabled?this.showCursor()?"cursor-hover":"":"cursor-default"},textEvent:function(t,e){this.props.model.executeFilteredPlayerEvent(function(t){return t.triggerid===e},t)},getDepth:function(){var t=this.props.model;return t.isKind("shufflegroup")?null:t.prop("depth")},getRotation:function(){return null!=this.tweenedConfig?this.tweenedConfig.props.Rotation:this.props.model.get("rotation")},getPosition:function(){return null!=this.tweenedConfig?{x:this.tweenedConfig.props.RawXPos,y:this.tweenedConfig.props.RawYPos}:{x:this.props.model.playerProps.get("RawXPos"),y:this.props.model.playerProps.get("RawYPos")}},getStyles:function(){var t,e=this.props.winScale,i=(this.getGlobalRotation(),{xPos:"xOffset",yPos:"yOffset"}),n=this.props.model.getCurrentStateData(),r=null!=n&&null!=n.html5data,s=this.props.model.get("cliptobounds"),o=this.props.model.hasVarText(),a=function(t){return!r||s||o?this.getPath("props.model."+(i[t]||t)):n.html5data[t]}.bind(this);return t={zIndex:this.getDepth(),width:a("width")*e,height:a("height")*e,opacity:b.pctToDec(this.state.Alpha)},s&&(t.overflow="hidden"),this.props.model.isKind("shufflegroup")||(t[this.cssTransformOrigin]=[this.state.rotateXPos*e,"px ",this.state.rotateYPos*e,"px"].join(""),t[this.cssTransform]=this.getPositioningTransform()),this.props.model.isTweenable()&&k(t),t},getPositioningTransform:function(){function t(t){return b.pxify(Math.round(t*l))}var e=this.state,i=e.RawXPos,n=e.RawYPos,r=e.Rotation,s=e.ScaleX,o=e.ScaleY,a=this.getGlobalRotation(),l=this.props.winScale,u=0!==a&&s!==o;return g.compact([w.transformTranslate(t(i),t(n)),w.transformRotate(r+"deg"),u?w.transformRotate(-a+"deg"):"",w.transformScale(s/100,o/100),u?w.transformRotate(a+"deg"):"",this.getTransformZ()]).join(" ")},getGlobalRotation:function(){for(var t=this.props.model,e=0;t;)t.isSlideObject&&(e+=t.playerProps.get("Rotation")),t=t.parent;return e},getTransformZ:function(){var t=this.props.model.getSlide();return!v.browser.isChrome||null==t||t.hasVideoAssets()&&t.hasZoomRegion()?P.transformZ:""},hasElsoMethod:function(){return g.isFunction(this.props.checkElso)},getAccessibleText:function(){return(this.state.accessibleText||"").replace(D," ")},updateAccessibleText:function(){this.setState({accessibleText:this.updateVarText(this.props.model)})},getAriaRole:function(){var t=this.props.model.get("accType"),e=M[t];return null!=e?e:O[this.props.model.kind()]||null},isAccTypeText:function(){return"text"===this.props.model.get("accType")},getAriaLabel:function(){return this.isAccTypeText()?null:this.getAccessibleText()||""},getIsAriaChecked:function(){var t=this.getAriaRole(),e=this.props.model.getCurrentStateData();return"radio"!==t&&"checkbox"!==t||null==e?null:0<(16&e.accState)},isFocusable:function(){var t=this.props.model,e=t.get("tabEnabled"),i=t.prop("tabIndex"),n=t.isKind("slideframe");return e&&0<=i&&!n},getTabIndex:function(){return this.props.model.get("tabEnabled")&&!this.props.tabIndexDisabled&&"textinput"!==this.props.model.kind()?"0":"-1"},getFocusTarget:function(){var t=this.refs.innard;return this.isFocusable()?this:null!=t.getFocusTarget?t.getFocusTarget():void 0},getLayer:function(){return this.parentLayer=this.parentLayer||y.closest(this.el,function(t){return t.classList.contains("slide-layer")}),this.parentLayer},isMousedOver:function(){var t=this.el.getBoundingClientRect();return b.pointInRect(y.mouseX,y.mouseY,[[t.left,t.top],[t.width,t.height]])},clearShowFns:function(){var t,e=this.props.model;if(!g.isEmpty(e.showFns))for(;t=e.showFns.shift();)t.call(e)},updateFocus:function(){var t=this.props.model,e=t.getLayer().currView,i=this.el.getBoundingClientRect();if(t.isSlideable()){var n=p.getGlobalBounds(this),r=N(n,4);i={left:r[0],top:r[1],right:r[2],bottom:r[3]}}var s=b.getRectIntersection(i,e.el.getBoundingClientRect());s&&E.setFocusRectOn(this.el,s)},onMouseUp:function(t){this.giveAccFocus(t)},addAccEl:function(){this.props.addAccEl&&this.props.addAccEl(this.props.model)},giveAccFocus:function(t){null!=this.accShadowView&&(this.accShadowView.takeFocus(),null!=t&&t.stopPropagation())}})}.call(e,V,e,t))||(t.exports=i)},function(t,e,c){"use strict";var i;void 0===(i=function(t){function l(){return n.capabilities.hasAudioApi?e:i}var e=c(137),i=c(442),n=DS.detection,r=DS.pubSub,s=DS.events,u=DS.slidesController,o={};r.on("nextSlide:requesting",function(){o={}}),r.on(s.main.PREPARE_AUDIO,function(t){n.device.isMobile&&a.prepare(t)});var a={prepare:function(a){return new Promise(function(t){var e,i,n,r,s=!1,o=a.assetLib();o.hasType("audio")?(e=l()).prepare(function(){e.checkNeedsApproval()&&(r=u.getSlide(u.getEntrypoint()),s=null==r||(i=a.slideMap(),n=r.fullId(),i.getRefById(n).assetIds().some(function(t){return"audio"===o.findWhere({id:t}).type()}))),t(s)}):t(!1)})},loadUrl:function(t,e){if(null!=o[e])return o[e].load(),o[e];var i=new(l())(t);return(o[e]=i).load(),i}};return a}.call(e,c,e,t))||(t.exports=i)},function(t,e,o){"use strict";var i;void 0===(i=function(t){var e=o(23),s=DS._,i=DS.utils.createSuper(e),n=i("resolveables").concat(["objects"]),r=s.defaults({groupObjects:!0},i("abilities"));return e.extend({resolveables:n,abilities:r,isGroupingSlideObject:!0,resolvers:{objects:function(t,e){return e.findNestedObject(t)}},getCorrectBounds:function(t,e){var i=t.getBounds(),n=t.prop("RawXPos"),r=t.prop("RawYPos");return s.extend({left:n,right:n+i.width,top:r,bottom:r+i.height,idx:e},s.pick(i,"height","width"))},killEverything:function(){i("killEverything"),this.objects().invoke("killEverything")}})}.call(e,o,e,t))||(t.exports=i)},,function(t,e,i){"use strict";var n,s=function(t,e){if(Array.isArray(t))return t;if(Symbol.iterator in Object(t))return function(t,e){var i=[],n=!0,r=!1,s=void 0;try{for(var o,a=t[Symbol.iterator]();!(n=(o=a.next()).done)&&(i.push(o.value),!e||i.length!==e);n=!0);}catch(t){r=!0,s=t}finally{try{!n&&a.return&&a.return()}finally{if(r)throw s}}return i}(t,e);throw new TypeError("Invalid attempt to destructure non-iterable instance")};void 0===(n=function(t){function i(t){var e=t.split(".").map(function(t){return parseInt(t)}),i=s(e,4);return{major:i[0],minor:i[1],build:i[2],revision:i[3]}}var n=DS._,r=/ version: ([0-9]+.*)+ /;return{major:0,minor:0,build:0,revision:0,init:function(){var t,e;this.version=(t=n.first(n.filter(document.head.childNodes,function(t){return t.nodeType===t.COMMENT_NODE&&r.test(t.nodeValue)}))||{nodeValue:" version: 0.0.0.0 "},e=r.exec(t.nodeValue),i(e[1])),this.fixThemeName().addVideoPen().addFontAnalyticsNodes()},setDataVersion:function(t){this.version=i(t)},parseParams:function(){if(null!=window.globals.parsedParams)return window.globals.parsedParams;for(var t,e=window.location.search.substr(1).split("+").join(" "),i={},n=/[?&]?([^=]+)=([^&]*)/g;t=n.exec(e);)i[decodeURIComponent(t[1]).trim()]=decodeURIComponent(t[2]).trim();return window.globals.parsedParams=i},fixThemeName:function(){return null!=window.globals.themeName&&"null"!==window.globals.themeName||(window.globals.themeName="classic"),this.isClassic="classic"===window.globals.themeName,this},addVideoPen:function(){if(null==document.getElementById("video-pen")){var t=document.createElement("div");t.id="video-pen",t.classList.add("offscreen"),document.body.appendChild(t)}return this},addFontAnalyticsNodes:function(){if(null==document.getElementById("font-test")){var t=document.createElement("div");t.id="font-test",t.setAttribute("style","position: fixed; left: -1000px; top: 0;"),t.setAttribute("aria-hidden",!0),t.innerHTML='\n          <svg height="100" width="100" viewBox="0 0 100 100" focusable="false">\n            <text style="font-family: DS_TEST_CHARSET, sans-serif" y="20">\n              <tspan color="black" id="font-test-download">M</tspan>\n            </text>\n            <text style="font-family: sans-serif" y="40">\n              <tspan color="black" id="font-test-default">M</tspan>\n            </text>\n          </svg>',document.body.appendChild(t)}return this},hasPatternImageFlag:function(){return 3<=this.version.major&&11<=this.version.minor}}}.call(e,i,e,t))||(t.exports=n)},function(t,e,i){"use strict";var n;void 0===(n=function(t){function c(t){return h.isNumber(t)?e.fix(t,2):t}function l(t){return r.reduce(function(t,e){return t.replace(e.find,e.replace)},t)}function u(t,e){var i,n,r,s,o,a,l=t.replace(g,""),u=d.resolvePath(l,e,{optional:!0});return u||-1<l.search(p)?(n=d.isPropRef(l)?(i=function(t){return c(d.resolvePath(l,t))},s=l.split("."),o=h.initial(s).join("."),a=h.last(s).replace(f,""),function(t,e){var i=d.resolvePath(o,t).playerProps,n="change:"+a;return i.on(n,e),function(){i.off(n,e)}}):(i=function(){return c(u.value())},r=u,function(t,e){return r.on("change",e),function(){r.off("change",e)}}),{builder:i,on:n}):{builder:h.constant(t)}}var h=DS._,e=DS.utils,d=DS.resolver,i=/(%[^%^\^^\s]+%)/g,p=/\.\$/g,f=/^\$/,g=/%/g,n=/\s+$/g,r=[{find:/\^%\^/g,replace:"%"},{find:/\^\^/g,replace:"^"}];return{parseTemplate:function(t,r){if(null==t)return{updateString:h.constant(""),addListeners:h.constant(h.noop)};var e=t.split(i),s=[],o=[],a={};return e.length<=1?{updateString:h.constant(l(t)),addListeners:h.constant(h.noop)}:(e.forEach(function(t,e){var i,n;e%2==1?(n=(i=u(t,r)).on,s.push(i.builder),null!=n&&null==a[t]&&(a[t]=!0,o.push(n))):h.isEmpty(t)||s.push(h.constant(l(t)))}),{hasVars:!0,updateString:function(e){return t=s.map(function(t){return t(e)}).join(""),(i=t.split("\n")).map(function(t,e){return e<i.length-1?t.replace(n,"")+"\r":t}).join("");var t,i},addListeners:function(e,i){var t=o.map(function(t){return t(e,i)});return function(){t.forEach(function(t){t()})}}})},splitTemplateOnTokens:function(t){if(null==t)return[t];var e=t.split(i);return e.length<=1?[t]:h.compact(e)}}}.call(e,i,e,t))||(t.exports=n)},function(t,e,i){"use strict";var n;void 0===(n=function(t){function l(t){return this instanceof l?t instanceof l?t:void(e.isArray(t)?(this.iterator=(i=t,function(){var t=i.length,e=0;return{next:function(){return e===t?{done:!0}:{value:i[e++],done:!1}}}}),this.arr=t):null!=t[Symbol.iterator]?this.iterator=t[Symbol.iterator].bind(t):this.iterator=t):new l(t);var i}var e=DS._;return l.empty=new l([]),l.isIterable=function(t){return e.isArray(t)||e.isFunction(t)||null!=t[Symbol.iterator]&&"string"!=typeof t},e.extend(l.prototype,{toArray:function(){if(null!=this.arr)return this.arr;var e=[];return this.forEach(function(t){e.push(t)}),this.arr=e},forEach:function(t){for(var e,i,n=this.iterator(),r=0,s=[];!(e=n.next()).done&&!1!==i;)i=t(e.value,r++,this),s.push(e.value);return new l(s)},map:function(n){return new l(function(){var e=this.iterator(),i=0;return{next:function(){var t=e.next();return t.done?{done:!0}:{value:n(t.value,i++,this),done:!1}}.bind(this)}}.bind(this))},filter:function(r){return new l(function(){var i=this.iterator(),n=0;return{next:function t(){var e=i.next();return e.done?{done:!0}:r(e.value,n++,this)?{value:e.value,done:!1}:t.call(this)}.bind(this)}}.bind(this))},some:function(i){var n=!1;return this.forEach(function(t,e){return!(n=!!i(t,e,this))}.bind(this)),n},flatten:function(){return new l(function(){var n=this.iterator(),r=[];return{next:function t(){var e=n.next(),i=e.value;return e.done?null==(n=r.pop())?{done:!0}:t.call(this):(l.isIterable(i)&&(i=new l(i)),i instanceof l?(r.push(n),n=i.iterator(),t.call(this)):e)}.bind(this)}}.bind(this))},concat:function(){var n=[this].concat(e.map(arguments,l));return new l(function(){var i;return{next:function t(){if(null==i){if(0===n.length)return{done:!0};i=n.shift().iterator()}var e=i.next();return e.done?(i=null,t()):e}}})},first:function(){return this.iterator().next().value},flatMap:function(a){return new l(function(){var r=this.iterator(),s=[],o=0;return{next:function t(){if(0<s.length){var e=s[s.length-1].next();return e.done?(s.pop(),t()):e}var i,n=r.next();return n.done?{done:!0}:(i=a(n.value,o++,this),l.isIterable(i)?(s.push(new l(i).iterator()),t()):{value:i,done:!1})}.bind(this)}}.bind(this))},reduce:function(t,e){var i,n=0,r=this.iterator();if(void 0===e&&(n++,(i=r.next()).done))throw new TypeError("Reduce of empty iterable with no initial value");for(;(i=r.next())&&!i.done;)e=t(e,i.value,n++,this);return e}}),l.prototype.compact=e.partial(l.prototype.filter,Boolean),l}.call(e,i,e,t))||(t.exports=n)},function(t,e,i){"use strict";var n;void 0===(n=function(t){var l=i(6),u=i(37),c=/\)([a-zA-Z])/g,h=/\)(\s?,\s?)/g,d=/\s(?=[a-z])/;return function(t){var e=this;this.Type={},this.Type.translate=function(t){this.p=l.CreatePoint(t),this.apply=function(t){t.translate(this.p.x||0,this.p.y||0)},this.unapply=function(t){t.translate(-1*this.p.x||0,-1*this.p.y||0)},this.applyToPoint=function(t){t.applyTransform([1,0,0,1,this.p.x||0,this.p.y||0])}},this.Type.rotate=function(t){var e=l.ToNumberArray(t);this.angle=new u("angle",e[0]),this.cx=e[1]||0,this.cy=e[2]||0,this.apply=function(t){t.translate(this.cx,this.cy),t.rotate(this.angle.toRadians()),t.translate(-this.cx,-this.cy)},this.unapply=function(t){t.translate(this.cx,this.cy),t.rotate(-1*this.angle.toRadians()),t.translate(-this.cx,-this.cy)},this.applyToPoint=function(t){var e=this.angle.toRadians();t.applyTransform([1,0,0,1,this.p.x||0,this.p.y||0]),t.applyTransform([Math.cos(e),Math.sin(e),-Math.sin(e),Math.cos(e),0,0]),t.applyTransform([1,0,0,1,-this.p.x||0,-this.p.y||0])}},this.Type.scale=function(t){this.p=l.CreatePoint(t),this.apply=function(t){t.scale(this.p.x||1,this.p.y||this.p.x||1)},this.unapply=function(t){t.scale(1/this.p.x||1,1/this.p.y||this.p.x||1)},this.applyToPoint=function(t){t.applyTransform([this.p.x||0,0,0,this.p.y||0,0,0])}},this.Type.matrix=function(t){this.m=l.ToNumberArray(t),this.apply=function(t){t.transform(this.m[0],this.m[1],this.m[2],this.m[3],this.m[4],this.m[5])},this.unapply=function(t){var e=this.m[0],i=this.m[2],n=this.m[4],r=this.m[1],s=this.m[3],o=this.m[5],a=1/(e*(s-0*o)-i*(r-0*o)+n*(0*r-0*s));t.transform(a*(s-0*o),a*(0*o-r),a*(0*n-i),a*(e-0*n),a*(i*o-n*s),a*(n*r-e*o))},this.applyToPoint=function(t){t.applyTransform(this.m)}},this.Type.SkewBase=function(t){this.base=e.Type.matrix,this.base(t),this.angle=new u("angle",t)},this.Type.SkewBase.prototype=new this.Type.matrix,this.Type.skewX=function(t){this.base=e.Type.SkewBase,this.base(t),this.m=[1,0,Math.tan(this.angle.toRadians()),1,0,0]},this.Type.skewX.prototype=new this.Type.SkewBase,this.Type.skewY=function(t){this.base=e.Type.SkewBase,this.base(t),this.m=[1,Math.tan(this.angle.toRadians()),0,1,0,0]},this.Type.skewY.prototype=new this.Type.SkewBase,this.transforms=[],this.apply=function(t){for(var e=0;e<this.transforms.length;e++)this.transforms[e].apply(t)},this.unapply=function(t){for(var e=this.transforms.length-1;0<=e;e--)this.transforms[e].unapply(t)},this.applyToPoint=function(t){for(var e=0;e<this.transforms.length;e++)this.transforms[e].applyToPoint(t)};for(var i=l.trim(l.compressSpaces(t)).replace(c,") $1").replace(h,") ").split(d),n=i.length,r=0;r<n;r++){var s=i[r].split("("),o=l.trim(s[0]),a=s[1].replace(")","");this.transforms.push(new this.Type[o](a))}}}.call(e,i,e,t))||(t.exports=n)},function(t,e,i){"use strict";var n;void 0===(n=function(t){function f(t){var e=t.getLayer(),i=e.parent;return{slideId:i.id,layerId:(e.isBaseLayer()?i:e).id}}function S(t,e){var i=f(t),n=i.slideId,r=i.layerId,s=t.getRelativeId(),o=a[n]&&a[n][r];return e&&(null==o&&(o={eventables:{},targets:{},relatives:{},lookup:{}},a[n]=a[n]||{},a[n][r]=o),null==o.eventables[s]&&(o.eventables[s]={sets:[],dirty:!1,eventStates:[]})),o}function b(n,t,r){function o(t){t.isCollideable=!0;var e=t.getRelativeId(),i=n.relatives[e];null==i&&(i=n.relatives[e]={}),(i=i||{})[r]=r}var e;if(t.isGroupingSlideObject&&!function t(e){var i,n,r=e.getChildren(),s=r.length;for(i=0;i<s;i++)n=r[i],o(n),n.isGroupingSlideObject&&t(n)}(t),s.test(r))for(e=t.parent;null!=e&&!e.isKind("slidelayer");)o(e),e=e.parent}var p=DS._,w=DS.resolver,i=DS.windowManager,g=DS.animationClock,s=/\./,a={},m=!1,v={};return{registerCollisions:function(t){t.collisionsCached||(t.collisionsCached=!0,null!=t.events()&&function(t){var e,i,n,r,s,o,a,l,u,c,h,d,p,f,g,m=t.events(),v=m.length,y={};for(s=0;s<v;s++)if("ononscreen"!==(p=(a=m[s]).kind)&&"onoffscreen"!==p||(a={kind:p="ononscreen"===p?"oncollisionstart":"oncollisionend",targets:["_currentSlide"],actions:a.actions}),"oncollisionstart"===p||"oncollisionend"===p)for(null==i&&(e=t.getRelativeId(),n=(i=S(t,!0)).eventables[e].sets,r=i.eventables[e].eventStates,t.isCollideable=!0,b(i,t,e)),l={lastHit:!1,event:a,targets:[]},r.push(l),c=(u=a.targets).length,o=0;o<c;o++)f=(h=w.resolvePath(u[o],t)).getRelativeId(),l.targets.push(h),null==y[f]&&(y[f]=!0,h.isCollideable=!0,b(i,h,f),null==(d=i.targets[f])&&(d=i.targets[f]={dirty:!1,sets:[]}),g={targetModel:h,eventableModel:t,lastCollision:!1,currCollision:!1},n.push(g),d.sets.push(g),null==i.lookup[e]&&(i.lookup[e]={}),i.lookup[e][f]=g)}(t))},getCollisionSets:function(t){if(t.isCollideable&&null!=t.currView){var e,i,n,r,s,o,a=[],l=t.getRelativeId(),u=S(t),c=u.relatives[l],h=u.eventables[l],d=u.targets[l];if(null!=h&&(a=h.sets,h.dirty=!1),null!=u.targets[l]&&(a=a.concat(d.sets),d.dirty=!1),null!=c)for(n=(e=Object.keys(c)).length,r=0;r<n;r++)i=e[r],s=u.eventables[i],o=u.targets[i],null!=s&&(a=a.concat(s.sets),s.dirty=!1),null!=o&&(a=a.concat(o.sets),o.dirty=!1);return p.uniq(a)}},getDirtyCollisionSets:function(){var t=i.getCurrentWindowSlide().id,e=v[t],s=[];return v={},p.forEach(e,function(t){var e,i,n,r;for(n=(e=Object.keys(t.eventables)).length,i=0;i<n;i++)r=e[i],t.eventables[r].dirty&&(t.eventables[r].dirty=!1,s.push.apply(s,t.eventables[r].sets));for(n=(e=Object.keys(t.targets)).length,i=0;i<n;i++)r=e[i],t.targets[r].dirty&&(t.targets[r].dirty=!1,s.push.apply(s,t.targets[r].sets))}),p.uniq(s)},markCollisionsDirty:function(t,e){if(t.isCollideable&&null!=t.currView){var i,n,r,s,o,a,l=f(t),u=l.slideId,c=l.layerId,h=t.getRelativeId(),d=S(t),p=d.relatives[h];if(null!=d.eventables[h]&&(d.eventables[h].dirty=!0),null!=d.targets[h]&&(d.targets[h].dirty=!0),null!=p)for(r=(i=Object.keys(p)).length,s=0;s<r;s++)n=i[s],o=d.eventables[n],a=d.targets[n],null!=o&&(o.dirty=!0),null!=a&&(a.dirty=!0);v[u]=v[u]||{},v[u][c]=d,m||(m=!0,g.requestAnimationFrame(function(){m=!1,e()},!0))}},getEventableLookupAndStates:function(t){var e=t.getRelativeId(),i=S(t),n=i.eventables[e];return{lookup:i.lookup[e],eventStates:n.eventStates}},clearHitStates:function(t){var e=a[t];p.forEach(e,function(t){var e,i,n,r,s,o,a,l,u;for(i=(e=Object.keys(t.eventables)).length,s=0;s<i;s++){for(n=e[s],a=(r=t.eventables[n].eventStates).length,o=0;o<a;o++)r[o].lastHit=!1;for(u=(l=t.eventables[n].sets).length,o=0;o<u;o++)l[o].lastCollision=!1}})},clearMapCache:function(){m=!(a={})},clearSlideCache:function(t){a[t]=null,v[t]=null}}}.call(e,i,e,t))||(t.exports=n)},function(t,e,V){"use strict";var i;void 0===(i=function(t){function e(t,e,i,n){this.view=t,this.secondaryView=n,this.model=this.view.props.model,this.isReverse=e,this.config=i,this.duration=i.duration,this.startTime=0,this.tweens=i.tweens,this.listenTo(this.model,{moveTo:this.updateDefaultPosition}),this.initialize(),this.handleMobileVideo()}var n=V(45),i=V(355),r=V(356),s=V(357),o=V(358),a=V(359),l=V(360),u=V(361),c=V(362),h=V(363),d=V(364),p=V(365),f=V(366),g=V(367),m=V(368),v=DS._,y=DS.utils,S=DS.TransMatrix,b=DS.dom,w=DS.svgUtils,x=DS.vendorOverrides,P=DS.errorManager,E=DS.cssPrefix,C=DS.detection,T=DS.Backbone,D=E.camelCase("transform"),A=["position","rotation","scale","skew","alpha","mask","colors"],R={position:"applyTranslation",scale:"applyScale",skew:"applySkew",rotation:"applyRotation",alpha:"applyAlpha",mask:"applyMask",colors:"applyColor"},I={checkerboard:i,circle:r,box:s,diamond:a,blinds:l,randombars:u,split:c,wheel:h,dissolve:d,plus:p,wipe:f,full:o,strips:g,wedge:m},_={right:{x:1,y:0},left:{x:-1,y:0},down:{x:0,y:1},up:{x:0,y:-1}},k={topleft:{x:0,y:0},topright:{x:1,y:0},bottomleft:{x:0,y:1},bottomright:{x:1,y:1}},M=["blinds","box","checkerboard","circle","clock","comb","diamond","dissolve","full","none","plus","randombars","split","strips","wedge","wheel","wipe","strips"],O=P.throwError("TweenHelper"),L=x.forceSingleRepaint||v.noop;return v.extend(e.prototype,T.Events,{initialize:function(){this.defaults=this.getDefaults()},handleMobileVideo:function(){C.deviceView.isMobile&&this.model.isKind("video")&&this.model.get("autoplay")&&(this.applyTweenedConfig=v.noop)},stepAnimation:function(t){this.isReverse&&(t=this.duration-t)<0&&(t=0),this.applyTweenedConfig(this.getTweenedConfig(t)),C.browser.isIE&&L(this.view.el)},totalTime:function(){return this.duration},delay:function(){return this.startTime},reset:function(){var t={matrix:new S,props:{},style:{}},e=this.view.props.winScale;t.props.ScaleX=this.defaults.scale.x,t.props.ScaleY=this.defaults.scale.y,t.props.RawXPos=this.defaults.position.x,t.props.RawYPos=this.defaults.position.y,t.props.Rotation=this.defaults.rotation.x,t.props.Alpha=this.defaults.alpha.x,t.matrix.translate(this.defaults.position.x*e,this.defaults.position.y*e),t.matrix.rotate(this.defaults.rotation.x,0,0),t.matrix.scale(y.pctToDec(this.defaults.scale.x),y.pctToDec(this.defaults.scale.y)),t.style.opacity=y.pctToDec(this.defaults.alpha.x),t.style[D]=t.matrix.toCssTransform(),this.applyTweenedConfig(t)},updateDefaultPosition:function(t,e){this.defaults.position.x=t,this.defaults.position.y=e},getDefaults:function(){return this.model.isSlideObject?this.getSlideObjectProps():this.getSlideOrLayerProps()},getSlideOrLayerProps:function(){var t,e,i=this.model.get("width"),n=this.model.get("height");return e={regPoint:{x:i/2,y:n/2},position:{x:0,y:0},scale:{x:100,y:100},rotation:{x:0},globalRotation:{x:0},size:{x:i,y:n},maskableOffset:{x:0,y:0},alpha:{x:100}},this.hasSecondary()&&(t=this.secondaryView.props.model,e.secondarySize={x:t.get("width"),y:t.get("height")}),e},hasSecondary:function(){return null!=this.secondaryView},getSlideObjectProps:function(){var t=this.model.playerProps,e=this.model.getCurrentStateMetrics();return{regPoint:{x:this.model.rotateXPos(),y:this.model.rotateYPos()},position:{x:t.get("RawXPos"),y:t.get("RawYPos")},scale:{x:t.get("ScaleX"),y:t.get("ScaleY")},rotation:{x:t.get("Rotation")},globalRotation:{x:this.view.getGlobalRotation()},size:{x:e.width-(2*e.xPos-1),y:e.height-(2*e.yPos-1)},alpha:{x:t.get("Alpha")},maskableOffset:{x:e.xPos-e.strokewidth,y:e.yPos-e.strokewidth}}},getTweenedConfig:function(e,i){var n={},t=0,r=this.tweens.length,s={matrix:new S,props:{Rotation:0},style:{}};for(i=!1!==i;t<r;)this.tweens[t].delay<=e&&v.extend(n,this.tweens[t].tweenAttrs),t++;return A.forEach(function(t){this[R[t]](e,n[t],s,i)}.bind(this)),s.style[D]=s.matrix.toCssTransform(),s},applyTweenedConfig:function(t){this.view.tweenedConfig=t,v.extend(this.view.el.style,t.style),this.hasSecondary()&&null!=this.config.pushDir&&this.tweenSecondary(t.props)},adjustRotateble:function(t){var e,i=this.defaults.regPoint;if(this.model.isRotatable&&this.model.isRotatable()){e=this.view.decorators.rotatable;var n=this.model.prop("Rotation");t.rotate(n,0,0),t.rotate(e.lastSetRotation,e.rotateXPos-i.x,e.rotateYPos-i.y),t.rotate(-n,0,0)}},applyTranslation:function(t,e,i){var n,r=this.view.props.winScale,s=this.getAttrPointAtTime(t,e,this.defaults.position,!!e&&e.autoRotation);i.props.RawXPos=s.x,i.props.RawYPos=s.y,i.matrix.translate(s.x*r,s.y*r),e&&e.autoRotation&&(null==this.initRotation&&(this.initRotation=0===t?s.angle:this.getAttrPointAtTime(0,e,this.defaults.position,e.autoRotation).angle),n=t>=e.duration+e.delay&&e.closedPath?0:s.angle-this.initRotation,i.matrix.rotate(n,0,0),i.props.Rotation=n)},applyScale:function(t,e,i){var n=this.getAttrPointAtTime(t,e,this.defaults.scale),r=this.view.animationOverride&&this.view.animationOverride.scale;i.props.ScaleX=n.x,i.props.ScaleY=n.y,null!=r?r(i.props):(i.matrix.rotate(-this.defaults.globalRotation.x,0,0),i.matrix.scale(y.pctToDec(n.x),y.pctToDec(n.y)),i.matrix.rotate(this.defaults.globalRotation.x,0,0))},applyRotation:function(t,e,i,n){var r=this.getAttrPointAtTime(t,e,this.defaults.rotation).x;n&&this.adjustRotateble(i.matrix),i.matrix.rotate(r,0,0),i.props.Rotation+=r},applyAlpha:function(t,e,i){if(e){var n=this.getAttrPointAtTime(t,e,this.defaults.alpha).x;i.style.opacity=y.pctToDec(n),i.props.Alpha=n}},getAttrPointAtTime:function(t,e,i,n){if(null==e)return i;var r,s,o,a,l=t-e.delay;return r=0===e.duration&&(l<0||0==l&&this.isReverse)?0:(s=e.ease,o=l,(a=e.duration)<=o?1:y.clamp(0,1,gsap.parseEase(s)(o/a))),e.getPointAtTime(r,n)},applySkew:function(t,e,i){if(null!=e){var n=this.getAttrPointAtTime(t,e,{x:0,y:0}),r=k[e.corner],s=e.useGlobalAxes?{x:this.defaults.size.x*r.x,y:this.defaults.size.y*r.y}:{x:e.regPoint.x,y:e.regPoint.y},o=e.useGlobalAxes?this.defaults.globalRotation.x:0,a=e.getSecondaryPoint();s.x-=this.defaults.regPoint.x,s.y-=this.defaults.regPoint.y,i.matrix.rotate(-o,0,0),i.matrix.scale(y.pctToDec(a.x),y.pctToDec(a.y),s.x,s.y),i.matrix.skew(-n.x,n.y,s.x,s.y),i.matrix.rotate(o,0,0)}},applyColor:function(t,e,i,n){var r;e&&this.model.isSlide&&n&&(null==this.overlay&&this.createColorOverlay(),r=this.getAttrPointAtTime(t,e,0).x,this.overlay.style.opacity=y.pctToDec(r))},applyMask:function(t,e,i,n){if(null!=e&&n&&!this.model.isKind("video")){var r;if(C.deviceView.isMobile&&-1!==M.indexOf(e.maskType))return!this.isReverse&&e.maskProps.isExit&&(t=this.duration-t,this.isReverse=!0),r=y.decToPct(this.getAttrPointAtTime(t,e,this.isReverse?1:0).x),i.style.opacity=y.pctToDec(r),void(i.props.Alpha=r);var s,o=this.getAttrPointAtTime(t,e,0).x;null==this.mask&&(null==I[e.maskType]&&(O("The mask type ",e.maskType," does not exist"),e.maskType="split"),this.createMask(e)),"full"===e.maskType&&(s=this.getTweenedConfig(this.duration,!1),this.ptFinal=this.ptFinal||s.matrix.transformPoint(0,0)),this.mask.animate(o,this.ptFinal,i.matrix.transformPoint(0,0)),L(this.maskedEl),this.maskedEl.classList.contains("slide-object-stategroup")&&this.repaintStateGroup(this.maskedEl)}},repaintStateGroup:function(t){var e=t.getElementsByClassName("slideobject-maskable");if(!v.isEmpty(e))for(var i=0;i<e.length;i++)L(e[i])},createMask:function(t){var e,i=this.view.el.firstElementChild;this.marker=this.view.find(".marker-animation"),null!=this.marker&&this.marker.classList.add("hidden"),e=this.model.isSlideObject?n.getLocalRotatedBounds(this.view,this.defaults.globalRotation.x):[0,0,this.defaults.size.x,this.defaults.size.y],this.defaults.rotatedBounds={left:e[0],top:e[1],right:e[2],bottom:e[3]},this.defaults.view=this.view,this.mask=new I[t.maskType](this.defaults,t.maskProps),this.maskedEl=b.hasClass(i,"slideobject-maskable")?i:this.view.el,this.maskedEl.style.WebkitClipPath=w.buildUrl(this.mask.maskId),this.maskedEl.style.clipPath=w.buildUrl(this.mask.maskId),this.maskedEl.style.willChange="contents"},tweenSecondary:function(t){var e,i=this.defaults.secondarySize,n=_[this.config.pushDir],r=this.model.currView.props.winScale;e=w.transformTranslate(y.pxify(n.x*(i.x+t.RawXPos*n.x)*r),y.pxify(n.y*(i.y+t.RawYPos*n.y)*r)),this.secondaryView.el.style.transform=e},createColorOverlay:function(){var t=this.view.props.winScale;this.overlay=b.setAttributes(document.createElement("div"),{class:"slide-overlay"}),b.setStyles(this.overlay,{width:y.pxify(this.defaults.size.x*t),height:y.pxify(this.defaults.size.y*t)}),this.view.el.appendChild(this.overlay)},kill:function(){this.stopListening(),null!=this.maskedEl&&(this.maskedEl.style.WebkitClipPath="",this.maskedEl.style.clipPath="",this.maskedEl=null),null!=this.marker&&this.marker.classList.remove("hidden"),null!=this.mask&&(this.mask.destroy(),this.mask=null),null!=this.overlay&&this.overlay.parentNode&&(this.overlay.parentNode.removeChild(this.overlay),this.overlay=null)}}),e}.call(e,V,e,t))||(t.exports=i)},function(t,e,a){"use strict";var i,l=function(t,e){if(Array.isArray(t))return t;if(Symbol.iterator in Object(t))return function(t,e){var i=[],n=!0,r=!1,s=void 0;try{for(var o,a=t[Symbol.iterator]();!(n=(o=a.next()).done)&&(i.push(o.value),!e||i.length!==e);n=!0);}catch(t){r=!0,s=t}finally{try{!n&&a.return&&a.return()}finally{if(r)throw s}}return i}(t,e);throw new TypeError("Invalid attempt to destructure non-iterable instance")};void 0===(i=function(t){var e=a(2),i=a(391),n=a(0),r=a(40),s=(DS._,DS.events),o=DS.detection;return n.createClass({displayName:"VectorSlideObject",mixins:[e,i],onAccessibleTextChanged:function(t){this.setState({accessibleText:t})},refresh:function(){return this.htmlReady(this.whenHtmlReady),this},whenHtmlReady:function(){var t=this.find("svg");this.adornSvg(),null!=t&&o.browser.isIE11&&t.setAttribute("focusable","false"),this.determineChildMouseBehavior()},shouldAlternate:function(){var t=this.props.model.imagelib();return null!=t&&1<t.length},calcIsStateGroupChild:function(){return!!this.props.model.getClosestAncestorByKind("stategroup")},componentWillMount:function(){this.isAlternating=this.shouldAlternate(),this.alternate=!0,this.isStateGroupChild=this.calcIsStateGroupChild()},componentDidMount:function(){this.refresh().bindEvents()},componentDidUpdate:function(){this.refresh().bindEvents()},shouldUpdate:function(t,e){var i=this.props.model.shouldUpdateGif(),n=this.find("image"),r=t.playerProps.ObjectState!==this.props.playerProps.ObjectState||t.winScale!==this.props.winScale||i||e.accessibleText!==this.state.accessibleText;return this.isStateGroupChild&&null!=n&&i&&n.setAttribute("xlink:href",""),this.isAlternating?(window.setTimeout(function(){if(this.forceUpdate(),this.els=this.el.querySelectorAll(".slideobject-maskable"),2===this.els.length){var t=this.alternate?["none","block"]:["block","none"],e=l(t,2),i=e[0],n=e[1];this.els[0].style.display=i,this.els[1].style.display=n}}.bind(this),32),!1):r},bindEvents:function(){return this.stopListening(),this.findAllComponents("VectorText").concat(this.findAllComponents("VariableText")).concat(this.findAllComponents("RichVariableText")).concat(this.findAllComponents("AccessibleText")).forEach(function(t){this.listenTo(t,{textHit:this.props.textHit,textOver:this.props.textOver,textOut:this.props.textOut})}.bind(this)),this.listenTo(DS.appState,s.player.ACCESSIBLE_TEXT_CHANGED,this.onAccessibleTextChanged),this},determineChildMouseBehavior:function(){var t;this.props.model.isCorrectIncorrectReview()&&(this.findAll("g").forEach(function(t){t.style.pointerEvents="none"}),(t=this.find("g g:nth-child(2)")||this.find("g g:nth-child(3)")).setAttribute("cursor","pointer"),t.style.pointerEvents="all")},template:function(){var t=r.getSvgFromData(this.props.model,this);return this.isAlternating?(this.alternate?this.a=t:this.b=t,this.alternate=!this.alternate,n.createElement("div",{className:"alternating-svg"},this.a,this.b)):t}})}.call(e,a,e,t))||(t.exports=i)},function(t,e,p){"use strict";var i;void 0===(i=function(t){function r(t){t.target.scrollTop=0,t.target.scrollLeft=0}var e,i=p(0),n=p(2),s=DS,o=s._,a=s.vow,l=s.detection,u=s.events,c=(s.utils,s.pubSub),h=s.slideObjectUtils,d=s.scaler;return i.createClass({displayName:"SlideContainer",mixins:[n],subscriptions:((e={})[u.mobile.ENTER_THUMB_VIEW]="onEnterThumbView",e[u.mobile.EXIT_THUMB_VIEW]="onExitThumbView",e[u.sidebar.RESIZING]="onResize",l.deviceView.isClassicDesktop||!window.globals.HAS_FRAME?e[u.window.SCALE]="onWindowScale":e[u.frame.SCALE]="onWindowScale",e[u.window.AFTER_SCALE]="onResize",e),getInitialState:function(){return{slides:[],loadContainerStyleAttr:{},scale:this.props.getWinScale()}},componentWillMount:function(){this.firstLoad=!0},componentDidMount:function(){this.thumbView=!1},componentWillUnmount:function(){this.findAll(".slide-transition-container").forEach(function(t){t.removeEventListener("scroll",r)})},resize:function(){null!=this.curSlide&&this.positionSlide(this.curSlide)},onResize:function(){this.resize(),l.env.isMobilePreview&&(clearInterval(this.previewTimeout),this.previewTimeout=setTimeout(this.resize,500))},onEnterThumbView:function(){this.thumbView=!0,this.positionSlide(this.curSlide)},onExitThumbView:function(){this.thumbView=!1,this.positionSlide(this.curSlide)},addSlideEvents:function(t){return t.on("pinchzoom",this.onPinchZoom),this},removeSlideEvents:function(t){return this.prevSlide.killPinchZoom(),t.off("pinchzoom",this.onPinchZoom),this},componentWillUpdate:function(t){t.currentSlide===this.props.currentSlide||this.isShowingMovedSlide||(this.el.contains(document.activeElement)&&(document.activeElement.focus=o.noop),this.slideScale=t.scale,this.updateInnerSlides(t.currentSlide)),(l.device.isMobile||l.theme.isUnified)&&d.setWindowScale(this.state.scale)},componentDidUpdate:function(t,e){var i,n=["xOff","yOff","scale"];if(o.isEqual(o.pick(e,n),o.pick(this.state,n))||c.trigger(u.slideContainer.POSITIONED),!o.isEqual(e.slides,this.state.slides)){if(o.intersection(Object.keys(this.refs),o.pluck(this.state.slides,"absoluteId")).length!==this.state.slides.length)return;(i=0===this.state.slides.length?null:this.refs[o.last(this.state.slides).absoluteId])!==this.curSlide&&(this.prevSlide=this.curSlide,this.curSlide=i,null!=this.curSlide&&(this.curSlide.el.parentNode.addEventListener("scroll",r),this.curSlide.slideScale=this.slideScale,this.addSlideEvents(this.curSlide),this.positionSlide(this.curSlide),null!=this.prevSlide&&(this.prevSlide.el.parentNode.removeEventListener("scroll",r),this.removeSlideEvents(this.prevSlide),this.curSlide.setPrevSlide(this.prevSlide)),this.curSlideDfd.resolve(this.curSlide)))}},stateableValuesUpdated:function(){this.htmlReady(this.onResize)},updateInnerSlides:function(e){return this.curSlideDfd=a.Deferred(),this.setState(function(t){return{slides:o(t.slides).without(e).push(e).value(),overflowHide:l.deviceView.isMobile}}),this},getCurSlidePromise:function(){return this.curSlideDfd=this.curSlideDfd||a.Deferred(),this.curSlideDfd.promise()},rebuildCurSlide:function(){return this.updateInnerSlides(this.props.currentSlide),this},transitionComplete:function(){this.setState({overflowHide:!1}),this.firstLoad&&(h.removeEngageBorder(),this.setLoaderStyle()),this.firstLoad=!1},killSlide:function(e){this.setState(function(t){return{slides:o.without(t.slides,e)}})},positionSlide:function(t){if(!this.props.shouldScale||this.props.shouldScale()){var e=t.props.model,i={xOff:0,yOff:0,scale:this.state.scale};e.parentTransform=i}},onPinchZoom:function(t){this.props.onPinchZoom(t)},getWrapperDimensions:function(){return null!=this.props.getWrapperDimensions?this.props.getWrapperDimensions():{width:document.body.clientWidth,height:document.body.clientHeight}},prepareToUpdateSlide:function(t){return this.isShowingMovedSlide=t,this},replaceSlideWith:function(t){return l.deviceView.isMobile&&(t.killPinchZoom(),t.initPinchZoom(this.props.lightboxed?this:null)),t.props.slideContainer.killSlide(t.props.model),this.updateInnerSlides(t.props.model),this.props.lightboxed&&this.props.lightbox.updateSizeCalculations(t.props.model),this},setLoaderStyle:function(t){t=t||{},this.setState({loadContainerStyleAttr:t})},onWindowScale:function(){this.setState({scale:this.props.getWinScale()}),this.forceUpdate(),c.trigger(DS.events.loader.HIDE)}})}.call(e,p,e,t))||(t.exports=i)},function(t,e,i){"use strict";var n;void 0===(n=function(t){function e(t,e){return e.kind===t}function l(t){return["change",t].join(":")}var n=DS._,u=DS.resolver,i=DS.errorManager,s=(i.throwError("varPropListenable"),i.backtick,n.partial(e,"onvarchanged")),o=n.partial(e,"onpropchanged");return{setVarAndPropListeners:function(){var a,t,r,e,i=this.events();return[].concat((r=this,e=n.sortBy(i.filter(s),"priority").reverse(),n.invoke(e,function(){function t(){r.executeFilteredPlayerEvent(function(t){return t===e},"onvarchanged")}var e=this,i=l("value"),n=u.resolvePath(e.varname,r);return null!=n&&r.listenTo(n,i,t),{listener:r,obj:n,event:i,callback:t}})),(a=this,t=n.sortBy(i.filter(o),"priority").reverse(),n.invoke(t,function(){function t(){window.requestAnimationFrame(function(){r!==i.prop(n)&&(r=i.prop(n),a.executeFilteredPlayerEvent(function(t){return t===e},"onpropchanged"))})}var e=this,i=u.resolvePath(e.objRef,a),n=e.propname,r=i.prop(n),s=l(n),o=i.getPlayerProps();return a.listenTo(o,s,t),{listener:a,obj:o,event:s,callback:t}})))}}}.call(e,i,e,t))||(t.exports=n)},,,,,,,,,,,,,,,,,,,,function(t,e,x){"use strict";var i;void 0===(i=function(t){var a=x(17),l=x(11),o=DS._,e=DS.errorManager,u=DS.resolver,s=e.throwError("conditioner"),c=e.backtick,i={and:" and ",or:" or ",nand:" nand ",nor:" nor ",lt:" is less than ",gt:" is greater than ",lte:" is less than or equal to ",gte:" is greater than or equal to ",eq:" is equal to ",iceq:" is equal to ",noteq:" is not equal to ",icneq:" is not equal to "},n={andOr:function(t,e,i){return e.statements.map(function(t){return w.statementToString(t,i)}).join(t)},compare:function(t,e){return[f(t.valuea,t.typea,e),f(t.valueb,t.typeb,e)].join(i[t.operator])}};n.and=o.partial(n.andOr,i.and),n.or=o.partial(n.andOr,i.or),n.nand=o.partial(n.andOr,i.nand),n.nor=o.partial(n.andOr,i.nor);function r(t,e){var i=o.isArray(t)?t:e;return{arr:i,item:i===t?e:t}}function h(t){return String(t).toLowerCase()}function d(t,e){var i=e?h:o.identity;return e||o.isString(t)?i(t).replace(/‘|’|‚/g,"'").replace(/“|”/g,'"'):t}function p(t,e){var i=t+"id";return e[t+"Response"]===e[i]}var f=function(t,e,i){return"property"===e?"Correct Response":g({type:e,value:t},{context:i})},g=function(t,e){return u.getRef(t,e.context||e,e.context&&e)},m=o.partial(p,"statement"),v=o.partial(p,"choice"),y={and:o.every,or:o.some};y.nand=o.negate(y.and),y.nor=o.negate(y.or);var S={eq:function(t,e){return d(t)==d(e)},noteq:function(t,e){return d(t)!=d(e)},iceq:function(t,e){return d(t,!0)===d(e,!0)},icneq:function(t,e){return d(t,!0)!==d(e,!0)},gt:function(t,e){return d(t)>d(e)},lt:function(t,e){return d(t)<d(e)},gte:function(t,e){return d(t)>=d(e)},lte:function(t,e){return d(t)<=d(e)},has:function(t,e){var i=r(t,e);return o.contains(i.arr,i.item)},ichas:function(t,e){var i=r(t,e);return S.has(i.arr.map(h),h(i.item))}},b={compare:"evaluateComparison",varexists:"checkExistence",actiongroupexists:"checkExistence",stateexists:"checkState",hittestpoint:"evaluateHitTest",pair:"evaluatePair",isdescendant:"evaluateIsDescendant",containstext:"evaluateContainsText"},w={evaluateAction:function(t,e){return this.evaluateStatement(t.condition.statement,e)},evaluateStatements:function(t,e,i){return t(e,function(t){return this.evaluateStatement(t,i)}.bind(this))},evaluateStatement:function(t,e){return!!t&&this[b[t.kind]||"evaluateGroup"](t,e)},evaluateHitTest:function(t,e){var i,n=u.resolvePath(t.objRef.value,e.context),r=g({type:t.xPos.type,value:t.xPos.value},e),s=g({type:t.yPos.type,value:t.yPos.value},e),o=n.currView;return null!=o&&(i=l.slidePtToSlideObject(o,r,s),a.containsPoint(o,i.x,i.y))},evaluatePair:function(t){return m(t)&&v(t)},evaluateComparison:function(t,e){e.context;var i,n,r=t.operator;return r in S||s("evaluate","Cannot evaluate unsupported operator",c(r)),i=g({type:t.typea,value:t.valuea},e),n=g({type:t.typeb,value:t.valueb},e),S[r](i,n)},evaluateIsDescendant:function(t,e){var i=g({type:t.typea,value:t.targeta},e),n=g({type:t.typeb,value:t.targetb},e),r=u.resolvePath(i,e),s=u.resolvePath(n,e);return-1!==r.absoluteId.indexOf(s.absoluteId)},evaluateContainsText:function(t,e){var i=t.casesensitive?o.identity:h,n=o.flow(g,i),r=n(t.targetref,e),s=n(t.searchref,e);return-1!==r.indexOf(s)},evaluateGroup:function(t,e){var i=y[t.kind],n=t.statements;return this.evaluateStatements(i,n,e)},checkExistence:function(t,e){var i=u.getRef(t,e.context,e);return!!u.resolvePath(i,e.context,{optional:!0})},checkState:function(t,e){var i=u.getRef(t.objRef,e.context,e),n=u.resolvePath(i,e.context,{optional:!0}),r=u.getRef(t.stateRef,e.context,e);return null!=n&&o.isFunction(n.getStateFromName)&&null!=n.getStateFromName(r)},statementToString:function(t,e){return n[t.kind](t,e)}};return w}.call(e,x,e,t))||(t.exports=i)},function(t,e,d){"use strict";var i;void 0===(i=function(t){var e=d(0),i=d(2),n=d(15).parseBlocks,r=DS,s=r.utils,l=s.pxify,o=s.getPath,a=s.hexify,u=r.svgUtils,c=r.flagManager,h={};return e.createClass({displayName:"AccessibleText",mixins:[i],componentWillMount:function(){var t=this;this.stopListeningToVarChanges=this.listenToVarChanges(this.props.model,function(){return t.setState({textConfig:t.parseText().children})})},componentWillUnmount:function(){null!=this.stopListeningToVarChanges&&this.stopListeningToVarChanges()},updateTemplate:function(t){this.origTemplate!==t&&(this.origTemplate=t,this.setState({textConfig:this.parseText().children,linkStyles:this.getLinkStyles()}))},getInitialState:function(){var t=o(this.props.model,"parent.semanticTextConfig.varMethods",{listenToVarChanges:function(){return _.noop},updateVarText:_.identity});return this.origTemplate=this.props.model.vartext(),Object.assign(this,t),{textConfig:this.parseText().children,linkStyles:this.getLinkStyles(),isScrolling:!1}},onLinkClicked:function(t){h[t]=!0,this.trigger("textHit",t)},isLinkTabbable:function(){return!1},getInnerProps:function(){var t=this.props,e=(t.model,t.winScale),i=t.rotDeg,n=void 0===i?0:i,r=t.originX,s=void 0===r?0:r,o=t.originY,a=void 0===o?0:o;this.origTemplate.direction;return{transformOrigin:"0 0",transform:[u.transformScale(e),u.transformTranslate(l(s),l(a)),u.transformRotate(n+"deg")].join(" ")}},getLegacyLinkHighlightColor:function(t){return a(o(t.get("fill"),"colors[0].rgb"))},getLinkState:function(t){return{highlight:null==t.highlightColor||"highlight"!=t.decoration?"transparent":a(t.highlightColor),textColor:a(t.textColor),decoration:t.decoration}},getLinkStyles:function(){var e=this;return this.props.model.linkdata().map(function(t){return c.hasFlag(c.constants.TEXT_STYLE_HYPERLINKS)?{id:t.get("id"),hoverState:e.getLinkState(t.get("hoverState")),activeState:e.getLinkState(t.get("activeState")),visitedState:e.getLinkState(t.get("visitedState"))}:{id:t.get("id"),legacyColor:e.getLegacyLinkHighlightColor(t)}})},linkIsVisited:function(t){return null!=h[t]},parseText:function(){return n(this.updateVarText(this.origTemplate),!0,this.props.model.textshadow())}})}.call(e,d,e,t))||(t.exports=i)},function(t,e,i){"use strict";var n;void 0===(n=function(t){var n=i(12),r=i(52),s=DS._,o=DS.svgUtils,a="animatedgif",l="data-original-image",u={findImage:function(t,e){var i=s.findWhere(t,{id:e[l]});return n.getAsset(i.assetId)},containsGif:function(t){return null!=t&&null!=s.find(t,function(t){var e=n.getAsset(t.assetId);return null!=e&&e.get("imageType")===a})},addImageAttrs:function(t,e){if(!o.isImageNode(t))return t;var i,n=u.findImage(e,t);return n.isValid()?(i=n.url(),n.get("imageType")===a&&(i=i+"?rs="+s.uniqueId("")),t["xlink:href"]=i,t.height=n.height(),t.width=n.width(),t.x+=n.get("mobiledx")||0,t.y+=n.get("mobiledy")||0,null==t.patternImage&&r.hasPatternImageFlag()&&(t.preserveAspectRatio="none"),t):{nodeType:!1}}};return u.applyImagelib=s.partial(o.transformNodeConfig,u.addImageAttrs),u}.call(e,i,e,t))||(t.exports=n)},function(t,e,d){"use strict";var i;void 0===(i=function(t){var e=d(0),i=d(2),n=(d(84),d(11)),r=DS._,s=DS.detection,l=DS.utils,o=(DS.windowManager,DS.dom),a=DS.globalEventHelper,u=a.addBodyListener,c=(a.removeBodyListener,s.device.isMobile?"touchmove":"mousemove"),h=s.device.isMobile?"touchend":"mouseup";return e.createClass({displayName:"ScrollBar",mixins:[i],componentWillMount:function(){this.lastScrollTop=0},componentDidMount:function(){this.contentHeight=this.props.parent.contentheight(),this.yPos=this.props.offY,this.scrollingArea=this.props.parent.refs[this.props.refName||"scrollArea"],this.parentSlideObject=function(t){for(var e=t.props.parent;l.getPath(e,"props.isInnard",!1);)e=e.props.parent;return e}(this),this.scrollingArea.addEventListener("wheel",this.onWheel),s.deviceView.isClassicDesktop&&(this.scrollingArea.style.overflowY="hidden"),this.props.initSelf&&(this.update(),this.scrollingArea.addEventListener("scroll",this.storeAndUpdate))},componentWillUnmount:function(){this.scrollingArea.removeEventListener("wheel",this.onWheel),this.scrollingArea.removeEventListener("scroll",this.storeAndUpdate)},componentDidUpdate:function(){this.update(),this.scrollTop(this.lastScrollTop)},scrollTop:function(t){if(null==t)return this.lastScrollTop;var e=this.props.winScale,i=this.getMaxScroll();t=l.clamp(0,i,t),this.lastScrollTop=t,this.scrollingArea.scrollTop=t*e},storeAndUpdate:function(){this.lastScrollTop=this.scrollingArea.scrollTop/this.props.winScale,this.update()},update:function(){if(!this.scrollByButton){var t=this.props.winScale,e=this.contentHeight,i=this.props.height,n=i/e*i,r=this.lastScrollTop/(e-i);r=l.clamp(0,1,r),r*=1-n/i,this.updateScrollBtn({height:l.pxify(n*t),top:l.decToPct(r,!0)})}},updateScrollBtn:function(e){var n=this;["scrollBtn","after"].forEach(function(t){var i=n.refs[t];r.forEach(e,function(t,e){i.style[e]=t})})},onAutoScroll:function(t){o.hasClass(t.target,"scrollarea-btn")||(this.clickDeltaY=parseFloat(this.refs.scrollBtn.style.height)/this.props.winScale/2,this.onDragBtn(t),this.onScrollBtnDown(t))},getCursorPos:function(t){var e=1===l.getPath(t,"touches.length")?t.touches[0]:t;return n.globalPtToSlideObject(this.parentSlideObject,e.pageX,e.pageY)},onScrollBtnDown:function(t){this.removeMoveListener=u(c,this.onDragBtn),this.removeDragEndListener=u(h,this.onEndScrollDrag);var e=this.refs.scrollBtn,i=l.pctToDec(e.style.top)*this.props.height;this.clickDeltaY=this.getCursorPos(t).y-this.yPos-i,this.scrollByButton=!0,t.preventDefault()},onEndScrollDrag:function(){this.scrollByButton=!1,null!=this.removeMoveListener&&this.removeMoveListener(),null!=this.removeDragEndListener&&this.removeDragEndListener()},onDragBtn:function(t){var e=this.props.winScale,i=this.refs.scrollBtn,n=this.props.height,r=parseFloat(i.style.height)/e,s=n-r,o=this.getCursorPos(t).y-this.yPos-this.clickDeltaY,a=l.clamp(0,1,o/s);this.updateScrollBtn({top:l.decToPct(a*(1-r/n),!0)}),this.scrollTop(this.getMaxScroll()*a),t.preventDefault()},getMaxScroll:function(){return this.contentHeight-this.props.height},onWheel:function(t){var e=t.deltaY,i=DS.utils.getPath(this.props.parent,"getItemHeight",Math.abs(e));this.scrollTop(this.scrollTop()+i*(0<e?1:-1)),this.update()}})}.call(e,d,e,t))||(t.exports=i)},function(t,e,P){"use strict";var i;void 0===(i=function(t){function u(t,e,i){i.executeFilteredPlayerEvent(function(t){return p(t.objects).pluck("value").map(y.splitPath).map(p.last).intersection(e).isEmpty()},t)}var e=P(0),i=P(22),n=P(139),r=P(354),s=P(380),o=P(381),a=P(2),l=P(382),c=P(86),h=P(11),d=DS.globalEventHelper.addDocumentListener,p=DS._,f=DS.windowManager,g=DS.vow,m=DS.pubSub,v=DS.keyManager,y=DS.resolver,S=DS.utils,b=DS.events,w=DS.detection,x=DS.dom;return e.createClass({displayName:"Slide",mixins:[a,i,n,l,r,s,o,c],getDefaultProps:function(){return{onSlideStarted:p.noop}},componentWillMount:function(){var t=this.props.model;this.props.model.buildFlatDepths(),this.removeKeyListener=d("keydown",this.onKeyDown),t.slideReady=!1,t.destroyed=!1,t.getVariableChangeSubscriptions();var e=t.getSlideDraw();f.getCurrentWindow();null!=e&&this.listenTo(e,b.draw.EXIT,this.onSlideDrawExit),this.mouseX=0,this.mouseY=0,t.executePlayerEvent("onbeforeslidein"),this.getSlideObjectViews=p.memoize(this.getSlideObjectViews),this.loadDfd=this.props.model.loadSlideAssets()},componentDidMount:function(){var t=this.props.model;t.applyResumeData(),this.registerEvent("clickoutsideobjects",function(t){this.triggerClickOutside("on"+t.type,t.data)}.bind(this)),t.interactions().invoke("updateInitialAttemptCount"),t.setAsViewed(),g.isPending(this.loadDfd)?this.loadDfd.always(this.whenHtmlReady):this.htmlReady(this.whenHtmlReady),this.updateWindowId(),m.trigger(b.slide.HAS_MOUNTED,this)},shouldUpdate:function(t,e){return e.isVisible!==this.state.isVisible||e.transitionDepth!==this.state.transitionDepth||t.winScale!==this.props.winScale},componentWillUpdate:function(t,e){e.isVisible&&!this.state.isVisible&&this.props.model.executePlayerEvent("onbeforeslidein")},whenHtmlReady:function(){var t=this.props.model,e=t.getBaseLayer(),i=this.swipe.wasSwiped();null!=this.prevSlide&&(this.prevSlide.trulyVisible=!1,this.prevSlide.props.model.executePlayerEvent("ontransitionout")),e.timeline().pause(),t.executePlayerEvent("ontransitionin"),m.trigger(b.slide.ON_TRANSITION_IN,this.props.model),this.trulyVisible=!0,this.transitionIn(function(){t.executePlayerEvent("ontransitionincomplete"),null==this.props.slideFrame&&e.isTimelineLayerPlayable()&&!t.pauseForResume&&e.resumeTimeline(),t.pauseForResume=!1,m.trigger(b.preview.NOTIFY,"PREVIEW_SLIDE_IN_COMPLETE",t.absoluteId),t.executePlayerEvent("onslidestart"),this.initPinchZoom(),this.publishSlideStarted()}.bind(this),i),t.slideReady=!0,m.trigger(b.slide.READY),w.device.isMobile?setTimeout(function(){window.requestAnimationFrame(function(){m.trigger(b.loader.HIDE)})},60):m.trigger(b.loader.HIDE)},componentWillUnmount:function(){this.removeKeyListener(),this.props.model.prepareResumeData(),f.isMultiWindowSlide(this.props.model)||this.props.model.resetModel()},addAccEl:function(t,e){if(w.deviceView.isClassicMobile&&-1!=this.props.model.absoluteId.indexOf("ResumePromptSlide")){var i=t.currView;x.setAttributes(i.el,{tabindex:i.getTabIndex(),"aria-label":i.getAccessibleText(),"aria-hidden":!1})}else!1===t.get("tabEnabled")&&"textinput"!==t.kind()||this.refs.accShadowDom.addAccEl(t,e)},retainShadowFocus:function(t){this.refs.accShadowDom.retainShadowFocus(t)},getCurrentShadowFocus:function(){return this.refs.accShadowDom.getCurrentShadowFocus()},updateWindowId:function(t){this.props.model.windowId=t||this.props.slideContainer&&this.props.slideContainer.props.windowId},triggerClickOutside:function(t,e){var i,n=this.props.model,r=n.slideLayers(),s=p.partial(u,t,e),o=r.activeLayers.slice(),a=r.prevLayers,l=!1;null!=a&&!p.isEqual(o,a)||(i=o.reverse().reduce(function(t,e){return l||(l=!!e.modal(),t.push(e)),t},[]),l||s(n),i.forEach(s)),r.prevLayers=void 0},onStoreMouseLoc:function(t){var e=h.globalPtToLocal(this,t.clientX,t.clientY);this.mouseX=e.x,this.mouseY=e.y},calcMouseLoc:function(t,e){var i=this.el.getBoundingClientRect(),n=t-i.left,r=e-i.top,s=this.props.model.calculateTotalScale();return{x:n*s,y:r*s,slideRect:i,scale:s}},onStoreTouchLoc:function(t){1===t.touches.length&&this.onStoreMouseLoc(t.touches[0])},publishSlideStarted:function(){this.props.model.trigger("started"),m.trigger(b.slide.STARTED,S.stripPlayer(this.props.model.absoluteId),this.props.model,this.props.windowId),this.props.onSlideStarted()},onCtxMenu:function(t){t.preventDefault()},getSlideObjectViews:function(e,t){var i;return e=e||"",t=t||0,i=this.refs["layer"+t].findAllComponents("SlideObject"),""!==e?i.filter(function(t){return t.props.model.kind()===e}):i},onSlideDrawExit:function(){this.props.model.storeInteractionResults()},killSlide:function(){null!=this.props.killSlide&&this.props.killSlide()},onKeyDown:function(t){var e=this.props.model,i=e.slideLayers().getTopMostLayer()||e.getBaseLayer(),n=e.slideLayers().activeLayers.slice(0);window.requestAnimationFrame(function(){v.executeKeypressEvent(i,t,n)})}})}.call(e,P,e,t))||(t.exports=i)},function(t,e,i){"use strict";var n;void 0===(n=function(t){return{}}.call(e,i,e,t))||(t.exports=n)},function(t,e,n){"use strict";var i;void 0===(i=function(t){var e=n(11),i=DS._;return{componentWillMount:function(){this.props.isInnard&&i.extend(this.props.parent,{attachView:this.attachView})},componentWillUpdate:function(){i.forEach(this.getDetachedChildren(),function(t){this.attachView(t.child.currView)}.bind(this))},componentDidUpdate:function(){i.forEach(this.getDetachedChildren(),function(t){var e=t.newParent.currView,i=t.child.currView;null!=e&&null!=i&&e.attachView(i)}.bind(this))},attachView:function(t){null!=(t.reparentedContainer=this).refs.bg&&this.refs.contentArea.contains(this.refs.bg.el)?this.refs.contentArea.insertBefore(t.el,this.refs.bg.el):null!=this.refs.allAudio&&this.refs.contentArea.contains(this.refs.allAudio)?this.refs.contentArea.insertBefore(t.el,this.refs.allAudio):this.refs.contentArea.appendChild(t.el),e.setMatrixDirty(t)},getDetachedChildren:function(){return this.props.model.detachedChildren||{}}}}.call(e,n,e,t))||(t.exports=i)},function(t,e,i){"use strict";var n;void 0===(n=function(t){var e=i(12);return{hasVectorBackground:function(){return"vector"===this.getPath("props.model.background.type")},hasImageBackground:function(){return"swf"===this.getPath("props.model.background.type")},getImageBgAssetId:function(){return this.getPath("props.model.background.imagedata.assetId")},getImageBgAsset:function(){return e.getAsset(this.getImageBgAssetId())},getImageBgUrl:function(){return this.getImageBgAsset().url()},getImageBgStyle:function(){var t=this.getImageBgAsset();return{position:"absolute",left:t.mobiledx(),top:t.mobiledy(),height:t.height(),width:t.width()}}}}.call(e,i,e,t))||(t.exports=n)},function(t,e,i){"use strict";var n;void 0===(n=function(t){DS._;var e=DS.dom;return{template:function(){return this.getTemplateManager().getTemplate("DragdropSlideObject").bind(this)()},getDefaultProps:function(){return{notchWidth:10,notchHeight:Math.round(6)}},componentDidMount:function(){this.htmlReady(this.mountWithOverState)},mountWithOverState:function(){var t=document.elementFromPoint(e.mouseX,e.mouseY);e.closest(t,function(t){return t===this.el}.bind(this))&&this.didMouseOver()},getInitialState:function(){var t=this.getPath("props.model.data.textdata.vectortext.pr")||{};return{textCommandsetId:t.i,textPathLibId:t.l,wordbankRadius:this.getPath("props.model.height")/2}},didMouseOver:function(){this.isEnabled()&&this.setState({hovered:!0})},didMouseOut:function(){this.setState({hovered:!1})}}}.call(e,i,e,t))||(t.exports=n)},function(t,e,E){"use strict";var i;void 0===(i=function(t){function r(t){t.pause(),t.src=S,t.load()}function n(e){var i=null!=e.parentNode,t=i&&f.hasClass(e.parentNode,"offscreen"),n=x.some(function(t){return t.el.contains(e)&&i&&!d.getPath(t.props,"isPlaying",!0)});!n&&i&&!t||(e.pause(),n||r(e))}function o(t,e,i){i=i||c.noop,null!=e?e.then(function(){n(t),i()}).catch(function(){n(t),i(!0)}):(n(t),i())}function e(){function e(){o(t,t.play()),w.forEach(function(t){return y(t,e)})}var t=document.createElement("video");t.src=S,t.setAttribute("preload","auto"),p.device.isMobile&&(t.setAttribute("playsinline",1),t.setAttribute("webkit-playsinline","true")),u.appendChild(t),t.load(),o(t,t.play()),w.forEach(function(t){return v(t,e)})}var a,l,u,i=E(21),c=DS._,s=DS.vow,h=DS.constants,d=DS.utils,p=DS.detection,f=DS.dom,g=DS.slidesController,m=DS.globalEventHelper,v=m.addBodyListener,y=m.removeBodyListener,S=h.TINY_VIDEO,b=p.os.isIOS?window.globals.maxIosVideoElements:200,w=p.device.mobile?["touchend","click"]:["click"],x=[],P=[];return{initialize:function(s){return u=i.getVideoPen(),new Promise(function(r){a=s.assetLib(),l=a.getVideoCount(),c.times(Math.min(b,l),e),function(t,e){if(p.device.isPhone||0===e)t();else{var i=u.firstElementChild,n=i.play();o(i,n,t)}}(function(t){var e=!1,i=s.slideMap();if(0<l&&t){var n=g.getSlide(g.getEntrypoint());e=null==n||i.getRefById(n.fullId()).assetIds().some(function(t){return"video"===a.findWhere({id:t}).type()})}r(e)},l)})},getVideoElement:function(t){var e=u.firstElementChild;return null!=e?null==t.isMediaElement&&u.removeChild(e):e=null!=(e=c.findLast(x,function(t){return t.isPaused||t.ended()}))?(c.pull(x,e),e.retrieveVideo()):x.pop().retrieveVideo(),x.unshift(t),e},requestVideoEl:function(e,t){var i=s.Deferred();return t||u.firstElementChild?(i.resolve(this.getVideoElement(e)),c.remove(P,function(t){return t.obj===e})):P.unshift({dfd:i,obj:e}),i.promise()},putVideoInPen:function(t,e){c.pull(x,e),r(t),u.insertBefore(t,u.firstElementChild),this.getNextInLine()},getNextInLine:function(){var t;0<P.length&&(t=P.pop()).dfd.resolve(this.getVideoElement(t.obj))},prepare:function(){c.toArray(u.childNodes).forEach(function(t){t.readyState===t.HAVE_NOTHING&&t.networkState===t.NETWORK_EMPTY&&u.removeChild(t)})}}}.call(e,E,e,t))||(t.exports=i)},function(t,e,i){"use strict";var n;void 0===(n=function(t){var e=DS.utils;return{isResumable:function(t){return t.shouldResume?t.shouldResume():!(!t.resume||!t.resume())},getResumeableFilter:function(t){return t?e.alwaysTrue:this.isResumable},meetConditionOrReturn:function(t,e,i){return e.call(t)?t.getResumeData():i}}}.call(e,i,e,t))||(t.exports=n)},function(t,e,i){"use strict";var n;void 0===(n=function(t){DS._,DS.utils;return{init:function(){this.detachedChildren={}},reparentChild:function(t,e){if(e!==this){var i=t.currView,n=e.currView;this.detachedChildren[t.absoluteId]={child:t,newParent:e},null!=i&&null!=n&&n.attachView(i)}else this.reattachChild(t)},reattachChild:function(t){var e=t.absoluteId,i=this.detachedChildren[e];this===t.parent&&delete this.detachedChildren[e],null!=i&&(this.currView.attachView(t.currView),i.newParent=this)},getChildParent:function(t){var e=this.detachedChildren[t.absoluteId];return null!=e?e.newParent:this}}}.call(e,i,e,t))||(t.exports=n)},function(t,e,r){"use strict";var i;void 0===(i=function(t){function e(t){this.init(t)}var i=r(49),n=r(93);return DS._.assign(e.prototype,n.prototype,{isMediaElement:!0,createElement:function(){return this},load:function(){return this.hasStartedLoading||(this.hasStartedLoading=!0,this.audioClip=i.loadUrl(this.url,this.id),this.audioClip.dfd.promise().then(this.dfd.resolve).catch(this.dfd.reject)),this.promise},teardown:function(){null!=this.audioClip&&this.audioClip.destroy(!0),this.audioClip=null}}),e}.call(e,r,e,t))||(t.exports=i)},function(t,e,u){"use strict";var i;void 0===(i=function(t){function e(t){this.init(t)}var i=u(21),n=DS._,r=DS.vow,s=DS.detection,o=!(s.browser.isIE||s.os.isIOS||s.browser.isSafariMac&&s.browser.safariVersion<13),a=r.Deferred().resolve().promise();n.extend(e.prototype,{retries:1,retryTimeout:250,hasStartedLoading:!1,isMediaElement:!1,init:function(t){n.bindAll(this,"onLoad","onCanPlay","onError","setElement"),this.retries=null!=t.retries?t.retries:this.retries,this.retryTimeout=null!=t.retryTimeout?t.retryTimeout:this.retryTimeout,this.failuresCount=0,this.url=t.url,this.id=t.id,this.type=t.type,this.loadForView=!!t.loadForView,this.createDeferred().createElement(),this[this.loadForView?"batchLoad":"queueLoad"]()},createDeferred:function(){var t=r.Deferred();return Object.defineProperties(this,{dfd:{value:t},promise:{value:t.promise()}}),this},createElement:function(){if(o&&"img"===this.type){var t=document.createElementNS("http://www.w3.org/2000/svg","image");i.getMediaLoaderSvg().appendChild(t),this.setElement(t)}else this.setElement(document.createElement(this.type));return this},setElement:function(t){this.teardown(),this.el=t,this.addEventListeners()},queueLoad:function(){return a.always(this.load.bind(this)),a=this.promise,this.promise},batchLoad:function(){this[s.os.isIOS&&this.isMediaElement?"queueLoad":"load"]()},load:function(){if(null!=this.el)return this.hasStartedLoading||(this.hasStartedLoading=!0,o&&"img"===this.type?this.el.setAttribute("href",this.url):this.el.src=this.url,this.isMediaElement&&this.loadMediaElement()),this.promise},loadMediaElement:function(){null!=this.el&&this.el.load()},retry:function(){return this.failuresCount++,setTimeout(function(){return this.hasStartedLoading=!1,this.createElement().load()}.bind(this),this.retryTimeout),this},shouldRetry:function(){return this.failuresCount<this.retries},onLoad:function(){this.isMediaElement||(this.dfd.resolve(),this.removeEventListeners())},onCanPlay:function(){this.dfd.resolve(),this.removeEventListeners()},onError:function(){this.shouldRetry()?this.retry():(this.dfd.reject("Could not load media "+this.url),this.removeEventListeners())},teardown:function(){null!=this.el&&(o&&"video"!==this.type||(this.el.src=""),this.detachElement())},detachElement:function(){this.removeEventListeners(),this.el=null},bindListeners:function(t){var e=t?"addEventListener":"removeEventListener";null!=this.el&&(this.el[e]("load",this.onLoad),this.el[e]("canplay",this.onCanPlay),this.el[e]("error",this.onError))}});var l=e.prototype;return n.extend(l,{addEventListeners:n.partial(l.bindListeners,!0),removeEventListeners:n.partial(l.bindListeners,!1)}),e}.call(e,u,e,t))||(t.exports=i)},,,,,,,,,,,,,,,,,,,,,,,,function(t,e,L){"use strict";var i;void 0===(i=function(t){function nt(t){return 1-t/100}function h(t,e){return t.fontSize,st.mapValues(st.pick(t,["ascent","descent","leading","underlinePosition","underlineThickness"]),ot.multiply(nt(e)))}var rt=L(54),s=L(21),st=DS._,o=DS.svgUtils,ot=DS.utils,y=(DS.constants,DS.TransMatrix),e=DS.detection,J=DS.flagManager,n={single:st.identity,singlePt5:ot.multiply(1.5),double:ot.multiply(2),atLeast:function(t,e,i){return Math.max(t,e)*nt(i)},exactly:function(t,e){return S(e)},multiple:function(t,e){return t*(e/20)},multipleTopAligned:function(t,e){return t*(e/20)},percent:ot.multiply};n.mulipleTopAligned=n.multiple;function d(t,e,i){return n[t.lineSpacingRule](e,t.lineSpacing,i)}function at(t){return[t,"sans-serif"].join(",")}function lt(t){return{direction:dt[t.flowDirection]}}function ut(t){var e="normal"===t.elevation?1:.6;return t.fontSize*e}function u(t,e,i,n,r,s){var o=e.fontFamily,a=e.fontStyle,l=e.fontWeight,u=e.textTransform,c=parseFloat(e.fontSize),h=[i?[n,t,r].join(""):t,o,a,l,u];return s||h.push(c),h}function f(t,e){g.setAttribute("style",""),st.extend(g.style,e,{fontFeatureSettings:'"liga" 1',textAnchor:"start"}),g.textContent=t}function c(t,e,i,n,r){var s=u(t,e,i,n,r,!1),o=st.get(v,s);return null==o&&(f(i?[n,t,r].map(function(t){return null==(e=t)||0===e.length||(null!=l[e]?l[e]:(g.textContent=e,l[e]=0===g.getNumberOfChars()))?"​":t;var e}).join(""):t,e),0===(o=i?g.getSubStringLength(1,1):g.getComputedTextLength())&&(g.textContent="."+t+".",o=g.getSubStringLength(1,1)),st.set(v,s,o)),o}function p(t,e,i,n,r){var s=parseFloat(e.fontSize),o=u(t,e,i,n,r,!0),a=ot.getPath(v,o,{}),l=Object.keys(a)[0];return null==l?c(t,e):null!=a[s]?a[s]:a[l]*(s/l)}function ct(t,e){var i,n=t.char,r=t.lineWidth,s=t.isCursive,o=!s&&t.letterSpacing||0,a=t.domStyle,l=(e?p:c)(n,a,s,t.lastChar,t.nextChar);return r+=l,{dx:i=S(o),lineWidth:r+=i,width:l}}function ht(t,e,i){var n,r=b(t.leadingMargin),s=b(t.firstLineMargin),o=b(t.trailingMargin);return e&&(r=i?s<0?(s=r-s,0):(n=Math.min(r,s),s=Math.max(r,s),n):s),{leadingMargin:r,trailingMargin:o,firstLineMargin:s,widthOffset:(i&&e?s:r)-o}}function j(t){function U(){var t=i[n++];return null!=t?{end:t.idx+t.len-1,flowDirection:t.flowDirection,isCursive:t.cursive}:{}}var e,F=t.blockIdx,G=t.baseSpanStyle,H=t.width,W=t.idx,z=t.estimate,Y=t.wrapText,X=t.domStyle,q=t.spans,K=q.length,i=t.runs,Q=t.blockStyle,Z=t.fontSizeShrink,$=t.isList,J="rightToLeft"===Q.flowDirection,tt=i.some(function(t){return t.flowDirection!==Q.flowDirection}),c=t.y,n=0,et=W,r=t.isFirst?0:S(Q.spacingBefore),s=t.isLast?0:S(Q.spacingAfter),it=U();return c+=r,e=new rt(regeneratorRuntime.mark(function t(){var l,u,c,h,i,n,r,s,o,a,d,p,f,g,m,v,y,S,b,w,x,P,E,C,T,D,A,R,I,_,k,M,O,L,V,N,j,B;return regeneratorRuntime.wrap(function(t){for(;;)switch(t.prev=t.next){case 0:i=gt(),(n=function(t,e,i){e=e||W;var n=l,r=ht(Q,t,$),s=r.leadingMargin,o=r.trailingMargin,a=r.widthOffset;return null!=i&&n.spans.push(i),l={charIdx:e,chars:[],spans:[],isBiDi:tt,isFirst:t,isRtl:J,isLast:!1,blockStyle:Q,blockIdx:F,domStyle:X,marginLeft:J?o:s,marginRight:J?s:o,width:H-a},h=c=0,u=-1,n})(!0),r=0;case 3:if(!(r<K)){t.next=58;break}s=q[r],o=s.text,a=o.length,(d=st.extend({},G,s.style)).fontSize=Math.max(1,d.fontSize*nt(Z)),p={direction:dt[(e=d).flowDirection],fill:null==e.linkId?e.foregroundColor:e.linkColor,fontFamily:at(e.fontFamily),fontSize:ot.ptify(ut(e)),fontStyle:e.fontIsItalic?"italic":"normal",fontWeight:e.fontIsBold?"bold":"normal",textTransform:"upper"===e.displayCase?"uppercase":"none"},v=0;case 8:if(!(v<a)){t.next=54;break}if(y=o[v],S=pt(y),w=b=!1,x=y,P=0<v?o[v-1]:null,E=v<a-1?o[v+1]:null,g=pt(P)?g:P,W-et>it.end&&(it=U()),T=lt({flowDirection:it.flowDirection}),st.includes(["\r","\n"],y)?(w="\r"===y||"\r"!==g&&"\n"===y&&v<a-1,x=y=" ",b=S=!0):S&&(u=l.chars.length),m=st.extend({},Q.domStyle,p),D=ct({char:x,lineWidth:c,letterSpacing:h,isCursive:it.isCursive,domStyle:m,lastChar:P,nextChar:E},z),C=D.dx,c=D.lineWidth,f=D.width,S||0!==f||!(0<l.chars.length)){t.next=23;break}st.last(l.chars).content+=y,t.next=44;break;case 23:if(!Y||S){t.next=43;break}case 24:if(!(0<l.chars.length&&c>l.width&&(c=ft({line:l,lineWidth:c,letterSpacing:h,style:m,nextChar:{content:x,width:D.width}},i))>l.width)){t.next=43;break}if(gt(i),-1!==u)return A=u+1,R=l.chars.splice(A),I=R.length,null==(_=new rt(R).map(function(t){return t.idx}).compact().first())&&(_=W),t.next=31,n(!1,_,d);t.next=39;break;case 31:for(l.chars.push.apply(l.chars,R),k=0;k<I;k++)M=R[k],O=M.spanStyle,L=M.domStyle,V=M.content,N=0<k?R[k-1].content:null,j=k<I-1?R[k+1].content:null,B=ct({char:V,lineWidth:c,letterSpacing:h,isCursive:it.isCursive,domStyle:st.extend({},X,L),lastChar:N,nextChar:j},z),c=B.lineWidth,h=O.spacing,M.dx=B.dx;D=ct({char:x,lineWidth:c,letterSpacing:h,isCursive:it.isCursive,domStyle:st.extend({},X,p),lastChar:P,nextChar:E},z),C=D.dx,c=D.lineWidth,f=D.width,t.next=41;break;case 39:return t.next=41,n(!1,W,d);case 41:t.next=24;break;case 43:l.chars.push({content:y,dx:C,idx:W,isNewLine:b,isRtl:"rightToLeft"===it.flowDirection,isCursive:it.cursive,spanStyle:d,domStyle:p,runDomStyle:T,width:f});case 44:if(v===a-1&&ft({line:l,lineWidth:c,letterSpacing:h,style:m},i),W++,h=d.spacing,w)return gt(i),t.next=51,n(!0,W,d);t.next=51;break;case 51:v++,t.next=8;break;case 54:l.spans.push(d);case 55:r++,t.next=3;break;case 58:return l.isLast=!0,t.next=61,l;case 61:case"end":return t.stop()}var e},t,this)})).filter(function(t){return 0<t.spans.length}).map(function(t){var e,i,n,r=h(t.spans[0],Z),s=r.ascent,o=r.descent,a=r.leading,l=r.underlinePosition,u=r.underlineThickness;return t.spans.forEach(function(t){var e=h(t,Z);s=Math.max(s,e.ascent),o=Math.max(o,e.descent),a=Math.max(a,e.leading),l=Math.min(l,e.underlinePosition),u=Math.max(u,e.underlineThickness)}),i=d(Q,e=s+o,Z),n=0===e?1:i/e,st.extend(t,{ascent:s,descent:o,leading:a,underlinePosition:l,underlineThickness:u,y:c+Math.floor(s*n)}),c+=(s+o+a)*n,t}).toArray(),{y:c+=s,lines:e,isBlockRtl:J}}function m(t,e){return[(n=t,C[(r=e).listType](n,r)),["none","bullet"].includes((i=e).listType)?"":T[i.listTypeFormat]].join("");var i,n,r}function B(t,e,i,n,r,s,o){if(O(t))return null;if(!M(e))return s.length=e.listLevel,null;var a,l,u,c,h,d,p=t.spans,f=i.listStyle,g=i.baseSpanStyle,m=e.listLevel,v=s[m],y=v?v.listNum:0,S=v?v.listStyle.listType:"",b=st.extend({},f,e.listStyle),w="rightToLeft"===e.flowDirection;return y=0===y||b.listType!==S?Math.max(1,b.start):y+1,(l=st.extend({},g,p[0].style)).fontSize=Math.max(1,l.fontSize*nt(r)),d=l,u={fill:(h=b).color||d.foregroundColor,fontFamily:at("bullet"===h.listType?h.bulletFont:d.fontFamily),fontSize:ot.ptify(d.fontSize*ot.pctToDec(h.size)),fontStyle:"normal",fontWeight:"normal",textTransform:"none"},c=lt({flowDirection:e.flowDirection}),a=D(y,b,n?st.extend({},n,u):null,l,c,w,o),s[m]={listNum:y,listStyle:b},s.length=m+1,{listLevel:m,listNum:y,bulletChars:a.chars,bulletWidth:a.width}}var a,g,dt={leftToRight:"ltr",rightToLeft:"rtl"},U={leftToRight:"lr-tb",rightToLeft:"rl-tb"},i="["+["0020","00a0","1680","180e","2000","2001","2002","2003","2004","2005","2006","2007","2008","2009","200a","200b","202f","205f","3000","feff"].map(function(t){return["\\u",t].join("")}).join("|")+"]",r=new RegExp(i),pt=r.test.bind(r),l={},v={},S=function(t){return t*(16/12)},b=st.flow(S,ot.multiply(.5)),w=st.constant([[1e3,"M"],[900,"CM"],[500,"D"],[400,"CD"],[100,"C"],[90,"XC"],[50,"L"],[40,"XL"],[10,"X"],[9,"IX"],[5,"V"],[4,"IV"],[1,"I"]]),x=st.memoize(function(){return w().map(function(t){return[t[0],t[1].toLowerCase()]})}),P=st.curry(function(t,e){var n=[],r=e;return t().forEach(function(t){for(var e=t[0],i=t[1];r%e<r;)n.push(i),r-=e}),n.join("")}),E=st.curry(function(t,e){var i=e-1;return st.repeat(String.fromCharCode(i%26+t.charCodeAt(0)),Math.floor(i/26)+1)}),C={none:st.constant(""),bullet:function(t,e){return String.fromCharCode(e.bulletChar)},listNumberedAsArabic:st.identity,listNumberAsUCRoman:P(w),listNumberAsLCRoman:P(x),listNumberAsUCLetter:E("A"),listNumberAsLCLetter:E("a")},T={plain:"",parentheses:")",minus:" -",period:"."},D=function(t,e,i,n,r,s,o){var a,l,u,c,h=m(t,e),d=[],p=0,f=0;s&&(h=h.split("").reverse().join(""));for(var g=0;g<h.length;g++)a=h[g],i&&(u=(l=ct({char:a,lineWidth:f,domStyle:i},o)).dx,f=l.lineWidth,c=l.width),d.push({content:a,dx:u,isBulletChar:!0,isRtl:s,spanStyle:st.extend({},n,{fontIsStrikeout:!1,fontIsUnderline:!1}),domStyle:i,runDomStyle:r,width:c}),p+=c+u;return{chars:d,width:p}},ft=function(t,e){var i=t.line,n=t.lineWidth,r=t.letterSpacing,s=t.style,o=t.nextChar,a=e.charIdx,l=e.width,u=i.chars.slice(a),c=u.length,h=null!=o,d=void 0,p=void 0;return 0!==r?(Object.assign(e,{charIdx:i.chars.length,width:n}),n):(h&&(u.push(o),c++),f("​"+u.map(function(t){return t.content}).join("").replace("  "," ​")+"​",s),l+=g.getSubStringLength(1,u.length),g.getNumberOfChars()<c+1||(d=g.getEndPositionOfChar(0).x,st.range(1,c+1).forEach(function(t,e){p=g.getEndPositionOfChar(t).x,u[e].width=p-d,d=p}),Object.assign(e,{charIdx:a+c-(h?1:0),width:l-(h?st.last(u).width:0)})),l)},gt=function(t){return Object.assign(t||{},{charIdx:0,width:0})},A=function(t,e){var i=t.runs.reduce(function(t,e){return t+e.spans.reduce(function(t,e,i){return t+R(e,0===i)},0)},0);return t.charX=i+e,t},R=function(t){return 0===st.last(t.dx)?(g.setAttribute("style",""),g.setAttribute("text-rendering","geometricPrecision"),st.extend(g.style,t.domStyle,{fontFeatureSettings:'"liga" 1'}),g.textContent="​"+t.content.join("")+"​",st.first(t.dx)+g.getComputedTextLength()):st.first(t.dx)+(st.last(t.xs)+st.last(t.widths)+st.last(t.dx))-st.first(t.xs)};e.browser.isIE?A=function(t){return t}:(ft=function(t){return t.lineWidth},gt=function(){});function tt(t){var e=t.lines,i=t.curr,n=t.next,r=t.x,s=st.omit(t,["lines","curr","next","x"]),o=st.last(e),a=i!==n,l=null!=o&&!st.isEqual(k(o),k(s));null!=o&&(a&&!n||l)&&null==o.x2&&(o.x2=r),(a||l)&&n&&e.push(st.extend({x1:r},s))}function F(t){var z=t.ascent,e=t.blockIdx,Y=t.descent,i=t.isBiDi,n=t.isLast,X=t.isRtl,r=t.marginLeft,s=t.domStyle,q=t.underlinePosition,K=t.underlineThickness,o=t.width,Q=t.y,a=t.blockStyle.flowDirection,l=t.blockStyle.justification,u=t.charIdx,c=Math.abs(I[l]-("leftToRight"===a?0:1)),h=t.chars,d=h.reduce(function(t,e,i){var n=e.content,r=t.currTrailingSpaceIdx;return pt(n)?0!==i&&pt(h[i-1].content)||(r=i):r=i+1,{charX:t.charX+e.dx+e.width,trailingSpaceIdx:r}},{charX:0,trailingSpaceIdx:-1}),p=d.charX,Z=d.trailingSpaceIdx,f=null!=Z?st(h).slice(Z).reduce(function(t,e){return t+e.dx+e.width},0):0,g=o-p+f,m=g*c-(X?f:0),v=st(h).slice(0,Z).reduce(function(t,e){return t+(pt(e.content)?1:0)},0),$="justify"!==l||i||n?0:g/v,y=[],S=[],b=A(new rt(h).flatMap(regeneratorRuntime.mark(function t(e,i){return regeneratorRuntime.wrap(function(t){for(;;)switch(t.prev=t.next){case 0:if(!X){t.next=4;break}y.unshift(e),t.next=6;break;case 4:return t.next=6,e;case 6:if(i===h.length-1)return t.delegateYield(y,"t0",8);t.next=8;break;case 8:case"end":return t.stop()}},t,this)})).flatMap(regeneratorRuntime.mark(function t(e,i){return regeneratorRuntime.wrap(function(t){for(;;)switch(t.prev=t.next){case 0:if(e.isRtl===X){t.next=4;break}S.unshift(e),t.next=9;break;case 4:if(0<S.length)return t.delegateYield(S,"t0",6);t.next=7;break;case 6:S=[];case 7:return t.next=9,e;case 9:if(i===h.length-1&&0<S.length)return t.delegateYield(S,"t1",11);t.next=11;break;case 11:case"end":return t.stop()}},t,this)})).reduce(function(t,e,i){var n,r=e.content,s=e.dx,o=e.idx,a=e.isBulletChar,l=e.isRtl,u=e.isNewLine,c=e.runDomStyle,h=e.spanStyle,d=h.backgroundColor,p=h.elevation,f=h.fontIsUnderline,g=J.hasFlag(J.constants.TEXT_STYLE_HYPERLINKS)&&!f&&null!=h.linkId,m=h.fontIsStrikeout,v=h.shadow,y=h.underlineThickness,S=h.xHeight,b=h.linkId,w=h.linkId+"-"+i,x=e.domStyle,P=x.fill,E=x.fill,C=e.width,T=ut(h),D=!a&&!u,A=null!=d&&""!==d&&D,R=(!!f||g)&&D,I=!!m&&D,_=null!=v,k=Z<=i,M=t.charX,O=t.hasBackground,L=t.hasShadow,V=t.linkId,N=t.letterSpacing,j=t.isStrikeThrough,B=t.isUnderlined,U=t.elevation,F=(X?st.first:st.last)(t.runs),G=(l?st.first:st.last)(st.get(F,"spans")),H=X?"unshift":"push",W=l?"unshift":"push";return _&&(t.anyShadows=!0),null!=F&&st.isEqual(c,F.domStyle)||(F={isRtl:l,domStyle:c,spans:[]},t.runs[H](F),G=void 0),null!=G&&U===p&&N===h.spacing&&L===_&&e.idx!==Z&&V===b&&st.isEqual(x,G.domStyle)||(G={charIdx:o,content:[],dx:[],hasShadow:_,idxs:[],isNewLine:[],isTrailingSpace:k,domStyle:x,widths:[],xs:[],y:et(p,Q,T,z),linkId:b,linkRef:w},F.spans[W](G)),pt(r)&&0!=$&&(s+=$,e=st.extend({},e,{dx:s})),G.content[W](r),G.dx[W](s),G.idxs[W](o),G.isNewLine[W](u),G.widths[W](C),G.xs[W](M),G.charIdx=Math.min(G.charIdx,o),n=G.y,tt({lines:t.strikethroughs,curr:j,next:I,x:M+s,y:n-S/2,stroke:P,strokeWidth:y}),tt({lines:t.underlines,curr:B,next:R,x:M+s,y:n-q,stroke:E,linkId:b,linkRef:w,hiddenLinkUnderline:g,strokeWidth:K}),tt({lines:t.backgrounds,curr:O,next:A,x:M+s,y:Q-z,height:z+Y,fill:d}),tt({lines:t.linkBackgrounds,curr:null!=V,next:null!=b,x:M+s,y:Q-z,height:z+Y,linkId:b}),st.extend({},t,{charX:M+e.dx+e.width,hasBackground:A,hasShadow:_,letterSpacing:h.spacing,isStrikeThrough:I,isUnderlined:R,elevation:p,linkId:b})},{linkBackgrounds:[],backgrounds:[],charX:r,hasBackground:!1,hasShadow:!1,isStrikeThrough:!1,isUnderlined:!1,anyShadows:!1,trailingSpaceIdx:-1,runs:[],strikethroughs:[],underlines:[]}),r),w=b.linkBackgrounds,x=b.backgrounds,P=b.runs,E=b.strikethroughs,C=b.underlines,T=b.anyShadows,D=b.charX;return{anyShadows:T,ascent:z,linkBackgrounds:w,backgrounds:x,blockIdx:e,charIdx:u,descent:Y,isBiDi:i,isRtl:X,lineWidth:D,lineXOff:m,runs:P,strikethroughs:E,domStyle:s,trailingSpaceIdx:Z,underlines:C,x:m+r+(D-r)/2,y:Q}}function G(t,e){return{maxLineWidth:Math.max(t.maxLineWidth,e.lineWidth),minLineXOff:Math.min(t.minLineXOff,e.lineXOff),lines:t.lines.concat([e])}}function H(t){var e,i,n,r,s,o,a,l,u,c,h,R=t.estimate,d=t.final,I=0,_=0,k=t.blocks,p=t.lastShrinkStep,M=t.defaultBlockStyle,O=M.baseSpanStyle,f=t.direction,L=t.textFontSizeShrink||0,g=t.scaleAttempt||0,V=Math.abs(t.width),m=Math.abs(t.height),N=[];if("horizontal"!==f){var v=V;V=m,m=v}if(0===k.length)return{textLines:[],maxLineWidth:0,textMtx:new y};if(s=new rt(k).flatMap(regeneratorRuntime.mark(function t(S,b){var w,x,P,E,C,T,D,A;return regeneratorRuntime.wrap(function(t){for(;;)switch(t.prev=t.next){case 0:if(w=S.spans,x=S.runs,P=st.extend({},M,S.style),E={direction:dt[(y=P).flowDirection],textAnchor:"middle",writingMode:U[y.flowDirection]},C=B(S,P,M,E,L,N,R),T=null!=C?C.bulletWidth:0,A=j({blockStyle:P,blockIdx:b,baseSpanStyle:O,estimate:R,fontSizeShrink:L,idx:_,isList:null!=C,runs:x,domStyle:E,spans:w,width:V,wrapText:!0,y:I,bulletWidth:T,isFirst:0===b,isLast:b===k.length-1}),I=A.y,_=A.idx,D=A.lines,null!=C)return t.delegateYield((e={bulletChars:C.bulletChars,bulletWidth:T,lines:D,rtl:A.isBlockRtl},v=m=d=u=l=a=o=s=r=n=i=void 0,c=e.bulletChars,h=e.bulletWidth,d=e.lines||[],p=d[0],f=ot.getPath(p,"chars.length",0),g=0<f&&p.isRtl!==p.chars[0].isRtl,m=g?st.last:st.first,v=g?st.initial:st.tail,0<f&&(i=p.blockStyle,o=(s=ht(i,!0,!0)).firstLineMargin-s.leadingMargin-h,n=m(p.chars),n=Object.assign({},n,{dx:Math.max(n.dx,n.dx+o)}),r=v(p.chars),d=[st.extend({},p,{width:p.width+o+(e.rtl?h:0),chars:(a=c,l=n,u=r,g?a.concat(u).concat(l):a.concat(l).concat(u))})].concat(d.slice(1))),d),"t0",7);t.next=9;break;case 7:t.next=10;break;case 9:return t.delegateYield(D,"t1",10);case 10:case"end":return t.stop()}var e,i,n,r,s,o,a,l,u,c,h,d,p,f,g,m,v,y},t,this)})).map(F).reduce(G,{maxLineWidth:0,minLineXOff:1/0,lines:[]}),g<=30){if((l=Math.floor(I)>m)||0<g&&1<p)return o=0===g?16:l?p:p/2,a=l?L+o:L-p+o,H(st.extend({},t,{textFontSizeShrink:a,estimate:!d,final:d,shrinking:!0,scaleAttempt:g+1,lastShrinkStep:o}));if(R)return H(st.extend({},t,{estimate:!1,final:!0,scaleAttempt:0}))}return e=s.maxLineWidth,i=s.minLineXOff,n=s.lines,u=m,c=I,h=W[t.valign],r=(new y).translate(0,u*h).translate(0,-c*h),{textLines:n,textHeight:I,minTextLineXOff:i,maxTextLineWidth:e,textMtx:r}}var I={left:0,right:1,center:.5,justify:0,leading:0,trailing:1},_={normal:st.identity,subscript:function(t,e){return t+e/2},superscript:function(t,e,i){return t-i+e}},et=st.restParam(function(t,e){return _[t].apply(null,e)}),k=st.ary(st.partialRight(st.pick,["fill","stroke","y"]),1),W={top:0,center:.5,bottom:1},M=function(t){var e=t.listStyle;return"none"!==(void 0===e?{listType:"none"}:e).listType},O=function(t){var e=t.spans;return 0===e.length||1===e.length&&"\n"===e[0].text};return{parseVectorText:function(t,e){var i=t.width(),n=t.height(),r=t.valign();return null==a&&(a=o.createElement("svg"),g=o.createElement("text"),st.extend(a.style,{left:0,position:"fixed",top:0,visibility:"hidden"}),g.setAttribute("space","preserve"),g.setAttribute("text-rendering","geometricPrecision"),a.appendChild(g),s.addToLib(a)),H({estimate:!1,final:!1,shrinking:!1,blocks:e.blocks,direction:e.direction,defaultBlockStyle:e.defaultBlockStyle,width:i,height:n,valign:r})},getLineHeight:d,adjustMargin:b,getListInfo:B}}.call(e,L,e,t))||(t.exports=i)},function(t,e,a){"use strict";var i;void 0===(i=function(t){var e=a(8),i=a(0),n=a(2),r=a(19),s=r.accBase,o=r.accTextControl;return i.createClass({displayName:"AccButton",mixins:[n,e,s].concat(function(t){if(Array.isArray(t)){for(var e=0,i=Array(t.length);e<t.length;e++)i[e]=t[e];return i}return Array.from(t)}(DS.flagManager.accTextEnabled?[o]:[])),tabIndex:0,onClick:function(t){if(0===t.screenX&&0===t.screenY){var e=this.objView.state,i=e.RawXPos,n=e.rotateXPos,r=e.RawYPos,s=e.rotateYPos;this.objModel.getSlide().currView.mouseX=i+n,this.objModel.getSlide().currView.mouseY=r+s}this.triggerDefaultAction()}})}.call(e,a,e,t))||(t.exports=i)},function(t,e,A){"use strict";var i;void 0===(i=function(t){function n(){return h.getCurrentWindow().isWaitingForSlideLoad()}var r,e,s=A(21),i=A(10),o=A(16),a=A(120),l=DS._,u=DS.Backbone,c=DS.playerGlobals,h=DS.windowManager,d=DS.constants,p=DS.events,f=DS.detection,g=DS.pubSub,m=DS.mixer,v=DS.utils,y=DS.resumer,S=DS.errorManager,b=DS.shortEventable,w=DS.resolver,x=DS.webObjectHelper,P=DS.slidesController,E=DS.flagManager,C=S.throwError("actionator"),T=l.debounce(function(){return g.trigger(p.request.NEXT_SLIDE)},300,!0),D={mixins:[o,b,u.Events],shortEvents:{self:((e={})[i.SAVE_RESUME_DATA]="saveResume",e[i.NOTIFY_PREVIEW]="notifyPreview",e[i.ENABLE_FRAME_CONTROL]="enableFrameControl",e[i.SET_FRAME_LAYOUT_TYPE]="setFrameLayout",e[i.SET_WINDOW_CONTROL_LAYOUT]="setWindowControlLayout",e[i.SET_FRAME_LAYOUT]="setFrameLayoutFromLayout",e[i.SET_WINDOW_CONTROL_VISIBLE]="changeWindowControl",e[i.ENABLE_WINDOW_CONTROL]="changeWindowControl",e[i.GOTOPLAY]="changeSlide",e[i.TRIGGER_NEXT_SLIDE]="advanceSlide",e[i.TRIGGER_PREV_SLIDE]="triggerPrevSlideClicked",e[i.TRIGGER_SUBMITALL_SLIDE]="onSubmitAll",e[i.TRIGGER_SUBMIT_SLIDE]="onSubmitSlide",e[i.TRIGGER_SLIDE_FINISH]="onSlideFinish",e[i.HISTORY_PREV]="goBack",e[i.HISTORY_PREV_GROUP]="goBackHistoryGroup",e[i.CLOSE_WINDOW]="closeWindow",e[i.CLOSE_PLAYER]="closePlayer",e[i.OPEN_VIDEO]="openVideo",e[i.OPEN_URL]="openUrl",e[i.RESUME_PLAYER]="applyPlayerResumeData",e[i.PLAYNEXTDRAWSLIDE]="advanceSlideDrawSlide",e[i.GET_MOUSE_POSITION]="getMousePosition",e[i.ZOOMPAN]="zoomPan",e[i.CLOSEWNDGOTOSLIDE]="closeWndGotoSlide",e[i.NEXTVIEWEDSLIDE]="nextViewedSlide",e[i.EXE_JAVASCRIPT]="exeJavaScript",e[i.EMAILTO]="mailTo",e[i.RESET_PLAYER]="resetPlayer",e[i.RESET_SLIDE]="resetSlide",e[i.PRINTRESULTS]="printQuizResults",e[i.NOTIFYLINKSELECTED]="notifyLinkSelected",e[i.CANCEL_EVENT]="cancelEvent",e[i.TRIGGER_HOST_EVENT]="triggerHostEvent",e[i.SET_COURSE_STATUS]="setCourseStatus",e)},onSubmitAll:function(){h.getCurrentWindowSlide().executePlayerEvent("onsubmitallslide")},onSubmitSlide:function(){h.getCurrentWindowSlide().executePlayerEvent("onsubmitslide")},onSlideFinish:function(){h.getCurrentWindowSlide().executePlayerEvent("onfinishslide")},resetSlide:function(){h.getCurrentWindowSlide().reset()},saveResume:function(t,e){var i=w.getRef(t.slideref||t.slideRefs);w.resolvePath(i,e.context).prepareResumeData({retainState:!0})},notifyPreview:function(t){g.trigger(p.preview.NOTIFY,t.message,t.data)},mailTo:function(t){var e,i="mailto:"+t.address;r.isPreview()?g.trigger(p.preview.NOTIFY,"PREVIEW_EMAILTO"):f.device.isMobile?window.top.location.assign("mailto:"+t.address):((e=document.createElement("iframe")).src=i,l.extend(e.style,{height:"1px",width:"1px",border:"0"}),s.addToLib(e),setTimeout(function(){s.removeElFromParent(e),e=null},200))},execUserJs:window.ExecuteScript,exeJavaScript:function(t){if(r.isPreview())g.trigger(p.preview.NOTIFY,"PREVIEW_EXE_JAVASCRIPT");else try{this.execUserJs(t.id)}catch(t){C("exeJavaScript",t.message||"Unknown custom script error")}},openVideo:function(t,e){t.windowsize="custom",g.trigger(p.window.OPEN_EXTERNAL,t,e)},getMousePosition:function(t,e){v.applyMethod("triggerAction",e.context,t,e)},zoomPan:function(t,e){v.applyMethod("triggerAction",e.context,t,e)},closeWndGotoSlide:function(t){var e=t.objRef.value;g.trigger(p.window.CLOSING,t.closewindowid),g.trigger(p.request.NEXT_SLIDE,e)},nextViewedSlide:function(t,e){var i=w.resolvePath(w.getRef(t.quizRef),e.context);v.applyMethod("triggerAction",i,t,e)},openUrl:function(t,e){g.trigger(p.window.OPEN_EXTERNAL,t,e)},initialize:function(t){r=t},setWindowControlLayout:function(t,e){var i=e.context.prop("WindowId")||h.getCurrentWindowId();g.trigger(p.controlLayout.CHANGED,t.name,i)},setFrameLayout:function(t){g.trigger(p.controlLayout.CHANGED,t.name,d.refs.FRAME)},setFrameLayoutFromLayout:function(t){g.trigger(p.controlLayout.CHANGED,t.name,d.refs.FRAME)},changeControls:function(t,e,i){var n=[(-1===e.name.indexOf("swipe")?"navcontrols":"swipe")+":changed",e];t&&n.push(i),g.trigger.apply(g,n)},changeSlide:function(t,e){if(!n()){var i=v.getPath(e,"actionTarget.absoluteId");null==i&&r.isPreview()?g.trigger(p.preview.NOTIFY,"PREVIEW_SLIDE_MISSING"):g.trigger(p.request.NEXT_SLIDE,i,t.window)}},triggerPrevSlideClicked:function(){h.getCurrentWindowSlide().executePlayerEvent("onprevslide")},goBack:function(){n()||g.trigger(p.request.PREV_SLIDE)},goBackHistoryGroup:function(){n()||g.trigger(p.request.PREV_HISTORY_GROUP)},advanceSlide:function(){n()||T()},advanceSlideDrawSlide:function(){n()||g.trigger(p.request.NEXT_DRAW_SLIDE)},closeWindow:function(t){g.trigger(p.window.CLOSING,t.id)},closePlayer:function(){g.trigger(p.player.CLOSING)},applyPlayerResumeData:function(t){g.trigger(p.loader.UNMUTE),y.applyResumeData(t.resume)},resetPlayer:function(t,e){g.trigger(p.player.RESET);var i=h.getCurrentWindowSlide(),n=P.getSlide(t.startslideid,i);null!=i&&i.absoluteId===n.absoluteId?(y.clearResumeData(),i.reset()):(null!=v.getPath(i,"currView.killSlide")&&i.currView.killSlide(),y.clearResumeData(),this.changeSlide(t,e))},printQuizResults:function(t,e){a.printQuizResults(t,e)},notifyLinkSelected:function(t){g.trigger(p.actionlink.VIEWED,t.id)},cancelEvent:function(t,e){e.cancel=!0},triggerHostEvent:function(t){x.triggerHostEvent(t.eventName)},setCourseStatus:function(t){if(E.hasFlag(E.constants.MULTIPLE_QUIZ_TRACKING))c.presentation.scorings().manuallySetActionStatus(t.status);else{var e=c.presentation.scoring();"action"===e.type()&&(e.prop("Status",e.get(t.status?"passStatus":"failStatus")),g.trigger(p.course.MANUALLY_COMPLETED,t.status,e))}}};return l.extend(D,{changeWindowControl:l.partial(D.changeControls,!0),enableFrameControl:l.partial(D.changeControls,!1)}),m.mix(D),m.initMixinsOf(D),D}.call(e,A,e,t))||(t.exports=i)},function(t,e,n){"use strict";var i;void 0===(i=function(t){function h(t){return{strQuizId:t.id,strQuizName:t.get("lmstext"),nScore:t.prop("Score"),nPassingScore:t.prop("PassPercent"),nPtScore:t.prop("PercentScore"),dtmFinished:t.timeComplete,strStatus:t.prop("Status"),arrQuestions:t.flatInteractions.map(function(t,e){return{nQuestionNumber:e+1,strDescription:t.get("lmstext"),strCorrectResponse:i.correctResponseToString(t),strUserResponse:i.actualResponseToString(t),strStatus:t.prop("Status"),nPoints:t.prop("Score"),strLMSId:t.get("lmsId"),strType:t.get("type")}})}}var d,i=n(306),p=(DS._,DS.utils),f=DS.events,g=DS.pubSub,m=DS.constants,v=DS.resolver,y=DS.globalEventHelper.addWindowListener,S={qm:m.QUIZ_MAKER_URL,ap:m.PRESENTER_URL};return{printQuizResults:function(t,e){var i,n,r,s,o,a=[];if(!d.isPreview()){var l={type:t.quizidtype,value:t.quizid},u=v.resolvePath(v.getRef(l,e.context,e)),c=null==t.usernamevar||""===t.usernamevar?null:v.resolvePath(t.usernamevar);return i={strName:(null==c?null:c.value())||"",arrQuizzes:[u.id],strMainQuizId:u.id,bShowUserScore:t.showuserscore,bShowPassingScore:t.showpassingscore,bShowShowPassFail:t.showpassfail,bShowQuizReview:t.showquizreview,bSurvey:u.get("issurvey")},(n={})[u.id]=h(u),0<u.quizzes.length&&(u.quizzes.forEach(function(t){a.push(t.id),n[t.id]=h(t)}),i.arrQuizzes=a),r={dtmFinished:JSON.stringify(u.timeComplete||new Date)},s={g_oContentResults:r,g_oPrintOptions:i,g_listQuizzes:n},null!=(o=window.open(p.getPath(S,m.player.OUTPUT_TYPE,m.STORY_CONTENT_URL)+"report.html","_blank")).postMessage&&y("message",function(t){"getQuizData"===t.data&&o.postMessage(JSON.stringify(s),"*")},!1),s}g.trigger(f.preview.NOTIFY,"PREVIEW_PRINT_RESULTS")},initialize:function(t){d=t}}}.call(e,n,e,t))||(t.exports=i)},function(t,e,i){"use strict";var n;void 0===(n=function(t){i(5),i(6);function e(t){var e,i,n,r,s,o,a,l,u,c;this.base=d,this.base(t),null!=t&&(e=this.attribute("x").toPixels("x"),i=this.attribute("y").toPixels("y"),n=this.attribute("width").toPixels("x"),r=this.attribute("height").toPixels("y"),s=e+n,o=i+r,a=this.attribute("rx").toPixels("x"),l=this.attribute("ry").toPixels("y"),u=this.attribute("rx").hasValue(),c=this.attribute("ry").hasValue(),u&&!c?l=a:!u&&c&&(a=l),a=Math.min(a,n/2),l=Math.min(l,r/2),this.bb=new h,0<a||0<l?(this.bb.addQuadraticCurve(s-a,i,s,i,s,i+l),this.bb.addQuadraticCurve(s,o-l,s,o,s-a,o),this.bb.addQuadraticCurve(e+a,o,e,o,e,o-l),this.bb.addQuadraticCurve(e,i+l,e,i,e+a,i)):(this.bb.addPoint(e,i),this.bb.addPoint(s,i),this.bb.addPoint(s,o),this.bb.addPoint(e,o))),this.path=function(t){null!=t&&(t.beginPath(),t.moveTo(e+a,i),t.lineTo(s-a,i),t.quadraticCurveTo(s,i,s,i+l),t.lineTo(s,o-l),t.quadraticCurveTo(s,o,s-a,o),t.lineTo(e+a,o),t.quadraticCurveTo(e,o,e,o-l),t.lineTo(e,i+l),t.quadraticCurveTo(e,i,e+a,i),t.closePath())}}var h=i(18),d=i(33);return e.prototype=new d,e}.call(e,i,e,t))||(t.exports=n)},function(t,e,i){"use strict";var n;void 0===(n=function(t){i(5);function e(t){if(this.base=s,this.base(t),null!=t){this.points=n.CreatePath(this.attribute("points").value);var e,i=this.points.length;for(this.bb=new r,e=0;e<i;e++)this.bb.addPoint(this.points[e].x,this.points[e].y)}this.path=function(t){if(null!=t){t.beginPath(),t.moveTo(this.points[0].x,this.points[0].y);for(var e=1;e<this.points.length;e++)t.lineTo(this.points[e].x,this.points[e].y)}}}var n=i(6),r=i(18),s=i(33);return e.prototype=new s,e}.call(e,i,e,t))||(t.exports=n)},function(t,e,n){"use strict";var i;void 0===(i=function(t){function e(t){this.base=i,this.base(t),this.baseClearContext=this.clearContext,this.clearContext=function(t){this.baseClearContext(t),l.viewPort.RemoveCurrent()},this.baseSetContext=this.setContext,this.setContext=function(t){t.strokeStyle="rgba(0,0,0,0)",t.lineCap="butt",t.lineJoin="miter",t.miterLimit=4,void 0!==t.font&&void 0!==window.getComputedStyle&&(t.font=window.getComputedStyle(t.canvas).getPropertyValue("font")),this.baseSetContext(t),this.attribute("x").hasValue()||(this.attribute("x",!0).value=0),this.attribute("y").hasValue()||(this.attribute("y",!0).value=0),t.translate(this.attribute("x").toPixels("x"),this.attribute("y").toPixels("y"));var e=l.viewPort.width(),i=l.viewPort.height();if(this.attribute("width").hasValue()||(this.attribute("width",!0).value="100%"),this.attribute("height").hasValue()||(this.attribute("height",!0).value="100%"),void 0===this.root){e=this.attribute("width").toPixels("x"),i=this.attribute("height").toPixels("y");var n=0,r=0;this.attribute("refX").hasValue()&&this.attribute("refY").hasValue()&&(n=-this.attribute("refX").toPixels("x"),r=-this.attribute("refY").toPixels("y")),"visible"!==this.attribute("overflow").valueOrDefault("hidden")&&(t.beginPath(),t.moveTo(n,r),t.lineTo(e,r),t.lineTo(e,i),t.lineTo(n,i),t.closePath(),t.clip())}if(l.viewPort.SetCurrent(e,i),this.attribute("viewBox").hasValue()){var s=u.ToNumberArray(this.attribute("viewBox").value),o=s[0],a=s[1];e=s[2]+(this.root?1:0),i=s[3]+(this.root?1:0),u.aspectRatio(t,this.attribute("preserveAspectRatio").value,l.viewPort.width(),e,l.viewPort.height(),i,o,a,this.attribute("refX").value,this.attribute("refY").value),l.viewPort.RemoveCurrent(),l.viewPort.SetCurrent(s[2],s[3])}}}var l=n(5),u=n(6),i=n(39);return e.prototype=new i,e}.call(e,n,e,t))||(t.exports=i)},function(t,e,a){"use strict";var i;void 0===(i=function(t){var e=a(8),i=a(0),n=a(2),r=a(19),s=r.accBase,o=r.accTextControl;return i.createClass({displayName:"AccCheckbox",mixins:[n,e,s].concat(function(t){if(Array.isArray(t)){for(var e=0,i=Array(t.length);e<t.length;e++)i[e]=t[e];return i}return Array.from(t)}(DS.flagManager.accTextEnabled?[o]:[])),tabIndex:0,getInitialState:function(){return this.getState()},getState:function(){return{checked:this.isCheckedState()}},onClick:function(){this.triggerDefaultAction()},getFocusTarget:function(){return this.refs.input}})}.call(e,a,e,t))||(t.exports=i)},function(t,e,o){"use strict";var i;void 0===(i=function(t){var e=o(15).parseBlocks,i=o(8),n=o(0),r=o(2),s=o(19).accBase;DS.utils.getPath;return n.createClass({displayName:"AccDropList",controlViewPath:["refs","innard","parentableDropList"],mixins:[r,i,s],tabIndex:0,getInitialState:function(){return this.getState(this.controlView.state)},getState:function(t){var e="block"===t.display,i=t.SelectedItemData,n=t.SelectedItemIndex;return{expanded:e,selectedData:i,selectedText:-1!==n?this.objModel.origItemsList[n].textdata.altText:this.getLabel()}},getChoices:function(){return this.objModel.itemslist.map(function(t){return{value:t.itemdata,textdata:t.textdata}})},parseText:function(t){return e(t.vartext,t.wordwrap,t.textshadow)},onChangeMobile:function(t){this.controlView.focusItem(t.target.selectedIndex-1)},onKeyDown:function(t){this.controlView.shadowDomKeyHandler(t)},onBlur:function(t){this.controlView.shadowDomBlur(t)},getFocusTarget:function(){return this.refs.input},onClickInput:function(){this.controlView.onShowList()},onClickOption:function(t){this.controlView.focusItem(t.target.getAttribute("data-index"))}})}.call(e,o,e,t))||(t.exports=i)},function(t,e,s){"use strict";var i;void 0===(i=function(t){var e=s(8),i=s(0),n=s(2),r=s(19).accBase;return i.createClass({displayName:"AccImage",controlViewPath:["refs","innard"],mixins:[n,e,r],tabIndex:-1,hasZoom:function(){return"none"!==(this.objModel.get("zoomtype")||"none")},hasRelease:function(){var t=this.objModel.events();if(null!=t)return t.some(function(t){return"onrelease"===t.kind})},getTabIndex:function(){return this.hasZoom()||this.hasRelease()?0:this.tabIndex},onClick:function(){this.hasZoom()&&this.controlView.toggleZoom(),this.hasRelease()&&this.triggerDefaultAction()},onBlur:function(){this.hasZoom()&&this.controlView.closeZoom()}})}.call(e,s,e,t))||(t.exports=i)},function(t,e,h){"use strict";var i,E=function(t,e){if(Array.isArray(t))return t;if(Symbol.iterator in Object(t))return function(t,e){var i=[],n=!0,r=!1,s=void 0;try{for(var o,a=t[Symbol.iterator]();!(n=(o=a.next()).done)&&(i.push(o.value),!e||i.length!==e);n=!0);}catch(t){r=!0,s=t}finally{try{!n&&a.return&&a.return()}finally{if(r)throw s}}return i}(t,e);throw new TypeError("Invalid attempt to destructure non-iterable instance")};void 0===(i=function(t){var e=h(8),i=h(0),n=h(2),r=h(19).accBase,s=h(15).parseBlocks,o=DS,a=o._,x=o.utils.pxify,P=o.svgUtils,l=o.appState,u=o.focusManager,c=o.TransMatrix;return i.createClass(Object.assign({displayName:"AccText",controlViewPath:["refs","innard"],mixins:[n,e,r],tabIndex:-1,getFocusTarget:function(t){return null!=t&&"A"===t.tagName?t:this.refs.focusTarget}},DS.flagManager.accTextEnabled?{componentWillMount:function(){l.on(DS.events.player.ACCESSIBLE_TEXT_CHANGED,this.onAccessibleTextChanged)},componentWillUnmount:function(){l.off(DS.events.player.ACCESSIBLE_TEXT_CHANGED,this.onAccessibleTextChanged)},beforeInitState:function(){this.tabIndex=this.objModel.isEventable&&this.objModel.hasEvent("onkeypress")?0:-1,this.semanticTextConfig=this.objModel.semanticTextConfig||{origConfig:{vartext:a.noop,linkdata:function(){return[]}}},this.origTemplate=this.semanticTextConfig.origConfig.vartext()},getInitialState:function(){return{accessibleTextOn:l.accessibleTextOn()}},getScrollbarAttribs:function(){var t=null==this.controlView.refs.vtext||this.controlView.refs.vtext.refs.scrollBar.state.isHidden;return{tabIndex:t?-1:0,"aria-role":"scrollbar","aria-valuemin":0,"aria-valuemax":100,"aria-valuenow":null==this.controlView.refs.vtext?0:this.controlView.refs.vtext.refs.scrollBar.state.percent,"aria-hidden":t,onFocus:this.onScrollbarFocus,onKeyDown:this.onScrollbarKeyDown}},getScrollbarStyle:function(){var t=this.getLayoutMetrics(),e=t.height,i=t.width,n=t.transform;return{width:x(8),height:x(e),transformOrigin:-i+"px 0px",transform:n,display:"inline-block",minWidth:x(8),minHeight:x(e)}},onScrollbarFocus:function(t){var e=this.refs.scrollbar.getBoundingClientRect(),i=e.left,n=e.top,r=e.width,s=e.height;u.setFocusRectOn(this.refs.scrollbar,{left:i,top:n,width:r,height:s}),t.stopPropagation()},onScrollbarKeyDown:function(t){null!==this.controlView.refs.vtext&&this.controlView.refs.vtext.refs.scrollBar.scrollOnKey(t)},onAccessibleTextChanged:function(t){var e=this;window.requestAnimationFrame(function(){return e.setState({accessibleTextOn:t})})},getTextRotation:function(){return this.semanticTextConfig.rotation},getWidth:function(){var t=E(this.state.rect,4),e=t[0],i=(t[1],t[2]);t[3];return i-e},getHeight:function(){var t=E(this.state.rect,4),e=(t[0],t[1]);t[2];return t[3]-e},onLinkClicked:function(t){this.objView.textEvent("onlinkrelease",t)},isLinkTabbable:function(){return!0},getLinkFocusRects:function(e){var p=this;if(this.state.accessibleTextOn)return null;var t=this.semanticTextConfig.origConfig.linkdata().find(function(t){if(t.get("id")===e.className)return t});if(null==t)return null;var f=this.refs.focusTarget.getClientRects()[0],i=t.attributes.hotareas,n=E(this.state.rect,2),g=n[0],m=n[1],r=["rotateXPos","rotateYPos","rotation","xPos","yPos"].map(function(t){return p.objModel[t]()}),s=E(r,5),o=s[0],a=s[1],l=s[2],v=s[3],y=s[4],S=new c;return S.rotate(l,o,a),i.map(function(t){var e=t.xPos,i=t.yPos,n=t.width,r=t.height,s=S.transform(e,i),o=S.transform(e,i+r),a=S.transform(e+n,i),l=S.transform(e+n,i+r),u=Math.min(s.x,o.x,a.x,l.x),c=Math.min(s.y,o.y,a.y,l.y),h=Math.max(s.x,o.x,a.x,l.x),d=Math.max(s.y,o.y,a.y,l.y);return{left:f.left+(u+v-g)*p.props.winScale,top:f.top+(c+y-m)*p.props.winScale,width:(h-u)*p.props.winScale,height:(d-c)*p.props.winScale}})},getLayoutMetrics:function(){var e=this,t=[],i=E(this.state.rect,2),n=i[0],r=i[1],s=["rotateXPos","rotateYPos","rotation","xPos","yPos"].map(function(t){return e.objModel[t]()}),o=E(s,5),a=o[0],l=o[1],u=o[2],c=o[3],h=o[4];0!==u&&t.push(P.transformTranslate(x(c-n),x(h-r)),P.transformTranslate(x(a),x(l)),P.transformRotate(u+"deg"),P.transformTranslate(x(-a),x(-l)));var d,p=["xPos","yPos","width","height"].map(function(t){return e.semanticTextConfig.origConfig[t]()}),f=E(p,4),g=f[0],m=f[1],v=f[2],y=f[3],S=this.getTextRotation(),b=270===(d=S)||90===d,w=this.origTemplate.direction;return t.push(P.transformTranslate(x("rotated90"===w?v+g:g),x("rotated270"===w?y+m:m))),0!==S&&t.push(P.transformRotate(S+"deg")),{width:(b?y:v)-(null==this.controlView.refs.vtext||this.controlView.refs.vtext.refs.scrollBar.state.isHidden?0:7),height:b?v:y,transform:t.join(" ")}},getInnerProps:function(){var t=this.semanticTextConfig.origConfig.valign(),e="top"===t?"flex-start":"center"===t?"center":"flex-end",i=this.getLayoutMetrics(),n=i.height,r=i.width;return{display:"inline-flex",flexDirection:"column",transformOrigin:"0 0",width:r,height:n,minWidth:r,minHeight:n,transform:i.transform,justifyContent:e}},parseText:function(){var t=this.semanticTextConfig.origConfig;return null==t?{children:[]}:s(this.semanticTextConfig.varMethods.updateVarText(this.origTemplate),t.wordwrap()||l.accessibleTextOn(),t.textshadow())}}:{beforeInitState:function(){this.tabIndex=this.objModel.isEventable&&this.objModel.hasEvent("onkeypress")?0:-1}}))}.call(e,h,e,t))||(t.exports=i)},function(t,e,g){"use strict";var i,m=function(t,e){if(Array.isArray(t))return t;if(Symbol.iterator in Object(t))return function(t,e){var i=[],n=!0,r=!1,s=void 0;try{for(var o,a=t[Symbol.iterator]();!(n=(o=a.next()).done)&&(i.push(o.value),!e||i.length!==e);n=!0);}catch(t){r=!0,s=t}finally{try{!n&&a.return&&a.return()}finally{if(r)throw s}}return i}(t,e);throw new TypeError("Invalid attempt to destructure non-iterable instance")};void 0===(i=function(t){var e=g(8),i=g(0),n=g(2),r=g(17),s=g(19).accBase,o=DS,a=(o._,o.utils.pxify),l=o.dom,u=l.addClass,c=l.removeClass,h=o.globalEventHelper.addDocumentListener,d=o.pubSub,p=o.events,f=o.detection;return i.createClass({displayName:"AccTextInput",controlViewPath:["refs","innard"],mixins:[n,e,s],tabIndex:0,componentWillMount:function(){d.on(p.layer.STACKING_CHANGED,this.onStackingChanged),d.on(p.slideObject.TOGGLE_VISIBILITY,this.onSlideObjectToggleVisibility),d.on(p.elso.SHOW_CONTENT_START,this.onElsoShowContentStart),d.on(p.elso.HIDE_CONTENT_COMPLETE,this.onElsoHideContentComplete)},componentWillUnmount:function(){d.off(p.layer.STACKING_CHANGED,this.onStackingChanged),d.off(p.slideObject.TOGGLE_VISIBILITY,this.onSlideObjectToggleVisibility),d.off(p.elso.SHOW_CONTENT_START,this.onElsoShowContentStart),d.off(p.elso.HIDE_CONTENT_COMPLETE,this.onElsoHideContentComplete)},onStackingChanged:function(){var e=this;window.requestAnimationFrame(function(){e.setSpellCheckState(e.calcSpellCheckValue());var t=e.objModel.getLayer();e.setState({enabled:!e.objModel.getSlide().slideLayers().hasModalLayerAbove(t)})})},onSlideObjectToggleVisibility:function(){this.setSpellCheckState(this.calcSpellCheckValue())},onElsoShowContentStart:function(){this.setSpellCheckState(!1)},onElsoHideContentComplete:function(){this.setSpellCheckState(this.calcSpellCheckValue())},setSpellCheckState:function(t){this.state.spellcheck!==t&&(this.setState({spellcheck:t}),f.browser.isFF||this.updateInputForSpellCheckChange(t))},updateInputForSpellCheckChange:function(t){var e=this.getInput(),i=document.activeElement,n=!f.env.isRise||f.env.isRise&&null==i.querySelector("#focus-sink")&&null==i.querySelector("body");e.value="",e.value=this.state.inputValue,t&&n&&(e.focus(),e.blur(),i.focus())},calcSpellCheckValue:function(){return!(!this.objModel.getLayer().currView.trulyVisible||!this.objModel.currView.trulyVisible)&&(!this.objModel.getSlide().slideLayers().hasModalLayerAbove(this.objModel.getLayer())&&(!this.isCollidingWithLayerObject()&&!this.isCollidingWithActiveLayerObjects()))},isCollidingWithActiveLayerObjects:function(){var e=this,t=this.objModel.getSlide().slideLayers().activeLayers.filter(function(t){return t.attributes.depth>e.objModel.getLayer().attributes.depth});return!(!t||0===t.length)&&t.flatMap(function(t){return t.objects().models}).some(function(t){return null!=t.currView&&50<r.getOverlapArea(e.objModel.currView,t.currView,[],!0)})},isCollidingWithLayerObject:function(){var e=this,i=this.objModel.getFlattenedDepth();return this.objModel.getLayer().objects().some(function(t){return t.getFlattenedDepth()>i&&t.currView.trulyVisible&&50<r.getOverlapArea(e.objModel.currView,t.currView,[],!0)})},getInitialState:function(){return this.tabIndex=this.objModel.get("tabEnabled")?0:-1,{placeholder:this.objModel.get("placeholder"),inputValue:this.controlView.state.inputValue||""}},onInputChange:function(t){this.controlView.isValidEntry(t.target)&&(this.setState({inputValue:t.target.value}),this.controlView.onInputChange(t))},onBlur:function(t){this.controlView.onInputBlur(t),this.onTextSelectionChanged()},getState:function(){return{inputValue:this.controlView.state.inputValue}},getInput:function(){return this.refs.input},isTextArea:function(){return this.controlView.isTextArea()},onKeyDown:function(t){this.controlView.onKeyDown(t)},onKeyUp:function(t){this.controlView.setPlayerProp("Text",t.target.value)},onTextMouseUp:function(t){0===t.button?this.objModel.executePlayerEvent("onrelease"):2===t.button&&this.objModel.executePlayerEvent("onrightrelease")},onDoubleClick:function(t){0===t.button&&this.objModel.executePlayerEvent("ondoubleclick")},getInputStyle:function(){var t=this.controlView.getInputStyle(!0,this.props.winScale),e=m(this.state.rect,4),i=e[0],n=e[1],r=e[2],s=e[3],o="PrintPromptSlide_Input"===this.id&&DS.detection.theme.isUnified;return Object.assign(t,{caretColor:t.color,transform:"scale("+1/this.props.winScale+") "+(t.transform||""),width:a((r-i-this.controlView.getScrollbarWidth())*this.props.winScale),height:a((s-n)*this.props.winScale),visibility:this.objView.trulyVisible?"visible":"hidden"},o?{left:i+47}:{})},onBeginTextSelect:function(){var t=this;this.selecting=!0,this.removeSelectListener=h("mouseup",function(){t.selecting=!1,t.removeSelectListener()}),window.requestAnimationFrame(function(){t.onTextSelectionChanged()})},onTextSelectionChanged:function(){var t=this,e=this.getScrollInfo(),i=e.left,n=e.top;i===this.lastScrollLeft&&n===this.lastScrollTop||(this.controlView.scrollTo(i,n),this.lastScrollLeft=i,this.lastScrollTop=n),this.selecting&&window.requestAnimationFrame(function(){t.onTextSelectionChanged()})},getScrollInfo:function(){var t=this.refs.input;return{left:t.scrollLeft,top:t.scrollTop}},getFocusTarget:function(){return this.refs.input},onScroll:function(){var t=this.getScrollInfo(),e=t.left,i=t.top;this.controlView.scrollTo(e,i)},setClickable:function(t){this.clickable!=t&&((this.clickable=t)?u:c)(this.getFocusTarget(),"acc-clickable")}})}.call(e,g,e,t))||(t.exports=i)},function(t,e,r){"use strict";var i;void 0===(i=function(t){var e=r(8),i=r(0),n=r(2);return i.createClass({displayName:"AccRadioGroup",mixins:[n,e],tabIndex:-1})}.call(e,r,e,t))||(t.exports=i)},function(t,e,o){"use strict";var i;void 0===(i=function(t){var e=DS.detection,i=o(8),n=o(0),r=o(2),s=o(19).accBase;return n.createClass({displayName:"AccSlider",mixins:[r,i,s],tabIndex:0,componentDidMount:function(){e.os.isIOS&&(this.checkInterval=setInterval(this.checkRange,100))},componentWillUnmount:function(){clearInterval(this.checkInterval)},getSlideable:function(){var t=(_.isEmpty(this.objView.decorators)?this.objModel.parent.currView:this.objView).decorators,e=t.slideable,i=t.rotatable;return e||i},getInitialState:function(){var t=this.getSlideable().getRangeAttributes();return{min:t.min,max:t.max,step:t.step,currValue:t.value}},onChange:function(){this.skipRangeUpdate||this.getSlideable().onAccShadowRangeChange(parseFloat(this.el.value))},checkRange:function(){this.getSlideable().onAccShadowRangeChange(parseFloat(this.el.value))},viewChanged:function(t){this.skipRangeUpdate=!0,this.el.value=t,this.skipRangeUpdate=!1}})}.call(e,o,e,t))||(t.exports=i)},function(t,e,o){"use strict";var i;void 0===(i=function(t){var e=DS.focusManager,i=o(8),n=o(0),r=o(2),s=o(19).accBase,l=o(11);return n.createClass({displayName:"AccVideo",controlViewPath:["refs","innard"],mixins:[r,i,s],tabIndex:-1,getInitialState:function(){return this.videoControls=this.controlView.refs.controls,this.getState()},getState:function(){return{playLabel:null!=this.videoControls?this.videoControls.props.isPlaying?this.videoControls.state.i18nacc_pause:this.videoControls.state.i18nacc_play:null,seekLabel:"seek bar",duration:this.controlView.state.duration,elapsed:this.controlView.state.currentTime,playRect:this.getRectByRef("playPause"),seekRect:this.getRectByRef("progressBar")}},getRectByRef:function(t){if(null!=this.videoControls){var e=this.videoControls.refs[t].getBoundingClientRect(),i=e.top,n=e.left,r=e.bottom,s=e.right,o=l.globalPtToSlideObject(this.objView,n,i),a=l.globalPtToSlideObject(this.objView,s,r);return[o.x,o.y,a.x,a.y]}},onButtonClick:function(){this.triggerDefaultAction()},onPlayPauseClick:function(){this.videoControls.props.toggleVideoControls()},onSeekbarChange:function(){this.controlView.onAccShadowRangeChange(parseInt(this.refs.progressBar.value))},takeControlFocus:function(t){this.refs[t].focus(),e.setFocusRectOn(this.refs[t])}})}.call(e,o,e,t))||(t.exports=i)},function(t,e,o){"use strict";var i;void 0===(i=function(t){var e=o(8),i=o(0),n=o(2),r=o(19).accBase,s=DS.events;return i.createClass({displayName:"AccMarker",mixins:[n,e,r],tabIndex:0,expanded:!1,getInitialState:function(){return{expanded:!1}},componentDidMount:function(){this.listenTo(this.props.relatedObject,s.elso.TOGGLE_EXPANDED,this.onToggleExpanded)},componentWillUnmount:function(){this.stopListening()},onToggleExpanded:function(t){this.setState({expanded:t})},onClick:function(){this.triggerDefaultAction()}})}.call(e,o,e,t))||(t.exports=i)},function(t,e,o){"use strict";var i;void 0===(i=function(t){var e=o(8),i=o(0),n=o(2),r=o(19).accBase,s=DS.events;return i.createClass({displayName:"AccElso",mixins:[n,e,r],tabIndex:-1,expanded:!1,getInitialState:function(){return{expanded:!1}},componentDidMount:function(){this.listenTo(this.objModel,s.elso.TOGGLE_EXPANDED,this.onToggleExpanded)},componentWillUnmount:function(){this.stopListening()},onToggleExpanded:function(t){this.setState({expanded:t})}})}.call(e,o,e,t))||(t.exports=i)},function(t,e,r){"use strict";var i;void 0===(i=function(t){var e=r(8),i=r(0),n=r(2);return i.createClass({displayName:"AccSection",mixins:[n,e],tabIndex:-1,getAccType:function(t){var e=t.get("kind");return null!=t.get("markerType")?"marker":!["video","image"].includes(e)&&t.get("accType")||e}})}.call(e,r,e,t))||(t.exports=i)},function(t,e,s){"use strict";var i;void 0===(i=function(t){var e=s(8),i=s(0),n=s(2),r=s(19).accBase;return i.createClass({displayName:"AccScrollarea",mixins:[n,e,r],controlViewPath:["refs","innard"],tabIndex:0,getInitialState:function(){return{canScroll:!1}},onKeyDown:function(t){this.controlView.scrollOnKey(t)},getScrollPercentage:function(){var t=this.controlView.contentheight()-this.controlView.height(),e=0<t;return this.state.canScroll!==e&&this.setState({canScroll:e}),0<t&&void 0!==this.controlView.lastScrollTop?Math.round(this.controlView.lastScrollTop/t*100):0},getAriaLabel:function(){var t=this.objModel.background();return void 0!==t?t.vectorData.altText:""}})}.call(e,s,e,t))||(t.exports=i)},function(t,e,s){"use strict";var i;void 0===(i=function(t){function g(t){return t.join("")}function e(t){return t?x.isString(t)?t:t.map(r.buildTransformFromConfigFn).join(" "):""}function m(t){return x.isArray(t)?t.join(","):t}function v(t){return!1!==t.nodeType}function y(t,e){return"text"===t&&"tspan"===P.getPath(e,"children[0].nodeType")}var S=s(0),i=s(336),b=s(337),n=s(338),w=s(81),x=DS._,r=DS.svgUtils,P=DS.utils,E=DS.vendorOverrides,C={vectorText:i,variableText:b,richVariableText:n,accessibleText:w},T={"xlink:href":"xlinkHref"},D=("image rect ellipse path".split(" "),{transform:e,gradientTransform:e,patternTransform:e}),A=1,R=function(t,e){if(!v(t))return"";if(null==t.nodeType)return t;var i,n,r,s,o,a,l,u,c,h,d,p=C[t.nodeType]||t.nodeType,f=x.omit(t,"children","nodeType");return i=x.transform(f,function(t,e,i){-1===i.indexOf("data-")&&/-/g.test(i)&&(i=P.camelCaseAttr(i));var n=D[i]||m;t[T[i]||i]=n(e)},{}),"tspan"===p&&(i["aria-hidden"]=!0),null!=e&&(i.key="defs"===t.nodeType||null!=C[t.nodeType]?x.uniqueId("r-"):e),x.isString(p)||(i.ref=i.ref||i.key),n=p,s=i,l=[],u=(r=t).children,h=0,d=(c="tspan"===n)?g:x.identity,null!=E.forceLayoutLtr&&y(n,r)&&E.forceLayoutLtr(s),u&&(o=x.pick(s,"data-accepts"),l=u.filter(v).map(function(t,e){return"defs"===t.nodeType&&(h=1),R(x.defaults(t,o),e-h)})),a=d(l),null!=E.fixTspan&&c&&1<a.length&&(s=E.fixTspan(s,a)),n!==b&&n!==w||(s.winScale=A),S.createElement(n,s,a)};return{createSvg:function(t,e){return A=e,R(t)}}}.call(e,s,e,t))||(t.exports=i)},function(t,e,x){"use strict";var i;void 0===(i=function(t){function r(){return"suspended"===b.context().state}var e,i,n,s=x(138),o=DS._,a=DS.audioContext,l=DS.utils,u=DS.detection,c=DS.vendorOverrides,h=DS.superagent,d=DS.globalEventHelper,p=d.addBodyListener,f=d.removeBodyListener,g=l.createSuper(s),m={},v={},y=!1,S=c.destroyAudioContext||function(){null!=e&&clearTimeout(e),e=setTimeout(function(){null!=i&&(i.close(),i=null)},3e4)},b=function(){s.apply(this,arguments)};o.extend(b,s,{context:function(){return null==i&&(i=a&&new a,r()&&p("mousedown",function t(){i.onstatechange(),f("mousedown",t)}),i.onstatechange=function(){null!=i&&r()&&i.resume()}),null!=e&&(clearTimeout(e),e=null),i},prepare:function(t){var e,i=!0,n=u.browser.isFF?"window.setTimeout":function(t){return t()};this.playInaudibleBeep(),r()&&null!=(e=b.context().resume())?window.requestAnimationFrame(function(){e.then(function(){i=!1,r()&&(y=!0),t()}).catch(function(){y=!(i=!1),t()}),n(function(){i&&(y=r(),t())},250)}):t()},checkNeedsApproval:function(){return y},playInaudibleBeep:function(){var t=new w,e=function(){t.destroy(),this.prepareScratchBuffer()}.bind(this);return t.play(),u.os.isAndroid?setTimeout(e,30):e(),this},prepareScratchBuffer:function(){var t=this.context();n=t.createBuffer(1,1,22050)}}),b.prototype=new s,o.extend(b.prototype,{constructor:b,initialize:function(){g("initialize").apply(this,arguments),this.contextStartTime=0,this.dfd.catch(function(){b.wipeFromBuffer(this.url)}.bind(this))},load:function(){return null!=m[this.url]?(this.buffer=m[this.url],this.dfd.resolve()):h.get(this.url).on("request",function(){this.xhr.responseType="arraybuffer"}).end(function(t,e){t?this.dfd.reject(t):this.decode(e.xhr.response)}.bind(this)),this},decode:function(t){b.context().decodeAudioData(t,this.onDecodeSuccess.bind(this),this.dfd.reject)},onDecodeSuccess:function(t){t?(m[this.url]=this.buffer=t,this.dfd.resolve()):this.dfd.reject("Could not load audio buffer from "+this.url)},onEnded:function(){this.destroySource(),this.destroyGain(),this.unmarkAsPlaying(),g("onEnded").apply(this,arguments)},createGain:function(){var t=b.context();this.gainNode=t.createGain(),this.gainNode.connect(t.destination),this.gainNode.gain.value=this.volume},destroyGain:function(){null!=this.gainNode&&(this.gainNode.disconnect(),this.gainNode=null)},createSource:function(){var t=b.context();this.source=t.createBufferSource(),this.source.buffer=this.buffer,this.bindSourceOnEnded(),this.source.connect(this.gainNode)},destroySource:function(){if(null!=this.source){this.unbindSourceOnEnded();try{this.source.stop(0)}catch(t){}this.source.disconnect();try{this.source.buffer=n}catch(t){}this.source=null}},clearTimeUpdateInterval:function(){clearInterval(this.timeUpdateTimeoutHandle)},startTimeUpdateInterval:function(){this.clearTimeUpdateInterval(),this.timeUpdateTimeoutHandle=setInterval(function(){this.onTimeUpdateDelegate(this.getCurrentTime())}.bind(this),250)},deferredPlay:function(){var t=b.context();this.destroySource(),this.destroyGain(),this.startAt<this.getDuration()?("interrupted"===t.state&&t.resume(),this.createGain(),this.createSource(),this.contextStartTime=t.currentTime,this.source.start(this.contextStartTime+Math.max(0,-this.startAt),Math.max(0,this.startAt)),this.startTimeUpdateInterval(),this.isPlaying=!0,this.markAsPlaying()):this.onEnded()},deferredPause:function(){this.isPlaying&&(this.startAt=this.getCurrentTime(),this.destroySource(),this.destroyGain(),this.isPlaying=!1,this.unmarkAsPlaying(),this.clearTimeUpdateInterval())},getCurrentTime:function(){return this.isPlaying?b.context().currentTime-this.contextStartTime+this.startAt||0:this.startAt},getDuration:function(){return l.getPath(this.buffer,"duration")},setVolume:function(t){return this.volume=t,null!=this.gainNode&&(this.gainNode.gain.value=t),this},destroy:function(t){return null==t&&(t=!u.device.isMobile),this.destroySource(),this.destroyGain(),this.unmarkAsPlaying(),this.clearTimeUpdateInterval(),t||b.wipeFromBuffer(this.url),g("destroy").apply(this,arguments),this},bindSourceOnEnded:function(){this.onEndedOnceDelegate=o.once(this.onEndedDelegate),this.source.onended=this.onEndedOnceDelegate,this.source.addEventListener("ended",this.onEndedOnceDelegate)},unbindSourceOnEnded:function(){this.source.onended=null,this.source.removeEventListener("ended",this.onEndedOnceDelegate),this.onEndedOnceDelegate=null},markAsPlaying:function(){v[this.url]=!0},unmarkAsPlaying:function(){v[this.url]=null,o.every(v,o.isNull)&&(v={},S())}}),b.wipeFromBuffer=function(t){m[t]=null};var w=function(){b.apply(this,arguments),this.url="#inaudible",this.volume=0,this.dfd.resolve()};return w.prototype=new b,o.extend(w.prototype,{constructor:w,createSource:function(){var t=b.context();this.source=t.createOscillator(),this.source.type="sine",this.source.frequency.value=22e3,this.source.connect(this.gainNode)},getDuration:function(){return 1/0}}),b}.call(e,x,e,t))||(t.exports=i)},function(t,e,i){"use strict";var n;void 0===(n=function(t){function e(t){this.deferredOp=i.noop,this.dfd=a.Deferred(),this.dfd.then(function(){this.deferredOp(),this.deferredOp=i.noop}.bind(this)),this.dfd.catch(function(t){r.throwError("AudioClipBase","constructor",'could not load "',this.url,'" ',t)}.bind(this)),this.url=t,this.startAt=0,this.isPlaying=!1,this.isEnded=!1,this.onEndedDelegate=this.onEnded.bind(this),this.onTimeUpdateDelegate=this.onTimeUpdate.bind(this),i.bindAll(this,"onVisibilityHidden","onVisibilityShown"),this.initialize()}var i=DS._,n=DS.Backbone,r=DS.errorManager,s=DS.events,o=DS.pubSub,a=DS.vow,l=s.detection;e.prepare=i.noop,e.checkNeedsApproval=i.noop;var u=e.prototype;return i.extend(u,n.Events,{initialize:function(){this.detectionSubscriptions={},this.detectionSubscriptions[l.VISIBILITY_HIDDEN]=this.onVisibilityHidden,this.detectionSubscriptions[l.VISIBILITY_SHOWN]=this.onVisibilityShown,o.on(this.detectionSubscriptions)},onEnded:function(){this.isPlaying=!1,this.isEnded=!0,this.trigger(s.audioClip.ENDED)},onTimeUpdate:function(t){this.isPlaying&&this.trigger(s.audioClip.TIME_UPDATE,t)},onVisibilityHidden:function(){this.isPlaying&&(this.wasPlayingWhenVisible=!0,this.pause())},onVisibilityShown:function(){this.wasPlayingWhenVisible&&(this.wasPlayingWhenVisible=!1,this.play())},doDeferredOp:function(t){a.isResolved(this.dfd)?t():this.deferredOp=t},play:function(t){return null!=t&&(this.startAt=t),this.doDeferredOp(this.deferredPlay.bind(this)),this},pause:function(){return this.doDeferredOp(this.deferredPause.bind(this)),this},seek:function(t){return this.startAt=t,this.isPlaying&&this.play(),this},destroy:function(){return o.off(this.detectionSubscriptions),this}}),e}.call(e,i,e,t))||(t.exports=n)},function(t,e,i){"use strict";var n;void 0===(n=function(t){var n=i(85),e=DS._;return{componentWillMount:function(){this.offs=[]},registerEvent:function(t,e,i){i=i||this.el,this.offs.push(n[t](i,e,this))},componentWillUnmount:function(){e(this.offs).flatten().invoke("teardown").value(),this.offs=[]}}}.call(e,i,e,t))||(t.exports=n)},function(t,e,n){"use strict";var i;void 0===(i=function(t){var e=n(369),i=DS._;return DS.BaseModel.extend({shorthand:["duration"],associations:{tweens:e},buildConfig:function(){var t={isWipe:!!this.get("wipetrans"),pushDir:this.get("pushdirection"),duration:this.get("duration"),tweens:this.tweens().buildTweens(),updateConfig:function(){t.tweens.forEach(function(t){i.forOwn(t.tweenAttrs,function(t){t.update()})})}};return t},getConfig:function(){return this.config=this.config||this.buildConfig(),this.config.updateConfig(),this.config}})}.call(e,n,e,t))||(t.exports=i)},function(t,e,n){"use strict";var i;void 0===(i=function(t){var e=n(7),i=n(372);return e.extend({model:i})}.call(e,n,e,t))||(t.exports=i)},function(t,e,i){"use strict";var n;void 0===(n=function(t){function p(t,e){return i.dist(t.x,t.y,e.x,e.y)}function d(t,e){return Math.atan2(e.y-t.y,e.x-t.x)*n}var f=DS._,i=DS.utils,e=DS.constants,n=e.math.TO_DEGREES,g=[void 0,void 0,function(t,e){return{x:e[0].x+(e[1].x-e[0].x)*t,y:e[0].y+(e[1].y-e[0].y)*t}},function(t,e){var i=1-t,n=i*i,r=2*i*t,s=t*t;return{x:n*e[0].x+r*e[1].x+s*e[2].x,y:n*e[0].y+r*e[1].y+s*e[2].y}},function(t,e){var i=1-t,n=t*t,r=i*i,s=r*i,o=3*t*r,a=3*n*i,l=n*t;return{x:s*e[0].x+o*e[1].x+a*e[2].x+l*e[3].x,y:s*e[0].y+o*e[1].y+a*e[2].y+l*e[3].y}}];return{getDistance:function(t,e){return 2===t.length?p(t[0],t[1]):(f.isArray(e)||(e=this.getSamplePoints(t,e||10)),f.last(e).distance)},getSamplePoints:function(t,e){if(2===t.length)return null;e=e||10;for(var i,n,r=0,s=[],o=t[0],a=1/e,l=0;l<=e;l++)i=a*l,n=this.getPointAtTime(i,t),r+=p(o,n),s.push({time:i,distance:r}),o=n;return s},curveToLines:function(t,e){if(2===t.length)return f.clone(t,!0);var i,n,r,s,o,a,l,u,c=[],h=0,d=g[t.length];for(null==e&&(n=d(0,t),r=d(.25,t),s=d(.5,t),o=d(.75,t),a=d(1,t),u=p(n,r)+p(r,s)+p(s,o)+p(o,a),e=Math.min(parseInt(u/2),20)),l=1/e,i=0;i<e;i++)c.push(d(h,t)),h+=l;return c.push(d(1,t)),c},getPointAtTime:function(t,e){return g[e.length](t,e)},getNormalizedPointAtTime:function(t,e,i,n){var r,s,o,a,l,u,c,h;return 2===e.length?(s=this.getPointAtTime(t,e),n&&(s.angle=d(e[0],e[1]))):(f.isArray(i)||(i=this.getSamplePoints(e,i||10)),l=0,u=1,a=this.getDistance(e,i)*t,((r=f.sortedIndex(i,{distance:a},"distance"))>i.length-1||a!==i[r].distance)&&r--,c=i[r],h=i[r+1],r<i.length-1&&(u=c.time+((a-c.distance)/(h.distance-c.distance)||0)*(h.time-c.time)),s=this.getPointAtTime(u,e),n&&(1<(u+=.01)&&(u-=.02,l=-180),o=this.getPointAtTime(u,e),s.angle=d(s,o)+l)),s}}}.call(e,i,e,t))||(t.exports=n)},function(t,e,a){"use strict";var i;void 0===(i=function(t){function e(t,e,i,n){this.view=t,this.timeline=e,this.timelineLabel=i,this.timelineControlled=null!=this.timelineLabel,this.layerTimeline=this.timelineControlled?r.getTimelineFromLabel(i):this.view.props.model.getLayer().timeline(),this.isHide=!!n,this.initialize()}var r=a(144),i=DS._,n=DS.utils,s=DS.events,o=DS.Backbone;DS.AnimationTimeline;return i.extend(e.prototype,o.Events,{playOnSeekEnd:!0,initialize:function(){var t={};this.addChildTimeline(),this.timelineControlled||(t[s.timeline.PLAYING]=this.playTimeline,t[s.timeline.PAUSED]=this.pauseTimeline,t[s.timeline.SEEK_START]=this.onSeekStart,t[s.timeline.SEEK_END]=this.onSeekEnd,this.listenTo(this.layerTimeline,t))},addChildTimeline:function(){this.timelineControlled?this.layerTimeline.addChildTimeline(this.timeline,this.timelineLabel):(this.actionTimeline=this.timeline,this.actionTimeline.seek(0),this.actionTimeline.play())},removeChildTimeline:function(){this.timelineControlled?this.layerTimeline.removeChildTimeline(this.timeline):this.actionTimeline=null},pauseTimeline:function(){null!=this.actionTimeline&&this.actionTimeline.pause()},playTimeline:function(){null!=this.actionTimeline&&this.actionTimeline.play()},onSeekStart:function(){this.playOnSeekEnd=this.actionTimeline.isActive(),this.pauseTimeline()},onSeekEnd:function(){this.playOnSeekEnd&&this.playTimeline()},destroy:function(t){this.removeChildTimeline(),this.isHide?this.timeline.reset():t&&this.timeline.progress(1,!0),this.timeline.kill(),n.getPath(this.view,"updateFromTween"),this.stopListening()}}),e}.call(e,a,e,t))||(t.exports=i)},function(t,e,c){"use strict";var i;void 0===(i=function(t){var e,n=c(13),r=DS._,i=DS.utils,s=DS.events,o=DS.BaseModel,a=DS.Chunk,l=DS.AnimationTimeline,u=(DS.pubSub,{});return o.extend({shorthand:["duration","events"],shortEvents:{self:{"change:duration":"onChangeDuration"}},subscriptions:((e={})[s.detection.VISIBILITY_SHOWN]="onVisibilityShown",e[s.detection.VISIBILITY_HIDDEN]="onVisibilityHidden",e),initialize:function(){r.bindAll(this,"update","triggerPlaybackStateChange","onComplete"),this.timeline=new l({onUpdate:this.update}),this.labels=[],this.silent=!1,this.setUpTimelineDuration().setUpClamp().setupEvents().setRenderDirty()},setUpTimelineDuration:function(){return this.timeline.totalTime(this.duration()),this},timelineDuration:function(){return this.timeline.duration},setUpClamp:function(){return this.clampTime=r.partial(i.clamp,0,this.duration()||0),this},elapsedTime:function(){return this.timeline.time()},hasFinished:function(){return 1===this.progress()},hasStarted:function(){return 0<this.progress()},update:function(){return 1!==this.progress()||this.completed||(this.completed=!0,this.onComplete()),this.trigger(s.timeline.TICK,this.progress()),this},play:function(){return this.timeline.play(),this.render(),this.trigger(s.timeline.PLAYING),this},pause:function(t,e){return t||this.render(),this.timeline.pause(),this.trigger(s.timeline.PAUSED,e),this},render:function(){this.renderDirty&&(this.renderDirty=!1,this.seek(this.resetValue||0))},progress:function(t){if(null==t)return i.clamp(0,1,this.timeline.currentTime/this.duration());this.seek(Math.floor(t*this.duration()))},togglePlayback:function(){var t=this.isPlaying()&&!this.hasFinished()?"pause":"play";return this[t](!1,!0),this},onSeekStart:function(){this.isSeeking||(this.trigger(s.timeline.SEEK_START,this.seekPlaybackState),this.seekPlaybackState=this.playbackState(),this.isSeeking=!0),this.pause(!0)},onSeekEnd:function(){this.trigger(s.timeline.SEEK_END,this.seekPlaybackState),"playing"===this.seekPlaybackState?this.play():this.pause(),this.isSeeking=!1},seek:function(t){return t=this.clampTime(t),this.beforeSeekTime=this.elapsedTime(),this.trigger(s.timeline.BEFORE_SEEK_UPDATE),this.timeline.reset(),this.timeline.seek(t),this.update(),this.trigger(s.timeline.AFTER_SEEK_UPDATE,t),this.lastSeekTime=t,this.completed=!1,this},reset:function(){return this.trigger(s.timeline.BEFORE_RESET),this.trigger(s.timeline.RESET),this},silentReset:function(){return this.timeline.silent=!0,this.timeline.seek(0,!0),this.timeline.pause(),this.timeline.silent=!1,this},isPlaying:function(){return this.timeline.isActive()},setupEvents:function(){var t=this.events();return null!=t&&t.forEach(function(t){var e=r.uniqueId("timeline-"),i=t.time;this.timeline.add(e,i),this.timeline.add(function(){this.triggerTimelineEvent(t,e)}.bind(this),e),this.labels.push(e),u[e]=this}.bind(this)),this},triggerTimelineEvent:function(t,e){var i={context:this.getClosestThisRef(),timelineLabel:e,isSeekAction:this.isSeeking,beforeSeekTime:this.beforeSeekTime||0,time:t.time,currentTime:this.elapsedTime()};n.executeActions(t.actions,i)},playbackState:function(){return this.hasFinished()?"ended":this.isPlaying()?"playing":"paused"},onComplete:function(){this.trigger(s.timeline.ENDED),this.trigger(s.timeline.COMPLETE,this)},triggerPlaybackStateChange:function(){this.trigger(s.timeline[this.playbackState().toUpperCase()])},addChildTimeline:function(t,e){return this.timeline.add(t,e),this},removeChildTimeline:function(t){return null!=this.timeline&&this.timeline.remove(t),this},removeLabel:function(t){this.timeline.remove(t)},getResumeData:function(){return a.toSignedString64(this.elapsedTime())},resetResume:function(){this.resetValue=0,this.setRenderDirty()},setResumeData:function(t){this.resetValue=a.fromSignedString64(t),this.setRenderDirty().pause()},getResetValue:function(){return this.resetValue||0},clearResetValue:function(){return this.resetValue=0,this.setRenderDirty(),this},setRenderDirty:function(){return this.renderDirty=!0,this},onChangeDuration:function(){this.setUpTimelineDuration().setUpClamp()},destroy:function(){this.labels.forEach(function(t){u[t]=null})},onVisibilityShown:function(){this.wasPlaying&&(this.wasPlaying=!1,this.play())},onVisibilityHidden:function(){this.isPlaying()&&(this.wasPlaying=!0,this.pause())},killEverything:function(){this.resetSubscriptions().stopListening().off(),this.timeline.kill(),this.timeline=null}},{getTimelineFromLabel:function(t){return u[t]}})}.call(e,c,e,t))||(t.exports=i)},function(t,e,i){"use strict";var n;void 0===(n=function(t){var s=DS._,n=DS.utils;return{componentWillMount:function(){var t=this.props.model,e=t.isKind("slidelayer"),i=this.props.slideFrame;this.childrenVisible=!1,this.trulyVisible=!1,this.parentVisible=!1,e&&null!=i&&this.listenTo(i.props.model,"trueVisibilityChanged",s.partial(this.updateTrueVisibility,null)),this.isParentVisible=e?function(){return n.getPath(this.props.slideFrame,["props","model","currView","trulyVisible"],!0)}:function(){return this.parentVisible},e?this.isObjectVisible=function(){return this.isBaseLayer()||!!t.isOpen}:t.isKind("shufflegroup")?this.isObjectVisible=this.isParentVisible:this.isObjectVisible=function(){return t.prop("OnStage")&&!t.prop("HiddenByLayer")},this.isChildrenVisible=t.isKind("expandinglabel")?function(t){return t&&this.getPlayerProp("Expanded")}:s.identity},componentDidMount:function(){this.isBaseLayer&&this.isBaseLayer()&&this.updateTrueVisibility()},updateTrueVisibility:function(t){null==t&&(t=this.isObjectVisible());var e=this.props.model,i=this.isParentVisible(),n=t&&i,r=this.isChildrenVisible(n);n!==this.trulyVisible&&(this.trulyVisible=n,this.parentVisible=i,e.trigger("trueVisibilityChanged",n)),this.childrenVisible!==r&&(this.childrenVisible=r,e.objects&&e.objects().forEach(function(t){var e=t.currView;null!=e&&s.isFunction(e.updateTrueVisibility)&&e.parentVisible!==r&&(e.parentVisible=r,e.updateTrueVisibility())}))}}}.call(e,i,e,t))||(t.exports=n)},function(t,e,u){"use strict";var i;void 0===(i=function(t){var e=u(2),i=u(0),n=u(12),r=u(22),s=DS.globalEventHelper,o=(s.addWindowListener,s.removeWindowListener,DS),a=o.detection,l=o.ThreeSixtyImage;return i.createClass(Object.assign({displayName:"ThreeSixtyImageSlideObject",mixins:[e,r],componentDidMount:function(){var t=this.props.model.data(),e=t.threesixtyimagedata,i=this.props.model;this.image3d=new l({dataUri:e.dataUri,assetManager:n,markerData:t.markerdata,initialLat:e.initialLat,initialLon:e.initialLon,width:i.width(),height:i.height(),scale:this.props.winScale,model:this.props.model,el:this.refs.glEl,cssEl:this.refs.cssEl,overlaysEl:this.refs.overlaysEl,overlaySvgEl:this.refs.overlaySvgEl,miscOverlaysEl:this.refs.miscOverlaysEl,isMobile:a.deviceView.isMobile,slideObject:this,hotspotColor:e.hotspotColor,hotspotReveal:e.hotspotReveal,pulseMarkers:e.pulseMarkers,navigation:e.navigation,bind:e.bind}),this.updateSize(),this.image3d.animate()},componentWillUnmount:function(){this.image3d.destroy()},updateSize:function(){this.image3d.updateSize(Math.ceil(this.props.model.width()*this.props.winScale),Math.ceil(this.props.model.height()*this.props.winScale))},componentDidUpdate:function(t){this.props.winScale!==t.winScale&&this.updateSize()}}))}.call(e,u,e,t))||(t.exports=i)},function(t,e,r){"use strict";var i;void 0===(i=function(t){var e=r(0),i=r(2),n=(r(47),DS.detection.browser.isIE11);return e.createClass({displayName:"SlideBackground",mixins:[i],componentDidMount:function(){n&&this.el.setAttribute("focusable","false")},patternFillId:function(){return"pattern-fill-"+this.props.layerModel.id}})}.call(e,r,e,t))||(t.exports=i)},function(t,e,i){"use strict";var n;void 0===(n=function(t){var r=DS.events,e=DS.captionsManager,s=DS.utils;return{componentWillMount:function(){this.captions=e.getCaptions(this.getAssetId()),this.hasCaptions=null!=this.captions,this.hasCaptions&&(this.currentCaptions=[])},componentDidMount:function(){var t=this.props.model||this.props.slideObjectModel;this.slideOwner=t.getSlide(),this.slideId=this.slideOwner.id,e.mount(this,this.slideId)},componentWillUnmount:function(){this.clearCaptions(),e.unmount(this,this.slideId)},adjustCaptions:function(){var e=this,i=this.slideOwner.currView.props.slideContainer;if(null!=i&&this.hasCaptions&&this.props.objectVisible&&this.props.slideVisible){var n=this.getCurrentTime();0<this.currentCaptions.length&&(this.currentCaptions=this.currentCaptions.reduce(function(t,e){return s.isWithinRange(e.startTime,e.endTime,n)?t.push(e):i.trigger(r.captions.REMOVE,e.getCueAsHTML()),t},[])),DS._.difference(this.captions,this.currentCaptions).forEach(function(t){s.isWithinRange(t.startTime,t.endTime,n)&&(e.currentCaptions.push(t),i.trigger(r.captions.ADD,t.getCueAsHTML()))})}return this},clearCaptions:function(){var e=s.getPath(this.slideOwner,"currView.props.slideContainer");return null!=e&&this.hasCaptions&&0<this.currentCaptions.length&&this.currentCaptions.forEach(function(t){e.trigger(r.captions.REMOVE,t.getCueAsHTML())}),this.currentCaptions=[],this}}}.call(e,i,e,t))||(t.exports=n)},function(t,e,n){"use strict";var i;void 0===(i=function(t){var e=n(0),i=n(2),s=n(40);return e.createClass({displayName:"VectorBackground",mixins:[i],template:function(){var t=this.props.vectorData,e=t.left,i=t.top,n=t.right-t.left,r=t.bottom-t.top;return s.getSvgNode({commandsetId:t.pr.i,libId:t.pr.l,bounds:{xPos:e,yPos:i,fullX:e,fullY:i,height:r,width:n,fullHeight:r,fullWidth:n}},this)}})}.call(e,n,e,t))||(t.exports=i)},function(t,e,r){"use strict";var i;void 0===(i=function(t){var e=r(0),i=r(2),n=DS.utils;return e.createClass({displayName:"Icon",mixins:[i],template:function(){var t,e=this.props.templateName||(t=this.props.type,n.upperCaseFirst(t)+"Icon");return this.getTemplateManager().getTemplate(e).bind(this)()}})}.call(e,r,e,t))||(t.exports=i)},function(t,e,n){"use strict";var i;void 0===(i=function(t){var e=n(7),i=n(475);return e.extend({model:i})}.call(e,n,e,t))||(t.exports=i)},function(t,e,d){"use strict";var i;void 0===(i=function(t){var e,i=d(26),n=DS._,r=DS.utils,s=DS.resolver,o=DS.constants,a=DS.BaseModel,l=DS.events,u=DS.pubSub,c=DS.flagManager,h=a.extend({mixins:[i],playerPropNames:{Score:0,PercentScore:0,Status:o.statuses.INCOMPLETE,Completed:!1},shorthand:["type","scoreRefs"],subscriptions:((e={})[l.slide.VIEWED]="incrementViewed",e[l.slide.SLIDE_NUMBERS_UPDATED]="reportViewedIfPastThreshold",e[l.player.RESET]="reset",e),initialize:function(){this.viewedSlideGroups={},this.viewedSlides=0,u.once(l.data.INITIALIZED,this.setupRefs.bind(this))},setupRefs:function(){this.isExpandedTrackingAvailable=c.hasFlag(c.constants.MULTIPLE_QUIZ_TRACKING),this.scoreRef=null!=this.scoreRefs()&&0<this.scoreRefs().length&&this.scoreRefs()[0],this.linkRef()},hasScoreRef:function(){return!!this.scoreRef},linkRef:function(){this.hasScoreRef()&&(this.quiz=this.getQuiz(this.scoreRef.ref),this.quiz.setScoring(this))},incrementViewed:function(t){this.viewedSlideGroups[t.getViewGroupId()]||(this.viewedSlideGroups[t.getViewGroupId()]=!0,this.viewedSlides++,this.reportViewedIfPastThreshold())},reportViewedIfPastThreshold:function(){this.isPastViewThreshold()&&this.isView()&&(u.trigger(l.course.VIEWED,this),this.updateStatus(!1))},getQuiz:function(t){return s.resolvePath(r.prefixWithPlayer(t),this)},isCourseComplete:function(){return this.isView()&&this.isPastViewThreshold()||this.isAction()&&this.isPassed()||!(!this.quiz||!this.quiz.getIsComplete())},isPastViewThreshold:function(){var t=this.get("viewThreshold"),e=this.viewedSlides;if(this.isExpandedTrackingAvailable){var i={menu:"menuSlidesViewed","project-numbered":"projectSlidesViewed"}[this.get("slidesViewedMode")];if(null!=i){var n=DS.presentation.playerVars().variables().get(i);null!=n&&(e=n.value())}}return t<=e},weightScore:function(t){return r.fix(t/this.get("weight"),2)},getStatus:function(){var t,e,i=o.statuses.INCOMPLETE;return this.isCourseComplete()&&(this.isView()||this.isAction()||this.isType("survey")?i=this.get("passStatus"):this.isType("quiz")&&(t=this.quiz.prop("PercentScore")>=this.quiz.passPercent(),i=this.get(t?"passStatus":"failStatus"),!this.scoreRef.mustpass&&t||(e=this.quiz.isPassed()?"passStatus":"failStatus",i=this.get(e)))),i},updateStatus:function(t){var e=!t,i=this.getStatus();this.prop("Status",i),e&&u.trigger(l.status.UPDATED)},updateScore:function(t){var e=0,i=0;this.quiz===t?(0<this.quiz.maxPoints&&(e=this.quiz.prop("Score"),i=this.quiz.prop("PercentScore")),this.prop({Score:e,PercentScore:i}),this.updateStatus()):this.quiz.updateScore()},setComplete:function(){this.hasScoreRef()&&this.prop({Completed:this.quiz.getIsComplete()})},reset:function(){null!=this.quiz&&this.prop({Status:this.getStatus(),Score:this.quiz.prop("Score"),Completed:this.quiz.prop("Completed")})},checkCourseComplete:function(){var t=this.prop("Completed");this.updateStatus(),this.isCourseComplete()&&(this.setComplete(),t||this.isView()||u.trigger(l.course.COMPLETED,this,t))},isPassed:function(){return this.prop("Status")===this.get("passStatus")},getPercentScore:function(){return r.pctToDec(this.quiz.prop("PercentScore"))},markAttemptsSent:function(){this.quiz&&this.quiz.markAttemptsSent()},getViewedStatus:function(){return this.get(this.isPastViewThreshold()?"passStatus":"failStatus")}});return n.extend(h.prototype,{isView:n.partial(h.prototype.isType,"view"),isAction:n.partial(h.prototype.isType,"action"),isSurvey:n.partial(h.prototype.isType,"survey")}),h}.call(e,d,e,t))||(t.exports=i)},function(t,e,n){"use strict";var i;void 0===(i=function(t){var e=n(7),i=n(483);return e.extend({model:i})}.call(e,n,e,t))||(t.exports=i)},function(t,e,r){"use strict";var i;void 0===(i=function(t){var e=r(7),i=r(488),n=(DS._,DS.Chunk);return e.extend({model:i,getResumeData:function(t){return this.invoke("getResumeData",t).map(n.create).join("")},setResumeData:function(t,e){var i=new n({fullString:t});this.forEach(function(t){t.setResumeData(i.encodedString(),e),i=i.reChunk()})},resetBeforeView:function(){this.invoke("resetBeforeView")}})}.call(e,r,e,t))||(t.exports=i)},function(t,e,n){"use strict";var i;void 0===(i=function(t){var e=n(7),i=n(140);return e.extend({model:i})}.call(e,n,e,t))||(t.exports=i)},function(t,e,i){"use strict";var n;void 0===(n=function(t){var e,i=DS.utils;return{initialize:function(t){e=t},load:function(t){return e.load(i.stripPlayer(t.absoluteId))}}}.call(e,i,e,t))||(t.exports=n)},function(t,e,f){"use strict";var i;void 0===(i=function(t){function e(t){var e=t.props.model;e.isMessageSlide()||(l.isEmpty(e.get("globalAudioId"))?p.stop():p.play(e.get("globalAudioId")))}function n(t,e){d.setVolume(e)}var r,s=f(12),o=f(49),a=f(92),l=DS._,u=DS.appState,c=DS.events,i=DS.pubSub,h=DS.vow,d={},p={initialize:function(t){r=t,i.on(c.slide.HAS_MOUNTED,e)},play:function(e){var t=r.find(function(t){return t.get("id")===e}),i=s.getAssetUrl(t.get("assetId"));i!==d.url&&(p.stop(),d=o.loadUrl(i,t.get("assetId")),u.on(c.volume.CHANGE_CURRENT,n),d.setVolume(u.currentVolume()),d.play())},stop:function(){null!=d.url&&(u.off(c.volume.CHANGE_CURRENT,n),d.destroy(),d={})},load:function(e){var t,i,n;return l.isEmpty(e)?h.Deferred().resolve().promise():(i=r.find(function(t){return t.get("id")===e}),(n=s.getAssetUrl(i.get("assetId")))!==d.url?(t=new a({type:"audio",url:n})).promise.always(t.teardown.bind(t)):void 0)}};return p}.call(e,f,e,t))||(t.exports=i)},function(t,e,i){"use strict";var n;void 0===(n=function(t){function s(t){return t.isSlideDraw||t.resume()||t.hasInteractions()||n.player.isReadOnlyOnce()}var e=DS._,o=DS.Chunk,i=DS.vow,n=(DS.utils,DS.playerGlobals),r=DS.events,a=DS.resumer,l=DS.pubSub,u="slides",c="slidedraws",h={arrays:{slides:"slidesResume",slidedraws:"slidedrawsResume"},maps:{slides:"slidesResumeMap",slidedraws:"slidedrawsResumeMap"},arrGetters:{slides:"getResumableSlidesArray",slidedraws:"getResumableDrawsArray"},indexGetters:{slides:"getSlideMapIndexOf",slidedraws:"getDrawMapIndexOf"}},d={postInit:function(){n.player&&n.player.hasData?this.onPlayerInitialized():l.once(r.player.INITIALIZED,this.onPlayerInitialized.bind(this))},onPlayerInitialized:function(){var t;this.isScene&&(this.createSlideResumeArray(),this.hasDraws()&&(t=this.slidedraws().invoke("getSlidePromise"),i.after.apply(i,t).then(this.createDrawResumeArray.bind(this))))},getResumableArray:function(t){return this[t]().filter(s)},createSlideResumeArray:function(){return this.slidesResumeMap=[],this.slidesResume=this.slides().filter(s).reduce(function(t,e){return this.slidesResumeMap.push(e.index()),t.push(o.EMPTY_CHUNK),t}.bind(this),[]),this},createDrawResumeArray:function(){this.slidedrawsResumeMap=[],this.slidedrawsResume=this.slidedraws().reduce(function(t,e){return e.createSlideResumeArray(),this.slidedrawsResumeMap.push(e.index()),t.push(o.create(e.getResumeData())),t}.bind(this),[])},createOrderArray:function(t){this.resumeOrder=t.map(function(t){return o.toUnsignedString64(this.sliderefs().indexOf(t),2)}.bind(this)).join("")},getMapIndexOf:function(t,e){return this[t].indexOf(e.index())},saveData:function(t,e){if(s(e)){var i=h.indexGetters[t],n=h.arrays[t],r=this[i](e);this[n][r]=o.create(e.getResumeData())}this.isScene?a.savePresentationData(this):this.getScene().saveDrawData(this)},getResumeData:function(){return this[this.isSlideDraw?"getDrawResume":"getSceneResume"]()},getDrawResume:function(){var t=this.variables();return[o.create(this.resumeOrder),this.slidesResume.join(""),t.length?o.create(t.getResumeDataOrReturn("")):""].join("")},getSceneResume:function(){var t=this.variables();return[t.length?o.create(t.getResumeDataOrReturn("")):"",this.slidesResume.join(""),(this.slidedrawsResume||[]).join("")].join("")},clearResumeData:function(){this.createSlideResumeArray()},setResumeData:function(t){""!==t&&null!=t&&this[this.isSlideDraw?"setDrawResume":"setSceneResume"](t)},setSceneResume:function(t){var e,i=new o({fullString:t}),n=i,r=this.variables();r.length&&(r.setResumeData(i.encodedString()),n=i.reChunk()),e=this.setSlideResumeData(n),this.setDrawsResumeData(e)},setDrawResume:function(t){var e,i=new o({fullString:t}),n=i.reChunk(),r=this.variables();this.setSlidesInResumeOrder(i.encodedString()),e=this.setSlideResumeData(n),r.length&&r.setResumeData(e.encodedString()),this.slideDfd.resolve(this.slides())},setSlidesInResumeOrder:function(t){var e,i;for(this.resumeOrder=[];0<t.length;)e=t.slice(0,2),this.resumeOrder.push(o.fromUnsignedString64(e)),t=t.slice(2);i=this.resumeOrder.map(function(t){return this.sliderefs()[t]}.bind(this)),this.generateSlides(i)},setSlidesOrDrawsResumeData:function(t,i){var n,e=this[h.arrGetters[t]](),r=this[h.arrays[t]];return e.forEach(function(t,e){n=i.encodedString(),r[e]=o.create(n),t.setResumeData(n),i=i.reChunk()}),i}};return d.saveSlideData=e.partial(d.saveData,u),d.saveDrawData=e.partial(d.saveData,c),d.getSlideMapIndexOf=e.partial(d.getMapIndexOf,h.maps[u]),d.getDrawMapIndexOf=e.partial(d.getMapIndexOf,h.maps[c]),d.getResumableSlidesArray=e.partial(d.getResumableArray,u),d.getResumableDrawsArray=e.partial(d.getResumableArray,c),d.setSlideResumeData=e.partial(d.setSlidesOrDrawsResumeData,u),d.setDrawsResumeData=e.partial(d.setSlidesOrDrawsResumeData,c),d}.call(e,i,e,t))||(t.exports=n)},function(t,e,n){"use strict";var i;void 0===(i=function(t){var e=n(7),i=DS.Chunk;return e.extend({getResumeData:function(){return this.invoke("getResumeData").map(i.create).join("")||""},setResumeData:function(e){return this.forEach(function(t){t.setResumeData(e.encodedString()),e=e.reChunk()}),e}})}.call(e,n,e,t))||(t.exports=i)},function(t,e,i){"use strict";var n;void 0===(n=function(t){var i=DS._,e=DS.vow,n=DS.constants,r=DS.pubSub,s=DS.events,o=DS.detection,a=DS.Chunk;return{componentWillUpdate:function(t,e){this.state.currentSlide&&this.state.currentSlide!==e.currentSlide&&this.state.currentSlide.beforeSlideOut(),e.currentSlide&&e.currentSlide!==this.state.currentSlide&&!this.isShowingMovedSlide&&e.currentSlide.resetBeforeView()},componentWillMount:function(){o.theme.isClassic||r.on(s.resume.RESET_DATA,this.onResetData)},onResetData:function(){this.clearNextPush=function(){this.resetHistoryResumeData(),this.setState({history:[]}),r.trigger(s.slideWindow.CLEAR_HISTORY)}},componentDidMount:function(){this.slideContainer=this.findComponent("SlideContainer")},getId:function(){return this.props.isMainWindow?n.refs.FRAME:this.props.id},getInitialState:function(){return{history:[],currentSlide:this.getCurrentSlide()}},forceTransition:function(){this.getCurSlidePromise().then(function(t){t.forceTransition()})},getCurrentSlide:function(){return i.last(this.state?this.state.history:[])},getPrevSlide:function(){var t=this.state.history;return 1<t.length?t[t.length-2]:null},getPrevHistoryGroup:function(){var t=this.state.history,e=this.getPrevHistoryGroupIndex();return-1===e?null:t[e]},getPrevHistoryGroupIndex:function(){var e=this.getCurrentSlide(),t=this.state.history;return null==e?-1:i.findLastIndex(t,function(t){return e.get("historyGroupId")!==t.get("historyGroupId")})},canGoForward:function(t){return i.last(this.state.history)!==t},pushHistory:function(t){return null!=this.clearNextPush&&(this.clearNextPush(),this.clearNextPush=null),this.canGoForward(t)&&this.refreshHistory(t),this},popHistory:function(){return null!=this.getPrevSlide()&&this.refreshHistory(),this},popHistoryGroup:function(){var t=this.state.history,e=this.getPrevHistoryGroupIndex();return-1!==e&&(t=t.slice(0,e+1),this.updateHistoryState(t)),this},refreshHistory:function(t){var e=this.state.history.slice();return t?e.push(t):e.pop(),this.updateHistoryState(e),this},updateHistoryState:function(t){var e=i.last(t);e.prop("WindowId",this.props.isMainWindow?n.refs.FRAME:this.props.model.id),this.setState({history:t,currentSlide:e})},prepareToUpdateSlide:function(t){return this.isShowingMovedSlide=t,this.slideContainer.prepareToUpdateSlide(t),this},replaceSlideWith:function(t){return this.slideContainer.replaceSlideWith(t),this},rebuildCurSlide:function(){return this.slideContainer.rebuildCurSlide(),this},getCurSlide:function(){return this.slideContainer.curSlide},getCurSlidePromise:function(){return this.slideContainer.getCurSlidePromise()},resetHistoryResumeData:function(){this.state.history.forEach(function(t){return t.resetResume()})},getHistoryResumeData:function(){return this.state.history.map(function(t){return t.getWindowResumeRef()}).join("")},getResumeData:function(){var t=this.props.model,e=null==t?0:t.index()+1;return[a.create(a.toUnsignedString64(e)),this.getCurrentSlide().getWindowResumeRef(),a.create(this.getHistoryResumeData())].join("")},setPreviousHistory:function(t){var e=this.state.history;e.unshift.apply(e,t)},isWaitingForSlideLoad:function(){return e.isPending(this.slideLoadingPromise)},setSlideLoading:function(t){return this.slideLoadingPromise=t,this}}}.call(e,i,e,t))||(t.exports=n)},function(t,e,p){"use strict";var i;void 0===(i=function(t){var e,i,n,r=p(0),s=p(2),o=p(160),a=DS._,l=DS.detection,u=DS.utils,c=DS.constants,h=(u=DS.utils,DS.events),d=(DS.scaler,a.memoize(a.partial(u.quote,c.MOBILE_FONT)));return r.createClass({displayName:"MessageWindow",mixins:[s,o],subscriptions:(e={},i=h.window.SCALE,n="onResize",i in e?Object.defineProperty(e,i,{value:n,enumerable:!0,configurable:!0,writable:!0}):e[i]=n,e),getInitialState:function(){return{scale:this.props.getWinScale()}},onResize:function(){this.setState({scale:this.props.getWinScale()})},windowType:function(){return this.state.currentSlide?a.kebabCase(this.state.currentSlide.id).split("-").slice(0,3).join("-"):""},isScaleable:function(){return this.isResumeWin()},isResumeWin:function(){return"resume-prompt-slide"===this.windowType()},componentDidUpdate:function(){this.adjustForMobileLayout()},createResumeText:function(){var t=document.createElement("style");t.innerHTML=[".message-window.resume-prompt-slide .slide-object:nth-child(2) button::after {",' content: "',DS.stringTabler.getString("continueresponsive"),'"; } ',".message-window.resume-prompt-slide .slide-object:nth-child(3) button::after {",' content: "',DS.stringTabler.getString("restart"),'"; }'].join(""),document.body.appendChild(t)},getScrollAreaText:function(){return this.findAll('[data-acc-text]:not([data-acc-text=""]):not(.slide-object-button)').map(function(t){return t.getAttribute("data-acc-text")}).join(" ")},adjustForMobileLayout:function(){var t;l.deviceView.isClassicMobile&&(t=this.find(".message-window-heading"),a.union([t],t.querySelectorAll("*")).forEach(function(t){t.style.fontFamily=d()}),this.isResumeWin()?this.createResumeText():(document.body.classList.add("resume-shown"),this.htmlReady(function(){var t=this.getScrollAreaText();this.setState({mobileText:t})}.bind(this)),DS.pubSub.trigger(DS.events.messageWindow.SHOWN)))}})}.call(e,p,e,t))||(t.exports=i)},,,,,,,,,,,,,,,,,,,,,,,,,,,,,,,,,,,,,,,,,,,,,,,,,,,,,,,,,,,,,,,,,,,,,,,,,,,,,,,,,,,,,,,,,,,,,,,,,,,,,,,,,,,,,,,,,,,,,,,,,,,,,,,,,,,,function(t,e,i){"use strict";Promise.resolve().then(function(){var t=[i(52)];(function(t){t.init(),Promise.resolve().then(function(){var t=[i(0),i(28),i(52),i(295),i(462)];(function(M,O){Promise.resolve().then(function(){var t=[i(473),i(12),i(119),i(13),i(40),i(49),i(89),i(516),i(156),i(157),i(120),i(517),i(161),i(518),i(519),i(520),i(21),i(521)];(function(t,i,n,r,e,s,o,a,l,u,c,h,d,p,f,g,m){var v=DS._,y=DS.events,S=DS.pubSub,b=DS.detection,w=DS.vow,x=DS.errorManager,P=DS.fontManager,E=DS.windowManager,C=DS.slideNumberManager,T=DS.resumer,D=DS.captionsManager,A=DS.scaler,R=DS.appState;DS.renderEngine={createWindowFor:function(t,e,i,n){var r=b.theme.isUnified?p:d,s=O.render(M.createElement(e?r:h,i),t.querySelector(".slide-container"));return null!=n&&O.render(M.createElement(g,{slideContainer:s.refs.slideContainer,getWinScale:i.getWinScale}),n),s},closeWindow:function(t,e){O.unmountComponentAtNode(t),null!=e&&O.unmountComponentAtNode(e)},createMobileStartOverlay:function(){var t=document.getElementById("preso");return this.mobileStartContainer=document.createElement("div"),this.mobileStartContainer.setAttribute("id","mobile-start-container"),this.mobileStartContainer.classList.add("fn-"+DS.frame.getDefaultLayout()),t.parentNode.insertBefore(this.mobileStartContainer,t.nextSibling),O.render(M.createElement(f),this.mobileStartContainer)},showMobileStartOverlay:function(){this.mobileStartContainer.style.display="block"},killMobileStartOverlay:function(){this.mobileStartContainer.style.display="none"}},m.createLib();var I,_=new t,k=function(t){var e=T.initialize(_,t);A.initialize(),n.initialize(_),i.initialize(_.assetLib()),l.initialize(_.audioplaylists()),u.initialize(_.globalaudiolib()),a.initialize(_),c.initialize(_),I.always(function(){if(S.trigger(y.data.INITIALIZED),S.trigger(y.ds.PRESO_LOADED,r),null!=DS.playerGlobals.player){var t=null!=_.playerVars()?_.playerVars().variables():null;D.initialize(_.assetLib(),DS.playerGlobals.player,E,null!=t?t.get("displayCaptions"):null),C.initialize(E,_,DS.playerGlobals.player.getNavData()),A.connectVariables(null!=t?t.get("zoomToFit"):null),R.connectVariables(null!=t?t.get("accessibleText"):null)}e.always(function(){S.trigger(y.loader.REMOVE_TITLE),S.trigger(y.main.PREPARE_AUDIO,_),o.prepare(),w.isRejected(e)&&S.trigger(y.request.NEXT_SLIDE),T.courseStarted(w.isResolved(e))}).catch(function(t){return t})})};w.when(_.fetch(),e.fetch()).then(function(){DS.presentation=_,I=P.loadFonts(_),Promise.all([s.prepare(_),o.initialize(_)]).then(function(t){return k(v.some(t))}).catch(function(t){return k(v.some(t))})}).catch(function(){x.throwError("init","initialization","Could not load presentation data")})}).apply(null,t)}).catch(i.oe)}).apply(null,t)}).catch(i.oe)}).apply(null,t)}).catch(i.oe)},function(t,e,i){t.exports=function r(s,o,a){function l(i,t){if(!o[i]){if(!s[i]){if(0,u)return u(i,!0);var e=new Error("Cannot find module '"+i+"'");throw e.code="MODULE_NOT_FOUND",e}var n=o[i]={exports:{}};s[i][0].call(n.exports,function(t){var e=s[i][1][t];return l(e||t)},n,n.exports,r,s,o,a)}return o[i].exports}for(var u=!1,t=0;t<a.length;t++)l(a[t]);return l}({1:[function(t,e,i){"use strict";var n=t(22),r=t(26),s=t(37),o=t(29),a=t(64),l=t(94),u=t(96),c=t(118),h=t(140),d=t(143),p=t(173),f=!1;r.addons={CSSTransitionGroup:o,LinkedStateMixin:n,PureRenderMixin:s,TransitionGroup:l,batchedUpdates:function(){return p(f,"React.addons.batchedUpdates is deprecated. Use ReactDOM.unstable_batchedUpdates instead."),f=!0,u.batchedUpdates.apply(this,arguments)},cloneWithProps:c,createFragment:a.create,shallowCompare:h,update:d},r.addons.Perf=t(55),r.addons.TestUtils=t(91),e.exports=r},{118:118,140:140,143:143,173:173,22:22,26:26,29:29,37:37,55:55,64:64,91:91,94:94,96:96}],2:[function(t,e,i){"use strict";var n=t(72),r=t(122),s=t(155),o={componentDidMount:function(){this.props.autoFocus&&s(r(this))}},a={Mixin:o,focusDOMComponent:function(){s(n.getNode(this._rootNodeID))}};e.exports=a},{122:122,155:155,72:72}],3:[function(t,e,i){"use strict";var n=t(15),u=t(19),r=t(147),c=t(20),h=t(103),a=t(107),s=t(166),o=[9,13,27,32],d=229,p=r.canUseDOM&&"CompositionEvent"in window,l=null;r.canUseDOM&&"documentMode"in document&&(l=document.documentMode);var f=r.canUseDOM&&"TextEvent"in window&&!l&&!function(){var t=window.opera;return"object"==typeof t&&"function"==typeof t.version&&parseInt(t.version(),10)<=12}(),g=r.canUseDOM&&(!p||l&&8<l&&l<=11);var m=32,v=String.fromCharCode(m),y=n.topLevelTypes,S={beforeInput:{phasedRegistrationNames:{bubbled:s({onBeforeInput:null}),captured:s({onBeforeInputCapture:null})},dependencies:[y.topCompositionEnd,y.topKeyPress,y.topTextInput,y.topPaste]},compositionEnd:{phasedRegistrationNames:{bubbled:s({onCompositionEnd:null}),captured:s({onCompositionEndCapture:null})},dependencies:[y.topBlur,y.topCompositionEnd,y.topKeyDown,y.topKeyPress,y.topKeyUp,y.topMouseDown]},compositionStart:{phasedRegistrationNames:{bubbled:s({onCompositionStart:null}),captured:s({onCompositionStartCapture:null})},dependencies:[y.topBlur,y.topCompositionStart,y.topKeyDown,y.topKeyPress,y.topKeyUp,y.topMouseDown]},compositionUpdate:{phasedRegistrationNames:{bubbled:s({onCompositionUpdate:null}),captured:s({onCompositionUpdateCapture:null})},dependencies:[y.topBlur,y.topCompositionUpdate,y.topKeyDown,y.topKeyPress,y.topKeyUp,y.topMouseDown]}},b=!1;function w(t,e){switch(t){case y.topKeyUp:return-1!==o.indexOf(e.keyCode);case y.topKeyDown:return e.keyCode!==d;case y.topKeyPress:case y.topMouseDown:case y.topBlur:return 1;default:return}}function x(t){var e=t.detail;return"object"==typeof e&&"data"in e?e.data:null}var P=null;function E(t,e,i,n,r){var s,o;if(p?s=function(t){switch(t){case y.topCompositionStart:return S.compositionStart;case y.topCompositionEnd:return S.compositionEnd;case y.topCompositionUpdate:return S.compositionUpdate}}(t):P?w(t,n)&&(s=S.compositionEnd):function(t,e){return t===y.topKeyDown&&e.keyCode===d}(t,n)&&(s=S.compositionStart),!s)return null;g&&(P||s!==S.compositionStart?s===S.compositionEnd&&P&&(o=P.getData()):P=c.getPooled(e));var a=h.getPooled(s,i,n,r);if(o)a.data=o;else{var l=x(n);null!==l&&(a.data=l)}return u.accumulateTwoPhaseDispatches(a),a}function C(t,e,i,n,r){var s;if(!(s=(f?function(t,e){switch(t){case y.topCompositionEnd:return x(e);case y.topKeyPress:return e.which!==m?null:(b=!0,v);case y.topTextInput:var i=e.data;return i===v&&b?null:i;default:return null}}:function(t,e){if(P){if(t===y.topCompositionEnd||w(t,e)){var i=P.getData();return c.release(P),P=null,i}return null}switch(t){case y.topPaste:return null;case y.topKeyPress:return e.which&&(!((n=e).ctrlKey||n.altKey||n.metaKey)||n.ctrlKey&&n.altKey)?String.fromCharCode(e.which):null;case y.topCompositionEnd:return g?null:e.data;default:return null}var n})(t,n)))return null;var o=a.getPooled(S.beforeInput,i,n,r);return o.data=s,u.accumulateTwoPhaseDispatches(o),o}var T={eventTypes:S,extractEvents:function(t,e,i,n,r){return[E(t,e,i,n,r),C(t,e,i,n,r)]}};e.exports=T},{103:103,107:107,147:147,15:15,166:166,19:19,20:20}],4:[function(t,e,i){"use strict";var n={animationIterationCount:!0,boxFlex:!0,boxFlexGroup:!0,boxOrdinalGroup:!0,columnCount:!0,flex:!0,flexGrow:!0,flexPositive:!0,flexShrink:!0,flexNegative:!0,flexOrder:!0,fontWeight:!0,lineClamp:!0,lineHeight:!0,opacity:!0,order:!0,orphans:!0,tabSize:!0,widows:!0,zIndex:!0,zoom:!0,fillOpacity:!0,stopOpacity:!0,strokeDashoffset:!0,strokeOpacity:!0,strokeWidth:!0};var r=["Webkit","ms","Moz","O"];Object.keys(n).forEach(function(e){r.forEach(function(t){n[function(t,e){return t+e.charAt(0).toUpperCase()+e.substring(1)}(t,e)]=n[e]})});var s={isUnitlessNumber:n,shorthandPropertyExpansions:{background:{backgroundAttachment:true,backgroundColor:true,backgroundImage:true,backgroundPositionX:true,backgroundPositionY:true,backgroundRepeat:true},backgroundPosition:{backgroundPositionX:true,backgroundPositionY:true},border:{borderWidth:true,borderStyle:true,borderColor:true},borderBottom:{borderBottomWidth:true,borderBottomStyle:true,borderBottomColor:true},borderLeft:{borderLeftWidth:true,borderLeftStyle:true,borderLeftColor:true},borderRight:{borderRightWidth:true,borderRightStyle:true,borderRightColor:true},borderTop:{borderTopWidth:true,borderTopStyle:true,borderTopColor:true},font:{fontStyle:true,fontVariant:true,fontWeight:true,fontSize:true,lineHeight:true,fontFamily:true},outline:{outlineWidth:true,outlineStyle:true,outlineColor:true}}};e.exports=s},{}],5:[function(t,e,i){"use strict";var a=t(4),n=t(147),r=t(78),s=t(149),l=t(119),o=t(160),u=t(168),c=t(173),h=u(function(t){return o(t)}),d=!1,p="cssFloat";if(n.canUseDOM){var f=document.createElement("div").style;try{f.font=""}catch(t){d=!0}void 0===document.documentElement.style.cssFloat&&(p="styleFloat")}var g=/^(?:webkit|moz|o)[A-Z]/,m=/;\s*$/,v={},y={},S=function(t,e){-1<t.indexOf("-")?function(t){if(v.hasOwnProperty(t)&&v[t]){return}(v[t]=true)?c(false,"Unsupported style property %s. Did you mean %s?",t,s(t)):undefined}(t):g.test(t)?function(t){if(v.hasOwnProperty(t)&&v[t]){return}(v[t]=true)?c(false,"Unsupported vendor-prefixed style property %s. Did you mean %s?",t,t.charAt(0).toUpperCase()+t.slice(1)):undefined}(t):m.test(e)&&function(t,e){if(y.hasOwnProperty(e)&&y[e]){return}(y[e]=true)?c(false,"Style property values shouldn't contain a semicolon. "+'Try "%s: %s" instead.',t,e.replace(m,"")):undefined}(t,e)},b={createMarkupForStyles:function(t){var e="";for(var i in t)if(t.hasOwnProperty(i)){var n=t[i];S(i,n),null!=n&&(e+=h(i)+":",e+=l(i,n)+";")}return e||null},setValueForStyles:function(t,e){var i=t.style;for(var n in e)if(e.hasOwnProperty(n)){S(n,e[n]);var r=l(n,e[n]);if("float"===n&&(n=p),r)i[n]=r;else{var s=d&&a.shorthandPropertyExpansions[n];if(s)for(var o in s)i[o]="";else i[n]=""}}}};r.measureMethods(b,"CSSPropertyOperations",{setValueForStyles:"setValueForStyles"}),e.exports=b},{119:119,147:147,149:149,160:160,168:168,173:173,4:4,78:78}],6:[function(t,e,i){"use strict";var n=t(25),r=t(24),s=t(161);function o(){this._callbacks=null,this._contexts=null}r(o.prototype,{enqueue:function(t,e){this._callbacks=this._callbacks||[],this._contexts=this._contexts||[],this._callbacks.push(t),this._contexts.push(e)},notifyAll:function(){var t=this._callbacks,e=this._contexts;if(t){t.length!==e.length&&s(!1,"Mismatched list of contexts in callback queue"),this._callbacks=null,this._contexts=null;for(var i=0;i<t.length;i++)t[i].call(e[i]);t.length=0,e.length=0}},reset:function(){this._callbacks=null,this._contexts=null},destructor:function(){this.reset()}}),n.addPoolingTo(o),e.exports=o},{161:161,24:24,25:25}],7:[function(t,e,i){"use strict";var n=t(15),r=t(16),u=t(19),s=t(147),o=t(96),c=t(105),a=t(128),l=t(133),h=t(134),d=t(166),p=n.topLevelTypes,f={change:{phasedRegistrationNames:{bubbled:d({onChange:null}),captured:d({onChangeCapture:null})},dependencies:[p.topBlur,p.topChange,p.topClick,p.topFocus,p.topInput,p.topKeyDown,p.topKeyUp,p.topSelectionChange]}},g=null,m=null,v=null,y=null;var S=!1;function b(t){var e=c.getPooled(f.change,m,t,a(t));u.accumulateTwoPhaseDispatches(e),o.batchedUpdates(w,e)}function w(t){r.enqueueEvents(t),r.processEventQueue(!1)}function x(){g&&(g.detachEvent("onchange",b),m=g=null)}function P(t,e,i){if(t===p.topChange)return i}function E(t,e,i){t===p.topFocus?(x(),function(t,e){m=e,(g=t).attachEvent("onchange",b)}(e,i)):t===p.topBlur&&x()}s.canUseDOM&&(S=l("change")&&(!("documentMode"in document)||8<document.documentMode));var C=!1;s.canUseDOM&&(C=l("input")&&(!("documentMode"in document)||9<document.documentMode));var T={get:function(){return y.get.call(this)},set:function(t){v=""+t,y.set.call(this,t)}};function D(){g&&(delete g.value,g.detachEvent("onpropertychange",A),y=v=m=g=null)}function A(t){if("value"===t.propertyName){var e=t.srcElement.value;e!==v&&(v=e,b(t))}}function R(t,e,i){if(t===p.topInput)return i}function I(t,e,i){t===p.topFocus?(D(),function(t,e){m=e,v=(g=t).value,y=Object.getOwnPropertyDescriptor(t.constructor.prototype,"value"),Object.defineProperty(g,"value",T),g.attachEvent("onpropertychange",A)}(e,i)):t===p.topBlur&&D()}function _(t,e,i){if((t===p.topSelectionChange||t===p.topKeyUp||t===p.topKeyDown)&&g&&g.value!==v)return v=g.value,m}function k(t,e,i){if(t===p.topClick)return i}var M={eventTypes:f,extractEvents:function(t,e,i,n,r){var s,o;if(!function(t){var e=t.nodeName&&t.nodeName.toLowerCase();return"select"===e||"input"===e&&"file"===t.type}(e)?h(e)?C?s=R:(s=_,o=I):function(t){return t.nodeName&&"input"===t.nodeName.toLowerCase()&&("checkbox"===t.type||"radio"===t.type)}(e)&&(s=k):S?s=P:o=E,s){var a=s(t,e,i);if(a){var l=c.getPooled(f.change,a,n,r);return l.type="change",u.accumulateTwoPhaseDispatches(l),l}}o&&o(t,e,i)}};e.exports=M},{105:105,128:128,133:133,134:134,147:147,15:15,16:16,166:166,19:19,96:96}],8:[function(t,e,i){"use strict";var n=0,r={createReactRootIndex:function(){return n++}};e.exports=r},{}],9:[function(t,e,i){"use strict";var d=t(12),p=t(74),n=t(78),f=t(138),g=t(139),m=t(161);function v(t,e,i){var n=i>=t.childNodes.length?null:t.childNodes.item(i);t.insertBefore(e,n)}var r={dangerouslyReplaceNodeWithMarkup:d.dangerouslyReplaceNodeWithMarkup,updateTextContent:g,processUpdates:function(t,e){for(var i,n,r=null,s=null,o=0;o<t.length;o++)if((i=t[o]).type===p.MOVE_EXISTING||i.type===p.REMOVE_NODE){var a=i.fromIndex,l=i.parentNode.childNodes[a],u=i.parentID;l||m(!1,"processUpdates(): Unable to find child %s of element. This probably means the DOM was unexpectedly mutated (e.g., by the browser), usually due to forgetting a <tbody> when using tables, nesting tags like <form>, <p>, or <a>, or using non-SVG elements in an <svg> parent. Try inspecting the child nodes of the element with React ID `%s`.",a,u),(r=r||{})[u]=r[u]||[],r[u][a]=l,(s=s||[]).push(l)}if(n=e.length&&"string"==typeof e[0]?d.dangerouslyRenderMarkup(e):e,s)for(var c=0;c<s.length;c++)s[c].parentNode.removeChild(s[c]);for(var h=0;h<t.length;h++)switch((i=t[h]).type){case p.INSERT_MARKUP:v(i.parentNode,n[i.markupIndex],i.toIndex);break;case p.MOVE_EXISTING:v(i.parentNode,r[i.parentID][i.fromIndex],i.toIndex);break;case p.SET_MARKUP:f(i.parentNode,i.content);break;case p.TEXT_CONTENT:g(i.parentNode,i.content);break;case p.REMOVE_NODE:}}};n.measureMethods(r,"DOMChildrenOperations",{updateTextContent:"updateTextContent"}),e.exports=r},{12:12,138:138,139:139,161:161,74:74,78:78}],10:[function(t,e,i){"use strict";var d=t(161);function p(t,e){return(t&e)===e}var f={MUST_USE_ATTRIBUTE:1,MUST_USE_PROPERTY:2,HAS_SIDE_EFFECTS:4,HAS_BOOLEAN_VALUE:8,HAS_NUMERIC_VALUE:16,HAS_POSITIVE_NUMERIC_VALUE:48,HAS_OVERLOADED_BOOLEAN_VALUE:64,injectDOMPropertyConfig:function(t){var e=f,i=t.Properties||{},n=t.DOMAttributeNamespaces||{},r=t.DOMAttributeNames||{},s=t.DOMPropertyNames||{},o=t.DOMMutationMethods||{};for(var a in t.isCustomAttribute&&g._isCustomAttributeFunctions.push(t.isCustomAttribute),i){g.properties.hasOwnProperty(a)&&d(!1,"injectDOMPropertyConfig(...): You're trying to inject DOM property '%s' which has already been injected. You may be accidentally injecting the same DOM property config twice, or you may be injecting two configs that have conflicting property names.",a);var l=a.toLowerCase(),u=i[a],c={attributeName:l,attributeNamespace:null,propertyName:a,mutationMethod:null,mustUseAttribute:p(u,e.MUST_USE_ATTRIBUTE),mustUseProperty:p(u,e.MUST_USE_PROPERTY),hasSideEffects:p(u,e.HAS_SIDE_EFFECTS),hasBooleanValue:p(u,e.HAS_BOOLEAN_VALUE),hasNumericValue:p(u,e.HAS_NUMERIC_VALUE),hasPositiveNumericValue:p(u,e.HAS_POSITIVE_NUMERIC_VALUE),hasOverloadedBooleanValue:p(u,e.HAS_OVERLOADED_BOOLEAN_VALUE)};if(c.mustUseAttribute&&c.mustUseProperty&&d(!1,"DOMProperty: Cannot require using both attribute and property: %s",a),!c.mustUseProperty&&c.hasSideEffects&&d(!1,"DOMProperty: Properties that have side effects must use property: %s",a),c.hasBooleanValue+c.hasNumericValue+c.hasOverloadedBooleanValue<=1||d(!1,"DOMProperty: Value can be one of boolean, overloaded boolean, or numeric value, but not a combination: %s",a),g.getPossibleStandardName[l]=a,r.hasOwnProperty(a)){var h=r[a];c.attributeName=h,g.getPossibleStandardName[h]=a}n.hasOwnProperty(a)&&(c.attributeNamespace=n[a]),s.hasOwnProperty(a)&&(c.propertyName=s[a]),o.hasOwnProperty(a)&&(c.mutationMethod=o[a]),g.properties[a]=c}}},r={},g={ID_ATTRIBUTE_NAME:"data-reactid",properties:{},getPossibleStandardName:{},_isCustomAttributeFunctions:[],isCustomAttribute:function(t){for(var e=0;e<g._isCustomAttributeFunctions.length;e++){var i=g._isCustomAttributeFunctions[e];if(i(t))return!0}return!1},getDefaultValueForProperty:function(t,e){var i,n=r[t];return n||(r[t]=n={}),e in n||(i=document.createElement(t),n[e]=i[e]),n[e]},injection:f};e.exports=g},{161:161}],11:[function(t,e,i){"use strict";var l=t(10),n=t(78),r=t(136),s=t(173),o=/^[a-zA-Z_][\w\.\-]*$/,a={},u={};function c(t){if(u.hasOwnProperty(t))return 1;if(!a.hasOwnProperty(t)){if(o.test(t))return u[t]=!0;a[t]=!0,s(!1,"Invalid attribute name: `%s`",t)}}function h(t,e){return null==e||t.hasBooleanValue&&!e||t.hasNumericValue&&isNaN(e)||t.hasPositiveNumericValue&&e<1||t.hasOverloadedBooleanValue&&!1===e}var d={children:!0,dangerouslySetInnerHTML:!0,key:!0,ref:!0},p={},f=function(t){if(!(d.hasOwnProperty(t)&&d[t]||p.hasOwnProperty(t)&&p[t])){p[t]=!0;var e=t.toLowerCase(),i=l.isCustomAttribute(e)?e:l.getPossibleStandardName.hasOwnProperty(e)?l.getPossibleStandardName[e]:null;s(null==i,"Unknown DOM property %s. Did you mean %s?",t,i)}},g={createMarkupForID:function(t){return l.ID_ATTRIBUTE_NAME+"="+r(t)},setAttributeForID:function(t,e){t.setAttribute(l.ID_ATTRIBUTE_NAME,e)},createMarkupForProperty:function(t,e){var i=l.properties.hasOwnProperty(t)?l.properties[t]:null;if(i){if(h(i,e))return"";var n=i.attributeName;return i.hasBooleanValue||i.hasOverloadedBooleanValue&&!0===e?n+'=""':n+"="+r(e)}return l.isCustomAttribute(t)?null==e?"":t+"="+r(e):(f(t),null)},createMarkupForCustomAttribute:function(t,e){return c(t)&&null!=e?t+"="+r(e):""},setValueForProperty:function(t,e,i){var n=l.properties.hasOwnProperty(e)?l.properties[e]:null;if(n){var r=n.mutationMethod;if(r)r(t,i);else if(h(n,i))this.deleteValueForProperty(t,e);else if(n.mustUseAttribute){var s=n.attributeName,o=n.attributeNamespace;o?t.setAttributeNS(o,s,""+i):n.hasBooleanValue||n.hasOverloadedBooleanValue&&!0===i?t.setAttribute(s,""):t.setAttribute(s,""+i)}else{var a=n.propertyName;n.hasSideEffects&&""+t[a]==""+i||(t[a]=i)}}else l.isCustomAttribute(e)?g.setValueForAttribute(t,e,i):f(e)},setValueForAttribute:function(t,e,i){c(e)&&(null==i?t.removeAttribute(e):t.setAttribute(e,""+i))},deleteValueForProperty:function(t,e){var i=l.properties.hasOwnProperty(e)?l.properties[e]:null;if(i){var n=i.mutationMethod;if(n)n(t,void 0);else if(i.mustUseAttribute)t.removeAttribute(i.attributeName);else{var r=i.propertyName,s=l.getDefaultValueForProperty(t.nodeName,r);i.hasSideEffects&&""+t[r]===s||(t[r]=s)}}else l.isCustomAttribute(e)?t.removeAttribute(e):f(e)}};n.measureMethods(g,"DOMPropertyOperations",{setValueForProperty:"setValueForProperty",setValueForAttribute:"setValueForAttribute",deleteValueForProperty:"deleteValueForProperty"}),e.exports=g},{10:10,136:136,173:173,78:78}],12:[function(t,e,i){"use strict";var p=t(147),f=t(152),g=t(153),m=t(157),v=t(161),y=/^(<[^ \/>]+)/,S="data-danger-index";var n={dangerouslyRenderMarkup:function(t){var e;p.canUseDOM||v(!1,"dangerouslyRenderMarkup(...): Cannot render markup in a worker thread. Make sure `window` and `document` are available globally before requiring React when unit testing or use ReactDOMServer.renderToString for server rendering.");for(var i,n={},r=0;r<t.length;r++)t[r]||v(!1,"dangerouslyRenderMarkup(...): Missing markup."),i=t[r],e=i.substring(1,i.indexOf(" ")),e=m(e)?e:"*",n[e]=n[e]||[],n[e][r]=t[r];var s=[],o=0;for(e in n)if(n.hasOwnProperty(e)){var a,l=n[e];for(a in l)if(l.hasOwnProperty(a)){var u=l[a];l[a]=u.replace(y,"$1 "+S+'="'+a+'" ')}for(var c=f(l.join(""),g),h=0;h<c.length;++h){var d=c[h];d.hasAttribute&&d.hasAttribute(S)?(a=+d.getAttribute(S),d.removeAttribute(S),s.hasOwnProperty(a)&&v(!1,"Danger: Assigning to an already-occupied result index."),s[a]=d,o+=1):console.error("Danger: Discarding unexpected node:",d)}}return o!==s.length&&v(!1,"Danger: Did not assign to every index of resultList."),s.length!==t.length&&v(!1,"Danger: Expected markup to render %s nodes, but rendered %s.",t.length,s.length),s},dangerouslyReplaceNodeWithMarkup:function(t,e){var i;p.canUseDOM||v(!1,"dangerouslyReplaceNodeWithMarkup(...): Cannot render markup in a worker thread. Make sure `window` and `document` are available globally before requiring React when unit testing or use ReactDOMServer.renderToString() for server rendering."),e||v(!1,"dangerouslyReplaceNodeWithMarkup(...): Missing markup."),"html"===t.tagName.toLowerCase()&&v(!1,"dangerouslyReplaceNodeWithMarkup(...): Cannot replace markup of the <html> node. This is because browser quirks make this unreliable and/or slow. If you want to render to the root you must use server rendering. See ReactDOMServer.renderToString()."),i="string"==typeof e?f(e,g)[0]:e,t.parentNode.replaceChild(i,t)}};e.exports=n},{147:147,152:152,153:153,157:157,161:161}],13:[function(t,e,i){"use strict";var n=t(166),r=[n({ResponderEventPlugin:null}),n({SimpleEventPlugin:null}),n({TapEventPlugin:null}),n({EnterLeaveEventPlugin:null}),n({ChangeEventPlugin:null}),n({SelectEventPlugin:null}),n({BeforeInputEventPlugin:null})];e.exports=r},{166:166}],14:[function(t,e,i){"use strict";var n=t(15),p=t(19),f=t(109),g=t(72),r=t(166),m=n.topLevelTypes,v=g.getFirstReactDOM,y={mouseEnter:{registrationName:r({onMouseEnter:null}),dependencies:[m.topMouseOut,m.topMouseOver]},mouseLeave:{registrationName:r({onMouseLeave:null}),dependencies:[m.topMouseOut,m.topMouseOver]}},S=[null,null],s={eventTypes:y,extractEvents:function(t,e,i,n,r){if(t===m.topMouseOver&&(n.relatedTarget||n.fromElement))return null;if(t!==m.topMouseOut&&t!==m.topMouseOver)return null;var s,o,a;if(e.window===e)s=e;else{var l=e.ownerDocument;s=l?l.defaultView||l.parentWindow:window}var u="",c="";if(t===m.topMouseOut?(o=e,u=i,(a=v(n.relatedTarget||n.toElement))?c=g.getID(a):a=s,a=a||s):(o=s,a=e,c=i),o===a)return null;var h=f.getPooled(y.mouseLeave,u,n,r);h.type="mouseleave",h.target=o,h.relatedTarget=a;var d=f.getPooled(y.mouseEnter,c,n,r);return d.type="mouseenter",d.target=a,d.relatedTarget=o,p.accumulateEnterLeaveDispatches(h,d,u,c),S[0]=h,S[1]=d,S}};e.exports=s},{109:109,15:15,166:166,19:19,72:72}],15:[function(t,e,i){"use strict";var n=t(165),r=n({bubbled:null,captured:null}),s=n({topAbort:null,topBlur:null,topCanPlay:null,topCanPlayThrough:null,topChange:null,topClick:null,topCompositionEnd:null,topCompositionStart:null,topCompositionUpdate:null,topContextMenu:null,topCopy:null,topCut:null,topDoubleClick:null,topDrag:null,topDragEnd:null,topDragEnter:null,topDragExit:null,topDragLeave:null,topDragOver:null,topDragStart:null,topDrop:null,topDurationChange:null,topEmptied:null,topEncrypted:null,topEnded:null,topError:null,topFocus:null,topInput:null,topKeyDown:null,topKeyPress:null,topKeyUp:null,topLoad:null,topLoadedData:null,topLoadedMetadata:null,topLoadStart:null,topMouseDown:null,topMouseMove:null,topMouseOut:null,topMouseOver:null,topMouseUp:null,topPaste:null,topPause:null,topPlay:null,topPlaying:null,topProgress:null,topRateChange:null,topReset:null,topScroll:null,topSeeked:null,topSeeking:null,topSelectionChange:null,topStalled:null,topSubmit:null,topSuspend:null,topTextInput:null,topTimeUpdate:null,topTouchCancel:null,topTouchEnd:null,topTouchMove:null,topTouchStart:null,topVolumeChange:null,topWaiting:null,topWheel:null}),o={topLevelTypes:s,PropagationPhases:r};e.exports=o},{165:165}],16:[function(t,e,i){"use strict";var c=t(17),n=t(18),r=t(61),h=t(115),s=t(124),o=t(161),a=t(173),l={},u=null,d=function(t,e){t&&(n.executeDispatchesInOrder(t,e),t.isPersistent()||t.constructor.release(t))},p=function(t){return d(t,!0)},f=function(t){return d(t,!1)},g=null;function m(){var t=g&&g.traverseTwoPhase&&g.traverseEnterLeave;a(t,"InstanceHandle not injected before use!")}var v={injection:{injectMount:n.injection.injectMount,injectInstanceHandle:function(t){g=t,m()},getInstanceHandle:function(){return m(),g},injectEventPluginOrder:c.injectEventPluginOrder,injectEventPluginsByName:c.injectEventPluginsByName},eventNameDispatchConfigs:c.eventNameDispatchConfigs,registrationNameModules:c.registrationNameModules,putListener:function(t,e,i){"function"!=typeof i&&o(!1,"Expected %s listener to be a function, instead got type %s",e,typeof i);var n=l[e]||(l[e]={});n[t]=i;var r=c.registrationNameModules[e];r&&r.didPutListener&&r.didPutListener(t,e,i)},getListener:function(t,e){var i=l[e];return i&&i[t]},deleteListener:function(t,e){var i=c.registrationNameModules[e];i&&i.willDeleteListener&&i.willDeleteListener(t,e);var n=l[e];n&&delete n[t]},deleteAllListeners:function(t){for(var e in l)if(l[e][t]){var i=c.registrationNameModules[e];i&&i.willDeleteListener&&i.willDeleteListener(t,e),delete l[e][t]}},extractEvents:function(t,e,i,n,r){for(var s,o=c.plugins,a=0;a<o.length;a++){var l=o[a];if(l){var u=l.extractEvents(t,e,i,n,r);u&&(s=h(s,u))}}return s},enqueueEvents:function(t){t&&(u=h(u,t))},processEventQueue:function(t){var e=u;u=null,s(e,t?p:f),u&&o(!1,"processEventQueue(): Additional events were enqueued while processing an event queue. Support for this has not yet been implemented."),r.rethrowCaughtError()},__purge:function(){l={}},__getListenerBank:function(){return l}};e.exports=v},{115:115,124:124,161:161,17:17,173:173,18:18,61:61}],17:[function(t,e,i){"use strict";var o=t(161),s=null,a={};function r(){if(s)for(var t in a){var e=a[t],i=s.indexOf(t);if(-1<i||o(!1,"EventPluginRegistry: Cannot inject event plugins that do not exist in the plugin ordering, `%s`.",t),!c.plugins[i]){e.extractEvents||o(!1,"EventPluginRegistry: Event plugins must implement an `extractEvents` method, but `%s` does not.",t);var n=(c.plugins[i]=e).eventTypes;for(var r in n)l(n[r],e,r)||o(!1,"EventPluginRegistry: Failed to publish event `%s` for plugin `%s`.",r,t)}}}function l(t,e,i){c.eventNameDispatchConfigs.hasOwnProperty(i)&&o(!1,"EventPluginHub: More than one plugin attempted to publish the same event name, `%s`.",i);var n=(c.eventNameDispatchConfigs[i]=t).phasedRegistrationNames;if(n){for(var r in n)if(n.hasOwnProperty(r)){var s=n[r];u(s,e,i)}return 1}return t.registrationName&&(u(t.registrationName,e,i),1)}function u(t,e,i){c.registrationNameModules[t]&&o(!1,"EventPluginHub: More than one plugin attempted to publish the same registration name, `%s`.",t),c.registrationNameModules[t]=e,c.registrationNameDependencies[t]=e.eventTypes[i].dependencies}var c={plugins:[],eventNameDispatchConfigs:{},registrationNameModules:{},registrationNameDependencies:{},injectEventPluginOrder:function(t){s&&o(!1,"EventPluginRegistry: Cannot inject event plugin ordering more than once. You are likely trying to load more than one copy of React."),s=Array.prototype.slice.call(t),r()},injectEventPluginsByName:function(t){var e=!1;for(var i in t)if(t.hasOwnProperty(i)){var n=t[i];a.hasOwnProperty(i)&&a[i]===n||(a[i]&&o(!1,"EventPluginRegistry: Cannot inject two different event plugins using the same name, `%s`.",i),a[i]=n,e=!0)}e&&r()},getPluginModuleForEvent:function(t){var e=t.dispatchConfig;if(e.registrationName)return c.registrationNameModules[e.registrationName]||null;for(var i in e.phasedRegistrationNames)if(e.phasedRegistrationNames.hasOwnProperty(i)){var n=c.registrationNameModules[e.phasedRegistrationNames[i]];if(n)return n}return null},_resetEventPlugins:function(){for(var t in s=null,a)a.hasOwnProperty(t)&&delete a[t];c.plugins.length=0;var e=c.eventNameDispatchConfigs;for(var i in e)e.hasOwnProperty(i)&&delete e[i];var n=c.registrationNameModules;for(var r in n)n.hasOwnProperty(r)&&delete n[r]}};e.exports=c},{161:161}],18:[function(t,e,i){"use strict";var s,n=t(15),o=t(61),r=t(161),a=t(173),l={Mount:null,injectMount:function(t){l.Mount=t,a(t&&t.getNode&&t.getID,"EventPluginUtils.injection.injectMount(...): Injected Mount module is missing getNode or getID.")}},u=n.topLevelTypes;function c(t,e,i,n){var r=t.type||"unknown-event";t.currentTarget=l.Mount.getNode(n),e?o.invokeGuardedCallbackWithCatch(r,i,t,n):o.invokeGuardedCallback(r,i,t,n),t.currentTarget=null}function h(t){var e=t._dispatchListeners,i=t._dispatchIDs;if(s(t),Array.isArray(e)){for(var n=0;n<e.length&&!t.isPropagationStopped();n++)if(e[n](t,i[n]))return i[n]}else if(e&&e(t,i))return i;return null}s=function(t){var e=t._dispatchListeners,i=t._dispatchIDs,n=Array.isArray(e),r=Array.isArray(i),s=r?i.length:i?1:0,o=n?e.length:e?1:0;a(r===n&&s===o,"EventPluginUtils: Invalid `event`.")};var d={isEndish:function(t){return t===u.topMouseUp||t===u.topTouchEnd||t===u.topTouchCancel},isMoveish:function(t){return t===u.topMouseMove||t===u.topTouchMove},isStartish:function(t){return t===u.topMouseDown||t===u.topTouchStart},executeDirectDispatch:function(t){s(t);var e=t._dispatchListeners,i=t._dispatchIDs;Array.isArray(e)&&r(!1,"executeDirectDispatch(...): Invalid `event`.");var n=e?e(t,i):null;return t._dispatchListeners=null,t._dispatchIDs=null,n},executeDispatchesInOrder:function(t,e){var i=t._dispatchListeners,n=t._dispatchIDs;s(t);if(Array.isArray(i))for(var r=0;r<i.length&&!t.isPropagationStopped();r++)c(t,e,i[r],n[r]);else i&&c(t,e,i,n);t._dispatchListeners=null,t._dispatchIDs=null},executeDispatchesInOrderStopAtTrue:function(t){var e=h(t);return t._dispatchIDs=null,t._dispatchListeners=null,e},hasDispatches:function(t){return!!t._dispatchListeners},getNode:function(t){return l.Mount.getNode(t)},getID:function(t){return l.Mount.getID(t)},injection:l};e.exports=d},{15:15,161:161,173:173,61:61}],19:[function(t,e,i){"use strict";var n=t(15),r=t(16),s=t(173),o=t(115),a=t(124),l=n.PropagationPhases,u=r.getListener;function c(t,e,i){s(t,"Dispatching id must not be null");var n=e?l.bubbled:l.captured,r=function(t,e,i){var n=e.dispatchConfig.phasedRegistrationNames[i];return u(t,n)}(t,i,n);r&&(i._dispatchListeners=o(i._dispatchListeners,r),i._dispatchIDs=o(i._dispatchIDs,t))}function h(t){t&&t.dispatchConfig.phasedRegistrationNames&&r.injection.getInstanceHandle().traverseTwoPhase(t.dispatchMarker,c,t)}function d(t){t&&t.dispatchConfig.phasedRegistrationNames&&r.injection.getInstanceHandle().traverseTwoPhaseSkipTarget(t.dispatchMarker,c,t)}function p(t,e,i){if(i&&i.dispatchConfig.registrationName){var n=i.dispatchConfig.registrationName,r=u(t,n);r&&(i._dispatchListeners=o(i._dispatchListeners,r),i._dispatchIDs=o(i._dispatchIDs,t))}}function f(t){t&&t.dispatchConfig.registrationName&&p(t.dispatchMarker,null,t)}var g={accumulateTwoPhaseDispatches:function(t){a(t,h)},accumulateTwoPhaseDispatchesSkipTarget:function(t){a(t,d)},accumulateDirectDispatches:function(t){a(t,f)},accumulateEnterLeaveDispatches:function(t,e,i,n){r.injection.getInstanceHandle().traverseEnterLeave(i,n,p,t,e)}};e.exports=g},{115:115,124:124,15:15,16:16,173:173}],20:[function(t,e,i){"use strict";var n=t(25),r=t(24),s=t(131);function o(t){this._root=t,this._startText=this.getText(),this._fallbackText=null}r(o.prototype,{destructor:function(){this._root=null,this._startText=null,this._fallbackText=null},getText:function(){return"value"in this._root?this._root.value:this._root[s()]},getData:function(){if(this._fallbackText)return this._fallbackText;var t,e,i=this._startText,n=i.length,r=this.getText(),s=r.length;for(t=0;t<n&&i[t]===r[t];t++);var o=n-t;for(e=1;e<=o&&i[n-e]===r[s-e];e++);var a=1<e?1-e:void 0;return this._fallbackText=r.slice(t,a),this._fallbackText}}),n.addPoolingTo(o),e.exports=o},{131:131,24:24,25:25}],21:[function(t,e,i){"use strict";var n,r=t(10),s=t(147),o=r.injection.MUST_USE_ATTRIBUTE,a=r.injection.MUST_USE_PROPERTY,l=r.injection.HAS_BOOLEAN_VALUE,u=r.injection.HAS_SIDE_EFFECTS,c=r.injection.HAS_NUMERIC_VALUE,h=r.injection.HAS_POSITIVE_NUMERIC_VALUE,d=r.injection.HAS_OVERLOADED_BOOLEAN_VALUE;if(s.canUseDOM){var p=document.implementation;n=p&&p.hasFeature&&p.hasFeature("http://www.w3.org/TR/SVG11/feature#BasicStructure","1.1")}var f={isCustomAttribute:RegExp.prototype.test.bind(/^(data|aria)-[a-z_][a-z\d_.\-]*$/),Properties:{accept:null,acceptCharset:null,accessKey:null,action:null,allowFullScreen:o|l,allowTransparency:o,alt:null,async:l,autoComplete:null,autoPlay:l,capture:o|l,cellPadding:null,cellSpacing:null,charSet:o,challenge:o,checked:a|l,classID:o,className:n?o:a,cols:o|h,colSpan:null,content:null,contentEditable:null,contextMenu:o,controls:a|l,coords:null,crossOrigin:null,data:null,dateTime:o,default:l,defer:l,dir:null,disabled:o|l,download:d,draggable:null,encType:null,form:o,formAction:o,formEncType:o,formMethod:o,formNoValidate:l,formTarget:o,frameBorder:o,headers:null,height:o,hidden:o|l,high:null,href:null,hrefLang:null,htmlFor:null,httpEquiv:null,icon:null,id:a,inputMode:o,integrity:null,is:o,keyParams:o,keyType:o,kind:null,label:null,lang:null,list:o,loop:a|l,low:null,manifest:o,marginHeight:null,marginWidth:null,max:null,maxLength:o,media:o,mediaGroup:null,method:null,min:null,minLength:o,multiple:a|l,muted:a|l,name:null,nonce:o,noValidate:l,open:l,optimum:null,pattern:null,placeholder:null,poster:null,preload:null,radioGroup:null,readOnly:a|l,rel:null,required:l,reversed:l,role:o,rows:o|h,rowSpan:null,sandbox:null,scope:null,scoped:l,scrolling:null,seamless:o|l,selected:a|l,shape:null,size:o|h,sizes:o,span:h,spellCheck:null,src:null,srcDoc:a,srcLang:null,srcSet:o,start:c,step:null,style:null,summary:null,tabIndex:null,target:null,title:null,type:null,useMap:null,value:a|u,width:o,wmode:o,wrap:null,about:o,datatype:o,inlist:o,prefix:o,property:o,resource:o,typeof:o,vocab:o,autoCapitalize:o,autoCorrect:o,autoSave:null,color:null,itemProp:o,itemScope:o|l,itemType:o,itemID:o,itemRef:o,results:null,security:o,unselectable:o},DOMAttributeNames:{acceptCharset:"accept-charset",className:"class",htmlFor:"for",httpEquiv:"http-equiv"},DOMPropertyNames:{autoComplete:"autocomplete",autoFocus:"autofocus",autoPlay:"autoplay",autoSave:"autosave",encType:"encoding",hrefLang:"hreflang",radioGroup:"radiogroup",spellCheck:"spellcheck",srcDoc:"srcdoc",srcSet:"srcset"}};e.exports=f},{10:10,147:147}],22:[function(t,e,i){"use strict";var n=t(70),r=t(90),s={linkState:function(t){return new n(this.state[t],r.createStateKeySetter(this,t))}};e.exports=s},{70:70,90:90}],23:[function(t,e,i){"use strict";var n=t(82),o=t(81),r=t(161),a=t(173),s={button:!0,checkbox:!0,image:!0,hidden:!0,radio:!0,reset:!0,submit:!0};function l(t){null!=t.checkedLink&&null!=t.valueLink&&r(!1,"Cannot provide a checkedLink and a valueLink. If you want to use checkedLink, you probably don't want to use valueLink and vice versa.")}function u(t){l(t),null==t.value&&null==t.onChange||r(!1,"Cannot provide a valueLink and a value or onChange event. If you want to use value or onChange, you probably don't want to use valueLink.")}function c(t){l(t),null==t.checked&&null==t.onChange||r(!1,"Cannot provide a checkedLink and a checked property or onChange event. If you want to use checked or onChange, you probably don't want to use checkedLink")}var h={value:function(t,e,i){return!t[e]||s[t.type]||t.onChange||t.readOnly||t.disabled?null:new Error("You provided a `value` prop to a form field without an `onChange` handler. This will render a read-only field. If the field should be mutable use `defaultValue`. Otherwise, set either `onChange` or `readOnly`.")},checked:function(t,e,i){return!t[e]||t.onChange||t.readOnly||t.disabled?null:new Error("You provided a `checked` prop to a form field without an `onChange` handler. This will render a read-only field. If the field should be mutable use `defaultChecked`. Otherwise, set either `onChange` or `readOnly`.")},onChange:n.func},d={};function p(t){if(t){var e=t.getName();if(e)return" Check the render method of `"+e+"`."}return""}var f={checkPropTypes:function(t,e,i){for(var n in h){if(h.hasOwnProperty(n))var r=h[n](e,n,t,o.prop);if(r instanceof Error&&!(r.message in d)){d[r.message]=!0;var s=p(i);a(!1,"Failed form propType: %s%s",r.message,s)}}},getValue:function(t){return t.valueLink?(u(t),t.valueLink.value):t.value},getChecked:function(t){return t.checkedLink?(c(t),t.checkedLink.value):t.checked},executeOnChange:function(t,e){return t.valueLink?(u(t),t.valueLink.requestChange(e.target.value)):t.checkedLink?(c(t),t.checkedLink.requestChange(e.target.checked)):t.onChange?t.onChange.call(void 0,e):void 0}};e.exports=f},{161:161,173:173,81:81,82:82}],24:[function(t,e,i){"use strict";e.exports=function(t,e){if(null==t)throw new TypeError("Object.assign target cannot be null or undefined");for(var i=Object(t),n=Object.prototype.hasOwnProperty,r=1;r<arguments.length;r++){var s=arguments[r];if(null!=s){var o=Object(s);for(var a in o)n.call(o,a)&&(i[a]=o[a])}}return i}},{}],25:[function(t,e,i){"use strict";var n=t(161),r=function(t){if(this.instancePool.length){var e=this.instancePool.pop();return this.call(e,t),e}return new this(t)},s=function(t){t instanceof this||n(!1,"Trying to release an instance into a pool of a different type."),t.destructor(),this.instancePool.length<this.poolSize&&this.instancePool.push(t)},o=10,a=r,l={addPoolingTo:function(t,e){var i=t;if(i.instancePool=[],i.getPooled=e||a,!i.poolSize){i.poolSize=o}return i.release=s,i},oneArgumentPooler:r,twoArgumentPooler:function(t,e){var i=this;if(i.instancePool.length){var n=i.instancePool.pop();i.call(n,t,e);return n}else{return new i(t,e)}},threeArgumentPooler:function(t,e,i){var n=this;if(n.instancePool.length){var r=n.instancePool.pop();n.call(r,t,e,i);return r}else{return new n(t,e,i)}},fourArgumentPooler:function(t,e,i,n){var r=this;if(r.instancePool.length){var s=r.instancePool.pop();r.call(s,t,e,i,n);return s}else{return new r(t,e,i,n)}},fiveArgumentPooler:function(t,e,i,n,r){var s=this;if(s.instancePool.length){var o=s.instancePool.pop();s.call(o,t,e,i,n,r);return o}else{return new s(t,e,i,n,r)}}};e.exports=l},{161:161}],26:[function(t,e,i){"use strict";var n=t(40),r=t(50),s=t(69),o=t(24),a=t(120),l={};o(l,s),o(l,{findDOMNode:a("findDOMNode","ReactDOM","react-dom",n,n.findDOMNode),render:a("render","ReactDOM","react-dom",n,n.render),unmountComponentAtNode:a("unmountComponentAtNode","ReactDOM","react-dom",n,n.unmountComponentAtNode),renderToString:a("renderToString","ReactDOMServer","react-dom/server",r,r.renderToString),renderToStaticMarkup:a("renderToStaticMarkup","ReactDOMServer","react-dom/server",r,r.renderToStaticMarkup)}),l.__SECRET_DOM_DO_NOT_USE_OR_YOU_WILL_BE_FIRED=n,l.__SECRET_DOM_SERVER_DO_NOT_USE_OR_YOU_WILL_BE_FIRED=r,l.Injection=t(65),e.exports=l},{120:120,24:24,40:40,50:50,69:69}],27:[function(t,e,i){"use strict";var n=t(68),r=t(122),s=t(173),o="_getDOMNodeDidWarn",a={getDOMNode:function(){return s(this.constructor[o],"%s.getDOMNode(...) is deprecated. Please use ReactDOM.findDOMNode(instance) instead.",n.get(this).getName()||this.tagName||"Unknown"),this.constructor[o]=!0,r(this)}};e.exports=a},{122:122,173:173,68:68}],28:[function(t,e,i){"use strict";var l=t(15),n=t(16),u=t(17),r=t(62),s=t(78),o=t(114),a=t(24),c=t(133),h={},d=!1,p=0,f={topAbort:"abort",topBlur:"blur",topCanPlay:"canplay",topCanPlayThrough:"canplaythrough",topChange:"change",topClick:"click",topCompositionEnd:"compositionend",topCompositionStart:"compositionstart",topCompositionUpdate:"compositionupdate",topContextMenu:"contextmenu",topCopy:"copy",topCut:"cut",topDoubleClick:"dblclick",topDrag:"drag",topDragEnd:"dragend",topDragEnter:"dragenter",topDragExit:"dragexit",topDragLeave:"dragleave",topDragOver:"dragover",topDragStart:"dragstart",topDrop:"drop",topDurationChange:"durationchange",topEmptied:"emptied",topEncrypted:"encrypted",topEnded:"ended",topError:"error",topFocus:"focus",topInput:"input",topKeyDown:"keydown",topKeyPress:"keypress",topKeyUp:"keyup",topLoadedData:"loadeddata",topLoadedMetadata:"loadedmetadata",topLoadStart:"loadstart",topMouseDown:"mousedown",topMouseMove:"mousemove",topMouseOut:"mouseout",topMouseOver:"mouseover",topMouseUp:"mouseup",topPaste:"paste",topPause:"pause",topPlay:"play",topPlaying:"playing",topProgress:"progress",topRateChange:"ratechange",topScroll:"scroll",topSeeked:"seeked",topSeeking:"seeking",topSelectionChange:"selectionchange",topStalled:"stalled",topSuspend:"suspend",topTextInput:"textInput",topTimeUpdate:"timeupdate",topTouchCancel:"touchcancel",topTouchEnd:"touchend",topTouchMove:"touchmove",topTouchStart:"touchstart",topVolumeChange:"volumechange",topWaiting:"waiting",topWheel:"wheel"},g="_reactListenersID"+String(Math.random()).slice(2);var m=a({},r,{ReactEventListener:null,injection:{injectReactEventListener:function(t){t.setHandleTopLevel(m.handleTopLevel),m.ReactEventListener=t}},setEnabled:function(t){m.ReactEventListener&&m.ReactEventListener.setEnabled(t)},isEnabled:function(){return!(!m.ReactEventListener||!m.ReactEventListener.isEnabled())},listenTo:function(t,e){for(var i=e,n=function(t){Object.prototype.hasOwnProperty.call(t,g)||(t[g]=p++,h[t[g]]={});return h[t[g]]}(i),r=u.registrationNameDependencies[t],s=l.topLevelTypes,o=0;o<r.length;o++){var a=r[o];n.hasOwnProperty(a)&&n[a]||(a===s.topWheel?c("wheel")?m.ReactEventListener.trapBubbledEvent(s.topWheel,"wheel",i):c("mousewheel")?m.ReactEventListener.trapBubbledEvent(s.topWheel,"mousewheel",i):m.ReactEventListener.trapBubbledEvent(s.topWheel,"DOMMouseScroll",i):a===s.topScroll?c("scroll",!0)?m.ReactEventListener.trapCapturedEvent(s.topScroll,"scroll",i):m.ReactEventListener.trapBubbledEvent(s.topScroll,"scroll",m.ReactEventListener.WINDOW_HANDLE):a===s.topFocus||a===s.topBlur?(c("focus",!0)?(m.ReactEventListener.trapCapturedEvent(s.topFocus,"focus",i),m.ReactEventListener.trapCapturedEvent(s.topBlur,"blur",i)):c("focusin")&&(m.ReactEventListener.trapBubbledEvent(s.topFocus,"focusin",i),m.ReactEventListener.trapBubbledEvent(s.topBlur,"focusout",i)),n[s.topBlur]=!0,n[s.topFocus]=!0):f.hasOwnProperty(a)&&m.ReactEventListener.trapBubbledEvent(a,f[a],i),n[a]=!0)}},trapBubbledEvent:function(t,e,i){return m.ReactEventListener.trapBubbledEvent(t,e,i)},trapCapturedEvent:function(t,e,i){return m.ReactEventListener.trapCapturedEvent(t,e,i)},ensureScrollValueMonitoring:function(){if(!d){var t=o.refreshScrollValues;m.ReactEventListener.monitorScrollValue(t),d=!0}},eventNameDispatchConfigs:n.eventNameDispatchConfigs,registrationNameModules:n.registrationNameModules,putListener:n.putListener,getListener:n.getListener,deleteListener:n.deleteListener,deleteAllListeners:n.deleteAllListeners});s.measureMethods(m,"ReactBrowserEventEmitter",{putListener:"putListener",deleteListener:"deleteListener"}),e.exports=m},{114:114,133:133,15:15,16:16,17:17,24:24,62:62,78:78}],29:[function(t,e,i){"use strict";var n=t(26),r=t(24),s=t(94),o=t(30);function a(t){var e="transition"+t+"Timeout",i="transition"+t;return function(t){if(t[i]){if(null==t[e])return new Error(e+" wasn't supplied to ReactCSSTransitionGroup: this can cause unreliable animations and won't be supported in a future version of React. See https://fb.me/react-animation-transition-group-timeout for more information.");if("number"!=typeof t[e])return new Error(e+" must be a number (in milliseconds)")}}}var l=n.createClass({displayName:"ReactCSSTransitionGroup",propTypes:{transitionName:o.propTypes.name,transitionAppear:n.PropTypes.bool,transitionEnter:n.PropTypes.bool,transitionLeave:n.PropTypes.bool,transitionAppearTimeout:a("Appear"),transitionEnterTimeout:a("Enter"),transitionLeaveTimeout:a("Leave")},getDefaultProps:function(){return{transitionAppear:!1,transitionEnter:!0,transitionLeave:!0}},_wrapChild:function(t){return n.createElement(o,{name:this.props.transitionName,appear:this.props.transitionAppear,enter:this.props.transitionEnter,leave:this.props.transitionLeave,appearTimeout:this.props.transitionAppearTimeout,enterTimeout:this.props.transitionEnterTimeout,leaveTimeout:this.props.transitionLeaveTimeout},t)},render:function(){return n.createElement(s,r({},this.props,{childFactory:this._wrapChild}))}});e.exports=l},{24:24,26:26,30:30,94:94}],30:[function(t,e,i){"use strict";var n=t(26),l=t(40),u=t(145),c=t(93),r=t(135),s=n.createClass({displayName:"ReactCSSTransitionGroupChild",propTypes:{name:n.PropTypes.oneOfType([n.PropTypes.string,n.PropTypes.shape({enter:n.PropTypes.string,leave:n.PropTypes.string,active:n.PropTypes.string}),n.PropTypes.shape({enter:n.PropTypes.string,enterActive:n.PropTypes.string,leave:n.PropTypes.string,leaveActive:n.PropTypes.string,appear:n.PropTypes.string,appearActive:n.PropTypes.string})]).isRequired,appear:n.PropTypes.bool,enter:n.PropTypes.bool,leave:n.PropTypes.bool,appearTimeout:n.PropTypes.number,enterTimeout:n.PropTypes.number,leaveTimeout:n.PropTypes.number},transition:function(t,e,i){var n=l.findDOMNode(this);if(n){var r=this.props.name[t]||this.props.name+"-"+t,s=this.props.name[t+"Active"]||r+"-active",o=null,a=function(t){t&&t.target!==n||(clearTimeout(o),u.removeClass(n,r),u.removeClass(n,s),c.removeEndEventListener(n,a),e&&e())};u.addClass(n,r),this.queueClass(s),i?(o=setTimeout(a,i),this.transitionTimeouts.push(o)):c.addEndEventListener(n,a)}else e&&e()},queueClass:function(t){this.classNameQueue.push(t),this.timeout||(this.timeout=setTimeout(this.flushClassNameQueue,17))},flushClassNameQueue:function(){this.isMounted()&&this.classNameQueue.forEach(u.addClass.bind(u,l.findDOMNode(this))),this.classNameQueue.length=0,this.timeout=null},componentWillMount:function(){this.classNameQueue=[],this.transitionTimeouts=[]},componentWillUnmount:function(){this.timeout&&clearTimeout(this.timeout),this.transitionTimeouts.forEach(function(t){clearTimeout(t)})},componentWillAppear:function(t){this.props.appear?this.transition("appear",t,this.props.appearTimeout):t()},componentWillEnter:function(t){this.props.enter?this.transition("enter",t,this.props.enterTimeout):t()},componentWillLeave:function(t){this.props.leave?this.transition("leave",t,this.props.leaveTimeout):t()},render:function(){return r(this.props.children)}});e.exports=s},{135:135,145:145,26:26,40:40,93:93}],31:[function(t,e,i){"use strict";var u=t(84),c=t(132),h=t(141),r=t(142),s=t(173);function o(t,e,i){var n=void 0===t[i];s(n,"flattenChildren(...): Encountered two children with the same key, `%s`. Child keys must be unique; when two children share a key, only the first child will be used.",i),null!=e&&n&&(t[i]=c(e,null))}var n={instantiateChildren:function(t,e,i){if(null==t)return null;var n={};return r(t,o,n),n},updateChildren:function(t,e,i,n){if(!e&&!t)return null;var r;for(r in e)if(e.hasOwnProperty(r)){var s=t&&t[r],o=s&&s._currentElement,a=e[r];if(null!=s&&h(o,a))u.receiveComponent(s,a,i,n),e[r]=s;else{s&&u.unmountComponent(s,r);var l=c(a,null);e[r]=l}}for(r in t)!t.hasOwnProperty(r)||e&&e.hasOwnProperty(r)||u.unmountComponent(t[r]);return e},unmountChildren:function(t){for(var e in t)if(t.hasOwnProperty(e)){var i=t[e];u.unmountComponent(i)}}};e.exports=n},{132:132,141:141,142:142,173:173,84:84}],32:[function(t,e,i){"use strict";var n=t(25),l=t(57),u=t(153),a=t(142),r=n.twoArgumentPooler,s=n.fourArgumentPooler,o=/\/(?!\/)/g;function c(t){return(""+t).replace(o,"//")}function h(t,e){this.func=t,this.context=e,this.count=0}function d(t,e,i){var n=t.func,r=t.context;n.call(r,e,t.count++)}function p(t,e,i,n){this.result=t,this.keyPrefix=e,this.func=i,this.context=n,this.count=0}function f(t,e,i){var n=t.result,r=t.keyPrefix,s=t.func,o=t.context,a=s.call(o,e,t.count++);Array.isArray(a)?g(a,n,i,u.thatReturnsArgument):null!=a&&(l.isValidElement(a)&&(a=l.cloneAndReplaceKey(a,r+(a!==e?c(a.key||"")+"/":"")+i)),n.push(a))}function g(t,e,i,n,r){var s="";null!=i&&(s=c(i)+"/");var o=p.getPooled(e,s,n,r);a(t,f,o),p.release(o)}function m(t,e,i){return null}h.prototype.destructor=function(){this.func=null,this.context=null,this.count=0},n.addPoolingTo(h,r),p.prototype.destructor=function(){this.result=null,this.keyPrefix=null,this.func=null,this.context=null,this.count=0},n.addPoolingTo(p,s);var v={forEach:function(t,e,i){if(null==t)return t;var n=h.getPooled(e,i);a(t,d,n),h.release(n)},map:function(t,e,i){if(null==t)return t;var n=[];return g(t,n,null,e,i),n},mapIntoWithKeyPrefixInternal:g,count:function(t,e){return a(t,m,null)},toArray:function(t){var e=[];return g(t,e,null,u.thatReturnsArgument),e}};e.exports=v},{142:142,153:153,25:25,57:57}],33:[function(t,e,i){"use strict";var n=t(34),c=t(57),r=t(81),s=t(80),o=t(76),a=t(24),l=t(154),h=t(161),u=t(165),d=t(166),p=t(173),f=d({mixins:null}),g=u({DEFINE_ONCE:null,DEFINE_MANY:null,OVERRIDE_BASE:null,DEFINE_MANY_MERGED:null}),m=[],v=!1;function y(){v||p(!(v=!0),"setProps(...) and replaceProps(...) are deprecated. Instead, call render again at the top level.")}var S={mixins:g.DEFINE_MANY,statics:g.DEFINE_MANY,propTypes:g.DEFINE_MANY,contextTypes:g.DEFINE_MANY,childContextTypes:g.DEFINE_MANY,getDefaultProps:g.DEFINE_MANY_MERGED,getInitialState:g.DEFINE_MANY_MERGED,getChildContext:g.DEFINE_MANY_MERGED,render:g.DEFINE_ONCE,componentWillMount:g.DEFINE_MANY,componentDidMount:g.DEFINE_MANY,componentWillReceiveProps:g.DEFINE_MANY,shouldComponentUpdate:g.DEFINE_ONCE,componentWillUpdate:g.DEFINE_MANY,componentDidUpdate:g.DEFINE_MANY,componentWillUnmount:g.DEFINE_MANY,updateComponent:g.OVERRIDE_BASE},b={displayName:function(t,e){t.displayName=e},mixins:function(t,e){if(e)for(var i=0;i<e.length;i++)P(t,e[i])},childContextTypes:function(t,e){w(t,e,r.childContext),t.childContextTypes=a({},t.childContextTypes,e)},contextTypes:function(t,e){w(t,e,r.context),t.contextTypes=a({},t.contextTypes,e)},getDefaultProps:function(t,e){t.getDefaultProps?t.getDefaultProps=C(t.getDefaultProps,e):t.getDefaultProps=e},propTypes:function(t,e){w(t,e,r.prop),t.propTypes=a({},t.propTypes,e)},statics:function(t,e){!function(t,e){if(!e)return;for(var i in e){var n=e[i];if(e.hasOwnProperty(i))i in b&&h(!1,'ReactClass: You are attempting to define a reserved property, `%s`, that shouldn\'t be on the "statics" key. Define it as an instance property instead; it will still be accessible on the constructor.',i),i in t&&h(!1,"ReactClass: You are attempting to define `%s` on your component more than once. This conflict may be due to a mixin.",i),t[i]=n}}(t,e)},autobind:function(){}};function w(t,e,i){for(var n in e)e.hasOwnProperty(n)&&p("function"==typeof e[n],"%s: %s type `%s` is invalid; it must be a function, usually from React.PropTypes.",t.displayName||"ReactClass",s[i],n)}function x(t,e){var i=S.hasOwnProperty(e)?S[e]:null;A.hasOwnProperty(e)&&i!==g.OVERRIDE_BASE&&h(!1,"ReactClassInterface: You are attempting to override `%s` from your class specification. Ensure that your method names do not overlap with React methods.",e),t.hasOwnProperty(e)&&i!==g.DEFINE_MANY&&i!==g.DEFINE_MANY_MERGED&&h(!1,"ReactClassInterface: You are attempting to define `%s` on your component more than once. This conflict may be due to a mixin.",e)}function P(t,e){if(e){"function"==typeof e&&h(!1,"ReactClass: You're attempting to use a component class as a mixin. Instead, just use a regular object."),c.isValidElement(e)&&h(!1,"ReactClass: You're attempting to use a component as a mixin. Instead, just use a regular object.");var i=t.prototype;for(var n in e.hasOwnProperty(f)&&b.mixins(t,e.mixins),e)if(e.hasOwnProperty(n)&&n!==f){var r=e[n];if(x(i,n),b.hasOwnProperty(n))b[n](t,r);else{var s=S.hasOwnProperty(n),o=i.hasOwnProperty(n),a="function"==typeof r,l=a&&!s&&!o&&!1!==e.autobind;if(l)i.__reactAutoBindMap||(i.__reactAutoBindMap={}),i.__reactAutoBindMap[n]=r,i[n]=r;else if(o){var u=S[n];s&&(u===g.DEFINE_MANY_MERGED||u===g.DEFINE_MANY)||h(!1,"ReactClass: Unexpected spec policy %s for key %s when mixing in component specs.",u,n),u===g.DEFINE_MANY_MERGED?i[n]=C(i[n],r):u===g.DEFINE_MANY&&(i[n]=T(i[n],r))}else"function"==typeof(i[n]=r)&&e.displayName&&(i[n].displayName=e.displayName+"_"+n)}}}}function E(t,e){for(var i in t&&e&&"object"==typeof t&&"object"==typeof e||h(!1,"mergeIntoWithNoDuplicateKeys(): Cannot merge non-objects."),e)e.hasOwnProperty(i)&&(void 0!==t[i]&&h(!1,"mergeIntoWithNoDuplicateKeys(): Tried to merge two objects with the same key: `%s`. This conflict may be due to a mixin; in particular, this may be caused by two getInitialState() or getDefaultProps() methods returning objects with clashing keys.",i),t[i]=e[i]);return t}function C(n,r){return function(){var t=n.apply(this,arguments),e=r.apply(this,arguments);if(null==t)return e;if(null==e)return t;var i={};return E(i,t),E(i,e),i}}function T(t,e){return function(){t.apply(this,arguments),e.apply(this,arguments)}}function D(s,o){var a=o.bind(s);a.__reactBoundContext=s,a.__reactBoundMethod=o,a.__reactBoundArguments=null;var l=s.constructor.displayName,u=a.bind;return a.bind=function(t){for(var e=arguments.length,i=Array(1<e?e-1:0),n=1;n<e;n++)i[n-1]=arguments[n];if(t!==s&&null!==t)p(!1,"bind(): React component methods may only be bound to the component instance. See %s",l);else if(!i.length)return p(!1,"bind(): You are binding a component method to the component. React does this for you automatically in a high-performance way, so you can safely remove this call. See %s",l),a;var r=u.apply(a,arguments);return r.__reactBoundContext=s,r.__reactBoundMethod=o,r.__reactBoundArguments=i,r},a}var A={replaceState:function(t,e){this.updater.enqueueReplaceState(this,t),e&&this.updater.enqueueCallback(this,e)},isMounted:function(){return this.updater.isMounted(this)},setProps:function(t,e){y(),this.updater.enqueueSetProps(this,t),e&&this.updater.enqueueCallback(this,e)},replaceProps:function(t,e){y(),this.updater.enqueueReplaceProps(this,t),e&&this.updater.enqueueCallback(this,e)}},R=function(){};a(R.prototype,n.prototype,A);var I={createClass:function(t){var r=function(t,e,i){p(this instanceof r,"Something is calling a React component directly. Use a factory or JSX instead. See: https://fb.me/react-legacyfactory"),this.__reactAutoBindMap&&function(t){for(var e in t.__reactAutoBindMap)if(t.__reactAutoBindMap.hasOwnProperty(e)){var i=t.__reactAutoBindMap[e];t[e]=D(t,i)}}(this),this.props=t,this.context=e,this.refs=l,this.updater=i||o,this.state=null;var n=this.getInitialState?this.getInitialState():null;void 0===n&&this.getInitialState._isMockFunction&&(n=null),"object"==typeof n&&!Array.isArray(n)||h(!1,"%s.getInitialState(): must return an object or null",r.displayName||"ReactCompositeComponent"),this.state=n};for(var e in r.prototype=new R,r.prototype.constructor=r,m.forEach(P.bind(null,r)),P(r,t),r.getDefaultProps&&(r.defaultProps=r.getDefaultProps()),r.getDefaultProps&&(r.getDefaultProps.isReactClassApproved={}),r.prototype.getInitialState&&(r.prototype.getInitialState.isReactClassApproved={}),r.prototype.render||h(!1,"createClass(...): Class specification must implement a `render` method."),p(!r.prototype.componentShouldUpdate,"%s has a method called componentShouldUpdate(). Did you mean shouldComponentUpdate()? The name is phrased as a question because the function is expected to return a value.",t.displayName||"A component"),p(!r.prototype.componentWillRecieveProps,"%s has a method called componentWillRecieveProps(). Did you mean componentWillReceiveProps()?",t.displayName||"A component"),S)r.prototype[e]||(r.prototype[e]=null);return r},injection:{injectMixin:function(t){m.push(t)}}};e.exports=I},{154:154,161:161,165:165,166:166,173:173,24:24,34:34,57:57,76:76,80:80,81:81}],34:[function(t,e,i){"use strict";var n=t(76),r=t(117),s=t(154),o=t(161),a=t(173);function l(t,e,i){this.props=t,this.context=e,this.refs=s,this.updater=i||n}l.prototype.isReactComponent={},l.prototype.setState=function(t,e){"object"!=typeof t&&"function"!=typeof t&&null!=t&&o(!1,"setState(...): takes an object of state variables to update or a function which returns an object of state variables."),a(null!=t,"setState(...): You passed an undefined or null state object; instead, use forceUpdate()."),this.updater.enqueueSetState(this,t),e&&this.updater.enqueueCallback(this,e)},l.prototype.forceUpdate=function(t){this.updater.enqueueForceUpdate(this),t&&this.updater.enqueueCallback(this,t)};var u={getDOMNode:["getDOMNode","Use ReactDOM.findDOMNode(component) instead."],isMounted:["isMounted","Instead, make sure to clean up subscriptions and pending requests in componentWillUnmount to prevent memory leaks."],replaceProps:["replaceProps","Instead, call render again at the top level."],replaceState:["replaceState","Refactor your code to use setState instead (see https://github.com/facebook/react/issues/3236)."],setProps:["setProps","Instead, call render again at the top level."]},c=function(t,e){r&&Object.defineProperty(l.prototype,t,{get:function(){a(!1,"%s(...) is deprecated in plain JavaScript React classes. %s",e[0],e[1])}})};for(var h in u)u.hasOwnProperty(h)&&c(h,u[h]);e.exports=l},{117:117,154:154,161:161,173:173,76:76}],35:[function(t,e,i){"use strict";var n=t(45),r=t(72),s={processChildrenUpdates:n.dangerouslyProcessChildrenUpdates,replaceNodeWithMarkupByID:n.dangerouslyReplaceNodeWithMarkupByID,unmountIDFromEnvironment:function(t){r.purgeID(t)}};e.exports=s},{45:45,72:72}],36:[function(t,e,i){"use strict";var n=t(161),r=!1,s={unmountIDFromEnvironment:null,replaceNodeWithMarkupByID:null,processChildrenUpdates:null,injection:{injectEnvironment:function(t){r&&n(!1,"ReactCompositeComponent: injectEnvironment() can only be called once."),s.unmountIDFromEnvironment=t.unmountIDFromEnvironment,s.replaceNodeWithMarkupByID=t.replaceNodeWithMarkupByID,s.processChildrenUpdates=t.processChildrenUpdates,r=!0}}};e.exports=s},{161:161}],37:[function(t,e,i){"use strict";var n=t(140),r={shouldComponentUpdate:function(t,e){return n(this,t,e)}};e.exports=r},{140:140}],38:[function(t,e,i){"use strict";var n=t(36),h=t(39),d=t(57),p=t(68),r=t(78),a=t(81),l=t(80),f=t(84),g=t(95),u=t(24),m=t(154),v=t(161),c=t(141),y=t(173);function S(t){var e=t._currentElement._owner||null;if(e){var i=e.getName();if(i)return" Check the render method of `"+i+"`."}return""}function b(t){}b.prototype.render=function(){var t=p.get(this)._currentElement.type;return t(this.props,this.context,this.updater)};var w=1,s={construct:function(t){this._currentElement=t,this._rootNodeID=null,this._instance=null,this._pendingElement=null,this._pendingStateQueue=null,this._pendingReplaceState=!1,this._pendingForceUpdate=!1,this._renderedComponent=null,this._context=null,this._mountOrder=0,this._topLevelWrapper=null,this._pendingCallbacks=null},mountComponent:function(t,e,i){this._context=i,this._mountOrder=w++,this._rootNodeID=t;var n,r,s=this._processProps(this._currentElement.props),o=this._processContext(i),a=this._currentElement.type,l="prototype"in a;if(l){h.current=this;try{n=new a(s,o,g)}finally{h.current=null}}l&&null!==n&&!1!==n&&!d.isValidElement(n)||(r=n,n=new b(a)),null==n.render?y(!1,"%s(...): No `render` method found on the returned component instance: you may have forgotten to define `render`, returned null/false from a stateless component, or tried to render an element whose type is a function that isn't a React component.",a.displayName||a.name||"Component"):y(a.prototype&&a.prototype.isReactComponent||!l||!(n instanceof a),"%s(...): React component classes must extend React.Component.",a.displayName||a.name||"Component"),n.props=s,n.context=o,n.refs=m,n.updater=g,this._instance=n,p.set(n,this),y(!n.getInitialState||n.getInitialState.isReactClassApproved,"getInitialState was defined on %s, a plain JavaScript class. This is only supported for classes created using React.createClass. Did you mean to define a state property instead?",this.getName()||"a component"),y(!n.getDefaultProps||n.getDefaultProps.isReactClassApproved,"getDefaultProps was defined on %s, a plain JavaScript class. This is only supported for classes created using React.createClass. Use a static property to define defaultProps instead.",this.getName()||"a component"),y(!n.propTypes,"propTypes was defined as an instance property on %s. Use a static property to define propTypes instead.",this.getName()||"a component"),y(!n.contextTypes,"contextTypes was defined as an instance property on %s. Use a static property to define contextTypes instead.",this.getName()||"a component"),y("function"!=typeof n.componentShouldUpdate,"%s has a method called componentShouldUpdate(). Did you mean shouldComponentUpdate()? The name is phrased as a question because the function is expected to return a value.",this.getName()||"A component"),y("function"!=typeof n.componentDidUnmount,"%s has a method called componentDidUnmount(). But there is no such lifecycle method. Did you mean componentWillUnmount()?",this.getName()||"A component"),y("function"!=typeof n.componentWillRecieveProps,"%s has a method called componentWillRecieveProps(). Did you mean componentWillReceiveProps()?",this.getName()||"A component");var u=n.state;void 0===u&&(n.state=u=null),"object"==typeof u&&!Array.isArray(u)||v(!1,"%s.state: must be set to an object or null",this.getName()||"ReactCompositeComponent"),this._pendingStateQueue=null,this._pendingReplaceState=!1,this._pendingForceUpdate=!1,n.componentWillMount&&(n.componentWillMount(),this._pendingStateQueue&&(n.state=this._processPendingState(n.props,n.context))),void 0===r&&(r=this._renderValidatedComponent()),this._renderedComponent=this._instantiateReactComponent(r);var c=f.mountComponent(this._renderedComponent,t,e,this._processChildContext(i));return n.componentDidMount&&e.getReactMountReady().enqueue(n.componentDidMount,n),c},unmountComponent:function(){var t=this._instance;t.componentWillUnmount&&t.componentWillUnmount(),f.unmountComponent(this._renderedComponent),this._renderedComponent=null,this._instance=null,this._pendingStateQueue=null,this._pendingReplaceState=!1,this._pendingForceUpdate=!1,this._pendingCallbacks=null,this._pendingElement=null,this._context=null,this._rootNodeID=null,this._topLevelWrapper=null,p.remove(t)},_maskContext:function(t){var e=null,i=this._currentElement.type,n=i.contextTypes;if(!n)return m;for(var r in e={},n)e[r]=t[r];return e},_processContext:function(t){var e=this._maskContext(t),i=this._currentElement.type;return i.contextTypes&&this._checkPropTypes(i.contextTypes,e,a.context),e},_processChildContext:function(t){var e=this._currentElement.type,i=this._instance,n=i.getChildContext&&i.getChildContext();if(n){for(var r in"object"!=typeof e.childContextTypes&&v(!1,"%s.getChildContext(): childContextTypes must be defined in order to use getChildContext().",this.getName()||"ReactCompositeComponent"),this._checkPropTypes(e.childContextTypes,n,a.childContext),n)r in e.childContextTypes||v(!1,'%s.getChildContext(): key "%s" is not defined in childContextTypes.',this.getName()||"ReactCompositeComponent",r);return u({},t,n)}return t},_processProps:function(t){var e=this._currentElement.type;return e.propTypes&&this._checkPropTypes(e.propTypes,t,a.prop),t},_checkPropTypes:function(t,e,i){var n=this.getName();for(var r in t)if(t.hasOwnProperty(r)){var s;try{"function"!=typeof t[r]&&v(!1,"%s: %s type `%s` is invalid; it must be a function, usually from React.PropTypes.",n||"React class",l[i],r),s=t[r](e,r,n,i)}catch(t){s=t}if(s instanceof Error){var o=S(this);i===a.prop?y(!1,"Failed Composite propType: %s%s",s.message,o):y(!1,"Failed Context Types: %s%s",s.message,o)}}},receiveComponent:function(t,e,i){var n=this._currentElement,r=this._context;this._pendingElement=null,this.updateComponent(e,n,t,r,i)},performUpdateIfNecessary:function(t){null!=this._pendingElement&&f.receiveComponent(this,this._pendingElement||this._currentElement,t,this._context),null===this._pendingStateQueue&&!this._pendingForceUpdate||this.updateComponent(t,this._currentElement,this._currentElement,this._context,this._context)},updateComponent:function(t,e,i,n,r){var s,o=this._instance,a=this._context===r?o.context:this._processContext(r);e===i?s=i.props:(s=this._processProps(i.props),o.componentWillReceiveProps&&o.componentWillReceiveProps(s,a));var l=this._processPendingState(s,a),u=this._pendingForceUpdate||!o.shouldComponentUpdate||o.shouldComponentUpdate(s,l,a);y(void 0!==u,"%s.shouldComponentUpdate(): Returned undefined instead of a boolean value. Make sure to return true or false.",this.getName()||"ReactCompositeComponent"),u?(this._pendingForceUpdate=!1,this._performComponentUpdate(i,s,l,a,t,r)):(this._currentElement=i,this._context=r,o.props=s,o.state=l,o.context=a)},_processPendingState:function(t,e){var i=this._instance,n=this._pendingStateQueue,r=this._pendingReplaceState;if(this._pendingReplaceState=!1,this._pendingStateQueue=null,!n)return i.state;if(r&&1===n.length)return n[0];for(var s=u({},r?n[0]:i.state),o=r?1:0;o<n.length;o++){var a=n[o];u(s,"function"==typeof a?a.call(i,s,t,e):a)}return s},_performComponentUpdate:function(t,e,i,n,r,s){var o,a,l,u=this._instance,c=Boolean(u.componentDidUpdate);c&&(o=u.props,a=u.state,l=u.context),u.componentWillUpdate&&u.componentWillUpdate(e,i,n),this._currentElement=t,this._context=s,u.props=e,u.state=i,u.context=n,this._updateRenderedComponent(r,s),c&&r.getReactMountReady().enqueue(u.componentDidUpdate.bind(u,o,a,l),u)},_updateRenderedComponent:function(t,e){var i=this._renderedComponent,n=i._currentElement,r=this._renderValidatedComponent();if(c(n,r))f.receiveComponent(i,r,t,this._processChildContext(e));else{var s=this._rootNodeID,o=i._rootNodeID;f.unmountComponent(i),this._renderedComponent=this._instantiateReactComponent(r);var a=f.mountComponent(this._renderedComponent,s,t,this._processChildContext(e));this._replaceNodeWithMarkupByID(o,a)}},_replaceNodeWithMarkupByID:function(t,e){n.replaceNodeWithMarkupByID(t,e)},_renderValidatedComponentWithoutOwnerOrContext:function(){var t=this._instance,e=t.render();return void 0===e&&t.render._isMockFunction&&(e=null),e},_renderValidatedComponent:function(){var t;h.current=this;try{t=this._renderValidatedComponentWithoutOwnerOrContext()}finally{h.current=null}return null===t||!1===t||d.isValidElement(t)||v(!1,"%s.render(): A valid ReactComponent must be returned. You may have returned undefined, an array or some other invalid object.",this.getName()||"ReactCompositeComponent"),t},attachRef:function(t,e){var i=this.getPublicInstance();null==i&&v(!1,"Stateless function components cannot have refs.");var n=e.getPublicInstance(),r=e&&e.getName?e.getName():"a component";y(null!=n,'Stateless function components cannot be given refs (See ref "%s" in %s created by %s). Attempts to access this ref will fail.',t,r,this.getName());var s=i.refs===m?i.refs={}:i.refs;s[t]=n},detachRef:function(t){var e=this.getPublicInstance().refs;delete e[t]},getName:function(){var t=this._currentElement.type,e=this._instance&&this._instance.constructor;return t.displayName||e&&e.displayName||t.name||e&&e.name||null},getPublicInstance:function(){var t=this._instance;return t instanceof b?null:t},_instantiateReactComponent:null};r.measureMethods(s,"ReactCompositeComponent",{mountComponent:"mountComponent",updateComponent:"updateComponent",_renderValidatedComponent:"_renderValidatedComponent"});var o={Mixin:s};e.exports=o},{141:141,154:154,161:161,173:173,24:24,36:36,39:39,57:57,68:68,78:78,80:80,81:81,84:84,95:95}],39:[function(t,e,i){"use strict";e.exports={current:null}},{}],40:[function(t,e,i){"use strict";var n=t(39),r=t(51),s=t(54),o=t(67),a=t(72),l=t(78),u=t(84),c=t(96),h=t(97),d=t(122),p=t(137),f=t(173);s.inject();var g=l.measure("React","render",a.render),m={findDOMNode:d,render:g,unmountComponentAtNode:a.unmountComponentAtNode,version:h,unstable_batchedUpdates:c.batchedUpdates,unstable_renderSubtreeIntoContainer:p};"undefined"!=typeof __REACT_DEVTOOLS_GLOBAL_HOOK__&&"function"==typeof __REACT_DEVTOOLS_GLOBAL_HOOK__.inject&&__REACT_DEVTOOLS_GLOBAL_HOOK__.inject({CurrentOwner:n,InstanceHandles:o,Mount:a,Reconciler:u,TextComponent:r});var v=t(147);if(v.canUseDOM&&window.top===window.self){"undefined"==typeof __REACT_DEVTOOLS_GLOBAL_HOOK__&&(-1<navigator.userAgent.indexOf("Chrome")&&-1===navigator.userAgent.indexOf("Edge")||-1<navigator.userAgent.indexOf("Firefox"))&&console.debug("Download the React DevTools for a better development experience: https://fb.me/react-devtools");var y=document.documentMode&&document.documentMode<8;f(!y,'Internet Explorer is running in compatibility mode; please add the following tag to your HTML to prevent this from happening: <meta http-equiv="X-UA-Compatible" content="IE=edge" />');for(var S=[Array.isArray,Array.prototype.every,Array.prototype.forEach,Array.prototype.indexOf,Array.prototype.map,Date.now,Function.prototype.bind,Object.keys,String.prototype.split,String.prototype.trim,Object.create,Object.freeze],b=0;b<S.length;b++)if(!S[b]){console.error("One or more ES5 shim/shams expected by React are not available: https://fb.me/react-warning-polyfills");break}}e.exports=m},{122:122,137:137,147:147,173:173,39:39,51:51,54:54,67:67,72:72,78:78,84:84,96:96,97:97}],41:[function(t,e,i){"use strict";var s={onClick:!0,onDoubleClick:!0,onMouseDown:!0,onMouseMove:!0,onMouseUp:!0,onClickCapture:!0,onDoubleClickCapture:!0,onMouseDownCapture:!0,onMouseMoveCapture:!0,onMouseUpCapture:!0},n={getNativeProps:function(t,e,i){if(!e.disabled)return e;var n={};for(var r in e)e.hasOwnProperty(r)&&!s[r]&&(n[r]=e[r]);return n}};e.exports=n},{}],42:[function(t,e,i){"use strict";var n,u=t(2),c=t(5),h=t(10),d=t(11),r=t(15),s=t(28),o=t(35),p=t(41),f=t(46),g=t(47),m=t(48),v=t(52),y=t(72),a=t(73),l=t(78),S=t(95),b=t(24),w=t(117),x=t(121),P=t(161),E=t(133),C=t(166),T=t(138),D=t(139),A=t(171),R=t(144),I=t(173),_=s.deleteListener,k=s.listenTo,M=s.registrationNameModules,O={string:!0,number:!0},L=C({children:null}),V=C({style:null}),N=C({__html:null}),j=1;function B(t){if(t){var e=t._currentElement._owner||null;if(e){var i=e.getName();if(i)return" This DOM node was rendered by `"+i+"`."}}return""}function U(){var t=this._reactInternalComponent;return I(!1,"ReactDOMComponent: Do not access .getDOMNode() of a DOM node; instead, use the node directly.%s",B(t)),this}function F(){var t=this._reactInternalComponent;return I(!1,"ReactDOMComponent: Do not access .isMounted() of a DOM node.%s",B(t)),!!t}function G(){var t=this._reactInternalComponent;I(!1,"ReactDOMComponent: Do not access .setState(), .replaceState(), or .forceUpdate() of a DOM node. This is a no-op.%s",B(t))}function H(t,e){var i=this._reactInternalComponent;I(!1,"ReactDOMComponent: Do not access .setProps() of a DOM node. Instead, call ReactDOM.render again at the top level.%s",B(i)),i&&(S.enqueueSetPropsInternal(i,t),e&&S.enqueueCallbackInternal(i,e))}function W(t,e){var i=this._reactInternalComponent;I(!1,"ReactDOMComponent: Do not access .replaceProps() of a DOM node. Instead, call ReactDOM.render again at the top level.%s",B(i)),i&&(S.enqueueReplacePropsInternal(i,t),e&&S.enqueueCallbackInternal(i,e))}function z(t){if("object"!=typeof t)return"string"==typeof t?JSON.stringify(t):"function"==typeof t?"[function object]":String(t);if(Array.isArray(t))return"["+t.map(z).join(", ")+"]";var e=[];for(var i in t)if(Object.prototype.hasOwnProperty.call(t,i)){var n=/^[a-z$_][\w$_]*$/i.test(i)?i:JSON.stringify(i);e.push(n+": "+z(t[i]))}return"{"+e.join(", ")+"}"}n={props:{enumerable:!1,get:function(){var t=this._reactInternalComponent;return I(!1,"ReactDOMComponent: Do not access .props of a DOM node; instead, recreate the props as `render` did originally or read the DOM properties/attributes directly from this node (e.g., this.refs.box.className).%s",B(t)),t._currentElement.props}}};var Y={};function X(t,e,i){if(null!=t&&null!=e&&!A(t,e)){var n,r=i._tag,s=i._currentElement._owner;s&&(n=s.getName());var o=n+"|"+r;Y.hasOwnProperty(o)||(Y[o]=!0,I(!1,"`%s` was passed a style object that has previously been mutated. Mutating `style` is deprecated. Consider cloning it beforehand. Check the `render` %s. Previous style: %s. Mutated style: %s.",r,s?"of `"+n+"`":"using <"+r+">",z(t),z(e)))}}function q(t,e){e&&(nt[t._tag]&&I(null==e.children&&null==e.dangerouslySetInnerHTML,"%s is a void element tag and must not have `children` or use `props.dangerouslySetInnerHTML`.%s",t._tag,t._currentElement._owner?" Check the render method of "+t._currentElement._owner.getName()+".":""),null!=e.dangerouslySetInnerHTML&&(null!=e.children&&P(!1,"Can only set one of `children` or `props.dangerouslySetInnerHTML`."),"object"==typeof e.dangerouslySetInnerHTML&&N in e.dangerouslySetInnerHTML||P(!1,"`props.dangerouslySetInnerHTML` must be in the form `{__html: ...}`. Please visit https://fb.me/react-invariant-dangerously-set-inner-html for more information.")),I(null==e.innerHTML,"Directly setting property `innerHTML` is not permitted. For more information, lookup documentation on `dangerouslySetInnerHTML`."),I(!e.contentEditable||null==e.children,"A component is `contentEditable` and contains `children` managed by React. It is now your responsibility to guarantee that none of those nodes are unexpectedly modified or duplicated. This is probably not intentional."),null!=e.style&&"object"!=typeof e.style&&P(!1,"The `style` prop expects a mapping from style properties to values, not a string. For example, style={{marginRight: spacing + 'em'}} when using JSX.%s",B(t)))}function K(t,e,i,n){I("onScroll"!==e||E("scroll",!0),"This browser doesn't support the `onScroll` event");var r=y.findReactContainerForID(t);if(r){var s=r.nodeType===j?r.ownerDocument:r;k(e,s)}n.getReactMountReady().enqueue(Q,{id:t,registrationName:e,listener:i})}function Q(){s.putListener(this.id,this.registrationName,this.listener)}var Z={topAbort:"abort",topCanPlay:"canplay",topCanPlayThrough:"canplaythrough",topDurationChange:"durationchange",topEmptied:"emptied",topEncrypted:"encrypted",topEnded:"ended",topError:"error",topLoadedData:"loadeddata",topLoadedMetadata:"loadedmetadata",topLoadStart:"loadstart",topPause:"pause",topPlay:"play",topPlaying:"playing",topProgress:"progress",topRateChange:"ratechange",topSeeked:"seeked",topSeeking:"seeking",topStalled:"stalled",topSuspend:"suspend",topTimeUpdate:"timeupdate",topVolumeChange:"volumechange",topWaiting:"waiting"};function $(){this._rootNodeID||P(!1,"Must be mounted to trap events");var t=y.getNode(this._rootNodeID);switch(t||P(!1,"trapBubbledEvent(...): Requires node to be rendered."),this._tag){case"iframe":this._wrapperState.listeners=[s.trapBubbledEvent(r.topLevelTypes.topLoad,"load",t)];break;case"video":case"audio":for(var e in this._wrapperState.listeners=[],Z)Z.hasOwnProperty(e)&&this._wrapperState.listeners.push(s.trapBubbledEvent(r.topLevelTypes[e],Z[e],t));break;case"img":this._wrapperState.listeners=[s.trapBubbledEvent(r.topLevelTypes.topError,"error",t),s.trapBubbledEvent(r.topLevelTypes.topLoad,"load",t)];break;case"form":this._wrapperState.listeners=[s.trapBubbledEvent(r.topLevelTypes.topReset,"reset",t),s.trapBubbledEvent(r.topLevelTypes.topSubmit,"submit",t)]}}function J(){f.mountReadyWrapper(this)}function tt(){m.postUpdateWrapper(this)}var et={area:!0,base:!0,br:!0,col:!0,embed:!0,hr:!0,img:!0,input:!0,keygen:!0,link:!0,meta:!0,param:!0,source:!0,track:!0,wbr:!0},it={listing:!0,pre:!0,textarea:!0},nt=b({menuitem:!0},et),rt=/^[a-zA-Z][a-zA-Z:_\.\-\d]*$/,st={},ot={}.hasOwnProperty;function at(t,e){var i=(t=b({},t))[R.ancestorInfoContextKey];return t[R.ancestorInfoContextKey]=R.updatedAncestorInfo(i,e._tag,e),t}function lt(t,e){return 0<=t.indexOf("-")||null!=e.is}function ut(t){!function(t){ot.call(st,t)||(rt.test(t)||P(!1,"Invalid tag: %s",t),st[t]=!0)}(t),this._tag=t.toLowerCase(),this._renderedChildren=null,this._previousStyle=null,this._previousStyleCopy=null,this._rootNodeID=null,this._wrapperState=null,this._topLevelWrapper=null,this._nodeWithLegacyProperties=null,this._unprocessedContextDev=null,this._processedContextDev=null}ut.displayName="ReactDOMComponent",ut.Mixin={construct:function(t){this._currentElement=t},mountComponent:function(t,e,i){this._rootNodeID=t;var n,r=this._currentElement.props;switch(this._tag){case"iframe":case"img":case"form":case"video":case"audio":this._wrapperState={listeners:null},e.getReactMountReady().enqueue($,this);break;case"button":r=p.getNativeProps(this,r,i);break;case"input":f.mountWrapper(this,r,i),r=f.getNativeProps(this,r,i);break;case"option":g.mountWrapper(this,r,i),r=g.getNativeProps(this,r,i);break;case"select":m.mountWrapper(this,r,i),r=m.getNativeProps(this,r,i),i=m.processChildContext(this,r,i);break;case"textarea":v.mountWrapper(this,r,i),r=v.getNativeProps(this,r,i)}if(q(this,r),i[R.ancestorInfoContextKey]&&R(this._tag,this,i[R.ancestorInfoContextKey]),this._unprocessedContextDev=i,this._processedContextDev=at(i,this),i=this._processedContextDev,e.useCreateElement){var s=i[y.ownerDocumentContextKey],o=s.createElement(this._currentElement.type);d.setAttributeForID(o,this._rootNodeID),y.getID(o),this._updateDOMProperties({},r,e,o),this._createInitialChildren(e,r,i,o),n=o}else{var a=this._createOpenTagMarkupAndPutListeners(e,r),l=this._createContentMarkup(e,r,i);n=!l&&et[this._tag]?a+"/>":a+">"+l+"</"+this._currentElement.type+">"}switch(this._tag){case"input":e.getReactMountReady().enqueue(J,this);case"button":case"select":case"textarea":r.autoFocus&&e.getReactMountReady().enqueue(u.focusDOMComponent,this)}return n},_createOpenTagMarkupAndPutListeners:function(t,e){var i="<"+this._currentElement.type;for(var n in e)if(e.hasOwnProperty(n)){var r=e[n];if(null!=r)if(M.hasOwnProperty(n))r&&K(this._rootNodeID,n,r,t);else{n===V&&(r&&(this._previousStyle=r,r=this._previousStyleCopy=b({},e.style)),r=c.createMarkupForStyles(r));var s=null;null!=this._tag&&lt(this._tag,e)?n!==L&&(s=d.createMarkupForCustomAttribute(n,r)):s=d.createMarkupForProperty(n,r),s&&(i+=" "+s)}}if(t.renderToStaticMarkup)return i;var o=d.createMarkupForID(this._rootNodeID);return i+" "+o},_createContentMarkup:function(t,e,i){var n="",r=e.dangerouslySetInnerHTML;if(null!=r)null!=r.__html&&(n=r.__html);else{var s=O[typeof e.children]?e.children:null,o=null!=s?null:e.children;if(null!=s)n=x(s);else if(null!=o){var a=this.mountChildren(o,t,i);n=a.join("")}}return it[this._tag]&&"\n"===n.charAt(0)?"\n"+n:n},_createInitialChildren:function(t,e,i,n){var r=e.dangerouslySetInnerHTML;if(null!=r)null!=r.__html&&T(n,r.__html);else{var s=O[typeof e.children]?e.children:null,o=null!=s?null:e.children;if(null!=s)D(n,s);else if(null!=o)for(var a=this.mountChildren(o,t,i),l=0;l<a.length;l++)n.appendChild(a[l])}},receiveComponent:function(t,e,i){var n=this._currentElement;this._currentElement=t,this.updateComponent(e,n,t,i)},updateComponent:function(t,e,i,n){var r=e.props,s=this._currentElement.props;switch(this._tag){case"button":r=p.getNativeProps(this,r),s=p.getNativeProps(this,s);break;case"input":f.updateWrapper(this),r=f.getNativeProps(this,r),s=f.getNativeProps(this,s);break;case"option":r=g.getNativeProps(this,r),s=g.getNativeProps(this,s);break;case"select":r=m.getNativeProps(this,r),s=m.getNativeProps(this,s);break;case"textarea":v.updateWrapper(this),r=v.getNativeProps(this,r),s=v.getNativeProps(this,s)}this._unprocessedContextDev!==n&&(this._unprocessedContextDev=n,this._processedContextDev=at(n,this)),n=this._processedContextDev,q(this,s),this._updateDOMProperties(r,s,t,null),this._updateDOMChildren(r,s,t,n),!w&&this._nodeWithLegacyProperties&&(this._nodeWithLegacyProperties.props=s),"select"===this._tag&&t.getReactMountReady().enqueue(tt,this)},_updateDOMProperties:function(t,e,i,n){var r,s,o;for(r in t)if(!e.hasOwnProperty(r)&&t.hasOwnProperty(r))if(r===V){var a=this._previousStyleCopy;for(s in a)a.hasOwnProperty(s)&&((o=o||{})[s]="");this._previousStyleCopy=null}else M.hasOwnProperty(r)?t[r]&&_(this._rootNodeID,r):(h.properties[r]||h.isCustomAttribute(r))&&(n=n||y.getNode(this._rootNodeID),d.deleteValueForProperty(n,r));for(r in e){var l=e[r],u=r===V?this._previousStyleCopy:t[r];if(e.hasOwnProperty(r)&&l!==u)if(r===V)if(l?(X(this._previousStyleCopy,this._previousStyle,this),this._previousStyle=l,l=this._previousStyleCopy=b({},l)):this._previousStyleCopy=null,u){for(s in u)!u.hasOwnProperty(s)||l&&l.hasOwnProperty(s)||((o=o||{})[s]="");for(s in l)l.hasOwnProperty(s)&&u[s]!==l[s]&&((o=o||{})[s]=l[s])}else o=l;else M.hasOwnProperty(r)?l?K(this._rootNodeID,r,l,i):u&&_(this._rootNodeID,r):lt(this._tag,e)?(n=n||y.getNode(this._rootNodeID),r===L&&(l=null),d.setValueForAttribute(n,r,l)):(h.properties[r]||h.isCustomAttribute(r))&&(n=n||y.getNode(this._rootNodeID),null!=l?d.setValueForProperty(n,r,l):d.deleteValueForProperty(n,r))}o&&(n=n||y.getNode(this._rootNodeID),c.setValueForStyles(n,o))},_updateDOMChildren:function(t,e,i,n){var r=O[typeof t.children]?t.children:null,s=O[typeof e.children]?e.children:null,o=t.dangerouslySetInnerHTML&&t.dangerouslySetInnerHTML.__html,a=e.dangerouslySetInnerHTML&&e.dangerouslySetInnerHTML.__html,l=null!=r?null:t.children,u=null!=s?null:e.children,c=null!=r||null!=o,h=null!=s||null!=a;null!=l&&null==u?this.updateChildren(null,i,n):c&&!h&&this.updateTextContent(""),null!=s?r!==s&&this.updateTextContent(""+s):null!=a?o!==a&&this.updateMarkup(""+a):null!=u&&this.updateChildren(u,i,n)},unmountComponent:function(){switch(this._tag){case"iframe":case"img":case"form":case"video":case"audio":var t=this._wrapperState.listeners;if(t)for(var e=0;e<t.length;e++)t[e].remove();break;case"input":f.unmountWrapper(this);break;case"html":case"head":case"body":P(!1,"<%s> tried to unmount. Because of cross-browser quirks it is impossible to unmount some top-level components (eg <html>, <head>, and <body>) reliably and efficiently. To fix this, have a single top-level component that never unmounts render these elements.",this._tag)}if(this.unmountChildren(),s.deleteAllListeners(this._rootNodeID),o.unmountIDFromEnvironment(this._rootNodeID),this._rootNodeID=null,this._wrapperState=null,this._nodeWithLegacyProperties){var i=this._nodeWithLegacyProperties;i._reactInternalComponent=null,this._nodeWithLegacyProperties=null}},getPublicInstance:function(){if(!this._nodeWithLegacyProperties){var t=y.getNode(this._rootNodeID);t._reactInternalComponent=this,t.getDOMNode=U,t.isMounted=F,t.setState=G,t.replaceState=G,t.forceUpdate=G,t.setProps=H,t.replaceProps=W,w?Object.defineProperties(t,n):t.props=this._currentElement.props,this._nodeWithLegacyProperties=t}return this._nodeWithLegacyProperties}},l.measureMethods(ut,"ReactDOMComponent",{mountComponent:"mountComponent",updateComponent:"updateComponent"}),b(ut.prototype,ut.Mixin,a.Mixin),e.exports=ut},{10:10,11:11,117:117,121:121,133:133,138:138,139:139,144:144,15:15,161:161,166:166,171:171,173:173,2:2,24:24,28:28,35:35,41:41,46:46,47:47,48:48,5:5,52:52,72:72,73:73,78:78,95:95}],43:[function(t,e,i){"use strict";var n=t(57),r=t(58),s=t(167);var o=s({a:"a",abbr:"abbr",address:"address",area:"area",article:"article",aside:"aside",audio:"audio",b:"b",base:"base",bdi:"bdi",bdo:"bdo",big:"big",blockquote:"blockquote",body:"body",br:"br",button:"button",canvas:"canvas",caption:"caption",cite:"cite",code:"code",col:"col",colgroup:"colgroup",data:"data",datalist:"datalist",dd:"dd",del:"del",details:"details",dfn:"dfn",dialog:"dialog",div:"div",dl:"dl",dt:"dt",em:"em",embed:"embed",fieldset:"fieldset",figcaption:"figcaption",figure:"figure",footer:"footer",form:"form",h1:"h1",h2:"h2",h3:"h3",h4:"h4",h5:"h5",h6:"h6",head:"head",header:"header",hgroup:"hgroup",hr:"hr",html:"html",i:"i",iframe:"iframe",img:"img",input:"input",ins:"ins",kbd:"kbd",keygen:"keygen",label:"label",legend:"legend",li:"li",link:"link",main:"main",map:"map",mark:"mark",menu:"menu",menuitem:"menuitem",meta:"meta",meter:"meter",nav:"nav",noscript:"noscript",object:"object",ol:"ol",optgroup:"optgroup",option:"option",output:"output",p:"p",param:"param",picture:"picture",pre:"pre",progress:"progress",q:"q",rp:"rp",rt:"rt",ruby:"ruby",s:"s",samp:"samp",script:"script",section:"section",select:"select",small:"small",source:"source",span:"span",strong:"strong",style:"style",sub:"sub",summary:"summary",sup:"sup",table:"table",tbody:"tbody",td:"td",textarea:"textarea",tfoot:"tfoot",th:"th",thead:"thead",time:"time",title:"title",tr:"tr",track:"track",u:"u",ul:"ul",var:"var",video:"video",wbr:"wbr",circle:"circle",clipPath:"clipPath",defs:"defs",ellipse:"ellipse",g:"g",image:"image",line:"line",linearGradient:"linearGradient",mask:"mask",path:"path",pattern:"pattern",polygon:"polygon",polyline:"polyline",radialGradient:"radialGradient",rect:"rect",stop:"stop",svg:"svg",text:"text",tspan:"tspan"},function(t){return r.createFactory(t);return n.createFactory(t)});e.exports=o},{167:167,57:57,58:58}],44:[function(t,e,i){"use strict";e.exports={useCreateElement:false}},{}],45:[function(t,e,i){"use strict";var n=t(9),r=t(11),s=t(72),o=t(78),a=t(161),l={dangerouslySetInnerHTML:"`dangerouslySetInnerHTML` must be set using `updateInnerHTMLByID()`.",style:"`style` must be set using `updateStylesByID()`."},u={updatePropertyByID:function(t,e,i){var n=s.getNode(t);l.hasOwnProperty(e)&&a(!1,"updatePropertyByID(...): %s",l[e]),null!=i?r.setValueForProperty(n,e,i):r.deleteValueForProperty(n,e)},dangerouslyReplaceNodeWithMarkupByID:function(t,e){var i=s.getNode(t);n.dangerouslyReplaceNodeWithMarkup(i,e)},dangerouslyProcessChildrenUpdates:function(t,e){for(var i=0;i<t.length;i++)t[i].parentNode=s.getNode(t[i].parentID);n.processUpdates(t,e)}};o.measureMethods(u,"ReactDOMIDOperations",{dangerouslyReplaceNodeWithMarkupByID:"dangerouslyReplaceNodeWithMarkupByID",dangerouslyProcessChildrenUpdates:"dangerouslyProcessChildrenUpdates"}),e.exports=u},{11:11,161:161,72:72,78:78,9:9}],46:[function(t,e,i){"use strict";var r=t(45),h=t(23),d=t(72),p=t(96),o=t(24),f=t(161),g={};function m(){this._rootNodeID&&n.updateWrapper(this)}var n={getNativeProps:function(t,e,i){var n=h.getValue(e),r=h.getChecked(e),s=o({},e,{defaultChecked:void 0,defaultValue:void 0,value:null!=n?n:t._wrapperState.initialValue,checked:null!=r?r:t._wrapperState.initialChecked,onChange:t._wrapperState.onChange});return s},mountWrapper:function(t,e){h.checkPropTypes("input",e,t._currentElement._owner);var i=e.defaultValue;t._wrapperState={initialChecked:e.defaultChecked||!1,initialValue:null!=i?i:null,onChange:function(t){var e=this._currentElement.props,i=h.executeOnChange(e,t);p.asap(m,this);var n=e.name;if("radio"===e.type&&null!=n){for(var r=d.getNode(this._rootNodeID),s=r;s.parentNode;)s=s.parentNode;for(var o=s.querySelectorAll("input[name="+JSON.stringify(""+n)+'][type="radio"]'),a=0;a<o.length;a++){var l=o[a];if(l!==r&&l.form===r.form){var u=d.getID(l);u||f(!1,"ReactDOMInput: Mixing React and non-React radio inputs with the same `name` is not supported.");var c=g[u];c||f(!1,"ReactDOMInput: Unknown radio button ID %s.",u),p.asap(m,c)}}}return i}.bind(t)}},mountReadyWrapper:function(t){g[t._rootNodeID]=t},unmountWrapper:function(t){delete g[t._rootNodeID]},updateWrapper:function(t){var e=t._currentElement.props,i=e.checked;null!=i&&r.updatePropertyByID(t._rootNodeID,"checked",i||!1);var n=h.getValue(e);null!=n&&r.updatePropertyByID(t._rootNodeID,"value",""+n)}};e.exports=n},{161:161,23:23,24:24,45:45,72:72,96:96}],47:[function(t,e,i){"use strict";var s=t(32),n=t(48),o=t(24),a=t(173),l=n.valueContextKey,r={mountWrapper:function(t,e,i){a(null==e.selected,"Use the `defaultValue` or `value` props on <select> instead of setting `selected` on <option>.");var n=i[l],r=null;if(null!=n)if(r=!1,Array.isArray(n)){for(var s=0;s<n.length;s++)if(""+n[s]==""+e.value){r=!0;break}}else r=""+n==""+e.value;t._wrapperState={selected:r}},getNativeProps:function(t,e,i){var n=o({selected:void 0,children:void 0},e);null!=t._wrapperState.selected&&(n.selected=t._wrapperState.selected);var r="";return s.forEach(e.children,function(t){null!=t&&("string"==typeof t||"number"==typeof t?r+=t:a(!1,"Only strings and numbers are supported as <option> children."))}),n.children=r,n}};e.exports=r},{173:173,24:24,32:32,48:48}],48:[function(t,e,i){"use strict";var s=t(23),a=t(72),n=t(96),r=t(24),o=t(173),l="__ReactDOMSelect_value$"+Math.random().toString(36).slice(2);function u(){if(this._rootNodeID&&this._wrapperState.pendingUpdate){this._wrapperState.pendingUpdate=!1;var t=this._currentElement.props,e=s.getValue(t);null!=e&&d(this,Boolean(t.multiple),e)}}function c(t){if(t){var e=t.getName();if(e)return" Check the render method of `"+e+"`."}return""}var h=["value","defaultValue"];function d(t,e,i){var n,r,s=a.getNode(t._rootNodeID).options;if(e){for(n={},r=0;r<i.length;r++)n[""+i[r]]=!0;for(r=0;r<s.length;r++){var o=n.hasOwnProperty(s[r].value);s[r].selected!==o&&(s[r].selected=o)}}else{for(n=""+i,r=0;r<s.length;r++)if(s[r].value===n)return void(s[r].selected=!0);s.length&&(s[0].selected=!0)}}var p={valueContextKey:l,getNativeProps:function(t,e,i){return r({},e,{onChange:t._wrapperState.onChange,value:void 0})},mountWrapper:function(t,e){(function(t,e){var i=t._currentElement._owner;s.checkPropTypes("select",e,i);for(var n=0;n<h.length;n++){var r=h[n];null!=e[r]&&(e.multiple?o(Array.isArray(e[r]),"The `%s` prop supplied to <select> must be an array if `multiple` is true.%s",r,c(i)):o(!Array.isArray(e[r]),"The `%s` prop supplied to <select> must be a scalar value if `multiple` is false.%s",r,c(i)))}})(t,e);var i=s.getValue(e);t._wrapperState={pendingUpdate:!1,initialValue:null!=i?i:e.defaultValue,onChange:function(t){var e=this._currentElement.props,i=s.executeOnChange(e,t);return this._wrapperState.pendingUpdate=!0,n.asap(u,this),i}.bind(t),wasMultiple:Boolean(e.multiple)}},processChildContext:function(t,e,i){var n=r({},i);return n[l]=t._wrapperState.initialValue,n},postUpdateWrapper:function(t){var e=t._currentElement.props;t._wrapperState.initialValue=void 0;var i=t._wrapperState.wasMultiple;t._wrapperState.wasMultiple=Boolean(e.multiple);var n=s.getValue(e);null!=n?(t._wrapperState.pendingUpdate=!1,d(t,Boolean(e.multiple),n)):i!==Boolean(e.multiple)&&(null!=e.defaultValue?d(t,Boolean(e.multiple),e.defaultValue):d(t,Boolean(e.multiple),e.multiple?[]:""))}};e.exports=p},{173:173,23:23,24:24,72:72,96:96}],49:[function(t,e,i){"use strict";var n=t(147),c=t(130),h=t(131);function p(t,e,i,n){return t===i&&e===n}var r=n.canUseDOM&&"selection"in document&&!("getSelection"in window),s={getOffsets:r?function(t){var e=document.selection.createRange(),i=e.text.length,n=e.duplicate();n.moveToElementText(t),n.setEndPoint("EndToStart",e);var r=n.text.length;return{start:r,end:r+i}}:function(t){var e=window.getSelection&&window.getSelection();if(!e||0===e.rangeCount)return null;var i=e.anchorNode,n=e.anchorOffset,r=e.focusNode,s=e.focusOffset,o=e.getRangeAt(0);try{o.startContainer.nodeType,o.endContainer.nodeType}catch(t){return null}var a=p(e.anchorNode,e.anchorOffset,e.focusNode,e.focusOffset)?0:o.toString().length,l=o.cloneRange();l.selectNodeContents(t),l.setEnd(o.startContainer,o.startOffset);var u=p(l.startContainer,l.startOffset,l.endContainer,l.endOffset)?0:l.toString().length,c=u+a,h=document.createRange();h.setStart(i,n),h.setEnd(r,s);var d=h.collapsed;return{start:d?c:u,end:d?u:c}},setOffsets:r?function(t,e){var i,n,r=document.selection.createRange().duplicate();n=void 0===e.end?(i=e.start,i):e.start>e.end?(i=e.end,e.start):(i=e.start,e.end);r.moveToElementText(t),r.moveStart("character",i),r.setEndPoint("EndToStart",r),r.moveEnd("character",n-i),r.select()}:function(t,e){if(!window.getSelection)return;var i=window.getSelection(),n=t[h()].length,r=Math.min(e.start,n),s=void 0===e.end?r:Math.min(e.end,n);if(!i.extend&&s<r){var o=s;s=r,r=o}var a=c(t,r),l=c(t,s);if(a&&l){var u=document.createRange();u.setStart(a.node,a.offset),i.removeAllRanges(),s<r?(i.addRange(u),i.extend(l.node,l.offset)):(u.setEnd(l.node,l.offset),i.addRange(u))}}};e.exports=s},{130:130,131:131,147:147}],50:[function(t,e,i){"use strict";var n=t(54),r=t(88),s=t(97);n.inject();var o={renderToString:r.renderToString,renderToStaticMarkup:r.renderToStaticMarkup,version:s};e.exports=o},{54:54,88:88,97:97}],51:[function(t,e,i){"use strict";var r=t(9),o=t(11),n=t(35),a=t(72),s=t(24),l=t(121),u=t(139),c=t(144),h=function(t){};s(h.prototype,{construct:function(t){this._currentElement=t,this._stringText=""+t,this._rootNodeID=null,this._mountIndex=0},mountComponent:function(t,e,i){if(i[c.ancestorInfoContextKey]&&c("span",null,i[c.ancestorInfoContextKey]),this._rootNodeID=t,e.useCreateElement){var n=i[a.ownerDocumentContextKey],r=n.createElement("span");return o.setAttributeForID(r,t),a.getID(r),u(r,this._stringText),r}var s=l(this._stringText);return e.renderToStaticMarkup?s:"<span "+o.createMarkupForID(t)+">"+s+"</span>"},receiveComponent:function(t,e){if(t!==this._currentElement){var i=""+(this._currentElement=t);if(i!==this._stringText){this._stringText=i;var n=a.getNode(this._rootNodeID);r.updateTextContent(n,i)}}},unmountComponent:function(){n.unmountIDFromEnvironment(this._rootNodeID)}}),e.exports=h},{11:11,121:121,139:139,144:144,24:24,35:35,72:72,9:9}],52:[function(t,e,i){"use strict";var s=t(23),n=t(45),o=t(96),r=t(24),a=t(161),l=t(173);function u(){this._rootNodeID&&c.updateWrapper(this)}var c={getNativeProps:function(t,e,i){null!=e.dangerouslySetInnerHTML&&a(!1,"`dangerouslySetInnerHTML` does not make sense on <textarea>.");var n=r({},e,{defaultValue:void 0,value:void 0,children:t._wrapperState.initialValue,onChange:t._wrapperState.onChange});return n},mountWrapper:function(t,e){s.checkPropTypes("textarea",e,t._currentElement._owner);var i=e.defaultValue,n=e.children;null!=n&&(l(!1,"Use the `defaultValue` or `value` props instead of setting children on <textarea>."),null!=i&&a(!1,"If you supply `defaultValue` on a <textarea>, do not pass children."),Array.isArray(n)&&(n.length<=1||a(!1,"<textarea> can only have at most one child."),n=n[0]),i=""+n),null==i&&(i="");var r=s.getValue(e);t._wrapperState={initialValue:""+(null!=r?r:i),onChange:function(t){var e=this._currentElement.props,i=s.executeOnChange(e,t);return o.asap(u,this),i}.bind(t)}},updateWrapper:function(t){var e=t._currentElement.props,i=s.getValue(e);null!=i&&n.updatePropertyByID(t._rootNodeID,"value",""+i)}};e.exports=c},{161:161,173:173,23:23,24:24,45:45,96:96}],53:[function(t,e,i){"use strict";var n=t(96),r=t(113),s=t(24),o=t(153),a={initialize:o,close:function(){d.isBatchingUpdates=!1}},l={initialize:o,close:n.flushBatchedUpdates.bind(n)},u=[l,a];function c(){this.reinitializeTransaction()}s(c.prototype,r.Mixin,{getTransactionWrappers:function(){return u}});var h=new c,d={isBatchingUpdates:!1,batchedUpdates:function(t,e,i,n,r,s){var o=d.isBatchingUpdates;d.isBatchingUpdates=!0,o?t(e,i,n,r,s):h.perform(t,null,e,i,n,r,s)}};e.exports=d},{113:113,153:153,24:24,96:96}],54:[function(e,t,i){"use strict";var n=e(3),r=e(7),s=e(8),o=e(13),a=e(14),l=e(147),u=e(21),c=e(27),h=e(35),d=e(53),p=e(42),f=e(51),g=e(63),m=e(65),v=e(67),y=e(72),S=e(83),b=e(99),w=e(100),x=e(101),P=e(98),E=!1;t.exports={inject:function(){if(E)return;{E=!0,m.EventEmitter.injectReactEventListener(g),m.EventPluginHub.injectEventPluginOrder(o),m.EventPluginHub.injectInstanceHandle(v),m.EventPluginHub.injectMount(y),m.EventPluginHub.injectEventPluginsByName({SimpleEventPlugin:x,EnterLeaveEventPlugin:a,ChangeEventPlugin:r,SelectEventPlugin:b,BeforeInputEventPlugin:n}),m.NativeComponent.injectGenericComponentClass(p),m.NativeComponent.injectTextComponentClass(f),m.Class.injectMixin(c),m.DOMProperty.injectDOMPropertyConfig(u),m.DOMProperty.injectDOMPropertyConfig(P),m.EmptyComponent.injectEmptyComponent("noscript"),m.Updates.injectReconcileTransaction(S),m.Updates.injectBatchingStrategy(d),m.RootIndex.injectCreateReactRootIndex(l.canUseDOM?s.createReactRootIndex:w.createReactRootIndex),m.Component.injectEnvironment(h);var t=l.canUseDOM&&window.location.href||"";/[?&]react_perf\b/.test(t)&&e(55).start()}}}},{100:100,101:101,13:13,14:14,147:147,21:21,27:27,3:3,35:35,42:42,51:51,53:53,55:55,63:63,65:65,67:67,7:7,72:72,8:8,83:83,98:98,99:99}],55:[function(t,e,i){"use strict";var n=t(10),r=t(56),v=t(72),s=t(78),y=t(170);function o(t){return Math.floor(100*t)/100}function S(t,e,i){t[e]=(t[e]||0)+i}var b={_allMeasurements:[],_mountStack:[0],_injected:!1,start:function(){b._injected||s.injection.injectMeasure(b.measure),b._allMeasurements.length=0,s.enableMeasure=!0},stop:function(){s.enableMeasure=!1},getLastMeasurements:function(){return b._allMeasurements},printExclusive:function(t){t=t||b._allMeasurements;var e=r.getExclusiveSummary(t);console.table(e.map(function(t){return{"Component class name":t.componentName,"Total inclusive time (ms)":o(t.inclusive),"Exclusive mount time (ms)":o(t.exclusive),"Exclusive render time (ms)":o(t.render),"Mount time per instance (ms)":o(t.exclusive/t.count),"Render time per instance (ms)":o(t.render/t.count),Instances:t.count}}))},printInclusive:function(t){t=t||b._allMeasurements;var e=r.getInclusiveSummary(t);console.table(e.map(function(t){return{"Owner > component":t.componentName,"Inclusive time (ms)":o(t.time),Instances:t.count}})),console.log("Total time:",r.getTotalTime(t).toFixed(2)+" ms")},getMeasurementsSummaryMap:function(t){var e=r.getInclusiveSummary(t,!0);return e.map(function(t){return{"Owner > component":t.componentName,"Wasted time (ms)":t.time,Instances:t.count}})},printWasted:function(t){t=t||b._allMeasurements,console.table(b.getMeasurementsSummaryMap(t)),console.log("Total time:",r.getTotalTime(t).toFixed(2)+" ms")},printDOM:function(t){t=t||b._allMeasurements;var e=r.getDOMSummary(t);console.table(e.map(function(t){var e={};return e[n.ID_ATTRIBUTE_NAME]=t.id,e.type=t.type,e.args=JSON.stringify(t.args),e})),console.log("Total time:",r.getTotalTime(t).toFixed(2)+" ms")},_recordWrite:function(t,e,i,n){var r=b._allMeasurements[b._allMeasurements.length-1].writes;r[t]=r[t]||[],r[t].push({type:e,time:i,args:n})},measure:function(f,g,m){return function(){for(var t=arguments.length,i=Array(t),e=0;e<t;e++)i[e]=arguments[e];var n,r,s;if("_renderNewRootComponent"===g||"flushBatchedUpdates"===g)return b._allMeasurements.push({exclusive:{},inclusive:{},render:{},counts:{},writes:{},displayNames:{},totalTime:0,created:{}}),s=y(),r=m.apply(this,i),b._allMeasurements[b._allMeasurements.length-1].totalTime=y()-s,r;if("_mountImageIntoNode"===g||"ReactBrowserEventEmitter"===f||"ReactDOMIDOperations"===f||"CSSPropertyOperations"===f||"DOMChildrenOperations"===f||"DOMPropertyOperations"===f){if(s=y(),r=m.apply(this,i),n=y()-s,"_mountImageIntoNode"===g){var o=v.getID(i[1]);b._recordWrite(o,g,n,i[0])}else if("dangerouslyProcessChildrenUpdates"===g)i[0].forEach(function(t){var e={};null!==t.fromIndex&&(e.fromIndex=t.fromIndex),null!==t.toIndex&&(e.toIndex=t.toIndex),null!==t.textContent&&(e.textContent=t.textContent),null!==t.markupIndex&&(e.markup=i[1][t.markupIndex]),b._recordWrite(t.parentID,t.type,n,e)});else{var a=i[0];"object"==typeof a&&(a=v.getID(i[0])),b._recordWrite(a,g,n,Array.prototype.slice.call(i,1))}return r}if("ReactCompositeComponent"!==f||"mountComponent"!==g&&"updateComponent"!==g&&"_renderValidatedComponent"!==g)return m.apply(this,i);if(this._currentElement.type===v.TopLevelWrapper)return m.apply(this,i);var l="mountComponent"===g?i[0]:this._rootNodeID,u="_renderValidatedComponent"===g,c="mountComponent"===g,h=b._mountStack,d=b._allMeasurements[b._allMeasurements.length-1];if(u?S(d.counts,l,1):c&&(d.created[l]=!0,h.push(0)),s=y(),r=m.apply(this,i),n=y()-s,u)S(d.render,l,n);else if(c){var p=h.pop();h[h.length-1]+=n,S(d.exclusive,l,n-p),S(d.inclusive,l,n)}else S(d.inclusive,l,n);return d.displayNames[l]={current:this.getName(),owner:this._currentElement._owner?this._currentElement._owner.getName():"<root>"},r}}};e.exports=b},{10:10,170:170,56:56,72:72,78:78}],56:[function(t,e,i){"use strict";var h=t(24),n={_mountImageIntoNode:"set innerHTML",INSERT_MARKUP:"set innerHTML",MOVE_EXISTING:"move",REMOVE_NODE:"remove",SET_MARKUP:"set innerHTML",TEXT_CONTENT:"set textContent",setValueForProperty:"update attribute",setValueForAttribute:"update attribute",deleteValueForProperty:"remove attribute",setValueForStyles:"update styles",replaceNodeWithMarkup:"replace",updateTextContent:"set textContent"};function d(t){var e={},i=Object.keys(t.writes),n=h({},t.exclusive,t.inclusive);for(var r in n){for(var s=!1,o=0;o<i.length;o++)if(0===i[o].indexOf(r)){s=!0;break}t.created[r]&&(s=!0),!s&&0<t.counts[r]&&(e[r]=!0)}return e}var r={getExclusiveSummary:function(t){for(var e,i={},n=0;n<t.length;n++){var r=t[n],s=h({},r.exclusive,r.inclusive);for(var o in s)e=r.displayNames[o].current,i[e]=i[e]||{componentName:e,inclusive:0,exclusive:0,render:0,count:0},r.render[o]&&(i[e].render+=r.render[o]),r.exclusive[o]&&(i[e].exclusive+=r.exclusive[o]),r.inclusive[o]&&(i[e].inclusive+=r.inclusive[o]),r.counts[o]&&(i[e].count+=r.counts[o])}var a=[];for(e in i)1.2<=i[e].exclusive&&a.push(i[e]);return a.sort(function(t,e){return e.exclusive-t.exclusive}),a},getInclusiveSummary:function(t,e){for(var i,n={},r=0;r<t.length;r++){var s,o=t[r],a=h({},o.exclusive,o.inclusive);for(var l in e&&(s=d(o)),a)if(!e||s[l]){var u=o.displayNames[l];i=u.owner+" > "+u.current,n[i]=n[i]||{componentName:i,time:0,count:0},o.inclusive[l]&&(n[i].time+=o.inclusive[l]),o.counts[l]&&(n[i].count+=o.counts[l])}}var c=[];for(i in n)1.2<=n[i].time&&c.push(n[i]);return c.sort(function(t,e){return e.time-t.time}),c},getDOMSummary:function(t){var i=[];return t.forEach(function(t){Object.keys(t.writes).forEach(function(e){t.writes[e].forEach(function(t){i.push({id:e,type:n[t.type]||t.type,args:t.args})})})}),i},getTotalTime:function(t){for(var e=0,i=0;i<t.length;i++){var n=t[i];e+=n.totalTime}return e}};e.exports=r},{24:24}],57:[function(t,e,i){"use strict";var p=t(39),f=t(24),l=t(117),u="function"==typeof Symbol&&Symbol.for&&Symbol.for("react.element")||60103,g={key:!0,ref:!0,__self:!0,__source:!0},m=function(t,e,i,n,r,s,o){var a={$$typeof:u,type:t,key:e,ref:i,props:o,_owner:s,_store:{}};return l?(Object.defineProperty(a._store,"validated",{configurable:!1,enumerable:!1,writable:!0,value:!1}),Object.defineProperty(a,"_self",{configurable:!1,enumerable:!1,writable:!1,value:n}),Object.defineProperty(a,"_source",{configurable:!1,enumerable:!1,writable:!1,value:r})):(a._store.validated=!1,a._self=n,a._source=r),Object.freeze(a.props),Object.freeze(a),a};m.createElement=function(t,e,i){var n,r={},s=null,o=null,a=null,l=null;if(null!=e)for(n in o=void 0===e.ref?null:e.ref,s=void 0===e.key?null:""+e.key,a=void 0===e.__self?null:e.__self,l=void 0===e.__source?null:e.__source,e)e.hasOwnProperty(n)&&!g.hasOwnProperty(n)&&(r[n]=e[n]);var u=arguments.length-2;if(1==u)r.children=i;else if(1<u){for(var c=Array(u),h=0;h<u;h++)c[h]=arguments[h+2];r.children=c}if(t&&t.defaultProps){var d=t.defaultProps;for(n in d)void 0===r[n]&&(r[n]=d[n])}return m(t,s,o,a,l,p.current,r)},m.createFactory=function(t){var e=m.createElement.bind(null,t);return e.type=t,e},m.cloneAndReplaceKey=function(t,e){var i=m(t.type,e,t.ref,t._self,t._source,t._owner,t.props);return i},m.cloneAndReplaceProps=function(t,e){var i=m(t.type,t.key,t.ref,t._self,t._source,t._owner,e);return i._store.validated=t._store.validated,i},m.cloneElement=function(t,e,i){var n,r=f({},t.props),s=t.key,o=t.ref,a=t._self,l=t._source,u=t._owner;if(null!=e)for(n in void 0!==e.ref&&(o=e.ref,u=p.current),void 0!==e.key&&(s=""+e.key),e)e.hasOwnProperty(n)&&!g.hasOwnProperty(n)&&(r[n]=e[n]);var c=arguments.length-2;if(1==c)r.children=i;else if(1<c){for(var h=Array(c),d=0;d<c;d++)h[d]=arguments[d+2];r.children=h}return m(t.type,s,o,a,l,u,r)},m.isValidElement=function(t){return"object"==typeof t&&null!==t&&t.$$typeof===u},e.exports=m},{117:117,24:24,39:39}],58:[function(t,e,i){"use strict";var a=t(57),n=t(81),l=t(80),u=t(39),r=t(117),c=t(129),h=t(161),d=t(173);function p(){if(u.current){var t=u.current.getName();if(t)return" Check the render method of `"+t+"`."}return""}var f={},g={};function m(t,e){if(t._store&&!t._store.validated&&null==t.key){t._store.validated=!0;var i=function(t,e,i){var n=p();if(!n){var r="string"==typeof i?i:i.displayName||i.name;r&&(n=" Check the top-level render call using <"+r+">.")}var s=f[t]||(f[t]={});if(s[n])return null;s[n]=!0;var o={parentOrOwner:n,url:" See https://fb.me/react-warning-keys for more information.",childOwner:null};e&&e._owner&&e._owner!==u.current&&(o.childOwner=" It was passed a child from "+e._owner.getName()+".");return o}("uniqueKey",t,e);null!==i&&d(!1,'Each child in an array or iterator should have a unique "key" prop.%s%s%s',i.parentOrOwner||"",i.childOwner||"",i.url||"")}}function o(t,e){if("object"==typeof t)if(Array.isArray(t))for(var i=0;i<t.length;i++){var n=t[i];a.isValidElement(n)&&m(n,e)}else if(a.isValidElement(t))t._store&&(t._store.validated=!0);else if(t){var r=c(t);if(r&&r!==t.entries)for(var s,o=r.call(t);!(s=o.next()).done;)a.isValidElement(s.value)&&m(s.value,e)}}function v(t){var e=t.type;if("function"==typeof e){var i=e.displayName||e.name;e.propTypes&&function(t,e,i,n){for(var r in e)if(e.hasOwnProperty(r)){var s;try{"function"!=typeof e[r]&&h(!1,"%s: %s type `%s` is invalid; it must be a function, usually from React.PropTypes.",t||"React class",l[n],r),s=e[r](i,r,t,n)}catch(t){s=t}if(d(!s||s instanceof Error,"%s: type specification of %s `%s` is invalid; the type checker function must return `null` or an `Error` but returned a %s. You may have forgotten to pass an argument to the type checker creator (arrayOf, instanceOf, objectOf, oneOf, oneOfType, and shape all require an argument).",t||"React class",l[n],r,typeof s),s instanceof Error&&!(s.message in g)){g[s.message]=!0;var o=p();d(!1,"Failed propType: %s%s",s.message,o)}}}(i,e.propTypes,t.props,n.prop),"function"==typeof e.getDefaultProps&&d(e.getDefaultProps.isReactClassApproved,"getDefaultProps is only used on classic React.createClass definitions. Use a static property named `defaultProps` instead.")}}var s={createElement:function(t,e,i){var n="string"==typeof t||"function"==typeof t;d(n,"React.createElement: type should not be null, undefined, boolean, or number. It should be a string (for DOM elements) or a ReactClass (for composite components).%s",p());var r=a.createElement.apply(this,arguments);if(null==r)return r;if(n)for(var s=2;s<arguments.length;s++)o(arguments[s],t);return v(r),r},createFactory:function(t){var e=s.createElement.bind(null,t);return e.type=t,r&&Object.defineProperty(e,"type",{enumerable:!1,get:function(){return d(!1,"Factory.type is deprecated. Access the class directly before passing it to createFactory."),Object.defineProperty(this,"type",{value:t}),t}}),e},cloneElement:function(t,e,i){for(var n=a.cloneElement.apply(this,arguments),r=2;r<arguments.length;r++)o(arguments[r],n.type);return v(n),n}};e.exports=s},{117:117,129:129,161:161,173:173,39:39,57:57,80:80,81:81}],59:[function(t,e,i){"use strict";var n,r=t(57),s=t(60),o=t(84),a=t(24),l={injectEmptyComponent:function(t){n=r.createElement(t)}},u=function(t){this._currentElement=null,this._rootNodeID=null,this._renderedComponent=t(n)};a(u.prototype,{construct:function(t){},mountComponent:function(t,e,i){return s.registerNullComponentID(t),this._rootNodeID=t,o.mountComponent(this._renderedComponent,t,e,i)},receiveComponent:function(){},unmountComponent:function(t,e,i){o.unmountComponent(this._renderedComponent),s.deregisterNullComponentID(this._rootNodeID),this._rootNodeID=null,this._renderedComponent=null}}),u.injection=l,e.exports=u},{24:24,57:57,60:60,84:84}],60:[function(t,e,i){"use strict";var n={};var r={isNullComponentID:function(t){return!!n[t]},registerNullComponentID:function(t){n[t]=!0},deregisterNullComponentID:function(t){delete n[t]}};e.exports=r},{}],61:[function(t,e,i){"use strict";var r=null;function n(t,e,i,n){try{return e(i,n)}catch(t){return void(null===r&&(r=t))}}var s={invokeGuardedCallback:n,invokeGuardedCallbackWithCatch:n,rethrowCaughtError:function(){if(r){var t=r;throw r=null,t}}};if(1,"undefined"!=typeof window&&"function"==typeof window.dispatchEvent&&"undefined"!=typeof document&&"function"==typeof document.createEvent){var a=document.createElement("react");s.invokeGuardedCallback=function(t,e,i,n){var r=e.bind(null,i,n),s="react-"+t;a.addEventListener(s,r,!1);var o=document.createEvent("Event");o.initEvent(s,!1,!1),a.dispatchEvent(o),a.removeEventListener(s,r,!1)}}e.exports=s},{}],62:[function(t,e,i){"use strict";var o=t(16);var n={handleTopLevel:function(t,e,i,n,r){var s=o.extractEvents(t,e,i,n,r);!function(t){o.enqueueEvents(t),o.processEventQueue(!1)}(s)}};e.exports=n},{16:16}],63:[function(t,e,i){"use strict";var r=t(146),n=t(147),s=t(25),c=t(67),h=t(72),o=t(96),a=t(24),d=t(128),l=t(158);function u(t,e){this.topLevelType=t,this.nativeEvent=e,this.ancestors=[]}function p(t){!function(t){var e=h.getFirstReactDOM(d(t.nativeEvent))||window,i=e;for(;i;)t.ancestors.push(i),n=i,0,r=h.getID(n),s=c.getReactRootIDFromNodeID(r),o=h.findReactContainerForID(s),a=h.getFirstReactDOM(o),i=a;var n,r,s,o,a;for(var l=0;l<t.ancestors.length;l++){e=t.ancestors[l];var u=h.getID(e)||"";f._handleTopLevel(t.topLevelType,e,u,t.nativeEvent,d(t.nativeEvent))}}(t)}a(u.prototype,{destructor:function(){this.topLevelType=null,this.nativeEvent=null,this.ancestors.length=0}}),s.addPoolingTo(u,s.twoArgumentPooler);var f={_enabled:!0,_handleTopLevel:null,WINDOW_HANDLE:n.canUseDOM?window:null,setHandleTopLevel:function(t){f._handleTopLevel=t},setEnabled:function(t){f._enabled=!!t},isEnabled:function(){return f._enabled},trapBubbledEvent:function(t,e,i){var n=i;return n?r.listen(n,e,f.dispatchEvent.bind(null,t)):null},trapCapturedEvent:function(t,e,i){var n=i;return n?r.capture(n,e,f.dispatchEvent.bind(null,t)):null},monitorScrollValue:function(t){var e=function(t){var e=l(window);t(e)}.bind(null,t);r.listen(window,"scroll",e)},dispatchEvent:function(t,e){if(f._enabled){var i=u.getPooled(t,e);try{o.batchedUpdates(p,i)}finally{u.release(i)}}}};e.exports=f},{128:128,146:146,147:147,158:158,24:24,25:25,67:67,72:72,96:96}],64:[function(t,e,i){"use strict";var n=t(32),r=t(57),s=t(153),o=t(161),a=t(173),l=/^\d+$/,u=!1,c={create:function(t){if("object"!=typeof t||!t||Array.isArray(t))return a(!1,"React.addons.createFragment only accepts a single object. Got: %s",t),t;if(r.isValidElement(t))return a(!1,"React.addons.createFragment does not accept a ReactElement without a wrapper object."),t;1===t.nodeType&&o(!1,"React.addons.createFragment(...): Encountered an invalid child; DOM elements are not valid children of React components.");var e=[];for(var i in t)!u&&l.test(i)&&(a(!1,"React.addons.createFragment(...): Child objects should have non-numeric keys so ordering is preserved."),u=!0),n.mapIntoWithKeyPrefixInternal(t[i],e,i,s.thatReturnsArgument);return e}};e.exports=c},{153:153,161:161,173:173,32:32,57:57}],65:[function(t,e,i){"use strict";var n=t(10),r=t(16),s=t(36),o=t(33),a=t(59),l=t(28),u=t(75),c=t(78),h=t(86),d=t(96),p={Component:s.injection,Class:o.injection,DOMProperty:n.injection,EmptyComponent:a.injection,EventPluginHub:r.injection,EventEmitter:l.injection,NativeComponent:u.injection,Perf:c.injection,RootIndex:h.injection,Updates:d.injection};e.exports=p},{10:10,16:16,28:28,33:33,36:36,59:59,75:75,78:78,86:86,96:96}],66:[function(t,e,i){"use strict";var s=t(49),r=t(150),o=t(155),a=t(156);var l={hasSelectionCapabilities:function(t){var e=t&&t.nodeName&&t.nodeName.toLowerCase();return e&&("input"===e&&"text"===t.type||"textarea"===e||"true"===t.contentEditable)},getSelectionInformation:function(){var t=a();return{focusedElem:t,selectionRange:l.hasSelectionCapabilities(t)?l.getSelection(t):null}},restoreSelection:function(t){var e=a(),i=t.focusedElem,n=t.selectionRange;e!==i&&function(t){return r(document.documentElement,t)}(i)&&(l.hasSelectionCapabilities(i)&&l.setSelection(i,n),o(i))},getSelection:function(t){var e;if("selectionStart"in t)e={start:t.selectionStart,end:t.selectionEnd};else if(document.selection&&t.nodeName&&"input"===t.nodeName.toLowerCase()){var i=document.selection.createRange();i.parentElement()===t&&(e={start:-i.moveStart("character",-t.value.length),end:-i.moveEnd("character",-t.value.length)})}else e=s.getOffsets(t);return e||{start:0,end:0}},setSelection:function(t,e){var i=e.start,n=e.end;if(void 0===n&&(n=i),"selectionStart"in t)t.selectionStart=i,t.selectionEnd=Math.min(n,t.value.length);else if(document.selection&&t.nodeName&&"input"===t.nodeName.toLowerCase()){var r=t.createTextRange();r.collapse(!0),r.moveStart("character",i),r.moveEnd("character",n-i),r.select()}else s.setOffsets(t,e)}};e.exports=l},{150:150,155:155,156:156,49:49}],67:[function(t,e,i){"use strict";var n=t(86),h=t(161),r=".",s=r.length;function o(t,e){return t.charAt(e)===r||e===t.length}function a(t){return""===t||t.charAt(0)===r&&t.charAt(t.length-1)!==r}function d(t,e){return 0===e.indexOf(t)&&o(e,t.length)}function p(t){return t?t.substr(0,t.lastIndexOf(r)):""}function f(t,e){if(a(t)&&a(e)||h(!1,"getNextDescendantID(%s, %s): Received an invalid React DOM ID.",t,e),d(t,e)||h(!1,"getNextDescendantID(...): React has made an invalid assumption about the DOM hierarchy. Expected `%s` to be an ancestor of `%s`.",t,e),t===e)return t;var i,n=t.length+s;for(i=n;i<e.length&&!o(e,i);i++);return e.substr(0,i)}function l(t,e){var i=Math.min(t.length,e.length);if(0===i)return"";for(var n=0,r=0;r<=i;r++)if(o(t,r)&&o(e,r))n=r;else if(t.charAt(r)!==e.charAt(r))break;var s=t.substr(0,n);return a(s)||h(!1,"getFirstCommonAncestorID(%s, %s): Expected a valid React DOM ID: %s",t,e,s),s}function u(t,e,i,n,r,s){(t=t||"")===(e=e||"")&&h(!1,"traverseParentPath(...): Cannot traverse from and to the same ID, `%s`.",t);var o=d(e,t);o||d(t,e)||h(!1,"traverseParentPath(%s, %s, ...): Cannot traverse from two IDs that do not have a parent path.",t,e);for(var a=0,l=o?p:f,u=t;;u=l(u,e)){var c;if(r&&u===t||s&&u===e||(c=i(u,o,n)),!1===c||u===e)break;a++<1e4||h(!1,"traverseParentPath(%s, %s, ...): Detected an infinite loop while traversing the React DOM ID tree. This may be due to malformed IDs: %s",t,e,u)}}var c={createReactRootID:function(){return function(t){return r+t.toString(36)}(n.createReactRootIndex())},createReactID:function(t,e){return t+e},getReactRootIDFromNodeID:function(t){if(t&&t.charAt(0)===r&&1<t.length){var e=t.indexOf(r,1);return-1<e?t.substr(0,e):t}return null},traverseEnterLeave:function(t,e,i,n,r){var s=l(t,e);s!==t&&u(t,s,i,n,!1,!0),s!==e&&u(s,e,i,r,!0,!1)},traverseTwoPhase:function(t,e,i){t&&(u("",t,e,i,!0,!1),u(t,"",e,i,!1,!0))},traverseTwoPhaseSkipTarget:function(t,e,i){t&&(u("",t,e,i,!0,!0),u(t,"",e,i,!0,!0))},traverseAncestors:function(t,e,i){u("",t,e,i,!0,!1)},getFirstCommonAncestorID:l,_getNextDescendantID:f,isAncestorIDOf:d,SEPARATOR:r};e.exports=c},{161:161,86:86}],68:[function(t,e,i){"use strict";var n={remove:function(t){t._reactInternalInstance=void 0},get:function(t){return t._reactInternalInstance},has:function(t){return void 0!==t._reactInternalInstance},set:function(t,e){t._reactInternalInstance=e}};e.exports=n},{}],69:[function(t,e,i){"use strict";var n=t(32),r=t(34),s=t(33),o=t(43),a=t(57),l=t(58),u=t(82),c=t(97),h=t(24),d=t(135),p=a.createElement,f=a.createFactory,g=a.cloneElement;p=l.createElement,f=l.createFactory,g=l.cloneElement;var m={Children:{map:n.map,forEach:n.forEach,count:n.count,toArray:n.toArray,only:d},Component:r,createElement:p,cloneElement:g,isValidElement:a.isValidElement,PropTypes:u,createClass:s.createClass,createFactory:f,createMixin:function(t){return t},DOM:o,version:c,__spread:h};e.exports=m},{135:135,24:24,32:32,33:33,34:34,43:43,57:57,58:58,82:82,97:97}],70:[function(t,e,i){"use strict";var n=t(26);function r(t,e){this.value=t,this.requestChange=e}r.PropTypes={link:function(t){var e={value:void 0===t?n.PropTypes.any.isRequired:t.isRequired,requestChange:n.PropTypes.func.isRequired};return n.PropTypes.shape(e)}},e.exports=r},{26:26}],71:[function(t,e,i){"use strict";var r=t(116),n=/\/?>/,s={CHECKSUM_ATTR_NAME:"data-react-checksum",addChecksumToMarkup:function(t){var e=r(t);return t.replace(n," "+s.CHECKSUM_ATTR_NAME+'="'+e+'"$&')},canReuseMarkup:function(t,e){var i=e.getAttribute(s.CHECKSUM_ATTR_NAME);i=i&&parseInt(i,10);var n=r(t);return n===i}};e.exports=s},{116:116}],72:[function(t,e,i){"use strict";var n=t(10),r=t(28),o=t(39),l=t(44),m=t(57),s=t(60),u=t(67),a=t(68),h=t(71),c=t(78),d=t(84),p=t(95),f=t(96),g=t(24),v=t(154),y=t(150),S=t(132),b=t(161),w=t(138),x=t(141),P=t(144),E=t(173),C=n.ID_ATTRIBUTE_NAME,T={},D=9,A="__ReactMount_ownerDocument$"+Math.random().toString(36).slice(2),R={},I={},_={},k=[];function M(t){return t?t.nodeType===D?t.documentElement:t.firstChild:null}function O(t){var e=M(t);return e&&W.getID(e)}function L(t){return t&&t.getAttribute&&t.getAttribute(C)||""}function V(t,e){if(t){L(t)!==e&&b(!1,"ReactMount: Unexpected modification of `%s`",C);var i=W.findReactContainerForID(e);if(i&&y(i,t))return!0}return!1}var N=null;function j(t){var e=T[t];if(!e||!V(e,t))return!1;N=e}function B(t,e,i,n,r,s){l.useCreateElement&&(s=g({},s),i.nodeType===D?s[A]=i:s[A]=i.ownerDocument),s===v&&(s={});var o=i.nodeName.toLowerCase();s[P.ancestorInfoContextKey]=P.updatedAncestorInfo(null,o,null);var a=d.mountComponent(t,e,n,s);t._renderedComponent._topLevelWrapper=t,W._mountImageIntoNode(a,i,r,n)}function U(t,e,i,n,r){var s=f.ReactReconcileTransaction.getPooled(n);s.perform(B,null,t,e,i,s,n,r),f.ReactReconcileTransaction.release(s)}function F(t,e){for(d.unmountComponent(t),e.nodeType===D&&(e=e.documentElement);e.lastChild;)e.removeChild(e.lastChild)}function G(t){var e=O(t);return!!e&&e!==u.getReactRootIDFromNodeID(e)}var H=function(){};H.prototype.isReactComponent={},H.displayName="TopLevelWrapper",H.prototype.render=function(){return this.props};var W={TopLevelWrapper:H,_instancesByReactRootID:R,scrollMonitor:function(t,e){e()},_updateRootComponent:function(t,e,i,n){return W.scrollMonitor(i,function(){p.enqueueElementInternal(t,e),n&&p.enqueueCallbackInternal(t,n)}),_[O(i)]=M(i),t},_registerComponent:function(t,e){e&&(1===e.nodeType||e.nodeType===D||11===e.nodeType)||b(!1,"_registerComponent(...): Target container is not a DOM element."),r.ensureScrollValueMonitoring();var i=W.registerContainer(e);return R[i]=t,i},_renderNewRootComponent:function(t,e,i,n){E(null==o.current,"_renderNewRootComponent(): Render methods should be a pure function of props and state; triggering nested component updates from render is not allowed. If necessary, trigger nested updates in componentDidUpdate. Check the render method of %s.",o.current&&o.current.getName()||"ReactCompositeComponent");var r=S(t,null),s=W._registerComponent(r,e);return f.batchedUpdates(U,r,s,e,i,n),_[s]=M(e),r},renderSubtreeIntoContainer:function(t,e,i,n){return null!=t&&null!=t._reactInternalInstance||b(!1,"parentComponent must be a valid React Component"),W._renderSubtreeIntoContainer(t,e,i,n)},_renderSubtreeIntoContainer:function(t,e,i,n){m.isValidElement(e)||b(!1,"ReactDOM.render(): Invalid component element.%s","string"==typeof e?" Instead of passing an element string, make sure to instantiate it by passing it to React.createElement.":"function"==typeof e?" Instead of passing a component class, make sure to instantiate it by passing it to React.createElement.":null!=e&&void 0!==e.props?" This may be caused by unintentionally loading two independent copies of React.":""),E(!i||!i.tagName||"BODY"!==i.tagName.toUpperCase(),"render(): Rendering components directly into document.body is discouraged, since its children are often manipulated by third-party scripts and browser extensions. This may lead to subtle reconciliation issues. Try rendering into a container element created for your app.");var r=new m(H,null,null,null,null,null,e),s=R[O(i)];if(s){var o=s._currentElement,a=o.props;if(x(a,e)){var l=s._renderedComponent.getPublicInstance(),u=n&&function(){n.call(l)};return W._updateRootComponent(s,r,i,u),l}W.unmountComponentAtNode(i)}var c=M(i),h=c&&!!L(c),d=G(i);if(1,E(!d,"render(...): Replacing React-rendered children with a new root component. If you intended to update the children of this node, you should instead have the existing children update their state and render the new components instead of calling ReactDOM.render."),!h||c.nextSibling)for(var p=c;p;){if(L(p)){E(!1,"render(): Target node has markup rendered by React, but there are unrelated nodes as well. This is most commonly caused by white-space inserted around server-rendered markup.");break}p=p.nextSibling}var f=h&&!s&&!d,g=W._renderNewRootComponent(r,i,f,null!=t?t._reactInternalInstance._processChildContext(t._reactInternalInstance._context):v)._renderedComponent.getPublicInstance();return n&&n.call(g),g},render:function(t,e,i){return W._renderSubtreeIntoContainer(null,t,e,i)},registerContainer:function(t){var e=O(t);return e=(e=e&&u.getReactRootIDFromNodeID(e))||u.createReactRootID(),I[e]=t,e},unmountComponentAtNode:function(t){E(null==o.current,"unmountComponentAtNode(): Render methods should be a pure function of props and state; triggering nested component updates from render is not allowed. If necessary, trigger nested updates in componentDidUpdate. Check the render method of %s.",o.current&&o.current.getName()||"ReactCompositeComponent"),t&&(1===t.nodeType||t.nodeType===D||11===t.nodeType)||b(!1,"unmountComponentAtNode(...): Target container is not a DOM element.");var e=O(t),i=R[e];if(i)return f.batchedUpdates(F,i,t),delete R[e],delete I[e],delete _[e],!0;var n=G(t),r=L(t),s=r&&r===u.getReactRootIDFromNodeID(r);return E(!n,"unmountComponentAtNode(): The node you're attempting to unmount was rendered by React and is not a top-level container. %s",s?"You may have accidentally passed in a React root node instead of its container.":"Instead, have the parent component update its state and rerender in order to remove this component."),!1},findReactContainerForID:function(t){var e=u.getReactRootIDFromNodeID(t),i=I[e],n=_[e];if(n&&n.parentNode!==i){E(L(n)===e,"ReactMount: Root element ID differed from reactRootID.");var r=i.firstChild;r&&e===L(r)?_[e]=r:E(!1,"ReactMount: Root element has been removed from its original container. New container: %s",n.parentNode)}return i},findReactNodeByID:function(t){var e=W.findReactContainerForID(t);return W.findComponentRoot(e,t)},getFirstReactDOM:function(t){return function(t){for(;t&&t.parentNode!==t;t=t.parentNode)if(1===t.nodeType){var e=L(t);if(e){var i,n=u.getReactRootIDFromNodeID(e),r=t;do{if(i=L(r),null==(r=r.parentNode))return null}while(i!==n);if(r===I[n])return t}}return null}(t)},findComponentRoot:function(t,e){var i=k,n=0,r=function(t){N=null,u.traverseAncestors(t,j);var e=N;return N=null,e}(e)||t;for(E(null!=r,"React can't find the root component node for data-reactid value `%s`. If you're seeing this message, it probably means that you've loaded two copies of React on the page. At this time, only a single copy of React can be loaded at a time.",e),i[0]=r.firstChild,i.length=1;n<i.length;){for(var s,o=i[n++];o;){var a=W.getID(o);a?e===a?s=o:u.isAncestorIDOf(a,e)&&(i.length=n=0,i.push(o.firstChild)):i.push(o.firstChild),o=o.nextSibling}if(s)return i.length=0,s}i.length=0,b(!1,"findComponentRoot(..., %s): Unable to find element. This probably means the DOM was unexpectedly mutated (e.g., by the browser), usually due to forgetting a <tbody> when using tables, nesting tags like <form>, <p>, or <a>, or using non-SVG elements in an <svg> parent. Try inspecting the child nodes of the element with React ID `%s`.",e,W.getID(t))},_mountImageIntoNode:function(t,e,i,n){if(e&&(1===e.nodeType||e.nodeType===D||11===e.nodeType)||b(!1,"mountComponentIntoNode(...): Target container is not valid."),i){var r=M(e);if(h.canReuseMarkup(t,r))return;var s=r.getAttribute(h.CHECKSUM_ATTR_NAME);r.removeAttribute(h.CHECKSUM_ATTR_NAME);var o=r.outerHTML;r.setAttribute(h.CHECKSUM_ATTR_NAME,s);var a,l=t;1===e.nodeType?((a=document.createElement("div")).innerHTML=t,l=a.innerHTML):(a=document.createElement("iframe"),document.body.appendChild(a),a.contentDocument.write(t),l=a.contentDocument.documentElement.outerHTML,document.body.removeChild(a));var u=function(t,e){for(var i=Math.min(t.length,e.length),n=0;n<i;n++)if(t.charAt(n)!==e.charAt(n))return n;return t.length===e.length?-1:i}(l,o),c=" (client) "+l.substring(u-20,u+20)+"\n (server) "+o.substring(u-20,u+20);e.nodeType===D&&b(!1,"You're trying to render a component to the document using server rendering but the checksum was invalid. This usually means you rendered a different component type or props on the client from the one on the server, or your render() methods are impure. React cannot handle this case due to cross-browser quirks by rendering at the document root. You should look for environment dependent code in your components and ensure the props are the same client and server side:\n%s",c),E(!1,"React attempted to reuse markup in a container but the checksum was invalid. This generally means that you are using server rendering and the markup generated on the server was not what the client was expecting. React injected new markup to compensate which works but you have lost many of the benefits of server rendering. Instead, figure out why the markup being generated is different on the client or server:\n%s",c)}if(e.nodeType===D&&b(!1,"You're trying to render a component to the document but you didn't use server rendering. We can't do this without using server rendering due to cross-browser quirks. See ReactDOMServer.renderToString() for server rendering."),n.useCreateElement){for(;e.lastChild;)e.removeChild(e.lastChild);e.appendChild(t)}else w(e,t)},ownerDocumentContextKey:A,getReactRootID:O,getID:function(t){var e=L(t);if(e)if(T.hasOwnProperty(e)){var i=T[e];i!==t&&(V(i,e)&&b(!1,"ReactMount: Two valid but unequal nodes with the same `%s`: %s",C,e),T[e]=t)}else T[e]=t;return e},setID:function(t,e){var i=L(t);i!==e&&delete T[i];t.setAttribute(C,e),T[e]=t},getNode:function(t){T.hasOwnProperty(t)&&V(T[t],t)||(T[t]=W.findReactNodeByID(t));return T[t]},getNodeFromInstance:function(t){var e=a.get(t)._rootNodeID;if(s.isNullComponentID(e))return null;T.hasOwnProperty(e)&&V(T[e],e)||(T[e]=W.findReactNodeByID(e));return T[e]},isValid:V,purgeID:function(t){delete T[t]}};c.measureMethods(W,"ReactMount",{_renderNewRootComponent:"_renderNewRootComponent",_mountImageIntoNode:"_mountImageIntoNode"}),e.exports=W},{10:10,132:132,138:138,141:141,144:144,150:150,154:154,161:161,173:173,24:24,28:28,39:39,44:44,57:57,60:60,67:67,68:68,71:71,78:78,84:84,95:95,96:96}],73:[function(t,e,i){"use strict";var n=t(36),r=t(74),s=t(39),c=t(84),o=t(31),a=t(123),l=0,u=[],h=[];function d(){u.length&&(n.processChildrenUpdates(u,h),p())}function p(){u.length=0,h.length=0}var f={Mixin:{_reconcilerInstantiateChildren:function(t,e,i){if(1,this._currentElement)try{return s.current=this._currentElement._owner,o.instantiateChildren(t,e,i)}finally{s.current=null}return o.instantiateChildren(t,e,i)},_reconcilerUpdateChildren:function(t,e,i,n){var r;if(1,this._currentElement){try{s.current=this._currentElement._owner,r=a(e)}finally{s.current=null}return o.updateChildren(t,r,i,n)}return r=a(e),o.updateChildren(t,r,i,n)},mountChildren:function(t,e,i){var n=this._reconcilerInstantiateChildren(t,e,i);this._renderedChildren=n;var r=[],s=0;for(var o in n)if(n.hasOwnProperty(o)){var a=n[o],l=this._rootNodeID+o,u=c.mountComponent(a,l,e,i);a._mountIndex=s++,r.push(u)}return r},updateTextContent:function(t){l++;var e=!0;try{var i=this._renderedChildren;for(var n in o.unmountChildren(i),i)i.hasOwnProperty(n)&&this._unmountChild(i[n]);this.setTextContent(t),e=!1}finally{--l||(e?p:d)()}},updateMarkup:function(t){l++;var e=!0;try{var i=this._renderedChildren;for(var n in o.unmountChildren(i),i)i.hasOwnProperty(n)&&this._unmountChildByName(i[n],n);this.setMarkup(t),e=!1}finally{--l||(e?p:d)()}},updateChildren:function(t,e,i){l++;var n=!0;try{this._updateChildren(t,e,i),n=!1}finally{--l||(n?p:d)()}},_updateChildren:function(t,e,i){var n=this._renderedChildren,r=this._reconcilerUpdateChildren(n,t,e,i);if((this._renderedChildren=r)||n){var s,o=0,a=0;for(s in r)if(r.hasOwnProperty(s)){var l=n&&n[s],u=r[s];l===u?(this.moveChild(l,a,o),o=Math.max(l._mountIndex,o),l._mountIndex=a):(l&&(o=Math.max(l._mountIndex,o),this._unmountChild(l)),this._mountChildByNameAtIndex(u,s,a,e,i)),a++}for(s in n)!n.hasOwnProperty(s)||r&&r.hasOwnProperty(s)||this._unmountChild(n[s])}},unmountChildren:function(){var t=this._renderedChildren;o.unmountChildren(t),this._renderedChildren=null},moveChild:function(t,e,i){t._mountIndex<i&&function(t,e,i){u.push({parentID:t,parentNode:null,type:r.MOVE_EXISTING,markupIndex:null,content:null,fromIndex:e,toIndex:i})}(this._rootNodeID,t._mountIndex,e)},createChild:function(t,e){!function(t,e,i){u.push({parentID:t,parentNode:null,type:r.INSERT_MARKUP,markupIndex:h.push(e)-1,content:null,fromIndex:null,toIndex:i})}(this._rootNodeID,e,t._mountIndex)},removeChild:function(t){!function(t,e){u.push({parentID:t,parentNode:null,type:r.REMOVE_NODE,markupIndex:null,content:null,fromIndex:e,toIndex:null})}(this._rootNodeID,t._mountIndex)},setTextContent:function(t){!function(t,e){u.push({parentID:t,parentNode:null,type:r.TEXT_CONTENT,markupIndex:null,content:e,fromIndex:null,toIndex:null})}(this._rootNodeID,t)},setMarkup:function(t){!function(t,e){u.push({parentID:t,parentNode:null,type:r.SET_MARKUP,markupIndex:null,content:e,fromIndex:null,toIndex:null})}(this._rootNodeID,t)},_mountChildByNameAtIndex:function(t,e,i,n,r){var s=this._rootNodeID+e,o=c.mountComponent(t,s,n,r);t._mountIndex=i,this.createChild(t,o)},_unmountChild:function(t){this.removeChild(t),t._mountIndex=null}}};e.exports=f},{123:123,31:31,36:36,39:39,74:74,84:84}],74:[function(t,e,i){"use strict";var n=t(165),r=n({INSERT_MARKUP:null,MOVE_EXISTING:null,REMOVE_NODE:null,SET_MARKUP:null,TEXT_CONTENT:null});e.exports=r},{165:165}],75:[function(t,e,i){"use strict";var n=t(24),r=t(161),s=null,o={},a=null,l={injectGenericComponentClass:function(t){s=t},injectTextComponentClass:function(t){a=t},injectComponentClasses:function(t){n(o,t)}};var u={getComponentClassForElement:function(t){if("function"==typeof t.type)return t.type;var e=t.type,i=o[e];null==i&&(o[e]=i=null(e));return i},createInternalComponent:function(t){return s||r(!1,"There is no registered component for the tag %s",t.type),new s(t.type,t.props)},createInstanceForText:function(t){return new a(t)},isTextComponent:function(t){return t instanceof a},injection:l};e.exports=u},{161:161,24:24}],76:[function(t,e,i){"use strict";var n=t(173);function r(t,e){n(!1,"%s(...): Can only update a mounted or mounting component. This usually means you called %s() on an unmounted component. This is a no-op. Please check the code for the %s component.",e,e,t.constructor&&t.constructor.displayName||"")}var s={isMounted:function(t){return!1},enqueueCallback:function(t,e){},enqueueForceUpdate:function(t){r(t,"forceUpdate")},enqueueReplaceState:function(t,e){r(t,"replaceState")},enqueueSetState:function(t,e){r(t,"setState")},enqueueSetProps:function(t,e){r(t,"setProps")},enqueueReplaceProps:function(t,e){r(t,"replaceProps")}};e.exports=s},{173:173}],77:[function(t,e,i){"use strict";var n=t(161),r={isValidOwner:function(t){return!(!t||"function"!=typeof t.attachRef||"function"!=typeof t.detachRef)},addComponentAsRefTo:function(t,e,i){r.isValidOwner(i)||n(!1,"addComponentAsRefTo(...): Only a ReactOwner can have refs. You might be adding a ref to a component that was not created inside a component's `render` method, or you have multiple copies of React loaded (details: https://fb.me/react-refs-must-have-owner)."),i.attachRef(e,t)},removeComponentAsRefFrom:function(t,e,i){r.isValidOwner(i)||n(!1,"removeComponentAsRefFrom(...): Only a ReactOwner can have refs. You might be removing a ref to a component that was not created inside a component's `render` method, or you have multiple copies of React loaded (details: https://fb.me/react-refs-must-have-owner)."),i.getPublicInstance().refs[e]===t.getPublicInstance()&&i.detachRef(e)}};e.exports=r},{161:161}],78:[function(t,e,i){"use strict";var s={enableMeasure:!1,storedMeasure:function(t,e,i){return i},measureMethods:function(t,e,i){for(var n in 1,i)i.hasOwnProperty(n)&&(t[n]=s.measure(e,i[n],t[n]))},measure:function(t,e,i){var n=null,r=function(){return s.enableMeasure?(n=n||s.storedMeasure(t,e,i)).apply(this,arguments):i.apply(this,arguments)};return r.displayName=t+"_"+e,r},injection:{injectMeasure:function(t){s.storedMeasure=t}}};e.exports=s},{}],79:[function(t,e,i){"use strict";var n=t(24),r=t(153),s=t(164);function o(n){return function(t,e,i){t.hasOwnProperty(e)?t[e]=n(t[e],i):t[e]=i}}var a=o(function(t,e){return n({},e,t)}),l={children:r,className:o(s),style:a};var u={mergeProps:function(t,e){return function(t,e){for(var i in e)if(e.hasOwnProperty(i)){var n=l[i];n&&l.hasOwnProperty(i)?n(t,i,e[i]):t.hasOwnProperty(i)||(t[i]=e[i])}return t}(n({},t),e)}};e.exports=u},{153:153,164:164,24:24}],80:[function(t,e,i){"use strict";var n={};n={prop:"prop",context:"context",childContext:"child context"},e.exports=n},{}],81:[function(t,e,i){"use strict";var n=t(165),r=n({prop:null,context:null,childContext:null});e.exports=r},{165:165}],82:[function(t,e,i){"use strict";var o=t(57),d=t(80),n=t(153),s=t(129),c="<<anonymous>>",r={array:a("array"),bool:a("boolean"),func:a("function"),number:a("number"),object:a("object"),string:a("string"),any:p(n.thatReturns(null)),arrayOf:function(c){return p(function(t,e,i,n,r){var s=t[e];if(!Array.isArray(s)){var o=d[n],a=f(s);return new Error("Invalid "+o+" `"+r+"` of type `"+a+"` supplied to `"+i+"`, expected an array.")}for(var l=0;l<s.length;l++){var u=c(s,l,i,n,r+"["+l+"]");if(u instanceof Error)return u}return null})},element:p(function(t,e,i,n,r){if(o.isValidElement(t[e]))return null;var s=d[n];return new Error("Invalid "+s+" `"+r+"` supplied to `"+i+"`, expected a single ReactElement.")}),instanceOf:function(u){return p(function(t,e,i,n,r){if(t[e]instanceof u)return null;var s,o=d[n],a=u.name||c,l=(s=t[e]).constructor&&s.constructor.name?s.constructor.name:"<<anonymous>>";return new Error("Invalid "+o+" `"+r+"` of type `"+l+"` supplied to `"+i+"`, expected instance of `"+a+"`.")})},node:p(function(t,e,i,n,r){if(l(t[e]))return null;var s=d[n];return new Error("Invalid "+s+" `"+r+"` supplied to `"+i+"`, expected a ReactNode.")}),objectOf:function(c){return p(function(t,e,i,n,r){var s=t[e],o=f(s);if("object"!==o){var a=d[n];return new Error("Invalid "+a+" `"+r+"` of type `"+o+"` supplied to `"+i+"`, expected an object.")}for(var l in s)if(s.hasOwnProperty(l)){var u=c(s,l,i,n,r+"."+l);if(u instanceof Error)return u}return null})},oneOf:function(u){if(!Array.isArray(u))return p(function(){return new Error("Invalid argument supplied to oneOf, expected an instance of array.")});return p(function(t,e,i,n,r){for(var s=t[e],o=0;o<u.length;o++)if(s===u[o])return null;var a=d[n],l=JSON.stringify(u);return new Error("Invalid "+a+" `"+r+"` of value `"+s+"` supplied to `"+i+"`, expected one of "+l+".")})},oneOfType:function(a){if(!Array.isArray(a))return p(function(){return new Error("Invalid argument supplied to oneOfType, expected an instance of array.")});return p(function(t,e,i,n,r){for(var s=0;s<a.length;s++){if(null==(0,a[s])(t,e,i,n,r))return null}var o=d[n];return new Error("Invalid "+o+" `"+r+"` supplied to `"+i+"`.")})},shape:function(h){return p(function(t,e,i,n,r){var s=t[e],o=f(s);if("object"!==o){var a=d[n];return new Error("Invalid "+a+" `"+r+"` of type `"+o+"` supplied to `"+i+"`, expected `object`.")}for(var l in h){var u=h[l];if(u){var c=u(s,l,i,n,r+"."+l);if(c)return c}}return null})}};function p(a){function t(t,e,i,n,r,s){if(n=n||c,s=s||i,null!=e[i])return a(e,i,n,r,s);var o=d[r];return t?new Error("Required "+o+" `"+s+"` was not specified in `"+n+"`."):null}var e=t.bind(null,!1);return e.isRequired=t.bind(null,!0),e}function a(l){return p(function(t,e,i,n,r){var s=t[e];if(f(s)===l)return null;var o=d[n],a=u(s);return new Error("Invalid "+o+" `"+r+"` of type `"+a+"` supplied to `"+i+"`, expected `"+l+"`.")})}function l(t){switch(typeof t){case"number":case"string":case"undefined":return!0;case"boolean":return!t;case"object":if(Array.isArray(t))return t.every(l);if(null===t||o.isValidElement(t))return!0;var e=s(t);if(!e)return!1;var i,n=e.call(t);if(e!==t.entries){for(;!(i=n.next()).done;)if(!l(i.value))return!1}else for(;!(i=n.next()).done;){var r=i.value;if(r&&!l(r[1]))return!1}return!0;default:return!1}}function f(t){var e=typeof t;return Array.isArray(t)?"array":t instanceof RegExp?"object":e}function u(t){var e=f(t);if("object"===e){if(t instanceof Date)return"date";if(t instanceof RegExp)return"regexp"}return e}e.exports=r},{129:129,153:153,57:57,80:80}],83:[function(t,e,i){"use strict";var n=t(6),r=t(25),s=t(28),o=t(44),a=t(66),l=t(113),u=t(24),c={initialize:a.getSelectionInformation,close:a.restoreSelection},h={initialize:function(){var t=s.isEnabled();return s.setEnabled(!1),t},close:function(t){s.setEnabled(t)}},d=[c,h,{initialize:function(){this.reactMountReady.reset()},close:function(){this.reactMountReady.notifyAll()}}];function p(t){this.reinitializeTransaction(),this.renderToStaticMarkup=!1,this.reactMountReady=n.getPooled(null),this.useCreateElement=!t&&o.useCreateElement}var f={getTransactionWrappers:function(){return d},getReactMountReady:function(){return this.reactMountReady},destructor:function(){n.release(this.reactMountReady),this.reactMountReady=null}};u(p.prototype,l.Mixin,f),r.addPoolingTo(p),e.exports=p},{113:113,24:24,25:25,28:28,44:44,6:6,66:66}],84:[function(t,e,i){"use strict";var o=t(85);function a(){o.attachRefs(this,this._currentElement)}var n={mountComponent:function(t,e,i,n){var r=t.mountComponent(e,i,n);return t._currentElement&&null!=t._currentElement.ref&&i.getReactMountReady().enqueue(a,t),r},unmountComponent:function(t){o.detachRefs(t,t._currentElement),t.unmountComponent()},receiveComponent:function(t,e,i,n){var r=t._currentElement;if(e!==r||n!==t._context){var s=o.shouldUpdateRefs(r,e);s&&o.detachRefs(t,r),t.receiveComponent(e,i,n),s&&t._currentElement&&null!=t._currentElement.ref&&i.getReactMountReady().enqueue(a,t)}},performUpdateIfNecessary:function(t,e){t.performUpdateIfNecessary(e)}};e.exports=n},{85:85}],85:[function(t,e,i){"use strict";var n=t(77),r={};r.attachRefs=function(t,e){if(null!==e&&!1!==e){var i=e.ref;null!=i&&function(t,e,i){"function"==typeof t?t(e.getPublicInstance()):n.addComponentAsRefTo(e,t,i)}(i,t,e._owner)}},r.shouldUpdateRefs=function(t,e){var i=null===t||!1===t,n=null===e||!1===e;return i||n||e._owner!==t._owner||e.ref!==t.ref},r.detachRefs=function(t,e){if(null!==e&&!1!==e){var i=e.ref;null!=i&&function(t,e,i){"function"==typeof t?t(null):n.removeComponentAsRefFrom(e,t,i)}(i,t,e._owner)}},e.exports=r},{77:77}],86:[function(t,e,i){"use strict";var n={injectCreateReactRootIndex:function(t){r.createReactRootIndex=t}},r={createReactRootIndex:null,injection:n};e.exports=r},{}],87:[function(t,e,i){"use strict";e.exports={isBatchingUpdates:false,batchedUpdates:function(t){}}},{}],88:[function(t,e,i){"use strict";var r=t(53),s=t(57),o=t(67),a=t(71),l=t(87),u=t(89),c=t(96),h=t(154),d=t(132),p=t(161);e.exports={renderToString:function(e){var i;s.isValidElement(e)||p(!1,"renderToString(): You must pass a valid ReactElement.");try{c.injection.injectBatchingStrategy(l);var n=o.createReactRootID();return(i=u.getPooled(!1)).perform(function(){var t=d(e,null).mountComponent(n,i,h);return a.addChecksumToMarkup(t)},null)}finally{u.release(i),c.injection.injectBatchingStrategy(r)}},renderToStaticMarkup:function(t){var e;s.isValidElement(t)||p(!1,"renderToStaticMarkup(): You must pass a valid ReactElement.");try{c.injection.injectBatchingStrategy(l);var i=o.createReactRootID();return(e=u.getPooled(!0)).perform(function(){return d(t,null).mountComponent(i,e,h)},null)}finally{u.release(e),c.injection.injectBatchingStrategy(r)}}}},{132:132,154:154,161:161,53:53,57:57,67:67,71:71,87:87,89:89,96:96}],89:[function(t,e,i){"use strict";var n=t(25),r=t(6),s=t(113),o=t(24),a=t(153),l={initialize:function(){this.reactMountReady.reset()},close:a},u=[l];function c(t){this.reinitializeTransaction(),this.renderToStaticMarkup=t,this.reactMountReady=r.getPooled(null),this.useCreateElement=!1}var h={getTransactionWrappers:function(){return u},getReactMountReady:function(){return this.reactMountReady},destructor:function(){r.release(this.reactMountReady),this.reactMountReady=null}};o(c.prototype,s.Mixin,h),n.addPoolingTo(c),e.exports=c},{113:113,153:153,24:24,25:25,6:6}],90:[function(t,e,i){"use strict";var n={createStateSetter:function(a,l){return function(t,e,i,n,r,s){var o=l.call(a,t,e,i,n,r,s);o&&a.setState(o)}},createStateKeySetter:function(t,e){var i=t.__keySetters||(t.__keySetters={});return i[e]||(i[e]=function(e,i){var n={};return function(t){n[i]=t,e.setState(n)}}(t,e))}};n.Mixin={createStateSetter:function(t){return n.createStateSetter(this,t)},createStateKeySetter:function(t){return n.createStateKeySetter(this,t)}},e.exports=n},{}],91:[function(t,e,i){"use strict";var n=t(15),a=t(16),l=t(19),r=t(26),s=t(40),u=t(57),c=t(28),o=t(38),h=t(67),d=t(68),p=t(72),f=t(96),g=t(105),m=t(24),v=t(154),y=t(122),S=t(161),b=n.topLevelTypes;function w(t){}var x={renderIntoDocument:function(t){var e=document.createElement("div");return s.render(t,e)},isElement:function(t){return u.isValidElement(t)},isElementOfType:function(t,e){return u.isValidElement(t)&&t.type===e},isDOMComponent:function(t){return!(!t||1!==t.nodeType||!t.tagName)},isDOMComponentElement:function(t){return!!(t&&u.isValidElement(t)&&t.tagName)},isCompositeComponent:function(t){return!x.isDOMComponent(t)&&(null!=t&&"function"==typeof t.render&&"function"==typeof t.setState)},isCompositeComponentWithType:function(t,e){if(!x.isCompositeComponent(t))return!1;var i=d.get(t),n=i._currentElement.type;return n===e},isCompositeComponentElement:function(t){if(!u.isValidElement(t))return!1;var e=t.type.prototype;return"function"==typeof e.render&&"function"==typeof e.setState},isCompositeComponentElementWithType:function(t,e){var i=d.get(t),n=i._currentElement.type;return!(!x.isCompositeComponentElement(t)||n!==e)},getRenderedChildOfCompositeComponent:function(t){if(!x.isCompositeComponent(t))return null;var e=d.get(t);return e._renderedComponent.getPublicInstance()},findAllInRenderedTree:function(t,e){return t?(x.isCompositeComponent(t)||S(!1,"findAllInRenderedTree(...): instance must be a composite component"),function t(e,i){if(!e||!e.getPublicInstance)return[];var n=e.getPublicInstance();var r=i(n)?[n]:[];var s=e._currentElement;if(x.isDOMComponent(n)){var o,a=e._renderedChildren;for(o in a)a.hasOwnProperty(o)&&(r=r.concat(t(a[o],i)))}else u.isValidElement(s)&&"function"==typeof s.type&&(r=r.concat(t(e._renderedComponent,i)));return r}(d.get(t),e)):[]},scryRenderedDOMComponentsWithClass:function(t,n){return Array.isArray(n)||(n=n.split(/\s+/)),x.findAllInRenderedTree(t,function(t){if(x.isDOMComponent(t)){var e=t.className;"string"!=typeof e&&(e=t.getAttribute("class")||"");var i=e.split(/\s+/);return n.every(function(t){return-1!==i.indexOf(t)})}return!1})},findRenderedDOMComponentWithClass:function(t,e){var i=x.scryRenderedDOMComponentsWithClass(t,e);if(1!==i.length)throw new Error("Did not find exactly one match (found: "+i.length+") for class:"+e);return i[0]},scryRenderedDOMComponentsWithTag:function(t,e){return x.findAllInRenderedTree(t,function(t){return x.isDOMComponent(t)&&t.tagName.toUpperCase()===e.toUpperCase()})},findRenderedDOMComponentWithTag:function(t,e){var i=x.scryRenderedDOMComponentsWithTag(t,e);if(1!==i.length)throw new Error("Did not find exactly one match for tag:"+e);return i[0]},scryRenderedComponentsWithType:function(t,e){return x.findAllInRenderedTree(t,function(t){return x.isCompositeComponentWithType(t,e)})},findRenderedComponentWithType:function(t,e){var i=x.scryRenderedComponentsWithType(t,e);if(1!==i.length)throw new Error("Did not find exactly one match for componentType:"+e+" (found "+i.length+")");return i[0]},mockComponent:function(t,e){return e=e||t.mockTagName||"div",t.prototype.render.mockImplementation(function(){return r.createElement(e,null,this.props.children)}),this},simulateNativeEventOnNode:function(t,e,i){i.target=e,c.ReactEventListener.dispatchEvent(t,i)},simulateNativeEventOnDOMComponent:function(t,e,i){x.simulateNativeEventOnNode(t,y(e),i)},nativeTouchData:function(t,e){return{touches:[{pageX:t,pageY:e}]}},createRenderer:function(){return new P},Simulate:null,SimulateNative:{}},P=function(){this._instance=null};P.prototype.getRenderOutput=function(){return this._instance&&this._instance._renderedComponent&&this._instance._renderedComponent._renderedOutput||null};var E=function(t){this._renderedOutput=t,this._currentElement=t};E.prototype={mountComponent:function(){},receiveComponent:function(t){this._renderedOutput=t,this._currentElement=t},unmountComponent:function(){},getPublicInstance:function(){return null}};var C=function(){};function T(o){return function(t,e){var i;x.isDOMComponent(t)?i=y(t):t.tagName&&(i=t);var n=c.eventNameDispatchConfigs[o],r=new w;r.target=i;var s=new g(n,p.getID(i),r,i);m(s,e),n.phasedRegistrationNames?l.accumulateTwoPhaseDispatches(s):l.accumulateDirectDispatches(s),f.batchedUpdates(function(){a.enqueueEvents(s),a.processEventQueue(!0)})}}function D(){var t;for(t in x.Simulate={},c.eventNameDispatchConfigs)x.Simulate[t]=T(t)}m(C.prototype,o.Mixin,{_instantiateReactComponent:function(t){return new E(t)},_replaceNodeWithMarkupByID:function(){},_renderValidatedComponent:o.Mixin._renderValidatedComponentWithoutOwnerOrContext}),P.prototype.render=function(t,e){u.isValidElement(t)||S(!1,"ReactShallowRenderer render(): Invalid component element.%s","function"==typeof t?" Instead of passing a component class, make sure to instantiate it by passing it to React.createElement.":""),"string"==typeof t.type&&S(!1,"ReactShallowRenderer render(): Shallow rendering works only with custom components, not primitives (%s). Instead of calling `.render(el)` and inspecting the rendered output, look at `el.props` directly instead.",t.type),e=e||v;var i=f.ReactReconcileTransaction.getPooled(!1);this._render(t,i,e),f.ReactReconcileTransaction.release(i)},P.prototype.unmount=function(){this._instance&&this._instance.unmountComponent()},P.prototype._render=function(t,e,i){if(this._instance)this._instance.receiveComponent(t,e,i);else{var n=h.createReactRootID(),r=new C(t.type);r.construct(t),r.mountComponent(n,e,i),this._instance=r}};var A=a.injection.injectEventPluginOrder;a.injection.injectEventPluginOrder=function(){A.apply(this,arguments),D()};var R=a.injection.injectEventPluginsByName;a.injection.injectEventPluginsByName=function(){R.apply(this,arguments),D()},D(),Object.keys(b).forEach(function(t){var e=0===t.indexOf("top")?t.charAt(3).toLowerCase()+t.substr(4):t;x.SimulateNative[e]=function(n){return function(t,e){var i=new w(n);m(i,e),x.isDOMComponent(t)?x.simulateNativeEventOnDOMComponent(n,t,i):t.tagName&&x.simulateNativeEventOnNode(n,t,i)}}(t)}),e.exports=x},{105:105,122:122,15:15,154:154,16:16,161:161,19:19,24:24,26:26,28:28,38:38,40:40,57:57,67:67,68:68,72:72,96:96}],92:[function(t,e,i){"use strict";var n=t(123),r={getChildMapping:function(t){return t?n(t):t},mergeChildMappings:function(e,i){function t(t){return i.hasOwnProperty(t)?i[t]:e[t]}e=e||{},i=i||{};var n,r={},s=[];for(var o in e)i.hasOwnProperty(o)?s.length&&(r[o]=s,s=[]):s.push(o);var a={};for(var l in i){if(r.hasOwnProperty(l))for(n=0;n<r[l].length;n++){var u=r[l][n];a[r[l][n]]=t(u)}a[l]=t(l)}for(n=0;n<s.length;n++)a[s[n]]=t(s[n]);return a}};e.exports=r},{123:123}],93:[function(t,e,i){"use strict";var n=t(147),r={transitionend:{transition:"transitionend",WebkitTransition:"webkitTransitionEnd",MozTransition:"mozTransitionEnd",OTransition:"oTransitionEnd",msTransition:"MSTransitionEnd"},animationend:{animation:"animationend",WebkitAnimation:"webkitAnimationEnd",MozAnimation:"mozAnimationEnd",OAnimation:"oAnimationEnd",msAnimation:"MSAnimationEnd"}},s=[];n.canUseDOM&&function(){var t=document.createElement("div").style;"AnimationEvent"in window||delete r.animationend.animation;"TransitionEvent"in window||delete r.transitionend.transition;for(var e in r){var i=r[e];for(var n in i)if(n in t){s.push(i[n]);break}}}();var o={addEndEventListener:function(e,i){0!==s.length?s.forEach(function(t){!function(t,e,i){t.addEventListener(e,i,!1)}(e,t,i)}):window.setTimeout(i,0)},removeEndEventListener:function(e,i){0!==s.length&&s.forEach(function(t){!function(t,e,i){t.removeEventListener(e,i,!1)}(e,t,i)})}};e.exports=o},{147:147}],94:[function(t,e,i){"use strict";var n=t(26),o=t(92),r=t(24),s=t(153),a=n.createClass({displayName:"ReactTransitionGroup",propTypes:{component:n.PropTypes.any,childFactory:n.PropTypes.func},getDefaultProps:function(){return{component:"span",childFactory:s.thatReturnsArgument}},getInitialState:function(){return{children:o.getChildMapping(this.props.children)}},componentWillMount:function(){this.currentlyTransitioningKeys={},this.keysToEnter=[],this.keysToLeave=[]},componentDidMount:function(){var t=this.state.children;for(var e in t)t[e]&&this.performAppear(e)},componentWillReceiveProps:function(t){var e,i=o.getChildMapping(t.children),n=this.state.children;for(e in this.setState({children:o.mergeChildMappings(n,i)}),i){var r=n&&n.hasOwnProperty(e);!i[e]||r||this.currentlyTransitioningKeys[e]||this.keysToEnter.push(e)}for(e in n){var s=i&&i.hasOwnProperty(e);!n[e]||s||this.currentlyTransitioningKeys[e]||this.keysToLeave.push(e)}},componentDidUpdate:function(){var t=this.keysToEnter;this.keysToEnter=[],t.forEach(this.performEnter);var e=this.keysToLeave;this.keysToLeave=[],e.forEach(this.performLeave)},performAppear:function(t){this.currentlyTransitioningKeys[t]=!0;var e=this.refs[t];e.componentWillAppear?e.componentWillAppear(this._handleDoneAppearing.bind(this,t)):this._handleDoneAppearing(t)},_handleDoneAppearing:function(t){var e=this.refs[t];e.componentDidAppear&&e.componentDidAppear(),delete this.currentlyTransitioningKeys[t];var i=o.getChildMapping(this.props.children);i&&i.hasOwnProperty(t)||this.performLeave(t)},performEnter:function(t){this.currentlyTransitioningKeys[t]=!0;var e=this.refs[t];e.componentWillEnter?e.componentWillEnter(this._handleDoneEntering.bind(this,t)):this._handleDoneEntering(t)},_handleDoneEntering:function(t){var e=this.refs[t];e.componentDidEnter&&e.componentDidEnter(),delete this.currentlyTransitioningKeys[t];var i=o.getChildMapping(this.props.children);i&&i.hasOwnProperty(t)||this.performLeave(t)},performLeave:function(t){this.currentlyTransitioningKeys[t]=!0;var e=this.refs[t];e.componentWillLeave?e.componentWillLeave(this._handleDoneLeaving.bind(this,t)):this._handleDoneLeaving(t)},_handleDoneLeaving:function(i){var t=this.refs[i];t.componentDidLeave&&t.componentDidLeave(),delete this.currentlyTransitioningKeys[i];var e=o.getChildMapping(this.props.children);e&&e.hasOwnProperty(i)?this.performEnter(i):this.setState(function(t){var e=r({},t.children);return delete e[i],{children:e}})},render:function(){var t=[];for(var e in this.state.children){var i=this.state.children[e];i&&t.push(n.cloneElement(this.props.childFactory(i),{ref:e,key:e}))}return n.createElement(this.props.component,this.props,t)}});e.exports=a},{153:153,24:24,26:26,92:92}],95:[function(t,e,i){"use strict";var n=t(39),o=t(57),r=t(68),s=t(96),a=t(24),l=t(161),u=t(173);function c(t){s.enqueueUpdate(t)}function h(t,e){var i=r.get(t);return i?(u(null==n.current,"%s(...): Cannot update during an existing state transition (such as within `render`). Render methods should be a pure function of props and state.",e),i):(u(!e,"%s(...): Can only update a mounted or mounting component. This usually means you called %s() on an unmounted component. This is a no-op. Please check the code for the %s component.",e,e,t.constructor.displayName),null)}var d={isMounted:function(t){var e=n.current;null!==e&&(u(e._warnedAboutRefsInRender,"%s is accessing isMounted inside its render() function. render() should be a pure function of props and state. It should never access something that requires stale data from the previous render, such as refs. Move this logic to componentDidMount and componentDidUpdate instead.",e.getName()||"A component"),e._warnedAboutRefsInRender=!0);var i=r.get(t);return!!i&&!!i._renderedComponent},enqueueCallback:function(t,e){"function"!=typeof e&&l(!1,"enqueueCallback(...): You called `setProps`, `replaceProps`, `setState`, `replaceState`, or `forceUpdate` with a callback that isn't callable.");var i=h(t);if(!i)return null;i._pendingCallbacks?i._pendingCallbacks.push(e):i._pendingCallbacks=[e],c(i)},enqueueCallbackInternal:function(t,e){"function"!=typeof e&&l(!1,"enqueueCallback(...): You called `setProps`, `replaceProps`, `setState`, `replaceState`, or `forceUpdate` with a callback that isn't callable."),t._pendingCallbacks?t._pendingCallbacks.push(e):t._pendingCallbacks=[e],c(t)},enqueueForceUpdate:function(t){var e=h(t,"forceUpdate");e&&(e._pendingForceUpdate=!0,c(e))},enqueueReplaceState:function(t,e){var i=h(t,"replaceState");i&&(i._pendingStateQueue=[e],i._pendingReplaceState=!0,c(i))},enqueueSetState:function(t,e){var i=h(t,"setState");if(i){var n=i._pendingStateQueue||(i._pendingStateQueue=[]);n.push(e),c(i)}},enqueueSetProps:function(t,e){var i=h(t,"setProps");i&&d.enqueueSetPropsInternal(i,e)},enqueueSetPropsInternal:function(t,e){var i=t._topLevelWrapper;i||l(!1,"setProps(...): You called `setProps` on a component with a parent. This is an anti-pattern since props will get reactively updated when rendered. Instead, change the owner's `render` method to pass the correct value as props to the component where it is created.");var n=i._pendingElement||i._currentElement,r=n.props,s=a({},r.props,e);i._pendingElement=o.cloneAndReplaceProps(n,o.cloneAndReplaceProps(r,s)),c(i)},enqueueReplaceProps:function(t,e){var i=h(t,"replaceProps");i&&d.enqueueReplacePropsInternal(i,e)},enqueueReplacePropsInternal:function(t,e){var i=t._topLevelWrapper;i||l(!1,"replaceProps(...): You called `replaceProps` on a component with a parent. This is an anti-pattern since props will get reactively updated when rendered. Instead, change the owner's `render` method to pass the correct value as props to the component where it is created.");var n=i._pendingElement||i._currentElement,r=n.props;i._pendingElement=o.cloneAndReplaceProps(n,o.cloneAndReplaceProps(r,e)),c(i)},enqueueElementInternal:function(t,e){t._pendingElement=e,c(t)}};e.exports=d},{161:161,173:173,24:24,39:39,57:57,68:68,96:96}],96:[function(t,e,i){"use strict";var n=t(6),r=t(25),s=t(78),o=t(84),a=t(113),l=t(24),u=t(161),c=[],h=n.getPooled(),d=!1,p=null;function f(){x.ReactReconcileTransaction&&p||u(!1,"ReactUpdates: must inject a reconcile transaction class and batching strategy")}var g={initialize:function(){this.dirtyComponentsLength=c.length},close:function(){this.dirtyComponentsLength!==c.length?(c.splice(0,this.dirtyComponentsLength),b()):c.length=0}},m=[g,{initialize:function(){this.callbackQueue.reset()},close:function(){this.callbackQueue.notifyAll()}}];function v(){this.reinitializeTransaction(),this.dirtyComponentsLength=null,this.callbackQueue=n.getPooled(),this.reconcileTransaction=x.ReactReconcileTransaction.getPooled(!1)}function y(t,e){return t._mountOrder-e._mountOrder}function S(t){var e=t.dirtyComponentsLength;e!==c.length&&u(!1,"Expected flush transaction's stored dirty-components length (%s) to match dirty-components array length (%s).",e,c.length),c.sort(y);for(var i=0;i<e;i++){var n=c[i],r=n._pendingCallbacks;if(n._pendingCallbacks=null,o.performUpdateIfNecessary(n,t.reconcileTransaction),r)for(var s=0;s<r.length;s++)t.callbackQueue.enqueue(r[s],n.getPublicInstance())}}l(v.prototype,a.Mixin,{getTransactionWrappers:function(){return m},destructor:function(){this.dirtyComponentsLength=null,n.release(this.callbackQueue),this.callbackQueue=null,x.ReactReconcileTransaction.release(this.reconcileTransaction),this.reconcileTransaction=null},perform:function(t,e,i){return a.Mixin.perform.call(this,this.reconcil
[truncated: 483,553 more chars]
