# Supplementary material for: Code Response Training: Improving Interprofessional Communication
Source: MedEdPORTAL. 2021 May 19;17:11155. doi: 10.15766/mep_2374-8265.11155 (PMC8131416; doi:10.15766/mep_2374-8265.11155)
Supplement: Supplementary file 1 — Module 1 Patient Safety Fundamentals folderModule 2 Communication and Teamwork folderModule 3 Pulling It Together folderModule Instructions.docxFacilitators Guide.docxSimulation Case 1.docxSimulation Case 2.docxEquipment Checklist.docxObserver Checklist.docxDebriefing Guide.docxPostcourse Evaluation.docxShort-Term Follow-Up Activity.docxLong-Term Follow-Up Activity.docx [file mep_2374-8265.11155-s001.zip › A. Module 1 Patient Safety Fundamentals/meta.xml]

<?xml version="1.0" encoding="utf-8"?><meta xmlns:xsi="http://www.w3.org/2001/XMLSchema-instance" xmlns:xsd="http://www.w3.org/2001/XMLSchema"><project id="6i5JdHIxMCL" courseid="6cGRMxCZh5v_course_id" thumburl="story_content/thumbnail.jpg" title="Patient Safety Fundamentals" datepublished="2021-01-28T23:04:15" version="1.0.0.0" flashdata="story_content/data.swf" html5data="mobile/data.json" mobiledata="mobile/data.gz" enabledownload="false" duration="About 10 minutes" totalaudio="582538" totalvideo="0"><description /><keywords /><slidemeta moniker="slide" monikerplural="slides" viewslides="26" slidecountdescription="26 slides" /><author name="Holly" email="" website="" /><application name="Articulate Storyline" version="3.48.24159.0" xmlversion="4.0" /></project></meta>
