# Supplementary material for: Code Response Training: Improving Interprofessional Communication
Source: MedEdPORTAL. 2021 May 19;17:11155. doi: 10.15766/mep_2374-8265.11155 (PMC8131416; doi:10.15766/mep_2374-8265.11155)
Supplement: Supplementary file 1 — Module 1 Patient Safety Fundamentals folderModule 2 Communication and Teamwork folderModule 3 Pulling It Together folderModule Instructions.docxFacilitators Guide.docxSimulation Case 1.docxSimulation Case 2.docxEquipment Checklist.docxObserver Checklist.docxDebriefing Guide.docxPostcourse Evaluation.docxShort-Term Follow-Up Activity.docxLong-Term Follow-Up Activity.docx [file mep_2374-8265.11155-s001.zip › B. Module 2 Communication and Teamwork/html5/data/css/output.min.css]

@font-face {
  font-family: 'Open SansBold CharsBoldB5B3B88A';
  src: url('data:application/font-woff;base64,d09GRgABAAAAACIsAA8AAAAASNgAAAAAAAAAAAAAAAAAAAAAAAAAAAAAAABPUy8yAAABWAAAAGAAAABgonWcH2NtYXAAAAG4AAAAmwAAAbSSJFasY3Z0IAAAAlQAAABdAAAAqhMtGpRmcGdtAAACtAAABLQAAAfgu3OkdWdhc3AAAAdoAAAADAAAAAwACAAbZ2x5ZgAAB3QAABJmAAAahFz49pRoZWFkAAAZ3AAAADYAAAA29+HHDmhoZWEAABoUAAAAIQAAACQOKQpHaG10eAAAGjgAAAEDAAAOhA1ZFDlrZXJuAAAbPAAAAnkAAAXWSMZFNWxvY2EAAB24AAAAlQAAB1aEz39fbWF4cAAAHlAAAAAgAAAAIAUhCIxuYW1lAAAecAAAArkAAAVhNyiUh3Bvc3QAACEsAAAAEwAAACD/aQBmcHJlcAAAIUAAAADrAAAA+MgJ/GsAAwUPArwABQAIBZoFMwAAAR8FmgUzAAAD0QBmAfwIAgILCAYDBQQCAgTgAALvQAAgWwAAACgAAAAAMUFTQwAgACD7BAYf/hQAhAiNAlggAAGfAAAAAAReBbYAAAAgAAN42r3QO04CAQCE4W9d7LyA3YqJFdjQ0Ygai03cII9ILAHxCQoqGM/gRTjWEnqusGyoaWiYP5NJpplkEAhzc6QQzPN8UnPoTORESdm5qguXrly7EbuVqLvT0NTSdq/jQVdP36OBZy9evXk3NPLh09jEl28/pmZ+/UXHqTRID7Is39vLTrbcRphs73djsYriYuX0f/PiHrQGNDiDUgB42mMTYRBnYGDdBiRLWbexnmVAASxxQPFqBob/b0A8BPlPBEQCdYn+mfL/9b/+/w/+7QGKCP0LYyALcECopwzfGBkYtRkuM2xiZAKygZjhLcN9hk0MDIwhAArIIdMAAAB42o1Vz08bRxSeWQwYMGSdphHqHjLbiV0QdkmVtAVKYWp7HbtuWoxBmiU97IJBpqeccohayT0VDfR/eZtcTE659tD/IYf2Vo7JNX1v1iYkUqWu1rvzvvdz3vt2rO4/3Av17k5nu731w/cPvmt922zcrwe1auUbtbnx9fpXa6srX37x+Wd3lj8tlxY+KRZuy4/9W/M38u61udmZ6ans5MR4ZszhrCSARwGMFUS+HstAxo1ySQTzvVq5FMh6BCIWgK9MUTYaFpIxiEhAEV/xFTgChZZH71mq1FJdWnJXrLN1SiEF/FmTYsD32hrXv9dkKODCrh/YdaZohVkUfB89bFVUrQig/rhngghr5MnMdFVWD6fLJZZMz+ByBlewIB8lfGGD24WzEKwlDsvOUlrcaRB3Yautg5rn+2G51IQ5WbMqVrUhYaIKkzakOKbS2alISi/M2cBl+9FSriu78Y8axmL0NWOBMb9BfgkWZQ0Wn/w1jzs/hJKsBbBEUVvbl3lab1NyGC+4UphXDLcjL/55F4mHyETBfcVoCU4V+Lb26fLq2Gtj6lLUTWTiwZv+vhSuNEkuZx4F2G62pTHE4M3zUw/qZyG4UY+vhcOt17db8EH7oQanUBe9GBG8N6W/4vn5S5ut/1IzbAs2Bzvs+9SG04Fi+yhAv61TWbB97ylTy0shOBFpXow0H+6Spj/SXLpHEmfb6mgDmUKzKwPs+GkM/X1k1080GOnC3GvPl+Z6Xqwuh9ZWYFXN7rGA8SI2Cb2uOiBvyMW4Vph7nb4uPExQzF8XqxLDUJxABtHwftybxwACG91YSomwo0HVcKHi4cSC5M4yesQRDuy4ZocJy/IR3JCVy+lSWcFxR1uXoRvcqAKLDoZesBzY70oEhpj2f0fZx1H+ehb21jCNbOtzdvfNy+Se8J7dZfdYWKPAN6vIyGJgdPcIbkVeF7/RI6E9H1SIIUKpD0OiKHZz8aVniRRaXu3oVke22nt6ZVh0qqBwmULwXhipvTQMkhWyhazQjjcWoqGLgKjjQlbW8QmThSz+XByORYnklXWhucdG1lgGLIrgsDa0I/mdoONEvWpjFG2CRIxTbXh+6KdXueSgWgwTo0eWBtAYqfBIQ0UWuVxtWIj6Pk9dFVoeylD2BKgtTXuj9tiJDJth5zOc68470pVmYZuYj+qRQM2E+pJ3tblw38qXYuM9dXOkFiYrWx1DweUwIMPKm8CI7mol79lzgxgj8ZwWLnLGMsYkShFbiBzCyGbXyI5et9Z49vziPaFc11mLt3Yq5RIeg5VE8pN2ovhJZ0+fu4yJkx391OFONaqEyW3U6XPBmLKoQyiBJAgSKNI2Cllr750rxvpWm7GAlQ8GnFksO8I4Oxg4KeamiYo2kWIOajKpRo2sM4hlU6xvMXsljFqmpsdVVk2pnDPreAkn6CkizzljU5w9y/FZ7iXotW3hAe8nU8pLLfpoodIKT3bfpt7d089yDN3sExNV6EK6zPdw2PgXFIguEeXnsGeikD42dhNHgzcHLjdwTHIDC5nIwbQ8rMCMrBC+Sfhmik8QPokU5Tc5uvdx9lvAiQEPtY+fpPjoD8+4FzSpEA8g4/5d/hcjIzK/AAEAAgAIAAr//wAPeNp1WQt4VNW13vvs85hnzmPOzEkyeU0mmRAEQzJJ5hsEMyAmEMIjIYQMYC5yeclDXlIKaBUp0haRVpSL1OtFHjHlUkRMA3i5WsCAoECp5aN+FKG2SAUaFK0XSWZz1z4zkwQfTGYyOTNn73//e61//WuDOHQIId4mtCGCJJQVcfBE4AhnsfJEQqiopCioajgcVoNqsHiAy6f6QvA8REZ07ZvFLYutEdpuV8/iP0WIQ0vuXMYfmuPIKBDRiM3G8byiYskp1UedLo6giop7VGSOpwbN8bCf+HBpebDE49ZFf24Ab/kqiCfSrRMbxk2aXFc/GV8mZ25/VN/QWDdmUpTNsZo0k6EJrN6InZcQIRaRkwgMHjxZomIY9oMSGJjAyPDELxe2F3L/Cy9CW+xzTmFPhDCqoLfw+6gDici9D4AJgkQEVHTUvP8w3J8vEr8W8uH3Sx//y5A8nHruBL2GbdfhzsG4hWvgtgIC9XdwDw+XgCIcp6fM5x7MpeGW27fhsskHDiM78kRsIkIOK6mPWl0ISIh/PdRr5UuSS17fa7XmCPxiGMEARl2aKDoQSpXd9VFZ6R4MpSYG/M6Y6veNz34/VNszD1nL3tRGG2E+8c5lskV4H6WhfDQskpuTnp6GkFOSNKcWKJARthKE/P7M+qjfJdvGRGU+OT0Kphb9W9NDyUjRuve3rLQ8VF5eVhrw50oFCTSSKLrdd+26XjfvkQemNGz8/byLt099Oe3ZKUF6ricEqqc8N3Zk08Ahw6aef+Lojke3TKuqHjSI7uzFE/wTVgsHISac6IGIj3MSC0aiYLcDXkmSCc+nOLmaqNNJ7AJBRINYqQhq4aI4b+bDhKyFw/BTPMAHsePDPoy5QIFI+NDs2LXZdC/H4xWcGKMb8i2+l/Fkul04eHsYNwV/9HjeUxRyhaD9kElfQXTKKBXloIZIP0nXeT49y27PVdLTZdlnUdKUtFFRh4KdRFFkJKfXRGUNpdZE4e4ElxoKm2Sa73oABhlCLcxyMIdnLLo9QB/v9+FgiUmwX1XNd779+BgO4bQVM9auoBdvxS7g8tafLFyxetuJp5bTLqHtjUOrWlRb9s51710ii0dPrB8Ra6erpk5vg4hdeuc6fwb234OKI6mSy5VKnE5DRyqqiaq8JNiEmqjNjF/Y73gqJ+HBVudybsVXElJFfw5SS7W8YIkhBQIk//Xf4/mbz7d+TA/R3c04dObsuWl1zfxx+s01aoyiXSPxKjz773jCvpldBQMBA+OQAw7t6MFInoWH+BNtNowdorUm6hCBN1HEHAdIOIJtNVGsfZe3Hs4Alw/kyp148lxXG6mOXcc3qMrpQhul71C6hunBUAij8+asJRHDgpDNRgSMCXE4rTwvEhshbCIYscIMFhxWu+dgU5SF1ALIfUk1uPOxmXv3ci/t3bunjuyt27Onrmt0HUqsqwJmEFB2JIWXIDJFDLEIO59YQQJ28YCgClDV/bicqxXaOqvvJO4WmbbqaGAkQ0dWu9VChJQUp9MjiG6Ns3KiXSIpSGQgzdhmACEy4rFthONUYL/mZoPjIGZTlJa7/CCUdIvVBerWjCeKeD5upheJw0rX8Cvo1iWxRkCwlW+6Xc21Fj+F9c41kG0QJcIV4SRw5UZ9IrqKkOEQRY/VVROFoiHXRMldspQIDwX5IC7MV6x7gjmq4ssVhSt0E90Dj034EVwLj+mdZ986gBfT9QcOchfoi3Q5fgbPg8dK+jh94V+38D9xxzcs4xmbO4EPC3Kh0kg6b7W6UUqKLOtOxPJcVhRLTVQhkFsVydDoHReAJ5k1gs77/IyUHB53zFj/3NIn13EH6Uf089X0BMi3DbuJuHDuvFknrt+O3RLaLrPZl0LuMwZkUMqhkVyRCDzPEQtvcyPkVWy2dCJB4gAQXgJSBAn4ONodpN0wzG2Jc8NJoDb+7+Nn3xt4Cl1MvzJ+kCRKt9XSpXj4DzMlDDeZMtDoSMBlGLyNVxSbx50GUW63p7qsDmQdBTpqdziANAfx2E2B7KatB7OS+m6JmhT4Xhyqcf6YKiEDZLNj2oZn129sAgJ34r4467mncfU02kK3kf5TH5nVGFsWOy20fXRh5fEwdf2SK2bx3QTKY4DyFEDW53rT033IJ+gOCPc+hboPOXyOLKuRVRM1eGLtHV8ALZ6JSYvSDQ2UMbdA9XjiEAMF93JlpSBJHqZJ/lzRrXs8hsfDG/Rv9GrrCyfHz5g34KH1zzwzFkv/WHR64bQlL1U3NgXG/frkJrzx6N8bcc7Q8tGj7nng/mEVj22eefjj8uIvBgTqhhYODldPbWf4CyEelwHLEnM+UOsJxharRHjIb96Ujm87HyZL7MFdpyfoYn4sPFsxRymMxapZ0NSivhEX4axWAWHshBBzIFh+onr1BHM8t7HPfMCqykPkNg5Tme6mCg5jl1Es2iPMpgltXZtHnewz+dP4HNJBmCMTVUZybVZZdwkYpaYKMnFkZGRmZjvs9qwMl2AnqbKMbaaqMO0L9po3rirxH7YeEuAKRFFihdMFKMpDLvideCMOp/911F7GiwOc7XQLXYuL/6fYI97jOovzz6b0tdv6aW/hYoIKMe5XfiMYA/3v+uTC1vCNoSTYdTL0Se3oz4aTLBTHzVMzmssjaRZJEqAWIJ4XBKsNCgMQh8HIMbrNcpmUai1c0p33QBLwjn3ck7gYj6Ze+gH14rFkMjexa1XsGFdE1rCsaYB4vI9fAnU8F1VHAprD4uByc1NT8zItFr8jbWTU4RB0Xa6M6gqXLWRXRgUPqGFFd2n8luIwAKx2+wr8InM8zBaFykq7TRGYZDBFOgtWMuM+y6htq1498E3n4d3P/G76oWt//Zye+dHqp1+Y/eSmh0fu37n3N1axeGftqenvvhczOJHnGyeuXD4dMG8BzK2iDvUkG1TJl0mIz6rYUwzDbs9xILvbqohITK+Kih7kqooipXcSpVYk64+W9Pq4RFMVDrLILzF91KVguZELtkNP5BRJOXrpyrH2Be7gZ7jY4ZizYOEsbs5jTfMX8Ivp+/RLeo3+Yf0KUacbH9zU/NXaLb7Wl3+7Y8cO2MPJd66TC+Bq3RDfbhfYS8PJcR7BXhUVFCQDMs+3ygdjTshh2lgST19VAQjgNERuRuxrnIGthzdPHP74/R0djRtHVv+Hzg3Gmbh/zfXMfMiB/UUltLMoD/iBefmFCX4iEZ/VoxC7PSWFEZUjux1ItSLR5Ecx+fF8Pz+mbgOeXE5VNPA4wUAZsOOHjS0ATKbTZerCce1/vXz8w/k2A5dcvc85a/aSecL8J2YsXKTjEixjFw5uf2IqnvHN9V/t+PJn25LkJFBOBXZE5IXc9BON59NUNVOz2TJS3RrRqqOEVRdUHXUqkrsyKnnuMkB3l5g4dxi2zQdWzKwvwRLkdvtMYQy5gcH5Dz9qwbu4ReX0Jv0DTrv1T2yJFQm/fHp669SxbWTzioULV3TVgYqrOA0H6c2OF55+vu+91/sUJFSPLBGzYScHRbJ0jpMEQjyGEwyBgHUM2HTZrlRF7YiYuQEogz2u0XTc8UhjSugvA/LKTdPIGHT7iI3eoqdbWg6efmXF6MmjhwzEFrKsaw1ZtqGu7p09RZcyRw2qBNcsUp2fB3wVonIUQU9FhtkzMwcP5geoKlco5fB+zPND0/v2NYyQ3z8k3Ymc2Ck6S6WBI6PWHGhxpUBpIVcdLSwMBCpGRgOK3r86qnt79zXwrgh6BSPM/gR/qYWT3VZ3OHQLMazFLZldTUEBy2ezxeF98YQP9LyyQoSTieSH9boSf/hz+XmvD+i8GOpf1PL2/kP0AD119f9+sryosrqycWbHhaKVGi1YNm/7W48ufqV+4fxx4xvGNrfwTb/uP/Kh1uNEyOs39JWX3v3ztg3Tf5apTwpGxhcGWhbte0/lO/mK4RNHVwwYQ0ZNmj170gnYuy2gpC2QDW5UFkkHYTVkq8NisVo9Mq9pfFVUU2zQ8LlZsbnLt2jhpOlVS9lGmWVMl0Ad2GL5Fnq69alF9DQuliRlxsftH3Drbu4+ErsJQnAk/+cTt//pKMT4BgieizC3BTlQXkQF9wZWxGmXbW5OGhGFfs6kv6Knq3WVBkvMXpGFyobm5nHjmvH9bBLhyRdfrBrTafBNkDt3nqC6Oa4TkrcokqpBenMWi6G4R0QVZJWhXRcgsb3JDibZN8enyC0oM/eALUckyQkrl9RXjhhVhYtPLTCnpXra566Gen5nZ+HeQ9IcNjtKsPk1zJyCRkT8vCRZOEJEQVBSbE6nxWKzyXbErlpSUohocxO5u0LBs6JH5+I5G0x4mBBrQX1YMimWcPtqKOeNdBg+ByX07VVs+Qo3ZSeup97YGtz+CN0u6rFqGkeDzwAaglz7wDvwHMIsARPHDsx64DPsdvhK/NvSUMggPxoVCeguF1zDtowMrzffabXabHkup1PNEVSgzlAVu5yBbW6zy4gnsxbvNNTughtO4mcREkiESNAIlrPkNl897Er8I/7n9HTthCWz6enPCtX+Ox/tjHr7v/7o20foqdoJC+Zz65Yt29Ueu8k3rR81YfvohiPnYgXs2pbdSc5bALfOulWIYI8J1+0UVIaVQY0j7R2/vaP3W9jiwdvQxKIXwATfXHTkBJvsv4+aAGrHfXgsqc+bzDOZNNb9iA6HF7lc6R5rVdSjyKQqKnu+p/vpznXw9FDHcgNcGStnHg1vmLdi+Zy5K5bPJQK9RO+8+vVPcRYm8Isrbt75m9eam3e8Rm/QD9Zhyx6s4QHP0tsMxRZQvVZA4YJa9kAkNxWMF/SoUqYiKTmgnMjp1KugQFhkyYu8PcWsIumZk345CVCAMu9JkhGEyq9zIklWe6CKiO0LFIWevnVPypw/Hr30yOELZrU/OV1f/6yH3idW/6qZnqKfv0lv/YJsMIs9rkvUM0C60OQrh7kSD8kk6elpablWWfalew05y+PQNInpjQNVRR0/XHXDZlDlJ4usqnuMRA32GMGQ2c+G/KygPTZXmL/i3Bz+6KXLx2a/MsjiBV99yuks3np+dXN+68t0d0vzDfB+CtBZOrZ+/Tdt+OzgObX18YgiSwGrgvIjKqeZ8aQyWXIKAvNL0PwkECUytMQgd0URUe4vNPLLnt9GT1/pL5e+wS+20k9sG9fEjvFNB5sWo4T72QVz5KOKSLaYBk0OKsjW9QBy6NmObFumkVkZNRRiq4wSz3fanF5ksKBiVhJUC7aou8eJV1AABTtnZHFk142O5btGjj9b29xv7sSVy0JX/nTincn1z9esmbBh1fKBuGZXqy+nq0/5lLz+4UD55KUTXtzW+Je8e0cUDrqvbPKPGd4iwBsSaqBODI5kOSyy7HLZLJxqUT2GTZO1yqjTIcsCbJ2QgBs8lGx1knJmmpD8ErAbzPqySh8KutmBDNikpWMXLGre99rzLY1HoGk5NuKi/2/BAwc478oZ1zsuxy4PuZ9h2Aw5txUkXkclkVROVXXdY7dY3JpV5oQUIaWqx30zD1TRm6denpsJe1Lhyf5Cpbh1cft7uJhlPC5eP3r8h0e5j2KLWcJzKZ1bk93GOpjXjvpFdDsSBI5FhJPD2GHFsGiYs6R3K6Ylz1lYBxRkjQ/GO2kDrvhznlUU+pzDFbSBb4qtWjZ3ymruifgcIMFiO8yRCX1GnsDbQEMykWEQG5G83oyMbGgMsgx2HCXLXlFGgqloprELqz/cjRF2/p2EwTqxLMLikyHiQw2PSR/Q/fQwHrAyO0fks5Vf4LGreFVxYtF6r+0ZfA99G6/BHV1r+Saqrr5as2M8lxr7h6fh4Ycyhnf2wzcAOHADec248aCaSL5d1xXopnnMHESqwuwEXNJ4j1vRnBookdeCZEZWvPD2FI1ehS+eUmoPdWzX4jU5FMKjP/TaRHvOaVxFC4Z88eqYmtCQ2mW5GrC5tm7BzEnckk7X67vVm85/nxZirKaRQ3g79IkiMiJWwsNYEi8SVNFzwo8N84gfb0wp+cn5B7OFNk87/RT3OYnu3DG7+VvgawNoBGuUUQ1JQ8nrV3tdH9Nz3ZLSfb0AjWDX2X1iUffn6Hs+H9Pzufhcr3Hjn/fWTvgkEvDzHo/DmpWlOUifgnzZn+rz+kA5fYoX0s/rkfXKqCaDuwmaqtFLRSEZjXD3iWhvCWWnX3GSy8pAPf3dXU3Ix83/8UyRCSm3mF6hV//12/c/uyYIc/54/MLl46d+ZEnD3Pm1W/Lf/E+mpxe++GboVw1UW7cDl2O72d2sj59a4g7zf2vUNsQLmLCzToYmHD/l3I/L2cHE/wMBG/GcAAAAAQAAAAEZmg6NTXVfDzz1AAkIAAAAAADJQhegAAAAAMnoSqH7DP2oCo0IjQABAAkAAgAAAAAAAHjaY2BkYODo/buCgYGr9zfPv0quXgagCDJgngEAlhwGhAAAAHja7Ze/SkMxFIc/k5NcR4cud+gD3EmkswidiqOD06U4unYopYhjB5FO3ZxCB58hSBcnJwcHB/E1xMFBTaIOF6XYrYV8cDiH5Pz5DSFw5J5bAtICFe2Qob5jwj9QRxyoGfuqx5AV+CtfP2CjN2GyOcGbklHSdYZv5LXp/sQywReXX/e2z8hYfPI9vJzSlzlV6tmBYvFd875cmzxybHZw0qYOvpYbal1ShVnWdHFqwEwNPs7lNcWueMbFc3lJ+S7W6DlOvwU/ZjfcXck06HuilfpPyWQymUxmrdlaUG6aZnNBFW2dNW47qmj5hWUymU3D7jX/rrjz/Nrxrpt72zI+AcR3MYQAeNollE1qG0EQhSs2Qkt5ICcIksArw3igmaKX+hnLIKQZtWyJuUTWXnvpC+gQuoRzgmxyCa29jPL6i8EfRdXrfjVd6jbLf4Pf9s2+bs2GN79sYOPrTzHYvVhDh9G+i7PrWVxc38UlbODq+ilu4Ba25DviHXEi3sNXcWTT60ksYQWD3EdWSz8yh1G8U/5sBfoCfYG+QF+gL9AX6Mc2UH4s/R+xhBUM5GvtNpY+E/3NUPmJjZSZWAHH0k+k/xTr60V0GMUpO0/ZecrOD3LsxSlxCf/nA6yhw6g9H+TYW4ljiWOJY4ljiWOJY4njo43+fokFHOvbK9ZWrK1YW7G2Ym3F2oq1Qcp38U7KIH2Of2imgVkHeg70HOg5MP2gWffiAs0SNnAFN+ohaNaZLZmOeEeciPd4vRIf2PkIe7FWVyexgLmfWv2cxal6rtVPZgVn6BdwCRu4orqBW9iS74h3xIl4D19Fx9fxdXwdX8fX8XV8HV/H1/F1fB1fx9fxdXwdX8fX8XV8Hd/IFCLnH/GN8s1xPv/I+UfOP8r3JC7gEjZwRTXfssgti/LN+Y54R5yI9/qiyC2b6Zd5sZl+bxebE8+ZxZxZzJnFnOpC9/LeFjdDsUHZoGxQNigblE9SvtmTlG/2jPKZ/JqzWnNWa85qzcmsOZMNyg3KLfGWuCVu8WrxavFqqXZUO6od1Y5qRzXll0bMk0q4J9wT7olJJXpI9JDUc2svfOkLX3pghwO36cBtOjCdA8oj1SPVI9Uj1SPVnmpPtafaU+1zVf+6X6Juk1hDh3pLRb2lot5ScQkbqLdU3MAtbMl3xDviRLyHmvLtR57I7UeeyD8vTuMfAAAAeNpjYGBQgcIwhioscDrDGoaz2CEjKxwmAuFSJlYmdyBsgsLNYHiJWQIIo5hnMr9ncWJZxHICCH+xhgFhFxp8wmbBVsJ2nF2WPZ79N4clRyrHIo6XnAycMZzTOW9x6XO1cm3n5ucO5O7l3s8jDYRZo3AUjkIqw06awak8C6kMN/IcHIWjkGbwLATy6sKhE3EQABggJz4AAAAAAQAAA6oAQQADADkABAACABAALwBcAAABAAfgAAMAAXjadZI/bxMxGMbfu6S0Vf8MCAlUdbDEglBzuWQBOiAlbagqRa1EUScW9869uE3uTrajKP0KiJUZJJYufAAkZkYGxMSH4Cvw2OekLS052ffz6+d9/PrNEdFG8JICqn4vMCoOaBmrikOq00fPNXpM7zzXaZ0+eF6gVfri+R6t0VfPi/R67rNED+i75xXapN+eVyma8xpFwbLndXoaPMOJQX0ZKxVwzwHdD356Dmkp/OS5Rq/Ciec6bYbvPS/Qo/Cb53u0Ef7yvEif5z5L9CT843mFntceel6lt3NeA2vP6/Sm9mNXZtLIC5GylBvOkqKcKpkNDLtk7bgVNzC1ttheUWRDwXYKVRaKG1nk0WEpcnbEc82kZpwZxVMx4uqcFaczOc9TNuJTdiKYEpnURiicI3OWCGU43mdjJXUqE2uoo45ORJ4KxRrsyrxbDFPWHUvMrTg+FkpDy1pRK7YaK2lYyTz3WokDY8rtZnMymUTcbyfYjZJi1DTTUqRCyyyHYzQwo2FfQqJR39j5mIFgnZInePmdLTY7vR3F172dKipU1hxWSt3s7+/0Do56DShplyRlGAbjggSlxDA41hyUUEElTUk51QBRRpcYbYqphdHw1KItRPegLqAbwofRDlgh287c+ReU40M8REyAGB0hnpMGSTfbE41Tp1CM8FZ0jlhBp7fcbaat1aqmeJ+4qMKcOTcDUv4+0p2WuIi9V7U+o7G7l4ZGYndWoUaNHcyJqzJ1WQw3ZXdW3kXO0J3ShZ/0bHsT07HL1d7XRiO3M/OZuTTmLrfPvbuL9p8wiG5TE8/EPRH2b2YnPjdyNILSoFel64pwdWXQVjVGznOEKvquG8JVVvVvfK0eA53tdAc+HLpqdTPHfgv/3r2NE+L/1n3lFbmaM+wOb3hqRPq0j3706ACd67lvD55/AVMsDtsAAAB42mNgZgCD/2kMaQxYAAAp7QHPAHjac+jmVPRQCFVgZA6V92AOlWP+Lx/gIybv75si7+eTIq9mIhCqaqwSKin8X56d5b88G1De10dOPsWH0ceNV17YWCiUFaiVxRionZmRn9meeT0zM5u322m3227MysZKoTLG0qFixqKhgoz8oQLG/KHr+c/zMxnwMzIaM4TmM9QzrGd4z8AiwMDYIMbIyriDccLGkGBtbe8d7P+DvDdwBkRvYOzYoBoMIh0CozawdWxgCI2KjtjIyNgX2drby+Ak673BKDhig4JspPeGFCBDQHajGINTZHGxNhCBQHFccQmIBhNwIBEHAOxMQAkA');
  font-style: normal;
  font-weight: normal;
}
@font-face {
  font-family: 'Open Sans Charset1_ 6WV85374840';
  src: url('data:application/font-woff;base64,d09GRgABAAAAABCYAA8AAAAAJogAAAAAAAAAAAAAAAAAAAAAAAAAAAAAAABPUy8yAAABWAAAAF4AAABgoT2fP2NtYXAAAAG4AAAAPgAAAGQCpwJDY3Z0IAAAAfgAAABZAAAAog9NGKRmcGdtAAACVAAABKkAAAe0fmG2EWdhc3AAAAcAAAAAEAAAABAAFQAjZ2x5ZgAABxAAAARdAAAFeLZ6D8BoZWFkAAALcAAAADYAAAA293bipmhoZWEAAAuoAAAAIAAAACQNzAYoaG10eAAAC8gAAABWAAAIBEBYBpFrZXJuAAAMIAAAAGIAAACKAdMDtWxvY2EAAAyEAAAANAAAB1aw0a/qbWF4cAAADLgAAAAgAAAAIAUnCApuYW1lAAAM2AAAArIAAAVYcrs1rnBvc3QAAA+MAAAAEwAAACD/aQBmcHJlcAAAD6AAAAD4AAABCUO3lqR42mNgZtnGOIGBlYGDdRarMQMDozyEZr7IkMb4kYOJiZuNjZmVhYmJ5QED03sHBoVoBgYGDSBmMHQMdmYACjAUs8n/E2Fo4ehlilBgYJwPkmPxYN0GpBQYmAHLTA6wAAB42mNgYGBkYAZiBgYeBhaGCCAtxCAAFGFi4GTwZvBj8GeIZEhlyGco/v8fKIch9v/X/8fIEGwSGgAAtxsY2wAAeNpjE2EQZ/Bj3QYkS1m3sZ5lQAEsHgwiDBMZGP6/AfEQ5D8REAnUJfxnyv+3/1r/v/q3Eigi8W8PA1mAA0J1MzQy3GWYwdDP0Mcwk6GDoZGRn6ELAE09H/8AAAB42nVVz1PbRhTeFQYMGCJTyjDVIatu7MJgl3SStkApbG3J2HXTYgwzK+hBIiZjeuKUQ6ad8a2MSP+XJ3IxOeXaQ/+HHNpbOSbX9L2VTSAz1Qhr3/d+7vfeLmr78CDQ+3vt3dbOTz8++qH5faO+XfO9auU7tbX57cY362urX3/15Rf3Vz4vlxY/KxbuyU/duwtzefvOzPTU5ER2fGw0M2JxVhLAQx9GCiJfi6Qvo3q5JPyFrlcu+bIWgogE4CdTlPW6gWQEIhRQxE90Aw5BoeWTDyxVaqmuLbktNtgGpZAC/vKk6PODlsb1H54MBFyZ9SOzzhSNMI2C66KHqYqqFT7UnnZjP8QaeTI1WZXV48lyiSWTU7icwhUsytOEL25ys7AW/fXEYtlpSos79aMO7LS07zmuG5RLDZiRnlGxqgkJY1UYNyHFCZXOzkVSehU/79vsKFzOdWQn+lnDSIS+8Ygfx79DfhmWpAdLz/5ewJ0fQ0l6PixT1ObudZ7m+5QcRgu2FPEbhtuRV//eRqIBMlaw3zBaglUFvqtdepwach3HNSlqcRhH/Xe9IylsGSe5XHzqI91sR2OI/ruX5w7Ungdgh12+Hgy2XtttwketQw1WoSa6ESL4bkl31XHz1zY7/6dmSAuSgwy7LtFw3lfsCAXotXQqC3bkXDC1shyAFZLm1VDz8T5pekPNtXsosbfNto4hU2h0pI+Mn0fQO8Lp+oUaI22Yeeu4Mp7Ni7WVwNgKrKrROREwWkSS0OumA84NucS2EWbepp8rBxMU87NiTWIYiuNLPxy8T7sLGEAg0fXldBD2NCgPFyoadMxP7q+gRxRiw04800xYkacwJyvX3aWy/JO2Ni4DN5irAgsfD7xgxTfnSvhx6KUlUCzZ0pfswbvXyUPhvHjAHrLAI+P5Kk5Z0Y915wncDZ0OnrsnQjsuqAA7HEh9HNDYIUNLrx0zHIGZlT3dbMtm60CvDgpJFRQuU/A/CCO1k4bBAYRsISu05YwEaGgjIGq4kJUN/IXxQhb/bCTcoDS4lQ2hucOG1lgGLAn/2BvYkXwr6CiNU7U+jDZGIsap1h03cNOnXLJQLQaJ0SNLpNaHKrymUJHF+azWDURcLtDQCy2PZSC7AtSOpr0RPYblARmG80Gv9m5JN8hCmpiL6qFAZEJt2blJLmwb+Vqsf6BuDNUizspmO6bgchCQYeUNYDTCajXvmLuADrTEu1fYeKTNgY4Tpegwd9cpiGx0YtnWG8Ya75PfnGeUa5Y1eXOvUi7h1VZJJD9rJYqftQ/0pc2YONvTFxa3qmElSO6hTl8KxpRBLUIJJEGQQJF2Ucgae+dSMdYz2owBjPy4z5nBskOMs8d9K8XsNFHRJFLMQk0m1aihdQaxbIr1DGaehBFlanJUZdWEylnTlpNwgi4QeckZm+DsRY5PcydBr10D93kvmVBOatFDC5VWeLb/PvX+gX6RY+hmfjFRhR4cl4UuNhv/rfiiQ4Pya9CNw4AOG5vH1uDLgctNbJPcxELGcjApjyswJSuEbxG+leJjhI/jiPJ5ju497P0OcJqAQ+3ikRSf/OnE9hV1KsBLJbb/Kf8HKfchKQAAAAABAAMACAAKAA0AB///AA942lVUDUzcVBz//9/ra6/32d5He8A2OE4O2E3OXfkYI9udBm8DY2aiS7y4GEM0YWr8CMb5GTMjILoY40wUEJXh2CDMbAkyZwIRp3FkgcWhbI6pMW4zRDIZmKiDK76DG7I2r22a9P/7fAUCwwCClQ0ABQl8xwXKiEAlgEg0YmDEiBgbb/ME1EAFX8O0ZuF4PXk+1cwGrtfWC1eAQCPtJkczX+fGHUAlgQoWWSQSpRAzRqOqGysrVUPlc5AGaYAvjBXtLibh4vpiNpCaIUp6ASCMcCZTfJYN1sd9FkFgjNiswBx2YmGySJG5+cSY4ebz3KhnhgaCKKlB/owGClOnUn+09vaS90ZS/eSb11MnOUCY/JBqXJ4uPs2neyAa91sYE21Op0N0eH1oValok6gTxDRAGkGvXKGdQcGg5uMwAY5i8HtpRRDpPaZicXYg4BkLjpu9TotpZ0rb9wsPsoH5WoFbRD89MHR9dhmbxTi2AiVxnyyKErpc3DDVbaOSy0JRWq3sJtxgBpjDhkiFarDYVwu/WpSOL+laC3GSj4TT5/sXhjng5hwsiNFtwDN5eXGaDbFR7qMORXGvG+wiiFl+2VeTlAXqqklSD8TC4I+FV4ejQCAP1KUrKm4j6lYVEswnbMjsML82B81OfAirsQrr5htS1+b++Xt2LkV+MjvNJ/BNrMdHsMV8yvzYPGeOYhTXYyFuNEe5cn4IL3LlFsiLuwRGmERlnilKNJ1mWnImS86Ae8uVokG2YNPnpr/PzPqCTJLJhb2pERKhzVxZw+K0UCF6wQ25cEc8sFbUwelURTUv4Pa5eIXQTmU5O5GUFepJJKm2IhPSMv2x2IrgJc0FQZErVNNqdaOwkL8PFkTLy8pKQ8F80efVaJvccPncnzMTv+xxSEJ3s/lhb2t77zvtbfsPYQhd/NxwYMfdOPTv9J4TY8Gpb387c3Yiw9It7OJNy4aqeK7fqtsoVa10TY5uSyR1HUTRm0iKCjgTSVjN0R8JZ9xYosfy03nwJHy+gKYZ0QqfKNJ8UQqUhsgrc+bvyC6OzaQc7MThY0fu7/jgtQ4n2bLPi0UooYybzGs/7x4+VftuKEAv973fcQgyzOo4Mzv4083wgEMCKTvLqiWSVoUqN1m2uhnB/BApS1MB9HIi5csOCXXm7NX9l15C+9Ur6FoYPNzV1dNzsKubFJh/meNvIDmCdgybY+b82YuT49/9OMH7cBSAFnIGCt/jXocsW62E7wKXA6w+YNwOZRnfXRlbzSCqS0uRpDeCbpSXk09qNuvVpY2D3S0ey5Y+YZe9zXW+M9UvbD/92DMc5dHFadrAUW6B8viadR47gJ95hIKQfR3VtJxEUlNEKq+ojdxoyP9/FfTyZhSWaRmxhSWkrLTcuEHDq2m6ptGGS2MXXtjx2X2v7nuys3Vv7MLQsZ6qg03PPnfrw2+dbMFwa/edbUUl9+6MP7C1cufjdzW1b2+urr19w9ZNZdve/g8jAk0SAAAAAAEAAAABGZphqGtPXw889QAJCAAAAAAAyTUxiwAAAADJ6ExM+5r91QmiCGIAAAAJAAIAAAAAAAB42mNgZGDg6P27goGBc83vWf+qORcxAEVQQAQApyoHA3jaYznLcJABCFhEGBiYRBjAgNmUoZVhkAOWlwwnQTS7JcNJNg4gtmaoJUpfNQl2PGcoZqllKCZK7VWEOmYXhg3MFxmyGEbBKBgFo2AUjIJBDABKSw0kAAB42h3MsRGAMAiF4eed2cDCKSxS04eau1i7jA7hEC7hEFnCHfABxXcUPwA5FyYsODBjRYFwL2h+Uk0t7f7SnW6oPlAh/rGOXdjfVFNLoxf2DxSFpaU9/tHGq84+NB8/SkspbwAAeNpjYGCQh0NXqsMSINzE8JJRHwsMwwpXMn7DhEzmYJjFtGcUjsJROApH4SgcvBAA2Y2XpgABAAADqgAlAAIAAAAAAAIAEAAvAFwAAAEOB7QAAAAAeNp1Us9rE0EUfpv0J22DiAcRkTmKNJNN8aBFhLQNpRBaaKUnEaa742baZHeZmRDSo1dv/g1eevMPEE/i2ZP4F/h3+M3sJE1tzTKz37z3ve9987JE9Ch6TRFVv5dYFY5oFacK12iZPgZcpyf0KeCFOc4irdOXgJdohb4GvEzHM84KPaDvAa/RY/od8DrxGd4gHi0F3KBn0XN0jBZWcdLRu4Ajuh/9DLhGjZoNuE6vah8CXpjjLNLD2reAl+he7VfAy/R5xlmhp7U/Aa/Ri3oj4HV6O8MbwOcBN+hN/ceeypRVlzJlqbCCJUU50SrrW3bFtuJ23MTW3mT7RZENJNstdFloYVWR86NS5uxE5IYpwwSzWqRyKPQFK95P6SJP2VBM2JlkWmbKWKnRR+UskdoKvM9HWplUJU7Q8GOZjQZCd0wi81Rq1mTXPXZGapCydhyfSm3AZm3ejl3aZWcVc/761pbbrdZ4POYipBNkeVIMW3ZSylQaleUQ4307HPQUKAbmRl7H9iXrlCLBK2Q22bTxFo/ntT2LFzprDSqmafUOdruHJ90mmLRHijIsi3VJklJiWAJnAZRQQSVNSHtWH1FGV1hbFFMbqxlQmzYR3Qe7AG8AHUa7wBrVbhdev6AcX+ERYhKI0QniORkg5XfX0Xp2CsYQb00XiBX0/pa6q3ReHWuC95mPauyZV7NAOtxH+W6Jj7h7VedzGvl7GXAUslOHBh6Pvc4IvZyHDmKJ95x6DYZ7szvvsYMahSrX1c0nplNfYYK2i3KfmVZPa2/3uHt+7j+wiG5TC8/YPxz5m9VJqOUeDcG0mFLp5yG9mwzcyhn3mkO47vk5SO+nmtxozo8Fz824Ax0BXnW6WeO+gn9vvIUO8X99X2tx7zlDdnBD0yDSowPMo0uHmFfXf3XQ/AsMKQ0zAAB42mNgZgCD/2kMaQxYAAAp7QHPAHjaTYu7TsNAEEV3vE6iVGOIsIjAHvNwmu1Y+kQpTMKCeJiR4kRKRU9hU0ODlCaIlq/wustf8CEUfIJxqDjF1T26uqPP7tEk4ghCpolkCgHDYViG8toM6MpoMklMg3OPY33K/V5NHbemtqzpcqpp2mw9vcstkOzq5i0B5VCWUl4kffpO4EQf86E+YF/v8Q4gexoZ8QYdwi90EGt02g4IBi34SbyIUvwI1xPw6kMLNvBRPaRKmU2nvje2e7uwsLJxus3R3dy2V1bwfDGrAN6zt/VajANjz9KZjYLM2MemeEHli3GW50ot8+JZbSlUXqj//On+8hdxO0EG');
  font-style: normal;
  font-weight: normal;
}
@font-face {
  font-family: 'Wingdings Charset1_ 5mhC2892A93';
  src: url('data:application/font-woff;base64,d09GRgABAAAAABrEABIAAAAATNAAAAAAAAAAAAAAAAAAAAAAAAAAAAAAAABMVFNIAAABlAAAABUAAADmAQEB409TLzIAAAGsAAAAPAAAAFYxzuQyVkRNWAAAAegAAANdAAAF4G3LdVZjbWFwAAAFSAAAACYAAAAsAI4A2mN2dCAAAAVwAAADcwAABTquL6mpZnBnbQAACOQAAALcAAAEX8T0O7BnYXNwAAALwAAAABQAAAAUCCMACmdseWYAAAvUAAAAfAAAAHwN8mlgaGRteAAADFAAAADsAAAVaK2b7fxoZWFkAAANPAAAADYAAAA27J3eOmhoZWEAAA10AAAAIAAAACQSEwoxaG10eAAADZQAAAAbAAACzg2pAS1sb2NhAAANsAAAABIAAAHGFUYVLm1heHAAAA3EAAAAIAAAACADGgSYbWV0YQAADeQAAAAjAAAAMIy/0C9uYW1lAAAOCAAACr4AABwMxqHeX3Bvc3QAABjIAAAAEwAAACD/OwBkcHJlcAAAGNwAAAHoAAADVE/HJ1942mNgYHjEyMjIMMCAxg4AAMxOAOcAAAB42mNgZJdjnMDAysDBco7lHAMDsxiMZkhhVuABSuACvsEKCgwOHxQ+LGfTZlzCYMhuyLihASoHAMNgCw542h3OU3gYZhyF8bdXS9vUtm3bXW3btm3b3Grb9tquiNsmadA4qW3/d/adi9/zXh4gEYn+H5589TA8+MN+kxgPmYTE9oukJFF7klSdDE+Z3JmCZDIlyWUqUthPUpNSpiGVTEtqmY40Mj1p7QcZSCczOjORXmYmg8xCRvtOVjLJbGSW2ckic5DVvpGTbDKXMzfZZR5yyLzktK/kI5fMT25ZgDyyIHllIfLZFwo7i5BfFqWALEZBWZxC9pkSFJYlKSJLUVSWpph9ooyzLMVlOUrI8pSUFShlH6lIaVmJMrIyZWUVysmqlLcPVHNWp4KsQUVZk0r2nlpUlrWpIutQVdalmvyT6vaOes761JANqCkbUks2ora9pTF1ZBPqyqbUk82czeUbWlBftqSBbEVD2ZpG9po2NJZtaSLb0VS2p5nsIF/RkeayEy1kZ1rKLrSSXWltL+lGG9mdtrIH7WRPZy/a2wt600H2oaPsSyfZj872nP50kQPoKgfSTQ6iuxwsnzGEHnIoPeUwesnh9JYj6GNPGUlfOYp+cjT95RjnWAbYE8YxUI5nkJzAYDmRIfaYSQyVkxkmpzBcTnVOY4QlMJ2Rcgaj5ExGy1mMkbMZa/HMYZycy3g5zzmfCXIBEy2OhUySi5gsFzNFLmGqxbKUaXIZ0+VyZsgVzpXMtBhWMUuuZrZcw1y51rmOeRbNeubLDSyQG51/sVD+zSKLYhOL5WaWyC0slVtZZpFsY7nczgq5w7mTlXIXqyyC3ayWe1gj97JW7mOd3M96e8QBNsiDzkNslIfZJI/IcI6yWR5jizzOVnmCbRbGSbbLU+yQp9kpz7BLnmW3hXLOeZ498gJ75UX2yUvstxAuc0Be4aC8yiF5jcP2kH84Iq87b3BU3uSY/JfjFswtTsjbnJR3OCXvclp6ccaC8Hb6cFb6ck76cV76c8ECCeCivMcleZ/L8gFX7AGBXJVBzmCuSb2QIVy3+4RyQ4ZxU4ZzSz5yRnDb7hHJHRnljOaujMFLxuJtAcThI+PxlQn4ycf4mz9PCJBPuSefOZ9zX77ggfnxkkD5iiD5mmD5hofyLSHmyztC5XvC5AfnR8LlJx6ZD5+JkF+IlF+Jkt+INm++EyN/ECt/Eid/OX8Tb14YCeb1H5pVx9YAAAB42mNgYGBkYAZiBgYeBhYGBSDNAoQg/vL//yHk/ztgPgMAWX8HZQAAeNrNk2FolVUYx//Pc97znl29Id02A4MUYbDKVmZDzNoQ3IhF4ZhjTVmNqx9muyXexdBco7VV02sfwpvg0rxKizWnTO8skhG12LhgYPsgKLNFcGNi3UDS1peo//veGBH0vfvjfc/LOc/9P8//OecA/7PfzH+urCU75Hnt1W38+gBxvgf57ORzFGmkNVuMwTo+Y/yqx7zN4TEkw/l16OZ7M36XYbwdzjyJONfjjJ7iWM21HRwl1EjLoXB8Hf3UvqVZndTJcLWGuvVBRBHN2hznA70+nMWcfMmY/TjMtc8xE/yLymmcwYJUkJT8KAXdwlkJ8lOng9Fp1vsFruFXKZVqOSgTjIlpb1hLMdsbjJkiM6FKwLOSkN2SlAPUzKvRKqru1gHN6JhOmhav2ub8mL/eJagiUBjcTYeB2nNoZOY49iyqFvlWVBpkq7TLEcmwhikpkNv6sNaw6wHvmzYv6t2wHfYUyflN7niJT20LHyuwCuV4nK5qmaOBNe/ES3gtZD/pZi/fxAlkcBKf4Bwu4qsgJ2YxhwV2ZxkJfK2XDdJMWkhSeqSf/Uj9g3flmGTlIuu7JFd0JV0XSdB9sco+HdRxvaTf6Pea15t6y8BEzIsmbjrNkBkxl81l72kv4530rnvXrdixsFMxv9Rv9VPkkIu4Dtfv3nPH3adLKnEvfa2hr3o009U+OunGAA6Gu3aOjOMCyeFm4IP8+beTgA2yWeqkibTINmmTl6VT9i46+kg+lmEZp5cr5KrMyg/yk/wSsqC+LteHFv1t0UZt1g49okf1mJ7miczqhF7VOXrM6x16XGpipszcb2pNHdlqtpu9ps+cMZNm1hS4b1HvKa/aa/Ja6X3ay3s3uJNqjS23VfYJ0m5fsT02ZT/kiS7Ygh8NuxLz7/E3+u/4J/ysf83/w5W55W41qXRrXaNLuC434vJuvmQ0simyK5JcsgYjeBSf/ev2XuDp/lpb/UewQmZ5GvaYZYxaFdw9jbpEZJdmg+pco1Rwp77DgongGW8azWY7EjZulrqfMSydXq+cNnUYxZDrkgnTZgpmyJb7G4v91EEz4va5NjfPSm+bw7bdVcomm5JhreGNTkoDfpM7eIGZX9UHMY0DGJAulCBdMip38a5N6UpJ2VPmvJcxtbZHHuAO3mdz5i1UoQxRVGA1z7pFKexf6TsTLwB42n1TTU8TQRiebctXobB8VxZ11rFV6a5V0dA0BDfsB5TGhDaY7BoPu4WawokTCZx6I5nif/Dk+V30UG78Af+DB45y5Fzf2dIGPLjZTJ73fZ6Zeb/GWCmsvF1+8/pV/qWu5ZZePH+WzTxlT1T6+NHDRWXhQXp+bnZmempSnhhPjY0mR4aHBgcS8ZhENJs5PoWsD4ks29zUhc0CdAR3HD5QdDn3NUD9SEbvKw1UfvlHaXSVRl8pyXSVrOoatRmFXxajbelTxUX81WIehesIf4hwIhsZKTRUFXdQO92wKEg+tcE5anDbt/C8cDRpMrOe1DUSJkcRjiIChx2GkrMmRSDm2MUwRoZTGBVsMcuGErNECBDP2MEebFdc21JU1dM1kMxdVgPC1mEiF0mIGV0DgyYMRdfQfZEOadFQu+RnbZnU/NzYHtsLPrsQDzxxx2QONpgFGydXaV1rS993XBgx2xLZcS/IVqcZlpqW5Ynbpkz3NJLPo3z+5EqJczu9T4XJ+SmFbxX3LquK1fPwUF0rV10Vo2b2GRVpVN0oAzxUSucxSOETaXYTrjNbePwDCiNsnTX4gY/NWuBAqsfq+cKWcdH5TbZsyndcpsJ7hXmBtRjOEF49/lEyaOk+o2uhPNmtdDg+cQvGUndBvc9FKJILhFH3Si2JiFgJRwToLsVIXAaxTEEs9QLhuwWU4edJWNF9rJ/P5aJoxEBGZpTfEBwEdv3nvie49Qxm5BsioBiX/sgh38OQy8HSkpiUIRNbi5GtRfY7XTuCMjuUKZSxZGTbxU1eMY8lV1XR5VbbIDU0oFlxuzYlNeWcGPmcBzFfMJc9ZvajYJo9pr/dZzjOP4lECJmF4Wz/n5Dnpu1GEaS5/9D1Lo/Px6ZhYiDDt91swFtK1udnHrbGwafIucOow30etDvNGqMy42G5zA9tv5dSu3PZUsA48xoSFhWWu9WAadONKzGvi2JK3NP/AgFvN8wAAAAEAAgAAgAcAAEIAAAD//8AAAACAIAAAAOABcgAAwAHACNADwfUAQTUAaMAAAT/AAX/A7kB5QAAL/7tEO0AP+7tEO0xMDMRIRElIREhgAMA/YACAP4ABcj6OIAEyAAAAQCtAbwC/QQMAAMAFL0AAQI3AAAAAwFjAAAv7QAv7TEwExEhEa0CUAG8AlD9sAB42t3WvQqCABiF4bNk/v9kmmKRKQlKODiENLiEk2NrY5fehQTdw+GA3wW88CyHD0AG4OuYBkyIb8PNu5YBa+VGz97CVhsNbj5wTDhq45abD10T7sqNkWfBUxvJoxf7Nny1kTx6SeggVBvJo5ftXOzURvLoFXsfe7WRPHqnNECqNpJHr8zC/1MnvYCbv+QR8pUbr8cYR7Ux4ua7MkGpNsbcfF8fUKuNCTc/NDkatfHAzd/bAq3aSB69x+2Em9pYcPPPocKgNp65+WVsMKqNFTf/mjpMaiN59N5zj1lt7Lj5zzJgURt7bv4HL48OLQABAAAABQKPTTcrjF8PPPUIGwgAAAAAAKWtk/4AAAAA1N79KwAA/lAK3wcxAAAADAABAAAAAAAAeNpjYGRgYDf8F8DAwN3DwPD/PNd9BqAICmgFAHWEBVx42mNhYGhgAAI2hlEw0gHzSoa1Q9sHAIcKAeQAeNpjYGBQG4VAaDeUIQDvVip1AAAAAQAAAOIACAACAAAAAAACABAALwA5AAAB7ARfAAAAAHjaY2BgYGSAAA0gZkrJyUuHslmKIWwdEDuquDIXhAFtxQdHAHjanVhPj9y2FefG3vV6bRduujVaBwWIogUcYDKzayAG7PTiGAhiJC4M24mbI0eiJGIlUaaonZ2ceuyh5557TRH0E/RUFP0URYHe8hUK9ND3Hh8lzu6s0cbGSE/i4+Pv/d4fUiuE+OXOX8WOCP/uwy/IO+K6eMDyO+La7ncsXxHv7f6T5auJzq64uftvlvfED/d2Wb4mfrt3h+V9cbj3B5YPdr+F1YJ8Q9zf+xPLt3b+tvcPWEVc3YN1b+7/keRrIN/e/5bk66CV7/+F5R3x7vV7LL8jfnD4e5aviAeHZyxfTXR2xU8O/8zynvj54d9ZvrYjDr9jeV/c+3GUD2785rpk+YbI79xm+daV393xJB8gzp/+h+QbiPPuAck3k/e3ERvLPwL53bt3ST5MdN6juTOSf5a8/wXOvfsrlPfvTO9v8rrfyPtHRw/kM5M529vCyyfWddYpb2w7l4/rWr4wZeV7+UL32p3qfP6q0vK1acscfr0sbAuDK+20zHVvylbncrmWnznTy09t3eheqjaXTyrlapA/NqWu7UqaVh4/fHhEYyAcz+Wtg1sHaDoxaJ0pTavqei1b1YDhz4fM5Eo+zWzbz+Rj5+wK7mjjpVeul97KzDZdrRvdeunBGs/w+syTZVmoxoA9gIjDPZiNuF0/BydpoZl02rpSteZrfMAFnK616gFDQH5fqj4hbeRjRmZ95XT0pHP21ORaKgkUNLY1dugBwEhWr720hTToE6zSOeC59WCLLIE7MIe8sq1Ge6DbAVYLvNDrwWsn+3XvdROoxmk6UEDapVNdZTJQHyCCgB8mFCrT/cg5UK3gFyAU1snnT2YSoXrrZvJEr5dWuRxfgQXw0KnsZAlhmaFLucydOYXXuelPtPeooDpArvo+PHaO1pwB92czqX02nyF7Kw3JBfdp2cLUyFqdg39gz2YDOQELK1OH69KeaXixMm1Osc9q0zE69H2lgIelQiBz+bSVKs8NZvIsyVjTZvUA9PPCK+MrubRwAb+CNlCFxiZ2IVKmAArbDNzph6wi/M6EMFlbB+YruPSYOwpXkmWNFDDIDt/0mel7i84tNdK3tM0ShiudnUj2LCGmsRCUFJRpVAm4RwBaQawDPFq2hnKBEEE2NEvAhMa8s7UtKfqsptvMuKyGzGuBXqdID7Kw1hkugxmjGswwdIbcoug5u1SU310NK4A2VAdUE9QyqJIayANUfRUT67k1IY+DjRxAhEfwqnD6zYA1WgwtLYthSTJ1SlLg2+JYjCTWuIKgQUVtYO7iahwEv6VLga8WdAvgTFHvQMMZ4CmGGhfPVYAC5lYaux5Bzw3OQLC5cZrR4kDv1zU6+wmk7qlyRvt18LXpVOYxQsuhrrUPgdDAzQl3K+uwzVBqv0ZmEOIEDuRgb2wOpbaN9s5kMsQOWXkzAHCMh63XJfVDaIFlWI3AQUOcTwy80OVQK/dIPnv5iFr+l7AQcvfh/Oh4VPuA1ZJqgWAbSjMFGVYadASAYVrqRrkT8AVGksdi+16CVGNMvoCuoqlf+7A1LMCApQUyO7TgJFI6mXi17izlxbryvnu0WKxWq3kTh+dQowvvBqC+0wuK8mIVsS8mK/3QdTUSiipz+ZUdoJussSECKBPyg3YPqF0fellXq3WgkvoXoIOcbCmsUB2N8T7sdOhUbTLdoi0Y6JERFgpJDRPuqDXBgT0hHzIPUYQt1WBTsW5cAIhaQRVUCbKVGttWPqG3Lewj98z7UjdLDMmojln9FrSkTh0KEgizKhZgWCBEim19RAzcM7AKbDAYTIfbJzTftrYq32RPxVYvx5jawUMPhd0O3USdStfdJqNwymjXrI4BMbRnVmaJiTIXrbDCiUYoUYuXwsO9FTlcHVy/ERJOgUfw/wFIz4QRGby3oodfAbpSPKHZHV0VvDEgtWIOI4/BXg33F/CuFBWM9fSk4a5B+xSuOWi+gjENI69BrwXNnO+oXZC1MHNFs1AzJxtotSUbUizFGq6fwbgh3U9hXg0+aXoKHiHWivyq+f3HZEPDswXrktaV4lg8hP9Hybzw5pi8uiUO6BdRb0doCUlJFhXxgPhQbhjx52IALg0xLcVTkNFOL2bEnCOWV/wccYToOFrLw7ikWQ2wjx6h5ZZi4hnb5hoe3p3ReMSMEiIyjC+wGGf3jPY837j+nCM5eYQ40Xf0vCTERnw9jkQPHLGt4blnHlLO75Nmf0mmXcyPWYIW72j9fEw6snJKLGiyLzkLGtLCfB1AMzBwMbMQp6eIFoQ2xin40tG1Z+YDrglTiE5YZ4qVJdsRX7DbMa+W82XSHihujpCs4ecp0mlWx9X0RhZMtkuqzA60EH2wPnANBv7DCpgLGXlzMc8dcxfuKQsFRVyK51BdGI/Iqqf3+OYE5qwhtyz3lKgVMIQYOlr7BLRCtczGKOUUFaymU9bOqcZPKC5+tKCIQ0ke9hy1ONrR/OjnjPP+jCTUy8Dj2Zh7K2KyHp+3eVtQzcRcqylvHGdkDm8y8G6KRPBY0ZxURk7OiPEZrWsoolPdZ6BjAP0mdzHuK8KHPi1JCozMqZu0pJcTV7Enzy7psSjhSgNn/6bHK7JQUXewLIV4pbYV8xWQbcvdUFOGmMtIM+Po9NSlqoR/x5ZjNVniOM35iqV+7Dtq9Akzvh6zYJPJbtTpqTP2VHMxckuO/Iy9beAaZmMNYH7KczHbnjEN2dRvYcpQDpTM90UGNO2l1Tn2Jm9r3l1CFYXe0BC2OkHmqffh7lYmtb9pTVMkDGhmlNE57VMhex3NiPZCL6yJiehN7DGK4h1qIEZmitZUe4hnSe9j/+4o8/qxf4W9I+xNYV/WvONFa+H9wHt9daFjPYdRs9GPUxw5M5GOOq5kvL8By3pEMBA70dt+3K+29dRtnTTktx3nna/JuI8rrrScd97LeO4u+LZZCf5/PEuFuFq2W3CeqeTcERFnzA9yUY+e58lZb9ppMFbxrDexnlPVF7yLBGZzyjh9jts4AzN3zac0jOwn3HVPCYuhPrfeiCtmnyJrsYaWhLcm3bQiNOfNybmzFa4QTzNT13495kxkcRtzPUdwwnfx5FDS2aihd46yRm7UXcwVzD/Fp4oZRxzPJmVyPgynwHLDt4k5xSe0bTnwgipsoP7oxCM6ab2kezzlf8kexbz7ECwdwfnsorUPzlnbvreEyjZJN1Pcw0oa9ZwXedItNXVHR/3WjnO2jxb/13dJzOpYJ1/wWUUn52u/8dWwYAQ28SCj/tNyJGOWbkPxCiLXUf+N/WJN1eFBfgS2F1Az+H9Op/DN2XPeRxe0zsBZj112kdTygs8NKe+LrVhwl+mo38YMjVYQ/VfkUzibrMcTYmDKbPSP6dvD8T6Vnss6yob1RlZO5y/JJws/dgLFp3RNJ3LDp7b8wtdITR5pqgHNXzOOT8IhQptvitGH2fgcbW1jJ3wn5LQTe67F8JVqxpOKHaOfehAyasV7QXUJZ6vxNJmetvKt3OOc8D1yD/Tfpwpq6HSSX2LdjF8Y34fbyfp0hgodKPaq8ztg6kFaU5u4PkpyAD0JvoQvmFiZbvz6DCfflnZ3damn0365eaqXW+rU0gk0nEPDt12MZrRT0U7bvTVHw98yWo7MZD1WiEm+MxHvcuwoc/Hr5G8rOnlSlM/pX1vC+T5q/AvGW5qhaFfJ8a80/wVXxndNAAB42mNgZgCD/xYMKQxYAAAloQGfAHjajdDLaxNRFMfxe6dp72kaaxpDGBy1iXEXuolgK9UymWpNmYWRdJEpBVurgiDoSuimm1IQtHLRta3FR6O29rbxEYsLwec/UMHH3+G2/c2cbEQQL3znw5wDQ27chBgZEUKkesgtZ5vWsc1yEcxFyFXmOfOUqTMrzENmmVliRpkyc4bxGJcZYk4wx5kOJsa0MdI9C3+hn+gH+oY+oNfoFVpHa2gV1dEKWkKL6D66jebQNDoffXOdP73GPGOeMI+ZR8wic4opMSeZAUYx7YzFCNeF39E2+oq+oM/oE3qDXqIGeoEeoLtoBl0sF9Od6c5+3ZQ33FGll5W+p/SC0teUvqr0ZaUvKT2h9LjSgdI1dYQOU5YO0QHaTzZlKE0pSlI3JShORB0UI4sECbOvzbf8qid9835a+Bey5nc135Txc+OmPe9Jk/KFP+bZZqBgrJv4/WO1ptzZkPLOvGNSw7W3Qsqd+QWnZRCITOHvY//x5ldm3ole2S8UnkcbqvejCqdVTHU01eFUR1NbblZE0Z+6NXlQFP51ZOF/jzx9JbxupbZBwguGJ9iG1RXHfSadXOBlkteHossN5uxZZysmZF10FQKTyHtmDwpXfaW+UriKiWjVjfHe1sqeHcw5W7LeWiUx7sFfuQup9evq');
  font-style: normal;
  font-weight: normal;
}
@font-face {
  font-family: 'Articulate Charset1_ 5bF9B03E56';
  src: url('data:application/font-woff;base64,d09GRgABAAAAACFkABIAAAAAPxQAAAAAAAAAAAAAAAAAAAAAAAAAAAAAAABMVFNIAAABlAAAADUAAADsYJLekk9TLzIAAAHMAAAAQQAAAE6E3Bx9VkRNWAAAAhAAAANrAAAF4G+fdyNjbWFwAAAFfAAAAKwAAAI0VSxWSmN2dCAAAAYoAAAAHgAAAB4BUQeQZnBnbQAABkgAAAD8AAABU8mgsZtnYXNwAAAHRAAAAAwAAAAMAAcAB2dseWYAAAdQAAAScQAAGt7vpqtVaGRteAAAGcQAAAM1AAAOyJVPS5hoZWFkAAAc/AAAADAAAAA25E6UFWhoZWEAAB0sAAAAHwAAACQG6QMJaG10eAAAHUwAAADoAAADHpFfDr5rZXJuAAAeNAAAARIAAAH4D3QPE2xvY2EAAB9IAAAAnQAAAdIapxSlbWF4cAAAH+gAAAAdAAAAIAL2AZVuYW1lAAAgCAAAAQMAAAGJ25Vh+XBvc3QAACEMAAAAEwAAACD/nwAycHJlcAAAISAAAABDAAAAWW+8hrB42mNgYHjBCAQMKEBSEk5JAgEDGINFIIQkDEDkYQIQaQYGhDwGYEAHyNrwAWLUEAAA1CEHXwAAAHjaY2BgvMY4gYGVgYHhDBAyMMrB6TQmoCATAyszC4hiaWBgYGZAAgWVRcUMDgwKCrLMy/8rMYQzL2e4BwCk2gvwAAAAeNodzFNg0A0cRuHT3apl27Zt27Zt27Zt2zbnrVWrhralGbnF3/d+/3PxXB4gGcn+D1eSXAwXXOwfyUkuU5DC/pKSlNIVV5mKVDI1qe0PaUgj0zqmI61MTzqZgfT2m4xkkJnIKDOTSWYhs/0iK1lkNrLK7GSTOcguc5LDfpKLnDI3uWQex7zktiTykUfmJ68sQD5ZkPyyEAXsB4UpKItQSBalsCxGEftOcYrKEhSTJSkuS1FClqakfaOMY1lKyXKUluUpY1+pQFlZkXKyEuVlZSrIKlS0L1SlkqxGZVmdKrIGVe0zNakma1Fd1nasQw1Zl5r2iXrUkvWpLRtQRzakrn2kEfVkY+rLJjSQTWkom9HIEmlOY9mCJrIlTWUrmUBrmsk2NJdtaSHb0VK2p5XF04HWsiNtZCfays60szi60F52pYPsRkfZnU6yB50tlp50kb0ce9NV9qGbxdCX7rIfPWR/esoB9JID6W3RDKKPHExfOYR+cij9LYphDJDDGShHMEiOdBzFYItkNEPkGIbKsQyT4xhuEYxnhJzASDmRUXISo+VkxtgHpjBWTmWcnMZ4OZ0J9p4ZTJQzHWcxSc5mspzDFHvHXKbKeUyT85kuFzDD3rKQmXIRs+RiZsslzJFLmWtvWMY8uZz5coXjShZYOKtYKFezSK5hsVzLErmOpRbGepbJDSyXG1khN7HSQtnMKrmF1XIra+Q21srt8jU7WCd3sl7uYoPczUYLYQ+b5F42y31skfvZKg+wzYI5yHZ5iB3yMDvlEXZZEEfZLY+xRx53PMFeeZJ9Fsgp9svTHJBnOCjPcshecY7D8jxH5AWOyosck5c4bi+5zAl5hZPyKqfkNfmC65yWNzgjb3JW3uKcvM15C+AOF+RdLsp7XJL3uWzPecAV+ZCr8hHX5GOuSzdu2DPcHT24KT25Jb24bU/x5o704a705Z704758wgPzx5+H8imP5DMeS/3sCQG4yxd4yJd4yleOgXiZH0F4y2B8ZAi+8jV+5ksoT2QY/jKcp/INz+RbnpsP7wiQ73khP/BSRvDKvIl0jCJQRhMkYwiWsYSYF3G8lvGEygTCZCLh5slH3shPvJWfeSe/8F5+5YN58I0I+Z1I+cMxiShz5yfR8hcx8jex8g9x8i/x5sY/EqSRaG7/AXcGy3cAeNrN0blKA2EAReEvGqzsrASFP10EF1Rs0ogxGgU3XLF0Mi5Rs7umSpW38l0GbGzzBOPgS5h7uNz2wEXOZFam5SeK2Q4NTGUEBUULFi1ZtmLVmnUbSjZtKdtWsWNX1Z59Bw4dOXbi1JlzFy5duXYjUhO7defeg7pHT541NLW0dXT1vHj15t2HT31fYSbMhrkwn6aZz1h4pN/p6J/4SZpJnERJ9PfSGOQXKf2tlgBMAFgAXgBkAGoB/gAMAroADALuAAwAAAAM/y4ADAAAeNo9j7FOwzAQhu06FPIGSBaST1Y6VK7YmTIkkVCW0DD4lhakViJ9ByQGWDzwLMdmtrwYgouJutz999/p039RCNdGkXf+S8pPjPL3I4r3m2+RC7XfbaKQzph6qEg+8bBwbKyBlXKmIVU0W2/RBBPuD8E05uX5QFmROi+OAW8Nid4PXB89UIn6LI+Id8zJJk6WOAGZcJoJp0RgwA8fXbjWkFp1/sHTW6WprFADmJrGztNYaUDkq+U5KffX4XrOfMmZl2sWV/+UnhmMwBDmabECGkPQgT9JjoUoxWzwp9ONKuooyy6tSgt6MixY4BxYMTt3be9rTgK4+QNO6mJuAAAAAgAIAAL//wADeNqdWX2QW1d1v/e+9/QkPX096T09fay0kp70nr6lXX3t98r7vc7au/Y69u7GltdrJcZOHG8SYlI+QmgJBpIwLTRt6R+QmULo0DKlDA3U0JlOgiGFQE1Lh5ZCoQwkIVBgSAJtyD733KeV1gYyQxuN1srMveee+zu/c37nvIcIeggh9EtyGTGIR+GmC2Mk8DzhkYVnLWzOc9VzFU1OvloeqNQqsq4ylYe2nUed29vbn8M/RwR9EF/Bj+zulpsOC495C+FYQjCby8HG8oAP9tG9H1ybWMNXXob/EMJo37XX40nyEpKRs2kRbB6GY2F5eUApMrXqBGlUXIwsRYny/cRYPhQqjCY2+hr5cCjXiD5cOXfh4mTz3vNnq4O333Xv2NjFu+4YBIsusOjoWhRtiBE6FrHkIrw6AWaLRK9EGewwzUUaYDc7FN1IjBZCuDZ58cK5SuUOau/127dXK6+78yLYlK69CT2FtuF2riZPEMOwcC2UAzfVRuXOjcntB1+GVRp6Duu40lvFEsyYqxq1uKxh/NzSEqxaBZw7tjxNK0WZmMa60K4CpAhfe+7aS7hEPg+r3E0eCwzPUFsUR0X1VSbXfrrmIP8E1s4DiHcB7hZqzSJwPMeY1mBhXOT1RkXEzttrf7FO5o9PP7wzBzsGYcePwLKGQk1XEvDCMhJkPsTazH2eVz2mJxO40cFKTVh4fQJXBqNEphC6GD4uD9r0QGFjsehPDfblVhL2/lsma6sj/bH6gu7tj/T78PLt1oQ/c/PRtUI4E3GHvUedfdHafDa9vHxQ90ZCYfEwjX4Fbvks+FJBiaYcx+kAVlgH5oQ0n2OjLGLFDnlezVGfUnC6mtD0RhScmSDUtxyudX5qPS/9smThZQjvs9nF9kjymG4pLSai4+VoqDiZmqyGJmrJxUl1OWvJHCvc+TsHF7KjmvjZ4aWS5Hac8HuckWI8ORBzHbaFCsnqkCivu8Tb1hvrLmKLFxrg8SHw+GeAd4p63IdDcew3PQ7xURL8LTymfvricpzvIIp/lt9/qqoe0JjMrAoUD4YKE8nilGLBDxj/YRHr3sLqROrbo+sjEZurpTikVKU/1Uj53AK+cPgzHBcbXobcMxmFDTP3Yk2RxRylFccRC+IsLLeXvJ5djjG7PNvexu8BthG0H4LxtMk2vXMvlVpQeQdxsyyrsCZFOxfr2vABzC4mglUzTSfwr1Dlqe1Hy5oUFq0tmy8ixVKymg+UD/p4Za2RPTiW3N4mYm0lr6jRqCgHQplUUlFnkmEtIAQ8JwV/oDQNXjkQIp8HrAmyI1/TjjHH2gUoEjz4MQlphZm4T4/zKq5gfOYh7D8zb3x0/izOnsU6OW48bhgf/zi5DJxnKEJEAUt2pKAcKjT7PLifwxEvZtmI0M+noEawosj0swEIYQ7wolfNdVIhVdVyWKbxY0zGmT99ENkcFjtJQfmG8cduuXluWR0vhBxSshw+09CnyqGLkeaZ/U98Zqo1Fl5p3nTsc1NDP7KH8ngzrAcc/8oHCsZ3CnPlILkcKO7LLi55CL9Os6J27SUy083QGOb82M0Jbj7M2q/L0JSLURNFQtEH0it8EasJF6G1kvrXUMiMlMvq7iPv3Kw2ti4dSi9rVnVeGz89p2XmNxu+bCbpsjitdo5UNy+tLv9eq+oUT0m+7OLpkYlbF3TO5rCeQh1ukUd3ketvenns4bDXI3h5C+NlBROtnkvYxAdAqTf24CE5ffpE/Q1nH3joXPXUQ8e+9JWDl24dwSfHNqeTOz+//5G1B9cL5HJp7a1w7xZc/vtwloDUpmTDiMNWlqFExLyVZWldM2ns6SRXRYQ02v208CXjW9hm/AKr5PLaM2vPrqFOpcWUPzYUbYoYYo1AlEDUWIQYfs8YSBM1Iqpg8FOYMXba+B6y9cya8STY6sbjjRCPNEo3AxpOsTHM+LGTEZwQEyuLdJ1JsrukoUjkaHTwXnRAvm4IT71RU2sVkbyxcr62eulUjcYnUS8Vglbt2PTY6XkzQn3jyvt+4RNdldY7jyy/vVVlbU7brUGFBmj81oU0x3/tsPEo6qBGXm+iBt7xmLCCwAh2nuOJxQJqimx2xmZ6Z97XTJy4SG8LAMKXeIxPtNv4YBtP0Asb38RJSBmwC1REf2cqOigLIxCe9JSlAvvW22ZuYUQh+g6s42iOMlTPeitf7SyNy2ttnITlH1iD9RuA/lFY74KoeF0CL1AcbcAnG+tkdruFyY5+qQx8qKdhDI7+jDy39Rxpf/jfv/5hcnznQ+b38s5nyUzHX/ADokRxCDc9XQzo3QntKTpWwSg2DWLqF37F+BxpvxNXSZtM7MDld75CBsEYMSP+LxBxH9RDYL0bBzmsBqEg2kGWpF9n/Q2pZxb9vdiT25X62r7Ro8N9wcbaRHOtHjhXXn/z0sKbNgYLx968cuAtx0r4ZHZzpVY8cKoyePpgeXB5q3jkHScGy8cvHTvw9s1G7eSD3Uz0mJkYhPyQeSyyHJZ8gsSLEGhpNxn3SI271aqbjaqZj/jxSHEofOjk7E3nMrPrA6fanx45NaPh5xPFiPPF6aGRQ4N+4wdQkQZ3lYXMmmeqSGsqHPZAGvpUQRR8vAdS0scG907tHtstlz69iHvHmq0DlEnFh/9seeqW9f66rpTvEPP6UvtjQ1uL2WC6Gg5FhQfxL+sDX3P1pY3YS6mI8UVy2ZXdP6bW9SBHbEnFeJ5GugQafAWiM4AiTVHHMaq/MT7Lhq/T39eQX73TVvYqpkWW/Ao0C1f8I6eX1EXVHl9OBMp6UIhU0qmJQjA2emgweyDm0objo1O10ezcQPipxOK47hVOuCRXX7bPl4jFvJ5UcTSdmxsMuYTjHmcpn6yEpXRlivoqAIJxQJCntZzBHMIcgS6NtpDXUQhAUqFHxAvtfyN+srXzAbK1ZuYK8PA+2O2nLPTANWVe4B2gVkiWIeS7NYfmGe6yDngt+SHo9Ae5Lzz5uqWx9kK6vX74lpU27h++48igunj3Mn6/cfcbzt59D36XcSucY9mt8jx0rhbc6fs76QLi6oMPfvdbjP/Z/jr51lmaxmQL9hDI42dhjxtJTTsnIFAoO2/he9lrJi9j7qYfxv22PyHvf8c/3/kR8uh7/ph85Jx5zcs7HyVH6beL1e+DRSutJESw8mwPp8kOSJhWAvxA2/jJvVe/dC9O0mqF/8j4Ah6mGVIEXvwnsSMvmkSlZl8e1ZwolIQ+PCRMCjVufMQKCo/0EaJfVw+7Kp/Qrk/imlJTbxTYItPpbhjK5giWZEnBb3Wp7uRkKewJJXzZRsxpJ/ZIejCqTtVi5YUjaibrxpbgYL5yQOKc8Ww1NnKgKLEvEiGQCnr7FUc4XfA+OeXq87vcyfHi4D7djbFS0gOquMKLblv/0MHS095IJEHvtgJMqJEfIxFlUaYZcCKFQZoi9Atxm8ZZ43ESY73MXir2apP2m0qTrsq0/Fd2e9Cv3tTUhzWvLzWkxaopqR2EVj4+lIvZyUaL+Femh1brYUzW2vH6rJqcqcejtblS7fSBkjsQdS+QHxtfTBZz8ydoBDWIwGMQgThlewQxPkRVkgsw1hs6F3xD56Jdr4wKfiw0ER06Oaer01sTobGQtV7SxnOKmG6W+0sB3uawZRa2hhpbC1nBdtDfX53VojPDKY9jdZcBxHc9SkEOQd3OChmbylkZGCnSGZLu5U3XoU7r2kXp10JvasXfeLVhfWZeTNaS+nBSZIktlh+Kj6zWgn2N1cb0ikxa19TZevzsEXW2kUg2Zr694I4G3KWDp6u11lympOL6jrfLUgMwElAGFZthEYXsdhDPJEIZIGqSy0B62x0OoOp1fejV0vVSw8e5bkTlGxsNGf+pO1aKZ6pRJ8ZW47/DxXE1UMrG7dGD9bFTsykV9Gfi5pqCy6FKOpgolZ1zGpQ5u0e0QkFLzLxudnRzOpU7cG4CoilDSN9AXoHOr9AMOpDLilwEyYLg4iycbBM8NhgxPL3pooOm6SadxiK4IqtmXat0nFPwPZJcy1661LrvPjE9NRCNkT+31OZqS8ZB/ImlUuVAJWTp4JOAGELHD1k82AT2B90oz6F60JkX6twENyHZmQFIY+mGNO4dnvoVOVZ6IsDQ/x3H6q+0ZjDM0OimhlIQWq+UqsVi9bTSyi1uVmtHc/ZgLlsIq6PZAAmtDY2t1pRg49hEsJxPusixV7T5elytT8e1qYG+cLH55PyJhl9yHxNEh8WfnyqU1XxxcT2fO7lStUqJ0JIhA6orcEnK0TBKgoojJSw4AUqFc3g8MG2FzAcmvTvRLqiq6Z3uEYYtM2sZOuWCzz7Jo7szI5rYahFbX7oWP30CCyOLkscRGz5Q+CFk5hdc0aDnrrPGVcAVSiz6e/INc0oMNT0WzLPQ1ZkDYu8pTa7TsNH58HirfQ4bBiHb584hcu2n1xLmbi9oUbwpyTD22jHjFDmZ9kOi2CFCZ/QtDyiS5Xrh3TV5eWpF7LcyVr9VCrktYD9ycouQQwRLsbSPhHe+Tx6BszoIBQEhO60idgGUgONsGMjGsl1kABfGbGEbFR7j936v1fryA/+FBWwxXoFr7/vH7xrfo/XoONz5Mljq9rA286a9HvZ4i/wYkhKjZdCyHHCugMrNqBtFLChSEHyCXfBzOhfhvERibcTB5kl3DN4rHhAfs3rQ4FS13R8VudIRCqXzjyySL1ukZHR8oTWQgz9rxBbU6kk5p8fstlh2MDQwnfXior+S67tt/RouLU3fdvxVbOx39Qc9QkALScmwB6qubjyBegyifWCs6eORHKQM4mTOQVxsgPRa6N/EHrnSeUYC7JG87rTHZM8txLc+3D6BrZOLXrfT5A42Dul1kzi7VbVmZmSnG96tqipnh4oqMf+nbhh/1Z8eS2mjGb9PH8tmxnRfW5s9OTx6cjaVmtkcpdUHo+QsJGFtNpmASppozCSGTi1kc4tbjaFT85nM/FZHD4umTyJMZV09TEacoIhckgtbrST6W+uhppsjgdyTw/1TGajw3uSw3l9Nye1wfXVo3yGFtDaIf32scaTRR8UQKnwsPtNQI9X58lB7KV9IGc+TqwvxSmauZWJW3K1ieepfB7O8k6KWM3FDUp5Iv1mJ9hwMvka1EpMj6WQtIfq1SlQbTnmJcrxOVTrSOFxPDOeiNrJxLTbTSEYqs3p+oRJO1GeMw1hOZfNLtw7XTsylPcGoa3GnvMsmfJ7Q+T7QhAHMZxccnI+zks7DBpNF+EYG0fqjyPi8EBW0WtwNbLaGE1nF1e/Bf8WxqdH9qR9gY1mMBz0MewROSIDinYYTSrRfT6E+B+KEPi7NwOzAuF+rX6/32vV6p1tn9rr10/2D+xLaPpWT98UydSGQjsjZuLy5FhoLW4VwX9CmVcqF/lJcfF92DFp18YhTSakuv+x32QOxXGRh1WE9bLHxbCwSgzP7EnmKAw9eniHvhbqcbSoBxIjIbUNuRnBzAud1WZ0u4tzTup7a7IbHlLmGTCXPDF1DxmdcBSU2lA3ec0/r0iWrFFXiEcLZ3OpwDqeXLkb/cMn4oRgPe7wrNAa0b8EGnA0zsYx4ISyE4NgQCbIOInQTmuZzpzfRzDYf6GAiNQ7TLP40sUahBz3VarF2j+DUpIXl1iF6wN1ncckwEoN6n+B03tn+kUF2e20MUep1/Bzhuh1/p2fHg9ufOvNu8kgLRGATP0b3OKBK1mDPXsfP2aEVeK2On/zB+beTt53/0Jl7ye9eeIC8+Tj+S+MIWNvAj9MvtWiHPy+ARQGJTasAlR5aCq5b4HVe9ekVBSq8D1+8//7tTz9+74W7zn7ok08/jYUXn3jiReNlM2oJ/D2wEKEWgFjOCBfgdmcizoSqq0LmM0pN371dQIhmh3Qx6bQ4ZEGKhXw8w9nIJ8+8izx8stE/Voqw7BLHeEKq1+q18BKPf9L1OQd//gFOtCG5aedpLWKRwHLXPTrHcTrLxeUc1ozn8YPGN/DAYby5dNh4jD7/r+Ir6LvmcxV3k0eE77xLmPxmecCnNirvPjqxja+8DFY38RX8TO99jJu1IAuMZTzItbmDUuKbnt1d9DXE1e2ja/ffeWTDfLfy/9j/t+uTF87Ct7Mfg3K+gF/CZdhvb7L0bQZ9kzEO18IvvTA3B1RA8WsvMHFyFaZHOyqCMvjySOhHAVaAATdJfCzXaysoLr7O6wgGJkqmNsH9+qsFlof8eddc4sKhzAL+64V7XJlCIam4/CFnrBaw9E3Foo1s0J/IZzXHF3AIbzSKNxsbxlXy7E55SYjpuVzG65RdvNu13+F0RQoxuVwu6n0WMof+F0wW9/gAAAB42s3W23LjIAwGYGYMAoEEPiXp+z/fPsT+2K5bH7rxhaezmjQdclD4LAE2xrTGmD/MzrjGbMK66V/T1D88O4fPTK/UJ2c8kXfOewwde+8MYURsaPm+I0vOEjWNawIhrMULoabZR/OZ+k0Ec0PEeGKlrRWznR3frLRaA9505H00fvk+cNOjaajhN1ak/jVrSpjqudVazMUerGSCB5BCwJBiYKr44NOX1aPMFtcC1ugRsKLuNc2ZlS5Mk++wihytzm+tmO3sWKzoW8bcuVoTM94kz0HWi4+2nh5N45tUra72eDy1IvUVa7zDqoqp2h+tqIj9sk6f84ZDqFzG0AtHXwvNrOvFR9WDdyGgmlYCAlbUvabZh/1M/a797rDmHI7WuUB1eVkHK2Y712yxRuYYfIzVqjEFFDpEzqsVbc3B4VrYYIURsLKXUytSX7HKHdZS4NhZ6Z/WYNC3KYSUMAw5SaiFTrGsjYaqc6DZqtWK7uWgNc2Z9cq+o3dY25aPVt5aMdu5ZotVYhSsT6nWIsIGG5Skdm00tHVkQt0t2xwRsMYfrEj9a9aug2O363tejo56VEK8Wt28JU5WFsGQW1GuTS2p+2ZFS6PH0bmuVCu6Fz1e0+zDfaZ+t9TusPZ9PFrj1orZzv25WDUljaxarZ3miKaOKv26qLCEU/QpORddmxCwJi6nVqS+Yi13WIcBjr01ba2Y7VwzN2//WSSnmDOGsc8lodAp67A2GpawJI+6u+Q6QcAqsa2X7GBF6ivnSXuHdRzxY7sTLqTlmKy3BRCvVtpaMYxDbhfr+M2KlsZ6JkrUVytWqsTuzEoXrd0d1scDjr1VtlbMdu5Pmo+6oloklYJhGksraGop+bEuKixhlaBKJDQoAlZNfb1kBytSXzk7+zusz6ccrPzG2qq22Hfban203WRty3NdVKJYvjxbx2rFSv0frK8XHHvr3Iz1iCDc+OLeSuf+pPlY73LuVLoOQ3l2vaKptSuv1YrtKiujx0lpzAhYswz1kh2sSH3lPmG4w/rxgR/zP1o9bv++rH6xljJZMZRXN6gpsLYf6waiJRXlUrxX/ygIWIuMZ1Z/0TreYf0LyIwprAAAAHjaY2BkYGAA4vWvCy/G89t8ZZBkfgEUYTjwScMcSlv8D/+vxPyCeTkDHAAAiQMNsXjaY2BkYGBe/l8JSL74H/4/nPkFA1AEBSwHAJyEBvcAeNpjkmUAA8YvQCzGQDZgbGXoZtJhmI9VzpfBEYj54HwxBhEgXw1IBzOK/X8OEgPqzQViIyA2hvIDMcwBqscQ+8LgBVZ/iYGHKZkhGIhNgexgoP44oFwwkA3ixwH1RiLpiWDewBAFFI9g5gLK60DMBekHyukD+dxAuSim2QxszC8YmMBysxm48fkfqEcPqD+AcQ+DGpDWA/GBYSIKZoPExRjCgH79ABQHsWOYKxn8QeIweRANVB8AxEpAzA7W84WBm9mRgQdIcwExOxBrM1ABAO03AbojAYRhcT+YALMTg+LgcAkAIXAxjXjaHdAxTsNAEIXhccMtkA+Qzg1VCgtZa21HFDlSKsBgW3sHK1yBC6RKAxU06TiAKw5AR0PnKv3w+7n4NBrtvN2x2fJlF8vsLnuxK+ussMrPGPwHa58x+gf2/oeDTHL0V7uxaz9gLgum1iRMGMhZk7B0op8wqR6pS02Vmio1dcvUjEFGrDhzwlyuZEFyZRuSK9vKRu5JqOxedSufZCcHmTAoMygzkDnhcnsg8xsb1XtuD6QtndZ/sZPJL1aTMGEuV5yvSZhxIxtO1swutjrfYdS+UftG7RK1S9QuUVtEbRGZPeKDf+Gjv2Pnn9jznp3tuKXVFq226KnPmOOgtw16W1I/qT/yNyZ8Znbk/7/9A8xRvhAAAHjaY2AgCsgzWCPBFIY+MFzIsIXhOMNtIPzCaMU4GQjvwuE/GGTyBMI8pqPM3MyOzJnMvcx3WDhYZMDQhCWBpY3lAisXEIayrmY9xfqPTYLNEQgT0eB5diX2JPYtHJwcLhxbOD5w8nO6cmZx1nFe5eLlCudazvWHW5e7gXsf93ceQR4rnmieKTxbiIAneF7wcgChJJVg/mCAALtBYh4AAAB42mNgZGBgeMHgwMDMAAJMYJILxGAMBjEBIYEBjwAAAHjaTY8xbsJAEEW/sSFKihRJDrBFCmisASQKOhsBsoQwsragNSvLWLIwspaCs+QEaXKT3Cnf8RastNr3//yd0QB4xQ889GfC27OHF7w7HuCJlZ59vEEcBw+ZITOx49G/78MLnqkyJI49fKBxPODcL8c+PvHtOHjIDJn5dTzq/FVzvbdVebZqbCZqJrJQUWsrc6tzW6ht3ZzyWiUXE2ZFSa/dpHu9i+K5LLVeHw9ppkWmoYhgxSFX3NGiQokzLBTGMFxTYcYFBQtSxLplwuCGGjm5oLslNzhR11QJLqyHXLNgpz7XYoMUe2js2CPGnP2WVBprHHFgLSN3U6b82b3yBzOxNKkAeNpjYGYAg/9zGIwYsAAAKoMB0QB42tvNwMDAysDEwKCtvRdI6TIoM0gy8DNwAHnMKDwWFB4Dgw2DPoMigwiYx8hgwqDBIMsgBOTtAhrHysCuDQCw9QlcAA==');
  font-style: normal;
  font-weight: normal;
}
@font-face {
  font-family: 'CorbelBold Charset1Bold3B102865';
  src: url('data:application/font-woff;base64,d09GRgABAAAAACtwABAAAAAAYWwAAAAAAAAAAAAAAAAAAAAAAAAAAAAAAABPUy8yAAABbAAAAFsAAABg8kRv2WNtYXAAAAHIAAAAoAAAAawblTwGY3Z0IAAAAmgAAACOAAABPDHDN9NmcGdtAAAC+AAABQIAAAkPcZ7wjGdhc3AAAAf8AAAAEAAAABAAGQAjZ2x5ZgAACAwAABeQAAAkLK5SmkVoZWFkAAAfnAAAADYAAAA292eJaGhoZWEAAB/UAAAAIQAAACQMagl7aG10eAAAH/gAAAD8AAAQ0NffEn1rZXJuAAAg9AAAAg4AAAQgeep1JmxvY2EAACMEAAAAkwAACg5BBDgvbWF4cAAAI5gAAAAgAAAAIAbVCYptZXRhAAAjuAAAADAAAABIGqWSUW5hbWUAACPoAAAF6QAADixoLwtlcG9zdAAAKdQAAAATAAAAIP9FAHhwcmVwAAAp6AAAAYgAAAG8k8U/83jaY2BmyWbaw8DKwME6k9WYgYFRDkIzX2BIY2JgYGDiZmdmYmIBogUMTO8dGJZ4M0CBb7CCAoMCA8PfP6yf/35mXMk+j0lNgYFxPkiO+SSrFZBSYGAGAMuqEHEAeNq9kE0KQWEYhZ+3y8wGFPWRgYFkJBkhQolC5v5CfvPPCizjTi2ADdiD8ZWFfL5rbmDAeTqd0enUAQTLGHx4xDbZI4OXCIoYcRIkSZEmS448BYqUKFOhSo06DZq0aNOha3p9BgwZMWbClBlzFixZsWbDlh17DhyVXwVU0MERrc3aH1b0Uy5ytaIucta3zxD+hsfdRZ1C9vu/n+sFjpNPsXjaY13BIMlqxSDJfJL5IfNJBkkGhv/PYfifPoimOdjC8IzhEMNXIIsTiM9CMQK8BWKQ7D4oRgcw+X4gbsFpiwNDwL/af8mswSzLGRlZRFn0GE4ynAHq/crEyPiO5RTLHTZmhjkMCxkeMOxlWA0MCQZgqKwC+v8EkBXMGvdv978NCMOYt7FosTgDAGdaL9QAAHjafVXNbxtFFJ9d2/FXLNwqRJH20FmmayWy3SAaIISQLvauY9cU4tiRZtMAu/6onFtPFVQg+ZZoA38H1+dyMbcice3/0ANHeuw5vDe7tpKosFpn5/3e12/eezOxG99/9+3J42NPHvW6h52Db75+9FX7Yau533Cdeu1L+8HeF7uf73y2/eknH2/eq1bWS9Zd8cGdtZVbxfcK+Vw2k15KJRO6xiquaPgcSj4kS6LZrJIsAgSCK4APHKHGdRvgvjLj1y1ttHxyw9KOLO2FpVbku2y3WuGu4PDKEXymHXckrn91hMfhjVo/UutkSQkFFEwTPbi7NnY4aD53ofFsHLq+g/Gm+Vxd1Ee5aoVNc3lc5nEF6+LpVFvf09RCX3d3pjrLFCgtJCw3GMJBR7qOYZqewlhdxYKlOqRVLH5KnNkFn1Zehr/Miqzvl5eHYhicSEgE6BQm3DA8g1tl2BAObDz/ew23PIKKcFwoCwzWPlwk0CBlFQUP3zIkL978cx0JYmTJKr5ltKQtLsqE+vmaITdkiPszTeJyMbNZHwWYdGQkc9Y3XjB7s+yB7pPm5Vzz/hFpJnPNwt0XJrXK9eP32XgNJn1erWD11Wvhi3oOiZLfH4zpG4xC4ThR3XoSbAcXdhDv1Z1+uIn2gY+bOKUydCRsiqewImqRAQKcenDalcoldoOVOjB/EHvBpusQL+6GvhMRpFgCg92fXb6ebnHj9/tsi3nEA1br2JSSG8rhE7jjG0OczydcGibYHpbPE3LkUZdEETZeYzpTZVReuLcb1nNj2nnaynCpGwmPuoUAb+AfUdtFRRHbpUTqaG2XS81gczPMElvQ6locFBJWvUmqBLnWm4bpmdHzP5SMmFPKgsyVWEUEFpyiPP9JLbImQhvcHTlXCF4LmooJxtHezVOnWsSJ0SND7WzOVQkLTy5iOoZREHVxjQM74FKMhCdwhuwDSXujWqv+trui3TmWqtvxlPSuSZF+e6GLV6DXcQAbZWPeUyXvK3khNm+oW3M1DzOi3Q0psogDMo7HB3e8VGoFF9u3t/BcNvBqE41A8CJvhMHsctIPp7YdPnX98Q7FEK1hKLpy11DUDuXPxnNKdZu1tXavVq3gxVObCu28M7W18+6xxLsE+HlPvtA1ve7XvOld1Ek8umArVCeUQBI4CRTpEIWMsjfw2MJEaZMKUPJgpjGFRUZ/2Exjg5keYcU5piOWjDBbYfRgh9bGWF+8a10+pN785I1D36OTxVaxj/hqoIk9BrrYm2r60jLkxKgGeVEj/AHhDyJ8ifA0ToW2qmFx6EIKfYGXFE6TZIYWzWGCQvLZ5WVPmq+MN56Jc3aCv2MJ2TJe/CnrIdrt089HeB+3FxAPdiTJN221Bh7O7DwgmrQgixGycQS0aCgfmkV0GmBvsIHKf4ICTDzwypRUnnpqlovAmmIH2x7FTJUo0aYX3hYfqYOJ5yBnndEni9xYV0aIgSIm86IipZeR+UCgauBzrHaSDbo459FFmjMiZIRXWLI0Ur+cESsZbSth5Qs5yN7DgPjSOn+PzmPKSnteRF5JZ7EB5i5CHhmVrpQydsDqoKpFXPA9Q6pk+ieF6cCh+AFvFeKsAqVRCwWrFeDFH7nnERHbc98M3Q/5OMRfEZqmjS9j2RNWb3b5m/jRvPJUK4L+MdBcMgMYfr3wJgCPy9VK5iZaUHAYZgrvdojKlSksvgj+C0xHiLwAAAABAAMACQAKABAAB///AA942qVaCXRb1Zm+976np9Xad9naLdmWZdlSJFnyJie2IzuxE8VRZCcxSTDEWUsI2ROTkKQkhBACKUtYArRsMy1tIdBACm0hgZZOc9pCaWlnaKGHU2g56mEONcOE6GX++7TECW2nnZGP9J6e7v3fv373++8zYhG8mGdFScQgMZKjFlSX0ig8mBUTX5BjjFKJmIgQCp0LvfPLd87CxzkM5/DX0ow1Lg1910YjBp1eScRKpgZ7mnB0RieJd8LB53Fz4mgnjoTthHn2wlwmV+CwcscfdI46o7nZZx7B2B5stTgbR/vDS72eq1s6VvR4Rcnzr4mSn7vY/Z/v+vLkJHnYEwvWanT+YKJWLlaLwrOjDXpLsjHRZVYv1JlqogMIEWRHSAQzwQIV+s3TmMzKjqSSyioFEqtUUpkcEwmYIZbgNErLU3KJTULkKpuKqBRYJccaRqJSyOUKlYQlLGEkRILMXV1dWlMiBK9lV43By6oezOe7MHyfPHD2rPLsWWwun7U0254B0c9f/DAlr1KnOWzEBG5Ev4fod2RERP7/ue9VY4H8WKCrpXkUuxgXjmAX5lTY5ff5mRO8ZB//OdG9S3R8gd/dF2/Ci5vifTjLf536kfnsjdu2bj3yc4jtwwixXwUPVaMgakP3lHxkR30RaZ+/zd6jZ4JpVRvo1NamT6YNxJFO6ak+1sF8V16boOrkEziUD4fyoTyY/DQTpBZqqYVBY5AE09e1YWEyvVwDl1FSnSSCKDN8UzkcDiIXTRMLEgNdYBgVPgbHBDVQz4kNdsZQzCaPS+MKm+wM1kTCsXgnAxnl9/k8/nA8FiudezTs6qHF4eE2l2No77ilLT0S53fin9+1pOeabkeh8eHUUlekp0HbObNmqEN+TUs8FOu2paOvM7/M3dHMaqL9SxMtG1aPWDmZmBEl7cbZuRV8F39ALJHXhhLO1oUGqeSc3pSJRIf1EjH/OGQa+FHkAD/qkRctLXlRpeizenuQO42JIZ1CFbfhkq9eQO6yT9xqNxHGCT4xOAzgk2lzyj4BV0TAdjsxlZ2BPfGwUFRNxN+EA1jzML46tGLpIu/aR69LNF9918rs2weqf7V97Ze8PSs6Eodz60RJTqFRuDedOLNx3UsPbPU5nefaoj9+cMH+iQGzUX9hOcJCTvjBFjm6pWSJSYJ6GFlaJaHJKWHEaZagdIq5MhFoHgh2ycopIDPKiCx9nQQL0yopIFZD2VEhgrnIAZUgmibwyhQAs2tdBoh68Y3vInde2M6MF+4kxsKfzp0TJc/xj59DoPk1Fz9g3xINIz+6tay5v4919Sktm6sHDChNiNTAeAdSUmlJc7hDXl2Y/AOUbTEmz8BIqqaCqlmtriZ0Hr3gpBeQGkJdkiKo7nV4QfVpEgXVqdSxgLowFpj8g1CeUZcG0tbtFUCQjYSNJkMT9riVxGDHNIeZd/lfEJd97IYd7c/yn5wcDS3Z+8QPN177neTQQ5n137t1Pv709w2L3fjiucKY3KxTrPj2J8dWvfTI3qUtNYafWazdu0/vyOelYlSK3adC7DaVPGBDkh4p24NF4nRKhSCACEnkAHyshCECsHQVowfK41AkXw6hGGyupiEUG8VE/r/PvUoIE3ZpIhoPgL9HE4EwrZuaKnxlaorREf/510hf4TRoJuiI7xJWFn9Rx1NMTwphImQ7gClIAxVOli8ISR/RPDxFoatsoxjmi9DMko0y3MOKAF1TbDklsRDNlA6uCoHCDgyBmjZCCBTVWMgq0HXjheOwvhyDbCrdQ3QBTmvQ3tI9DCqlyNRjFvWkOJ1ToU5L6QekxrspLT2R6hizhZglKglXcQ7F7EAgIFgUgiJJUJXk/+RsqmMsrqMunRH3KLEYe3AT9nuMBupondHEzG/s/gCPTCmkmiYL/9EJ/iNLk0aqmMKLPkhG8MSJ58gecP7jd72aONJbUJC/9B5JvPBwYVSULOx76FTZ1jDYqkMrS7Zq1D0aMRiqJRqJwqnQpAnVVAaaKggnlXCChmBPIFCKV9Hbsn9kPLXHaIqQKMTUhX1lQ5jRo4s5xRR/kZ97w044wZj85NxDWLSVXAXar3r4zU8PFOhCBQUIVS7aBVWugzqvYK2sz67vQ6IBD6MaSFmkX8RaURl8RGoREcYJiaFyqCAxps2ZhrUYUFWoUr2dRMLAXgByPe4mQpkMJS/s7vY1d+Zyd65pLx8LuSc+uf/+T57IlY/kwR2ndrS3w8eOU9s7Oraf2nH84vMrVz5/8XjpWFw72J+CaRrkRLeX7HGiPrNT2iMT9XCMJK3SOrREy2i1Mns6JScyyBIhR0DdaWuwsAoLa7CEIpaeVq/ECPwhvVt7u5YI0+kPOuoFu9oOdn9BHLX+CysvMAsPjRHglh1juuZSFldcb9gb7/8qPsL/hv/Kk1P4nmu/2bllT+Hows11A4lgzLNm6FvMk4fPhNjCbwhXOC9KmkzBp/nHVKrqFV2xYbNaxa+E/NsCqN0E8YxUas1i6ZN5+lDj5tAA8sgsrKpOqttsHEipGCFGANhmWh3TgTtlgdFCREOOELlsHrVZRW02qo1g8zQ51NqyrDJYCyspUwxxCac5mgClJdfj9vmjFLU7CRMOL1rbNnRkXWpg99fXrn17aNX3F27fFxhYHsvev61v/rE3Jte/2Tf+4jXJDaMxvCfSVWdRaELDe5aveXAi0uB6o752ZCQyM2CVa0MLD6xed2IiHPD/NODXNc0DnwBzZTcKzLW/5BM56sFiAgBGsBAtCFa4iHJPiwk1UUNNJGoCJl4+jFoJoD7qghBGAe3ImSl+PruQz7Drz52De+mh/jm4VxXSnEJiCRBiWJkFbAcy34kBewByXDo7NpGjta7oZ5gpTP1HYQqLPou6avHs9WNHyXFKzgsTR8fWQz5nL37APMC8hxqAUd5bXoXqM/q2lmF5g6x6kyXnbMqp1ZxT3BbLpTh5se7ClcXYTNEbliIw7Vlh/PMXPy4uyBa1hdDZ9IKLXmhSN5GKLDWNfswRAwdMkytYf9mSbKYYVOuhK3K5lo2mqFDrQl8Sh9I2aPRGk4epRF8of/Iiq29Nj0R6ty1qSaw8sqhrTZ0psqAtfXRh/6OL1zy0NsqSX9a4R4K5a03+GTXeVCygmjA0+s2BzA2zh3YtCqrlfndXS43T+YLTjWcs2dXPH1t+KIYflFT1zna1ONW6Gq8G/HcY6qFW9CSgQQStKflPj4ZdxoaM2perFmtQlSyUS4lKBkKk8rhc+y8gH6SC4Buf2kcqwyuVIRdNmypgXVcZ7Uro5veIPVDgAM9Q+5FOhiKduOQdjZ2hnmBr5+68byg+MjNYxZrOEiYPaG2KpQbqM8e39k01zh70zVjXqKyPtLuTuTY7ntr3471dtrpGzURgd4J9lV8f6Ner7WZl2/aXDizZ12tu8PDNak+NLrRoK12P5kP+tEP+uCrWqy3DEs0mfa5K7Npkz6UY+SUYKGEApW4wgtaBgxqvV+tJabxgut0hwN2lueXSL9d9LVDpaelQ5mdC6IGgtQf3pld/5+DQ4ttP5rq3tTSOJxKr5oe8vWv7u9eEDDpb+47vTh7+0WSbSf+yzuSZOzmSun5+i1UH0aTW/AmiqYYeene5GpQZjb82YxP5RZyNNaJcUO6TOZE0lzKKLwUVUIkyskgJ30pjK5S5MquCb1K1FIycJuVSfEEWNZJmsaZsmhGX1jFTpKkYb0h5f6kuiMfT1RpQNaxK1mZmBa/n7+vb/sBCf19nzEQwzkOiy1hD2+xseN4dN/Q+qrV7Nfgn7qA9vWf8zkdx4+4fHpilNNvV+v4APvb5NkjyCUuzR9+6+SVU8sgPIL41qA7dVObp5mGvxTOssGQ9HrE9pxEzm1AuJZ4WaLrSXcrzVEgYGbX32rN2hrMb7T47U5yXRANoMWIY6qQQYqCzuCQIHLJsTJA2NkblCT6JxQ3Tgw/Fz4lddoYBJ4ldkPhkc+/dg03fWznxwqHM3D2PjSy9//ouTApfFoUz65zBvohdhCdNwVmPV1tf0nujW168ef9re7tbt710U9gza1mbjex1JeYGAnMTLshtGTjgPdHLyIYOlS2XZrRVGSXaxOTMWJ3VcEqZPJuSceU8yHddtsy1R5leJsswHGNkfAxDJ0XVveqsmuHURrVPzRRFROW98qycYZBcLXfKwQnTZApOoFkxRt+08osZUYMpFYaVPhoplwF5zz9cW9cZMOIq/pP8o48mVh7KhMe97IeyKl1jX3j3mQvnGe7MDSuPLQtqFEJseSPzPsS2Cc1Ch8vZbs2YmBldw8q6TYGcW2WUWrjWnE4MOCQtQxjtxCp2RiJF7h4QUj3gCJDKtEoH2apuJYKQy4FNKr+cxFGxRXQTzYjFr4D8SFyAuOLF4qIei/pLJeJ3K1la/eS/MCHGRM+CwOCxjX2ztxzPjB5qZGU/q7Y5x3ffm21empllmnnH/Ie++QsB730buowt4aDbUN06bNG36bWeGk186+l9+17dP2tOcv2F2uyOUHxBzCau0khfNpp2Tv5CW+3W4KeD7VheHUpfM7P/hkwA8uQwQsxngBoutKTkRS1jzzi0GZ0L2WU6mRVsvQQVRfJHnVZd/Dlq7bVmrRB+q9rqtEL4p40vhb+rxO5KCA/MjvJwgdbRLkPo4LaLONbQ0T/W2rxkXrdRp81LZIahcO/mlnyerZmzwl/dWm/V1aUafct7C3eQecGEodGLU52Fa0FzgvYCmO+EM7qD2FVGci4jFpMMI9qREm9nZIgrE08wIaIW4i79wm+gqQ7aSgbeB/N57r//m3n9Qlz0JH8RFT3FmuAuCnRj8R4vIO7iZyctZJADmnDSLBw/THlNZJCFHmuQVcMlIs+kFIhgi0jKEYZVyCQylkOo1NOaEuAjoa8Bnwboy5bS/v3RRRUj2CUtkuXDeRG+HtfyOfwN/j3+y2xe9OSFe/EtfKLA4zN8R1Fv8O+T07vgDHTBCCDisi64dKHUBYPcJ8+PULvBu9w8qLQ4+m7Jt+5YJm63Zmx+RaYqLuNyQbHcUmdnbfpcyiuu5myyKllRZdo2mKAwuopwWkJUxyiDRwkexXgU4dE4XhzFi2OYWSbHyxQY5FVaB07NkWnS6XVDec2Vi/7a3YSuwiSUIhiCxyABiy+g2zTh/BRqy9lX/hIxCalpFA5APoF/azyiq1mRPJV0zOxuM+fhtKuteHrWyBpSmRWx5cfr2OrehSviq27zyZRSNk+GHDF9YwxrXaGawrWXf2NeP2BPNtqyi/2pJivODuiCrT2NhSdK3mX+DN61V1DMhGyZalVGvUSFlyhxDYesYKNaZqqsvia1Ccw3AfO8bPWFtrdoc6VG/+8iRvFfq1bKy2i1LgUXLBhvjY4v6NLKxHlOou2f0bu7JX+WmUnNNEcyrY7+5sKtZL6/1dBU191JPVBcj1k72Hp5P52x6zNIlPOIVbmURf43+mlFuZ+m46b305fm/BP9NFPvTS2OzhhNeb3do9HoSMo71bP72es2PnfjrPIRvz+4ZX5d3fwtg4Nb5tXXz9syuPHFm/v7b35xY+lIcYcPsUawR4sa0a6SPVYWolc3rDSyjJPVIVC3hrMpgSrp5FcQrlKUvlMa+XyZTgt7f+V5gqlSR4lu6eR/nW5hiqNFxkzbCwZaR08xcDS3hecftKUk6c4NwLRmdLnjixJ2R2K+dmh3A4tJ/mcytvHQknnHt8yeu+sexoPbwvx8jbtaCzy5f2jLUN2Fs4kGoFj8etF965Nz2nac3nPg1Zs6i9lLXgEPqNBoGXelogwnZTmcS1WJxRwnu7R/kCht256kP1eKHKuFDbMrhxf3BwTjynlXNMVEXtGvfyxIC7Hh2ITXylR1zypshQobyLKgEe0JLQJaVXr8mmGZfxg1b4rkkF9Ww6oa5bpN5lxKJf47PT6MFlwfcUTIZfMqJWQGeJeLpsn5R3p8ppyVX2zySciTnFM/Y3l/IDm+r3/0gS5X/5wBV0PSq/Z09jjD18yPdF53/9jSY81D+xONc+NObHHU2fQyZW37kpmZrUO+GtPLcp1SqrZ5dK4Gq0aicHesmLNgR8ZfY/x+jaGqOkDRRnbxA/IG+zayovtK3qnRZSSaLFJipNyj/FjJ6BilmpNl5ZwpW25hKGt6Day7Pl/a7OyNano1WQ3DaYwan4ah0zfAbGaPEsPkqKxXlpUxdEveJ2OoqKRpwLTYBETZ5DCFTEASpskukgRKEV+DGwgsUeiQfH5flBJEunkHZFFvMtL2iLxRd13zjvudpueey2Mz/6HGPlqf8WKFct5AdAn+9AxW8f95hq9vtTXBogD2boNseB+wpwYNlvHGmDFIMmJg3hxgB6oUZRlvUgbhp8shBl1Wd5TkuSkgllqZ4tZ6TPgGJI803fmDFqslr1SaRzpSS0ymfL2pf3zSMr4wuG4mmV94vWW2tTHQ3BJaSNoL396SaZoTrUFFxi7oKkfZkq5VmDAoI2cz4C1OTHc6pYCDYsJwRFbc6AyUd0U1wp7vM39zGOgsxR4c0cEqF4vrmPf5Wz7iD54/kGxmGzoPUJrDvM4feeCBA1/H24q6iP4CuthQNKUwywxcFYeE3eTnL759Eo4aOKYU9ESKGBbImwyVt5EFwoc5MXPpbpUj9jA+PylU+zb/kX/q/GTAxVb7rzu/3uNk3Q2T5/mn/ri5zkpeueMgnwNt1ty2f88d+G5+zU1HDxzCd1+I43+5/VBRN9Yt+MmaUsplYg4xUo4lLLVWUEJQgKEEySbQJKI/z3+Md/P3YtPvocb5I3gX/xHO8N/Cf8b/zv8Ap3gfrxEiAHiuBckKpE9JWYVErpRwQA6FHSpwb8UOIF46GX/HAjdrydyNceHon34L+j7yo+Vz/g1ff34lEYOsbojmJMiSonhKJ+XMSjWey6nlVfCZBVZH4f5Zeg1OPj5FL6MsgVvlA4Gw8AEm0D002ilFSQPvZ6S8kzAXzkIXdKxw25mbSxkj6oMeL4JiqeqwLeOq1poy2FwVzHE+bJOZZTUWQ9aJdCAXWp1wGAyJ0L08+KBvuMUVuxDlxuyK5qzyK6OjfVl8hcu5MFBp1viD0K/FVtycaVnkdPa6G9rrdMzrQqemlb8oUekD5fZNaOEmr759LKiEH+R66OtuFLx+Lf4dlgM/lTxN6JN+8LSL8fwYG94uYHlhMe32HgNzn2H2CwzfcIqD3GbF8IX+HwAu/jOAzqUR/h6jOglvOT/F7Oen4A7CbOEOymehooDxd9FpxUmPlQdTj7YzOvym8MRI+gwD9+2igyKM5y3+lbdEycKvhWf9gJGrSv+voHxOLCIE04HFoToPvF32t17hP3/n1/x5Oof4i/NANnPzpXnsZfOgWlzF25AezP36ncpEgr7E6Mjp0jzFSU5EMKLP5yF6lIvRd/ebb+Ltb75Jn37RWTCnG3Dvt7AKypEDdZSRjxs3KsYRM2ETSydS0EVfwbRS0i/8JCxhPmFnUoDfK2gU+eOG1Ws2bFizesNU26anNm74xpaOji3f2LDxqU1t+P17v/a1e+l7/emDQ0MHT69ff/qWwcFbTlNPLAMeKBENIw2agXIl7YxV4XGXaVwkm4hUabXVwQkfmkhVlzShz7RCiUT+Uvup+rvjSjtQ5a1WWG91JQpUVF9LiUQlr8WRGOltnNPqcCcHm5Lbo97UaHrJiU0zOzb/67qNz+zqHjr+7rHhw/72nR2dNyxLa9kNz9gSI+2phS16m2313cuC5HB01T3j449unZk98btbT+DqX93o1v3E5AiM3blyBsCA8LRYCfaqkAf1o8mSxd6q8bBjvL533NA+zoRS1hDCKitWQSuNrF7JRFw9kfJOsytR/JeMIo0q/lFHmP+ZmTSexWf4pY05XclLfiUjsJJScOPRJlzZo7r0LxEkcdVKR3R2fV066lh5VfOCdrerfUFLy4J2l7t9QfPqp3b2eDqGW8bW9m57ZMmSR7b1rh1rGe7w9Ox8iqkyrM0EZwWNRvjIrC0cqI7OaYoMxV0c54oPRWAFrH4lOXEkO3PNgqSGrT82MXJ4RSSy4vDIxLF6VpNcsGZm9shE8n8ArGSM3QABAAAABgKPBRNohF8PPPUAGwgAAAAAALsx+hgAAAAA2DVCEfuO/hQJPQeeAAEACQACAAAAAAAAeNpjYGRgYP389zPjSs6s333/dnPaMgBFkAFzEgDD3Qf1AAAAeNpj3sIABozLIJjViUGO5Q/DApAYazPDApZuKDuRIYV1GsMCJlMIHwRYfBkWsM1hWMB6CYgfMKTAxFnZgPrmMZSxTGCQA/OlGEQYRsGgByxyDKEspQw9zO0MASxlQCzFEMC0gIGLJQ3IrmLoYfzL0ARWp8jQw8TK0MN2kaGJpQCI84DyaRA5pjMMTcwpDKHMnEB9MQwVzO8YuFj/Adk6QCzDwMW8j8FxNKRHwSgYBfD6gpWBayT7n6kT4n+mcIalIEysPsaPDDYwNvMSBjkgthlNTaNgFIyCUYAKmDUY8gakTS2Pvb3Lks4QD6aLEP2mUTAKRgFlAAByECwceNol079q21AUx/EjrDaQoQaBYwSFvEOm4gdolw59hCxdumTJ7CVxZBWMLWE3tuWlS7dCli5eumT23NW2xoDAgq633/Orhw+Hq3vPnyvZzH/xW4vsZ8fsLHpjHYvDDzwPT5jIi7DDfrjFFGOevmAi+6HEVC7DH1zJirNx1IQhnsJnbD3uDMKNvWJlZ2ecdVPynEV7j6Na+tOueuiqhy47X2Ma3uGSWl2quJVLlVs8hUtsPabKpSXM8oJeJVGVRFUSVUlUpWcjuu3Zg8xkLgv5GA7WY+fBLqiyw/9xS9wnf4nnihN5F77giEn75HQzmcupnMlClnIuF/JRLuVKrmUlNy5TjPHIpH1mubZUnaR6L6neS0oPY3yQmczlNPzGmSy0Mle8CL8sJfMQj2GLNfnvmHdj9/RwsHvd2IjMB8vo8C9WrtbHutsxp56wsU94kq3bGdh7+6qdE935RHc+0Z1PdOcT3flUe2ayUN1Ccam4VDyn1gZrpp5T6wpbXLK+xZqnK+JnrHGtntdUdDOZywIrnar8VPTdp0CmQKbAk2xdnyLa80V9wDRc4zI8YxW20Z7ettHR/ymYEtf+VWCfnbX/d3Cp9RWnak7xVKca3uBH9P0NX5GvjEKJvEHMFOeykAsyNOq58S+TLuMwxG92Ra+erVW2VtlaZWvJ5mYyl4X0bK1nY8I43HQGHv8DdsK0qwAAeNpjYGBIgsLPjNOB8C9TFBDeZtZl9gXDeuavLL4sW0GQ1ZR1P+tX1q9sssMQ7mW3ZV/CocuxmlOacz+XIlcIEG7gusBdz/2VJ5bnHs89XnXebXx6fC18p/gl+F35s/nnjsJRCIICDAMMhYDQUMANK4wAwxKBCaNwFA4auIoC+BMBBQsFC4XERuEoHIXUgABa1Q7iAAABAAAFBgBKAAQAAAAAAAIAEAAvAGAAAAFaCQ8AAAAAeNpjYGBgZIAADSBmSsnJS4eyBYohbAsQ27myKEdHwb0oNVtHwSexJA+dDwBvHg6ZeNqdVU1vHDUY9iZpu03TcgKB1IOFhNTCZpJGalWlF9IipFYqSCiq1BvesXfHimc8sj1dpidOCHHgf/QGv4ALB34Fv4Mj74dndtOkFSKr7Dxjvx/P+7yvvUKI/a1PhRDbAv80fSOeiD16Q7wlpqLNeFs8FD9kvCM+Er9mfEV8LH7L+Cqs/5XxNZHE3xlPxefiVsbXxe3Jdxnvbv0yaTK+IV5s/5Pxnjja+Sbjm9s/7/yY8S3xDGwmgv+OptOMJ+Lq9DjjLbEz/TLjbXF7+lXGO+LG9NuMr4i96fcZX4V1l/E1cTxdZTwVH04/yPi6uDX9PePdyZPpHxnfEF/sbmW8Jz7Z3c/45uTP3a8zviU+A5ttMdm5nnVmzDozZp0Zs86MWWfGrDNj1pkx68yYdWbMOjPe3foJdGbMOjNmnRmzzoxZ5zdCiiNxKO4BIymeCytKEYQXEf4XkFWKJ4ACMMdvBSsWUCMK2DkRDj4S1q1Yigr2Ir0ZeBp4voJvDZYcYQ5vTjwG7GD1YqbjMRdbytH2OHM8FPfFC4ocMwspHkB8ZL/puT96no9niZ+C/0S1aFiv4RnEGawhC9ypYPVyJZb03oEWg3UJzxreFXCxVHchnhFDjNyDxSntnVGWy/lo8kMFG9ILOXjKZklBSREk5G0gn4Nngg/n0HlXExcHK2yrgFNLb4FWSorDikWqy8CHu3iaK0bvIbKE6pBpnRUL2b8lLylWwA2VkqM6M/Jx8IZ7DbBHRl2egkiZnpKKXDVmwwrnhGYb/MNGTYtc9TB1inRTFCdS73gCUb/XY54T2ncUa5nrWVuse6ypYgU7buQ8ZI6w0xOjtycjwlOREnGspia1zKg8K9YQDz4PHcRKYxabu8SemjhybzB/JGToXHHmnvJt6q7ym6Z17vJyg21LkxtHhXF+4qjQTTqtCawinK4D+GiwL2m3vjD5RZ7zg8zE00nASit4PwA0p3ORxqgcc0Wf4lKvgqY9XXrOIp2xlrpi8hx4UhO5v6Rckrrfj3Vxf7gbg/VwknjeFc32jPqOdi1NSE8rQ9db0px9yxxl6KOi2C31paY+pMxuTjzSeI4snbdm5GXGk+RpFs+vLMYaZv/pFmrpXYNPmc/dcNty3tmY5+0KbD67FVlW79BslSu1432j8z1+UXv0cYTugP1deOK9Nx/vsYvRmcP/1XYdXY9nic9Xos6tb4rLKhiyX+T1aGMGsBKuJVG+4Zcv0D3R0/zgLdfQbafeWSnPnjo3VXwX+fzNVTHu6Nx05Ilsh24OcSr6zWjfO6N89zW5M+vowwmxWWWcn4puBpt1Lt7Io8N7D+VzWwYf/SLJJz60PqhkfVPIE+dksMsqRRlMNOGV0QUYzI177J0enY4lL0pcPYaIh/dfmBAhhHxQHN7jzX3czHY2SiVTUNrUKpxJv5CpMhsklsF3LS6Xvm5VY00snplg6l6equZMhY042kS7bIyWyculfWWkamTXlK5LCTw0vGpZOgOrqm2NCqopjQRisQzGQImnkNgZNJYLH2ogFmC/NY1c2VRJpDOTC+dXtlnKsgMJYiGfJkztzNLOnZlR/ECZFpAapVNOqiRjrUDAaF+jz0mSToUl5KEFqlibpKzDyOgcU+/MIEasVAtWkKb2wAjIA7EmYR86l9DFQkmwqU2AalQTJTTIgnPfGuau4KGNhJKXFLb1MSJh2UUgVKXUxuODA+3LWNSD9AUofgAh/DKotuoP1Nx3CU3BcrVaFeutojFp3bHYta2zoPfCN6mQL30na9VjJqgGisBlbBGorhJIpm1snepnVHgbLOyWYIIVqihbE2oLPdFy3pMazpamwVgGW+TDABaYYXZxgNrgdVdC53BowXeGPkMCEG5V2bLaYLaCpBanRsOEj+x943p5x96Vpp7jhI3mEOF9bMlcY4+gWylYGol1AnQfYz0iBe5YyJJMjUcvWMiq/apxXunz6imWCmYIyvGQCr671HYJJgnLRJvKuPa8ojB7TZ/NsSEQEPSp7NwC5+Jfk40LhwAAAHjaY2BmAIP/TgwVDFgAACgrAb0AeNpNTE1P20AQ3VmHNB9gq5WacrGmFw7Uh1TZHJESYitC9QVjViThkCBs9YoUA7Jom4TULW0VN+LjFJD4CWshVTnyE/p7eoENoIonvXnz5s3MH8UagRfD9O62+i9+9bqej+2YWr/g5w+G37+VsBhVIkq1CCP6dVjC9hCqw+x8/Xiwgn8H0Hd97Dk+ftny8TP38eqI4SfJS8n3IYjwNqTVsBOKUNFCuDgv49lpGfeCfjAOlI/cQ19yVz7ZkU+2ZM/NZXQdD4tOxaFOLYsf1jxck8O6Z/GiVbGoJYfm6ks8PHiHC/kyzk1KOJ9jmJKqMZXnWY6/YGkOjPCiWlF76m81lZbh9QS0CYzJNaEdAm8JaASyLMMVRvkUyE0B5mAKd8mmaxj2NEM2bJFZ3xZwIpbcWa06LZE+EYS3thsJQNxMgJqb4o3ttB59NBqRmm4L3W2Ijt60RV82RE8KpNY0jO4DjK7xHyANeSazGswWg/2n3CByXd60Z9I1gm5Cqek0kpQSNxfb93G0fTA=');
  font-style: normal;
  font-weight: normal;
}
@font-face {
  font-family: 'Open SansBoldItalItalic5A5BB899';
  src: url('data:application/font-woff;base64,d09GRgABAAAAABVoAA8AAAAAM7AAAAAAAAAAAAAAAAAAAAAAAAAAAAAAAABPUy8yAAABWAAAAF4AAABgoniZRWNtYXAAAAG4AAAAWAAAAMQJ/AboY3Z0IAAAAhAAAABiAAAArBNnGWlmcGdtAAACdAAABLQAAAfgu3OkdWdhc3AAAAcoAAAADAAAAAwACAAbZ2x5ZgAABzQAAAhNAAAKvmO2BZtoZWFkAAAPhAAAADYAAAA2+Kj4u2hoZWEAAA+8AAAAIwAAACQQgBEXaG10eAAAD+AAAACdAAAOhG4fBeprZXJuAAAQgAAAAJ8AAAEyB3kJhWxvY2EAABEgAAAAVAAAB1Zv1m2EbWF4cAAAEXQAAAAgAAAAIAUhCFBuYW1lAAARlAAAAscAAAWIMBpnknBvc3QAABRcAAAAFQAAACD/XQBmcHJlcAAAFHQAAAD0AAABAeKvEwV42mNgZjnMtIeBlYGDdRarMQMDozyEZr7IkMbEwMDAxM3BxszKwsTE8oCB6b0Dg0I0UFADiBkMHYOdGRQZFBjK2eT/iTC0cPQyRSgwMM4HybHEsW4DUgoMzACcWw3tAAB42mNgYGBkYAZiBgYeBhaGHUBai0EByOICkooMegyuDJ4MYQyJDMkMqQzpDBkMmQx5DPkMBQxFDMUMJQxlDOX//wP1EK32/2MIZPaFsbBDsIuIBACeZjfHeNpjE2EQZ/Bj3QYkS1m3sZ5lQAEscQyiDNUMDP/fgHgI8p8IiATqEv0z5f/rf/n/n//b//8lg8y/PQxkAQ4I9ZThGyMDozbDZYbjjExANhAzvGW4z7CJgYEx5F8YAKLyI98AAHjajVXPTxtHFJ5ZDBgwZJ2mEeoeMtuJXRB2SZW0BUphansdu25ajEGaJT3sgkGmp5xyiFrJPRUN9H95m1xMTrn20P8hh/ZWjsk1fW/WJiRSpa7Wu/O+93Pe+3as7j/cC/XuTme7vfXD9w++a33bbNyvB7Vq5Ru1ufH1+ldrqytffvH5Z3eWPy2XFj4pFm7Lj/1b8zfy7rW52ZnpqezkxHhmzOGsJIBHAYwVRL4ey0DGjXJJBPO9WrkUyHoEIhaAr0xRNhoWkjGISEARX/EVOAKFlkfvWarUUl1acless3VKIQX8WZNiwPfaGte/12Qo4MKuH9h1pmiFWRR8Hz1sVVStCKD+uGeCCGvkycx0VVYPp8sllkzP4HIGV7AgHyV8YYPbhbMQrCUOy85SWtxpEHdhq62Dmuf7YbnUhDlZsypWtSFhogqTNqQ4ptLZqUhKL8zZwGX70VKuK7vxjxrGYvQ1Y4Exv0F+CRZlDRaf/DWPOz+EkqwFsERRW9uXeVpvU3IYL7hSmFcMtyMv/nkXiYfIRMF9xWgJThX4tvbp8urYa2PqUtRNZOLBm/6+FK40SS5nHgXYbralMcTgzfNTD+pnIbhRj6+Fw63Xt1vwQfuhBqdQF70YEbw3pb/i+flLm63/UjNsCzYHO+z71IbTgWL7KEC/rVNZsH3vKVPLSyE4EWlejDQf7pKmP9JcukcSZ9vqaAOZQrMrA+z4aQz9fWTXTzQY6cLca8+X5nperC6H1lZgVc3usYDxIjYJva46IG/IxbhWmHudvi48TFDMXxerEsNQnEAG0fB+3JvHAAIb3VhKibCjQdVwoeLhxILkzjJ6xBEO7LhmhwnL8hHckJXL6VJZwXFHW5ehG9yoAosOhl6wHNjvSgSGmPZ/R9nHUf56FvbWMI1s63N2983L5J7wnt1l91hYo8A3q8jIYmB09whuRV4Xv9EjoT0fVIghQqkPQ6IodnPxpWeJFFpe7ehWR7bae3plWHSqoHCZQvBeGKm9NAySFbKFrNCONxaioYuAqONCVtbxCZOFLP5cHI5FieSVdaG5x0bWWAYsiuCwNrQj+Z2g40S9amMUbYJEjFNteH7op1e55KBaDBOjR5YG0Bip8EhDRRa5XG1YiPo+T10VWh7KUPYEqC1Ne6P22IkMm2HnM5zrzjvSlWZhm5iP6pFAzYT6kne1uXDfypdi4z11c6QWJitbHUPB5TAgw8qbwIjuaiXv2XODGCPxnBYucsYyxiRKEVuIHMLIZtfIjl631nj2/OI9oVzXWYu3dirlEh6DlUTyk3ai+ElnT5+7jImTHf3U4U41qoTJbdTpc8GYsqhDKIEkCBIo0jYKWWvvnSvG+labsYCVDwacWSw7wjg7GDgp5qaJijaRYg5qMqlGjawziGVTrG8xeyWMWqamx1VWTamcM+t4CSfoKSLPOWNTnD3L8VnuJei1beEB7ydTykst+mih0gpPdt+m3t3Tz3IM3ewTE1XoQrrM93DY+BcUiC4R5eewZ6KQPjZ2E0eDNwcuN3BMcgMLmcjBtDyswIysEL5J+GaKTxA+iRTlNzm693H2W8CJAQ+1j5+k+OgPz7gXNKkQDyDj/l3+FyMjMr8AAQACAAgACv//AA942n1WeVRU5xX/ljfvMQszb5g3MyDEOEyGwXDIwLxZggsM68jMYCgi8hABo6KJS+ohVo01LrVBTBDFxCW4HbJ4YpKWakQTtdYtSlKr1iT2nBy1RjGaom1iTtqA8+j3zQDFNqd/fBz4g/tb7v3d+wACxwFgVIpOgAEHNPsZzAHgcDrEzAyDRW/xknccFz84OActDTcqOnsDc5hbACCQ0N+NGiP/pQPJvjgdfBQiJYYwFuFYrlyKNYGcNBCfE5flqK2ZlpkBrQYLdHlEp8kosNbkFNj47Q5YHm6dO72gbIFUXAa78cXeo1XzQoVT5gVp/S78Nv5ogFXsByziMAY54jknKYVJLfKQbespP9q75UxA0Rn+B+LpAwBSZnAZzAJqoDmgxOWSklLJzPAOQ08YhG0YQoTATXzYThDV4AlfAqsMSRoWxmKWhQgpQhLCUBWSYFxUVpo+DmTFU2mkssUCLZwFRx6uf3AeurHTI4N8eMUrW0sRUHTK8jFZbgSw/zQAeFUEw+xTKRmGxSqMaVFRL9JHi3m9BrvXwnHYjELhpY8d7tpqQ42233dt7yjD+8o6OsoeTCwb4MsJpJYBJPg06hgD5qEeqxieViPF4sxZxCtIuBk8XiskjrEI079wEbLDPfKn8u2NbpcifEb+ejyj9uyW70I3fLUALmQKewPog3+e6NvEzK+UvworFZ19hwneIQAUCwleLOA7Y1nMYZYgERwK4/FSIGwxmIwsh8wTR8EOOC4syPtWQLvIIAamXcnGP+8lnXqwIb1ytoN2uKq/h9nJNIA4MArYfAa1XqfRcSP8EscDg18CJp2RlI+YHZkjAqNITnG74mgbzaJXxFavlbU7PR63K8WazLJGwQQ3b3pnwzevTG+2x2TdvtetZV7KL1w5sSSnYFlxvvD5Hz6Gs0+Xl7b0tW986/5L3Rv90zb0PF9ZSb0kXPB3hEsC6YuGi42QECiJgXYPYj8mOs1cyiCc6PR4jSzs7br8GtS+39la7ZmTN7mpZOrPQqsLtwqXT30Gpx6d0G1OXnltZd10h/WHpwZU97ICqWwFdp+gFgCnA9zICKKZIsYNl63/X90eL0kSlc56h2un0lu+aS5b7I5BrCEE0+VOot/fZslbHgrmEgOEL46fgrPOBKqSFkyG9T/2bJwy8X7TzV+V1hETOgb7kUc8iAEWmgBsDko6DDUsxkqeBwGJ55VJRdE0/XcCYDLLETPcLjjoEgkaY7FyQyahQ5Xb49Pb3pfv//n2W3DEvt99LO+TPxHR7Lop62e9h1/f3TB9Uu2Dsq/+dB5O3v/G+sOfGoWpz6Rk3KgggelvlgWmnTBLBS6QDVy+JG5MUOK4VG3i6BR3UErhU1FAStUZnwhKxkQwZB55DpHMp4My5Lho9u20cWazKUKQsvV4oz/oT9JdSM2MaEmxG5IHf2farb/hv7swNrV83NimN16Tz8pXL9xpag1I9bnZfX+ZNEmueHb+iS2v5z7TWFI7OziNqX57tCvv5A1Vopg8MibOuGLJpb9uWVO/KcNR4Z/tyHyx6swdc99ObUVeQ1WZ/XEtPrutYfG2RYvoJNrIFppP5iMBJPm0vFoQWL8k8BoA1WQuxJyo73RNGAgt0nqOZpol9nui643DF+VLTfy86s1pT8uXYACm2x/PjcneOnPdFjNqLhCX3fyjnMkKB058VjJtT1vxXNp5gomaCaYKaIHBp8LKYgmDWJ2GTiKd/WGL22Ah05dXO6U4VFm9hZcv3YXpiplTpOwxpTP6zEzNkALSLRNVoFXr9USBntfo/o8Cg0j4/wT9u7eMbOvF4cyZmvM3I7Sj81pOcNTR1JqRXzLzfIxf4v+TWuiKpoM00WMTEGMdmk9sawkuDm4OLsmHjmb5h4Mn77RA7YFTN9Gh0y/0LP9w2ZerLskf7f/byc9hycEegPqPkBmcQ9AEkg6SW16nS1TFcYBLIsk1ASNJLj8sGFnxOTkEnSpC9ODYrZFGUZnmod1B5OP01nea7rVMWiLGaB6dQPpVcUuvXDemYEVJIDf/hSDTcPn4MXnX+YC0a638HhvYe+z7xutrS+vWfbuoI+o03ks46YDgU8aqFIBXGdU62jSnnm5lpxmnDDMYB8ba8tK9z//W9mzU2k1Mg1q+yh98V9ZQX0lFM9mDu0nFZDDKx2sewUbjiCLJyGNlkYSHB59Wj1xSu9s0EJbBAHEUkmbMZMLjf7w6d1fhjvbS+kDN0ror57raZ7zyi6wiX+WyBXDhka6R1n9V5T6ZVuAqaKzee7j2crmYZh+bnvMqnaIawuQ5RQjEE7cNOr1PLWj1eqFI0usUwC8phsgAcjVHxPPnMjNsTrJnIg32Gqw5SOToQSZMEMqd/lzb5mZNw9ZHTq05kQkTnfKtBvaa9br7xTXObJS4qbznXne4e6Q5QHDryfS2kEFWkyunJldOxxp/6srBM14bHA3zw2/KR9dBezoH07cVobK+dqYm3Pnrp6mC5QCwnaTSSHqfgUGJFYmMMV6n0A2/z7Q5pCDHidmILHa9wA1seAt2eXFl9vg78hERJjAMx7B8Bf4aTlCxScWmL6EYvid3sipcva85fIOpkfV73hXSbjEoPnx7fVvpBSf8e187imn7kOY7kcwuvbSxII1s9viUBGtSqs7K+SUrn0TMTDJpycHVPrw5B06P7aH7ipPt+shC99D7Y334HCOUMGFJUVFR4ZJgaGz/6h3HZrUaTJaYCesnvdzeeH1d7fpx5Ch/P/Pa2p5fltatvruqsjLszoN81Yyn5s6vCX1x7BM462SgqqWvUXZEv27Qzsj3n2o/xIB+amRmiMR/N3wSZspn6aco+DcqisHEAAAAAAEAAAABGZrOmREJXw889QAJCAAAAAAAyWNJHgAAAADJ6ErQ++X9qApYCI0AAwAJAAIAAAAAAAB42mNgZGDg6P27goGB893vp39fckVwMDBuZkACzDMAwzEIsgB42mM5y3CQAQhYRBgYmEDYi0GSeQHDSQYSAJMHgyQDjQBLGIMpMp9Z4P9RZD47F6o8VjN2MOwg2r6DDFFge+4yRIHYLKUQPkvI/16WqwyqTAkMqhh6gOIs64BqD//fA9Ybx6DKfJJBnNmDIQ4sL8mQxubHUMswCkbBKBgFo2AUjIJRMApGwSgYBUMcAPtJ0hh9wsmE+2UwAAAuXhllAAAAeNotz8ENgjAYxfHHwQEYg4vxyp1AgyfaFAMnl3EJh2AGE4dwCXeor//YpL+8vDblQ6qrOavRRS+ddPfu1dmhHHYsDzthwLm87YKRJpEzrrZV775XW552KB874oQB5/K1C0aaRM642kEnO/rVToEctPlm0G6vNAvGv/U0cppoEk2iyXVeO5BHnDBgnSczyY0vbtzf/BeHdvJe8w+gTWPDAHjaY2BgkIZCb4YMHLCFJLgNCu9AIKMIBrTBCpuAcDsTC1MgEB5nZmTWgMMY5snMd5nvsrCxeLO0A+Ealo+jcBSOwlE4CkchrSGrNxzGEwcB2jRBKgABAAADqgA/AAMAAAAAAAIAEAAvAFwAAAEHB+AAAAAAeNp1Ur9PGzEY/S6BAuLH0B+oqjp4qipELpdMLQNSCBFCQiAVxNTF3JmL4XJ3sh1FYe7WvUOnDl1YuvUP6P/QoWPHjp0699nnhFDonWw/f9/7np+/OyJ6FmxTQNXzGqPCAS1hV+EaLdMnj+u0Qe89nqMn9MHjeVqhrx4/oEf0zeMFejPVWaTH9N3jZXpOvzxeoXCKVykM1j1eo41gFycGc0vYqSD3OKCHwU+Pa7Re++JxnU5q7zyeo43aR4/n6Wnth8cP6EXtt8cL9Hmqs0gv6+seL9Or+rbHK/R2ileBJ5prdFL/sytTaeSVSFjCDWdxUY6VTPuGXbN21IoamFqbbK8o0kywbqHKQnEjizw8KkXOjnmumdSMM6N4IgZcXbLifELnecIGfMzOBFMildoIhXNkzmKhDMd6MVRSJzK2gjrs6FjkiVCswW7Ed4osYfuGZzJmO0OJTSuKToXSKGGtsBVZqmU2LLMiToVm/PaNKbeazdFoFHKfjpEN42LQNONSJELLNIdu2DeD7ECComF26HRMX7BOyWMsPrPJJh7aYTSr7VhhodJmVjF182C/2zs87jXApF2SlGIYjCsSlBDD4NhzoJgKKmlMyrH6iDK6xmhTRC2Mhkct2kR0D+wCvAw6jLrACtV25k6/oBx/5RFiAojRMeI5aSDpZnuicewEjAFWRZeIFXR+R91WWq+WNcZ65qIKc+rUDJDy95HutNhF7L2q/QUN3b00OBLZiUMNjx3MsXOZuCqGm7J7ne+gJnOn7DvtzGnZ+BCoythORXTqlLQ/xUZDl5moTjQbU81ZxbuO7u+v/UYG0S1q4h25N0T+dnXsa0OHBmAadLF0/RLOYwpu5Td0mgP4OHBOhHNZdXY448eAZ79BBzocvGp3u8b+Jf/2oY0Tov/6vtEKnecU2eyWpkbkAL3qUo8O0cWe+yuh+RfrvxlbAHjaY2BmYPj/BYjTGNIYsAAAX40DwgAAAHjac5jEqeihEKrAyBwq78EcKsf8Xz7AR0ze3zdF3s8nRV7NRCBU1VglVFL4vzw7y395NqC8r4+cfIoPo48br7ywsVAoK1ArizFQOzMjP7M983pmZjZvt9Nut92YlY2VQv2VGGWMpUPFjEVDBRn5QwWM+UPX85/nZzLgZ2RiZAhlNGYIzWeoZ1jP8J6BRYCBsUGMkZVxB+OEjSHB2treO9j/B3lv4AyI3sDYsUE1GEQ6BEZtYOvYwBAaFR2xkZGxL7K1t5fBSdZ7g1FwxAYF2UjvDSlAhoDsRjEGp8jiYm1tEAaS2sVxxSUgFpiAA4k4AJFIQXg=');
  font-style: normal;
  font-weight: normal;
}
@font-face {
  font-family: 'Calibri Charset1_ 5nFRb6918A92B';
  src: url('data:application/font-woff;base64,d09GRgABAAAAAE7oABIAAAABIRQAAAAAAAAAAAAAAAAAAAAAAAAAAAAAAABFQkRUAAABlAAABLwAAAp0FvNov0VCTEMAAAZQAAACcwAABLiWIRKVT1MvMgAACMQAAABgAAAAYJ3CNupjbWFwAAAJJAAAAKYAAAE0gDBAjGN2dCAAAAnMAAAChAAABby5cNg1ZnBnbQAADFAAAAchAAANK37eAzdnYXNwAAATdAAAABAAAAAQAB4AI2dseWYAABOEAAAbNQAALGzJFOXNaGVhZAAALrwAAAA2AAAANvhNebBoaGVhAAAu9AAAACEAAAAkDa0G2mhtdHgAAC8YAAABBgAAPYaUyw3ta2VybgAAMCAAAAMAAAAFZGUsYldsb2NhAAAzIAAAAK0AADZWSstCdm1heHAAADPQAAAAIAAAACAuAiYAbWV0YQAAM/AAAABHAAAAhJqCoHZuYW1lAAA0OAAADQIAADBznvr1X3Bvc3QAAEE8AAAAEwAAACD/GwCGcHJlcAAAQVAAAA2YAAAk6xNnIhl42r2WPYgbRxSA561252dnJOs6FVccro6QQkUIwlaxhTCHSXGN+yUOOhcuVJiwhbgMQoZNULE2Kc6dHEh/EAhOt0aH4oAIKa+4QpXTqlRxOHlvdvVzx12IIeS9K2b2/cx775vVHvMYkwDSt6VICTKcTH5EefVKBiD5Ik3TBVl83MSZjfbqWSwDJvlyrxAeABcLmaRpwn3gQY8S9ShYSHpKz8mlly6tTaTPpN+MFhEJOnGeZFlse+nCRVh7+o5CiqpYWRWdbW02zsfj7Eq9XAIPf/7tWxR3RhFcHodCZWBxadEErwD350UgVsp7Nm/W58Jnwi8KarpI8j55wgPGgzQ9PMQOFeMqtal9xB6xu6hyY4uiisegEkWWA/CKZSgWUCq2gmUHh+OxDpgKpKzX98jd2koFn4/H46uTVyD1W/vW/oD6PSqd50by0QR4QUAFoJDACgEZ4mxBBp8pRHATAxdjb4SgfFAIoaSgANS69o/FQLfkNL+GwV2M6GYO/B848H/DQd3CQRGHq72oEJTJUV5Hr6OXTkeoioOSy+FwuHRONKdeSvdcpj0lmBIf6qWIAATacO4nT2jNyc+mvZBDKH3ffzbCLKNngoOQyXB4aW0/9FkYrIlE6ClEn+Zm0SFxgZjizdmQpCi3pGLDAEIilhKXLA0Bwk0vVigQ5ic2c7epUHdumWpVw7A4pXx+9oYifRAlJLemSxXX63O6PMGq0qZL4OKxIeqbYCANETKhO1En+sSS7rAdbHBjxvH7HvMQd2QFgMCKCZf1ADxc+9gTP8iyrMqZ5r6/xcz30YSW7FqjoYawmsd5jDzHL/Ze7H2HOkR1wyNuBTg3LgIS14lcKFgo1+Tq5Tz8/qqdEp3moAndTey0zzSxW8MTaDumidr+YNB3ofY2ejoATfRW+DSA3urqv+JHrSTusi7+J35a3MpPO37XO9VV0HfyRt4Y74/3s4PsgN7+5/K5HEgtQKvlcDAYFAzdSJOhtVEToQwTLZjegliXHGRBEbuijWh1KK7TMgKM8lDuPcBsgwf3nGurQyDRGjATtDYkIzxYblAO+i68YDlwUlzCFUxrOBi5RXNoAMx2k1ZqkLVf8qm7miuVeIxapXSbVoeWnZbeWBxU9wkooRYfB7ygeJPxItMrE0XLovCWy1IkxCYFkxLTdfb3cTiaSUOnPoweRiu2etsDUa3hSvBkYIsf0y26xtGtCWaE5634lniNILzG8wzPt8TUwNTnu/PdRfuPT8+fnj9998Vsdjb6dTQxE2MkmPByOplMppeFN0263c3zebJb43yWGMmM+quxESVAqf6U8+Pp9PevaSfJH6XbrkqohhWU+0cTkqP7SqJ3uzudfsjzL9tVDlXejuN4GZdiyP7NFKWfH2PEsUtB2S7eTwqpelD185yxdUtVAVVFi+nsfLE4n82mpc+WKAPqzsX8z+b0ilI94Tq127W7bt1tmy3b+wvKQR+b8/kqI32IkjOajBkl9APCN420XKoyLbatmFL0T8VjRvo56i6qquEfzf1x4+jkq5PPTtuLRtyIzc3eDdQmCyrgBXhCbvEFUgENgtEs6G3CXYCzkHe7s9lsR7Ca4NwYg5SaKBSUBzhyOSP5G+FaEg542o3UT0jTYRzH8e9nvzWEnG5IIAZlhSWUSWQULIhJGJIwKWUyaaFIDVKsYCLVRDoMF0aKlCUNiv7QITJIKSrBiP4QXfrnRagOFYQQnkZ56j1PW4fYA8/z8MD78OKB5zGXZYfHTNXsl5my/41aZ7y4WDSaLbT3erO9q63QvrR0uV8stPf5sr0zVGjv92d7d2WhfVkZPTunInMv925mpdWy7jWvha3CorbJuqxOLgvKZ02qsLDWWBe32qtmO6OIpXTILqnbbqjX7ituM+qz10rYB6Xss4ZtQSOW0YSkaXk1q3I90wa9Up3TqqATVqPTphYnqojTrU5nXCehn8p3aeAf13pctbh242rE1YLrMK4eXP24krjGcF3HdQ/XU1xvcH3C9RXXAq7fGpGDqwTXalwbcW3DVY8rhCuMqxNXDNdxXIM4hvJdjifHVYKrCtd2XEFcIVztuI7i6sN1Ftcormu4JnHN4HqLax7XL1xLSsmjYa3CtQ5XDa4Arn24DuI6giuOawDXOVyjuCZw3cU1ne9yP8lxleKqxrUTVwOuVlwduHpwJXClcF3BdQfXI1wvcc3h+oHrjxJagcuPqxLXFly7cDXgOoAriusErkFcKVwXcV3FdQvXw+W3lOfynM5x+XBtxhXAtR9XO64YrjiuJK4xXDdxTeF6gesjru+4MurTSlzluKpw7cBVjyuEK4rrGK5+XOdxpXHdxvUA12Ncz3HN4fqS7yqK5Lj8uLbi2oOrGVcHrl5cCVwXcKVxTeKaxfUe1zdcGcVVhGstrhpcAVxNuCK4Yrj6cSVxpXFN4XqHax7XT1yLuJaccZePv6HiLzdtuqYAAAMEKwGQAAUACAWZBTMAAAEeBZkFMwAAA9AAhgIACAACDwUCAgIEAwIE5AAu/8AAJHsAAAAJAAAAAE1TICAAQAAA+wEGAP4AAcQHngImIAAB/wAAAAADtwUOAAAAIAAUeNqtj8sKQVEYhb/fPi5FMiXq7Nkhl7lSMlAMpHgBIeQaIW9iYGJkZKq8zS6lTGV+7DyD9bVas68WIChbiOGIZ7dOlSAhXPIUKVGmQZsOXXr0GTBkxJgJU2bMWbBkxZoNW3bsObhpgxETMMo4vm99f/H4D5VVOVVRGf9JmCgJzly5cefFm4+IKIlY4pKUlGSkKk1L61HTni7ooz7py+/lH/IFK8cyUwAAeNq1lElPFFEUhb8GGhIiSEQ3bnTpL3Br3LnUxJXiiEEcQBShAQGVVhEERVtwABtEBUdAQEAcUFSciCIuSHRn3LgQY0wMIaHLU696sqOs9N3Ue+ecd6tS99xXBUl+CPiIHivZTj4HFEeoxccQH9mMV+gcLbRxjS4e85IJ/uEIFLtzmBPfTyLpYE1bXwNtugbcqVGKTyw9YXFEsdKsyRhtMuCz0gIDifNINvemxI1L/eGasabjltncWmrzuErhueaO70n+QGegPcaDVaxhLRmsYyObVP8WstkmZ3awkxxyDcvV3lbNWWIblJWpLBtHsnaRp2sPeymgUJEnnB9k9t5uwwvwKIoopoR9lFIWnD1GKdVOieFFusrZr84cpMKg0OooXg5xWF2r5ChVs7KqMKrmGDXq83FO/BXX/sbqFCc5pfNwmnoaOKtz0UhTjHrG6Ofx06wzY+/VS2k2yN69zwh36KCTPuNlplxzHAn5kmU8zJMHparQG/XGjn+esFvlqt2urTpYaZH0iqg7CoM+2pleZTpPcfpgP6Usxok61eDgSEUOqzf1R9RoV2ZTQ340RTnTaJiNYtW/4QYu6Au8qNl21Uatwg5qNjha94dzWwy/xGWuqBftBoVWR2kTbueqvu3r3OCmIoKjkbN2cMt0rovbdNNDrzrZRz8DRp9t7096T1DvDit3GeSeTshDHulPM6wIKQ+kDQXVp0Zz+DBPxO0sh43wXH+oV7xmlLc8E3tj5hdiY4zznglXitA7vmieYcz9mVSWg3tQPjexXvEfh3shC2ixpiyPNRW/gizXateofG2VKzUul/4b4eFaRHLCJ+bTa/2Mz9C6ZOaDOzvQan37BWQ8g9Z42n1Wy3PbxhlfgKT4Eqe0x3U0g0MW3YAjDymr06SJo6g2ShKUaDWJqEcHYOwW4EOR8lTaTqbNtDO8tPbA7d/R68K+UDmlM73mf8ihx/iYs/L7dgFG0sTlAMR+v++x336P3XWH//j7n/74h89OP/3k448+/ODk+P2j6WT0+989fPDeMPAPD/b3BrvvvvP2b3bu97e3el630/61e+/urzbf2njzzhuv/3L99lprteG8In728sqNa/Wf1KqVcqm4VMjnTIO1PNELuWyEMt8Q29trRIsIQHQBCCUH1LssI3moxPhlSReSR1ckXS3pLiSNOt9km2st7gkuv+4KPjeGAx/jf3VFwOVzNX5bjfMNRdRA2DY0uLdy3OXSCLkne58fx17Yhb2kWumIzrSy1mJJpYphFSO5Kk4TY/WuoQbmqreRmKxUo2llzvGiidwd+F7Xsu1AYayjbMmljiwqW/yEfGZPeNL6Kv7nvM5GYXN5IibRA1/mIijFOS+OH8lrTXlLdOWtL/63giVPZUt0PdkUMLazt5jAkAWnLnj8HYPz4vm3l5EoRZac+neMhrTERZjAz8YMvsFDrM+2yZcnc5eNQMjZwNc0ZyPrKXPXm4E0Q+J8lXF+ekicWcZZqIfCplR5Yfp8frwiZyO+1kL01ePgAZ/LXCMcjY/pG01j0e3quB340u1i4EbpWr3k5+uQj0Is4oTCMPDlujiVN0RbCwDglIOTfV+ppGryRkeycJxqyXWvS35xLw672kGyJQb+GXv1/JvkNW49e5W9xgLyQ97sICkNL/YnR/Ll0JqgPo+4b9nSDRC+QPjTgLIk6vLWN5jOVjMqLaztinQmTCsvOiXum1YuoGwB4D38ifYmGHWkS5GU0fYm9w2LZWKYJZWg0SU7IHJOZ5tYOVLtbFt2YOvf/3HJSn0qOLJ0wVYdwMInPc8LXdPS5NAt7k27Fxy8ZLSQOpha+3E/TYpFOjE0SpTO7YyVc9C5wEyYURBlcYVLtst9MRWBQA25uz6tjWKt8ruzL3YGQ19lO62Sg0uU5t/RlGQ22BlhdlCDvaaVpVXRW4pekNtX2P2MLcivOJ4kLOdQKVuJoQaFzpNAvtsMhBw1hU1+rrWSElu2D8IOerWH7U70IsHrvBdH8/PZKE5cNz71wuMN9EUs+pNY7PublnJ+z/+b9QXNfZ3tGDsHbZgyWTsRxuNB4hqP94f+WZ0x/vjAf2oaZidsB8kr4PlnnDFXoSahBBLBiSBLeyBKSt46cxmbKW5eAYoezw2msFKGGWw8NzVW1xM11EQuM8HJa46bSeeBlTQ209KrqXQJnDpxvmQ4SJhi6l/CKMBupeCW3LK7bNZMhJSgp0C+hGzZYM+WjZphJbC5p+C5MUvKrnWmLO2lkjNIEjZbYPCcxC4Ywnx64Yc/rOBw6D9bZrCv/iHRph+qcOUYNYTzxOMTqr+/BsdxGNDuwW6iVvEY0hB3mTTFXXi8tCwrYtqWVdEm/B7h9zS+RHgRlW/cNJBs2nTjUGAjRsf4zDJ0r+XIJJ+fnx/49tfW88BGLz3AO/RluYnDreDch9wWvSHgLTkbR+QHO/RJt+j0xwH6MjMIkb4sw0I5tQCJntKhfoPSGLUWCTUEjK1jFsigSZP6J4Hq17pk22JDLjW0zUKDJloP4uviF2rzQa9XnEf0KcM3tu9rxAKJyQIdpOIyPB8LsMYh1zWyj17Wh0XF0sgUe36+MVVvxUqZjJaVc6q1iizfhkE8NK7epj2n4BSDQDuvqEepAOauyyo8alwIZaqA6IDVJ1/wPIKrJPofMjOYsz3xZ2yd5LSyVARb1px+hNNN61eBiDuZcok2wWpq478aLdLKlxF3bAnz83+Lv9gXftg76PSj+mPWGRqVBfFVQL7XXGuVrqI1BcdxqfbjCjpepdriq0DTGdOpgC8VnKo37tFRKe4n5jtN9TXUN74vcIKYDr246OTQPjafBCQFl3fVXvZCIeOCEB3TynhcfyujjJTSyYzl+5fJ4wXZoxeXQee2vkNgKbTXolY+sORHqMxMhDLCY14XG4L+lPIWvSGStGgLlD+qjppmNub+CMUOg70w7sV0RR1HadjSmeQnzUsm0RcGigeGaDlytsvDgIe4mhoD37YtdCO+/Aj3VBHRUbCr17M7VFeVKKYSZ7ipBJYs4mA6iqbCxgkiaQfS0Scf82nbMCuORSxV3/YgDPMNtF2fPnhOmyKa0hX6iG7QU6Xbg7sqOmTN8gR6eQpYxRKBw9Y3or9xTBf0h2ETkbgWX4/5mzG24Ic4PfKN8W9DHFV0InGV6sgChSD0iQpgSAuWHRLULUDefNxMHhadHxD1fNrUwiVlFZ7t+XI3E1H9RIPPmtJ86Q6YtHhjb+hn+1SO2H2E10VVWaTNpXngp+lR+n1StbKEaTUg6gxJ+2tx2mTn0AMLMX0h/j1rx6cFAAAAAAEAAwAJAAoAFQAH//8AD3janVp7cBzFmZ+e98zO7s7s7OzsQ/t+SvuSdlePlWTtyJatt2XZ+EFABts8grMYOwbMwwcEDAmX8yW5kORIcknuKkdyV0mIbdlSIJdwVU5Irk4+KmXIQYAKf+QwULqE1FUCAa2uu2dWko19oc5lTc/0dPfO/L5f/76vvx6CIYjGYeoXjIOgCI6oEpPEZuJL3384u+uHhB1sJTxELzh9Whsa4vPcj8AGgiQi4CqCJwDYYDhp0j7n99fic53scUoZnQf52Rp3nCSJ2tKrS+eKS68uuqrFRVB85bVXX5PfPqdUi+XXzr/W0R4w3H77XB127YzP1Tsp9nidUmqovyHUawbJHa/DQby1rP9c9lwxey4Lh8m2d1wNlKiC/9wOkuPcbDxWIDvTqa5yuTRAdlZS8ZiDxHWVru4BqlwKkZS7WTNAomtA/eL9j1BTSyx5X7y2o8yE/E63nWXIFq8r35+Ut12T7C8EOYpjKYbnMt3rY+P1jbGXOCWoeYIunncFPVpQ4ZZ+xTj+9HvG8d4Guv7eYxTbd20tQf2tyJM0y86HvL62vujoDqcq0zZVVjw851KkzNC1S49oLWiMFk0zx1qaJADxneU/gV2Mm9CIPQj1uZo+pT+pU8T88oVTMpiE5e9OOa3Sjss/nJJweeGUDZZPkQohLj8zp4FJUd7KbCdqNVDMvpZF/zraZwKncKW3VoP4JZtoKBYcGtjFu6M+b8zNC1pU90XdvJ+XOIbhJJ5+qXlmPiWbhRzpJ15AT2nI1w8cHCDt7e16sSgWvF6/9bh+63H91uP6rcf1W4/rnycVI5TokCTRK6MndqIDbCiKsJXohU1E9EbE8jOGD71eomva5tXtRW9HgQ1npsPbXdvxO9ZqLr2qlOG7nrdetqSU5ZUzpbquWC4rZYSA4b7sGN7VQS6CJg4cFDpLg7iyihfiWIjUQRlAYmHo2CzvDvv0qMqTjTJl04JuLeS2kY1hwLsjPm9E5XKBj0baE14BHGHAIzZ/OOW71RlQpVWEb37vMU7kKJoTWUikx1fqn2hLSP5M4P2d1BOhNp9NUIManHjQBtSz0AYtRCvxdWSFEwnWgp21YGct2FkLdtaCnUWw60oQYR5EmAdlyQ4mghF4LzhPlk4SSnIeiKdYVorPA9spbVpCIFvT9zyGtQkunL4nWNT6dB0211D72TruABFdmakIuYvxi5ZCNFcpoGo0XalnjSPfvevzghr1Idq1+YHWNnnLrROtp/t2zuS+/pXNN29KUJ/f89UD/Y3CCjD/nIlxeu3au3dO7a84lt7NDO+D3BxeXqT2MVFiFGQQKj8gBpcvzDplMDFooYFL2SolXGJUBufJnJEtGaobTJQMBUwmSomSFPCivgFEyoAsowPsEkDMDDxFdiBmngrg+ffMKZ9Vus3yjFMBE4RUeBqkiW5CBCnDpkS6Qbdhk8CEAhsYIjrrVroVT/88kE4PBpjWbZ550HqC2UHUFmuuanVRqVaLxWx2Rl6UEfQIchN4l3mjObMDJ7oL8yB9sq6I8yA1V8ejtqJh5+p4XAYNfLIOR4ZCiobOWkM3zRMr0E1ZNPWzwFrXrGYZDgmq5g6x1L4NR/5+ZvC2nX26jeYl3lHecmisZ2ZDorT1lgMf3Vruu+VzV2V3TvarLE1SrI2zFYdmeru2VPylbfsP7N9WBh+75q/3lTyRmDcZhkLKxTLxUPeWcvfmvo7ywFWHpqbv35F3+sKqTfGqrhZVaIkHg+3rk12b+0vlddsOEdDKTsj+X0L2x4gHsE56DWggr4Jwn0W6+KGnApIXZfmZ0/CewrrmQeZU0GJ7CQrn2xjen2Tlswjjk2wQtZitB5v8LjXRi66SO9p0MFHkcX5JC3a+8VhTV+GZnWcYeKCO8XaBps+qLQr/3tdWOL2XV1pU1fQIcJZfC9lco/6NKBMG8QestRHn+vD64nrKJugVCb5JBVGzgghZkRFVK/Pgj4aDSKedBJAINLuJXovpveil7VZpM0s8NXrnSd5wK/pPiIpcIfueqQCiAiqVwmDbPAgYzudiIBajg28Wxta9LE3SRBGSE4nBzKKCjod2z0BuYiaeze6eqRZNbShVO9p3Q72123RQ0X9SR+PF8ICeOhEDHhqOWQi+WS+MSeterqNxvUVITaQZ1+2eyaKhszNYi1no2lOpzk6WXXHe5c6KyUerhsYizJkM9ZRLXd1UTW4J+MOOvs9NDx+ezg/c/u1bjno6NlfX7RntkHhJoLnA+h03VfZ86qrUN48P3bA+fPWWwdvWeSUJypj0kdqm5KabBicOjiU3VbZ0BoLxIC/7nL6gPx5Uc9vvu+qsnq+1btq2fghy8SPQRhHq50Qn8TOswy1YBUxv/WvLS1+YRe4rbbEybbESlv+NDJO2DALLN1GH9DxpM+xFB3D4Xg8bon0knJgH5Kw6Rr3VgRgu2Ec6cvOAPSFMwuDqfHYRH0BxxpSDs5YwG1LY93rdHEBFI8zV1bEO6q06GuQ0GkRAo5ysw2GgKsBu+GD6P3ZNoAQVgDUFAJ6Z+oDDqQjJcL7+8V3FPV+8sXPw0ONXZ6eHOr0CS7rsznT/9t4j90eNmf7qjlpWQp7tHxSfYvclgy7j3lN3PPzje/pkf8zrUL2udDiaic59b+dDu7KJbJxXEfOvh6h+lbmVSMEo9IeY+eFaH7AFqojvVRQfVJEeVxHDq4j+1afBuwRBFE3MixbURQvqojUHihbUxXlSNEQ1uslWTQdoB+Qlc9I7BicPfcoxyUwgAYAc16s1i9nZ85bDq+IgQmx29KKes3XvmAP1na3jzkgaIJFh77WxxFr+ljz6StRFpVKWsmJku6mvckqLG0WHw49fs++vdmZKez933dRDBucOe30Rl/DEhr8Yqu3q9mmVHYPRdcamtA+qB01D9TgyuWPyoRN7b3/62PDGDaSNsyNRsXNLG7ft7N971Bh68MZ1rrYNHRDdGYju41BXskSFeBOj21bsqnXd1kWpEYieGoGQqWo0h7xdDqGbQ7DnsMJAzrx7eij7zSyZhaCehi2zFdqiOm0xGl/bcGlKDI3wjkZzzz5Af5Ymn6HBczSg6Zbiy6kx75vXOw46SIfwZgum84ylLoc+3pSV0itZk9pIE3Aca8To3LP1O/EYqeLL9dSYw/tmnXDIDtJJOVqEN+stJqeRlGBNmTE9HRuPrmGwdjHPSS3dhW3BUY+nfUsnQ5sOThs3jBYlzsZSJMXZunYcMm771sd7+w99Y9/+L1yff4K6+8i6awdiJEmmo+N37Shofo1z+Fx21SnZfF514J75e27/wSc2Dh3+yi71wccKEzd2I++VXP4T+QhzF4yfP4WwP+mRkVRgiQhYjgqVGLiA5bECFnEDEP2T7W3J+eXnDJcMQ4ykuNg17E8tto9EJuQRFAwvlmoQuezZ8tumGpTPIjFQusTFOmzZnlqsW21R0Jst1dbEAKaP10xs2LUxG5TgpvJirGjyEZrhWU4LtQaSlYjj57xNYFzOn/NqxAvDXf5+WUaxwf3xkVvH4usTEk8xTlV3MIJN8Jane/dyil9NRN5/i7fxNA0PlBZJqH6Fm9n9yR2tdqekBgjIU4gUdYa5m1CJ7cRBrK4biafJA4RIhCEM26cjEA1D62rPTY9MLvYPR3KLXU6mayQ14UNTuHZ+QUZgwEm8UH6t9Mrb5187h6DwTI/0Ty7WYfuu3GLdaTR7IDzO+xcQJLU1mDTZQa36+CvjslYrtWjJo1FnBE86FEzroqing6G0R3A1MWrUL0UrMXzLkCeXCMAlAClKvOJPtmzsJTm/j/73lhQaIdXSkvQJgi/5Xscqch9Ecc/MwztaaV4QbbJXibRwPHfTwX0BL1zVdzY+Tz1K/YwYgCv764AHz33NlR9GOjrMQ6INR2QVTAyXa/PL7yDi1SwFheWvz6BbNW4Knhp2pwtMTAVoZztV5jg032XM0mcMOzzJl7lAgCvnacRso4KovQv9xK6IDLvtaksaNlgmne0c1TP2krTtgqZd30O90T/SFln/Ys/YNS9GpggzzKjhKGPxBaTGkNXlBURpHcauKHpVYKW8kIX/s80DMnAajyuNvVSXNG3bhToavJ96o46G71n/Yr1nLHLNi3X4E14z4qiZ4Yb8UyTalk7EPR4z8E2lWWhUj66HKG0NI7phSFLpwkdT0KGxQSW1EoIMkGollU47KOuKelR1fiLeUpp5YHP3voBLH+x6a8PBrYXKx544dOvje3NytCPSUSwlw4nKtZ+YaB0OA1lRGo0bZ9qHi/qN13SMFPVt102/EWn1CsfuHL9xIEDdHg8ndhY337UtF/S4CqF4gRTJ6Lqr+wYObu9IGldXogM9ZZ9vIrfu+lRyZv3kPVflBT7aePvamyM9o5mrbwp3jyzt7q2RvC/fmtEGNwTbB5A2PQ5n3DeYQ0SJ+DvEjdlaBbSplvaoTVFSLVFSLbVS58E7hh6yIbdsQ57ChnyGDbsLG7onEgZKU8D1qwwjjrn8WGKTbwK7WbyuBEUrSWGGjtjHnmrz5VFjQ6ivNMerdGivi7MXeLJxygfSGUpXl+lgv8G7Ish18t7CaPvA0SF4iZfknGpWD3929CP3TkR9zVlEOid3DyV2bV/6dLOG6YGzk0ZTdOk346Prbnp0D1Knh5f/BKaZIqERUeJbZr4mPhW/LU55rEjbY+GEr1Vc4mniseaUxwLW8zR5CK7kNRNNzeqlWXe1JuwahPKMGDZgz/A8GJj1yaMYwxcWs5antKIU7CNP+FCj03WzFYTup9nLZn1UJFiIy5DEYOBSbNRcX28W/a2gQx3jTCw40N7b1lqFfxZvjkLeVIhTWFOkWhdo7QAdhgtMwnjzOfwCHVaY0IECXQmXOEzoeJpMw7WcZL2nZNFKsoCQLCAkRCW/J58nEAQmpTwxG5MZbdmkNOkE17agCMNYuA7B/q/06yYiMGywrW3ttZqvQSUNLkMjYGYPobBzAHg81FFejfkDca+TbRy7FC5wFe/yxby+mCbYnY2nwAG7zY+oQ3F2Afy+Yf8god7/BbhTtAsUDC8EySs3nmokFc2aiWAAIqoR0yu5wNtwLvDyub8mSwiI0qwob8J4WLwwc3+bzJe+fO7vA5b3ffBZzadinoOR4xYQwnYOuGSkDGi+p2SU0Eh70fHgVrBpjUqsyAdiv2qxX7WWO1g9QiEPPA2FSmbuD2cBcQIQi4gI/fzcFpSV2TKQtoZds2r63SWrKgxQ+mnwDpQxGa5wxscSSEnsg2MDm/I9o/kJ3xq2IDfTjPKrVv5QqTazpkiLCHQSODGO5Gi2Pj42iEdz1C8erkkn5FL+jEBdSbE0U7F0i3DMc6Zwqbw7N1SoHt6IwgU9qnKe3IZC9fYVHWNdLbonKHMTnxntuXqoXc5Pjw8ndt45Gl5VtHj1EkX7YA11DIZwFCXY+CPbp/zFwUzHUJsKpW6i6RWg1UvEPLa607Q6OlgO4lLLWn7hUgZASwdCNrRyM/0EiglMt4E9Brw/Z7kKrP1ifqzNlxhtmgtFAyu+opmDtCwUOGG6C1t9TR+v2Sn74RyG9uccxgrQX5r8Mw7jIjAhiNcjf4EyBa9CFFUiTfwc49hSawUZF2hVQMoOUhJI8SDFgTYKtJIgZC1hQxaoIUs8Q9YaK2SBGkJLq1BRBKIbZXTdCFI3WsW5XbCVG+HqfooUUa5yzklMHoTm9M0DcNI5Fp8H5AlmkjBnwIwFazONgBTT+hc44URdZuvOMQZ1OllnJs3Y6TJhMldZSRXihRb1au/h7378tn880FU9/J3DsOz+XmBg/9ToLUPRQG3/1Mj+oQj4zYEfPDK+/r7Zj8NyDJZHRx/cW61c9+Dk2IN7qpXdDyL0Hm88Rj0P0Wsj1hEnEHqnobxFu0SLa6LFNbGpg6KFj4iDEy2LIMkiSLI4p5tFwGQRdgKhiV2dUZpph2v5M6mxwKg8VYWnFjS1mhl6rk18m2mAObNbCvWDYYrZk0FdVwCq1VZCSsvDXIZ25nRv4sYpHjNgfL687292Z4YGjcQa/rm1gItrnZiczu/9y52Z72nlHUZkwNiUHrpnw8DV3X7wxp0/fGhYjlXijYGmatNvQBpSFCTk3W0DrdrEsSfv2PiJG/rV1g0djS9v29V/w1FzhpPfwpnGR3Dcd7ATpJwWpE4LSWcTWqeFuRNB6yIMFXljKM4EwpjwQ8SThpAdSzm1yKiGZi6WWeyWs6sR3oksbijWV1t6LQW9ZEXKXQk0lvwWyQo8rwcTmq+9szd+6UxNDvZWg/ZoIijRFKD2ekKKIAi8uzDRvfT9D87Vh7qG0k6KF0XBEYCYTC8vkucgJqNANmOa4nhtfGr8/vEnx5k12wl/sLYR8CwdRMk/9ZJtBry9AF42wuaeAt5NQKJnbSmgZT2atYGnwB/wZpeIwhvJwCEPvEzB8WrSkxIpFV7pFt9StijXKwcVytw6+BXK7495LphkXdk0sLYMZmBMuHbLYE18aCS7C6/UFfGtOqHISkShHJS1bfArvGcwxnguNGm8smGA8in/nz0D8lx594Ob23dubPeINNoTyNZ29LQNlQJpY8v2aSPduvXerYmR3laNo2AkJLJCrGu02Ga0ahlj6/ZtRho4NtYhS3SfOxFW/TIXiARc8a5kqpIJx7IDO/o794zmJJcmS06PrPhkzuPzqPH2lnRnJhJr678KxVPR5d+St9LfJXqJRzHDWwklnreslresmbesmbe0N28xP4+ILun2/GJ8JGhf1Ec65gF9gjOlcwFRu2zlBxfO4tQrHHqxDtvqhm5frOsjHOpwss5ZsumXF5pOib58HuHiLIynmbEib+XlSGtB33SDEbzP6UI7CX/RDNheR2ltl/P17mE90eLmGYGhrwnGZIfAJscPbyYdZmrgBQ62ogUJnuAUTEOcuU4QBcbhXV5GGFG/ZYpkCnybIAiOTJJfIyzsqJchdoPER3HGqjgooygzGwplnSgFI1Gd2cERObvY1zniRknU5KRgJlEXFkswCC298poLbQyUiggcO2zamV2s9xmdI0k3zpvi9jhvivMviGElj6aszbh41mTtrgwa9e2QB4ZJOoqaGsU1UFwZN2ou4H//S6splFVEXMGockX4CBMvdhvGa9bEiyGbeLGD9H8S+83V0MnwwBSGaX9pv2P/zMx+BxXYjBJ56ztQtH4yGdgGUTD0GyZHJgZGOkay2UhPew/ZM0UEFpMjNOKaZnKtVDo7Uy3iZTPiHMIV50LQdjcG98QNeKhQfXUsokfuIW1UT3KKSAYW68kRjcZk1CwylkoyypOaw5pfVnxIsKOri6TohzAXuHGtPZTwFewBftxMi5Ebgjo89+kRN9codg17ki0ax/Koc6i16Bm+oRaiCmvN9X+wHYDmJltj+cr2XjMAsuNjaBeC+uFK3BuG0a4tjfQ7jfQ7zaP1B16hpGW8FAHvnjE9YdhSlLClKLB8B/tOdIIkJdx0pmHLQ4QRQwQ1P5q2Mb5RuMRgVrcikFNsrlFWBN3cihCsDo4E3olY3YBAfS63/7BqMxygdXWv7kR8lXMFNT2osJNfxAEu5zbtoBdH2gfu3ci5w9C5uoSVuPfI9s39Nz+6l4w1HejS/0xdtyG5azt5R7MGoRiDq4d7IYo5YDf35OPLMCJDy8Qwj47JMAiZJyHgsdDQrNK9unjEpcsqFXjf6IYn3TB2VkBaBhkGxDKwYl0MJGIgik5rUZCIggiujYBEBKSd4M4oiKLkuaBoI9EI9Kzw6oIhQLGPol0PdIXsFUXjS7BjNDMatflHbWYYgz6nQf+I7AyOj7Pmf4CiZNM68BouRk4TUSAz+Ids8IdWxvCa6xE43Swnyq18YLIaQeuq3q1anyzdC0iKbCzQdn8mFMr4HHTjHM0AXg3rwbgq0A2aeo8U1WhADykc9XVaECXu/X+yOXiK5h0itVNyCRTkPQkPwpJfksj/EiSeInkbsksnXMsfg3bZCDpMuwzDYGMdBKEHJYJbe0A3KpMFkIqCVASkwiAVAqkgSLeADA1aKdDbB/p6QV8e9OeAHNHApGwluFBpiJD+cgSOIDutalQaEgocUbVzcBS3Q7DX5Cn5Nvl+mZYNl2dELo8mR3s/mwM5dC+HYiBZ9YzcnDuSIzfCWn0Ce5fnEeYzZ2u1BYi5aZmiGd0QyB5gZf2CTWIEB0edclhGP0VL5u8Y+Ie25ACFf8QFfySV68qRJKQqbf4MtNjz0Fwz2evQL0HvtHvG3BxgV0xHpTmqacVmPvgiK645ZY7RTOOPlF3PhMJtPon6F5J8krL7W0PhNLxqvAu1DXqvlhh0Sy+S5LOk4IJzLuziyV+S4AVSUKN+bxBZmnM7V+1MHheEpcOrVne6OcEGjc7ZodEFARrdDuMqKH1L3uYVyYtoZsI11VHIgARxyGRAALK+E82qAGgNAC9O63hBytHlINMC8KOQtNcPfD2w7POB8KhPVEfFcXqKGLfSKTU4LbLmhEATA21Cr21kJUkQglHKFKRuNZWCuFWs3Acoqzif7nFzZPkutqPkjygke1SQqcaPeTkRCsXcAgMA9Q6rxCItCYVtnJYVRnI7QJV2idS1mtfBULzTvlQgX1BtDFJ1tHokqDmcq7UREmF9GUSQh2ZZgZJGiNqrC1BdofecFShDQhtj/lcXrH2AldQomG6mQhtP0gtW5rNxAqLY1ngVHCZ+TQSIIPb2Nr2FkM+jnYhTNgOee+Xz/gVLijnOZEq3uvIV4mHWoSuPMnbVpyq6COiHbd6E35fQbZ8JVwp53zlO5LHxgPpAICKzrByB7/P08h/BceoLOJdQwjtjhHuevHdODMV9E4wTvtNCbQGHCPAxzqA6w4lfDFZfZtGuXPpp5HHBlwlHMpAv3kwknEF7ThdfU5FILmCzBXKRWB6V+aVM1KyIRvNQafx5iMyX4FMegMjYiFbzGVn0ZRT6AEeg4AyGD5j9VwSTYFAT+OHMDz5WQT9QHOgvoL9bh4uFjfAP2fJT1BGqwNwF8e4m4jiWZ2Oe0jBRKy+gtz3Nxgx06a2V/Qv4E52L9m2sj0G5y9Ri0j1h0+Neb8xjY+26/ElGcvlcskcETEO/zA3NRtPD9/kjLpZ1RfyhMrTXAi9yNLJXY/EKN5D2gsbrlMj8iNAIHSMjM0QRx2/wxFsswqfWLaJY6Wfu27TdHdR8URfNkjO0XQ1pMFiimbftTp7m7KqdvdfuFODwbjvC6NPUTeSXmTvg+K1EEmdLmEBqWIYg1TBIZ5iAga+9SNRKaylBNRM5l9R4NPIhVtZdLq+T1UV3VPdG3QJofPKiuvYU9Ugz8QD+o3nW6Li4TpaJ/wVEizVvAAAAAAEAAAAGOuF97cIBXw889QAZCAAAAAAAu+t8zAAAAADXSXdP+/r9gAnsCDYAAAAJAAIAAAAAAAB42mNgZGBgY/jHwHiEa8HvX78WcL5hAIogA+aZAKe5B5YAAAB42u3WP2vCQBjH8Z9JdNTR2aBL5wYc3Dt3tCiI+AYcfAkFoasgGaRDV+1ccHVycariG+ib6OC/QQw52yNIIPL9jA93z13uz3PxijrLrZQpjqfprXMWNrfL6fnXc7kzPRnjPyoJSJn7rVaifl29WN2FR3Ui/X7VtrrjfdWM+RrmeOrrtlBg+f3huc6u9Zp4vI9IntBYw3oKL8eLzaVut2emuTvLaF63omerffxUJZZ3EI/91aaw/b/9sc1hviPr9ZzIz3+Z99B9l09lSN/hXANANuvXTg+nN6+quZPX2Pi2NDVM9P6XlcvMP2WgN04DAAAAAAAAAAAAAAAAAAAAAOB+7AHotCI6AAB42h3TTYgcRRjG8appo7JJsCGQ4BD6PKc+CB496E092AjLNiM0EQaCMHqbwQ/6oLeFOfRBL32TeNGDF8klCdIFQgliiJjVmCXRJMa4YT8g0V1B8PFf7xx+FDVVT71vdbdz6XfsnPPuXubcU6PX3Yab6cht+JGuY64tHOs2FvoZJ+4ElmZrM51+w95mYjJb1wjr//7Fxp3EuT52DcmPXOMH7WDQAUY9cE3WaNfNXKNDnLmzbsbp5zDXazjW21joFaz0Fi70IS7N1uY3bbwyO53HizYe9BkGfYFRF9yM2krc0PtY63ls3Gmc6xM/8hP9haXZaw8H3cagRxh104+odtvnVHiALRbs2sfS7PU3DjrEYEY99gW79v2EXTcw14841ndY6HucaBdLs9I32GoLO93HwZ3E4J7E6Nb8hC4+wlrvYuOe9RXJNzGn8orkPSyorfKVO4Ut9VfUdsdX2bo7gzwXnLuX/dS6nlrXU+t6al1PreupdT21rueccgtzXcOxvsVCX2Ory9ixd07CIV7UH35hyQtLXljywpIXlryw5IUlL23l0lYubeXSVi5t5dJWLm1ly/wRBv2DkdtuuY1tv0nCAZZmRw2b5BzhYONgxiQ5D/2KXn7CXHdxrN+x4LZX3H8at/oVO/pdcf+nMLjjmO5/xYkV1noOG3fWd5y+h6XZawcHbruzczvO3fYd5973Pec+wNwcs7Ln3IfY8vR79t7zPZnH/cDKu5hWDqzcxcKc2L+lmaod2LuHHf0OfIlrOLgTGMyYpOY3sVaNjXvGB/J3MCczkL+PhTnhTQvkJyubSfmB/DTu3ROY8gP5T2PKD3YngXyejeVH8u9gzpsQyf8TC3qJ5K9haVb2b2v/pvcnWv3R8qPlR7vzSP47WOs9JJ/3eKYPsnVubCtb525fzWpmzmc1z+IGlmblTmOv6zjoKwy6gjGN2fUCWTP3RtZQ7VXM9SmOdQELfY6VvsRWl7DTD1lDJS9hrRez9EVsZ+mLSBZmpVtZ+iKSnX75H+hsELV42u3CPw7BUADA4ed/aFHVmuwSB3ACicnCBRyAa3ADwmo3iN0kLtAjOIBEwiIh1YgXfW0a0oH88n1CiG2cEmZkThTJgSzVl+zxqfQ8WKatcPJk1365juT4vbxQmLoK9VA7l2a86Jq+khW7Aa6u0thTHincngzNZ/awfFeZmE2lc/XyYg1/2AKIkWM5dsPuSTYhDnGotQAAAAAAAAAAAAAAAAAAAAAA+Bd3UfpaEwAAAAABAAAbKgBrAAUAeAADAAIAEAAvAIcAABI2JOsAAgABeNpjYGBgZIAADSBmSsnJS4ey9Yoh7DAQ27EoMUlHwbEoN09HwbmyKEdHwT01PxtMFgHJolQg2yM1Ccj2SSzJI001AAiuIRsAeNrtWd1uG8cVHtuy5TiRERRIqgAtMC3aWEpZynHQJLWvaIoSmVCksKSk+CpY7g7JsZe7i/0Rw1wURW/6GC16F/SmT9CHaN6gF32EouhVv3NmdrmkJMMJkCIBBInkmdkz5+c7f7tYIcSvb/5cCHELH3HzTfpm+oa4zyuib4r7G3+z9C3xi42/W3qjwnNbbG/809J3Kvub4nzjv5a+K967/TtLvybk5h8sfe/mn0v+18Xp5l8s/YZ4b/M/lt66f+duYed98Ql4brCt4sbdt3csfUNs/vihpW+Kze3fW/qW2N7+o6U3Kjy3xRvbf7L0ncr+pniy/VdL3xVvvb1n6dfEm9v/svS9G8cl/+viV9v/tvQb4q13fmbprc1b73xo6fvil+C5JW5svAbjfnQ7trTB2dAGZ0MbnA29UeExOBv6TmXf4Gxog7OhDc6GNjgb2uBsaIOzobfub8vfWtrg/JWQ4pF4KN4XH4M6Elp4IhGRSPEZiwx7TVCJiPnbxY4GFYo6rjREgD8pHOxNxBTXUl4p/Cpwn+PbB+eWaIMaYUeJOTj6kKYgYygWTEnRheQF5OasMQA1YUskPhF4Fjhb6JClzQ/FB6DeLVcfiRrrdyEhBq+EXhd6SIYnXljeT7CaYpeu5rAvLf0ZYl+zD8GV9owZBymeYj3CFdp1GYVVH42cyHoqWUuOqx77W6A7x9mEd3Jw+YyaxP6U945EBzYROprPhYzrEz6vmEOJGXQSyj5/S2tRwSt5P+WYathSRG/pB13PYIXGyRQoNNkbzZ7o0g8XnxlOGAuNPy7rkDbWGhJJqgs+krXAag4q4zik8G8EOmCbEsaC/NX4nlikjNSMfTI6Q/bIY0tD1pJynDoclTF2KB9zRjBlucrGQrNPBouUsyKFVNfmK0UstvuFlhnkBIxPbK0MsTNjrUZmykgtLSCNMftiaqPA1tgecNZQJkxt5pJVM/C60J/xKuRYF3ltMDNaTBxD61fE2I6Yc2lx1SNC7Qs+Z7x+gXWda7cazQcsbcYSFoxDbqu0ineRfaHNZPLfxCXhbChyVHGsKXPj0htj48TypFh9aaVn8MJE6LyMkss5QhUwW/Gr6DweLHFZv2f117m7TDhWdOViv3p8wetTmzlF5n8IKY/QOa7O9Ix1+pyJpOVFGYNlZV7skxOb13HJTZlrIh6CX3Hu/H/67b3rjvuD6bhdWOKJHa6yXXtdikPOiogty/BH/eqx2MOfz9jSydmF7KnbnNsDveAcmnAWUWwW2HVhu8G4kGpkBmwDWTBma02fM7Iuy9GU8zxm3w0KxTmK6jPWYTrNgpE2yGRltAvuoi94tndTldcYA+KLbVZU+3TMuIa2Pxgpyq5d25MVdxTNHhrrRmxHEeX1iGX2hMmf5MLOuPSh9kqdwEwFnzHN7PQx9Wn01ko96x6YLjpnnDyup8swm1tPNVdawDVlKv8i9nTGTJYd8O+uZPDl0o0N3xbban2Y6S7tfM44ct7KnFz3YDkV1+16UskB8sT4Yu4Wil6ZlHcePs/ekPuIe6WnJvfclawy/SCy38YrQ+dcL6Y/+TzHtO0tRg5xBtz9r85R08VDG5ml9KJCdOWuYsr9Tlucqatvcb9U1ofiDqNAeTWraxwZl2m/vL9a73PrlbCz1hcU9+k531Fojj5F1cUeITQBR3Ftz8r8fK137trqXXaL5d1AYc03mU6vOA3kT9ZkdAsZ8qdlNj/HnolTkTXm7iSwU2SZ3S+bcEVWXj3lKHLHZeWklXsRE2+TBcrqMh07tHGvsc+JnT7FfYW5L5rYOBd5bPIqtvc7RkPE990u+1lkiluZ8uv97DuIRYmQy74Tbtr2et/WqmfvtUO2tTozNd+Np5yb1sarYwt6sDrnEe3dCkZ+5QmhWg+vLK/yVFNwX97damvdrcB+/XTATwV6ze/CrmTlTs/4sJxERQxr5dMZPYUVa1XJkJifvwLOt2llwhqrR2yLspMqL2NZ7SUmhns24ilXSVDaoFeeVL45qrWV549obdKs5vQSiTnjOPuWcSymQc5PlwYZVbHA52/SucTlOTi8yuzIXtKPTef32YNi4j1e6eLmbuyc6cvuukOeEcWUqT6f6bVpXO0pq6dS7hUmViPr9+Uz170ioknpfcpZGrJ0U0UXn3y/bQYU860tWny1Lw6wOsO0dHingz2JLurgyilW+9jdx84DcAzs9QccqTOeQ23wnfCMMzIcfPewfsY97oDncI9Xn4K/B1l0tiU+Yx0tSBswp8Oyj7DbxW/L8tGJJnZOsCb6kLug0dfDKfMM0bEz0Vg6xL4sPVy1qsMaC8uOsHIgv22vNiC7w/LIftJ/wHSvtPPAWtpgjEgyyWzCoi6vaPcEv8fgG7D+BvtsrO2xDwe4bnxpsQWkuW59NXyEz6m9QjEi+7r4W3rVYAzabM0SvyZ+j2E5yT/E1SFPiD5O7rOnA0avZTEjb7u8WnplItVkbwhVwmAf9BE+hyV2Dn8bW5yKtFXszvj6ksv417DfTUauzysTjSavhhwrulqzsXTYj3WtZ5yJLeZqsMeDMkMOOHuN9UV2Gh39iiVGH8W2akuR1fIlNWKkFNdPbKQv4kKoNxgTsmtQar5KMmrzK/no4fsfyyPtJVEajTPZjJI4StxMR2FdNoJAOnoyzVLpqFQl58qvb7XVKFFz2Y9VOFzESnbdRZRnMogm2pNeFC8SOiFJ8sMP5Lv081FNOm4QT2XbDb3Ie4HdT6JpKNu5n5Ke4VSnMqjKGUeJfKpHgfbcQFqN4ImgVKZRnnhKkrlzN1EyD32VyGyq5FFnKLvaU2GqnshUKalmI+X7ypeB2ZW+Sr1Ex+Qe6/BV5uogrTfdQI8STTpcOYsgEHrcMIWURI/l2J3pYCHnOpvKNB9lgZJJBL06nMAosGZqhpOhDwCSUCVpXXYyOVZulicqlYmCFzqDDi+tyXTmAlfPjUHTkVkeZDqGyDCfqQScqcpYQCrjJEI0yFpID4JoLqcAV+pZ7HqZ1KHMCGtYhiPwMYSuaCxHesKCjaJMfZHhsH6h6tK6+SCVMzdcSC9HSI3dBF8IkBMXviQ6JUSVO5N5TGogcYKdVH8J9iyCQ+fkkisRgJnRRcnjTd0Ehqmk7qhJHrhJmVePC9WPKR9+cwqIKAQf1h99sAJ9lri+mrnJC/KDQ1pm5gSIx7TtRXA/1Cqtd3Nvx013EUV5mERRNs2yOH28t+dHXlqfFSfrOLCXLeJokrjxdLHnjpBnxArOIPfcdByFABxcS2VpHseBRuLQtbp8FuVAbCFzpFBGyUrbBISH0GaqJn2dxkhgE9A40bjqgUXh10UYVTLTWQZxowV7VaQjoELeRElBjElD7aLvyAM/97IapeM5ztboTKEA8ZlPtTetWDaHUh16QY7cX1ofhciUHb1ryqLCDgkvs9ZUEXIdcU+zRHsmIQsFnIeFrCeMwI6GFtQEtZKEKseP5mEQuf4qeq6BCpkFdxA+IvIsRhfwFblJPFMVxKuIoi8hdw07BURznUz1SGfUn7aGMHkcUbWQyRbqmhy5KWyNwrJTFEHYsbmgwvpcv9Cx8rVbj5LJHq32wPm57Sm7CC+nBdcAibm8CV7WvP5hObrE8TXB/DyCTwQNailAY2O4V9skQbnSKLe2jik4KRcP/AYECqeQ2EDGr8lxgqZHJYJCnMBnwhhYIaI4LqMRml1IoLjcqIs8e3UvyCA3TSNPu5QfqDO0rDBzTT/VAZDZIYkr3sqB7dRf77JFPndDE4dL+bjP0nYl3Wo23cj64nKgkadGN8lKzKSCBi4i8rBGvVyP6VcxIHEOh9IpFyxEj3Iq3pQ2bZbAwz04nipq0VGsTUe90lRT8FBpisYizUbMp9HsJT5SGeRJCGMUC/Aj9FC25bnysiLBlnmM5Pc1F95jk+JoY+eqMnDDKKOSMc1c2zI2mWIvpVOaByO1UrluxdGE1KcZkkkjROXkeRkAVG/tlhz0D4ZnDaclOwN57PRPO/utffmgMcD6QU2edYbt/slQgsNp9IbPZP9ANnrP5Ked3n5Ntj47dlqDgew7snN03O20sNfpNbsn+53eoXyKc70+5noHlQihw74khVZUpzUgYUctp9nGsvG00+0Mn9XkQWfYI5kHENqQxw1n2GmedBuOPD5xjvuDFtTvQ2yv0ztwoKV11OoNMXJ72JOtUyzkoN3odllV4wTWO2xfs3/8zOkctoey3e/ut7D5tAXLGk+7LaMKTjW7jc5RTe43jhqHLT7VhxSH2ax1Z+0Wb0FfA//NYaffIzea/d7QwbIGL51hefSsM2jVZMPpDAiQA6cP8QQnTvRZCM71WkYKQS1XIgIWWp8MWktb9luNLmQN6HCVub51/Vrg+rXA9WuB78VrgXv8uX418MN8NWCid/164Pr1wPXrgevXA+vd/PoVweorggKd69cE168Jrl8TfO9eE4h7/wM+nMa4AAB42mNgZgCD/xIMbQxYAAAliwGhAHja7ZZndFRlu4b3MwMIKUwCqQTYKIJiAEEpo1KGFkroZAOhl9B7itTQQSwUFXtDRVHHEjaoiDRRASuCCAgi2LugYi8593B7n3XWOmt9f/z1rWX0ynXtmgyL9+XZWCXYrl9gX2CPE3bcwN6/fcIJB445XuBd+Ah89G8fht+BD8FvwwfhA/BOeAe8Hd7meE6FwHGnGcgDwf+tArAeHAIVnUl4kznxeN6clMBupyMoAMVgLaiIe3fg2nq80Zw6gaWbq2RYtzpbAksUixWLFAsVCxTzFaWKeYq5ijmK2YpZipmKqxUlimJFkWKGYrpimmKqYopismKSYqJigmK8YpxirGKMokAxWjFKMVIxQjFcMUwxVDFEMVgxSJGvGKgYoOiv8BR5in6Kvoo+it6KXoqeih6K7opcRTdFV0UXRWdFjqKToqOig6K9op0iomiraKNorWiluEpxpeIKRVjRUtFC0VzRTHG54jJFU0UTxaWKxopGioaKbMUligaKixUXKeor6ikuVNRVXKA4X1FH4SpqK2opaiqyFDUUmYoMRboiTZGqSFFUV1RTJCuSFCFFVUWiIkERr4hTVFFUVpynqKSoqKigCCoCClM4f4eVK/5S/Kn4Q/G74jfFr4pfFD8rflL8qDir+EHxveI7xRnFacW3im8UXyu+Unyp+ELxueIzxaeKTxQfKz5SfKj4QHFKcVLxvuKE4j3FccUxxbuKo4ojisOKdxSHFG8rDioOKN5S7Fe8qXhD8briNcWrilcU+xR7FXsULyteUryo2K14QbFLsVOxQ7FdsU3xvGKr4jnFFsWzimcUTys2KzYpfMVGRZniKcWTiicUjyuiiscUjyoeUWxQPKx4SLFe8aDiAcX9inWK+xT3Ku5R3K24S3Gn4g7F7YrbFLcqblGsVdysuElxo2KNYrVilWKl4gbF9YrrFNcqViiuUSxXLFNo7DGNPaaxxzT2mMYe09hjGntMY49p7DGNPaaxxzT2mMYe09hjGntMY49p7DGNPVao0Pxjmn9M849p/jHNP6b5xzT/mOYf0/xjmn9M849p/jHNP6b5xzT/mOYf0/xjmn9M849p/jHNP6b5xzT/mOYf0/xjmn9M849p/jHNP6b5xzT/mOYf09hjGntMY49p2jFNO6ZpxzTtmKYd07RjmnZM045p2rEOm2KxJbDUr93Gxczs106FFvNokV/7SmghjxZQ8/3aCVApj+ZRc6k51Gy/Vjtoll+rAzSTupoq4bViHhVRhTw5w6/VHppOTaOm8pYp1GRqkl+zEzSRmkCNp8ZRY/2aHaExPCqgRlOjqJHUCGo4NYzPDeXREGowNYjKpwZSA6j+lEflUf2ovlQfqjfVi+pJ9aC6U7lUNz+rK9SV6uJndYM6Uzl+Vi7Uyc/qDnWkOlDtea0dn4tQbflcG6o11Yp3XkVdycevoMJUS6oF1Zwva0ZdzrdcRjWlmvBll1KN+VwjqiGVTV1CNaAupi7iq+tT9fjOC6m61AV89flUHT7nUrWpWlRNKouq4dfoCWVSGX6NXlA6lcaTqVQKT1anqlHJvJZEhXiyKpVIJfBaPBVHVeG1ytR5VCU/szdU0c/sA1WggjwZ4JFRzjlZOfXXuVvsTx79Qf1O/cZrv/LoF+pn6ifqRz8jDzrrZ/SDfuDR99R31BleO82jb6lvqK957SvqS578gvqc+oz6lLd8wqOPefQRjz6kPqBO8dpJ6n2ePEG9Rx2njvGWd3l0lDripw+ADvvp/aF3qEM8+TZ1kDpAvcVb9lNv8uQb1OvUa9SrvOUVah9P7qX2UC9TL1Ev8s7dPHqB2kXt5LUd1Hae3EY9T22lnqO28M5nefQM9TS1mdrkp7WFfD9tMLSRKqOeop6knqAep6LUY34a9mt7lG95hNrAaw9TD1HrqQepB6j7qXXUfXzZvXzLPdTdvHYXdSd1B3U7H7iNR7dSt1Bree1mvuUm6kZeW0OtplZRK6kbeOf1PLqOupZaQV1DLfdTR0LL/NRR0FJqiZ86FlpMLfJTPWihn4rN2Bb4qS2g+VQpH5/H5+ZSc/zUAmg2H59FzaSupkqoYqqIry7k4zOo6X7qaGgaXzaVd06hJlOTqInUBD43nhrH32wsHx9DFfDO0dQoaiQ1ghpODeOHHsrfbAg1mB96EF+dzx80kBrAX7c/f5DHt+RR/ai+VB8/JQL19lNiP6GXnxL7693TT1kC9fBTGkHdeUsu1c1PwVxgXXnUherMkzl+ynyok59yDdTRT1kAdfBTFkLt/Wo5UDsqQrWl2vjV8O+7teZRKz85H7qKutJPjv3VuIIK+8mdoZZ+8kCohZ88CGrOa82oy/3khtBlvLOpnxz7YE385NjavJRqzMcb8Sc0pLL5skuoBnzZxdRFVH2qnp8c+1O6kKrLd17Ad57Pl9XhW1yqNp+rRdWksqgaVKafNBTK8JOGQel+0nAojUqlUqjqVDU+kMwHkngyRFWlEqkE3hnPO+N4sgpVmTqPqsQ7K/LOCjwZpAKUUU6kPDTKjfFXaLT7Z6jA/QP9O/gN/Ipzv+Dcz+An8CM4i/M/gO9x7TscnwGnwbfgG5z/GnyFa1/i+AvwOfgMfFp1nPtJ1fHux+Aj8CH4AOdOwSfB++AEjt+Dj4Nj4F1wNHGSeySxqXsYfidxsnsosb77NjiIPpCY7b4F9oM3cf0NnHs9cYr7GvpV9CvofYkT3b2JE9w9iePdlxPHuS/h2Rfxvt3gBRAp34XvO8EOsD1hhrstodB9PqHI3ZpQ7D4HtoBncf4Z8DSubca1TTjng42gDDwVP9t9Mn6O+0T8PPfx+FI3Gj/ffQw8Ch4BG8DD4KH4Ru56+EHwAJ65H14XP8m9D30v+h5wN/ouvOtOvOsOvOt2nLsN3ApuAWvBzeAmPHcj3rcmrqe7Oq6XuypunLsy7iH3hrgN7rJgPXdpMOwusbC72FvoLYou9BZ4pd78aKkXX2rxpVmluaVzS6Olx0sj1SrFzfPmeHOjc7zZ3kxvVnSmtzWw3BkbWBZp5V0dLfEqlKSUFJcEz5ZYtMQ6lliTEgs4JUkldUqCCcVeoVcULfScwt6FCwvLCitcVVZ4qjDgFFrclvJdmwqzaufAkXmFiUk5M7xp3vToNG/q2CneRPyCE8LjvPHRcd7YcIE3JlrgjQ6P8kaGR3jDw0O9YdGh3pDwIG9wdJCXHx7oDcD9/cN5nhfN8/qF+3h9o328XuGeXk+c7xHO9bpHc71u4S5e12gXr3M4x+uED+/UTKpZp2YwKfYL9KyJ38TJsvZNsiJZp7LOZFVwssqydmUFq4VquDUCDUKZ1qFXpk3LXJC5OjMYytifEYhkNGiYE0rfn34y/XR6heqR9AaNc5y0pLQ6acHU2GdL65GXc85tO9JNm5/7rG5a3fo5oVQLpbqpgU6nU225E7Q6Zo4lQcHKuGezpbo5we045TgVHbM1Tl527pbKTt/cssq9B5fZirJ6/WLfI30GlVVaUeZ4gwYP3Gi2Kn+jBTrklaXk9hnE42UrVzq12ueW1eo30A+uW1erfX5u2cJYRyLnujzWDm7Jzx5WVFKUPTDS2kk+lXwmOZi6M2l/UiAUslCoPBSIhPDLh6q6VQOxb+VVg5GqTVvmhBLdxEDsW3liMC2SiDOxz3dRQu+8nFC8Gx/w2sb3ig9E4tt2yInEN2qS8/8+56bY5+RPzi4ehm/Dioqzz/2Po3wriR1mx87G/i8qxnHsv5Jzx072f/zibdDwInwV62Rx9n/1l2X/+/UPvzY6WCID25UHljoFgSVgMVgEFoIFYD4oBfPAXDAHzAazwExwNSgBxaAIzADTwTQwFUwBk8EkMBFMAOPBODAWjAEFYDQYBUaCEWA4GAaGgiFgMBgE8sFAMAD0Bx7IA/1AX9AH9Aa9QE/QA3QHuaAb6Aq6gM4gB3QCHUEH0B60AxHQFrQBrUErcBW4ElwBwqAlaAGag2bgcnAZaAqagEtBY9AINATZ4BLQAFwMLgL1QT1wIagLLgDngzrABbVBLVATZIEaIBNkgHSQBlJBCqgOqoFkkARCoCpIBAkgHsSBKqAyOA9UAhVBhXbl+B4EAWDAcQoM5+wv8Cf4A/wOfgO/gl/Az+An8CM4C34A34PvwBlwGnwLvgFfg6/Al+AL8Dn4DHwKPgEfg4/Ah+ADcAqcBO+DE+A9cBwcA++Co+AIOAzeAYfA2+AgOADeAvvBm+AN8Dp4DbwKXgH7wF6wB7wMXgIvgt3gBbAL7AQ7wHawDTwPtoLnwBbwLHgGPA02g03ABxtBGXgKPAmeAI+DKHgMPAoeARvAw+AhsB48CB4A94N14D5wL7gH3A3uAneCO8Dt4DZwK7gFrAU3g5vAjWANWA1WgZXgBnA9uA5cC1aAa8BysMwpaLfQsP4N69+w/g3r37D+DevfsP4N69+w/g3r37D+DevfsP4N69+w/g3r37D+DevfCgH2AMMeYNgDDHuAYQ8w7AGGPcCwBxj2AMMeYNgDDHuAYQ8w7AGGPcCwBxj2AMMeYNgDDHuAYQ8w7AGGPcCwBxj2AMMeYNgDDHuAYQ8w7AGGPcCwBxjWv2H9G9a/Ye0b1r5h7RvWvmHtG9a+Ye0b1r5h7RvW/r//Evyjr/x//wj+0ZdTVPR/BrPYV8bwYf8DV7sx3w==');
  font-style: normal;
  font-weight: normal;
}
@font-face {
  font-family: 'ArticulateBold CharBoldF6ADAFED';
  src: url('data:application/font-woff;base64,d09GRgABAAAAACB4ABIAAAAAPnQAAAAAAAAAAAAAAAAAAAAAAAAAAAAAAABMVFNIAAABlAAAADAAAADsYHn3YE9TLzIAAAHEAAAAQQAAAE6GQB94VkRNWAAAAggAAANrAAAF4G+fdyNjbWFwAAAFdAAAAKQAAAIkU7JVQmN2dCAAAAYYAAAAIAAAACAINQG8ZnBnbQAABjgAAAD8AAABU8mgsZtnYXNwAAAHNAAAAAwAAAAMAAcAB2dseWYAAAdAAAARqgAAGh7oyfZWaGRteAAAGOwAAAMQAAAOyFpjMdFoZWFkAAAb/AAAADEAAAA25FKW1mhoZWEAABwwAAAAHwAAACQG7ALmaG10eAAAHFAAAADUAAAC0pGWDKBrZXJuAAAdJAAAASgAAAIiEJIQbGxvY2EAAB5MAAAAmQAAAdIRhgwgbWF4cAAAHugAAAAdAAAAIAL2AZFuYW1lAAAfCAAAARoAAAHOVEaR8HBvc3QAACAkAAAAEwAAACD/nwAycHJlcAAAIDgAAAA+AAAAZ0XG3UV42mNgYHjBCAQMKEBSEk5JQgmIEJSQhAEGBBPEk4Trh4ugAoQNCKskGegEAMSaBy142mNgYLzDtIeBlYGB4QwQMjDKwek0JqAgEwMHMyuIYmlgYGBmQAIFlUXFDAoMCgpqTO/+6zF4MC9nuAcAtSEMUwAAAHjaHcxTYNANHEbh092qZdu2bdu2bdu2bds2561Vq4a2pRm5xd/3fv9z8VweIBnJ/g9XklwMF1zsH8lJLlOQwv6SkpTSFVeZilQyNantD2lII9M6piOtTE86mYH09puMZJCZyCgzk0lmIbP9IitZZDayyuxkkznILnOSw36Si5wyN7lkHse85LYk8pFH5ievLEA+WZD8shAF7AeFKSiLUEgWpbAsRhH7TnGKyhIUkyUpLktRQpampH2jjGNZSslylJblKWNfqUBZWZFyshLlZWUqyCpUtC9UpZKsRmVZnSqyBlXtMzWpJmtRXdZ2rEMNWZea9ol61JL1qS0bUEc2pK59pBH1ZGPqyyY0kE1pKJvRyBJpTmPZgiayJU1lK5lAa5rJNjSXbWkh29FStqeVxdOB1rIjbWQn2srOtLM4utBedqWD7EZH2Z1OsgedLZaedJG9HHvTVfahm8XQl+6yHz1kf3rKAfSSA+lt0QyijxxMXzmEfnIo/S2KYQyQwxkoRzBIjnQcxWCLZDRD5BiGyrEMk+MYbhGMZ4ScwEg5kVFyEqPlZMbYB6YwVk5lnJzGeDmdCfaeGUyUMx1nMUnOZrKcwxR7x1ymynlMk/OZLhcww96ykJlyEbPkYmbLJcyRS5lrb1jGPLmc+XKF40oWWDirWChXs0iuYbFcyxK5jqUWxnqWyQ0slxtZITex0kLZzCq5hdVyK2vkNtbK7fI1O1gnd7Je7mKD3M1GC2EPm+ReNst9bJH72SoPsM2COch2eYgd8jA75RF2WRBH2S2PsUcedzzBXnmSfRbIKfbL0xyQZzgoz3LIXnGOw/I8R+QFjsqLHJOXOG4vucwJeYWT8iqn5DX5guucljc4I29yVt7inLzNeQvgDhfkXS7Ke1yS97lsz3nAFfmQq/IR1+Rjrks3btgz3B09uCk9uSW9uG1P8eaO9OGu9OWe9OO+fMID88efh/Ipj+QzHkv97AkBuMsXeMiXeMpXjoF4mR9BeMtgfGQIvvI1fuZLKE9kGP4ynKfyDc/kW56bD+8IkO95IT/wUkbwyryJdIwiUEYTJGMIlrGEmBdxvJbxhMoEwmQi4ebJR97IT7yVn3knv/BefuWDefCNCPmdSPnDMYkoc+cn0fIXMfI3sfIPcfIv8ebGPxKkkWhu/wF3Bst3AHjaxdFNSkJhAIXhJwtHLSDB4GsSCSpkNWkSlZZCav/RsJulUdq/5UxaqdAKXMH14ibueTmc6QsHCxaTsmwps5Lsn7GsjGDNhoKikrJNFVu27di1Z9+BQ1U1R47VNZxoamk7debchUtXrt24dSdyr+PBo66eJ89e9A28evPuw6cv34Z+/BqFXMiH1bAex4lL6g7xfzxNg0lnEiW05s+knBk4gKcXAGIAaABuAIYAjACSAgMADAK6AAwC7gAMAAAADP8uAAx42j2PsU7DMBCG7ToU8gZIFpJPVjpUrtiZMiSRUJbQMPiWFqRWIn0HJAZYPPAsx2a2vBiCi4m63P333+nTf1EI10aRd/5Lyk+M8vcjivebb5ELtd9topDOmHqoSD7xsHBsrIGVcqYhVTRbb9EEE+4PwTTm5flAWZE6L44Bbw2J3g9cHz1Qifosj4h3zMkmTpY4AZlwmgmnRGDADx9duNaQWnX+wdNbpamsUAOYmsbO01hpQOSr5Tkp99fhes58yZmXaxZX/5SeGYzAEOZpsQIaQ9CBP0mOhSjFbPCn040q6ijLLq1KC3oyLFjgHFgxO3dt72tOArj5A07qYm4AAAACAAgAAv//AAN42p1ZeZAc5XXv7+tjemZ6pufq6Tl7pqfnnp372ntaq93V7kqr1epAAh3LriQkrhUGpI1BgGLQWMBAIYGxcdkYKg5FqhQoCpxDIUFJ2c5RDgG7oJIC28RxXP6DCB/gBFk7yuue2ZUEKHZlRz2z2urvfe/7vfd77/d6CEwcIQhkw2cIkjAQTtWEMMEZWEwhKkM0GhcKxXK1LCQUsnxPy3q786ut1j+j/yIwsQOdRQ92Vwkqx7CIZUiawiSs0xYWik5Yp63dcdfQXejsefiBjYjExTvROP6QcBIWlTGbbBSt7VMoijmyWhnG9bKVFFxu8e8j/Rmvr6c/fF+qHuFHp1u5fYeOjq0/esuebOP2W26qL77zec2aAazFwZqgWbObCMrcsYZcVmxQhsFkDifKEoni3p7+yL2JumKzyr3peyMDGS+qjd19aH9u+I7FW+qVG245MlKYv/nzYFO8eIr4OdGCk1lVAyZIktagyICLSr38yBH15OJ5uEsh3kZpNAp38SqLMUnhldvqVVlQkOHtxUXNwzGCIN7UrdlUVsO2i2wX2LFWqwV3zcCtXwY0Ge0uhqNZuot/oSjbDYl62Y7MR8a/dxT7r9/5zeVxWJGCFR/j7xIS4VOtAUyYsYPgHKxIsfo62wWbvsMwXa3ElQhjSAyjcknCggaMLKSsvWvH+2NrCoVtQXP21lr/lqqnNL07g4KHraU16zeuD/eUYs47RX+4PpWp37Rvd3oR9sxe/BB9AHvWiYgqyDjpwSJlxTSXZLNUgCIoZyf0FzLa3jHYSYkA/HUJdh7G4EcGVculmhaTT3okQIg+KGyYK7iLxayDjU+nPOVMYGZqTJ3eKMg97uRslI3v7YvMjucEJe/35uPi3w3MFFwkwzJLvJ3zxH29lcVSxqcIRqfjNt7FJ9bVlWoyYMKkOzUI+WojCBzQ89VKpFS3wWDF2GJBVorhzKyZIgwUaaAytjdsb8AJ4DMP/yCPIO9FQanKVVS2lwU0hP/0xWaz/QNEv3AtTrbfPHjy5OfQX7QbBwGdCUDnt7CDQgRVuw95QthFcYCOhyUoO/VJYOKX4aKh4ZQF2dBBBP1WGTswmtkukeHxZKCW9l07kRlwG9DJ9q9JPuRUZkZ6flLarsYshnusgjWYl4cGOQNaOvglknKWd8BZ9ZzDpM7NsGrXUhMSj2YwQ9CMRrjuMbs5UhbIbia2WmgJ8hETJciudyHSJBElYqrbi8KahTBL0S4KkRbSikkrmLlwIXO5GacWSisKIqVSqw+jTwT6xdazQjjh8ETvjufloCAnXelNsjl+oK+4ZUhptbBTqmTTgn8g7Oybz8slny8qGD22Q2a3mF0LwSOM8PaPegTNWp3CmKHMnIEzseBCI9OJlTMhGxRURugGvP97ewfb/zl0EtmeRg6ca7/X/tUzz+AzQB6wMAu2BsAWC3UoRWTVAIf9NPZaEUV5OT8rU0aKslgoP+WCtM4AXhk9K/STxrREFiCRye4vw1g7eAbZO+nM6Nn8YmN6fGByo9AYHOn1F2LCs7G1u+ofnMttUeMbGjKUnzdzff+URTvzidOsS26fq00XRXzGnhqvDs1ymPSm6lr1yF/8EE9DHKIayyVMurCF5Cysl76c5TEr0oimlc9yyS0acvBfKzgiYc23uoinU9siGx8+OFRZeHRnz7agKTCZa+zs80eGt1f5RDplZ0xmc2Lr8bntD82V7dwRuys3cV1P766RKGkws4c17DW8/gjw4ggvEVIdBuygscvBuVgGELLQRIf4HXcQhF0HA/a+hAu2x9UtuemN6S1rkqf6bnxy919/e/PJWxporr59WG5HQkPX9c8d3xrHZyKbmtrJYUeoNWcg1orqMmKCxixFYkRwiGUpSquOegrbOpwq24E+QllQ4H0Wfa39i48/hqCfWTy9+O3FFWtvgTUjIal2hCmKwAYG2hxFEJThkiloWpoRuwLmfvj++y30AN5werH9OlhaicZjEI0kkVQ9cRyjwlBdOhHxQ0SIRIKMUt1k0bDIfEZsyEuxqdWrUFns+LGJm/MbH75RD8/Qvh4jnypUvGvmhqXw8PZed9b7BPJ5XLb41uN7djx0fZm3HjFYzEx63c5CbddInGL+bLF9ontG/Ic6YuCdAWNgBwnsoFnMaKQnjCbIas07/bQ6ZWS7DGcF8OBCH7V/Dvz3tFBJO3D7Z8incaXbwXTeQW8iObyqDTTYy/axlk6qDsbvw320xk5S63RXqAhtG2G2hXi4/ZXFzv3kHNzPQ0wcPDCZ5KysEVSEkbKuqIhGpwMqJLw0T53wsuN/w682X8XN957Dz72H1eWz+nVm+QNs73g8BUic0JHwq7YVFExgF4NC6doFs0g3qRV2O/ph+yPcPI1MuIlNy78BY7+Bz3HIfC3m70DMnURCy3wee2mseDmFNdES5fp05l9BvW4L7EQfODDpKU4VS1MFj6cwVSpPFcRTPdcc27bt2LZMz/b7tm66b0ceXV+8bjSVGruuUN09lkiN7S5tPD5fr803Z2Ye2FMtzz1AdOo79sL5TMBGRRVobAdquJxARztQw0WZ6U7RWklqtFqouoRUdEqiL6pjxXyiErKcCq/ZN9povVI5OFtGPy4OvmULxIOl2f5w+7/xGUd+s47D0S4OPdD9XTyWaJyUuAA0fxOtXELiqlAwBlFJMErkdwCyY8fTf3KXkWWN/zcqt51Of/0u/Bm4zOi4xIi4KtLYAbgIMc7JCawDkBEo/yVkPgmNM5EjV6HpihIkOtHjG9aWi3It7gpfY+AFyZ1tfadx41TKrtTiwQh3CP2yGn/VKMbamR87vDa2/SN8hk+tH/RVesIMptLB9q+0jOwHbdAG9PKaNojioKYLgmyK9lAEbe+qps/UBjnq02WdQu3Y2PxgeVPe0rMx6u6JurOjm0az8ZFryz1bE5bA+piU8XP6375bman4rZZ7RZdZlN2RpBTMTwzUN1W8nOUOi93mVxyhWCBYmNJ8ZAG9KKBn0HoNiWkC0xiUKEGRl/UaDSAoWgLa1foH0FMbll/BGxY1Nm8AnjRhtUdjiQ2TnAhc1ioOIYqUe6UqNvQzMnoOAO26yaH9ipuPPTJz61qpJcSrcroesbYuPnwsPr4whP6qfVNtKueSKhNp9ER7DPYygacndU+tKoO0aUXXAEBpTQLACz13+hdPvoxfehiI/C6OEp015I/0auNSTTRHcDxrYhl2tcboJaazWnuRyVfuxUe/9ZePfwEv/c3d+P4TOLf8fbD2ff0zp1k0gxePdTQEqBEO2tIqVo0OUGTZD1rkydbFb/7x808gV/t95ELPtd9BMcjVKGTER5iHjloH/eGPEhmZ4CiGcHN1LsMUcpycI2WKJP16vnYytqsfIwxMSFr7AIkl5lBCsZIrpBpAl6l9t+CCbEFaGqNaY0siK2bsLheIC4QNwXQ5EB0pSbmpPfmp/l5lNktFd9XuPIAQwuS5ZD4Q4+2uevacTfHxIZ9dSPRFe8cSluGiKN9hEw8cSgX86YgzUM7ovIPYN/A5qA1p0NYeHok0iotckAuZ4owpFCKlVR2l433VEqGlviJoHak8TOol6mWTJyMruSBnk7LBQDpgbR2+vjQr4S80sTkQK0i9s1UfIj19JTlS6nVHh7M+f3ZIOf5wJAUOtX/AB9yW5MQCREvD+3nAO6IrKUS6kNa3GS/1+yqpWl1Ez4dGlcE9I5FIY9dAYY2Ds2ckpRyx2yKVmNgnMrTJEF+3v9E3vy5lZm5izb7soCwP5fwW86FOxLF0OUpeGkEnSXMpk8KYKIkikikyucqUq6AkVpUrndTb11e4QF6R014T58+EpB6Jp3Bwtti7ueIVK5sH+iZ8qIlod28pIhf7vdJAXvLnhn7SH5PTU3v7qvOTPSkZpZYdRNdLFnAywByTU/0WwsUw0PolgoAiz0mMAmMSw7Kkl7pMFcO0pLmqwcUYygaJ1OASLvcTSio6QVXLff30T39K+pIlf+GaeHpXtjA3nQ8OXDe0dveAD1XqI2tru5RiiJfct3rsvuED07WF9T3pmTunIIJOIN1RfB56Xlb1WgjeSPAkcnMczxgYt4mzmxiGtK/ONh38LrkVRB1hp1TLK8ihz/E+m18+fLi5d683Oxj1VFz4mNEYTzcW2nPo2YXx7NqMm6E7qEQgdjxUjwGipAaBVBaUpFFJsCa5EtPP9NtYKksRUVtXAH7Shc4k1E0kcbXIk10WK1dCJcIwBTG1+jOBwUE+mA7UG01/4+DG8jUpszWeStl9Q6LHhcUdxb6ZsuitbumXSzG/CR9DRrk/7d05LvVm/Vse6t07lXbYb2d5K2sVPZMjiUx63Vw1NzddsIoSP97OddWdnpU+IqoKDHL5OEDU5GLMPA8jnlcXYqun0bRYNx9hyNNp2pnhwVvKFg0pWb+52cTClr7c2owLuWGI98ulAd9F4OK/hEuh2vpM+1UNzwnQlK/jf9cn1KBqYzCM3xzuDKjkpQE109GN2ng60QTD5PIynj92TPMbLOA4+M1pfOY0jccwJlC6ndUrEm+lmtTLBic6ehqDjWeePvuv58+DQ+te/1n7PzqWwJdzq/rWpD/DWtW3E018DqiBCBhCyTrkQJEoqJITKQxSipwX4AowGUZhPKSPMgNkBR2yrnjtkvgK1C4HUOjWOXEFR/wSzYe8wYRoatK2kDeUcLPNe7AxmChIcjHqYZ1b+oG+ATTkjEtOf35YuYAGhbjkCBUGgxcxOcFLHp73hR3xKt8zPdz+89UI8xDhsOpkkFuPMONmzKSlG9+rRLfjnFsLLuNSAtGs19S8D5ulZCWy8xrkCVXjglIZENuYHLcFRette9qvrVSQBuxnBxUGWsCidQNZ5GSocQHKQV1FMbs/SzCjl/lwMRIuhm2NkUgpxLfSkwu9g/vWJVKTC329eyfTiAv2Zvy+TD04O+/Pq97GvtEoiIZBdf94PDZ2g96bcro3V/SmkFXzJ84ETSYy/Hv3phxO6BOD0M169LIFOlIwG7Jx/pwiZ7zm1h03SFklaMXNYzi4uVifrUFzkgehKeUGwr6BUjhcGvDf/4jJ6bO1f43fmszHE+sWOpjl9BhpTyNWe0PKCnMGk+z0BleKdP2u3uBFVxSSbhnhQ1lJyvg4sy8jR3IBM/aN1ge21Ly+2ua+m8pQNCipPx8I5gYk/0AxLJf726PIEk6kJ/f19S+sS26bXM50WIKWwEMX4VEtJLazQDg70K3TPhuXF9rV1BEFtGT32/vKzSVMemNFf8CCjjPU/I63MXnYnYt5qGa3Mz8FljOaNo4Qfo6gOT8TA9FIUPzVtHHtU9KY0ZXxU3L/bCE562fl4ZhSVcpDZSXSNxmPT0WMci2cjut/+Xq6kRGs7KLNEQp7fQ5buJZPDyUcZnY/Z5I9LtHujPRqNcYKni3hL4GmTauiC5E8YTEQumwwMjaOgcnSfKnfrNR6WQtBvKo3mrr+SKIj1kS05Kr4Zrbt3dtcWpLDlrCVYpgds4haOJA5tfDLniRjuFFjq64SSGArTMUORHM+zsuYGS/pofTtOvHX9lntGpeE9BAMs+gbOLC1PzuSFpqUQ5HC2YClOR4pSLX1WbS2fS5YS3kDBVX5n+Vl2I2D5AtjclVJaxX4SiW98OXXHjuGj0LtbT+Ilrq6l1yENZeUNAO1l7maksZvPH0bXnzqhUdvxwe/dhu++Rh6sA3p0L4f3aNdmkXtyZ6Cted6dpU1c5gzMjSzWsINijNRFvUKfv8ddz7+0jee3r/30a++cPYssn70/PMfwYAFPkF/lsGCW7eAaKsbkrM7b9CaPIa00StMtXuszdZQdk1BLDmNnpxHdhm/88RRfPREJD5akVhmr9Hul3kcbJ9Af6A9LZyHty/qz/AN4GNa9RkxS2MWYZaj4PzalKM9YdGfdnQCdMG2+lB05Zpv/S28Oj/gcQSdJT7Un6rwqoHAbOdbhsa7haJTqZe/ckQ9hc6eh8oA96HXut+z+FUeJgQGxh0DTVP6Cm23d23dVdoXFN96fOdSCy79G5f/x3pt50Od3c+f/19nCNqJAAB42sXWa3LjIAwAYGZs9EAS2Hnf/3x7iJWcLCZNt//SaNq0tpvAh4RoSmlJKf1hzilP6SnmefsxTfHtLzliuxMvOSEA5owYjxgxI/gVcILH+zPMkGeAyT+ZwGOe/QbdP2ML/vfL9BjrV6KUb6z52RrThS9W6FaC8CCWhI/3O277mhJM/M8KDLCP2q3DArw9RMBn9K01lnyaX6yQCB0IRPGoEAM7nlB2a6R6jrWAqaDHnGeEMljlI1ZVfLFmeLbGdHGwet06jzmswuwXfoM00eP9Uda45R0niffmqHhB3Eft1mEB3h5mmHD+r3WOl27d/g4TEwWX45FywUJxZX0XRlljJpr9k5U8su9W1MFqvYR+01orvVrvk4ry8upLKaZLg7UwO6+UsFoREscXrt0aZU051oJmZQ+3et6J9lG7dViAt0dr5DN6vgc/Wil53QqRSDyqoqRuldJ6x/GsM8HdamH1VsZkg7V9xLos/GqlZ2tMlwerluI81bA2VVZPtMrSO06UNUPknedaPNzqeWfeR+3WYQHeHuvKib/0QqTH0RFbNw/WfD8bNyurxqNFjW2zroPVSxrjNOPcwope8dwG69q3y29aD4fyauVna0y3DFYTcZ5ZWFerpUoppofeXWMLFxTJqeRFPNwqZSllH7VbhwV4exyPxWf0szWmK91aUlV1Xq2xDIfapKlItWPvrrGFBSPvklf1cKvnXWQf9SPW00lS+dL3qTyOyWhTMFjh2eqX5VgXWTbrabB6Sft+hiRwCCv57pbDYD311jAk++1xPovP6GdrTFe7VVIz81S2FstwaosuptrquZ8ksYWVzCApHM3DraZH1X3Uj1gvF32xsvxsXcw8lcsS1vOy6urWpV36SaLm25fv1lNY2Xe3ngbrpVuHZL89rlfzGX1rjRbp/9fH/1Ye3apprdV56xrLcFkPdqhma7t2a7Qr46hxg1P1cKvXuNk+6kest5tbv5znrN3qXWWw4sPa2mb1S72uRzt6Ua/LrZ+a5u3KuDVMhufmwcLNzoP11tvgkOy3x1+7YCmleNpjYGRgYADiGarvdeL5bb4ySDK/AIowHPikOR1Kz/wf9V+J+QXzcpA6CAAAbcMNdAAAAHjaY2BkYGBe/l8JSL74H/U/ivkFA1AEBTQCAJziBtcAeNpjUmAAA8YvQCzGQDZgbGUoY3zIEIFVzpdBHYjZ4XwxBnEgXxlIu8LEmHQY/IFYE4h1gVgAiD0wzEFSDxf7wmAE1n+JgZMpmSEQiPWB7ECg/kCgXCCQDeYj6wWJM28Ay3kxcwHldRhcwXQygyuQbQXEHEA5H6bZDFzMLxi4wObPZuDG53+gHhWQfsY9YFoFxAeGiTCYDRIXg/gH5C8Qm7mSwRlsH1QeRAPVe4D0A2k+qFt4gOq4gTQnEHMTEw9A9yYSjCsxBiVgXIExw7ADABcCKax42h3RMU7DQBCF4QkFBSU9+ADp3FClQMhaa0sUbJQGEwfb8h0sOAK5AFUOQBUJcQI3XAAJCQ6QFolm+P1SfBqtZ55nHbPpd3RuM7udPdmxPVtqmb9i8A/M/ROjv2DrP9j5AXs5+N4u7MwfMZGpf9uChB0GmfuI0bfYk7bQ1CVTJSYy5eSKqQMGmctIf0bnFhM59zdM2TCza50sZSErWfPezDaqG9Wd6h6Dtg3aNpD2hdPbA2kjFnJlJ1iprtkhkDM53TonYY+JnPsfpjzNSZgs1FPJWjYYdYuoW0SmdpjyVSNTU13Ilf9ipfqe/Ghr1Y3qln1KK0krbbBTq8ncYSKXnNd2Iwt5p55K9Rpbbd5q8456xAR75fTKGfhue3ygf+Cfev8HdQLHg3jaY2AgCkgzmCPBOIYOMJzNsJ7hEBjeZhRlLGZcwvgSBpm44DAECKuYzjELMXszFzFPZX7CIsCiAoY2LJks/Sw3WYVZU1k3sbGwKbNFshWzzQHC3aiQXZG9mH0LBztHCMckjv+cVpzRQNjAOYXzA5cGVz7XIW5hbgfuXu7j3P94JHgceZJ4JmKBuzHgeZ73vPzDDQIAZ9FEhAAAAHjaY2BkYGB4wWDDwMwAAkxgkgvEYAwGMQEhHQGLAAAAeNp1j71OAkEUhb+FBX8KTdSaTGEBBZsBDDF0LAGCIYCbLShdFgIkE5ZsloIX8HEsfApLH8YH8CJjtNC5meQ79545MwNc8ILDcVVkH9nhnGvLOVzuLOe54t6yy6WcOHKBEx4sF6X/KE7HPRMV8GTZ4YZnyzlOebOc55Z3yy4lXi0X5G0flouUnFwn2e7T9XKVqXJcUXWtm6qdZut4Z6JsofommUVGDTax96vrJ2beG4/CYdtv6FYYdqeTcRBqXfO01j++6sFHh4Qte1LWLFmRoSgTyy8VdbRUU6gt80wcMTsMkfBCun3hhJloI2rARubeP15fnIY5PcaMCBmKz6ch+S1RIV2mTGQWCB9urUmS/qq/8qrfeZ+l1UbfAAB42mNgZgCD/3MYjBiwAAAqgwHRAHja283AwMDGwMTAoK29l4GZQZFBkkGIgZuBA8hjQeGxovAYGHQYlIB8fjCPEYXHhMTbBTSclYFdGwAb/AonAAA=');
  font-style: normal;
  font-weight: normal;
}
@font-face {
  font-family: 'Segoe UI Charset1_ 6J44A7E7856A';
  src: url('data:application/font-woff;base64,d09GRgABAAAAACBYABQAAAACGkQAAAAAAAAAAAAAAAAAAAAAAAAAAAAAAABMVFNIAAABvAAAADIAABTkGgM6D01FUkcAAAHwAAAADAAAAAwAFgABT1MvMgAAAfwAAABfAAAAYF9iPZFWRE1YAAACXAAAA38AAAXgdlh902NtYXAAAAXcAAAAJwAAACwAkiBVY3Z0IAAABgQAAAHMAAAKIoIDXdtmcGdtAAAH0AAABcYAAApcSUTYZ2dhc3AAAA2YAAAAEAAAABAAGwAjZ2x5ZgAADagAAALkAAADeFBEjMtoZG14AAAQjAAAAcIAAWMs6kvEPWhlYWQAABJQAAAANgAAADbzAG2aaGhlYQAAEogAAAAgAAAAJBQOCU1obXR4AAASqAAAAFAAACrSGwEDr2tlcm4AABL4AAAAHgAAAB4AnQA2bG9jYQAAExgAAAA3AAApwuav5ZBtYXhwAAATUAAAACAAAAAgGocKq21ldGEAABNwAAAARwAAAIBNRLe3bmFtZQAAE7gAAAciAAAkUtUrktBwb3N0AAAa3AAAABMAAAAg/1EAd3ByZXAAABrwAAAFaAAACECT7h65eNrtzDENACAQBMF7DzQIoMW/HKSggOTpZ+rNJuPMWkml7ZHuTvS/BQAAAAB4uyXhAWYAAAAAAAEACgAAAAwAAHjaY2Bm8WecwMDKwME6i9WYgYFRGkIzX2RIYxLiYGXiZmViAUIm5icMev8PMDypZ2Bg4ARiBt9gBQUGBwbe/39ZL/8LZOTlWMTEpMDA+B8kx8LAOgtIKTCIAwDnjxCCAHjaHcYJeMgFHMbx7/+pnnaxkXLkzk2u3Dki95EjN5FcIXdIjiR3rpw5cp8JoZzFZjZmZmOXYcw2M5uNsTGGX2//9/s8n+fFQf0/fMj1MDzwtNd44iW9XL3xlj742CvykV/mx9de4ouf9KOALEBBy6MgheQ7roUoLN+liL3gPdfCFJVFKCaLUtyeU4wS8n1KyuKUkiUobbmUpIwsRVlZmnL2jDKuZSkvP6CCLEdFWZ5K9pQKVJYVqSIrUdVyqEw1WYXqsio1LJtq1JQfUktWp7as4VqTOvaEWtSVtaknP6K+rEMDe0xdGsp6NJL1aSwbuDakiWXRiKbyY5rJxjS3RzShhWxKS9mMVvIT+ZDmtJYtaCM/pa1sSTvLpBXtZWs6yDZ0lG3pZBm0o7NsTxfZga6yo3xAJ7rJz+guO9NDdqGn7EovS6cbveXn9JHd6Wtp9KCf7El/2YsBsrdrHwbaffoySPZz7c9gS+ULhsgBDJUDGWb3+JLhchAj5FeugxkphzDKUhjKaDmMMXI4Y+XXjLO7jGC8HMkEOYqJ8hsmWTKjmSzHuI5lihzHVDleJjGBaXKi67dMl5OYYYlMZqacwiz5nbzDVGbL712nMUdOZ66cwTxLYCbz5Q8skLNYaLf5kUVyNovlTyyRc1hqt5grbzOPZfrzWS4XsEIuZKXFs4hV8mdWy8WssZssYa1cyjq5jPVyubzBL2yQK9goV7JJrmKzXWc1W+Qatsq1bJO/st3iWMcOuZ6dcgO75EZ22zV+Y4/cxF65mX1yi4xlK/vlNg7I7RyUOzhkMex03cVhuZsjco+MZi9H5e8ck/s4Lv+QUeznhDzASXmQUxbJn5yWh1wPc0YewV/+RYBd5W/OyqMEymMEyePyCicIlie5IE8RIv/hokXwL6HytOsZwqS/DCeAcHmWCBnoeo4rdpkgImUwUfI80fICMRZGCLHyItdkKHHyEtftEmHclJddw4mXEdyyUK6QIK9yR0aSKKNIsotEkyxjuCtjSZHXuGchxJEqr5Mmb5Aub8oLxJMhb5Epb7sm8MjOc4csmcgTCybJNZlseZccmcJTeY9cmSqDuM8LmUaeTHd9wCs7R4ZrJiYfOo58JAPJct6Qj12fOG/KbOctO0uO87Z86njIZ46nzHW8LIDnjrd84fjIPCeffOn4mj+vHD/52tWcAub/H9mux/EAeNpjYGBgZGAGYgYGHgYWBgUgzQKEQL6C0v//EPJBKlieAQBKegYFAHja7ZbPS1RRFMc/8+a90c0sJiJqrRuX4f8gkYNQuLBo4Y+B0skgDJWIahoMssAfDCoqMobgUDC0iIgSCUKohbQI2rhRcmGoCErtvNevb546IUG2C973cO85957Dueeee+Ecb4Mz4I1z9mAuh0tpx67ZJ0ezaTA19qdvj3lXsnQW7aY3Tdy5YNejV4jLbr3ck910aznFDC95SoYeUzzQVAbDLS37g+2ugKc1bvOQVv6Mb6KT4xUFhgK5oMgokye4cbge5VkQWdbnOUkzf3nGsijPamQ+4hzTPRbBAh+Vj4tc5ZK35C1pr4lBjX7d+QhfgntCLz3cpUUjE+gyfo7wdZ0+H9besPKcZzTylSR3SOlWh4hV8ZkO2Sblp51PPNdZ90nrPRNONYkodkserivv/44B2hjhg5kz2zo9RTf3nF/6HxB3R+wOjdQphjTJinZznlXmyn7dIolYfv/PGHjBG26yz9+Kvz95IBbTttu5220f2az3w/vuzrsb0ZR7jls80MtOMOtLQ8pWgRAhQoQIEeJ/RFZ1NEfO9tkil6mJnaaoOltnmrxmVeQ+0TW/8s4yph5jhSnq1QG8tmu/eZlUvV5RR1KvHq9hD4WOkTx42o1WzW8TRxSfWSfky6HrfIDD0Ha2iyllE9yW0hoaYBt7DYmb1HEcaTfhsA5GcnzijFTJPVREm/wR/RPehovh5EMPRSoSp54Ram8gIQ5Vb+l7s2vHSalayzt+83vvzbzvtb3+Y31zw6tWvltZ/ra0tHj7VjG/8I1988b1+a+vXc199eWVLy5//tmn2Utzs9bFTy58fD5zzvzIkB9+8P5ZcWYmffrU9NTkREp/7+R4cmx0ZHjoxOBAQuNslqchnXedJszkfUiaBVOXkFx5s5wFNiEMMyUvZ725WAoGLWCTJZgquyGzcx6csI6LrEAio781UHlZSAcGMvg1l2p1uFBxDVP/TfT4HurAmbxrGAK0DH4XkYXfpZqsg15G3BARsgis7NLTPniZQ5DlDA/XigsfdLee9y4jHzN20Dlm5goP9DA5ky8AmwpZ8iWwaRJ7k2PA5uGChYboSKnTWBb41Fvgk8Cnl9Hko1eQ2ovcO2Lg1JumU9/GiNb9w5i+iSJqyEAGFTd1GUlldAl+WXXDsdG8mb83igBTAAtHxxAZIwCPuB/y5A2uCC3pXAs1NjyO4Zsgcx16mmDv+kiYBYwbciYPOe2Dzl4/i6Fal5qMqMgIOJGHocgIuQ12DdiuDGc7wV5bZ1u+layb9dodFxI1FAhZIuM0qnC2VN5ACK/Cx29ISndBLZQ86TRkgHuS9XE1C5T0I3i9cc+nMuG+WUDeSN59aHQETOCvAykLxlFs/MHvIhE46W1J2yB4KOEnNLePa9CKRZBG0wPHxNvwMKe5QCnJ9tKmqnGxrpJj79YktLaaUe3V9rr1bwQ6JP80MDuYH9RUinEo636TTG7WyE2nKYPde8rVPeUa1qt0mgV6SBGrn62j9obrNEzn8EJ0HIlE5riuYcCMRYpB4JCJtTpaH5mMjEP7qSeExdGePNhV9cOqKgd4o10reDEUC2yQGnH8gucZUd5RFIYyDwcvmTKgE4cyMGXpxs/I68zNliquUxDKe9Dy7vXXafEa6VK5B/M0ygTZ1yKKUWnNLK1GVdDoLn41amCtl3kUjeXVqc/S4hnSRbPoB0HRlMXAD2rtg9aWKXUzCJPJ4L7jS9X5HPEnuwKKex7ofoNfwyRTvRUrJZhc3aT0FGWjFg2Lm6aRE0bK68qU/40d9xlWPNY99Vmgv0LbkjiRhCzSeGnjVBCg56hN0ZJ1F/vgrqpZtWB/rOHhgjol4WWc7bU4QFiNccHQ3FuNUTzEMKiHdts228INtFbdaC/ZlthndtbC3PnE6XQ50+vEaXU5PXXfxFylS2v/UdP99RykzAl5Navir8ZtHTpV9PGvHAzn4nRP5t2E0GJKEwmiRi0cX/Nw2lKKFBOckoFuyucm6BYM5t2OmPeknsLxxlHmtkVdg1P0ufmU0+xkUzrweeCnCGc4S9VIT5zOIbNXPNIJ/Li6+t2KXwD1xrt9QxndRPdEJJ+aMMnDX9VIiyd1pki9JIxIYsmDkzSP4eQrtaC9Iu9KnD7YrauKkI5sULJB+gU1BjzRD7cPXvgFGntoMomIuKxxjUJ7tNb+f4W3sMJ/2PMaWN1gX0QP5BW8VnVL1Y2jlBNxF9Fdi+TKUX4vil2Zf0a3VD2y6zuXXggGsnO93q+6ULS6R0X7W5bo394+xl7sshlGQqYWKaj4/smJIxjm144gnCPfiwf0PtH4QmjyndXQ5jtrGy6+4RYe64zJnaq7r3Et7y944Tnku48lY7ZCNUIJpI2kDStxPHFfG1by4rHNWEtxBxSg9nfbnClsuItxdretRZgeXXReXWQzDTkDEcfuSg8gNhxhLYWpT8jIf3t00B62R+ykNq6JkBO0j8gTztgIZ4+SfJyLELUqCm7zVjhii0iihRJ2ZOHO+uHV6xvuoyRDNbXiRQv0wXC3MOBl7CW8YxN0SiL+vQJ55qkIdBrX4Fk00v6gObiNZRJm+E6536c7MFWqbArg3tzf+nHxwwAAAAEAAwAIAAoAEwAH//8AD3jaXZJPaBNREMZndt++TZom2U26mzVVarIYoXvYNpukxktWDx5EBT0IFaIVD1bwIBELFqmCvagIbdEq1ZPGelAErUqUgrRCb0FQPPkHRMEKVkShlFob57V68bBvvv3mMcxv3oAE4wBsUOkDGVRI+iEVZQayogQZuPVY0a1TKNU7Ozw9pW9I6alx+f3SY+nx7+1K3+L5S2wXSHBTfiOdUcZWKth+S5S1MZc9Yy+YwlhQ5pIqy1Dy6ll0qV65swN1m4rZOuaG8d2wMra8BZ+JDwBhEoBXqFYrPPWN/iSeiGMmXohLFRNNKxTGHeFaY/ahEAoJv0soM4lKMMxjeixGvQfCfCcEmsURomMgKYzkaUS0SCBySmGtsfiIsrguXmss+AlKxMMap6CJtMYppw3otcaPCfIozk+QrbuO88FxnGLWiRUdx3XKnvNF/EOpFEuQ4wi4crmcsvVcl81VtDGz0TYNYvXQTHiFLvR45XaEWfFlc89ywjBZ4MZ7rHlR7iRx6qU8Xbl1sP3XA7at49De50u+MrZkHS/2bZY/0ZR7GrNMU76CBuvgmr8pylHja61QM+yQWpXWy92KiUbECBmXu0NaFPTw/4MYRCW8Qr4wsTqB7367GAG2WQLcEuCWALfOBjQyAhEyAkkyAm4blol9BZae8K/yPOJ2dPCs1dDZ4eCB/QSft7mdlvI58LIJT/fkfC5jp7nRYnrZAtOqrPJt6jPC61c9rFqtDozevXXh3J17MxifW8bsuNT/6+OVU3ffTt+vz9A+0HZKkyxG1N1PoJlefKMgVo1AFKBJimjH6A7EmrhA4AKBCwQ+qNYaP/0ImSojU1XIVP81ntVpDaFUz2bdUkl0vdKeeCTDKxSoaWnS2X3kYrXK7KFuPy3vS83c+T3P4NXRkxGxo1W8Kl2XhyAEa/xmiPhcDm4NrpdRdst1Byw3OUdrkM7kc1TLNFo43ugdHe3tHRnBqyO9h68I+Qct0cxXeNrt3c1q20AUBtDbNo4d/VhS5AQ3xiZeNJBCuuj7P04epGg5ZSi6KbSbc3bzwQ2Bu/sYayJiiji8t802PkXcxGpNPd4Wp8Tf+/AEAAAAAEB07W7pODfrJ9p6/Lcd58YuAAAAAIC8vst2nF093hWnfGOp4wQAAAAAPmDom6XjvF0/0dfju+KUbyxv7QIAAAAAyBv3TXxONYz7elx2nPnGcmsXAAAAAEDeNLRLx5loGId6XD5FpOMEAAAAAP6JeeqSHedUj8uniPKN5c4uAAAAAIC8h3m/dJyJhnGux+VTRPmO884uAAAAAIC84+O4dJyJhvGxHpef6czfymzsAgAAAADIOx2n+PL7L83/6FiPx+KUv5XZ2gUAAAAAkHd+mpMd51M9Lj/Tmb+V2dkFAAAAAJD3fH5YOs5+/cS5Hpef6czfyuztAgAAAADIu16yHeelHus4AQAAAID/4Nv1GDcRw/qJaz0unyLKN5aDXQAAAAAAed9fTkvHOa6feKnHX4tTvrGc7AIAAAAAyPvxelk6zvv1E6/1+FScxvQ/MtsFAAAAAJD38+05NhGH9RNv9bh8iih/K/NgFwAAAABA3i/aLwowAAAAAQAAAAWeuDLXPvBfDzz1ABsIAAAAAACv9TyvAAAAANhvRhz7a/y2D/4KYwAAAAkAAQAAAAAAAHjaY2BkYOBY9PcfAwP/l9/Zvy7y/2MAiqCATgDFEQhyeNrt0L0NQAAAhNGLnxhEp7GCUexGjKDSM5ZIxAASheS9/rvi6i5LLnseZZspP9H02b7artaMb7riuD/9uXLIHAAAAAAAAAAAAIDPnbkwBskAAAAAAAAAGgABAAIADAABAAAABQBV/80AVQBH/+UAAHja7cKxEQAQEACwN4pplOazizEMpFO6U7wql0REPVqK9aL0i/HBBAAAAAAAAAAAAMi2AX2eSKkAAAEAABTgAB4AAgAAAAAAAgAQAC8AhgAABQ4KXAAAAAB42mNgYGBkgAANIGZKyclLh7J1iiHsEBDbJ7EkT8e9KDVbx7myKEfHsSgXyE3NLwIR2UBuYpKOR2pSkY5PZnEpKWoBDxgi5wB42u1ZSW9bVRS+td02bdOoIgUVQeFFQh2QSVpmWoFkHGdoM1R2BsoC9GK/OE4d2/LQKPwEfgJLdkhsYAcSQmLNgjU7EBt2/ALEd75z7xs8RKUSqJUsy8/nnnvumYd3E2PMjdSCMSaNr0ldlCfhE+YCVwKnzFTqioXTxgvxmRjNSXMp9aaFT4F+xcKnTTv1sYUnzKupXy18zmxl/rDw+anMyVsWniI+bU5k0pA7Of0B4ZOAL0yvET5F/CeETxO/T3iC8GeEz0DpS6mfLay2KKy2KKy2KJyJ0agtCqstCqstCqstCp8LdT4DWy5Nf27hKXPH4s/GbDknes58SXgyhp8SeOZbwhdEz5mfCE8DfmbmF8IXY/TP0l6Fn4vhn+fZ3wm/QFnK83KM5uUY/Arp/yL8GuG/BZ6I6TwR4z8Zw086/b8ynnnd3DA3zbuAVk3NlE3bNE0H313TBS4PqG1afPrA1AA1zCx2cqaOj2eKwFXNHvY6XAX4DUD9EM8KKc/js4TVDrCBOQRmHRwD8NkwR4Q8swLuR+Ddo9Q6oCq18fBtguYIZ50cL9T7hnkD0JVw9Y7JUgcfHFqg9SDXhxzhUTYPLO0drPaAld0edOyENm0AX6Md9ZH67NIXnvkQ6x3sCNanJ5I2Kp+mtdSjlB52y7TXefgQZ9vE9EBVoec84PeIWzXL0Em8U+O5Bn17m+cDUgTmADLF0xU+PauRo/WI7zCuNejiIhjZIftdaFHDyQ68UMK6ij05uwn5GtMq9KtT1y3q2An5vIUzb8P/0Tk5FeeinvBpl2RRhVoLrwf00G7C4sEcrHLdg/aOWuJ5gLXEtkb7Zv+3XD7L7zifn5Z8Fg93Qdkxt8wcPhX6TnYOBnJk1mbWHOAjZkqVuSK+PwLWh27qw2H51WGOtqix6r5L3bqMxX2e9Jj5R/SP2tMNY+SoBddkpognJVMD5kGFdC0byyxrqkE5LXpDz5Ytl8CuffJuMRJicZd7cmqHerjY9Pu5a09o1NsDmN3QhuwjVXGL6wrOlLHO2phLbancbCin34Ia43tIP5VZBcN8dmgtrbE+6qwEV7X9vpczdULXQH89kXfDuasOj+vbeFYLpypwbeZxl5Erh3k8zAInfVCv27EcEEvUli7luT7XZiUcMX+a8FKD1e+PtFRzz09klVZx0z7VKoV7rC3tKqKti6bjI5R1du7ROaoduGEjE3F3FVKzXm6zz0mXqlk/z/LdYsN6WWyo07rD0MvJrM4yMj7his2Dwe7UXwnXwh6iHSRgdxUZD9iDAkbVB048VAWF25uzPD/t63jXbfVG3aITesxp829myiP2cO/FPh4rjod3OczmfeA0Ti5rAs6/uu39UXYfN5dcVo6eTRK5e2HldGJvFBpvzYLAytI+3LBxz9Lmtp0Z7p1gj9letXF2eax51bJvLSqhCa46Ixphpvix2dzfz/6DWIQe8mm7+K1me33F1moZ3A9sjfiJSScVrTlzzek4OraAS8npjGhfj/mowilTT/SZQRuP4cfuW+M5Rz28u2X7upvzff9p8Zr207jdTq924i1NbYgmkYthlv2+SSm74TqIZYj0LY1QB9yiCata71CXwE6qXhjLeC/RGM7ZiHdYJfVQB1fXyVx6dK/GJ7xaGZ80yZyOPHFIPx48ZhzdNJA3u4b1TBDToMKnyIz8sg+Kcmx2dI/px9r5K7TATbxbiS6u71gPCQ97V25wRrgpE/lnL5wTw3pK8lSHvUJjtWPtHj5z/RERbYfWd5ilDXLXKtLJG5/oj5sBbr4tmQJ3180CVtuYlkVi5J7loYsWsbOF1Tyw88BcBUXJ7l9lpLY5h5ZAt8kZpzyKeK5hfZ89boFzeI2ru6BfAy85WzAfUUYB3EqkLJL3KrAr+C1YOjmRB2YTa4EX2QVV3hpO6Zv/sp2JqukG8F5oYVKrZUp0mq1iVQT/JbubA+9l8hP9Rf4C4bVQzwWraY4+Es7CMw+NVrgS7CZ+74GuRPk52qzartGGBeyrLQVqIJJnra1KJ/7ZsjsSI9FvBZ/Iqhx9sERtIv/l8XsPmgv/RexucEKs4+Q8LS3RewXrM7F2havIKo1UntaIV8UH84BX8V0MfVfkU3UpxrglfbfN/YhK7cvZZ56eW+dKo5HnaoOxkt2sjWWRdvRL3WYmFkiVo8WlMEMWmL2qvctOlbEe00TlSWzjuris9o6pEeXi9jdtpAf9Il7P0SeiVymUPIrzLHab7DRS9Q1WNN5VTpxH3e5j/Sd7jtsv2S5RYWVX0l+kv0n/kP4R3+/S36e/Ht8nx/fJ8X3yibhP6t/3xnfKp/NOqdEb3yvH98rxvXJ8r+zv5uO7ZfJu6bwzvl+O75fj++WTdr+U2ozumD7nhFv/xjtnkLiDBolbJu+ZmZcyNzN3M4uZ9/F8D9Q+up+8q0vPyoGizf/T4tQ/befrxAAAeNpjYGYAg/9+DOUMWAAAKSoByAB42p2U+09URxTH59x7Wdk34j6ABRbZFZAhLA9duHCVC0hi3CZSpAmUXxRHK7W1tGCbVnkYl1bQPmxCE+0P9T/gLmvrkgoSaw2+kra2jVUTiT9oi1qwmjSN1O25s25jmqZNO8n3cx4zc/bMZO5OkDxYe9yYARvyYqAknVVJpyLpBJJOadIpSTqWpCMlHTHpgPqIe3HOx5yLnA8473MucM5z3uOc47zOeZXzCudlzkucFznPc57jnOE8y3mG8zTnNOckZ6KzCOcY5yHOg5wjnMOc1ZxVnGHO/ZwDnP2cfZydnM2c6zltOgNT0j0CZKN0F6lKd9QtRqt8Y9blzv72O8SevS7Pnr2ZX3+D/utvIF7uRrz0CmLnLpdn566B17J6dzuc2S+8iNjehdi2w+HZtmPo1azMHtdbjZnL30TVyoTWoOTR9d7ASekWCaSIREgRo8vi3tkp6Vf87VnOPGkhal0qqzFpbtzskCfi09J81JMv19VbpYc4/770AFn2hPO85x+j5jS5bBKew2hQJ7RGR/3eulPQgBk71JNjKCE+e/z+SoqlQY2uaUxYf5Fu66IlgYR1Z+t2jeoqoPKt2yJVb5eUyuptD6ZbvV45Fp9WXRd8Pln9YWWxvKlFoC03BZqnma3yBAj4kDwC/X3RRB+NpdBfcOaLLwWqXnVnytcwwM3Rm2XlvMjSmzm5svq92y3fmRLo1FGchfD4EROafQkzmDADqh3tx6gjuOjoaAqWmT3xs8Mlf3hY1H3V8nCZS747KtHDeGY9Yd6akSlv3wofjQqJBaMriuTqKkKrwnEvvvbP+gS6eM1EJ2AtKOPYIH5S416/jJ/PeB/WhNJoWKRf4bfzKahXsHm9YeOZ/BWyehob1o8xneXR7YnptHT50kW9j+kT5/Bazs9wX3Ut4I3M9Qu0rNNiMTRGxgQ61p+4gcv2dF5isrBIPglvk2EghMLQ+IiJ78w+lJsrD49IdCRsogexj30DQPv6JdofThy3vhNP1xkGegD1DmoItT8s0Z/Cv4WFrjAUhsFT5cwIOp2rnemrnPZKp6XCaSx3GsqcYsBJSp31BbABQsRJmuEZfB/dsAFfTA3U4kupBpnYIAhVxEbMUE1qUSHUBZSEmSBmgqQDJZI0qMF9hnEx7q1fDiYw4/5UMOJ+AyzB/TshFaubkbWoEOpz1B3UI5QBZ0xYyUQOokQwqPlYqKDQVlRoXx20VQbtxdRWQu35PpvfZ8/12vK8dnIKyvFny/HPsBwbIFCmDkJ38WyxQBRI86v+bv8xv2RPW2oxmswWw5JUiyilWAgIlgJDttcgZnjtYp14QxQ/ITeIYHd73QG3aHd4HQGH6IEca8aSLKszzW1NlxzWgAdKlGKlSClQ/Eq+kqfkKh4lQ3Eq6YpdMSoGRVSI0lzZClp6iIRaG7RleKWhTQ1aJQ3FxLwWrYKGNGNzR1sE4L12zGrCgRiQVk06EBPQpDc+39EWg0x9esgzgTdJtNDmoXfbKc3RWGhTmzaY065V6M4HOe0kpFU8q3l8DfSvo4cDRzJ+yqeRooImrbhpi1bStHkdn+yNgaGpKwampq4tSN+6GKQm4s3o+dY9KRGDGj1b3dSF6Wp9FY+DPA76ErWe6gJ6enfTfxx/riZP+f828Dd6epOn0z2e1TK0Orzpv1kdMeq33tzSENJSW1DNHVqWD4MZDIIYWHwNESI0tkYEHQZER0dbvRPWEgYKahWqAhVAlaJKUBaUhBJRoG5kcfaYLbIH7D5bYPPsHptj19lVdoVdZpfYRXaenWMz7Cw7w06zaTbJjrMIG2OH2EE2woZZmO1nA6yf9bFO1szWMxuj/3m00/8x/gDqWinh');
  font-style: normal;
  font-weight: normal;
}
@font-face {
  font-family: 'Arial Charset1_ 5uFpJFK9A16A6B0';
  src: url('data:application/font-woff;base64,d09GRgABAAAAAHrYABUAAAAC4MgAAAAAAAAAAAAAAAAAAAAAAAAAAAAAAABKU1RGAAAB0AAAAB4AAAAebSppBkxUU0gAAAHwAAAAhgAAEZsFRXhPT1MvMgAAAngAAABgAAAAYBRJfa5QQ0xUAAAC2AAAADQAAAA2/Xs+Q1ZETVgAAAMMAAAD4wAAEZRQkmr1Y21hcAAABvAAAACbAAAB5HDxcmVjdnQgAAAHjAAABTAAAAZurb/fjmZwZ20AAAy8AAAGiAAAC7A4pRYrZ2FzcAAAE0QAAAAQAAAAEAAZACFnbHlmAAATVAAAR9YAAHS4bDvDV2hkbXgAAFssAAAISgABpqi5owmHaGVhZAAAY3gAAAA2AAAANutLVsxoaGVhAABjsAAAACEAAAAkEjMNNGhtdHgAAGPUAAABHQAALAQY1hXma2VybgAAZPQAAADKAAABaAFABSxsb2NhAABlwAAAANoAACMwkaqzcm1heHAAAGacAAAAIAAAACAXSAypbWV0YQAAZrwAAABDAAAAYAOgBWFuYW1lAABnAAAADAoAAC5GwD5kn3Bvc3QAAHMMAAAAEwAAACD/KgCWcHJlcAAAcyAAAAe1AAAML6Gy6OoAAQAAAAFhcmFiAAwABgAAAAAABQLwAxsEZwRoBGkAAHjaY2AQnM7OyMi4mo0BBtjZ2NkZ2EAAzIMIqrLy8PAwMMjYAdmlMkIyDAyssxgYWuGa1EzZlNVTg80tGWItC81VTIPZtIXMjy25eiSZgVjARoQaRqhKEREGVoZRMArIAYw0UToKCIUl42hojoJRMApGwSgYBaNgFIyCUTAKRgE2AACjBwwLAAAAAwOIAZAABQAIBZoFMwAAARsFmgUzAAAD0QBmAhIIBQILBgQCAgICAgTgAC7/wAB4WwAAAAkAAAAAVE1DIABAACAgJgXT/lEBMwc+AbJAAAH///8AAAQmBbsAAAAgABV42mNgZGDwZdqvxGTJosbA4HCLdReQr+BYlJmYowAD/4GAwf7/P8cgnyADA6AqBgBb6Q7veNrt1lVsFlYAhuG3a0gKRYYNHzpgMGy469Bhw4YOHTbcfdjQ4Tp02HD3IR1ewdpSo/r/RUqLu559OxcLS9Oku1gWkv9cPPlyzv2bA7jj7vbXSeHu7vaRmxtZUyR4evHCw+CBh3lHSlKat6QilfTEU6YmtUxDGpnWmo608mPSyfTyDRlILzOSQWYio8wsX/MJmWQWMsus8hXZyKKdnWzaOcguc1pzkUN+Sk7zktzWPOSSeckt85FH5pcvKEBe+Rn5ZEH5nELkl4UpID+noCxiLUoh84wvKCyLWYtTRJagqCxJMVlKPuVLisvSlJBlKGmeUNZajlKyPKVlBcqYx1S0VqKsrGytQjlZlfKyGhVkdSqaR9SgkqxJZVmLKrK2fEgdqsqvqCbrUt08oB41ZH1qygbUkg2tjagtv6aObExdc58m1qbUk82oL5vTwNzjG2sLGsqWNDJ3aUVj2drahibyW5qaBNrSTLaTd2lPc+0OtJAdaSk7Wb+jlYmnM61lF9rIrvIO3Wgru9NO9qC9/J4OJo6e1l50lL3pZG7Th87afa0/0EX2o6vu+9NNDrAOpLu5xSB6yMH0lEOsQ+llbjKM3nI4feQIeYOR9JWj6CdH01+OsY5lgBzHQDmeQSaWCdYfGSInMlROYphxMpnhcop1KiOMg58YKacxSk5ntJzBGBPDTMbKWYzTzWwZw8+Ml3OYIOcyUc6T0cxnklzAZLmQKSaKRdbFTJVLmCaXMl2vy2QUy5khf2GmiWQFs+RKZstV1tXMkWuYK9cyT/4qI1jHfLmeBXIDC+VGFplwNrHYXOc3lsjNLJVbrFtZJrexXG5nhdxh3clKuYtVcjer5R4Zxl7WyH2slftZZ0I5wHoTwkHrITbIw2yUR9gkj1p/Z7M8xhYTzHG2yhPWk2yTXmyXf7BDnmKnPM0uE8QZdsuz7DHXOGc9z155gX0mEG/2Sx8OSF8OSj8OyYsclpc4Ii9br3BUXuWY9Oe4CSBA+hPICXmNkzIIL3OVYGsIp2Qop2UYZ+R1azhnZQTnZCTnzRWirNF4m8vE4CMd+EqnNRY/eYOL8iaX5C2umEvctsZxVd7B31wkngCZYL1LoLxHkPHjPsHygfUhIfIRofIxYfKJ9SnhxpdnRMjnRMoX0oeXRMlXRMvXxMg31rc4jTfviJWGG9LV9P++6Q8/8KbHJ7vpcUk0PS5R028n0fRbiZp+MxlNj/276YP/0XRnEk132qY7EzXdYZvueK/pDtt0h226472mxyRqerRterRtevQH2PTQ/6npga6mu5ru+qe7mp7Mpse6mu5q+r9q+oUPv+l/AhhyV9MAeNq9kDcKAmEUhL9F7eysBIWnhZUBU2NlBG1UULA2rAFzDr1nsNJzWf7gQdaHd3BnGIZpZmAAC48K/Hitt/qOIj4yCBHiJEiSIq05S448BUqUqVClRp0GTVq06dClR58BQ0bYjJkwZcacBUtWrNmw1eY9B46cOHPhyk0CEpSQhCUqMcfRbdc3nc//aV7maR5K29x/T7uML1q9kMYAeNpVVHlQ1lUUPfe+934fIdJMuQBZCiqTkJk4Zo4ObqktgAsuZCJZMoCmiMqoiSjiniujJLhlLqAmmvNBSFru2ShLam4VuGSok0LNpLnwe12tP+o78+bN937v3XfveeceU4ZAU4YgU4BAHYoAwNbKuPF4dlPsDfkW+HjmWwBK/x1AIXZRCnbhGxymejm1G/vgxQk0x+tYhwyswgI4GCErizBYYGR9FQVaLzpgE5SMctk7HJkoQzMKsDcxC/PUGTk1D40Rgl4YiFQspSibjpGo0dnogihMwESabePsMptjt2Ar9qkTtgGNEIQPBOX2jrlgf0J7ObEaeaihnKeK0VNumS0712MS8lW8JptkH0gGwZgqOWhEo5wOcrhET0QtBVCG6iNRNts99qjsaoF4JCMfZdSZ+nOwGWmjbTmayR3TJGoe9qJEUIoDuER+pt5usfUIxEt4U+rxooIOKrchy+0hjBlhqR26ypdUfI1vUUWt6RCnGj8TYXqaj+xZNEFHDJVsC+Tkr3SPMwWz1HHdz/aGv/Cy8jHbOIYrFEQdaAAN43acyhvUJPjIjR0FY5AifK+R6NUUTiXsx5Vqs96pHzrPu5etv7xIKNZiPQ5RY6m0FU2mOXSOrnEfTuC1fFWt0tv1ac9oqXoUxmMpduIePUOv0SB6l5IpgxbQSsqjcqqiG9yLh/A4rlPJKk0d0L0FsXqyzjbzzcfODTfOPep+796zEXY+BokesiT71dggle1DJS4KanCVDDUif0ErCqahNEOQSUvpMyqk7eSVW6roKt2kP+hPesgQOPwcB3OIoDVP4qm8itdxpaCKf+P7qrkKUeGqs+qu3lGpktUCtUJQrK7oIF2prfAcYXLNRlNodprDpt7x88zxgc+pR5sbwhqqXbgL3Vx3r+u1V9BU3jBIWGiJ7pL9aMFYee9cUdxunCE/4S6IwiiSooSZBBpLaTRNmJxL+bT1Se5FtF9YOk91knNjbvEk55e5M/fmAYJRnMhpvIJz2Mvn+IHyqEbqadVUhan+Kl4lqilquspVe9Qp9bO6qu6qRwKrfXVLHaJDdbjurxN0ut6ga3WtGWlOmuuOrzPeme+UOr97XvVEegZ6BnniPcs9JZ6zPu+JOo+gGF/iPz+6rLJUX1WMZdxJB3IFV4ieEzBGRbMolQtpIc8kL7cx05xu3I1iUK9DhevjvJHvcjcVTW9TLMZyx3+iOU30Dpm66yO4rfdLbRUSeZrjR5lc5/hhL4G7yp3H1Cs6XJ3EJVVDHr0JP2pfak63uUANFBUc0JEmDsFqHYpUGs1EMfcFfB/6LBEdx9AO8YUhFEF/KQvFMaKiLuoasjGOL+C29PFCfEJjdBKWoRNloBbbpCvamQlOmNOUvuMUvZifJS9Yb5fqulIbUqYJ5lK8ynfq+CLSUal9Ua0+l+wruUhF63ozmJKlA2ZiPtJsFqabOH2akqBoGNrqy+JuGSpCB8s8S1xlpHhaiXR3mfhALxUtKwGinCjRxVBxiHzBGvEJLQpKkR4fLi5WAa8zhEuRZPxJXAfQJ93BGGG3Ic8mYYLNQXvxgwU2QyIW4jqWo5DmuTMwES9I51RTlOnHlaafbc+L+SLHcu7/31fYbksBuCUokj+R5iss1ucRix52if1B1P2iOGwe3sdb+EWqvCM3vKEOopMbw1/Yfmqi1FuDQbbAtiRfJNsPMQD7sdVjMNoTLm+8h05LvTOQyIPtFJXopggPy4WFnsJWuvjPIp2ms/V9LJGezxW/+VT6Zod0jvT+38SbxUl42o1WzXMTRxbvHgtbCAMCAgaPs+nZjrQJI4XsB4sjs2ZiaQRGlcQfMpkxUJmRLMew+XCyW6ll96ILFaohVTnmmD+hx+Qgc6Jy3/9hD3tMqnLJ2fm9HkmWUputSPPxPn6v3+vXr1+Pd/vh3//26Se7H3/04Qd/vX9v5/3tTutu8O6tjeY7b7/pXVv8y9WFyhvzVy7/6Y9/+P3rl14rl9yLr77yu2LhZflbR7z0mxfn7NkL52fOnX3hzOlT+ZMnjk8fyx3NTk0eyUxYnJV8WY+ELkY6U5Q3bpSJlzEE8Ygg0gKi+jhGi8jAxDjSA3L7Z0gvRXpDJM+Lq+xquSR8KfS/a1L0+OZqAPqLmgyF/t7Qbxn6S0MfB+04MBD++Z2a0DwSvq5/tqP8qIbhkmO5qqx2cuUSS3LHQB4DpWfkbsJnFrkhrBm/klgsexxB6VlZ8/UFWaMI9ETBj7f0ymrg12zHCcslzatt2dJMLumTroGwqnGjJ6t6yrgR92g27LFISs/Vk16etSJ3ektuxXcCPRGH5OOUC781PfPP/54/ZDH46Wrw+ajWnlD++XuCWKU+F/rr1WBU69AzDDEGbK1CPVJ1uH6CJDbWBbxZD8NA84dwKWgmNKt0fh3pkyS6L/RRuSR31P0ISzOrNFt74OzNznr7B/9hs75QzUA6+potw7g2l7zA1NqDpxc8cWFcUy4l+VNpYpMTJ/vE9PFRojPUGcrAiWqsDTPLKSK5jILQoi0QSSAxp3l6dOaZas8Dhl/IYaW3sCL39NFqpPIVkpO9PlLIS6F+ZKgA+f1345K4L5ks5H9kRFKdDEsN+gGtXVdfvEglMlXFmiLGRcNfLpc+61lS7uYFXkgfW0Fu47ByCel3HFrgxz2PtcDo7mqQ8oK17D3mXXJDbUWkeT7QnN0gTXegGZpHEpX8DeOMsbM6WxxeJ/Pnzvg7Fc3P/R91J9U31mVjdTMQvor6uW00x7hUPz/U9Sl9phpM2FafsuwJo0VR3hmCiQmmdaaAa9IU9VZvKouqNBIu6jof3UifYc5xfqVR7+AHsjKvQ7N+mLrijvMLY/xYeNNqAgFnilajualUbkyHUksdLvdfqHjWDBxR1WwDO7OAq3fwfJ7u0NYeUlYlAOovFfXZMaDdp0P8qDrLpToanVJ1KeoqUnHvoNuSIi/VvvWt9a3a9aNB4fQOnj22df1JiFzt8Eq5JEmj1FbCJgpw49kJN8SV6uNQv+OGUrdc6cigg7kkFTbtNKMqKIstJZI/Wk08/mh9M9jPMyYeNYM9i1vVaClMXoYu2BeMeUZqkZSExAhiWIMjNXtW1uDtfY+xrtFmjMDw7R5nRpYdyDhr96xUlk8dFY0jj1nQZFKNN0BnIMumsm6KfqWPzkKTJ80zhhOHGWX6S8A0Ay93xat4C96idc1CRki0B8kzYBc4e7rIr3E7wZhrRtzj3WTBs/fNSGt9ZBdIknWHMkROsJGB4C+d+MbhDDY2g6eLDOObJxBL9KNOiyBG95BpTFTn77rBtKUa66hAUubm7dyIWpCh5lK/J//h0Oz0LfnAgVBqgW4NUMKuz4VKCfwlstK+FaRPUvHSHEYKdbc1wNpzqIlDdhqmpq6ezlEPGXr718Dbp/BGhBq40+3/6Q3Ra36bnuYy4Sd/ZjL1j1M6daruqE3Uo6NfJMf9OMCemAvNCIjkKxMJN4dTG98E27SXBDU5tEl5M7Heds2bm7e6Kf0tIOjGoXsZi+WIrZBQkjYNFf4vgvgIiA4SM7jKLww43ufS7av0++PszpCt041vlMJraZvAXMyWdfR9W38QukNITHNW2NsV2uAVY3yd7gjHznXdbccIEefNcltCcBMCEbTSDNJBrejLqR3DjLLc96Q/cseGRE/gaFEYiKajuysiCkWEHsJXkWxb6CN4i218PsmY+sZKOp8VNH+8YrUOW0bLZusp9LPtuCOpuWqq9zT7FGMG0bH1QDNbKYkaQoiFOsAYvqgni8v0wrXryrhDX3bb9GHXST85EK7JDo1m+9IJAbEKJpdIHDZaix5tRd+NdyMXmTilTivxhsKGv4telSm2b0XoayIv6sIsdWyDQxKWiQsxUAo8WiAg7M1V1B+6yd2pwqHEXB+7KThrRjUfEXplAJkyF4hPXG3NzENJk+drm+ZcwEJR8o4UlpFeD1VlkzV2UbN/bKT2y2RqDxYsNYMkHBwAqPekwB+tjHbCO/p0Y+22jcSWfwLoZlDOAAEAAwAIAAoAEQAF//8AD3jalX0JYFTVvfc55+77MvuSyWRfBkhIAmFwNBcVUJFFkZEgUayiAlHZxF3BDbcqal27iEtdqpYlASJYTS21daHQuvTTPpX3Gq1aUZ6lVIFMvnPOvXcyUfu99wXm3v/cues5v//+P+cCBAEAHP4HGCCAY3sRHOCFPvSgEwAcO8AAWWAHIIiJPDeAmBfQWCDBB+EYEM2YB3ODuRnmgdz0wRzowLR5BC/GNldYFVYNXkDAgiNppv+Iw4HDIM32A4DARgDgndx2fDkJ3LfxxszcTTw67rS5mxHg+tAGRxFzvCxNZHP8RAibBgYHQMfgxx2JTUn6ay3+FQFeVl5npIncBDYHJuD9mBxCaQjh67KsrKl45IFoJoPvqis33dxnDuBTDJhfgI6O6ebgx9Nmz+3hWAChmTNznZ1jmxPbABAcXkQARDs64rtamprHdgYYq9VimHGtob+1f9j22G7YzUhwcmHHkX8VfrRrF36GM5kedCl9BgXcQ57heQCGvu6prGnj+oa+diprG9oUXhY4wELAcbzyhSSKDIOAIOZkQ1otIalvqN8JaUab9AFk2ByCjma1wZi67MkoufUMaVFzMNOVow1LbnYwhxfQsrNZ8hnbDDOZhKNCVpABxyMRuA9g7oxk6QPge2da6XJdy67R74/d1cz0wMj+/YVP3SXuBPCLwgfwerALyOBc8gxbZNz9z/B9cJZTS5sUyjAHZMTgL4CfIEycCc4CF4NrwXr83OsV0sy4kQ8MmPvwnYEOssTtPbiP3CRu2C0CDx0g4ruK72rahW+qFd9NkBfqxo9v37pr1ukt2fHMrl3LbqudHjv7DHw3k2AfWowuxBg8mtyNE1uKljJoOpyOb6QKoDi3FO8UY5f+kLTQQJf5MWiavm9sM1gGuxKbgQNBtClOLhMYVxGahBpg35Yt+IDt+EHX4mdkQDs9axSRR8q5D7IBsOvxPutZ+iwHu7r24cfAt95TvHHvtrfvwt2O9wRDf0NZ7k18tnPdXmeGPtgczKK+oQ+cdDB7PwMR8zCzgUHMKgCD+AjMWph/mE8A+gT2wae3AMD2XIGvlTMP7DPx1XIdubXcmEzX1eZO3KVduE97MHdB0pX40iHYCuHT6wpzY9znh4L4+h9iBjrM9QMZ6uT6PbKqqn3Q6c0Dn5B1RXG3+IQsapq7xSWcijxD0LaEvRbdiR4U2WdZKAGeQ4zEQRXB12RAwClXVLU1A5jGV+0b2ttrmmgOJj5zLMPAVFJV8VLXNLp1vxMzDH4OMFWVLDUNL+Mq52B8c+RcOjkXB9OcwyEupmyHOXgjcLtxWQY3fMb9w19cSdIRyUKLYLwLdGWg+yMGO4IS73CcBFWJIy1kZ3GPY7DhlqqosnheGIeh1YoO905687T7/6tpJXvlMVeV/3Lqa2fhZ8jhlhdwy6VQ3bDMcSTL1KKBAD9H6xs60GtZlPjCkUwTU6kgl+ob+sSJkB1SKfJrKqnjX1IqecJUH9qB70mORNLlpoUFUDm+laa3yA017QJN+8hNd5DlzhYMqU2oeEHVthG9oCMZFvKvs9dR7ACakwqSbeTcm/Gp8eV7FQXNwcTnDm3t77taJuNej1yNXsyZehR3FL+De4nfIfxOfDUpnKh2qqfpS9Rz9SvsKwK32C/YH8U/SuyPqy8p2wIoJZsiz7+WjAeTybiYjGMUi/Eko6XMPvR4z0wLWn0wuoXcJyA31gORKk8yhw4AFaiYU/JAHvoKC0LFo78GGtAwzrS8vCLyJmYCB3c/3IHWgDQw4QRHtbZ0oLPQxehaxKLtqBqUwzs33UYZEDPFwQzhDdxsVKF07BvsGrBsgge8WKuPyeiYVVwJsxEdt9GZhds0YSbNMjNl8i8O7QfC0F4g4rWEPxPwHySLTtAFu5Z3diZI12oJQdBQqo9p7e1GalDrY5o2dwcJojIdGStrteImxZCqCVXUtmNAjR8/rq22qpIKrtaWMBZhvID/s8KRdhSpeeyhL5968MrrfgKfD3z9xzcPnvDky4/OTz333KTcOf3X7PzovCX3/OTWwO53P3tu7i9eePzms8diJOaHPmbDGIkZeJAi0QWGEos6pH+jSQAJy2RU/AU2VMmaoRopWW4IpZJsqiHJNWhVmhqNQWCnTcKEaaGWoITsXtuU2UX+k3/AzmJtgGUMfph9r5iv2FlzZ6aFfAg+mjktrE3WbtLYydbp1qoEc2q421wcPDd8iXZ58Cbt1uAtiZ9rsqJqOitAfD1IgODgm98Bo6AB9+64XlUNsdHt6HEQQxc4Er47Dt+eZo/AhV2CC7uICytvrzgrfXEapaOEj9KrhREHCSUHCSUHCStqCZCaayGoNWsRfuoD28jxtetGR/vghM2xN+F2OAGL6H5HwfulgYN14rpRffBuD1yZfRReWMoQeB3IdLko24cxNkDYCOsugjUXakV4bebSDOZODKNOIo7gMgIibECwVapmyBg7W7oNI9nAYmpbd4MWi0aTIYqoJEVUS1MrAVVTprUli1etREG1h8OtLS6qhPYi6QOMIEwgS1BVWZvvLb93ybUbHr269eSgrazou2nxotuDvRWf/fKy15acd+516wqfvPPrIXh99MG1G6+76pHgz9BlV59z3Q03pLf87vzN5571kzGpX93RX/jnx8TuimMJaGKbRQYaShLkvQDUoUNus/fmNd5TIJyvSXifkIq6xSc4X7fwPiEVtY1PCKK3s+gTguj9JIrFfTzVJPoE5xO8T0g+4ekxpz1vz1UvUB9Sn1ZfVbmTmZO1H7GMjUUWUHlG4GSFEbA21LTXGDbIMCyjAaRqrMDsQDuwUkdwvSMDlsW7gNdktg+dt43jZKesvE321RwmPu4lvIiJL3oJxOQ+2O5oglNZ1SasrhgnrDMQ4VFFC7YBZKI0YhA5mByDiYGt5Bi0Re+Dt1PofY5VG9VyB4hOyJkfm1TJYbv5YM7KZqlRt3ZMhsWSzTAMrPaOm49NCw2bFnYW64m3HKU1y1SOzjJsWVmOnKITAxHv4wRVR8mqq2dlVac2q1Ym8Xp0lmrLTk9rjvgDmcRWlZV4RkN9TMu2bk3DzcD6qjTT2tri6lKrYhxstVpDVRZjQXTf4A3op/e88kpvYRw86+fM1iMn/bzwCJbc9w4uwQJhztDf2AruCaxXBWqRBHyM2D4RUL3etn0ioHpdamPiecLorhB8HkDcqhppRpjU5VQolLSJklUMlk0lNR0CIYpNkF5igVCCCkyi/ojAI4yMH2NwJxZyRMa12VRNG3Q5LX552a1l9wWeDPxGfUf9S0KUAlG9Mc4E5JAdCLymG0E9ENQNDcs5J0Au7ejrdaTrhhOC3m1sM1j4JpGBWBk6Frkh6yzzYvNa806TNf/XMixKZVgUW3hmFEV9GRZdl7ZfgOOAAe/Fe07YrG/5PllWPlKWjZBmXcQCx/KLtkEXljRdxPdZK47JcBhWoFRh9krNXLOyHetJhso1ItmWYdOzs2hoAZDUAjq2N9iQK+FCISNJJFxvd1IzbKw5N3cbrK8wm8gH48Vy9WapeMMyLVARqmCwXAOhoMBjiTbnV6EHu6/rfe7202+vf/oO9O7gtpk33NUPxZU/PPD7QbjavPW2nY8+tHlmRxj997OFVfMLB//4u7s278WPj10seBNbS33UGdSWT2Ps8oKE+BzL5CDPYrsewwAgYrM+Inr+yTJsZXdgPUi5jHpOiS0cK/oOQ4frMmA/CX+ex2Y+07lr15EniZc3NIi94k4sMQWgo1vJFSeVYYR+XWL2HCnSUsl2roRmfbpEEPJsUSKq6oveIYdcwODdeEV50Tv2gL8Rqf5GOLwRu8GeHA37Rr/PYoovzmXZl9k+Ien+bfhbBHfLtjzUDZOKsK96PeJrKv8QMVY7iXFPdAE/h6PLJrPZPF+8QFpg3sysM1/lXuH7zf2mInKdMI9mmRcoG81/qP/Q/qFLrMpqrM4ossSxLDYqRF4QsA3PirwqYKeKuMwGdSjSghrEPyGGIdtCZBuTZtUgPkpKcZyY4hm+Dy3FClhUP3UQRGg7VLAyVhxbTYOFAnPqLHY3+yHLrGMh2weho8xS+4UPVWadClXy3TSE3QK6VlgtIOEe450/uxCJ4Q/+H8UwicfMffswsnPxfR0DOeLa7iMOWgYz0doxUbp2nXAsss2dO/WdO9dy7hrL7WkbldnTNqZOmedy2ry5vazBiMJ2bIqCoa9dTltOWO3f/yU2iXwfM9ZRu0URQIxTUYUI309rRwc19TFaq7BXWMVUMIEKpraOFxjU+kc09/1nBn/8yLvwvx+cUpls5bYfmgJfKByP5sH7nr/0h7dhnrkPa/9PMZYtUAYa4Qeu94oB5jQoCj+HZadU5avOq1oh3SDxi+KXcEulFcr13PUKXxeWmGhdYypcJmEJ90kJ3j8pSjhCuxIumpekgJ1qbGxoAMmyFO6gcuw4ATGKjy0Uj42WSMfo0EG8nRwr56O1vEoUMI8VsFNDpDxvExHP8wQIvEjulKfQ44MElvxpNSPOW1Ny3priec18Ta2aJOdVZXI2lYBZJedS46PwPXpMkPINl5SsUjtDz6fS1P1Ne77vQap4KOH5vYd6KWpdgnc9YZl6v12Zo+ZHi55tV26QKP4Z9Pt01/p0/4YdHfzB/ZvDpgFx6Igfgi1RaohSLzixWbIbseDd0m3bELjOCxBhGZXFFCGeLCYavNWqKLEjdVQFK1pcP6a2Cmv3lvZjkEvfh2qfen3FeeffeOfpq399e+EeePSaCSdNm3Ldzwp/gReeWXvcvImn3Xt74Tlue+fzC898orXuhdXnb1owljnVCp83/cSLGw6vF9QJS6acejnxa84b+hu3insTlMEmGk06By0uQ9D1YGnbfOKcRag0aNHOAUvByrLV4IaydeAh7hnm59rzTK/2O20PGCj7R5ml22VWWRnTyNdbjcl0+VQtHzw9lI9dwC0pu9K+zX6IeVB/KPkUfBw9Zb2tB0AQxM2gGWdJGGZzfZb6T+n6rGlgBkoEUiqTSLGSWWucBGpJlDBeHvE7PeJ3esTrdDkfqU2LEMtl+lXLixQpYix1znw3Mpfpoh2I+xITB/ZRs8OKuAG5rq5luKsycHnCkbFcYw3TVNkEtrV6u1lJDWBic7fKuH1lE53pOgQwwrNVldW4T+zq1hY2ItQS1YlCQZsoUrb35aMLv/loX+HPP94Aj3v5P+Coo15qffmep/86/8KPb3rsvxAa++XhX8OL/vQRnLNp7+uj19/9aOHLu3YUPr31BWL1/wzrsHmY7w3cL67WtNPl8DjR5U7LTBlAjIzgokgJF0WKXFROGkaC5dRJlShLSDLhBylKt1CmohoiXl5m+s1qyp6lZ7rWIGYq83/NVP/ymeprn6lS38NU3teuEZw0tvm4y53xTEIQeZETWZHlY9F4FPGKjGWAzPChcDAcCDN8golUQFvHi6iYrIBh2aoAGRJxasR/a2BXYhMwv5/VPC6LhCNhOxREmMdqKlq8YEEd5qyfwW+emXdN58oVM664a9eNhU0we9fPx06efn/3jOcKb3DbQ2Un/6Cwe+eThcLTZ7c8N37s5E+f+PhfjSkSY3wUA+cT3GMK2Ef7K8RzKVEUBMCwpMtkKaUAUSAYD5p2m3Aac1JaTmtIjmushIo63vfLisJM+v8QZpL0b6SaetQZHhd4XTDdF2xd0w8MfEeSkbgXJ1KpxXEQSH5Tst+RWm5zhiq8z6Ns9ZGfMZkjbzM3cNufK3Q8W9CeI23zOEZzJWkbOMXVYBpuhnAg1MYyKUleL++RkcwhpIi410eAWiwBteiDekteTAsCT7w8qmyw3YN9OqJwaGSFJ0G5EFU6kCqdrtUa1JDiN7LiN7LiNvK2vJL24qX9joxv6v/V2I5CW1v0ZGMJ1sNeU6c1mNZmaQu0pRp7VGcUW/rFQGkR+13uFpIqwEsaTs52NVEGgNiUYLD13upo3QwDIDYnRA7RNu8YtiWI2V6BP1V4+fjL6NDLLw/y3PbBJ9C8Q1NQz+B0/DQv4YZfg9ucgbOoh4f852d8AgleQzCYmKR5Zuo3xQYHPo135VRXIDCYKO562O0PuqtHb83jWxURCR/3TDiahpF7Wtvc9ehmd13f4K6ratx1WcpdR+Nu2LlRM9vS3DpuA8cwaSyP7wTrwUbANmFvahb4EOwHnJ3GG9cBhnPdedI3Ua/PPvf77Au/zw46pmuk0j57lH2ns0QYYXd882psiXZ1LlueGyyaeMTPp6qhaN/1YPwjL75PWv+ll4m1htv5AQB4A7ezybjtLDYqblMhTIzwkjGAXfiIumZRMx3fIyY4EruuJ5Rqk585Q2UkAJEoKToQJSQrPHk4xSQPpGAQbiV7KSYgAQ/vsb/2H/uI+9jEFtlFF/hJ+vvNPXv6SXgsk3GfCiS8SHq5QJuFp0uGLlm65OhSJLxVRShEFSrDE7wjfdinkOlS8F0OkbBCOY3vcVBNy3abQRcc1p9QxxIQtyKNz5CzUYKeZAfKAxuYKO9ogF4I8D5j0dMCSJ7lQNMBqiw6cjn3YbpK+gh4XvC1ABliECVEdpV6k/p73JTqieqJBtPA1mij9LnMGewq7TJ9rSYqiBOz2nh9JprGHC844nTtWF1+AD3I3CfcJz7FPCnwNjJ0vZlDQY5DoqppzZyISVE91TgVOtiJEUUJu3Kapusm6acF9mob2dvRU5gRxm7m0mIfHLtFlWTf3fN8OkfKy2lHvVaBynb82DpU8L6oD68MCCbJWMoNM+BBVxJuy4O0sdSEZh/Kb0tzC7jVHMY+eqrHIhImRtJ5XbnoIJEo1BPC3+IlXwe6CHBzNB/p/4tjf4l4SGuvpg4SXo1tBkVHaO6vgIpZWhx6B/vT71AHaNpGFf9WP+wkESn+9SZdJj96ka+3tlZk9VEVNPq1tT2rt7RTcstovNWLcGU6sScFlnVhjusEpL80hUg4XVRFZHguE/nn8hnW7ZHx7bACCzpYBa0HYDU8ozkcGwfPgtyOQn5DYS63/fBXd50w68fMkUNT2NcPj2P3Hiay/CdY45RjrpQQolzJRH2XXfS9oc15W/FFvhhVw9hnpRF5lzjgVFnWsXNElS6xZ5sWROzjikhgGFFiEZIEkWWwsjpcVFZMibJi/O1b8kya5zlfMHFFZcW5vI51iBOnDNeVVmBamaUsUJYqqxVOEUutAc8+SLtaSsO3/D9YBZ6iYr+rqDybQD6qRA5mujI5ihfsUH9bM9kk1IndZpaCxZUbJIO6d5tqtYlpvAA0CDW2mZhgGAm9ojMli5uwf+uUrOi0uGRLVqiM0Yzr1hgmW1ySbK1y87BKVVbQg/gTIN8PbA1gsswlyzAZIuTXm0Ieivz0IuV6F0gqgz1vAYOJLVWXrl/VComyhNZPfseg7b87UsCoWcNeixGz+vBqbG2fg32g97m3gA4S8DRqvU2LGzBoBoOJSCLBsiYbVCJKgn06slV/RWcikWgCpcsca2ZgZsSJz+XmSqebc6yzAvMiZ0Xz8dMTt0UeRGYsxTB2SpFCIyyaUAlIQr5FszUfqk0LUHjRDxLR+OMnVLgLvirDxH5q6wkkhkr6VSDZT9KbAulwKpSF+OoyWGb4Kt7wIWQUHSWjliBHLEae3O2BPOBL5G4sWfSbhj2nriJYphdTMMTNxc4T9qASmxSbukyKxMSoy8QwRZs7YIKKFpZY3NRjajdBawuw2hB2mMA58GY4/nU45ZnewtaXdhe2P/V7WPbnv8DE5Z/e9YfCn9Fr8EL405cLP/+PDwvrt/weznux8K/CbtgGEz1QuafwkesrsYOY1zUQhWNo76UWWkuCaJo5LXiGeUaQVdQUFuQgEiWGOBDtER3yvcmunrxdK+7A3ePGR/S8SGMQoukpxQOOTdpJjKfjEP+PRzW/xTW/xbWiCa/9jya8x6yqx6zfNeBjpR7UcFximdslXnf4Fjw1I7sA9oJ0FRuS27p1HXc4jJZa70U7EvtCKeyyoooKC9NFNwg13D29++7OLwqvFm6GV77ws66Tx95QuIXbrtsLt164ozA4+CwDb792/vUhjdj384f+xv6dexM0M5NovNUCdX5L4latLaFrfLo3HzW9Jov5RBwTk8rpflpJnEotoZUSOllCJ3wam6hRrweQT0CXcOrz5zDnsCuYlSxbUzeOySaPY04UTi6bXH589ZS62UynML/s9PpbAnoViaSS3qr2iRqfqPWJOp+ooh3p7uwSNT5R6xN1xAqdQqh6rbYaVTN1NeONtqrjayY3zUvnq+bUdCuLtSX6ecGF0cuVK7QrjKvNS6pX1NzE3Krcot1q/NC8sfr6mru1+4z7QinPcBtdUWsnauNSbQOsBaAhbrMtY2vBQswO2ujLE7ckUKImrI1O1dXAGi7MFd18LjVaSqXCDGXeDJaPXfjjrbpoBrVpn/sv4YyuqdY1hatIlqUSosCzDOJhTXUl3oZd28TouENAeydG/74wGE2jN1SlmTANZ8EFcClcB3nYBzc66uhUOhA4dg65MEe8M418I7eCn+AkaUQKRiphR8kHy9a8VAsaYAMRfLqO5jSQ56E80xBvqfAzVhU+61W4KcetedxGsNYmupccZfssZxcj1/ZphDNjY89x/eOu6QMkuGd6kSJf0tFwESnTMLGHMEAWB0hLWRFa00WifZ3YeCI1Mf4fLP1ClVRiG0zA0YnwaI5606OVcIryY5jxvWnMkm4eJoVaW7yARHVdbe24Nje/7MWXQsFImI3QMCGPZWnt/G3aWb+/+uJfzJ41/6hC9ymLzr/mqx899s1N3Hbjuac3PpKdAN+du/qKmw7/9HeFfzwI/2xe9MPTj11x/OTzqyJnZ9ofW3jxr89d9MYa/bY71pwxs7V1Sf1RW1ZdsnvFSlpn1ozl6naSR4ERakPxvowTfIL3PUjhf/Qged+DFP4HDxILTA6lMNgAxhzHSn1oRU/aTQts49MQNTGQwfQW6PnsnzgKFayiJ1W/8uMh/+WL1yO+OC24vgQ5o7j1wdKQFKk6NAcHuj42aU1ch+eKD7t/vUDkGUR7jKEStKXDS7mSyAcKFMrYWwsJTnvuuUP/IG0XA0BYhdsuiv7l5uwNX+VguYSbz2sB3c/kY9oYGizuwYzYw29OYziHxPK+7+57F8hHP+vzA+MT+Hq+XNXxKXxZbAx9VkIPs6A69Ba+jOYluDzaac03gFqrwa6NZsF4jNbx0RPBVOtEe2p0LjjdmmufHjUfEB8wkBWNRo+dY9KlJ6taTRiPZUJtXJt6PHe8Oi10GneaekboXO5cdUloJbdSvTJkcCHiIdrYfDOQSNR0h2vARahYymYTTophsR/GC6LIyZj3JU03DDUYsO1QOBKNhvqGcj0ciKbJWrUtsnbmhUQpDThSZQqCpDyPE8VUKBoMhaK2KkmpkI1J21INI21aQdO0bEkVoyHOsEwVIHxLHBM1DUOSRBHhe4ratmUBMR6JxM1JEjwFpHGLnQJC+OMADp6yNU3i1LFYH7xt01OuQInHpg9iV2wwHhuMzpi88PiPvbLQjqIjRoqkvOpQP0E1vdQtG7nCWFyrmzt34kVup0+VLrCfZmA/zRr20zbbchRLPteHq8G/NZb6cGCof0Kn5/jpwz/0qA7n4ENIQQLmhOVdoGhyl3CFo6m2yJEugygkevku4r4R3oCtAeq8tQZsvAq0YgeO5L0g/Fnhyt99WB2fIMPIZ3+aWZUc/fFvChftKLxeJ0SChVe57Uc67r/379XMB4Pxwuf/uK2X+SW207tuTy+cevgxrN5OGvqETbLHgHrQzlRSa2+UpEmNMS3e2KA1NmKPPtSemNh4YmOX1tW4WFvUuKD5Vu2mhofCP44/rYXq/cRGHZEcMUI9EftF/dbYjvqdsd31fwq9Xy8eH4YpomAsIjZsezhzOo7orpmEKo+URzOjGtuybHbUiewJo/JiZ+Y8cVFmlbpWfVX9RvsmY7W36ZA1m6rbIi0VwehZDRc3oIZkk96h36k/rA/p3MP6Bv1LndF3+Ay+La+rRIbpRMsRkaaTmwiSmkadFkPoPKnW1Gu92Lwepey9Ja/rSSbSh37REx3l2jl6PjpKlo+dE703mEwKoPgsYHKd3JJklIazzbMB1rqlkYbh1DcYOuKZvQp2CqgMramoJkrUM4k+dx3YapYIWvx9gNY6VhNnhLQnJv6DyGRM0Ruu9iVwdR86w9HrHFIHlq5trt1Qy2Wx1UB1MzaV3nGJHb6E6snXjs1SbzdV1dac7c+i9VmYjZDaC3LyiOhHUyI10comv9yoyRd6Ta48dKx8U/VL/G4elfMdPOKDfglUsFix5J5nTJ7XaThZpaHkKA0lq+TJeGqX8zrNXdJaWX7shOGgLimAda2ETAb7z5mDNK1xoBhKJLZ65qOPiMU1gI0I/HXArf4sHrzMtcH8CjZAw5C0tgMsS2wDTCajqnpDHzOamPLJOplpoTSjRCORZNCtWhOKVWsdNJ1I6zpIOSSxEqgN0U7/jWurcws8jkHUqAiHQsFwpKqW4QUd+wEkc4V3YnLnPr94wwtTV5wwbsl758PWyTdfe3nZxuhFe265+RezTClS+UIy8oOdF89vuXDRBY/Wll0/Z8ozN85YMyOoa/HqGvmi0Ud3Losuu22ac/ZJYy7bf/jGoyfA9+uTZv30phMWnDHz6EtJhusmzMckQmOCMmRTPr4ScqpRzY3jJnNcR/nGclReXplsTR6bXFq+rpyfGMiFc/GTwyfHu8Quba7RFT4zvljs1i4wLgpfFO8vf1d9L/Je7L8Cn0c+j/21bG/5UHkszTUZTcFmrsNwuJONWdx53Htl/2QPmaoZ0lkegUQSiyM5lNQVkugedlKiJcqwmPR2KvPR6j0KNBVHWaCsVlg3p6ZQnlWiXmz2ILU+FOKqE9AohCkIEyik0IxAR6GmK4GSshJayAOh5YJwa95qBbbvmrOa75qzbiyHWi+tRbXOeJV1sTxTg1A/xPb2ergR7odsOeyAMyEDiclDmBYTR5wywl6QohvSiDi0CbohRTckkVbCVnTXMLllGCX3C2nKHsZSU9tLU0gUuMtz00mciG7DhjONGZUwBEE8/k9T4gTV2ChejgHdC2VTD9H6JF1h+QStT+IFdyBEJuubVlUYwdjuxc6pCaoq6xhs9hbLk+DoJ3uXb/rBhmVO4atfvbAEtc25a9WzP79k1bPc9sF/3jnzztdWFL4svPNTeN9Lc27b9fqeV3Zhi2zW0CfMPqw34uhs1yKLDO337S3ZL/GRfMLwCdMnSBeVhPOdNv1aAxpEfM4CSwEDWDupCNEkq0A9JIikrQXa1oJKYzYmaWuBcv2ut16h7pe5s6uFfGjlt6TC8uRxgeMiswOzIwsCCyI/Rj9mHtIeNx+Pq6IWkxejRcxi7hJ1qbZae0LdIm2Vt6hqWL1J/Sti9MqzjIuNaw3GgFgNOLXNNFOyAN/WOrAe7AX7gQQMQwHD95jEtz5JLoG5UYS5kTeqdZHqm8oEoBHpAyW64YvibqBayZRjowqbPI6ecR1tx8MzdLxWg+NdKZzGmyjOHAqyEyi04hRaJyZDvvAO+dAOecK7Ih+q3i3AcqFDQIJOY14yOYFAtbLgFyQKqsc+wthE286iYe/CsCT9tnza7Kppp8xzKxYndOJflx8gtRzL/SpELDrNrgH8n/pzGLCdxWEMpDLAxhrCZqMUsaxC4l1Y9CpCMR9aUhmApS6w2mziuRUdNwJgJrep7Mtfvlf41/JPb3nuP8o3xK6dd/MvHr9h8R3wxsi23bAMys9CtGbDI4kl3b95852Xr8OScgpG7oduDRAKUEl5lYxYrUZr047XuHHBccnT0WnyqcHZyfPRudxC6ZzggmR/+Vvc24H3Yx8FPgp+Gfl77CMqEcPl5Zk4EaPT4kSmCmNQtTYmPBGN06ahydqU4InJ0+W8dr72Ef+38CF4QDdhiNEV08CSUhEsgEUl1jmT5BGislgnF22FYIcPIyy+aixjhFQ1vhdu1XmjxjT3WNC0HGuBtdrCcpWwiitdLZuIL4taMETOWjxhLItKW4uG0gkmLJ1gwvKzSZafNbJ2+HeHBetKWyyWr/q1ri7KtubtasGPQQmmK1SPyr8k7BY+FIYElqBvpsAIKcrC1DAQUi5rU0RS40yIU0TGUm2zSuQkCQPQEMJgplRw5miEAcvL3IArJnPkMywoSYYksYkhQtKRsZ6Hug5kxZWUimC4krKj1c7S4GrFOKLisY530YblJgwOy0pmwsKd1759yeK3rl9wX1PPYPrZS1b9/KkrL3vkpp/dfvixhyFz6ymTkH5oCrLfeO3Xr7z3xk6im6dh3ZzCsjKEERemiIuUg2QIzWG6uC5pjrKQWcJdLC1UxBCx/mhTY8I5lVBlSbKss9/lDgUPxtmx9sTY2OQke3p8UvIUe37s1OTZ9oXxs5OX8ZeFDqKDUROEoaFFIrPCC8JLw0w4aawz15vINNlEUhbAdvQLwqu+Fut3aFebWObcG8ByjJTA7P83JTDFUG7E0bBJSqMBml8arhEjm/SYRk4q1TW2bdSgFi8neeia2jay3kbMznJYHt7hG8Rb8+HWoj4YLpYRfT1tVgtOdWObjxcfZp6YcjJ5kmwtQihJIeQKtSQFDy0hIBAaqWq7MrRcYwBvw3A6uKwk5LuPpKy94uHc4LKcVy3rFZ8RI3J5wikDVEWtxtqAa/aIfrAH8GRkQZhgTOs2gdlsogBjymzAE29ygoo3WfALn846s6spY7U2dS0rEXFuJD8oVNDqYVhRS81L5szto754/tPClzD4H29DHR75RN584zm3D76HTlEn5G+56mmYjzzWC8uxjaLC+sIHhW/M9IbtF8B7bzrugidI/CSAYbiaexNE4JluRD8oQSPWFGuOObGlsR+rP9Ge1sS4Vq9tjPXH2BjpxPJ4eVuZqDGqkZRhCGWCAZbhgfxwEAaHAm5nbcsHHHa4eMwXCBGvyknBrgQLGHQ3pGm2nrET2mi6LZMsb1sHYMwhIijmaFgEgSANOtXToFMlEUpglBdu+sqL5ge9aP5n1K6iyXo62q5v6NA26o09Fo29ALeDCnAQyiCayRwslREkB3cgZ+aooNiX2ddFolI5OrQqS8bYHXc5dg0tXhJ4EXs1pmQngMUbCYi99MY1a2AGi5DliS1ADgdI2Gp0bzfDywZNy8jQ7dDWFjfHWjWudVxbO4kxYkVF9FSIDCHY/PDDgfj1q06en5jQcurxu3czD92+bEnblNPtn8pTFvzg9iPnETlxbOEU5jMsJ1KgETXQflqgKFxwlFITPFmZHOSlsljZKKU2OKoqq4wPnqRMCeaFucoFyiH5nyF9TNWoumOqjqk7uW7dqPWjhPEV4xs6Rk1RplRMbjit4rSGRcI5Fec0LBi1etR7dZ9UfFH1ZZ0VCfOhPrSptz4ZEKilY6ZBM7VzVlNAY1cXXe2YXDJpyJMrk6ocDrXWtJIxb6Xj3L4qKQT3S/yr83JNNLonAs2IE1kQWR1hR+FeRHNGUS0UoVooUtRCEaqFImH6GxlcSbUQ2Ysn310tFHFrMTCBFeahEhl1yLummo+sNGANqCz3AVnuA7LcA2QkX179krHb+NAYMthyo8OYiW08X6wYnqYakzeoWDHiBHZGJbkrI0nuyB1DYVDNZMQyo1ZWEOWUmTEsWZZ58W2zVD9RBUUlzkEyOmHAG6Aw0JHzsn3LsDWEmTTMABBIctSSxy2uVtKxVLjV+VCgnsqOgOuVumY9llFYgmDIRUj1HfUz67AIQa7eioxrtWhEuzZQorzO26C0HLfy6pujOly18S/7L/rjD1+44omFf1n/4mcPPnH1VU89d8VlT82Nn1LTcu689o23wdz7D0B4+wOrjyz+evdlzzCNf+x/6Y3fvPIbIk/WAsCQ6rwgfNWtQAtj/g5F2sgYMYd69jXsOGYys11j6aZQJNYWES3VCjIcBEaSE4KKrI6wZ9QSVKm+bePU5dUayWkd3zYkwX4JhqkxE3Zo4WU9XQYJeCQSRrFoCSZ17qQ42U8ieSIKJonGfSSSqKDOIinapN8PbqW1NzPCRDBF2sa3bQzvD6Ol4fXhjeGhMBtGQR9EQR8oQR9fwRq3fMDEt7efDItOY6bZC1iacvSyk4ecCJVmrF/nVlJEcMh1DAGi4gtRd3RGaOqsaKmNvSzjF7ktyxwYiSq/bNp1CknYk8oxndeFGp1XE1ATsQQDJNC4BmTIEOLEVkUGMsNhydXc282RUQeuk+iXYbkj76wqi8KFD1lre6/pX/XLab2XLJn1wxx2B7+6u+vxnwyehR5Ze+XsO64e3IGl1s0YEDlSGQcEJLu1cfK3o+nDYzQwMSnmpSuOlATMhmmuhGZ9ujePFN9P9wneJwRMFE86WOJdDZYMRhksGYwynBlgvd5lfIL3CQETJXeqFRMrwzRXQrPFMF97XhpP+nmmtE5aL22U+qUPpf2SAKRyaam0WnrY27RXGpLkcgk7fAKLGIlndgz1e2dozDPXQMBzPCvzQg0H2IfZ9exGtp/dy/L97H4WATbN7sHfWNaNM6A5bBFqLIUaK5NbYKnSZH2lyfo5G5ZEJWQCO3aG+G3ALaezLRBYZUonWuhavuzfD9fYxsocTwYT0ekCKJzoaCIMqZt7e3vZv+/efTjE1h5+D7MJxgvzNaleZWy3lgjz06TAd7KVpbWq7LAfJHxnYKY3VNNJ5nnXdeDz/DyJMbR/cAd5RvLHUhygoSTZJySfIFVKDh2sP4e5VEY2nw5UtIl9Q/t77Lo2iUSe8Nrm6IYKusG5AW/hWZZj+XZpKsvV8KPlufKlzCXye8xfeeEJHlbxtUKNmOUnSB3aTK2T7eTnCp3S1ezl3IPSK/yf2Hf4Af5T4V/8N2LIlmWOYVjE84IkifiLJIo1Ah8UBJ5h2RpODnKcLGN4sKRgkuVIwkZRgMz2QcOROJaG0ytF8i2Upn696RaurMMG+HBtri/FFNUb5KTUgGKKC/m/omJ9OqqBENtoHWAm5nAMG2csFWO0ZhK4BaAUYSS8hsUWjR8AGuYAMVX7z4qp55VqRqwBp5ue6UVSwcsOklTwgcy+YvoGu2uRLCmgI8M/8TpKR7gLppgTcwxdeskvbZoEy6UbGCRFNVIq1bWs0x0q6sjSqLKsJJaV5XgyAqIsi1dvbU7T1aYKb0AorZVbBjIZWmLHD/VvrqAFVZvDZPXBZjPLuyv6TaWrTYpfa0eiF+RS9vssFINhfLVgMEcX+KiDm6Pk4M83JbJe0rrTDT0Pp69pYZUhY25nAStiUczyrgh2U3OeECbTXVRBAXMO/MWnhcXwpQ8Kj1zLbT/yAtxYWDV4Liq/okBmCrkey912WpG85rtSt5gS/h4Z+y1ZWtz1eyTntyRkyVm/Iw+35Tkq9mjtcfsEtwa5bZy7bh7rrt2pYfqdGmwrGFw59zD3IcfOxIv9HFPOLeVWc0Mci5tERoyrXMmZqJINYav6YQD7wX4yx8uwpv16WNOWlWhaF5yuzyB6DoOfrx4a8jPYnhAEM9iRQpBIQZJq8OqW6bfvyLweILud53Xb9b20hNm1jvhabMdXMRfT+p27QaBEmJkjKqSGaauELitp4WQJnSih4yV0WckYzGQJnSih4yW0WlKxpZXQegltlNCBEjPfLKHtEtoqoQMlhl2pkWeX0FYJrXmVd6Jfgofl7P9xpitaWw07wA5I/xn5KM29zR1Mo4iYrpKiibTEMFWpJB8ilrkA+ap4zJT31MB1NetrUE0kEtdr1lnQYmm8K0pjXTTTRuNdQQIRi05qQmBiIRr1UmnUi+bYLL9obDj21Qe7eqJ+sCLqS86ol1TQ8tGadQmYoFdKFK+UoFdKkIJ0i1wpQU2/BI25JohUpcZoQiXXTPh5vQS+1FaAWqv8i1T54rnKE8/BfFUN3AMgCUejckCENEOFdNl3hDTNuIGwZ3Ee8X3nA06Qmp4u/HVXblfX9MHLeiqmjnRq3MQE9V9K0hVdpcP3yPdBmo5fthwQtxpbD2TSKTIijJgQvmGqBgO1QdVKQFsL+YapH1n5t6aFI5tyHItKyCshbLZu7VYEieFTmNzczbsOUQv2vzt8PgzR8p4InaSEGrLUCS81aR9peWLxqvvLr3ntZ7/oqZp/zNIf9c499+Q1E9nae2ec9YO52zdsHaxDP+0+a+K9jw/ejzZfdtmsh+4afNf3ej7GfB2GH1PvPMAxfAA9ZfaZf2X+FtjPHAzwLLEPKjFuLzfhA+ae6N7oUJRNi0E9GLax1wP5sCZruqqPcH30Es7Xi65PMq9XR6mnE6Vej0L9HYX6O0rR31GovFMq6R40GUYTZdTfwd+/8ZJjspc1O+hWWirUpVIg/q/MiBL5Gie+T3R/FC2Nro9ujPZH2SiDWkNhH3thH41h3+4KUwl9sNeyvGFS3+vyyN9yeawSl4f15HG/Y3/bhZoRMQ+WFn25TtAB6gaN+MEbPUrrjDDu9g37QWHekmRRFmSGN2stXk9AQ7Y92JFRbcuI8ZBwJE0OY3AxnE0hxfk+dhFOXl63BEtrH73k/QWPzDLl3sYlJ6x4kq29f8PkpdNbrh5cgW666MJJd78x+AJWUscPfcLWYbRoIAaHCF62huhMLwFSM0EjCUQCLSRUjP5gC3JMncqfIOb5TvF8fpEotpkT7YnhcdHJ5jR7WnhydD43XzrV7LK7wqdGL+QulM41L7QvDJ8bvRSGJJ7TzmBO406Tz1C7mYXcQrlblSNJVrCwhAyOiNkESzIHwWLMxswHqxM0PpOgcBOK01wJND/gpdz8VCwlvGLp/TQS5xVUU6Lf0atr2pqxgymYQlpghGIZAkkqfYglJR1qRELCmNZ9kOk+tnQvYTUJ8wBQdRIVpGOgAc3+gSQFFY31esKLCm8QprBy8KWJVETAT2iB4QnCvBQFGBsnYWGq8rtGIMlclunC5mnXSHz51dkklUAsQGk2N1v6AfcDiSVmnjtkXbHcjILCRmi4hhVKCrbb3ckfaJS3NCRz/OO3/PYvMHzl32/7sLDv+c1rb9rcc+PazSgA6+5YVfjPwV1/vw6moPbG62/88bevv4YfaW1hEVuBUWWDFHybSqGVqjnaPNqcZrId6Y1pVJ5uUKvKWkItZceWLU2vS4sTIxMTJ0VOSnSKZ6jzI/MTi8Ul6iLzwsiSRH/6zeD70ffjb6YGggOpvemhdLiKzZiZ0Dh2ojmFPcmcZ36k/L2sYCqWzoSTJL3Ph5O6AvTYCEDFSgAVKwIqmY9V75GhKTvyAnm1zKYprNKON6fMx45CwCVHve+HfP+sOJjJTfXLhEsMOqxpJQy0otbhxJNenFLF1YuxvF0DwPdn7v2EvVmSsDdHJOwPfjthT4uUsK6iCfvyqe1ROCJjX0zYZw4MfDdXT5P1VnZkqh7olh6mYT1dwSKHT/Yxo4tajAZiCFZ8HRYOBRGJ4NVZTAlg1j4+8e4Lbt6z+JIPr5x35xjriVWXPfPkyhWbCou4X916yim3Dz3wWOHwbSdPHDzMPL5r5+tvv/7anzFqTigsYvZi1JggCV+kqOlWUAY1Ro9C09DlKt8R6ohNi61LrU9xbYG2REfq+MDxidmB2YlzAuckFqRWp97i37Y/5j9VP4uaDahSzYSyaJx6IpqizkOL0LvqX6J/DX8a+zhxBBmQ1YLxpCLofDDJYqhE9FYwAi1gRAJ8OGQMSOLSgKbhGAuM1QaboiHjFMWLQUPGRjFkbNCQsUFDxgY1pGiwNkx60KDDjlTe3Z1W/BsrLR80li8KLE/ERPJW9Xdyk9/KhDv1eaGaij8aFBZoUFgIu462m2UqS307HOxFgwe/Gwg+kPsuPlx4QDZI4cEqOq8pcQoPZSQ8oOUlw8d7Yd4R2clRjffP+VXhy4vfvOa3yx4drHj2shVPbFh1yWOFRUg8agYcA4X1heufuOPQccxzu3b95ndvvfM7YtfcCAB6BaPDgnT2IueopgA0WVjFtrHHsbPZ89iVLC9ZoiRKWsCSNMCIUKHCAMhS/ToRipXpAAygSstnyO9p7X8fKy16cF87VonhwFMZP8JmdcOlfEmsYYY9def3hUsHzK4DywdI0Stu46w/uxQwX12r05F5XcthV2IbMSqxLan0MeNLbMlSO9JN4QhY59/46DGLOs4485hjjz3qzGCKrX1k2QkTn6yb2rFg+eBbpA07hj5hNuE2bGZT1BsvpsWKvkKMxLnaKezrS1igroSuLaFrSujqErqqhK4soStK6HTRiLwqz1YGKydKJ0nHV+crF1ZeJd0h3VD9ROCZUS8zmhSJRyPN00a9E+ESaA5CZguUo/PF+dJ8eb4yX52vLRYXS4vlxcpidbHWW9tbZ5AS+uqG8dXz5E7l3Npz61dWraxeXX2P/BP17vr7R93b/Lj8tPpY3eP1PbW/rQ3X+85cpU9U+US1T9S7YThvH0JU+US1T5SR8Wx2KjtPrKtRZTaerg2xypiyOElZVcZG0fKGWEdsZuys2IbY7hhvxMpjF8c+jLHlsTtjKPYrDKMQRjjNfDtBsrtJxpuacA9EAJqQTM/R3xMMt9GMuKlbbRCOmV/WXYbKkiGBdQsxaYj1Yz+M+rETIFhkk2OU8jiMV8ecQLSthRzeQpOaUXdJxEQsTOAcS5MjY2lyVIxG6GI0PU1+nSS5mhOdMTxjVg8WOI34fFuS2T2NsJFcmpymkcg2cu5GX8g1ujOAYWKH3+k9+cY4vZeKusa2BS39LaijZXULaiFp/moQdb1Dyj5ptxuwViYEuUNCbCM3mfbEYzifrjaoojTogxhpT+YeIi4kpug4OS815k635Fh5o/JDP3gYG+vl37E8LJ3vBdsZmX3LZ/glnpnMMpKFL3Ep95EyIjp76DJa30miMGS0CFm5FZ5egSe29Z260akqLjiq1jJtM2AyfKWWTgCpXkhAbjRepIL4a4VelQCVVZoqNsgJWF8nyXyGTYBys4x4BWQ22py7oM5oY2bNmjWgRHaTCHjX8AboOqcAwjKltrZsjDv14RglFo+Hyqj9FxJKpj60Wr8972Fdbd0YNK5tfPt3xqPgf2QQGU3fdWw2brnyqsvG1dzzyoMzJ01ovGv21b+aZ21UVyy6anE43JS44aX784teuXr3u/Do5JLlC48/uipa03LimhlTL68vz5xw5fnRU+ef2l6VLAvI1a2Trpo/7+HTn8XSqnroK9TIPQgi8CIaoUqPiAgpI6aMKJTM5zZM8yW0TGYfqG2jszlXY2J1DAKoajJkQNiUMoaMrUZGMcxKUAm17zHfvIHcldh8U+GQIE6WJi8QlgqrhXUCC7D7sF7YKPQLewSeDt70RnEeoHwgkBEqtDrQjdR4hDeu8xDFNHFMiLFJUgOef+I6YMJ2tBhE4fhN530r+Ednc3bTbgNEWe8jI1iIsrZaW81X3SmKvXmqmDAdpckoWL8xLY7UDbHFYemyRHW3zBMItLa0NHmOQE3ELS4iZQJWO51dMEjwgMz4ybkfdI+64YaeLVsCmfrUIw+bxyx8FJ1zOxS6Cz+8ffCe6aPiRM9cj/XMXrYW3/Y2N/MaJwU3oUgbSgfCbQadhdgOtmUCsFoMhFUYCCtYTVu4/UFreETUIVxik4VLog7hmmiEhAfiNPYQoVGHiE1T9MVi9QjV0ZFivCES9JL1Xn41QkNaERJv0EiTD0VgfwRGZsQJRMIk1BDfH0dL4+vjG+NDcZbUZLqgUH1QqK7l0EPyv0XDQYJASkt7pL0SK/mGg1Q0HLzUr0wTvuTS1F6QaKxBoulVaUZsRKDXy6F+N6jgGhG04jbnGg9UzMRZU9cMjYyaITPqMLzJqgmgiVYCkLBCY+MabMu545sw+C0armKUME9h0OGX4rr1ZXUYBK0W5vYwHZ5GplrvuOrtMx+baSq9inXRKafccVTvT3pPuHDmuBXo7sGeH46desrsO29GWZpDi5P8O0aBjM5xq2/F4QwZSetM8oPzw0OSRJ/Ge4SLofxSY1wcruBF5sjq3AgnAlnkIS8DThI5iLhqOvy+KfP+LvP9XZgtiK1FJzzfNo6DoNLKykRra1ZWCtvJNpEsEFZVPXgNvbVMYrxSqqIN1OMF9fOkypo2EMYL/O0955r6MW0gjReG2gDqpVo5C8bJJ4Cpch7mUac4VzoPnocWiYuky8Cl8FJ0uXiZdKm8Fq5FNzG3CDeLt0o/BQ9Id8nPgkflX4Ftwib5VfBb+T3wtvw5+Kt8GByQR+HHkaMgLNeDWrldngkcWeIcO9zGYRi3+bNj4+chjw6IS+oYdCZUQPUdaQs6eJmGrnGr0K2I41SFDEl4P4PbBn92ZXZlQBMdPk9qk9tlQRRrJDkoSTJgEKpxB1NxsozNaToyihdkiQGQa1KhWik6juPOlQ8TWxxuNYc4TDlSGjmwUvnsTwTO++Kxwa7Brnh030CXN8FjMbNmZUfOS0HGVnrDIUqGVHYNT5Wa2Mq5fU0xWzr2KNAK4S8L3S8O1JRHM58/X7iIrR284fyLT1uFbqao5AHgtmFU2tznL2BkFRFJojkvlhR2aF6u0ZsUy88wccUcPCrikxmRaioi2PQndiST4nm7SiVlQfrwlL7G8B52yR7i8B5EK7w4sgalZPyf6Q8N5NkiX0klaTV9eBShoRb3sEumHhCH9xCG95BLhg6yPo0dpcqSPT4pyYAXB2Rbad+5qsRPpnu7flBS3lCk/alybOI3U+XoDkDivZjLW3TCbJaO+iSUlVbdH/p7dbeooN9pIpTl0O+yxUCgYn8I8gZGq6bSKQlVCyJWZi3ZS6u4etgiM9LuMt/ZZb5FZ83xcpwUfcP2U9gIwka2QUYnWWdYd1gMeTga89nrFyrs9Qti9ztSeUWbmSxz0/LOtvLqNpZXpQCfkGI2xwKWVyRFF20TBJigkBQTSpleDWqERjGjt4FxwkTxKP14ZirvCNPFacpxxlTrJPsM41R7iXCueL59OX+FsFJ8nt9ubLX/yR+W6hWrHtRrdXq9UWc3BSeAdvtS8SbxAeZ+9Un4FHpKeULdArby2/Xfs+/w70qfsJ8Yf7MP8IekpMKTO1bp0uTdoWaueUyjvJ5YSci6wdrAEgWxRjBqdBK60gVGg2qN1jf0jtNO1JiGpUMjjU9pMBjgZcWqlTPWaeyp8nyr27rKutWSLZnFsoJ0h9sx3x7p2ZQ50OQOsDYHyD/XdMb/E06QoSNABU6SZVFRVdm0LGxBTOvhgI0dgROd82RDT//GEsS0YNl2hhOCHCfouJ9rND2oabpoGUZGFoP4cDIs1JNkAEHBZkXDUnWN3p6NbQAydxsRbbZB5o6QgwdNDZJJvVZrDEbzk46cninDi+VrZST3oTmONNOCF1vXWsgi3xSTgwtoepjBwu/JLfBg4OB51KmITT/Q1RXFTgH+T4RgV/T7h4R6UtGiy//FiFBBN3PkQ2jymbaxfHZxOlMtrabRC0N7sUO5F/P/nl7QbKTtPm8aYTrB6bSNbbOHR4WKQ3s2Cc2Qbq+YPW1ja+mQUXFo7yYh7f5oj5w49Xly9q3Y5cIXxJpmz2ahmVxmM5iAtruXL16xeHik9HBraG+PnGbT5B0AnZ3+nNr60Ftb7SwYhT+kNiJA6hU6h/PedIA9nVJopLfz7/6IeqDaIRCh41KZOgZOK+zY/nQH2/r08w+PO3rrhkLvjqcb/ozVxY8HrNfQRYMPvL4LnXf4PXTVliO7iVVrYHvmv7HmMFHGtWe0YUlsFrWHNLyRFA2VGighAyo8iyQe8RpmBYM64EZThnIDnZgysc2woVEZowUezqxYdp5xH3uf+KD+kNHP9fP9wuuGZDjhbJwJSCEtbo6DE5U18A5FbLJPZzuFTmWufj98QH5A2Yb61N8rr+lvmO8xb0t/1P5ifiTbPlcrKrAtI6pha5gnYlUnlMEDpAFZRjydAYhgMZPxhmGfx/OMIEoS5HmJYxnsJhnYxtSgYWgm9imw3aowqinzBjJk8xXwioTMGiAFAZAYpL2iQa1GZYKqysiSxDCIx369qgJ5pg3tE7Vr1ErZOJuXrnFkbDJsc/hZ/Go6dfBxjp5mrkGVM3HTn2hdtdN76wS1IrARYX5kHtj3cdcIRqLvZ/HYpMubSztrGGtFyh7uEq8Iz+TEnAe1Xj1allXodERlWbUykmXwh3zfXJE16WRRoSysrMhKTtKfiCjTSRNztHzGm4ebNh8xjnDnjpyICMLWCDFM2knFDFMHDXhD4cH/fGxMclRNz58Ld8Hb3n9vYuFTVA8L30xtPrb1cEEd/AM8qbPQRTBXUTiF+QJjLo5+SyN2uNf8Ss/i+Ck/+ekTBjZRXiwqeE9l6/6vmk+oxf2LCS2f0HyCODgvjiwCcd2fUliXyUGDUZhkzLB5hQ84tpFWHDXtwTvWlIm/H4/uisdMsqLhTqpiEz1GEhqk3Vcks/XBvLFBZhzNwRhK1ze3mWQhqJId1qJ2nVKn1mnj1fHaOP1BS6m36wMnhDvtzkBnaJG9KLAodDm/SrvcuiJ4RehG7Vbrdvv2wC3BB+SnlBfMHdb24Gfy34L/1AbNb4JDyZQdiOp6cZqCcEBJJljjeOMGgzFixYdwg7J2cR6CdsNQTaxdsC0cCwYCNbYcxF8MFauPGkUOKoocIIPGFZ6cACTNJGpKvpREyT7UscXALeIE+9BpjtJhOzY6y37JRnYfPHarASvB5IRMfqJt5qTVZnWmysxSh1SEO+DYniYDtxDq6E2kr8KqBDfhIJn8GqOfTPEWNQ8MxMh7efbFo+Y+SmHk7RtmBbG0TI3wwloKfKwndCyDo8MyeIc7387QJ0TAd2Z8ERwc+mBre1aubM/qWExsCWWtSncurk7ihwJsnXv4H/Hegk0xhkxlKXfHDEOWaWtSG93NMda5VeDtdJIAz14nL2mpqrw2eNSo3AkRq5ZTChe+/H6msjzz195C96Tq5qvybYXznzbrqxNLjDK2fvDBS9ZctQotOfz7Dcd2ziZcUo8l81uYS3T4BeUS+N2Z3xw9b/ehV0VkwxY7Qmon/+BImIDHpGgl5cvOSZhoQPVSk5mFWflEOAVNEU+UZprz4WnoNHGeNMvshuegc8TF0pVwpXildBu8UbxF+gYeQImYWAsbxIyUFX8u/hkKRGpsM0NtCCsvibwUosrOQjRRkpEoyzUQYfsDQTK1Ojqby+Bnl8/GTEpfMkTNqYwuoz5o9GJrhON3oDMAAAJJLNCMdqW2XodAd/QF+mp9v87RCQOqyU/6SiBfA+EGAGeCi8EQYECU5p5jhrmygohPkvVxixzJ68qW5QYydLSJOUhCmDnzo47c4Ed0PJrni5n6Tm/qSC+kiEGxpQHWiiQW7baeSNoSf3t5G2lF0pTAHcfeCbsohEQsRg3SCN7qk22JrCSGE0cT63hzJEsDI3I4i4L4Ew8PC1hShdgjY0O+j2ne0k18PY7GK3k3WEWSIPSFX5CvIvOxQGF8a0WoHj2+Ym5hJnPu4K8vvnwx/PvdjMjffengmVdKP8YouRDuQRcwr2Mx1uy9EQzOdnSJf4OMKEHgEvX0J6mO2QeayJvFNjOOVHxRWZv3PqGqytoL771g0b33LrrgXvSHRT/60SJM46b+EveRTd9dJuDzd7qzN/McgqycI1YlyzKynMPucWyzkMPmYWwbkwOvq+/+k1xxkPzzFJm5L0IHBxMvm2PF4tvNOtzXH5A3nFV4ny93wQ92wff/sIv+AVLxCF9jL8aAYcBoegcGHEfexkbnO6IvMyt9G1tiEyDvVSC+M4NbkGVXwNfuugs3xGzmH2ge9yZ+jgg4RM8z/+HYhhj6UvgygD4UPgyg3cLuAHpJeCmANggbAuhh4eEAulO4M4CuEa4JoMPi4SDqFruDaJ44L4hUUQ2iYEAUIqqhAMb4Rme+QbqGoJrTQE6D5CV2TYGLhWuFOwVGgIEJwZyuqTlsgjuReJt+CRQmiDkEQY5h7kQQxaLei/fIOwPJm/cG6HuoKAU6yFv49mGAuy+4o2+SwP+B+SqJiILly5Ytg8u8P9hF3lOmKHokGICiI0CvnZt2tdJ34MFQFRkj1R7heaGihIbBX6cbzxjV3sbAH/kUu/OPP78pN6thSuSM04cp3JZTmU/RDO5V2paDtC1n0LbcL+4PIijCINor7A2gPcKeAOoX+gNoo7AxgB4VHg2gu4W7A+g64boAWiosDaCF4sIgmi3O9toSu/EMCD4TIK2narhRddycUHxGIBuaIW5iBHIQ6kZOxS1ap0WOwfqeNKh2CUIYe7hR6wCZumYxbU8M+xypEMjRxhwwKU1fFEheE+ivRzZnsSWXLcMtS5sTIz0YUDUwXGVfbE5Sah8U3HcKtpbQp/+6PHPGqPHjmP/jE+zXuAmPOqVhavis2cMUkfPdzKfwaNqat9C2rH1T+KuANgm/EdBXIrxHfEREK8TrRDRHXCgiJEIRt5HXJCnaJFDBjQKKz08bIKb+9PIioLznHix9QSLwoUOwk+gVgbCavpDkDWrflT7XVd/3CJgvt8Ma+BQk7yKM/gog9CWA6O/YA92/iYNN5gB9kSHEUgw+VbDhF7Dml8A9hkv8z8dwiUMPc2cPHwPBvzvmo+HrgMJ2OGX4GPF/cYwI/rVdLDnG/F8cY4Ivt5v0mP8LndsWgAAAeNrt3cty20YWgOEzIkjcb4RA8AJSpCxKMTOkZcmRFMfOOFKl4oprZmPvxrvxMss8Qx4hq1nnGfIIeaxBAxThGWHRVFA1m//zrU+Lx0AdYoNTQLeIDEXif7sDSzqdA0PudYxOR3pKGVWTlmmaRWwelGNLDYs/zi6p/LzR6x1I98Cqxp1ez9n+J1oMjc+41cHEMORAgMfY48oxqVZr/uIOKAIAAAAANPOGtnQ6nf/pzZhKGW1vUi3btkRsFdrl0DLvWyXlz82eaXaK39LruCrXKKKu3e12tU9Epzfjbe+YDeP+xIA97dGbsahWe2X3hhQBAAAAAJr5Y0cMo1P3UIxC3ZvZdkxsZdubcW1HDYsf+7uk8vNlb8a8780YZtfe/idadLo41QHpzeBP2OPKoTfTngN/TBEAAAAAoFk4c8UwPnu+xegahlhKGVWTtuO6johT9mYcTw3tIre+iVUMy1K9GV+Nu0Vkuqapf3er05sJt3fMxenSm8Hj7HHlOFSrNQfhjCIAAAAAQLNo7qneTL0uTNmb2T4ns+vNuK7nucU/6r7Wd8vhf/VmbNuybcO2DLE6fjG073sz+s/N6KxME1UHU70Zg68Oj0Jv5v/iIJpTBAAAAABoFh/70u1+1pvp9rrdujezfZrlvjejwro3E++Sys93bbvszahxzzJs0zVt/edmdHoz1QFt6fXozeCR9rhyXKrVmoP4mCIAAAAAQLPkNJBut1c/31L2ZlyljKpJ3w8Cv/hHNVBCP1RDr8jdJTmu47o91zHENqJi6PacrmP72waPFp0nbJLtHbNp0pvBI+1x5XhUqzUHySlFAAAAAIBm6SpSO2DXnZGe2euJp5RRNekHYRiIBCqMg0gNix+n9U2s67pez3W74hiRW0SmW0Sh47bbm0m3d8ymKV2+OjzKHr0Zn2q1ppOuKAIAAAAANBue98U0rbqHYlqmKb5SRtVkGMVxJBKr3kwSJ8VQ9Wey+iY28ALfDIKueL3DwA8CyzMDN3Y9/ScPdN5+Gm7vmC2L3gweaY8rJ6RarekMzykCAAAAADSbXB2qXZbqVU8t27IkVMqomuz3Dw/7IokKsySNi5lIJK9vYsMgDM0w7EnQG6hcO7BCP/EC/ScPdJ6wmWzvmG1ba3ka4KE9rpyYarWmM7miCAAAAADQbPpyIJZlf9abcSxLIqWMqskkSdNEJFWP0WRplqgZkXpT3CgKo8iKIlMCc6RyndCK/NT3A+0T0dkTZ1odTByH3gweaY8rJ6FarTGmLykCAAAAADSbvxmKbbv1jjS2a9vSV8qomkzTLEtFMhVOslExVK2a+S4pjqM4duK+KZE56cdx7EZ2P8yCUP+tEJ09caoD9qU4XZOvDo+yx5VzSLVaY8zfUAQAAAAAaLa4HaneTL0uTGNvZjAYDgciw7I3MxwXw0EqUm+KG/eLX07/vjfT77ux6s2EYaR9Ijor0yzKv+nN4E/Y48pJqVZrjMUtRQAAAACAZssfc3Ect14XxvEcR1KljKrJ0WgyGYlMVG/maDIthqNMpN4U9zBN0kMnTU1JzCOV6/WdNJ7EcV/7RHRWpllu75g9T2vpYOChPa6cIdVqTXf5I0UAAAAAgGarD3PxvKB+98gLPE8ypYyqyTyfzXKRmQqfzBbFMB8XubukLEuzzM8yR1LnROUGh16WTQep/pMHOm8/VQfMJAjE5qvDo+xx5UyoVmu6qw8UAQAAAACabT4+Ed8P6neP/ND3ZayUUTV5dLRYHIksVG9muTgphkd5kbtLGo+z8TgYjx3JnFOVG2b+OFtsGzxadN5+qg44ljDUWjoYeGiPK2dKtVrT23ykCAAAAADQ7OLTqQRBVL97FMRBILlSRtXkYnFyshA5UeHTk7NiqFo1F7ukPB/leZDnnoy8L1RuPAry0ZPhaKR9IjpvP1UHzCWOtZYOBh7aozczp1qt6V18oggAAAAA0Ozqp6cShnG9W3DYD0OZKWVUTZ6cnJ2diJypcH22KoaqVXO1S5rNJrNZOJv6MvHX0yK3Pwmnk7PxZKx9Ijr7FVcHnEm/r7V0MPDQHl29Y6rVGvPqJ4oAAAAAAM1e/vxXiaKkXhcmSqJI5koZVZNnZ6vVmchK9WaerdbFULVqXu6S5vPpfB7N577M/OcqN5lG8+nTfJJrn4jOfsXVAeeSJFpLBwMP7dHVW1Kt1pgvf6YIAAAAANDs7pcLSZJBvSNNMkgSWSplVE2u1+fna5FzFV6fvyiG66ci9aa4y+Xxcpksl6Ech1+r3MFxslw8my8W2ieiszLN3faOeTDQWjoYeCjQ/+iXVKs11t0vFAEAAAAAmr379UbSNKt3pElHaSorpYyqyYuLq6sLkSsVvr56WQwv1kXuLmm1Ol2t0tUqltP4byp3dJqull+dLPWfPNB5+6k64EpGI4n56vAokf5Hz6lWa+x3v1IEAAAAAGj2/rdvJctG9Y40WZ5lslHKqJq8vn716lrklQq/f/VdMbx+UeTukjab1WYz3Gz68mX/B5Wbr7LN029WZ19on4jOnjjVATeS51pLBwMP7dHV+4pqtcZ5/xtFAAAAAIBmH3//Xu2YXb97ND4aj+VSKaNq8vXr29vXIrcqfHf7thi+/lrkn7uky8vN5eXkxeWhPDv8e5H64mgzvlx/t16vtU9krnOy1cHk6EhreRrgoUT/o99QrdZ4H3+nCAAAAADQ7NMf79SO2Se7iXyR53KjlFE1eXf39u2dyFsVvn/7j2J4963Iv3ZJNzcXNzfT65uBXAw+FKnXi4v85vkPz58/1z6RJzonWx1MFgsZ8NXhUVL9j76hWq3xP/1BEQAAAACg2X8Aec2RfgAAAAEAAAAHAACWpW5DXw889QgbCAAAAAAAouMnKgAAAADWhOTs+q/9ZxAACFEAAAAJAAEAAAAAAAB42mNgZGBgt/vnx+AswPBr/a8qAQYGoAgyYMkGAIBfBYMAAAB42u3UoUvEYBzG8Wdjm9cUTJ5JMBitB4IooqJFEJfEIpg0+SccelesYpALYpAlqyvGJbPR4B/gP6DMZ4eehhPW9OT7gYffu+19t982eBMFqoStQW7DR+2pBs/NwkxLrnm1thId68lZcFKn6ewMWXf30z3jtHyLU53HhQ6cnsdXg2uFrr32/vv8JNOFz18mLe17bu/rPtqNnjX/eTx2pqk67+R+N5zTSNpyXXU2/cxJ12WnExTq9udJXY/bfn6nOu+sfNR1f5MTX1/0ulkftz1uusfEddyZceY0AsIHHf2lfhrSy/B/Vr72+8207axVY/+bQwEAAPxDwU2Zj0qv8fTo9AoAv7q3q8wbzoTYNwEAAAAAAAAAAFDfO+xBPa8AAAB42iWQMQrCMBiFXynOttC1W7yADsHMIi10ElLaktGht3HzJKWz9+gdnJ2ML88MH4/v/3khAdLJ7shwxgs7PJHDxAdp44YKVZxhkNMYmpRdXMiRU4NJDOLK6YmbG7n/fshSNPRW3mIfa7Jgm0WpXIv/naN2LjJXsRE73mhxU/bKvfKgPKktkI79iQV7HPtTrpUNNx2bExuZjs927EzZi4MY4hstWuYWKw7w6vRq8zQdRpqZLMlJ00nTIB/kV753IXv2rPyZ7Qc9FXMbAAB42mNgYDCDwhkMvzEhoxNjLuMUxiuMV5gKmbexfGKTZQ+Cw25kyPGRS4nrLfcxnhAQ5OXjPQSB/L0CSwSbhVxAUERf5CwIilVhQok4yWlSn2V0ZHPlHOSnKsxW3Ky4WTlcRUVNQF1dI0gzV6tGW063VC9IP9RggfFek+9mXeZzaQBPUwda8CFBQyC8blkHhLdG4SgchaOQjvALLaAV3ygchYMQalg5WcWMwlE4CkfhKByFo3AUjsJROApH4SgchaNwFI7CUTgKR+EoHIWjcBSOwlFIHAQAKi0yxQAAAAEAABGXADgAAwAAAAAAAgAQAEAAhgAABRcMLwAAAAB42mNgYGBkgAANIGZKyclLh7LFiiFsOyBWcizKzdNRcK4sytFRcC9KzdZR8EksyXMsSkzSUcCU80hNKoKoAAAmYRX6AHja7VrNj9vGFZ/9sNdJvYbR2EXaOumgKOLdmtldJwcna7QALXEtJVpJoLTe7KUBJY5WtLkkQVIWtof+ATn10FPaS44BemiPLdAW6J+Q3HrLrb0HPfXQ33szpKj9QmogbQNsFJFvZt68j9/7GJFrIcT24p+FEEv4isXv0ZXpBfEyj4heFDcWf2PoJVFf/IWhlys8V8Sri3819FXw/83QK8Ivea6JrcV/Gvol8dGVq4ZevbF85ZfQyP8trL7yK0MviCu3PjH0oli59YWhl8QPb31m6OUKzxVx/daXhr4qVm4LQ6+I+yXPNfHqK7829EvCub1i6NWVxdstSF5YXoKu63faTF8BffPOz5i+yvMR0ys8/3OmrzH9EdMvwdDXF/9uaI2hpjWGmtYYanq5wqMx1LTGUNMrYnDnY0NrDDWtMdT06o1bd/7F9MsV+79Ftt27yfT1yvwNou9Jpm+Sbfe2mH4F9Lfv/ZTpWxX+2+yjpr9Tmf8u7+0y/X3WpWW+VuH5QYX+EfNrPH/MdMj0m0wzntcq9l+r6Lpemb9e+PKpkOItsSXuiweg+mIsFO67IhYRvrk4FgnP1DBKQdPVw3zAHBtYsUWIjxQu5g6xPxcZjxTuCtzPcfWZcxWfBkYDzCoxxUyHpUfQW+hpQfoxZE8gR0JuDJmBGIIegk6wlpZ6ZGn9lngb1Bvl6IGw2AYPEhLwSuj1oIdkDMUzw/seRmPM0uoENmalT4RDwH6E59ozYiykeITxACs06zES8z5qObHxVLKWCVaH7C+NRpA9xd6UZybg8hk5ifkiHk3YROgEvC9ibB/yfsUcShxBJyHt81UaiwpeyfMZZgi/pIzgzA9az2FFgJ0ZULCZU3tUeOGxTZQBPmskm5+xd6MXyp6TnNtzWimHDoFHyHqkWAN/wB7EJW7r4gljlZX+PIBcyoGZpF1Y9t/N85f5e5nr35RcP50HsyjVOROm4I2AB8VxhE9gfHqTsY9hT8Aa2rwyxgyhmXFsupxJKa8EXEM9XGe+E2b3xbviHUT0dIaT3xPYkrCX2t8R25tz/A4YY8nVeMyYagzyMq4FN83FnF2EPtmk2D6f+RITf4vrPGI9CVut9w6NFGXGHstO2IMjcOW8RrsGbEcRz5Oxyc0OnSnpqZlR6YNVjme5cRqdhMc+9gwxtkyeUD1qvVap56QHOmJTxmnIlXMWZlPjacA1FXL1FJV+EnvaEzK1Bv71uVw9W7q24UWxrVZCkZ8p536Rb0Xun+VBof20XQ8rOUCeaF9y1lf0xpSr55jzJwZKEXcM71xPde55c1mlKz82V+2VpqkHJaYTkbXPy4rTcoiT+t1FOaq7dmQiM5NeVEhgUE65NwZcw7mJLf1WKU6JEVdzyF4WKM9ntcWR8Zj2TR6c7mgnK2GNOzv5uS028VHckUnHM+5biqPqYY4QOgRHsbZpZH54okuum+qddYusRKyw5j85h75i35d3TshoFTLka2U2P8WcjlORNYrPzNCcF7PsvugsK7Ly/POMItctKyer/DLQ8dZZoIyuQ87lyMTdYp9Tc87o3kOdwWP8dZyLPNZ5lZgOrjXQOaDPlajMFK9ynp/sZ19DLEqEPPY9NmdO0T98npkAG10j3tzpSBWtc2atsPH82PI5NneiI9rrFYx8PmXCuT5z2scL5HH3DXhfwX12d7NOdLcC+5O7CTXdT6t+F3alc7/stA+zk6iIocX9PmYto3KsKhlCfUtHKIO02QmrrR6wLcqcVJMyltVeomO4aSKecZWEpQ1FXc/n0ldHtXrCay+rJ818Ts+QmDKORy8Yx+I0oF+DkUFGVSzw+Uo6Z7g8BcewcnbkF/Rj3fl99qA48bbnurgHiTF3nLN/X+vff8UpM8NnXJ4TZ/WU+V0Z9wodq4Hx++wz1zsnomnpfcZZGrF0XUX65K2e6C+aAcX51hAOr3bEDkb7OC1dnmlijn63ulh5glEds3XM3AVHz6zf5Ujt8znUAN8en3FahotrG+MD7nE7fA63efQ++NuQRXsd8QHrcCCtx5wuy97FbAt3x/DRjhpm9jAm+jF3Qa2vjV36aaFpzkRtaR/zsvRw3qomayws28XIhfyGWbUhu8nyyH7Sv8N0u7Rzx1hqM0YkmWTWYFGLRzS7h3sXfD3Wb7PP2to2+7CDde2LwxaQ5g3jq+YjfJ6YFYoR2dfCZ+aVzRg02JoZfjXcu7Cc5D/Gap9PiA521tnTHqPnGMzI2xaPZl7pSNXYG0LV4qcgG5TN9s50dYwtbkXaPHb7vD7j0v7Z5lpj5Do80tGo8ajPsaJVy8TSZT9Oat3nTHSYy2aPe2WG7HD2auuL7NQ6OhVLtD6KbdWWIqvlBTWipRTreybSp3Eh1G3GhOzqlZrPk7zxqXxr6/4D2R8ruRtHcX6cKFmL0yROvTyIow1ph6F0g8NxnklXZSp9rvwNubraUINUTWUnUVGf9rS843iSyzA+DIZyGCfHKe2RJH7rbfkG3R5Y0vXCZCwbXjSMh88w+148jmRj4mekqT8OMhlW5YziVD4KBmEw9EJpNIInhlKZxZN0qHAb5VMvVXIS+SqVOfnR7MtWMFRRph7KTCmpjgbK95UvQz0rfZUN0yAhB1mHr3IvCLMNOw2gCBo8maeer4689JmMR+ejU0xu652uOpyEXirXdoNhGpNp609UmpGaBxtbW8y02y8lMXD11JsG0aHsjEawTr4p3XgQRLIdDMdx6GWW7Hp5GgwDT/Y89jGT9999561Sg8wmSRIG8G4UR/mGPIgn8sg7lhP4mROiNC3zWA5T5eXKkn6QJUDZkl7kyyQNsDoEi8Ldy2Si0qMgzyFucMxoFpjlWAD0aUGMSINFd8a8NCdJY38yzC1JuYK9Fu0pFMCx6RieVSybQmkQDcOJT4lVWB9H4bFcC9Z17CrskHCRtTrUhGeqMsKNwjRTQNtLWQ8ZgbUAWnJ1RDFNA2j142kUxp4/j56noUKKwZ0YqnCd5AlS1VfkJvGMVZjMI4ryiY4NOwUEAoHPOBgEsHljdZUSaxSHYcwpYKC25MDLYGsclelcBGFtnOfJ9uamijamwbMgUX7gbcTp4SaNNsH5oUn8dYSX0yIjw0jM2ZV6VoV9ZjhaxPE5wfw0hk8EjXquQlQfwz1fywTlXDWvrnYpOBlnP/wGBAq7DlMPyPiWHKWoTGTPcOylh/CZMAZWiCi2y3iAiowIFI+7SZFnX90LMsjLshiVQ/nhx8PJESLi6aIPQiCzRhLnvJU9004+X2eLfEX9QMfhTD45DfIxTVfSzTLpRtYXy2GAPNW6SVaqGyo0cBGRh5Y8iv1gRHfFgCQTOJSNuWAhejCh4s1o0mQJPNyE45lCh4YEirVB6UxTdcFDpS4agzQbMR3HRxf4SGUwSSMYo1iAH6Ptsi1P1TAvEmyWx0h+P+DC29Yp7g3i56pyKqD/UcmwPVRkySxTzFI29uDVQM1VrldxNCX1WY5kosaL4tWFfhEAVG8NR/Y6O/1923Vksye7budJs+7U5V27h/FdS+43+43OXl+Cw7Xb/QPZ2ZF2+0C+32zXLel80HWdXk92XNnc7baaDuaa7Vprr95sP5aPsK/dweHTRCVCaL8jSaER1XR6JGzXcWsNDO1HzVazf2DJnWa/TTJ3INSWXdvtN2t7LduV3T232+k5UF+H2HazveNCi7PrtPsb0Io56TzBQPYadqvFquw9WO+yfbVO98BtPm70ZaPTqjuYfOTAMvtRy9Gq4FStZTd3LVm3d+3HDu/qQIrLbMa6/YbDU9Bn4/9av9lpkxu1TrvvYmjBS7dfbt1v9hxL2m6zR4DsuB2IJzixo8NCsK/taCkEtZyLCFhovNdzZrbUHbsFWT3aXGXewO+amJ+R6Hkl4meRgTheWMUTx1OM/8FPS8V6zzzf+PxM4i99vPT7pT8t/QXfPyz9cem3c38J+rr++nT5rv3yXfvlu/b//bt2/ffSy/ft38z37Tp6l+/cL9+5X75zv3znfrKbX753n3/vXqBz+e798t375bv3/7N375UnWI/PiGL8BT/RqrknXDX3DMtPscuvL99ffn/58fJPcH0X3B46H/1O1/1qvPC7hU+WBPdPer5N+V+BQca/AZPeDzoAAHjaY2BmAIP/6gzTGLAAACg0AcAAeNqNlm1sFMcZx2dmL3drO+bOV7BNvL5Z+3xL8GKOHJADTOy9465OcqpswKF3rovNiyVCIoF0BqRKhUUqUlEaHKUSbalUo3yookQR673IPdtIpnKbNm5aUEupRN6ctB+aD6lDPjTl0/U/s2coKpW669/zPPM8/52ZnZ1d39TguVSdskGcrJ20Eq6YSifZCd/p+lt5WXm8ZDTzG1eV9WQJMGW9a7byGWWd0up2c6usREvhNYlgqkvRCSVxaXXYY+AKmAc+MqJEkA/BngE2uALmwQ3gJwRWVHVwDEyCJVFRWhXN1XkotU5Zi2vXEkaCShNZBhWgYJ5NGLWJ9IMRMAEmgV/qROYYOAPmwReyYilN7qubMfcm9yXpSkdfTMjmAa85/G3ZLH2z4Plv7PZ85hlPtsOTPbHFS29Me37dBs+HYwlb+Nr6xLVUo9KIm2zExI/DUvYrEqSUcHJZWUMcwBR/NWMp4VKHkZicV3yEKkyh5DDhlWsKdesbEqlaVmHLJEw4+wf73Kuwz0urGhKTqWfZp+QKmAcK+xTnJ+wTcoYtiTWH7QWTYB5cB8vAz5ZwfozzI/YRCbIPSRz0ghEwCebBMgiwD2FD7AP0RqQVcS9g7APYEHsft/U+bJDdRnSb3cbU/uQmtydmZGDGqwGPVYOmlmoQbkyU2R/du+uxoww8aeyoOaWd9JDNSrsbewLbr9nd+Twvs7+WdJNfTm1iN4kDGGZyEyPfJDoYAKPgOPAjuoXoFrHBK+AycAB2GWwI6GwRvAdukU3AAgNAZTdcDFNm110jzVON7A/sN6QJK/579lvp32PvSP879mvp34WPwC+yd9wIJ6k61AmuCcGH4OOoP8J+WeoI80qqgc1j7ThsHPSCfjACJoCfzbN29zAPo5M5sqgSKF3ymfQ/J6+pxDrKLWMXNqAujLHjKUQwk/qkwSzj4k/QFMa48CoiYYzv/QCRMMZ3ziISxnjxJCJhjMNHEQljDI0gEsboH0QEU2Y/+0XHOp7sf4HqqSA7hVU6hVU6hVU6RXzslDjJXZ+Y20/dzk6s2CXLXN/J7VlqX6X2Hmq/Ru0xap+m9llq76T2fmqb1NaoHaG2Re05ug1LYVPr7Qea261mai9S+y1qF6ltUDtG7Q5q6zRplVmb+8xm6bLSlVLipYN/qgdfnyBrw4q2Yc+34ZswD3sdVGTLgkhv98RrI8K3lzp7vfbGHYljeH0WcOECHsMC+Rj48IAWsI0W0MkCOgjC9oIRcA0sgwrwQ92OiU9IG4SNg14wAs6AZeCX01kGjByrTvGKnJiYdLw68X7gYws423G2sTarNaSFzNDTyoRGgxHaH6lEWJI0NhJCwg1qQ5nWT39V/6+v6klNqoZdYBPi081eqfoJ9y4+3fTHrjHHU2voj0jEh51HtxODxuC3kaJsbyWaKvwWorE34ROutg+XBV1jA5+lq8RV0/yu9jf+mVZmCP+uzfG/6GUfdfmfkXlzmt/UzvN342UVmatGmcLN6lI6o23jby1K6VkULrn8tHDT/LtaH39Bk4Uxr7C/iJYV5HuMIf40+stoB7lVRJ/TvFfbz3d6qq3immm+CVMwvbATk12vyUGjEWTe5lufey5ZpkesDYGLgXygP/BkIBHYEGgL8EBroCWwWg2rIXWV+qhaq6qqX/WpTCXq6nJlyTIJHuBqf0g4v09Yn4xDTFgY+emjKiPPEudrSo7l9qZpzrl2iOQO6s4/90bLtHb3kPNINE2dcI7kBtPONjNXDlT2OEkz5wQGvpWfovRCAVmHfb9MyWC+TCsida7FCe/KzxBKG8693CL84+deLhRIc+PJ3ubecE/D9q9nHmJGq9a8fzQ/ELemnYu5vXl36xtvtKYLTkLGlQrinPPDvfpwfoZ+Sb/IZmboHeEK+Rmlh36Z3SPySk+mUMiV6T6pIzq9Ax22zh2pU/FfWuiIrkY83SVPF8P10HUIB11NDYlJXaymRup8VOimih3ZzFRHh9Q06aQoNcUm/T81izFoYjGpabTJotQsNtpC4/RIiaZBEtGkhD5GNCnR6GNSsu++JF6VnL8nOS9HUuh9jeZp6pdWNPVL0Jj/7zGWNk1a6i4cGs6ORbOj0ewYGHVeOnmk2bEP6vrUoYIo6I5ijB48dET4A2NOITqWcQ5FM/pU9/BDysOi3B3NTJHh7GB+atgay7jdVnc2eiBTKPUNbEk+MNb5e2NtGXhIZwOisy1irL7kQ8pJUe4TYyXFWEkxVp/VJ8cicqsP5KdUki7sGvZ8idXVYtuOtrQV0o2h4z1yD3e3NZ9umcVPl9dJnVlwHo2mnXogSl2prpQo4dUSpVVIB6ul5tPdbS2z9PVqKYR0QzRNzPETxROkOft8xvsr4kBq/IRYcM+axf91oJZ1rAOZ4jghOadzb87p3T2UnwoEkB0Vt+TsWMnV1WXLlWteciOSO0RSUe4JRW6nyNXUVIX//fxPVP0u8RbYbK5ErQgdJ8WC4kRygwxfhMEh3OvwUH4WP6zE/4piATdYpCYtrvRRnbZpEq9NxD2vMH6iGlXXYrzqvStxSXFlSe4dYrHMeys2LruVy2kO51OrlCeVOEnht/Mm+C74LvgEfEKJW2GDKyzJa9Qkr6vN8IA/w1d6LZj/BmYaNvcAAAA=');
  font-style: normal;
  font-weight: normal;
}
@font-face {
  font-family: 'ArticulateItalic Italic0B51C3EC';
  src: url('data:application/font-woff;base64,d09GRgABAAAAABLEABIAAAAAKrgAAAAAAAAAAAAAAAAAAAAAAAAAAAAAAABMVFNIAAABlAAAACgAAADsfn6xTU9TLzIAAAG8AAAAQgAAAE6FE/0PVkRNWAAAAgAAAANoAAAF4G9NdtJjbWFwAAAFaAAAAFUAAADEB7oH8mN2dCAAAAXAAAAAGgAAABoA6wcsZnBnbQAABdwAAAD8AAABU8mgsZtnYXNwAAAG2AAAAAwAAAAMAAcAB2dseWYAAAbkAAAHeAAAChxYIqMiaGRteAAADlwAAAG3AAAOyBFJdbBoZWFkAAAQFAAAADIAAAA25KuVUmhoZWEAABBIAAAAHgAAACQHPwLIaG10eAAAEGgAAABsAAACqDK9BEJrZXJuAAAQ1AAAABgAAAAYAF8AWmxvY2EAABDsAAAAQQAAAdJx9XAAbWF4cAAAETAAAAAcAAAAIAL1AZJuYW1lAAARTAAAAR0AAAHaNPV+DHBvc3QAABJsAAAAFQAAACD/cgAUcHJlcAAAEoQAAAA9AAAAPUF9WnB42mNgYHjBCAQMqECSAQ+QRFEhiVWFJBAACQYIA8rFbyzNAQAGPQL6eNpjYGC8xjiBgZWBgeEMEDIwysHpNCagIBMDKzNQkpOBpYGBgZkBCRRUFhUzODIoMCxgevdfj8GDeRHDPQCstAyaAAB42h3MU2DQDRxG4dPdsm3btm3btm3btm3bmN2qVUNNrSHX4u97v/+5eC4PkIxk/0cqklwMF1zsH8lJLlOQwv6SkpQyFalkalLLNKSxP6R1TEdamZ50MgPpZUYy2G8ykVFmJpPMQmaZlSz2i2xkldnJJnOQXeYkh8xFTvtJbsc85JJ5yS3zkceSyE9eWYB8siD5ZSEKyMIUtB8UoZAsSmFZjCKyOEXtOyUoJks6lqK4LE0JWYaS9o2ylJLlKC3LU0ZWoKx9pSLlZCXKy8pUkFWoKKtSyb5QjcqyOlVkDceaVLXP1KKarE11WYcasi41ZT1q2SfqU1s2oI5sSF3ZiHr2kcbUl01oIJvSUDZzbE4j+0ALGsuWNJGtaCpb08wSaUNz2ZYWsh0tZXtayQ60tgQ60kZ2oq3sTDvZRcbTlfayGx1kdzrKHnSSPelscfSii+xNV9mHbrIv3e09/egh+9NTDqCXHEhvOUjGMpg+cgh95VD6yWH0t3cMZ4AcwUA5kkFyFIPlaIZYDGMYKscyTI5juBzPCItmAiPlRMdJjJKTGS2nMMaimMpYOY1xcjrj5QwmWCQzmShnMUnOZrKcwxQ5l6kWwTymyfmOC5guFzLD3rKImXIxs+QSZsulzJHLmGtvWM48uYL5ciUL5CoWWjirWSTXsFiudVzHErmepRbGBpbJjSyXm1ghN7PSQtnCKrmV1XIba+R21sodrLMQdrJe7mKD3M1GuUe+Zi+b5D42y/1skQfYKg+yzV5xiO3yMDvkEXbKo+yylxxjtzzOHnmCvfIk++QpGcxp9sszHJBnOSjPcchecJ7D8gJH5EWOyksck5c5bs+5wgl5lZPyGqfkdU7bM2443uSMvMVZeZtz8g7nLYi7XJD3uCjvc0k+4LI95SFX5COuysdck0+4Ll25YYG4ObpzU3pwS3py2wLw4o705q704Z705b7044H5489DGcAjGchjqav5EYSrfIabfO74AncZjIf58hJP+Qov+RpvGYKP+RCKrwzDT4bjL98QIN8SaN5E8FRGEiSjHKN5Zl7E8Fy+44WMJVi+56WM45V5Es9rmUCITCRUfiDMPPhIuPzEG/mZt/KL41cizJ1vRMrvRMkfRMskYsyNn7yTv4iVv3kv/xAn/xJvrvwjQRqJ5vofMEjK1HjaY2BgYGRgBmIGBh4GFoYdQFqLQQHI4gKS9gwuDIkMyQwpDKkMaQwZDJkMOQy5DHkM+QxFDMUMJQylDOUMlf//A/UQrfb/4/8fiYFgFxEJAPa5O4sAAAAATABYAGIB/gAMAroADALuAAwAAAAM/y4ADAAAeNo9j7FOwzAQhu06FPIGSBaST1Y6VK7YmTIkkVCW0DD4lhakViJ9ByQGWDzwLMdmtrwYgouJutz999/p039RCNdGkXf+S8pPjPL3I4r3m2+RC7XfbaKQzph6qEg+8bBwbKyBlXKmIVU0W2/RBBPuD8E05uX5QFmROi+OAW8Nid4PXB89UIn6LI+Id8zJJk6WOAGZcJoJp0RgwA8fXbjWkFp1/sHTW6WprFADmJrGztNYaUDkq+U5KffX4XrOfMmZl2sWV/+UnhmMwBDmabECGkPQgT9JjoUoxWzwp9ONKuooyy6tSgt6MixY4BxYMTt3be9rTgK4+QNO6mJuAAAAAgAIAAL//wADeNpVVltsG1kZPpcZj8eXGXtm7PH4bh9fJh57HHt8iWMntpMmKZtsd9Nk01S7nSpLu2pDS7OFUrQghMSlQgJeuJQuQvBQLkICib4glUdUEE9UCyutqhVvSPDA8rC7PEDrcMZOmsRz8dijc/7v8v//OQCBd+Ej+Hv0EGDAgdDA52Ih60IsgxBkDAP0+9M1uWmFLHq9uz2/DR99TD8AIPAdeuPRH+i4PIgM/HFIEAQ8oSM1xhn3NPB0upYhbUtWXJwAnZPM4/Y8pGezUSBZF0efrHoY4j11798hXV1JSFHWdvsFWUy11Yg8NxtbMb36BrF39+Bvkgu62k5ItSKpZmNiKq9GKpGy7g9c8PrPOnhK9PZbysMHNBAdCByUWKhIvML6ERgDCowRwYaJDIit+jxqKwJ9lK16EqEXo73XT/duXH3h9mZld/bNn1/783d/eP6r50rwe9Nrzfiz/5gbt85evHe9ix6WVq8A6ETDTjQBKAMPzzM84AXWw9IwfUeyDJEJJJgesiVDC2cvfRmN7u3soK/v/OT7F+HmfbT17Jfj6+GzR6jr4I/ufwT/iTxABD1QHERqYMYDkjoAjMYn+RkcQCbDIjLxpG9MyOSzAgopSeSw6UNFhALmSJsIkGRN1GzM0xdh9aTcSQTr8X6LiJGkSDpGlH2TTyCXm4PngijyWo10K5rx8o1TUlJBeNAsnM0FaytafmWGfMxrZSJpQXfKGmY/QyrfduemdP8r1bqUa5DGaUNG0CvyjWo4dEH0BgrzgKpUpZz+RDmlHEe8QMIgLvFx7EbqcUdMCtfhEbbqrTZ3Ejx8oJZV8xNWbK2nVkkwXtaqG3O5/MqVhdJ8HP7UK+T7r1TXXvD4z7mZSOPlzvCz2w2Px9GTxkZfQh8AFTRAeiAFAMHAjPOEb3Am9iJ9jOAoK8YKCXiiZqs9j9VxwsIjNVuTdFUt2YK/W25mqkowJnuUTDmSrCuBmOJb8QaYbcyzKPTSqrk8HamWCpst69UQWrRhbfCiqgTNRitSaOeCISVQaXY+aV1MBSpBvU5m10prXykVctUaPHWI3UV140ER5AZhBcRcQGAwIDGe4CBKMh4npycSGsfwZ+ahSqstI8DjahYmYlLnf9Fq17dkyCJoM+zoHoIvnUktG6KxUNr7Qm756lLtdFWFW+bs6qIgsHI94hPdy0MhuOXxfvp249r5mWRjhbrao9b+Hf0XxKiuQT8QeSAiEPHxEU7EHH6u6hgXheVUvsU5pUCbwbgDjI19RwuXk5LqvSN+w7btt4QveiQ5JEQWKkpOQPc9SWmlszY6Ax+smUMzJUSiHONkFKHylKmrTmwpBDQv0CQe8wqnYYDcJz1VOBrzIPsF5PywsDWOjsq+GbvDuqYrpaEZZ1v2j+w+im00Nrbgbm529BFUojmx2NJnF7TRPvpg9LhQOOf4MkUh6OjJuFcqA68LsgzkMeYgdgIb0zWLxmhTmnfsa3ZqN7wLRzd3KWpnXIGixkAccHQEhycjJgPu2D+26csJO7xEfa+BwiAcAUUPKKb4AOWXwRVcpAy5A4YnObaOUTzBt21xE8LqpPTxkn/OHvJFUuoWFdyzFxFbzBVndZXt2Dvctg8lt8zWslff7KSa+RC8o3dH78OGoaTK1d6sb/QhnPNl3Omy0RuG9wH8i7FcydeLpqGQ6SNvPCABYgPRB2IybYthHKOw+efGOJBdJ3CK8BhOVObYGXuOwVbJccbVtG1+O4DSrzbWLsBPhaaj1Btd1vwlq9hdjD+Df2yvW6X1g4pp0NghqnVuENJAPADiLMjH+Twt9hQTPiqYo3VgXPLwecnD9nilGhdM67BZPpazZjzfDZO8kKzl0rNKsXipbOQuD65/3pgyr3TqG70MLKdaxXA0TN6ox5tTWlQpXqotvWXk9NvXF29NmSTR2TzQB/5qjFEe8BhKHt6PpXG9HGuDJ+RQ4Q9oVZWHZpRt2jsuR4nXqn7FD3/NuErdofo/+F6BCsCwAO4/pb32a3R2A6QGkub0Wl3idexHccZ1uG4ca7guSpsJ0RWQ0i22kzQazSKTed53r2ozylQ7WjAL0XxnOZNdnpL0llqZH/+T6yymE6dy8L7fH8+G0vFEvk7MfiHoDqwHfXohnEkm8tW03skF/aLDvEex/QzdBVmQHcgxkOGBBEBGommdwNzBYnDkDBn34Un7wge9tw9pVfVpI4F3v1XBLhafkjOCwGtRjctW4343W9sTbmqX09+ED94RUgmNa7nZM5g2ulBaVwJt7V9rnyP3KJI+zZPTcERXJJqjKuAQz/EpTH1AnmM5mj9cRWkmtGnXOJ4kfWjBf3DUiuh2b/0837XnMBPQMhJpx9WC17INY71kba6SCoyN3hOTPpWoPi2hrlofOkos0Qq/ReOLzr6BpbsGEXuwCx/tG5w9A6ZLzORA9jUdvX9jxiboyU2C/noFvj16A47o5Xy/TWfcf7KfRSU6YwgEB24fYL0hHBjPR3mojn6H9rYn0z6WsnotGyRywK16CsP02de76G+XL6Rr6QBmzrBMa4Cio6vwLvg/JsC+9HjazdZrjtwgDABgSxv8wkDmvfc/Xw9Rw7SR6KDM7lRahn9RLCufccAAsALAL5EA4QP6FWBntZf090mGEQuGBdDTfjAiwLIsCLyf9geWjqz4f1Z0K/6xyhtZo2L7qK9b20veajWMCORWqlYlalbyquBkq0V6tNJT67adcRBBbqVwt8ZqDSGQV2W2NRkBLd+xUme1YQSyW9nTLsbcrOxVocnWnPjRyk+tW+umQQQDCgeQZhVpVvGqzLaWzG0Dvm7lrnXzMIKE8W5N1YqI4lXhyda1yKNVnlq31i2DCAFSQdBqzarNqm9gPawCEr5jlc66DiNYxQ8jTxtKtRKRegfIZOvxoI9WfWrdftPD6M4GjkoQq3WNsVmjd8Bs6+mobQP6S3d3+uh+0+PozgauV5lV68GsWc07QCdbz6cIiq9bT0OrWGQwT4vHamVm8w6Ybb2cI8R/rbY7aXVH0nk0n4AkY0jVekqpWZN3QJxsvV7sFet2JF2GVk0md+u5WkXkHay3q7Vm64ep3amyO5Kuo1kMNCeB3Kw5N2v2brfJ1s9bAqPXrbehNRa3Fk9Ll1KatXi3z7b+BrnhEHcAeNpjYGRgYABimUm3D8Xz23xlkGR+ARRhOPBJ4waUvvk//L8SizPzIgYmBigAAIMdDbsAAHjaY2BkYGBe9F8JSL74H/4/kMWZASiCAnIAjwUGDQAAeNpjkmMAA8YvQCzGQBFg0mG4ykBnAHT3ZAx3XGLQIqSPeQNhNST6XQrsnj0M+kzJQKzDoM/YymADlktmUAaGrSbczUA2cyWDMkgcpBYu3gpU1/r/D0gfUNwe7E5HBleIP//fYhjBAAAIjBMkAAAAAAAAABQAAQABAAYAAAAAAFcAV//ueNpjYCASyJANU+BwNgY8Qhxk1APCHMZTTJJM4UA4jWkTGB5jVmVOZt4Khk9YjFjKWbYD4QOWB6x8IxcCAC25MKkAAAB42mNgZGBgeMFgy8DEAAIQkgvEYAwGMQEhHwGLeNp1kMtqwkAUhr94K5VS6OUBBulCF8qoxUV2UVQCYiTNwm1MRQPBSIgLX6EP06VP0Qfow3TRYzNQF+0chvn+c/45cwFueceiGC2ZBVvUeTBcosaz4TL32IYr3MmOgqtcMTNck/yLOK3KtSifV8MWj7wZLnHDh+EyT3wartDgZLgqd/syXKNh1Ufp/pjFm22umlFL9bQeKCfL4+iQhPlaTZN0FSbK3UWdi6ybh0kcTbx5MHOGfW0HwXi58PxA625Ha/3rbBdORqTsOZIRs2FLjqJJJC9V9NASAyFH6rk4Ig4khMJryU6FU1aiE1EuO6l3/vG6sp595/wEjzmB/KDDkL6cYYsKGLNkITVf+HxyV7rpn/irZ/uy5zdEIEpzAAAAeNpjYGZg+P8FiKsZRBiwAABatgOFAAAAuwAAAAMAAgAAKyu9AAIALgAkABoAEAAIK70AAAA8AC8AIQAUAAgrvQABADQAKAAdABIACCu6AAMABQAHKwAAAA==');
  font-style: normal;
  font-weight: normal;
}
@font-face {
  font-family: 'ArialBold Charset1_Bold9EBDA24C';
  src: url('data:application/font-woff;base64,d09GRgABAAAAAEocABUAAAACkAwAAAAAAAAAAAAAAAAAAAAAAAAAAAAAAABKU1RGAAAB0AAAAB4AAAAebSppBkxUU0gAAAHwAAAAXQAAEZuKMZxuT1MvMgAAAlAAAABfAAAAYBV0ZPRQQ0xUAAACsAAAADYAAAA2H79BR1ZETVgAAALoAAAECQAAEZRWBXB/Y21hcAAABvQAAABdAAAA7AgeCRpjdnQgAAAHVAAABbAAAAdg/8OtR2ZwZ20AAA0EAAADoQAABj66JxGmZ2FzcAAAEKgAAAAQAAAAEAARAAlnbHlmAAAQuAAAGjUAACK6nVKIiGhkbXgAACrwAAAFXAABpqgPiux2aGVhZAAAMEwAAAA2AAAANuuVa6VoaGVhAAAwhAAAACEAAAAkEn4NNGhtdHgAADCoAAAAuwAALASfGwoMa2VybgAAMWQAAAAWAAAAGAAb/7hsb2NhAAAxfAAAAIcAACMwfweJ321heHAAADIEAAAAIAAAACAZSxJZbWV0YQAAMiQAAABDAAAAYAOgBWFuYW1lAAAyaAAADPQAADCIAP1hxHBvc3QAAD9cAAAAEwAAACD/KgDXcHJlcAAAP3AAAAqsAAAR9QNPNq4AAQAAAAFhcmFiAAwABgAAAAAABQLwAxsEZwRoBGkAAHja7dAhDoAwEETRWbM1GMIJNgSBKqKiJ+tVuAM3xIElqUAgEP+JNTvqS+OezExJD+6ujq3ep3UeS3hMipI1qJYIzdnLIZ0C/sXeT1dqfZfdjAgAAAAA0HEBb9gFxAAAAHjaY2BmvsK0h4GVgYN1FqsxAwOjNIRmvsiQxiTEwcrEzc7CBAIsDxj0/h9gqIhmYGDgBGKGEF9nBQYgZHNgvfwvkNGY3Y5xkwMD4////xkYWNRYdwGVKDCIAgAEQRHTAAABAABNAr82AjkEJgAAQNoFugAATSBBcmlhbCBCZCAgICAgIP////8AP//+QVJMQjAwAwBAAAAAeNrt1FWQFlQYh/Fn3WGGRkA6pSWkJSSlJKUkpaRTSlI6paSkJKUkpaQ7RGJpWGCB3WWX3F0+vt3lozn+fW/xCscLne9c/ObMO++cc/cAgQQG/HUSBAYGvBcQQPoE0UkO8iyhIyEJ3RsSkUgmJrFMQhL3mqQklclIJpObKUjuXvE+KWRKMxUpZWpSyQ9I7V6SxkxLGpmOtDI96dwLMpBeZjQzkcE9JzMZZRYyyaxkltnIIrOTVX5INpmD7O4ZOeVTcpFD5ianzEMumdfMR275EXlkfvI6HwXI555Q0CxEfvkxBWRhCsoiFJJFzWIUdvEUp4gsQVFZUsbxCcVkKYrL0pSQZSgpy8pYPqWULEdpWZ4ysoL0UpGyshLlZGXKu8d8RgVZxaxKRVmNSrI6lWUN83OqOA81qeoeUYtqsjbVZR2zLjVkPWrKL6gl61NbNpDRNKSOi6ERdWVj6skvzSbUl01pIJvRUJvNaSRbmC1pLL+iiYuiFU1la7MNzWRbmruHtKOF/JqWsr3ZgVayI61lJ9q4B3Q2u9DW3acr7WQ32svudJA9zJ50lL3oJL+hs7tHb7rIPnSVfenm7tKP7rI/PeS35gB6yoH0cncYRG85mD5yiDmUvvI7+rlIhtFfDjdHMMBFMJKBchSD5GgGyzHmWIbIcQx1txnPMDlBhjOR4fJ7RshJjJSTGSWnmFMZI6cx1oXxA+PkdMbLGeZMJrhQZjFRzmaS/FHeYg6T5VymaDKPqXI+0+QC8yemy4XMkIuY6W6y2FzCLLmU2XIZc+TPzNU7y80VzNNkJfPlKhbI1fIGv7DQhbCGRbqvZbFcxxK5XoawgaVyI8vkryyXm1ghN5tbWOmus5VVchur3TV+M7ezRu5grdzJOrmL9XK3vMoeNsi9bJT72OSC2W8eYLM8yBZ5iK3yMNvkEXmFo2yXx9ghf2enPG7+wS53mRPslifZI0+xz13itBnEfnmGA/IsB+U5DsnzHHYXucAReZGj7gKXOCYvm/pBBnNcXuWEvMZJeV2eJ4RT8gan5U2C3DlumaGclWGck+Gcl7e54M4SYUZyUd7hkrzLFXnPvE+wO8MDrsqHXHNBRHFdRhMiY7ghH3FTerglHxMqvfI0sYTJOMLdKeKJkE9MH5HyKXfkM+7K59xzJ3nBffmSB/IVD+VrouQbeQJHtPQ3/e+aHm9Nj7emx7/V9DhretxbTY+1psda02Ot6V5rutea7rWme63p3rea/tia7rGme6zpHmu6x5rusaZ7rOkea7rHmh7jb/o7NT3iHzc93Joebk0Ps6aHWdPDrOmh1vRQf9Pfoel7/8NND/I3/V9tus+a7rOm+6zpPmu6z5ru8zf9f9f0CH/T/U33N/1PwONi0AAAAHjaY2BgYGRgBmIGBh4GFoYHQNqEQQHIEgGShgxGDMYMHgyeDIkMSQzJDCkMqQzpDBkMmQzZDLkMeQz5DAUMRQzFDCUMpQxlDJX//wN1k6Hr/2NSIdi9JAMAIeJHEQAAAHjanVV7kI9lFH7Oed/3+y0J49qyDFs2Y3VZk1tWsRlsl7XThtwqWTM2colUKjvWSkWxSOQSm+u6tGWLaFk1mhJtm0tI2VGbFjuzkQj7vT0/1Ux/9UffO9/8ft/lPec5zznP87ntiHPRcy3ibALiAP/TP2eY5X+KPov+6mlAWvx1/n28j434VtpKK2yRy2iKSxIrSUiFxUUYvIsavIFGeAgLpQFuQhP0R6pYvpOI2bLET/aV6I55yPdbJccX8PkcfIZLRPCDFXRGGt/vj5GoNBUY5N9CDGbiOnTDg9IEw3GY6wIxzMcC7JQX/CVmbYQcxktGT/T0u/1VtMNsO9cdqfUB8rBDAj/CZ6El4vGqJvrD/gQSMAjvYCMxJUqJ7YvWGI0ZWCSx5jP+ewOrEEodHWbucbuYKRUDMBbP4FUUYK80kHR3xFX75/0pBGiItsSUhUrpKA/oalvH3+WPYQg+wuesN7pK7BC71g0J7/bL/CdojK1SWz6W3a6De71mml/pN6MO8SSRkTTmeRzTsRtf4Fec02yfjb7IYOY90kJaSQIZP6yxOlWnmgO4ldUOI9qn8TYK2ZHt2IFicvMdylEhjaS53CuPS56c0zqaqaVmiSkyB63Y9eT7RrQhR5OwGh9iH/ajVBzj3y7p8oSMkzdlmZRroZ7VizbGTrdXbI1LCMvDKz7NX8ANaIb7MQXZ5PYdbEERvsIhnMN5/C71pYuMkpVSKOVyVmtpvPbT8bpQV+smk2byzG7b0abY0Xa/PeZecrMiwyPh1TXh/HBTWOa3+jLOTl3GT0BvMjqNU7Eau3CA0Y/ie5yMzg/jd5PB8gizTJSXZYFskj1SJqdZJa6teO2mvZh1nD5FnnJ0vi5g9lKur/WYfq9n9IJxJt50MhPMSlNotpmvzc+2vk2wt9ok288Otp6d6eD6uAy3zm1wn7jqIDnIDMYHv0RyIrkx+2ra1fwQIhwVFoZbOLsxnKQpZGI58jn3RezBXjL6FRGX4zd2oZm0lpuJu6v0lvvkARkoQ2Wk5MhMmSeLZInky2ZWwBo0QuyJ2lMzdLiO1Fydqa9pEdd2/UIP6xGtIvKm5kaTaJJMqhlshpixrGGSmWpyyWyeKTCl5oA5ZX4xVexaU9vSPm2n2MV2rS2yZe5+9yRXvtvlSlyZu+quBho0C+KC24IngnXByUgQ6RRJj7wSORg5HzNe4qQdkbfCvw6NpQZbaoE2stlSxRstxKIeK09kHzKoivO424TsS93oc2JrrLG2YXRn0MMWcv8k2YGOsgfZgRoBbDnel+Nabj/V7jgkj0msXWvGur3aGhvoRnP1Y90hKSjSZB2gSw2kQtahgvP+LBbIaJmIDVIld8qL0lmycVCbmAzJRbLPVyu1JFWqQQSYZjPxCP7zkK44jspwub3evkB/2oaF7OhGnJD1uCzOn6W7GbrRcLrMbM77DERdbxh1lk09xtJBxgSlKJIAiHQO7rJTUI0/UOm2c6JS6KSnwiy73P7oO/tbqDCqDOuou1HoQ8VUcEqKeR29Gkql16aXdKCq0zEYmXiRrpfnC/1SP90/58fhS+69LO3lsqygIrZxRzI+55qDozKLOuyD/3WEmSjBablB2kgH6qHKTXZzXYErcjvd/iCJbOdiCSf6JKe5NisYgTKcxkWJYW9i0R53EG8XYn8YY3SQKcY90gzjqdm29PGUvyuZyCg5ZG8p9VxMbVTTJ4ZiJ46ISlNWNIL5YxjnPvL8KN9eww5Oly28k0nXboczrLuudNFJzNeDkRbStUqI6Th+Jtv+Gq729IVeMoCxLmIgMpmhE9LlPXbgQ3Sls/Yy+8j3TVIfKRIvq7jvMSq0Llqgq/tRFO3DNN9Fs0wxvzGe91fw69Uc3WUCUdRjHTVoLP3QMXyQGA6IsYXyzTUUi3Wkn2meCcfgS6xnT3rYyZFe9ik7w175E3Lf5/942n1UTW/bRhDdpRRbluWYjmPLltJm2Y3U1JLqfqVVFdchRJFwIRSIbAUgjRxIfRRyTj4FSE+6BDHWLtB/kevQ7YHKyX+g/6GHHhugl5zd2aWkSAVagSDfvPeGM7s7oll/0jYf7X+397D2bfWbB199+cXnn+1+WimXdj65/3GxcI9/ZLC7H35wJ5/b3spubtxev7Wmr95cySynl1KLCzeSCY2Sss0dn0HRh2SRHxxUZMwDJIIZwgeGlDPvAeYrG5t3muj88V9OM3aaUyfV2R7Zq5SZzRn83uAsosctF/HPDe4xeKvwDwr/ovAKYsPABGZvDRoMqM9scJ4PhO038HXhctriVj9dKZMwvYxwGRFk+WlIs/tUAS1r10KNpFawKcjxhg3bvCE7gETBDnrwuOXajbxheJUyUKvLO0B4HVZLykIsVQYWLFhUZdiJXA05Z2H5SlxEOun4pUyP94KnLiQCT9ZYK2HdBmR/+nPrfYgvv2W5r2bVfELYWydMhkK8YnDVcmdVQ949D9+BuVrB8YWDpS9wE5tHDKtpLz0X6EssyeRK5Kri9fW5LRn/GYMlXucD8czHo8kJIIcvjMtczhxd/0FyNhNtlxvwKM+9oHEnvE3E4Ytft022Pa9UyqG+Fm9seHN1DDIrs6A/1RRSdomah9OdpbIj/j0OBLAuw05cjmuqylu/SkS3ijb8eRSzoIcncgJLli/0muRlPtwo6JyJdwQngL/9a54JxsxCQX9HJJRzMh011CcYSiXY2ZEjsmjhmWKP+yp+UCk/j7Sv+anO8IHbRx7j3gZebRe33zDkAZ9HJulgAMOWG8eMdPKXxNwteaD5UrmaKBtPpDKcKNN0n+Mk/0YoIWQDUsXptapvrtuDGtDN/5H7sd484s3Wscts4Y/3ttmei2K9OtXGCNYtN5HXxkjLJ5SKQ/l0apaBm4FkAa8FNdQ9SOBQKoIyB3T/IL57acP4z5xoMTWTFF3/LbPU433auEuolebjh3PxXHcZkcB+k0Wt2T4WIj2nOfgBEsLhzBG+CKLrYYcznYuR9lp7LU5tf3Kg0fWb8zw4Fx4uYkBrOKwaqYecnrVCk54dHbsjnRB21nYvNapZft0L76HmjhghpmI1yUpSBkwGpElxzi+1lPLnRyYhQ6UmFaHibkSJ4lITjpJupMWcHhcqqkIm0VBJxoo5cSeRS8XcMHbfH7tTqOhSeUPwm06UGP/kR8Nqu7PjoP5jXuUfhl+4YAAAAAAAAAMACAACAAoAAf//AAN42o15C3xU1bX33vu8XzNn3u/MTDKZSTJAXicJgdE5SIhA5KU8MtiRaOWlLRBaRWsRqsijqKgVUMSCvSqU+l0hEUxQrtR6Rdt7f3pr60VbK7dFQWs+6f1SRCUn39pnErT3/u73dZKz99nn7HPOXmv/13+ttTciGCHEwR9ikICueI5gixf6SN70II61GCQLrIVRSOQ5izAv4jSS8EEcRMGsfj43lJupD+ZmDOVQHs71i1DU1yVdSVclFBix6GKCOX7R5NCXKMEeR4igVcwhZjF3FD6noJtNYxO3STnPnVdYnuOVxdxi5VbuVoVHHIN5RRYFDt7BKIOiyCAxocu1cl5m5D58hykziThO4DrM4D6yo1d9ajIdT3FgqDgEQ9EHXIFW7HK3ttKjvg6v7vYwTUkf02iXTzXhhnGDtGAOYdeFC9anpRIhjH4Cakhzx5GE5pvSzeQOspUwhO3D1b2LOMz1keueFyUYlSqhF3AnyINJ0dQ4xMbZBHuQZdmQfBTvw3tBPaCZYm4G1RGMKJ8bLA7ASFAxmXTxQlNzqqWRSVtndv3bCkzqTrMVD0wZTr2+kY6gESFWhRHEcN5cdDh4JNwf+SV7Ivhm8M3Qm2FxcmRydHJsfugxdnvwAPt0VOTDCVTFt4SnspODk0OTw2IqmAqlwow/zc5nNwd3R3ZHd8cORA/ERDeK6bFErD52a2xD7IHY2zEx1jd83PR7fUaM6KozpqMEIglUh0yAAtzqdfsN1Eee6CVYdfbh+WZFXK1ViWrCdfVpDyed9PvxLBhyOO48qa8hobK3XrblnjE4MFM/353LzdAHUH4o230a4JEtdudgOrCrMVuc/I3OfhQbPt7jaqVj6HHalenQW1lRb+VEF9Su1qz9KxziyeS5naYiRUIREvFg1oMQvAj+iwWY22LHnM5jKDJ8CkXhiA2fGj9+fAF3F4tF7Eo2u1uaW5qbjHRFOS9UNqcaG/w+Ly/wLC+w6sWMvveTf8pOWFzoXCZaZ0NYfPWdC1fOaLTOX+nHnPXlw1j63aH8gnnXLb7pjujZX378j9/svWHS4Ow0naUZw2fYCMxSNXrHbNjke91H7ohujZKnmZ9y+7xHmKPcEe+7wfdCot+L7/PfFyBJWUMsDnj8ybimq4DhlKnO0rCpbdOIpmF/HyamM+6p9RAPVa/n6QiHQeWHdcAV4A+U0wCX2acz2kH1OMyB6tdProtvi++JPxt/Kc7FTwknZ6VwKpz1nwyswSdRqGZ0LgZKkwF1ccDVWlscmRBa0Gb3ADUUV+uISqlWQamgPlT0VPr9jQ0l7Qkt/ktqvJw0NgRAj4IfClRRnpqBdW31nAVrVl/d3BFffVvntKlLFGso8u1f3P7G2qVv3bnT+vDXJ6wv8D3JZSs2rLrp+74PmOULpnfe2DXmnj3XbvjW5p9/J/LiPT+3zn0Aet0BXFQD/KCgfzArJZaTGSLJlaz7WQYzDOI5jmAiiKKCRE5M8G8IGKhqq1luarO1Lo1Zpa3XSEKr0/ZqxzVWI0oCUzwfp3gmW3vV+ltG7XIIsFnsXn2+OMJeOT1nF25QiY1OBmAZa2UoOsN2dchDAVkAe2Y4nXYFqmt0JS/97cBVpA1XWSeHXuSODr1EJn3RTn4wtA5kuhcA8xzIxKCV/YgDu2owDI7aV0WlXZt5b8BAnMnN5tZzpzguznVxq7hzHLuewyAucB9h3gGWPohOIeY4Olcy0jehxaIVbP2ekkzdq0dEyeeoVXSvhtHS8d2Lq7ijX7TDOB5EiA/BOFQSNBWFSYtphWFBr33D600pOsGQExMmGlLf8Knekdp8MjoOrkLBS6L8J+kTmWUlWfaQKKtLcbmCjGETUq28lCxjF0s3yWvIbeyT0gH5sHRUPi99Ifv3sA9Ie+RXpdflfycn2beld+Qz5Cz7gfSxrK2RbpPvJveyd0v3yg8QoVNZTG5il0rL5FvJ7azQRjrYNqlDXiAukDplISjXOgwygTWkiXLeITBEZXlJkn0kzAYkYYQf4oRlZIlTBaGBd6gNwOM6Q8TZomYotLCldCiaIZqOjKHQAi7tNnV6oogMeBpAloxECoY8MFVghH+KuHZA/80AvRDpG55ojoWvJFhRkhoY1sswLFFkuYEhcErgNYzKEqLKsiQJYtyBHX1Y6xV4jj1KxttTf22xNOWBa+YaXINgCutELB5bB7NwTEkoKukj4003zLUJHZEJnVBDXMUqfY1G0asPdg9ks3ruf+u5cEgf6h7qzoWD+lA2Cxf0093U+dlQhtFu4sZlN619ZdO4IK2ylCs7DnquAWyLw6cOKQlKk0X7Z2Mli7LdRQAMxhTNOIldD+IXsIwF/KI1YL1n/cn6A3f0YpA5+0U7e9eXd9ID/N+04bPsOPZyVIEacLe5TAiLUS7mD0+PTI1Oq/yd/r5Lag61hxakl4SWpjemHwr9KPw0OLQT4dciKs9rPj8f8mf4al8htIZsJE/zh/lXefUl4x2dxFIN9a4xWsrMjjNSZnkVFKGYsTJ1MUVS7ba3qHM4jctimHq1g7HPY2wsNgY3IhOuOlEchjYvaUZd+aQZ0aEIho1kH/nuYVZQNXkMNT64Z9dw266hxxjoYZpepaw+LVZLVVohru5RCeh/GKbAdIDXC88ysNEFtnR/Hca4sTq5KIDfD+BZgUWBlQEmEGpcPmnUGoFwuweKM/Xi+WypdZpaJ0xeFkwUJiw7WMyepnTTnS0huKc2hrsLA6VGP0oNH38+EjPmpm5MkWK2UIQngJwZBxBPzmZoVOzGmeZmcGl+H+P1B5LpTDrD8xXl6SajGbxeS4mvMQ/+zucFJrddIV48nP31Gy/2dTCRSutjRReYqU8Wnzw2/7GH/vmq2Ss75uLrmj9OtXS2XTWlUVfIH8fteriw5Xmr7957roq2hMT29p7NC+/riFYmonOmTLR+7W4IZnIT5zekW1KLQeWbAA0PA8M4URQ93o/cwxfMeqW1JXJlhLjn8/Pl+f75wUL0M4FvYidqEz1NkSlsh9bhmRJ5WHhUklUH0B0KwyT0cIKXzoVHUZxIDiTF8KoyXKZXEyYNgUi1qeJVaD18LxTLl/TdnZsxMJT7cKbefX7GAOXAAfgDNaHuIi5OhuBhCb9EXuJfElwe5YoFVLSZEVTndungwNIZn8cbuOTr+E04dFfPy5Y11H/tIdNtTLu9ePeGpYs3Aq2fe9g6Y31unbPevbawm9Q8NWvVnp8deeJxGhHMA9nzYAkh9B/mnE5nwV3wL3Mudy/3rw3eHtpJdqqv6q8G/11/O/gR/5H4kecj3wXeM94z3jfdPd3fHiyoy1VhgrvF3xJk1nBrnJu4jc4tof3uff5+9xG/5LARGjFofdjtNRyNGr0SKjPs2ukytKOYRTLozO1SkAldkQn9UOMDgNOjGNgNbiUCAqZXcRLVavRES84CjgpHhKQ3FO6cNBIwQLhQnDGQHRzIQqwwWDwNiB0azGahpgFsN0APc2mqJxtVzS0cBR0CTQIU2Xrrz45vzlq+dt3Ns5f4sDc7+K8fWX/G/oGXPyCfNFwz98EDx3Zfu7L2n17GacwCt1Tuo1nBXNDd9SO4ecAc6y7wBbngLqHlEYDGBUlaVba+jExgDHWCzwhNZ9rU6b620KOS5LXholDUAL0LDidMhRyodmhpTJHidKLwNoqdpBiKdeYuSdh9voQY219StFDRQDLAiracXy4vd5fQwhcLyWTTiIBuiHuAIL8OFfZ668tJhxY+b31pvdxzFw4NuWvbvnf95g1Lb9y0+9oCzmARO3DoYaJfXHXgqhVPPfn8E3tA3kkgbwaw4kVR/A/9SAc7aVdaH5V2aTv0/dw++QXpBa0vLIpePJVcybfLs8r2a0f4I+ET8mvq2/JJ9YLwmaZFnVGfCQzhMx0uw+l7yfeGj/HZaCjL27UjADW5z1SdDvdsR5eDOIJuDDeOhCIGbnTbIX4sYdh1eXWpzo4t1cGoXZtOoNO9oFKkw7AXud2g5l5WcQepulOKgJK41lcCUW3ZorKVZXvK2DJnUjQ1pwEKH2HDLNV4kYJqEIxzAOIr0xs0q7z5oFnmhAIoOEi52g7380N2/OWGQUAPNx0MdHKPUDWte0a7As3aLtp+AMENdysddE+AVgd7JflyuzkpmQfnBv1PUwYt2p93mKAlB/2og37eYYKykP3SWkhVsuAQc5Cp2IEUsAWmEE9k0k0U44hJ2nGxh9qAwAfIFzjY/NGz1p/vWY69bw1gNz9kMnddf8XCDHPb/G/kchhfXbvricMPvgdYyFonrGNrt07F3/reusmTv2Nj35rDdtketBbPNG9YE9sUI25VW1W/UVtfzyZwBalg6nAjaWRMPJlMZq51FryFyvnV82GoNzsvuC543BO1Rv/EqsYxHVqbv6Oqbcw5dSgg3w8+S1E1pUbVMg5/wDdWUwN+NpiiCDhsI8CeaIfLVlKvopbqqpoSACA2tet6owQEyRexHd8ijhpc3JmhlUMeS4Gg+IRgiK+pVtLhIDU6KRQKh7fV43owwT5TRo2ppDtUd8n6BkfsTx/Qh06PkvXQ4OpSvDXq/5A9OPvjPZJq2NOHaRSGRhN7QdRHKb7btlvncu/yyqXVS7LLa3nK8gHOHxj1e01gwiMTGGhKurwOUpEAR+nxfmXLt+NJYqxq/oqWSo925/G3196A8Uv/vB4Ll696YZv1n3+8eHfX0vs3L1t8d3tmvK8s6a+vuO6xZw5v+y1WcPh/bb945YtHb8r13+8gd//08Sd+/NTex0FZD0EuXwBe86MeM+vEcdxKJ1K/Al/h+gP+HEsC5+dSpNO1zMVhTDxel9vDeAl2UqXGGAFiba9P9iOkyGlRMhMp41kJD0tYAjXTzL08ZTwQ3Bskq4LnguTTIA4ib9rvs80W+u714XM+7AsF8iXFQ5RHM4SZNO/Jnh9p2fxHI8YB0GnADi9EO38ANqQOsoz4wFMaNt3z9BT/bPOx63fPillnEnMua1/RaJ0Bt/jBnqmrNm8bepDU71vY1LZl49AnIDRg+0fgGJ+xMx8BrelHEs11XHLelGZLZL10UDouvSl9KnFxqUtaJ+2FCxzDC4hjGWBx085wGFSEmIDnIF+XiQA+w8ZiMmWwIXFErq/kyOeGit1fS8+Az1dnPXTQcPwIh6wzOMQewax18cvpbPrLd2GGtsAMLbLzzf9Dc773ejVXnmZ75trQWEOAFMLDZ6Ql/LPyS/Jr0q/kd2X5GqaLIZoQlNr5BeKtPHdEep8dYC+yf+W5mcJMcQm/lr2XfYzdze3idwm7RDnOuvksm+Vq+BqhRqzVOtgOToaYTJIhp+JkieFZhWN5ugynKKIgM7KssH3k22aYqxVb45DhLoZENo3XIxyHAYfU/B0jISaVOwSpfRAsikb9o2lsKfoX1+qviLlRa2KGX+uRkgay0wAa8qPVxVJ+iGnEjwXXFhzC0/BCazu+x/o36693Q7B/Ht9qfX/oOvzeFusZ+PSdkD8+AkyVwRP7UTXoqAhzCcyo+ni/ajCGaASNijYyRZwSbKtQE0xt9TVSV/X66j3VT/L7hKfVw/xh9WD1m9Wnqh2ourZ6Ntx4qfr9ar7aDEeNPLTX2zc5IckK4ZifEows0KjdLGMF3eXKRKLRdEYGODj1tNtlLmzqcuGVMLl9pN10hiPpWBSurYziriiOwrXnKtPpDI0CehDK2I5RytPabIZxZ6BrxpwERw6OVMbImBMuM2ozb2TezzDOTDyzPsOgTCJTlxnOsJlQ1Z9yo4F9iaayJf7KnQcflIOqu5jNfWVOdhIGtEbXVihf0TXILA3ZcdaT9NGYPWBH7gG/bV6ZS+b1laXdiZmtx5fsqGv/yTdu+UkV2FssM2fisnHWmbJ886RlY60zbPrBn86dN2/uom+0PTJUIIt+PC43desOi5D2xxaOad/w6NDFUs7PFmDO/GiPGRQ8Ac9CcZnI9rEYZktvE9ucH+kcb9ONS3BovKooED4RnPYjm24QHqbre/8D3chKWnVQ/Wqaeol1VHwOPM/fso6tqf9GPCWwjkZeyb+hGVtJQD5swTqTmtM67btZMF5u61vFXbPipOyZxeNnb+ix4mx693OTl224g3LN1RBT7QJJNYjAd5pTz+Iz4meez3zsCXKWI+4QF5JIQZ/vme8vBHeSR/hHxJ1qn/Rb8jvu99Jv1TPcGf6spu8Tf0X+hf+F+KrK3SJu4TeIjMtGoRKgKvKygrdVCHdFVkVIxJFEfxMylxKPUiA56pGk5foSiCOXB1lM3REuegw3iIVKq2bpyq/5nqt/OLT7L9iwXv/kIeuzH+LEjhUrtm9fsWIHKb8X8z+0Tnz6F+sXG4b3/3j//r279++n8m61vsXuBHl1iJl3mePGe6Z6iNtgWrVWjxFpY6Zp0zxtkc8jEs27RmPp88LnERHs5+s5ll9RdKdjNMdyVTsczrSu28Gz8l+zrBkDOZhI/fR/y7Nsf0F9MM2zvhY7oyKFO5V5JNGi4fNXUm/FfOM/3tSPiXWxv3PbLJhi//1Lbrhr4zeXboapnX2j9QdryDpvvdM+b+gjpr/3Z4/37vvJHgDkJoSYFlv2/WbVTg5LDnwNt4S7hWNq3Z2OZY5VblaWnGpcJdvUYZXk1VkqUfvIGrNaEADfDOHlKiTpUp20SmKl8Dr3HjdZ5F7nftb9ppt16yiNGVt+QtbjvZCUhlz5fhxFo6nmJTifL4ZmnEbBUg4B6G5tKKmiG3UcDFzTcbBpzsLOQ3LD+IK97l/SRECwQe7CeymiJ9/c1lVYcOVlE6+uZdM7b25r+uu4SQesv4CMdYBnHWSsIS+bx3kXXyFmAq5AxSPuR7w7M9trJMHb7iXuF7R+x4nkBxUXtPPlfLU2T1usbVd2uveV96vCpAoz1ZZeWn5jepN7k3dj+d0pqSU9hW9XpmuznO3JK8qF8lQm3aI2JZvKmyqaUgIvcy4pGdQyanl5eYWQKjfHfEe9zXu779bqW2o2+zbU7PJtr3mu/LkKbT3eFrg3+GjNT2sOjuEDSb+ZrDD8ZjRuxP34fT/2N4rJ2ZXbKkmlGYwZleEx9pIXsO7sMbhuDK4dg8eUJet0rDdCKjrCzHYNXUrRpqQZKJS9rY+q/CKwrb2aMsIgWbqYTXl4AI2s/TXxGPPYj9Plzcn25FxcCNyIlwfOYxkHCBtOlpMqj6aSqvAiFrPtVcrsMA63e4T8UBH+aUg5ehS7I/2ofPhXNApO9pXqcrogWpai7VO98VSpHQrbbTMCJzdruLm8vfwR7eHyV8p/U84ny1WNZcNoJM5GjTTi7g2MzeORpMRul1catDZj4PsQrsMmno3ZLrwen8MMwjq0uiBBpj09fuiJsTkDsXgRe44lVAS/Ca/2NwZMeG/AhJcGzKYWI0BXywJmZTUU8F5nIG4vTLGBeWET2NsZxrPDw2EyInw3XYKyf6eztDmYHfFuNE+iyhjZgCmtNnXDr1haG08Nv25KijvvrIIC9PDJEa1V9aqt9LRHbQUNfXxIabXTKQzPAx+WthLoTkwmnQHQNRm29+NKKZQPMmqW7ijQxas6HHav+Oa3Wyq9vmnWM9fe+e4H7/6myvrMtahzZV0imsY/L3QOfvrOEK7NXj2vKlqb8HldHZfPf/SHL96/tf7yK+L+ijJfdMn0jo0P/fogWFF8+Cx5kHscfMK/mtUJBOmUXO2c4JjuKDiFkA8FGb8PBdweLw64iRcHGUmQBTVI1e1Egb2BgwGmC6rjASbQh9keH6aU2Yt8dIf0u6ZDVaRauRZB5rYIWAJ6mFVBJh1wz/PlvXu8z3qZLu967wPeN73nvBzy6t6Et87LekPh2/aOBhMdB1uAJyYCT/Qj7/Dx8YXcDLqLOljM6YMhSi0D9s4qdD1Nd2canfCjHIN9FS6vrdMAVVoaVOqqaGpsqnSR7x1XMtHM9OAN37/qe62K9IMf4DCbPmXNvSsbjbxb0zhnSv12/Mapt560toB+7gOWuYZNQ3yw2wwscC117eAYiQ/xOZJzdZAO1xki2NmIi1X8SPZ5vbLEe7xpnw9RgnT47SjBj4fB5v8fUYIkXgoPRHxOxOL/nJSUXMx/iQ6KpSWYNAiZLInd3ExPmZkTji2/+cBVOBS/Oj91dQ0O7Zl3w3UHdpC9VvDU4omzbjmNj0OYD3IqEActBDkVHDF9XFW41hBowdNCpAUE/Sd7obYTjER4grGLxTyjiKKsKpBFETcTlsJyORqrnFBUsO1zpj+WMGTEKV4UUipRjWKgCcomJJUo6TkZa6r9LkUKGCxGEuaRjPJ0Z6E1a+9NR0y3gmRWkSWJEMzDudRKV/PMYLTKULS4VqeZGqsFAmFdzsuz6M43qTMVlrQqbJ6dxTLsUVIHAdp606k2IZwACmFwSH0FsBWi4MoGZwwUwVMVQzOnLG770G7b8alu73NhGIJt2tkiXeGwTT2Jk54AXTr2QFLwvDUXZ16bEOAd+i9x0gLtDf3x8BT/2LGkrKRThzWHvRp06sHGc+4qDnsoIwZVpyH6Nach0IKnBeeHa4RKFge9QsLAaoqD1wny8KyHsAyDISTxdIE76MPPglKcWq2jCiV8db4uH0NTWJsv04ad2bqjZYYPdMK2MmYwZNCdkz6cMSVitwgmtOXGrciMNht0nwziF+8rI/aWnTEUgpLqZshWSjbbvXqGPngaIrdibUkzeHQ3lK4ytAoOe41hRD/FjoM6mOsEMNceVkdHh8+B/s8dYnQ8nu462+TIDZ81HZBFenRPCAp3MM8BWnqhQeseaJfeVfAkPaBmwcFUlGcy9kKqA2etC7jC2jK5cvKCdbPnzAxd0XTDdSFQvIP850XSX7zhsnLX77XvFED7w0dxJd5BmiBDDh5DDLMCQiIBjtWHOFyrDyJqOXQnB++wUvj30FcvPcN++P9/hv3wi99wY756BqO/4zvIOorbv3pG/DueEdFnR8XRZ17Alfrf8YyOPn1Bn0Kf+b/LpBikAAAAeNrt3c1qG1cYxvG3tjTfo/mSLHs81kcUOZVIldRqjRqiNiSUloRummwKXnqZZa4hl5BV17mGXEIuq+csM7yGMQxoCv/fASHmHLx4du+DfEZETkWyf8MTT46PpS/fcBxHFO6x+QiUDcd1XFdcs+9K6Jqvfbfnmj+h/hXggI6aH3VJqzXfhSeEAAAAAAC66NS33UytRLH1isK7q5txLboZ/A/QzRwm9uiUEAAAAABAF5eB9HoNuxm/Zz5CZcPzXM8znz0zzkae+dp3ep7LcIvuOW5+1COt1hzFJSEAAAAAgC6ZhLabqZUotl5RhLabibUh1vd8X3y/Z8bZyDdfHa9vPulm0Dn36GZ80mrNUTIhBAAAAADQpbPIdjO1KsbWK4rorm7GD8ySIOiZcXYQBIE4ft88YLhF59yjmwlIqzVH6YwQAAAAAECXPYil32+9m3F9h24GXUQ3cxBH2QNCAAAAAABdcTmw3UytRAlD7VYZie3rnDJlI4zMkijqSyhZFEXihY55oN5NAxxSr/nRiLRac1RcEgIAAAAA6EbrVByn/gsBW68oBnd1M1FslsRx34yzRRzH4kWu+aSbQefco5uJSas1x6M1IQAAAACA7vRpLq5bL1FsvaLI7N2+I22ITcySJHHNODtKkkT82DMPGG7ROf3mRxPSas3x6VNCAAAAAADd+fVQPK9eoth6RTG019Jo3UySmSVZ5plxtsyyTMLENw8YbtE59+hmMtJqzfH5NSEAAAAAgO7i2YntZgbfPk3TVDs8st3MmbKR5mZJnnuSSpnnuYRpkJvJNiVgdIzT/GhOWq3pXTwjBAAAAADQzV6ciu/Xf+Bi6xXFie1mzrUhtjBLiiIw42xVFIXEeVhk/PAA3XOPbmZIWq3pzV4QAgAAAADo5i/PbDdT+4HLHd3M2L7O6ULZyIdmyXDoSy4Xw+HQdjPDQqQgYHSM2/wo3Ux7evOXhAAAAAAAuuXrSoKg/t8bo5F2q4yc225mqmyMxmbJeBzISObj8VgGo8g8YLhF59yjmxmTVmv6y9eEAAAAAAC69buZRFG9RLH1imJi36y90IbY0iwpy8iMs8uyLCUdD8wDhlt0jtf8aElaremv3xECAAAAAOg2NwuJYzmpDaWlOpbObDez1IbYyiypqsiMs99XVSX5WVKd6fcGA4fkNz9akVZrnM0NIQAAAACA7ur2UgYDOa0NpZU6lj60r9peaUPs1CyZTgZmnH08mU6lqLLJuX5vMHBIQfOjU9JqjXN1SwgAAAAAoLt+v5Ikqf/3xmQy0Q4/sq9z+kHZmMzNkvk8kYk8mc/nMprk8wv93mDgkMLmR+ek1Rr3+j0hAAAAAIDu2YfHkqb1/96YzWba4bV9ndOPysZsYZYsFqnM5KfFYiHjWbGYikwIGB0TNT/6kLRa4z77QAgAAAAAoHv18UqKQmbfPl0utVtl5Kl9J/YvysZyZZasVoUs5flqtZJyeWIeyAMCRsfEzY+uSKs13quPhAAAAAAAujefdjIa1X8hsF6vtcPX9s3avykb641ZstmMZC2vNpuNXKzPNmayvSRgdEzS/OiGtFrjv/lECAAAAACge/v5VxmP5VFtKN2oY+lz+07sP7QhdmuWbLdjM86+3m63MttU2yf63TTAIaXNj25JqzXB28+EAAAAAAC6my+/S1nK49pQulXH0pf2yuC/tCF2Z5bsdqUZZ//e7XbycDvdXel30wCHlDc/uiOt1kQ3XwgBAAAAAHS3X99IVcmT2lC6U8fSP+2VwW+1IXZvluz3lRln/9nv9/JoN99fi/xMwOiYYfOje9JqTXz7lRAAAAAAQPcf51RXuAABAAAABwAAKNkC4V8PPPUIGQgAAAAAAKLjPB0AAAAA1oTlG/r6/P0QAAhyAAEACQABAAAAAAAAeNpjYGRgYLf758fgLMDw69evKgEGBqAIMmDJBgCHHAXOAAAAeNrt1D0KwkAQhuEvMf6AIF4geAXBytLSwkb0HoK9rYhaRCEHsMwR4gEsPEbAa8TZaJFSQkAC7wMfswzJ7rDFduTJ8aefOK2nNqoo2OpmmVgWqln7odhmPJV7nURRnWfY3PMg097q2urK6qzou3Wmi51//X53cLUbamf9yLK0HIv7C4v/x36ikfXOtu6X9h8IAAAAqMiL87Qpswav5swKAH9925WnPctQ+Z3bAAAAAAAAAAAAwK/eJu8krQB42mNgAAMRBkYgZIOyRf73AwAE9wHTAAB42u3CLw6CUADA4SeTPw8Y+DYisxkIVLtz4w4GE53gAYgcwmpmo5KIBI7AHUxamUw3I3vFzfDb9wkh9l/Von51NTJtjfH4WG/1mDvzZh2s1u7szqllKktZutHs7uXe6J9mQ1AEU3jZxG8jAGDR8xdUCPyhRB3VGQAAAAAAAAAAANDzAgfxgXUAAAEAABGXADMAAgAAAAAAAgAQAC8AVgAAB0sR9QAAAAB42mNgYGBkgAANIGZKyclLh7LFiiFsOyBWcizKzdNRcK4sytFRcC9KzdZR8EksyXMsSkzSUcCU80hNKoKoAAAmYRX6AHja7VlPbBxXGX+2N4kb7Ci0TlWK2z6JqrHxxHZaiaQJVIzX6+w2611rdh03EqLM7sx6JxnPjGZmYxlViAOHigPqoUIIISFV4lBuXHoCISEOnCnqFakShyKu9MCJ3/e9N7Mz/qcSqUAlx/HM99773vfn9/15M2MhRGfq70KIKfyKyWfpyvSEuMgjoifF9OQvND0lXpv8gaYrYm7yHU2fE89M/lbT50H/RdMXhJPLmRark//S9BPix+cuanr2UuXcu9DI/yZmn/qZpifEublfaXpSVOb+pukp8cLcR5quiItzf9X0OTEz909NnxczVyY0fUFcz+VMi2ee+qWmnxC1K7Oanr0wecWC5InKFHRdmv+epivi2fku0+cwf3H++5quiKfnA6bPY/78/Duarogn53/E9AXCbf49TQOr+Z8yPY35mfkPNF0Rz8z/mukn4OTzk//QtMJf0Qp/RSv8Fa3wV7TCX9EKf0VfEL35P2ha4a9ohb+iZy/NPfci0xfJ96V1TcP3pZtMfwnzTy59V9MV8fySwmqGbFt6S9OwZyli+hLmLy/9XNMVMb/0E6Yvs5y3NE1yFP9ThOHSB5oGhksKkzm250+aJnuUj1cwP7f0saYrQi59xPTTxG9Mapr4P2X6K8RvzGsa/MZlpr9KMTW+qWnE1Fhl+jmO6Xuappiq2L3A/JamiX+D6RcppsZQ04ip8R2mv074GD/UNPAxUqavsZx3NU1y3iZ6uoD/dAH/6YJf0wW/Zgr8MwX+mUJcZrK4vC+keFmsiuviBqiuGAoX900RigC/qTgQEc9UMYpB09XGvMccy1gxhY8fKSzM7WJ/KhIeubi74H6Eq8Ocs/ipY9TDrCv2MdNm6QH0ZnqakH4A2SPIkZAbQqYn+qD7oCOsxbkemVu/Kl4B9VI+uiEMtsGGhAi8Enpt6CEZffFQ876O0RCztDqCjUnuE+HgsR/+ifYMGAsp1jDuYYVmbUai7KOSE2pPJWsZYbXP/tJoANn72BvzzAhcDiMnMZ/FowGbCB2P9wWM7W3e7zKHK/agk5B2+Cq1RRmv5PkEM4RflEdw7Aetp7DCw84EKJjMqTzKvLDZJsoAhzWSzQ/Zu8FjZc9hzlslrWtY8dmXBXB6bHuYI7Yo7jFKSe7JDUik6I9lXMtlbMK6/26uX+Tfs3z/ouT70TwYR2mdM2EfvAHwoDgO8ONpn64x9iHs8VhDi1eGnHk2ZFNstjiTYl7xuI46uI59J8yui1fFTUT0aK6T3yPYErGXyt8B25ty/O4zxpIr8oAxVRikeVwzbpoLObsIfbLJZfsc5ot0/A2u9YD1RGy12tvXUlw9tll2xB7sgSvlNdrVYzuyeB6OTap3qEyJj8wMch+MfDzOjaPoRDx2sKePsaHzhOpR6TVyPYc9UBHbZ5z6XDnHYbavPfW4pnyunqzSD2NPe3ymFsC/WMrV46UrGx4X22IlZPkZc+5n+Zbl/nEeZNqP2nW7kAPkifIlZX1Zb4y5eg44f0KgFHDHsE/0VOWeXcoqVfmhviqvFE09KNKdiKx9lFeckkOc1O9Oy1HVtQMdmbH0rEI8jXLMvdHjGk51bOl5JTslBlzNPnuZoVzOaoMjYzPt6Dw42tEOV8ICd3by85ZYwY/LHZl0POS+5XJUbcwRQrvgyNZWtMw3D3XJRV29426R5Ihl1vwn59Bn7Pty/pCMZiZDPpdn8wPMqThlWePymenr82Kc3aedZVlWnnyeUeS28spJCs8IKt4qC1yta5dzOdBxN9jnWJ8zqvdQZ7AZfxXnLI9VXkW6gysNdA6ocyXIM8UunOeH+9nnEIscIZt9D/WZk/UPh2dGwEbViF06HamiVc4sZDaeHFs+x0onOqK9WMDI4VPGL/WZoz6eIo+7r8f7Mu7ju5txqLtl2B/eTaipflr0O7MrLj3ZKR/GJ1EWQ4P7fchaBvnYLWQI9S0VoQTSxiessrrHtrj6pBrlsSz2EhXDFR3xhKvEz23I6rqcS58d1eIJr7wsnjTlnB4jsc847j1mHLPTgJ4GA42MW7DA4SvpHOPyABz9wtmRntKPVed32IPsxLtV6uI2JIbccY5/vlbPf9kpM8ZnmJ8Tx/WU8q6Ee4WKVU/7ffyZa58Q0Tj3PuEsDVi6qiJ18hZP9MfNgOx8q4sar7bFBkY7OC0tnmlgjp5bLazcw2gds+uYuQqOjl6/ypHa4XOoDr5tPuOUDAvXFsb3ucdt8Dnc4tFd8Lcgi/bWxBusowZpHea0WPYmZpu41zQf7ahiZhtjou9wF1T6Wtil3hYa+kxUlnYxL3MPy1Y1WGNm2SZGFuTX9aoJ2Q2WR/aT/g2mW7mdG9pSkzEiySSzCouaPKLZbdy3wNdh/Sb7rKxtsQ8bWFe+1NgC0rysfVV8hM89vUIxIvua+Bl7ZTIGdbZmjF8V9y1YTvLvYLXLJ0QbO9fZ0w6jV9OYkbdNHo29UpGqsjeEqsFvQSYok+0d62prW6yCtDJ2O7w+5lL+mfpaZeTaPFLRqPKoy7GiVUPH0mI/Dmvd4UysMZfJHnfyDNng7FXWZ9mpdLQLlih9FNuiLVlWy1NqREnJ1rd1pI/iQqibjAnZ1ck1nyR5+X358ur1G7I7dOVmGITpQeTKahhHYWynXhgsS9P3peXtDtNEWm7ixo9cZ1nOztbdXuzuy3bkBl3a07QPwlEq/XDX68t+GB3EtEeS+NVX5Et0u2FIy/ajoazbQT/sP8Ts6+EwkPWRk5Cm7tBLpF+UMwhjueb1fK9v+1JrBE8IpTIJR3HfxW2Q7tuxK0eB48YyJT8aXdn0+m6QuLdl4rrS3eu5juM60lez0nGTfuxF5CDrcNzU9vxk2Yw9KIIGW6ax7bh7dvxQhoOT0ckmb6mda6HvyIVNrx+HZNfiPTdOSMeN5dVV5rhGHJvdXBZDtx7b+16wK9uDAeyT16QV9rxAtrz+MPTtxJBbdhp7fc+WHZu9TOT1V2++nKuRySiKfA/+DcIgXZb3w5Hcsw/kCJ6mhClNyzSU/di1U9eQjpdEwNmQduDIKPaw2geLi7udyMiN97w0hbjeAeOZoZZiAeDHGTEgDQbdGfXcnCgOnVE/NSRlC/YatCdTAMf2h/CsYNk+lHpB3x85lFqZ9WHgH8gFb1FFr8AOCadZq4JNeMZuQrhRoMYKaHsu6zYjsOBBS+ruUVRjD1qdcD/wQ9spo2crqJBkcCeEKlxHaYRkdVxyk3iGrh+VEUUBBQeanQICgcBn6PU82Lw8O0upNQh9P+QU0FAbsmcnsDUM8oTOgrAwTNPo1sqKGyzvew+9yHU8ezmMd1dotALON3XqLyK8nBYJGUZijq/V42rsz5qjSRwfEswPQvhE0LiPXB/1x3CXq5mgLNXz7OwWBSfhEoDfgMDFrt3YBjKOIQcxahPZ0x/a8S58JoyBFSKK7TLsoSYDAsXmfpLl2Wf3ggyykyRE5VB+OGF/tIeI2KrsPR/ILJDEkreyoxvKh4tskeNSR1BxOJZP7nvpkKYL6WbodCPrs2XfQ54q3SQrVi0VGriIyEND7oWON6C7y4BEIziUDLlgIbo3ouJNaFJnCTxcgeOJix4NCRRrjdKxpqqCh0pVNBppNmJ/GO6d4iOVwSgOYIzLApwQjZdteeD20yzBxnmM5Hc8LrxbKsXtXvjILZwL6H9UMmwPFVk0zhS9lAxteNVzS5VrFxyNSX2SIpmo9aJ4VaGfBgDVW70mO+2N7o5p1WSjI7es9r3Gem1dXjU7GF815E6jW29vdyU4LLPVvS/bG9Js3Zd3G611Q9be2LJqnY5sW7KxudVs1DDXaFWb2+uN1h25hn2tNo6fBioRQrttSQq1qEatQ8I2a1a1jqG51mg2uvcNudHotkjmBoSacsu0uo3qdtO05Na2tdXu1KB+HWJbjdaGBS21zVqruwytmJO1exjITt1sNlmVuQ3rLbav2t66bzXu1Luy3m6u1zC5VoNl5lqzplTBqWrTbGwact3cNO/UeFcbUixm09bt1Gs8BX0m/le7jXaL3Ki2W10LQwNeWt18606jUzOkaTU6BMiG1YZ4ghM72iwE+1o1JYWglqWIgIXG253a2Jb1mtmErA5tLjKX/3LUwpvGLr9v0JtMcSUVo4lZvMN8Upod8BtScWaD96bFuam3p3439cep3+P6mxLv5/VXqrPv8Wff48++x//vv8erv6mefZP/Yn6TV9E7+y5/9l3+7Lv82Xf5w9387Nt8+dt8hs7Z9/mz7/Nn3+f/z77PH/uO6x15x6WnQOo4j/gZC2+8pdU7/HyT8BmSch8tv/d+gvtD8Sl2f4L54to93lGcqfP9Eb8/l1e2uM/E3LNUZzo40fqSBZUXKq9VbleqlW9Ubla+XflW5W7l1dLO7rFv8HfpPnEd8+VZ6msR/CnpmPiy+Hjqa+jaZdTUCW7/GyQaWRZ42mNgZgCD/+oM1xmwAAAtiQIBAHjapZdtTFvXHcbPi+NrSIwNIcSFkHOJY5PguhgH6nSJ4F4KqVZrihNoZfdFddIitZrUWMJutr4A7RSpSdSUttu0rlpxUoVFoymXe9fUFKLQsUrVpi5o0zQ6aao/ZJ+WKv0w7dvEnnNskk7jSzXDc55zz/n/zv/cc46vbXMLGeaz8o/1kFYi+Af8MjkIv+y4W8WE6eXvk1mIET9KHSpCnBj8fUfzxo0SvKFRud0Uic+vLaHynX2qPfrj+MQinyFPkH1onrEfks0zjjEQV77vQMU7u5Tbnkq31hgXZjOwTogRX7V2GHodmoKuQW5MaIZ8Ca1BnF/iF+xDAiNcxEA+s5FfJBSzvEiuQ2sQx+wv4l4uklvVFhdm9Z5Ts0Wmf09RLfw9UD6UfmgCmoWuQ5vICZRT0BrEUbuAvguE8Qv8vO0XfrOWv0vGIcZ/TnyUEoHRf+b41dq87fi2xg3Tz39CUhAjFv8eWYIYhn0D2BuEITxpR7vUEiad2rq4H/FnMemzmMhZpCyipOragGT8WWdrkxz+R7avXnEv2LHuSsXxB+IprMIPCOUj/FkSxJaOwXfCn4TLrT7OnyJeNU/D8fnjE8jXh/A+vo3sRbfJm0gcPsCbSYsKK9h1lTwFe09HHHd8Pw+oEB/3km64h2t2XOgL3FCL/6pTs1nO71Xbvy1+lZ/iGmlE1ASitgvfVV6Lna1VdzLs1Hjjk+YWPozbHMayCMyRYpWfVQM9a2Mgs54P8h2kCX3f561kG/wQ36n8l/w8OQT/hRPeIZYW+FuKelMOivS9laPV63jr4ktmDe9Fr8XPYQPOqeSTTnh/nJhhvofEIIY1HkdtXB36M6idwa6dwU6dwU6dwaTO4PQRfho9pxHTyZ8nOX6STEJTqMtjtc3Ggs6ryu498Xl+Fw9gYfwLWEqK1manpk7OLGA3bFVhAWdLXbzvKh/FOR/FmAbPO9sD8RMLvEPdyt1OoEUCORvH9SrfXtkagE1yS67yHVgIuTCtfKe9TVimwLU8yIJQ9ju2IheJ/Yn9WW43u45r6b+v+udV/0PF15bYSuVNwf4ovWzuYH/HYE+wv5Ep1BhbYMskBuCvrCRnwb5g86QPvorrp+Dz8H3wj+22z0SJlRwY5v6O7W2SN8uW7UhntSJC1cr2lmqloSluhthv2CdkB4b4C3w3/BO2RHbBr8ED8CWWJ5/BP8RT6wD811X/LVuUR5x9xK6Q/XDHrpNTsGxN2qztlvaBTSpXqU6xyD5gM6QZoZftcDNaLznh3cK3gPEou8jydqtoMGvZeZqm/0RQkaxKJw3sgp2Qg0zai7qYZ5Ns0ggkjJARNaZ5LBSLxqa5HtKjekKf1k0/O4cHyBTD+5edRZkgOsPpgQxokp22XQnL/DfuSd4XIxMoi6qWRZlTNYLSf7v3a1XrY6fIYYhhjDFoHJqAXiYulM9DL0AvQi+pljxUgE7iaZIDkQORA5FTRA5EDkQORE4ROZW9AEkiCyILIgsiq4gsiCyILIisIuR8syCyikiBSIFIgUgpIgUiBSIFIqWIFIgUiJQiDBAGCAOEoQgDhAHCAGEowgBhgDAUEQMRAxEDEVNEDEQMRAxETBExEDEQMUXoIHQQOghdEToIHYQOQleEDkIHoSvCD8IPwg/Crwg/CD8IPwi/IvxqfwqQJMogyiDKIMqKKIMogyiDKCuiDKIMosxOzvEV81MgK0BWgKwoZAXICpAVICsKWQGyAmSleut5tRgMx2YMGocmIMkugV0CuwR2SbFL6ngVIMlaICwQFghLERYIC4QFwlKEBcICYSmiCKIIogiiqIgiiCKIIoiiIorq4BYgSXz7Q/mtt4a9TNMefNayCbpX+Ti5qXyMrCp/icwpf5FMK3+BvKL8eZJQfpKElWM85XkiPNQWCZ/ZhEfAYegJ6AQ0BckvSdcgTdWuQ19Ca6zH2OXyaYe1KW1Wu6ZtmtXKGvO5D7un3LPua+5Ns+6ym+lmC/Oq5ygeLeR1VY6jvAXhQwRln6r1sW7k7cZztgd/3azbqP9Kv9VBr3fQax10toO+3kHNGvYAdaknnU4SDBOnaWNLuFesQolwey+eTOeu3Nwu7PC9okQXK7bXiMBvQnPQNPQKlIDiUBQKQUK1dSA+beyqDrkItUNtkC5TkKYmQkhDvceYZ1467XzqJTUyT/secAt2ewxWstsPwz6y248Ls4ZeIe3yWxH9EDs3A5+1xQ10X67Y+7ZYgF2yRTfscbv9HtijdvvnwvTSh4hwSXS46kO4b+lHbfEwwo7YYi8sYreHZXQHEoXQu5emyQ14qErtrmQK2uIAbJct7pPRHtIuN566SVRNbxMknTuY0K15mnZRY7P4SrwlbgL/BxYWx+MLveSCXQ+V6MNGrViMvotgU9hmrYzH58Nc1S3pH4rp0GnxDsaioSvibXGPOBctedD8GuZ9WqWwxSt6ic0YW8WEiIl89IYYFQ+KY+KoeDyEdls8JhblNEmGptnMFZHCgN/FXYRs8UCopKZ4SPxQGKJd3KcvyvUl+yvjJqKLcgVIvJL9bqxvR6gkz/hDiRKtNzq0r7VJ7VGtXzugBbVd2k6tVWv0NHj8njrPFk+tx+Nxe1we5iGextJa2YgQHNtGt1+a2yVLl6r7mSxRoCSMehh5kFhbeZIlh/pp0lp6kiSP69a/hoIlWnvkEWtTsJ9aDUmSHO639keSJW3tqJWIJC0t9Wh6jtJzGbRa7NUSJcPpEl2TTadarIb70UlOvdYyTyi969RrmQwJND3XF+hr6K2/79DABkW2WkbuvALfrLZaP00Opa1ftWasuKystWaS1stD+mPpeeZj3sGBeVYnLZOed+WYb/CobHflBjIIu6HCcJrrEEbapSHM0090GYbnSb8Mwx5V4sLAEdcmDXG1XhJWceFar4pzURk3t6oPDszpuooJEbKqYlZD5BsxODFgB+bCYRUV1GlaRtF0UFcT26sGEgIhUaFCKL7XqYEEVcmszjshoWpIz+2QHpWL0zsxohLTuGc9pnEPYiL/52ukP0KdrsLY8uBIcDAbHByBstbZ554OWBPHdX1urCA7dIuHs8effFr6sRGrEBwZsMaCA/pc1/IG3cuyuys4MEeWB4fTc8vGyIDdZXQNBo8NZJy+g2nzv3Kdvp0rfXCDwQ7KwdIyV5+5Qbcpu/tkLlPmMmWuPqNP5Rp8Rp77VHrOQ/oz9z9WcYdtrsUZzra0Zfqb/LleeaDnD7QFxlo+dhF6iWyOZKwtwX7LC8muqBk1ZRfeZ7KrDs2+aldg7EBby8f0UrXLj+b6YD9ZX1oig5JWz5Gk1Tb0SFoeFcs4tvGejcqX6g6QwWcG8I/rvBL+vhlJRjd85Td6FQqFUVkUIqOEJK2OoaR17xHMRNOQKjuQQds9622cq7a5mprB0toSOiOYBM3LdLIWoRGsoFGLX10aK7qLGpM/FfJOc2v8xFV8go9D+B3HTtqd6uczO+nsCsnfL3mns6fi+Lkq3W5uiyODkwAqPVRxoz6KymRoMjqZKIaK0WLCjdYr02gU0/Kj1O6c5iQfGV1fCFTzGSw2piXznbd3tKrERVmJRDKRUarW638Xm64vev7O8lddDZ9f35BK+2h1EOxEJXthHStUIdVZUFBlkMrV7eLOK1+QQ8n1/A/KEon/');
  font-style: normal;
  font-weight: normal;
}
@font-face {
  font-family: 'CalibriBold CharsetBoldD73EDC49';
  src: url('data:application/font-woff;base64,d09GRgABAAAAADC0ABIAAAAA5fwAAAAAAAAAAAAAAAAAAAAAAAAAAAAAAABFQkRUAAABlAAAAmIAAARNy4tjWEVCTEMAAAP4AAABSgAAAwjmiGzAT1MvMgAABUQAAABgAAAAYJ/vXktjbWFwAAAFpAAAAFkAAACEKwUrd2N2dCAAAAYAAAADOQAABog/uljsZnBnbQAACTwAAAUIAAAJE6HqQqxnYXNwAAAORAAAABAAAAAQABgAI2dseWYAAA5UAAAJrQAAD7ZM6QsbaGVhZAAAGAQAAAA2AAAANvhceYJoaGVhAAAYPAAAACEAAAAkDbsGwGhtdHgAABhgAAAAlAAAPYY+zQUma2VybgAAGPQAAACLAAAAwDKrMTlsb2NhAAAZgAAAAGIAADZWiF6GUm1heHAAABnkAAAAIAAAACAomBdhbWV0YQAAGgQAAABHAAAAhJqCoHZuYW1lAAAaTAAADQ8AADCL30LTMHBvc3QAACdcAAAAEwAAACD/GwCGcHJlcAAAJ3AAAAlEAAAW4flAynN42o2TsW7bMBCGebJJHiU6RTcPeYhMhYEYfYY+QoACmTxoCjgIiadOfoCMfoQ+AlMFclooDToUUJE2UJGgWdWpGQSnd5RdOwUK9G453s/jfUdRIhICI4E9vzI0AuOz6S35r+nn6bfpe3IlhVLN0FWVU32hZMo7U5QC1ZCznOctafXgvQt57xvOV13pJkw5SlVPqH4dGoYs5V6laYQiMtfXPfWIcjKpej1AOZ/P/+IDTP6PzyhhtLU2K8kypYTSrmy9z4JAOx5YKIOwFTqOunOafxD26QA1YURJAUkmAtNfI3qTgBnUZD/rTwfX5B8OPpJrJbR2M+bJtASt0gvafJHGCmJcc5KkQCNBtP7cBekPaRmk7Tiwlk73Qa9gvdbUpSiIbjSKYhElpS89AceagfsSYs2fII4g3hD72EK8U6cN2Ze37Fd7V3sFedeyJbg2QGv3wDwu0ZAYRXa0LIpiedThtETdZkHjU7+yVhRagzbbcRZqukvgJ8PYKDTm+eHheDzcxk7W2EnATiJI5AbbJwNIntWjetS4JjzEy9PL06vTxXAxRAVIRDO61nbCC+3ac+/PW2c12A07waMGZKilf7fMgtrR/wjIQX2yyLq6DCUgDdA9ZESBYYJuBIjsagS7HsGGEWwEdnsEb3fAPq93691m3IyrSTXhb7qYLWa5za3RYKjfG3XMoEaBwVF2R1V32WiAMIh7ZPsn93me35/sGwQTj4/v80f//eRl0LnDzeNtHizoT1e8m2qPx0aC0ethvDHCmLPp2fS1YH9BvkseWYh2+F1IBQPkuSopKQo/+G8xBNHCAAB42o3MPUvDUBiG4fdNijg0TUIXcXAQhIJoERw6KDhYBXGIi6hUOjhYiltUOvgJLrYixaWFOhT8QBdRF0UQBEEcnf0nbt7NlHQoOXByCNzPJYZ0Tp+IZng9rkqvkzUbyaTSaCVub1lB/x23t+1ObwzE7R0n6Etxe9cN+te4fTpNz8tfvySCPsFNSZbvrFhqyLA6MqaDktMhyeuaeLor67ovJT0TXz/kwFyVU7ModZQmq3aXd93Dm8NbwivilfF28I7wangXKC1WV1FP50NeCm8EbwJvGm8RbwVvE8/HO8Sr4TXw2ij3rJ67vL+QZ+Nl8CbxZvA8vALeFl4F7wSvjneJd4PywOol6hmPIc/BG8XL4eXxlvE28LbxjvHO8Vp4d3hPKG+sPqOe6Yc8F28cbwpvAa+AV8bbw6viNfFu8d7xvlB+WP3+AyJCUksAAAADBEoCvAAFAAgFmQUzAAABHgWZBTMAAAPQALoCAAgAAg8HAgMEBAMCBOQALv/AACR7AAAACQAAAABNUyAgACAAACAmBgD+AAHEB54CJiAAAf8AAAAAA8AFDgAAACAAFHjaY2BgYGRgBmIGBh4GFoYKIC3FIAAU4WJQYPBkSGRIZkhlyGDIY8hnKGIoU5BVUPv/H6gGp9z/x/+fMSxkWMuwk+ETIwcjH6MUo9djp8fGYBtwAACiNRa/AAAAeNqtlEtsVFUcxn//mU4LBWpBoKIiikBCjAjER2SjYePGhQvXxLhgIxBCYlAeEkIQjaJgtQhKqYggSKnlJY8KFQWElgLyRkCeQqGFIg9xoPf6nXOnM9MWN8S5mXvP9/ifdL7v9kBeKQTFZD5TdX3Jd6xhAz+xk31cs3xeYzqbOcNF/uK2YXnWwx62gfxvn2BaYjRd4tXkUgRhMqwPlob1kCjIYoqFinIGZJiwW9jYlguKg3VBXW4nCv1sYaxGbJM1hsnYCw6Hzzocm+HWfqIprzSoCBa0+nPGMo43eYu3mcBEJvMOU5jGu8zgPd5XFlO0/oAPmclHfMwsZvMJxXzKZ5Qwh8+Zyzy+UI7zKWVBSnO4VFeJV52ykMUsZbmeX7OIb1jCt8LLlP5yVoiLmAiXiynjK7GLxTqX4yp0fU8lK1nFanUW4Ra0jmrW8oOe69XmRqr4kU3qsVrNbvGcY1rwfzuj+8/8wla2sZ1f2aE3o4ZadlHH7ntStqYZh/awl9/0ru3nAAc5xBF+5wR/cJLTeusa2umH5Tgqz/GU65Rc56iXs1HOyBd5jnn1gt9hv2ZPctY6cMNi3CbUyrVX4hua63t07bl2FvmcXR8Vwq6hJeluypVxufp0yK3npdpYIW+lEmzJ7+6p1aXaifKuksdl4ZRdqSy2p5pw+2xKz9Z4baWf25LeNZNo9AsPZKVzLCvDc/zpk4nSi9RMes5xVh6XstujdbanNRul72Ydnz3jtKPC9TodGpS0e17yTVzifHp9PqU3cpkr3PD3Jq7qPLnGdeGbYpqE2rNtmb913eIfkmrwDs1ZqLmN0kygjjGzmMUJMqsM6785lrBcnWkdrKPlW2frYgV2nxWKaa10Sitd2ymd76J19Ew3u9+667wssgfsQXtI52Zve8T62GPWN0vrlVYelfK49bP+Ka2nn+yVnu0jR1GWd6ANtvG6P2GD7Cmth9jT9ow9Z8+LeVJ4qPAwaYP9cziv8DqjSCYuxGq1f3edKpX3emonltGDsvBWODxY2FwVX2uvWq0SKSBUU2PsRcoSI3gjMTa8aX3Dq4mXwoacZNhgQ8Lr5MfL4iP1f3Aq52Um/QvTG+12AAAAeNp9VU1v20YQXVKSJUsWygRpYICHLLuhYENSXDRp67quw0qkLEVJa1kysHTSlrSkQL7lFLRBC+jmgGl/R6+j9CLfUqDX/IccemyOObszS1KwjbQEZe68+Xo7M7t2Wj98/92jh4e+PBj093t7337z4H73Xqe92/LcZuNr5+7OV9tfbn2x+flnn27cqtfWKvZN8dGN1WtXjA/KpeJyIb+Uy2Z0jdU80Qo4VALIVkS7XSdZhAiE54AAOEKtizbAA2XGL1o6aPn4kqUTWzoLS83g22y7XuOe4PDaFXyuHfYkrn9zhc/hrVo/UOtsRQllFCwLPbi3OnE5aAH3oPV0EnmBi/FmpWJTNMfFeo3NiiVclnAFa+LJTFvb0dRCX/O2ZjorlCktZGwvHMFeT3quaVm+wlhTxYKlJuRVLH5MnNkLPqu9in6dG+woqK6MxCh8JCETolOU8aLoBK5UYV24sP7s71Xc8hhqwvWgKjBYd3+RQIOcbQgevWNIXrz95yISJsiSbbxjtKQtLsqE+nTNkBsyxP1ZFnF5MXfYEQow7clY5uzIfMmcjaoPekCaV6nmwwPSTFPNwj0QFrXKC5L36WQVpke8XsPqq9fGF/UcMpXgaDihbziOhOvGdRtIcFxcOGGyV2/28QbahwFu4pjK0JOwIZ7ANdGIDRDg1IPjvlQuiRtcawILhokXbHgu8eJeFLgxQYolevKU3T57M7vDzT9uszvMJx5wvYlNqXiRHD2GG4E5wvl8zKVpgeNj+Xwhxz51SRiw/gbTWSqj8sK9XbJOjWnnebvApW5mfOoWAryFf0RjGxUGtkuJ1NHGNpeayVIzzJJY0OpCHBQydrNNqgy5Ntum5Vvx8z+UzIRTzobCuVgGAgtOcZ7/pBZbE6F17o3dcwQvBM0lBJNo7+epUy2SxOhRoHa2U1XGxpOLmI5hFERdXOXA9rgUY+ELnCFnT9LeqNaqv92+6PYOpep2MiWDC1Ks34wlYBaqU0Fv4gy2qmbaViXvKnkhti+pO6maRwXR7UcUXCQBGccThJteqnTCF5tX7+DRbOHtJlqh4AZvReH8bHoUzRwneuIFky2KITqjSPTltqm47stfzGeU6irrat1Bo17Du6cxE9rz3szRnvcP5anBGH8+kC91TW8GDX92E3XylDPmKFQnlEASOAkUaR+FgrI3Tx3GpkqbVYCSh3ONKayQYhobzvUYM1JMRywbY47C6MEmrU6wxHjdenxE7fnZn0SBT4eLXcdW4quBJnYY6GJnpulLK1AU4waURIPwu4TfjfElwvM4GNp1DYtDd1IUCLyncKAkM7V4FDMUks/PzgbSem2+9S0ctUf4O5SwXMW7P2ffQ7td+gUI78J0GBIPdiDJN293hj6ObRoQTTqwjBGWkwho0VI+NI7oNMTeYAOV/xQFmPrgVympPPbVOBvA2mIL2x7HzFUo0YYfXRWfqLOJR6Fon9BnGbmxvowRE0VM5sdFyq8g86FA1TDgWO0sG/Zx1OO7tGjGyBivxGxlrH5FM1Ey2lbGLpWLsHwLA+JL69ItOpI5O+/7MXklnSQGmNuAEjKqnCtl4oDVQVWHuOB7glTJ9E8K05uzffEj3ixEWkXKoxrKdifEyz/2LyEiNlPnAt0RpSTGXzGap52vYN0z9mB+9rv4yTr31GuC/jnQYDLzFAeb+dFlAB5W67XCZbSs4CgqlN/vENerUF58EfwX4fWAsgABAAMACQAKAA8AB///AA942sVXaWwc1R1/783MHjOzc+zh2Z1d7zF7eQ/vvWuvrx3bIbbX3iTkINDgJCQUKKWEQIiTQChIbehBWokWEEIIPvRLpUpNbJMMJCVVQVElSFuhCFQQFVX5AJVWQm3UqknW7pvZ3ZBwCHqotbVv3vvP+Tv+//ceoABYuY94h+IAAcygChpgHdh8Gtjgs0ACQ/C15TVrLP3ml/EQgSB8DVgAhM+qDhLZvN5auGx6jLhenKmZH0ObQa31h3fP4uacvZo9B7PvNt9sCq2zYjXbPN/M5aEYEo2fk0Nms8kUVjKoHI9VisXCGCqXYmGFQ0asVBkYI4oFPyKc3cgY0seQeOfyeuK6VgQdDA1vylMwFZUCDouFCPht0WKQn22EK30yRVpMBGUxxysT4S0LdeU3tDvu6427aXzs9eFj61cUd/EvFHdpK7nm0mn0QfXGsYjpoI1BlNXybJ/fFcn7RmdtvI3ivJLsM1tEjk5O39J6Wo5KNC1FZV9Uf1a0NQwgOLp6ET5BOYELJI5DNLnlxhcBQD9+QaWFjdQW4K7VYFbG2L1L3XEuf1O0C0vs4HLBJ2z+QjxW9NtsgUIsXvDbIrRAm0y4Ic92e+23mfZipUbAW+23qYwtl5OyWTrjdssaunU5kmdZGndOgkjleg/LuE/BfqCCzOpHy0IYzeW11Y/UoN6TBL21tVspm8tnTIG+6wNb7Fva31mr2aVqCv/JzUKhgGGcbxbEoqA3YnU0WyyKRQzrhf/qS67hJgw5Qu/FYVj8mDDdLX4kwSLEFjG4M+1lenPRSM7HopXvkvZATlFyATux8iRi/Fkc72Uq/T/LTOSCLHSTULEFEoPR49645yqKey+9bxNpgmIEhvRd+tOV+CPFCh+uJi+3CJgcivAcvgurC6ZWPyT2E2+BIlBhvK3DolUqaWjbMojHwZCGrlMFkZDgXyUoaWwJXi7Bkrb6S9XK2uBcqZQZT2rQrXrfUyBxWDmqIFXZoOxUCF4JKIglFYXs1VbfUzmWh3O9bgE2ei9m6qPa6geqFQ9G31fZBgnc2ZrcTNWaqRROth3b5+fnd8w3RdxPze9tzu+F2ear1SyWq4pVUvn/78cYuuoJH4uVy53E161fLJcy6OO0HyMNQc16xOXsKRYqA8R+ZyrZnxAHjt4wtbA1N3pweWGrGB/P1XbPFQVGZEy0b+32PcNfe2Jn+u87R2+oeKZq5ZsyAU4wmwVuangiOnPX9Lr7ZiOVZC3p9Ck+To5JgUhv2O9IbDly89v2SDE0qFZKAOfW9OqfiRDxJiiDZzqa+kD8ZbQPcMANAyAAIqsfLDOYhYgGA4uOOvkSnAZ5TCTDwEY+7dZPpTW4dlG1NrC35VbqfKpZw21T16KAZTj9nz6onR+mq0qiyeU0hmEF9/xIr6RG4QwRlNk9VN+auf25uwYmD/xkV19jstxjpQinIMZK04Vdd8jFRrE0OxizWVkzeUwOu3kpJAvq4eV9R155eIxz+3t4d9gzlMWkPfX49N31aCAWoL1J3f+z2P+vU98AMTxb/KjDFeOtnkLbAQBZdK9KO0JrmWrcS3JJrYMVm2xGtbrrJQNeCY+WVa5BzelVoG0dXAlwlcEzRduy1n/zEVfXkKu9VuiRrpRbIhZre6zN2ADxOu1O+IN9Hua6p26+7ehNfcVdj++YPTSiF5YoLiwXK7sr+amUy55YU5LzxUpQYXiaJGme2V3fuP7I0u6Fl49Mjw5DXDkYk4kR6FZpzXR+41fLg3duKvDKQJ/OWh2zdgJXjRQoQaLN2pLDEUpraHIxVSI1nbcQkXakkTf9CqlnqGSDDUAKJJrbQO4k0fPkMRKRpC+LCVniYUM/qkF8Tfb9WN39N8AJHBIJzupmYcPqxhdY/6H6Og5KncdZ2ewk6Pze7fOp5vZ5zHbh3SYOGHz/T1+NVYLYuaGrPOu61tnIFa8YKpmJE4lI64/e4fnxiVtncryVtRCItNiGvrJvYmHpwPDY/p/eec9zt+UuENt25KayHgQvZtLV+XHFITnM9pCnJ9DDc25JHDn00uGFM99eO3H/89uDdx6MjG7K4qx/aPUi8QZ1DyiAr3fnbwbtWCwknRraueRPeoSu/QQNNlSr2l+PrPXMtV1n+M5e1XnUk9O7+KUuv3YFYOSuWfzUkkCsVNpefYP15SPRvI91RKqx3K4ya5iyl+0exx+d2Xa4oSg0T1MUbmBrvF7uXTvZ+nk3QoW7vlxxqLWRO76/G3SRYz8WwDfbyI8nHafQTuA3CAB+jOSjJVyRDERsFxGDESU9kZkrmOxVHVVKXx8ITT1zXwTCv3Ljl2PD9UVs0HIiEExKdP3pTV/ABvFgt3f7hg0jt3/vFpyb06sfkiTmwgHiYE+bjTPAie7H9cyPWxp4Oqp6NCirVr4eNmpQWIO+RZUyjG4UINhe6WIOvuQNRh5cu8ilOnNitzqR5Mgh7YGFY/sGRw+dfODAsfsGV1quwqba4OaKtye/eay6uSLDD+89/Z36xEPa/nt/8Wh9/CHtkYk9GzOJ9Xum8LE/sW5PW290yli13N3RO8Zjj6sskHk6QGdpwkbQen5j6WgNblJpNVWP8a7gjMsQzF41BNuh141XO0rTX3j5VQCNZP4MaY21vgmdwjlNW5wev92V7McCf0LY8NjgoM/mD7oZikTEbCQj02aLWYyMpFvnPy3tnsJ4jCfMVpp1JTH2Huz1JeIsSIN1nflKCAU09K1lV8gUCmtoXmWAGuqbCTHyDNP5/Br0ZGW3Xh8FvcF4T37igg4285WF6sciSg5pwNHZxCxBgiJXLlBifLJSnoyJ1MoFkxkyvnw0UehlyddMpl8TNl82Fs3KNPEcxYk93OXfiy6WpFiXQMSdQc6EEZGUVWRbez0e9ENWtFJ48sH7tQdXL1BlGAIM3qqFQfIMcCMNJzCLXgR2POdoJ00hl9XLE3OgViyeKxSwP/X/XD6qLxtieKeF50Xqc/rwybEN60f1H/xdbf0GvTcGf2vE8OjotrHRrZ/xw9nkJYYIiToAvGAARI6nM5jfRZ8A8OGE3cfEpeIU/pxz+GPebJ7F+0O8MzR2hG0WBxxXEuEzo4RkFmTnw2ZeCkpykIfkft6fD4UyvdzKAbPgdTxiEqSAJId4SO3nAu0zlBBThyq+MzRnJUlGYKHwjJLoMZt7EsrnndBn7IPErehtakHf24HAaeBCJkx0CJlOJChvbErAKGo6CrzLbUMwfE1c2dN1InEiZiw/XOgVq0uRvWEnnia96WAw7aVX7rI6w7JXcVmgBPXgeJ74QXf7Ac/gsk1Retkevzbmcv0Tghp96gAAAAABAAAABjrhE9RQDl8PPPUAGQgAAAAAALvrfMwAAAAA10l3Uvva/TUKGghQAAEACQACAAAAAAAAeNpjYGRgYGP4x8B4hGvB71u/2rikGIAiyIB5JgCTNQaLAAAAeNrt1jsKwkAQANDRrNqltLHzMorBA3gUUSzsPYzHsLL1HvaiVUBIESSRGN/rFnZnmZ39pTxKg2v8lOE8Tk3HHD+ajwldl91j8dG4TSzr9EtFFG/tSaz+aX1f+R+6Ml9a16tZ5Z17+24ere/7S0ydfgDaMDrHvvLt2cWs13/KY2xVHwAAAAAAAAAAAACA/ngCyG0NK3jaHcohDsJQEIThnRbPC7IJ7yTcgIQDYMoN6hoQz6DfkRB7BzQGBCEpjlRgppNd8WUz+c3ibgbb2slWdkAD5wsJDX+ycEbWMuMY+xgW+UdVc5dJS0XHt8z8yBK/2wa17W0PV/mUSburnGTmV5bQbQ1XuWt7lVeZOMiOF5l5liMfssRe43dOC5MiSA0AeNrtwsEJglAAANCfqa3gCK3nAoJ0dYBOLdEsnqIpPHrp4EWh4iPoB3m8F0J4bKqPdbqTSnb77Vx98ZzkTSLjOkW7MPxT1jt5A/Eu15luZy8AAAAAAAAAAAAAADiKD1kIbPwAAAABAAAbKgBPAAUAAAAAAAIAEAAvAGAAAAz4FuEAAAAAeNpjYGBgZIAADSBmSsnJS4ey9Yoh7DAQ27EoMUlHwbEoN09HwbmyKEdHwT01PxtMFgHJolQg2yM1Ccj2SSzJI001AAiuIRsAeNrtWUtvG9cVvn7FjhMZQYEkDtACFwUaSylDOQ6QpHY3NEWJTChSJSkrXgXDmUvy2sOZwcxQDLPuLyiKbttdEXTTVfsDCvQHNECX/RldFv3OOXeGD0mGE6BFAggSyXPvnHse33nNYJRS71/9qVLqGj7q6hv0zfQVdYdXRF9Vt67/09HXVPX6nx19Xd29/ndH3wD9L0e/Avrfjr6pTm/ccfQt9d6N3zj6VaVv/s7Rt6/+odT1mnpy8y+Ofl29d+t1R2/deeXWR46+oz4FzxW2VV259dYvHX1F3Xx7z9FX1fW7f3T0NfX23d86+rp6/e7vHX0D9J8c/Qrovzr6pnp092+OvqXefKvu6FfVG3f/4+jbV45KXa+pn79zx9Gvqzff+YWjt25ee6fj6DvqZ+C5pq5cfxXG/ejGrx0tOAstOAstOAstOAstOAstOAstOAstOAstOAstOAstOAstOAu9deeu/pWjBeevlVYP1H31gfoE1KGyylepilWGz0jl2KuDSlXC3x52LKhIVXGlpkL8adXD3lhNcC3jlcGvAfcpvgNwbqkmqCF2jJqDowtpBjIGasGUVm1IXkDujDWGoMZsicYnBs8CZwsdurT5vvoQ1Lvl6mNVYf0eJCTg1dDrQQ/J8NVzx/spVhPs0tUZ7MtKfwbYt+xDeKE9I8ZBq8dYD3GFdj1GYd1HkRM7TzVrmeGqz/4W6M5xNuWdGbgCRk1jf8J7h6oFmwgdy+cixvURnzfMYdQUOgnlgL+1s6jg1byfcUwtbCmit/SDruewwuJkBhTq7I1lT2zph4fPFCfEQvHHYx3axdpCIkn1wEeyFljNQeUchwz+DUGHbFPKWJC/Ft9jh5RIzdkn0RmxRz5bGrGWjOPU4qiMsEP5OGMEM5ZrXCws+yRYZJwVGaR6Ll8pYonbL7RMISdkfBJnZYSdKWsVmRkjtbSANCbsi9RGga3YHnLWUCZMXOaSVVPwetCf8yriWBd5LZiJFolj5PyKGdshcy4tXvWIUPuSz4nXz7Gucu2uRvMeS5uyhAXjMHNVuop3kX2Ry2TyX+KScjYUOWo41pS5SemN2Dh2PBlWXznpObyQCJ2WUfI4R6gCpmt+FZ3HhyUe6/ed/uo5HerhGT+pOmOsA/XEZU2R9R9BwgN0jXX+90v+i7M/ZzsCzk6y6XkZl2W1nu2dY5frSclN2SxZEIHfcD79f3rw7csu/IPpwm1Y4qttrrwdd12rA86KmC3L8Uc97KHaxV/A2NLJ6Znsqbqc2wW94BwacxZRbBbY9WC7YFxIFZkh20AWjNha6X0i67wczTjPE/ZdUCjOUVSfsg7pPgtGWpDJy2gX3EWv8F0/p8qvMAbEl7isWO3dCeMauZ4hUoxbe65PG+4ylj0U64ZsRxHlzYjl7oTkT3pmZ1T6UHmpTiCTImBMczeRpD5Fb6XUs+mBdNY54+RzPZ2H2dx5arnSQq4pqfyz2NMZmTbb4N9Zy+DzpYsN3xXb1fqQia/dzM45cv7a7Nz0YDkpN+16tJID5In4IncQRa9My7uRgOdxxH3Eu9BTyT1vLaukH8TuW7wSesb1Iv0p4NlmXW8ROcQZcve/OEeli0cuMkvpRYXYlTuNCfc763Cmrr7F/dI4H4q7jgLl9ayucGQ8poPynmuzz21WwvZGXzDcp+d8l2E5+hRVD3uE0BgcxbVdJ/OLjd6546p32S2WdwiFNd9mOr3kNNA/3pDRLmTon5TZ/Ax7Eqcia+SOJXRTZJndL5pwRVZePOUockdl5WQr9ygSb8kC43RJx45c3Cvsc+qmT3FfIfdKYxfnIo8lrxJ3HyQaYr4X99jPIlO8lSm/2c/+B7EoEfLYd8LNul4fuFr13f13xLauzkzLd+gZ56az8eLYgu6vz3lEe2cFo2DlqWG1Hl5a3sqTTsF9fnerbHS3AvvN0yE/KdgNvwu70rU7PfFhOYmKGFbKJzZ6MivWZiVDEn4mCznfJisTVqwesi3GTapZGcvVXiIx3HURz7hKwtIGu/b08u1Rraw9k8Qbk2Y9p5dIzBnH6XeMYzENZvzEKciYFQsC/iadS1yegcNfmR35C/qxdP6APSgm3sO1Li53Y6dMn3fXHfGMKKbM6jOb3ZjGqz1l/VTGvUJiNXR+nz9zvQsimpbeZ5ylEUuXKjr7NPxdM6CYb03V4KtdtY/VCaZlj3da2NPooj1ceYLVHnb3sHMPHH13/R5H6oTnUBN8xzzjREYP3x2sn3KP2+c53OHVZ+DvQBadbajPWUcD0vrM2WPZh9ht47fh+OhEHTvHWBN9wF1Q9HVwSp4hWm4miqUD7OvSw3WrWqyxsOwQqx7kN93VGmS3WB7ZT/r3me6Udu47S2uMEUkmmXVY1OYV7R7j9wh8fdZfY5/F2g77sI/r4kuDLSDNVeer8BE+T9wVihHZ18bf0qsaY9Bka5b41fF7BMtJ/gGuDnhCdHFyjz3tM3oNhxl52+bV0iuJVJ29IVQJgz3Qh/gclNj1+Fts6a1IW8fuhK8vucS/mvuuM3JdXkk06rwacKzoasXFssd+bGo94UxsMFeNPe6XGbLP2SvWF9kpOrorlog+iu2qLUVW6xfUiEgprh+7SJ/FhVCvMSZkV7/UfJFk1ObX+sH9Dz7Rh9ZP4ywe5boep0mcermNo6quhaHu2fEkz3TPZCY9NUF1q2mGqZnrbmKiwSIxuu0t4lmuw3hsfe3HySKlE5ok3/9Qv0s/H1d0zwuTiW56kR/7z7H7aTyJdHMWZKRnMLGZDlfljOJUP7bD0PpeqJ1G8MRQqrN4lvpGk7lzLzV6FgUm1fnE6MPWQLetb6LMPNKZMdpMhyYITKBD2dWByfzUJuQe6whM7tkwq9a90A5TSzo8PY0hEHq8KIOU1I70yJvacKHnNp/obDbMQ6PTGHptNIZRYM3NFCejAACkkUmzqm7lemS8fJaaTKcGXtgcOvysorOpB1x9LwFNR6azMLcJREazqUnBmZmcBWQ6SWNEg6yF9DCM53oCcLWdJp6faxvpnLCGZTgCHyPoikd6aMcsWBTl5ssch+1zU9XOzXuZnnrRQvszhFTsJvgigJx68CW1GSFqvKmeJaQGEsfYyexXYM9jOHRKLnkaAZiKLkoef+KlMMyk1TKhHhY69eM4DJ4AGoL+o+qDD93++7S/Bn+eeoGZeulz8oXDWmbnGKgntO3HgCCyJqu2Z/62l+0gkvogjeN8kudJ9nB3N4j9rDotTlZxYDdfJPE49ZLJYtcbIteIFZzhzPeyURwBdHAtlWWzJAktkoeuVfXTeAbUFnqGNMopYWmbwPAR3txUdGCzBEksQU1Si6s+WAx+PYTSpFOb5xA3XLBXRUoCLuROnBbEiDRUzvqOXAhmfl6hlDzF2QqdKRQgRvOJ9Scrls2h1EZ+OEP+L62PI2TLtt2R0lhhh4QXWSuVhHxH7LM8tb4kZaGAc7GQ9YgR2LbQgrqgdpJS9QTxPApjL1hHzxOokF1wB+EjYpYn6ASBITeJZ2LCZB1R9Cbkr7BTQCzXysQObU49amsAk0cxVQyZ7KCu6KGXwdY4KrtFEYRtlwsmqs7tc5uYwHrVOB3v0moXnF+4vrKD8HJacB2QmPMb4XkN7B+Oo00c3xDMz2L4RNCgnkI0N4Z7vVUSlGvNcmvriIKTcSHBb0BgcAqJDWSCih6laHxUIijGMXwmjIEVIorjOh6i4UUEisfNusizl/eCDPKyLPatR/mBOkPbinJPeqoNgcw2SVzzVvddt/5mhy0KuCNKHM7l415L2yvpVnHpRtYXl0OLPBXdJCuVaQUNXETkYYX6uR3Rr2FAkhkcyiZcsBA9nFHxZrTpsgQe7sLxzFCbjhMrXfVCU6XgoVKKxiHNRswn8fQFPlIZzNIIxhgWEMToo2zLM+PnRYIt8xjJH1guvIeS4mhjp2Zl6EZxTiUjDd26MpZMcZeyCc2EoVmrXG/F0ZTUZzmSySJE5fR5EQBUb82G7nf3Bye1XkO3+vqo133S2mvs6Xu1Ptb3KvqkNWh2jwcaHL1aZ/BUd/d1rfNUf9bq7FV04/OjXqPf192ebh0etVsN7LU69fbxXqtzoB/jXKeL2d5CJULooKtJoRPVavRJ2GGjV29iWXvcarcGTyt6vzXokMx9CK3po1pv0Koft2s9fXTcO+r2G1C/B7GdVme/By2Nw0ZngLHbwZ5uPMFC95u1dptV1Y5hfY/tq3ePnvZaB82Bbnbbew1sPm7AstrjdkNUwal6u9Y6rOi92mHtoMGnupDSYzZn3UmzwVvQV8N/fdDqdsiNercz6GFZgZe9QXn0pNVvVHSt1+oTIPu9LsQTnDjRZSE412mIFIJar0UELLQ+7jeWtuw1am3I6tPhVebq1uWrgctXA5evBr4XrwZu8+fy9cAP8/WARO/yFcHlK4LLVwSXrwg2u/nla4L11wQFOpevCi5fFVy+KvjevSpQt/8LGb3M6QB42mNgZgCD/xIMbQxYAAAliwGhAHja7dd5XBR1A8fxOfDgXCFAUZbFK0tsvRXFcr1WkhRRxryxtLTMlnbZLI2g0rJDsbLTSjM7twJHK8yzsvvQyk4rrey00srukr7Lpz+ef56/e/54ePHZ985vf/ObYWbwcBPtQ8O89gjDNIrsYXq91u5lrFaWkWD3NOaoKrVXJdgn2d2NQsNn9/jHAru7W+jrskOb69UmZTft1GDnbsHNzW9y84PDZttDjEK7yHDswXKQLJQD5QDZX/aTfWVn2Ul2lPmGYxTYAZ3R/PirfTKfaatIY13s3ka5sprf9ftn66hKMDLtbsZIdVDZOutumsNIlVqiVqm96qhqrVPvpBX76Yim9s3X7HzNzteK+dojX3vkGy2t39w8r6/R+tXNKxC/uHk9xM/wExzlsx/Z+gG+hyNwGL5j5rfwDYOH4Gv4Cr6EL+Bz+AwOunmJ4lO2PoGPXW+GOOB6c8R+19tTfAQfwgewjynvs/UevAvvwNvwFuyFN+ENeB32wG54jZN4FV6Bl+ElDvsiM1+A5+E5eBZ2wTPwNDwFO2EHa26HbQxuhS3wJGyGRngCHofHYBNsBBc2uLl9RAPUu7l9xaPwCDwMMXjIze0tHoQH2O9+uA/uhfVwD6xj97thLayBu+BOuIOlV8Pt7H4b3Aq3wM1wE/utghvhBrgeVkIdrGDp5ex+HVwL18DVsIwdroIrYSksgSvgcrdDP3EZ1EINXArVcAkshkVwMVwEC+FCiEIVRCAMF0AlhNz2/cX5sADOg/lwLpwD82AunA1nwRyYDWfCGTALKmAmzIDpMA2mwhQ3Z6CYDKfDJHCgHCbCBCiD8VAK42AsnAYlMAZOhWIYDUEYBSNhBAyHYRCAoXAKnAxDoAgGwyC33SBRCANhAPSHftAX+kBv6NWMbbrt/NrqyaAfToIeUADd4UQ4AbrB8dDVbVskukBnt238ge7kth0sOjKYDz7IAy/kQgdoDznQDtpCNmRxhEyOcByDGZAObcADaZAKKZAMSZDImq2hFYMtoQUkgA0WmGA0YzbBMfgL/oQ/4Hf4DX6FX5oPa/7c/BOZPzF4FH6EH+B7OAKH4Tv4Fr6BQ/A1fAVfwhcc73M3u7P4DA662XrAzE/hEze7UHwMB9zsEWK/mz1SfAQfwgdu9iixz80OivfhPXiXpd+Bt1nsLRbbC2/CGyz2Ovvtgd3wGrwKr8DL7PcSS78IL3Dyz8NzHO9ZN3u42MUOz3Cgpznrp1hsJ+yA7bANtsIWeJKlN7N0I0s/wdKPw2OwiQNtBBc2cNgGqIdHWfoReBhi8BA86Gbpz13zATdrmLgf7nOzxop73axxYr2bVSrucbMmiHVuVkDczZS1TFnDlLuYcief3cHM1Wzdzszb4FZ2uAVudrPGi5vYfRXcCDdwStczcyUz62CFm1UmljPzOrgWrnEzJ4ur3cwpYpmbOV1c5WbOEFe6mWPEUjdzmljCZ1cw83KmXBaol0c8o3yH04p9B1LG+Z5WT6mdakfyJJ+rNqgGVa8eVY+oh1VMPaQeVA+o+9V96l61Xt2j1qm71Vq1Rt2VNM93u7pN3apuUTerm9QqdaO6QV2vVibO89WpFWq5uk4NS7T+tH43Jhk+6w85z/CZNe5x8V/HS92M+KNVBRE3Pf5oheECqIQQnA8L4DyYD+fCEChy28QZDIOgEAbCAOgP/aAv9HE98ee0N/SCDEiHNuCBNEh1dVMazRRIhiRIhNbQyk2N3+qWgWnyO/Wt+kYdUl+rr3Q796uP1IfqA7VPva/e0215V72jtqttaqvaop5Ud+pW3KEazVqu9CI3Pf7IX8zFuQgWwoUQhREwnOswDAIwFE6Bk/mRsyATjouz2bZtyw341m+3Lf3nzjJ2Kds2OJfFMJG7PoEzK4PxUArjYCycBiUwBk6FYhgNQRgFI6ETdOTk88EHeeCFXOgA7SEH2vFjtoXswGr5l/pT/aF+V7/pBv+qflE/q5/UUfWj7uoP6nv1hfpcfaYOqk/VJ+pj3d1X1SvqZfWSelG9oJ5Xz6ln1S71jGpUT+iOP64eU5vURrU6fvetv7jG1XAJnOOm659C5jyYy2U5G86COTAbzoQzYBZUwEyYAdNhGkyFKTAZTodJ4EA59AQ/l/ok6AEF0B1OhBOgGxwPXbk3XaAztIAEsMECk99II7BONqlj6ktd2LfVW2qvelO9oV5Xe9Ru9Zou9Ga11O7qW2L7fVeYft/lxbXOZbFap6a42rk0Vu0kVxdVl1TbydUdxOLqWPW+6paXFC9yFscWOQmLMhdZSRcXL3Quii10kheaKRcWR53y6MHo0aidGS2PzolWRVdF92qg1fropuiuqN3YtDOQES0sCtZGV0atTH1uGVHTEx/uGE1OC1YVh51ILOwkhPuFraKjYfNA2LR6hc3x4VlhS7M2hrucEIzP7h/Obh9sE+4VDoTtC4pDTmUs5JSGQqGa0JrQjlCLmlBdyKrXOysQSkwNnl+8wNm/wDS2Wk1GG7XTanLtpNAW65hhGoetY4Emc74uwLm6EOf45zrzYnOds/1znLNic5zZ/jOdM/yznAr/DGdmbIYz3T/VmRab6kzxT3ZO1/xJ/nLHiZU7E/1lzoRYmVPqH+eM0/hYf4lzWqzEGeMvdk6NFTvji83R/qAzyh7g098gRp6+K/Nq847kJSTP8lZ6rUrvAe8Rr12ZeyTXqulgetrXtK9rb3v0YvGS48upy1mTU5/TwtP8xk6pzKjNsCrTa9OtXumB9D3pB9ITjPS16ZanzrPGU++xSz0VnsOeJk9CvcesT9uRtjvNLk2rSAul2Z60+LbdJpDm7x30pPpSA6N7ptpDeqYOTS1NtetSzUCqv08wkNqlW3BoSmlKRYq9JsUMpBx/YvBwUlOSFUjSB4cTmxKtpkTTsM180zTMNsJurXuzyczyBe1tGjKMFoZprjTKC0oaWzVNKGloPX5ag7msoevE+GugbGpDy2UNhjN12uQNprliygbTGlHekFlSNpXtpcuXG97hJQ3eiZNde+1a7/ApJQ218feBQPP7pvh7Q1OmFMyMRCORqoJIgV7UzIhGqqL6bsbUq4xWxT+pihiaUvBfvuIzInGizZMi0Yqo1tAHGo40D8e3ZjZPKfhf+Ir8mwc3C/7/9S99GXqQ40915D8fxPjDoOc00q5i5t9gO+eZ');
  font-style: normal;
  font-weight: normal;
}
.cs-npxnabnsnfns10111000101 .cs-infopanel  {
  box-shadow: 0 1px 0 rgba(0, 0, 0, 1);
  background: rgba(255, 255, 255, 1);
}
.cs-npxnabnsnfns10111000101 .cs-infopanel .cs-link {
  color: rgba(124, 34, 128, 1);
}
.cs-npxnabnsnfns10111000101 .cs-infopanel .cs-link:hover {
  color: rgba(0, 0, 238, 1);
}
.cs-npxnabnsnfns10111000101 .cs-infopanel .cs-name {
  color: rgba(68, 68, 68, 1);
}
.cs-npxnabnsnfns10111000101 .cs-infopanel .cs-title {
  color: rgba(153, 153, 153, 1);
}
.cs-npxnabnsnfns10111000101 .cs-infopanelpopup  {
  box-shadow: 0 1px 0 rgba(0, 0, 0, 1);
  background: linear-gradient(180deg, rgba(29, 29, 29, 1) 0%, rgba(11, 11, 11, 1) 100%);
}
.cs-npxnabnsnfns10111000101 .cs-infopanelpopup .cs-link {
  color: rgba(255, 255, 255, 1);
}
.cs-npxnabnsnfns10111000101 .cs-infopanelpopup .cs-link:hover {
  color: rgba(117, 117, 117, 1);
}
.cs-npxnabnsnfns10111000101 .cs-infopanelpopup .cs-name {
  color: rgba(114, 114, 114, 1);
}
.cs-npxnabnsnfns10111000101 .cs-infopanelpopup .cs-bio {
  color: rgba(255, 255, 255, 1);
}
.cs-npxnabnsnfns10111000101 .cs-timer  {
  color: rgba(255, 255, 255, 1);
}
.cs-npxnabnsnfns10111000101 .cs-duration stop:first-child {
  stop-color: rgba(0, 215, 255, 1);
}
.cs-npxnabnsnfns10111000101 .cs-duration stop:last-child {
  stop-color: rgba(0, 171, 255, 1);
}
.cs-npxnabnsnfns10111000101 .cs-elapsed stop:first-child {
  stop-color: rgba(254, 227, 71, 1);
}
.cs-npxnabnsnfns10111000101 .cs-elapsed stop:last-child {
  stop-color: rgba(252, 204, 42, 1);
}
.cs-npxnabnsnfns10111000101 .cs-timer .cs-pie .cs-innerstroke {
  stroke: rgba(255, 255, 255, 1);
}
.cs-npxnabnsnfns10111000101 .cs-timer .cs-pie .cs-innerborder {
  stroke: rgba(204, 204, 204, 1);
}
.cs-npxnabnsnfns10111000101 .cs-window  {
  box-shadow: 0 8px 5px rgba(0, 0, 0, 0.2);
  border-color: rgba(29, 29, 29, 1);
  background: rgba(42, 42, 42, 1);
  color: rgba(255, 255, 255, 1);
}
.cs-npxnabnsnfns10111000101 .cs-window .cs-diva {
  border-color: rgba(49, 49, 49, 1);
}
.cs-npxnabnsnfns10111000101 .cs-window .cs-divb {
  border-color: rgba(14, 14, 14, 1);
}
.cs-npxnabnsnfns10111000101 .cs-editor .cs-editor-slide {
  color: rgba(255, 255, 255, 1);
}
.cs-npxnabnsnfns10111000101 .cs-editor .cs-editor-html {
  color: rgba(255, 255, 255, 1);
}
.cs-npxnabnsnfns10111000101 .cs-editor .cs-editor-button {
  text-shadow: 0 1px 0 rgba(0, 0, 0, 1);
  color: rgba(255, 255, 255, 1);
  border-color: rgba(3, 3, 3, 1);
  background: linear-gradient(180deg, rgba(51, 51, 51, 1) 0%, rgba(20, 20, 20, 1) 100%);
}
.cs-npxnabnsnfns10111000101 .cs-editor .cs-editor-button:hover {
  background: linear-gradient(180deg, rgba(58, 58, 58, 1) 0%, rgba(12, 12, 12, 1) 100%);
}
.cs-npxnabnsnfns10111000101 .cs-editor .cs-editor-button:active {
  background: linear-gradient(180deg, rgba(20, 20, 20, 1) 0%, rgba(50, 50, 50, 1) 100%);
}
.cs-npxnabnsnfns10111000101 .cs-listitem  {
  color: rgba(255, 255, 255, 1);
  border-color: rgba(52, 52, 52, 1);
}
.cs-npxnabnsnfns10111000101 .cs-listitem.cs-viewed {
  color: rgba(135, 135, 135, 1);
}
.cs-npxnabnsnfns10111000101 .cs-listitem.cs-selected {
  color: rgba(255, 255, 255, 1);
  background: rgba(63, 63, 63, 1);
}
.cs-npxnabnsnfns10111000101 .cs-listitem.cs-selected:hover {
  background: rgba(63, 63, 63, 1);
}
.cs-npxnabnsnfns10111000101 .cs-listitem.cs-selected.hover {
  background: rgba(63, 63, 63, 1);
}
.cs-npxnabnsnfns10111000101 .cs-listitem.cs-selected:focus {
  background: rgba(63, 63, 63, 1);
}
.cs-npxnabnsnfns10111000101 .cs-listitem .cs-icon-carrot {
  fill: rgba(255, 255, 255, 1);
}
.cs-npxnabnsnfns10111000101 .cs-listitem .cs-icon-carrot .cs-shadow {
  fill: rgba(0, 0, 0, 1);
}
.cs-npxnabnsnfns10111000101 .cs-listitem:hover {
  background: rgba(49, 49, 49, 1);
}
.cs-npxnabnsnfns10111000101 .cs-listitem.hover {
  background: rgba(49, 49, 49, 1);
}
.cs-npxnabnsnfns10111000101 .cs-listitem:focus {
  background: rgba(49, 49, 49, 1);
}
.cs-npxnabnsnfns10111000101 .cs-glossary  {
  color: rgba(255, 255, 255, 1);
}
.cs-npxnabnsnfns10111000101 .cs-glossary .cs-scrolling-panel {
  background: rgba(51, 51, 51, 1);
}
.cs-npxnabnsnfns10111000101 .cs-glossary .cs-term.cs-selected .cs-choice-list-trigger {
  color: rgba(255, 255, 255, 1);
  background: rgba(63, 63, 63, 1);
}
.cs-npxnabnsnfns10111000101 .cs-glossary .cs-term.cs-selected .cs-choice-list-trigger:focus {
  color: rgba(255, 255, 255, 1);
  background: rgba(63, 63, 63, 1);
}
.cs-npxnabnsnfns10111000101 .cs-glossary .cs-term:hover .cs-choice-list-trigger {
  background: rgba(28, 28, 28, 1);
}
.cs-npxnabnsnfns10111000101 .cs-glossary .cs-term.hover .cs-choice-list-trigger {
  background: rgba(28, 28, 28, 1);
}
.cs-npxnabnsnfns10111000101 .cs-glossary .cs-term .cs-choice-list-trigger:focus {
  background: rgba(28, 28, 28, 1);
}
.cs-npxnabnsnfns10111000101 .cs-glossary .cs-diva {
  border-color: rgba(61, 61, 61, 1);
}
.cs-npxnabnsnfns10111000101 .cs-glossary .cs-divb {
  border-color: rgba(32, 32, 32, 1);
}
.cs-npxnabnsnfns10111000101 .cs-glossary .cs-divc {
  border-color: rgba(61, 61, 61, 1);
}
.cs-npxnabnsnfns10111000101 .cs-glossary .cs-heading {
  color: rgba(255, 255, 255, 1);
}
.cs-npxnabnsnfns10111000101 .cs-resource .cs-separator {
  border-color: rgba(44, 44, 44, 1);
}
.cs-npxnabnsnfns10111000101 .cs-outline  {
  color: rgba(255, 255, 255, 1);
}
.cs-npxnabnsnfns10111000101 .cs-outline .cs-diva {
  border-color: rgba(28, 28, 28, 1);
}
.cs-npxnabnsnfns10111000101 .cs-outline .cs-divb {
  border-color: rgba(54, 54, 54, 1);
}
.cs-npxnabnsnfns10111000101 .cs-outline .cs-divc {
  border-color: rgba(52, 52, 52, 1);
}
.cs-npxnabnsnfns10111000101 .cs-outline .cs-search-filter:hover {
  color: rgba(117, 117, 117, 1);
}
.cs-npxnabnsnfns10111000101 .cs-outline .cs-search-filter.hover {
  color: rgba(117, 117, 117, 1);
}
.cs-npxnabnsnfns10111000101 .cs-transcript  {
  color: rgba(255, 255, 255, 1);
}
.cs-npxnabnsnfns10111000101 .cs-transcript .cs-div {
  border-color: rgba(44, 44, 44, 1);
}
.cs-npxnabnsnfns10111000101 .cs-tabs:not(.topmenu-item) {
  color: rgba(114, 114, 114, 1);
}
.cs-npxnabnsnfns10111000101 .cs-tabs .cs-inner-button:not(.topmenu-item) {
  text-shadow: 0 1px 0 rgba(0, 0, 0, 1);
}
.cs-npxnabnsnfns10111000101 .cs-tabs:hover:not(.topmenu-item) {
  color: rgba(82, 84, 84, 1);
}
.cs-npxnabnsnfns10111000101 .cs-tabs.cs-selected {
  background: rgba(36, 36, 36, 1);
  color: rgba(255, 255, 255, 1);
}
.cs-npxnabnsnfns10111000101 .cs-seekcontrol  {
  background: linear-gradient(180deg, rgba(51, 51, 51, 1) 0%, rgba(20, 20, 20, 1) 100%);
  border-color: rgba(3, 3, 3, 1);
}
.cs-npxnabnsnfns10111000101 .cs-seekcontrol .cs-button:hover .cs-icon {
  fill: rgba(255, 255, 255, 1);
}
.cs-npxnabnsnfns10111000101 .cs-seekcontrol .cs-button.hover .cs-icon {
  fill: rgba(255, 255, 255, 1);
}
.cs-npxnabnsnfns10111000101 .cs-seekcontrol .cs-button .cs-icon-shadow {
  fill: rgba(0, 0, 0, 1);
}
.cs-npxnabnsnfns10111000101 .cs-seekcontrol .cs-button .cs-icon {
  fill: rgba(255, 255, 255, 1);
}
.cs-npxnabnsnfns10111000101 .cs-seekcontrol .cs-seek .cs-fill {
  background: rgba(255, 255, 255, 1);
}
.cs-npxnabnsnfns10111000101 .cs-seekcontrol .cs-seek {
  background: rgba(34, 34, 34, 1);
  border-color: rgba(26, 26, 26, 1);
}
.cs-npxnabnsnfns10111000101 .cs-searchinput .cs-input {
  color: rgba(45, 45, 45, 1);
  border-color: rgba(32, 32, 32, 1);
  background: rgba(255, 255, 255, 1);
}
.cs-npxnabnsnfns10111000101 .cs-searchinput .cs-input:focus {
  color: rgba(45, 45, 45, 1);
  background: rgba(255, 255, 255, 1);
}
.cs-npxnabnsnfns10111000101 .cs-searchinput .cs-input:hover {
  box-shadow: inset 0 0 1px 0 rgba(235, 148, 113, 0);
}
.cs-npxnabnsnfns10111000101 .cs-searchinput .cs-input.hover {
  box-shadow: inset 0 0 1px 0 rgba(235, 148, 113, 0);
}
.cs-npxnabnsnfns10111000101 .cs-searchinput .cs-button .cs-icon {
  fill: rgba(255, 255, 255, 1);
}
.cs-npxnabnsnfns10111000101 .cs-searchinput .cs-button:hover {
  fill: linear-gradient(180deg, rgba(58, 58, 58, 1) 0%, rgba(12, 12, 12, 1) 100%);
}
.cs-npxnabnsnfns10111000101 .cs-searchinput .cs-button.hover {
  fill: linear-gradient(180deg, rgba(58, 58, 58, 1) 0%, rgba(12, 12, 12, 1) 100%);
}
.cs-npxnabnsnfns10111000101 .cs-menu  {
  box-shadow: 0 1px 0 rgba(14, 14, 14, 1);
  background: rgba(36, 36, 36, 1);
}
.cs-npxnabnsnfns10111000101 .cs-topmenu-item.active .cs-tab {
  background: rgba(36, 36, 36, 1);
}
.cs-npxnabnsnfns10111000101 .cs-logo  {
  box-shadow: 0 1px 0 rgba(0, 0, 0, 1);
  background: rgba(255, 255, 255, 1);
}
.cs-npxnabnsnfns10111000101 .cs-checkbox  {
  color: rgba(255, 255, 255, 1);
}
.cs-npxnabnsnfns10111000101 .cs-checkbox:hover {
  border-color: rgba(156, 156, 156, 1);
}
.cs-npxnabnsnfns10111000101 .cs-checkbox.hover {
  border-color: rgba(156, 156, 156, 1);
}
.cs-npxnabnsnfns10111000101 .cs-checkbox .cs-box {
  color: rgba(255, 255, 255, 1);
  border-color: rgba(22, 22, 22, 1);
}
.cs-npxnabnsnfns10111000101 .cs-checkbox .cs-box:checked::after {
  color: rgba(43, 196, 0, 1);
}
.cs-npxnabnsnfns10111000101 .cs-button  {
  text-shadow: 0 1px 0 rgba(0, 0, 0, 1);
  color: rgba(255, 255, 255, 1);
  border-color: rgba(3, 3, 3, 1);
  background: linear-gradient(180deg, rgba(51, 51, 51, 1) 0%, rgba(20, 20, 20, 1) 100%);
  box-shadow: 0 1px 0 rgba(37, 37, 37, 1);
}
.cs-npxnabnsnfns10111000101 .cs-button .cs-icon {
  fill: rgba(255, 255, 255, 1);
}
.cs-npxnabnsnfns10111000101 .cs-button .cs-icon-shadow {
  fill: rgba(0, 0, 0, 1);
}
.cs-npxnabnsnfns10111000101 .cs-button:hover {
  background: linear-gradient(180deg, rgba(58, 58, 58, 1) 0%, rgba(12, 12, 12, 1) 100%);
}
.cs-npxnabnsnfns10111000101 .cs-button.hover {
  background: linear-gradient(180deg, rgba(58, 58, 58, 1) 0%, rgba(12, 12, 12, 1) 100%);
}
.cs-npxnabnsnfns10111000101 .cs-button:active {
  background: linear-gradient(180deg, rgba(20, 20, 20, 1) 0%, rgba(50, 50, 50, 1) 100%);
}
.cs-npxnabnsnfns10111000101 .cs-button.cs-disabled:hover {
  background: linear-gradient(180deg, rgba(51, 51, 51, 1) 0%, rgba(20, 20, 20, 1) 100%);
}
.cs-npxnabnsnfns10111000101 .cs-button.cs-disabled.hover {
  background: linear-gradient(180deg, rgba(51, 51, 51, 1) 0%, rgba(20, 20, 20, 1) 100%);
}
.cs-npxnabnsnfns10111000101 .cs-button.cs-disabled:active {
  background: linear-gradient(180deg, rgba(51, 51, 51, 1) 0%, rgba(20, 20, 20, 1) 100%);
}
.cs-npxnabnsnfns10111000101 .cs-button.cs-volume:hover {
  background: linear-gradient(180deg, rgba(51, 51, 51, 1) 0%, rgba(20, 20, 20, 1) 100%);
}
.cs-npxnabnsnfns10111000101 .cs-button.cs-volume.hover {
  background: linear-gradient(180deg, rgba(51, 51, 51, 1) 0%, rgba(20, 20, 20, 1) 100%);
}
.cs-npxnabnsnfns10111000101 .cs-button.cs-volume:active {
  background: linear-gradient(180deg, rgba(51, 51, 51, 1) 0%, rgba(20, 20, 20, 1) 100%);
}
.cs-npxnabnsnfns10111000101.cs-base  {
  color: rgba(255, 255, 255, 1);
  border-color: rgba(41, 41, 41, 1);
  background: linear-gradient(180deg, rgba(29, 29, 29, 1) 0%, rgba(11, 11, 11, 1) 100%);
}
.cs-npxnabnsnfns10111000101.cs-base .cs-separator .cs-diva {
  background: rgba(14, 14, 14, 1);
}
.cs-npxnabnsnfns10111000101.cs-base .cs-separator .cs-divb {
  background: rgba(49, 49, 49, 1);
}
.cs-npxnabnsnfns10111000101.cs-base .cs-topmenu-item.active .cs-tab {
  border-color: rgba(14, 14, 14, 1);
}
.cs-npxnabnsnfns10111000101.cs-base .cs-topmenu-item.active .cs-panel {
  border-color: rgba(14, 14, 14, 1);
}
.cs-npxnabnsnfns10111000101.cs-base .cs-left {
  background: linear-gradient(180deg, rgba(27, 27, 27, 1) 0%, rgba(10, 10, 10, 1) 100%);
}
.cs-npxnabnsnfns10111000101.cs-base .cs-area-primary .cs-slide-container {
  background: linear-gradient(180deg, rgba(29, 29, 29, 1) 0%, rgba(11, 11, 11, 1) 100%);
}
.cs-npxnabnsnfns10111000101 .cs-volume::-moz-range-thumb {
  border-color: rgba(28, 28, 28, 1);
  box-shadow: inset 0 0 1px 0 rgba(90, 90, 90, 1);
  background: rgba(76, 76, 76, 1);
}
.cs-npxnabnsnfns10111000101 .cs-volume::-ms-thumb {
  border-color: rgba(28, 28, 28, 1);
  box-shadow: inset 0 0 1px 0 rgba(90, 90, 90, 1);
  background: rgba(76, 76, 76, 1);
}
.cs-npxnabnsnfns10111000101 .cs-volume::-webkit-slider-thumb {
  border-color: rgba(28, 28, 28, 1);
  box-shadow: inset 0 0 1px 0 rgba(90, 90, 90, 1);
  background: rgba(76, 76, 76, 1);
}
.cs-npxnabnsnfns10111000101 .cs-volume::-moz-range-track {
  border-color: rgba(73, 73, 73, 1);
  background: rgba(49, 49, 49, 1);
}
.cs-npxnabnsnfns10111000101 .cs-volume::-ms-track {
  border-color: rgba(73, 73, 73, 1);
  background: rgba(49, 49, 49, 1);
}
.cs-npxnabnsnfns10111000101 .cs-volume::-webkit-slider-runnable-track {
  border-color: rgba(73, 73, 73, 1);
  background: rgba(49, 49, 49, 1);
}
body.show-focus .tab-focus-box {
  border-color: rgba(255, 255, 0, 1);
}
.skipnav {
  border-color: rgba(255, 255, 0, 1);
}
.fn-npnxnanbsnfns10111000101 {
  font-family: 'Open SansD6FFC9F9';
  -webkit-font-variant-ligatures: no-common-ligatures;
  font-variant-ligatures: no-common-ligatures;
}
.fn-pxabnsnfns10111000101 {
  font-family: 'Open SansD6FFC9F9';
  -webkit-font-variant-ligatures: no-common-ligatures;
  font-variant-ligatures: no-common-ligatures;
}
.fn-npxnabnsnfns10111000101 {
  font-family: 'Open SansD6FFC9F9';
  -webkit-font-variant-ligatures: no-common-ligatures;
  font-variant-ligatures: no-common-ligatures;
}
.fn-npnxnanbnsnfns10111000101 {
  font-family: 'Open SansD6FFC9F9';
  -webkit-font-variant-ligatures: no-common-ligatures;
  font-variant-ligatures: no-common-ligatures;
}
.fn-pxabnsnfns10111000100 {
  font-family: 'Open SansD6FFC9F9';
  -webkit-font-variant-ligatures: no-common-ligatures;
  font-variant-ligatures: no-common-ligatures;
}
.fn-pnxanbnsnfns10111000101 {
  font-family: 'Open SansD6FFC9F9';
  -webkit-font-variant-ligatures: no-common-ligatures;
  font-variant-ligatures: no-common-ligatures;
}
@font-face {
  font-family: 'Open SansD6FFC9F9';
  src: url('data:application/font-woff;base64,d09GRgABAAAAADtYABMAAAAAb6gAAAAAAAAAAAAAAAAAAAAAAAAAAAAAAABEU0lHAAAtsAAADacAABV0khh0OkdERUYAACtUAAAAHgAAAB4AJgOvR1BPUwAAK3QAAAA0AAAAOAs3DzdHU1VCAAArqAAAAgYAAAPGDis9t09TLzIAAAIkAAAAYAAAAGCidZwfY21hcAAAA7wAAABvAAAAiAV4BfFjdnQgAAAJzAAAAF0AAACqEy0alGZwZ20AAAQsAAAEtAAAB+C7c6R1Z2FzcAAAK0gAAAAMAAAADAAIABtnbHlmAAAKLAAAGzUAACkSNbGuxWhlYWQAAAGoAAAANgAAADb34ccOaGhlYQAAAeAAAAAhAAAAJA4pCkdobXR4AAAChAAAATcAAA6ElTweRWtlcm4AACYsAAACTAAABXAcviNBbG9jYQAAJWQAAADGAAAHVivwIqxtYXhwAAACBAAAACAAAAAgBSEIjG5hbWUAACh4AAACuQAABWE3KJSHcG9zdAAAKzQAAAATAAAAIP9pAGZwcmVwAAAI4AAAAOsAAAD4yAn8awABAAAAARma/vo8H18PPPUACQgAAAAAAMlCF6AAAAAAyehKofsM/agKjQiNAAEACQACAAAAAAAAeNpjYGRg4Oj9u4KBgav3N8+/Sq5eBqAIMmCeAQCWHAaEAAAAAAEAAAOqAEEAAwA5AAQAAgAQAC8AXAAAAQAH4AADAAEAAwUPArwABQAIBZoFMwAAAR8FmgUzAAAD0QBmAfwIAgILCAYDBQQCAgTgAALvQAAgWwAAACgAAAAAMUFTQwAgACD7BAYf/hQAhAiNAlggAAGfAAAAAAReBbYAAAAgAAN42u2XoUsEQRTGP2bezIoYDAty4TBc2iAiBtMhbFoMIoZLy3HhEOsFOQ4xGC6IGOSaabhgNA9iMRnEcMFwGPwHDAYxWPTNsoKi4AXDhfeDj2925s2+GRYWPrrDNRiKARWjQN+gjwlQ21hXA9RVhr3iHafYYPVYm6VqrDYrY62Vnn7Wf0WPYIMb7mxa8KaCrnmCp31Wm59v0bWL8LqKtKjb4vk+fHQMbw9ZTa63pWe8tosmDZHYOVyYVSC64j2Nv+9E92iYeTiqImfP6RK5riDhXtakcKqDgeq8H9BrMXbRA1yYp5ei3oU9egin39h7WOa1MzoB7BgxOcyGsSAIgiAI/4s5QhI0zWeccUiC5GsJgjAN6DGW6BE7+hn1kNHK/LbwW36zK9//XSHz/MiG5/CT9v4AvOpK7AB42mNgYGBkYAZiBgYeBhaGGiAtwiAAFGFhUGBQYtBjsGKwZ/BkiGCo/M3y/z9QFiSqw2AAFHVk8GZI/M3w////xzDIwAAhwebBABeYFANiFQZVBjUGdQYNBk0GLQZt5mnMvUwmTKZMsUxxAOOUG2AAeNqNVc9PG0cUnlkMGDBknaYR6h4y24ldEHZJlbQFSmFqex27blqMQZolPeyCQaannHKIWsk9FQ30f3mbXExOufbQ/yGH9laOyTV9b9YmJFKlrta78773c977dqzuP9wL9e5OZ7u99cP3D75rfdts3K8HtWrlG7W58fX6V2urK19+8flnd5Y/LZcWPikWbsuP/VvzN/LutbnZmemp7OTEeGbM4awkgEcBjBVEvh7LQMaNckkE871auRTIegQiFoCvTFE2GhaSMYhIQBFf8RU4AoWWR+9ZqtRSXVpyV6yzdUohBfxZk2LA99oa17/XZCjgwq4f2HWmaIVZFHwfPWxVVK0IoP64Z4IIa+TJzHRVVg+nyyWWTM/gcgZXsCAfJXxhg9uFsxCsJQ7LzlJa3GkQd2GrrYOa5/thudSEOVmzKla1IWGiCpM2pDim0tmpSEovzNnAZfvRUq4ru/GPGsZi9DVjgTG/QX4JFmUNFp/8NY87P4SSrAWwRFFb25d5Wm9TchgvuFKYVwy3Iy/+eReJh8hEwX3FaAlOFfi29uny6thrY+pS1E1k4sGb/r4UrjRJLmceBdhutqUxxODN81MP6mchuFGPr4XDrde3W/BB+6EGp1AXvRgRvDelv+L5+Uubrf9SM2wLNgc77PvUhtOBYvsoQL+tU1mwfe8pU8tLITgRaV6MNB/ukqY/0ly6RxJn2+poA5lCsysD7PhpDP19ZNdPNBjpwtxrz5fmel6sLofWVmBVze6xgPEiNgm9rjogb8jFuFaYe52+LjxMUMxfF6sSw1CcQAbR8H7cm8cAAhvdWEqJsKNB1XCh4uHEguTOMnrEEQ7suGaHCcvyEdyQlcvpUlnBcUdbl6Eb3KgCiw6GXrAc2O9KBIaY9n9H2cdR/noW9tYwjWzrc3b3zcvknvCe3WX3WFijwDeryMhiYHT3CG5FXhe/0SOhPR9UiCFCqQ9Doih2c/GlZ4kUWl7t6FZHttp7emVYdKqgcJlC8F4Yqb00DJIVsoWs0I43FqKhi4Co40JW1vEJk4Us/lwcjkWJ5JV1obnHRtZYBiyK4LA2tCP5naDjRL1qYxRtgkSMU214fuinV7nkoFoME6NHlgbQGKnwSENFFrlcbViI+j5PXRVaHspQ9gSoLU17o/bYiQybYecznOvOO9KVZmGbmI/qkUDNhPqSd7W5cN/Kl2LjPXVzpBYmK1sdQ8HlMCDDypvAiO5qJe/Zc4MYI/GcFi5yxjLGJEoRW4gcwshm18iOXrfWePb84j2hXNdZi7d2KuUSHoOVRPKTdqL4SWdPn7uMiZMd/dThTjWqhMlt1OlzwZiyqEMogSQIEijSNgpZa++dK8b6VpuxgJUPBpxZLDvCODsYOCnmpomKNpFiDmoyqUaNrDOIZVOsbzF7JYxapqbHVVZNqZwz63gJJ+gpIs85Y1OcPcvxWe4l6LVt4QHvJ1PKSy36aKHSCk9236be3dPPcgzd7BMTVehCusz3cNj4FxSILhHl57BnopA+NnYTR4M3By43cExyAwuZyMG0PKzAjKwQvkn4ZopPED6JFOU3Obr3cfZbwIkBD7WPn6T46A/PuBc0qRAPIOP+Xf4XIyMyv3jac+jmVPRQCFVgZA6V92AOlWP+Lx/gIybv75si7+eTIq9mIhCqaqwSKin8X56d5b88G1De10dOPsWH0ceNV17YWCiUFaiVxRionZmRn9meeT0zM5u322m3227MysZKoTLG0qFixqKhgoz8oQLG/KHr+c/zMxnwMzIaM4TmM9QzrGd4z8AiwMDYIMbIyriDccLGkGBtbe8d7P+DvDdwBkRvYOzYoBoMIh0CozawdWxgCI2KjtjIyNgX2drby+Ak673BKDhig4JspPeGFCBDQHajGINTZHGxNhCBQHFccQmIBhNwIBEHAOxMQAkAeNpjE2EQZ2Bg3QYkS1m3sZ5lQAEscUDxagaG/29APAT5TwREAnWJ/pny//W//v8P/u0Bigj9C2MgC3BAqKcM3xgZGLUZLjNsYmQCsoGY4S3DfYZNDAyMIQAKyCHTAAAAeNq1Wnl8VPW1/y13mTX33pk7W/bJJBMiYEiGZD4RMUOkLCFkwRgZwBQxLLJDpBQCT5EitYhYEUqtWgqSpkgRMUW0PC0gIIJQtX6oj1K1Fq1Cg6K1SDI/3vndmUkGRd8f7z3HMMlN5p7z+55zvme5BxG0HyHBIu5BFMkoO2ITqEgoMZkFKiNUXFoc0hy4okILaaGSQU6/5g/D1346uuf5GWRJbLW453L1DOFDhAhaRdtpVeI+GRGrICNKTRKRKUWVoddLNQy3OF5aMgjTAPXDF3686FAR+U/4R9wT+5So/AshjCrZJXwMdSEJuZ4nFImiTEVUfNj4/AH4fIFEA46wHx8bvOwvw/Kx99Rr7By2nIdPDsUdpIlsAQ2038FnBLgE6uO46mV+11Diwx2XL8PlRVfO4rdwBbIid8QiIWQz08ao2Ykq+yf+PDy4PFTqdulSIC+4aELTLRMnjWuctK6xafy4uolRftrqK+eFUeLrcAcP6hfRbZIDFPb6zK66qFmmSl2U+uBuyAt37MMPq8SfhzTV4S9FWHWHSss1NRjIk4RR3aw7xq5cxkIM01jZ7XNnT75j1pxmcpqtYA/jZbgVr8Tz2L3sIfb5x+exBdvPnYNTLEGI1gLiFnRdxGkWEDJhbLWZZBkLglnCXlRZCdbjskEFLRRyVFSUDPL7tXBYkuVCHKK17BgVx2Z3bMCnGK1ds2msd/WLeDHcuRZ8ol48hrLQ0Eh2ZhqWkRu7s3PcskwsDktt1CETnIkza6NcCJwQVXjjb1rSXeC8IS6sDN9EygbzQ8qFNxHAlIMK4l1+ob6H4HlbWwbc0XDr5ts6Zj/UMeOBN+8euWHfPrL8FG799Yq5Q8Y31Y46MqmmqKXz7qnPvrjj2TTuH7WAfBXoFkQTI8V5HrvTKdPMTIRku1zYz5+dnw3Yez1eT33U5sV26vVa8mW7alHrohZuEg2FvJWOiuLvN99uaMwv9JrIeBkwYV2SXVxZwZ9XqLm5rfgxAmXGN8Zxyv2lguBp3/jsHnaC/b1r763HW37+SMfeeQu2P/HHURsmrnsVuz7AsjDvgT/kS+6nf/rWuTos9y+f0Tq96Z/R2e2Dhrz98F7uSQHAeoFhRScaEclTZGomxErBgZHLKYq65MSiU6wH93RSRZaoYVY4QIhrDtbFSa0N0OPKBzSI0jLs10L+ssHl4YAELrFgF3sz9jBZgbN2sTwLNRUMZl/gYvYGLj5Fd/Xcdemm885xtWwWINwCCJeBRhmoKdLf63J5qE/X00xp1EQzs3Sn2WlTEcDpQ0hyuby1UZck2eqiUp/Dgztw9eC9zyEMBR38O9CPhxZKAJtbNtjP4eTkQsPlZNqfutmb7KMvNta92Ywz2Omye/u1hakv9mVGYCht7zr5L3apDluvK/vHGZetinzMLrP35TTAcRRoXS8eQV6Uj4ZF/JLDZsvLQ5kO5CgIKjn1UUVxUZevLuryURO4iHyVtn1RCmo6AEKnivylHhd3XEkOxckAARkQMe4IeZJLd4/C8/Dc5SOjt/3yaIvZfud/vfJXdumTLZ+tJOqdM+9saV61nMzBu3GH8m998r7fbv/ynU/YhY049+VVbbPaljYsfop7c9iItE4gj+sjbmAigrFIRNkkUmDh2igFUgF7x2MrBciSQSGwrt+FPyAFsWLBFzsl7MLCgW6IEGogUS0eBWbKQ9ejWyJFDsk1gFKv2Rt0uZTsbLNiLh4kORx+f1GRDdkyGqI2Hwo0RFEqJgYSVxmvNGlCbkABwlg24iOQl899LBgsG5xP9USgFEpOAyFPOf+JVL+J8bKfPLWOffjhp6xr1frlc7Hg/OGM1oUL7nn7b3V3jJ06pbZFPPrylvnPfG/8yws7Tx///fID1XWds5440L2vafKdDTcvqppCjjcMv/H7pddPrvxePY+bKuOUR5APFaDKSG6W6LTZAgEIomChmlsfVVXqdqfXRd0yNdWnsnGquQ1j85ykcm8s48rzaOGsXzYYgdEdBcYx4ocSqtmjbN19NzdO+sWrM022GzYtfPkv2Prhls/vi12YPHtKS/P9y+kIVs+a0i65Jh58urnmX/91Dmub2Lv7f7Rs5rK2em5xEs89QquROYIRpwOCByGv4mqMKmpvGjJU5ZH9jWykXSsz8ffbG/oyFF3Dv2mIjgd50pWzdDPwJcdpeCQvNz0dAtcuyw67I1ioIGymCAUCWY3RgFOx1EUVISkeiJKzZKoLxLMYN3d5PAqABePayBJwAU7RDevj5tx18+SmjX+Y8+7lE5+3PDg5xE4l9cVnqyc/VD+m+YZhw6ecXn5429zNLSOrb7yRbU/JsPCfuErcB05pRzdH/MROTRhJotUK+sqyQgUhzU5qonY7tYoUUQdUGQYv9k8yYkJlcNh44oOqw4/9GBPwTiqEZ8bOzWS7iYDbiBRj6wtM/sfxJPaUuO/ycDIZv7Ms/14m82gCkha+ADZUIBJzgREHyLouCOnZVmuemp6uKH6T6lN9Y6M2FbKNqipISa+JKg7krYnCp1O9Lply+hQMxSOKV1a5RkTFU07Aj5P5RtOM7/x78REcxr62aWva2LuXYmdweed/LGhbtfW1e5eyHnHPs/tXdmiWnO1rX32PttZOaBwdO8RWTpm6BxhmMcTJG2B/NyqJeGWn00vtdo+ONFQT1QRZtIg1UYszmRiNbJhUD0ydR1yqvzSsSYFcpA125IdKPXIwSAue+QOe99jpzr+y/WxnOw6/8faplnHtwlH21TnmGct6xkC9MvPv+Lbnp/cU3gC2BAzFRYChCVCEasmMkGYXBFW01URFKthrooIj1emT1RKCYsWfC6WSP6CFcsVFbCpbxqbgY3gafpC9xCZvW4X/ABngZ+xecQ+7n23Dp3pGwYm5xQhIs6LvRfJNUBfZJYsFY5tkronaJLCSJGFC4NyEYktNFDu+aaU+CxlVDDBt4ksgPXtodew8vsA0ooNY9jJjq1FcKmUg1YwGR9JNlFqBzTG2cKEp8hxJNvemOupVQvDH7CQdETuHP2UqF7A6FreiWAhWTEc1kcJ0r5ek2e2EODOdJlNGmmpVwdnA7QBmq+B1i26QJYJRQ73lTv8+yzqSpQ4ncr8mGbY10p0MEU0MugtrfvIBGb72q/vY79hWvAFPf/+N6Zt/e/TiwRfvaGHnaFnMcn0BXoVn4yn4wQmX6tnFv3d167gkjoM4zUA/HMk0YwzwmwRBFG0mWhOtMWGTSbRIFIu9AXsV3Ekoki9xGjsW+0/2Gi4nN+Mysjj2AHQLB8lQjngV0MRpQ1JpxGNCyGKhIsaU2uxmQZCohRpwwy0rQ8kaOFVIWVgrhK5A1jzkdGz67t3k57t37xpHd4/btWtcT+24hE3FepBgQ1WRHBshFqsVzpNmoqJohx+p1SpROE/vcRLQGm/8TKVanMIr4hKxbBwqDCwk1rPNbMVKfrCl+EE8nhEyozn2JRzuzh34s9iShHShEqSLKCeSJsjAexIGpgMzJzw2gRsUA8Z99wJIDeKe7uoriU9Lb8GndXRDJFNHZqsZ1E4Dt3GLkstBzESyyjQNSVxxwxBxpUvjJ/BUxF0fBxwufnNs1BuQfJwBaODYZrMTuq52PEGCEqidvUttZrZaaGNbFsXGgwZbhObL1aSz5F6sd69O4HjU4NDyiM+CzFiy24EDqAjFlWqlMiCK5aRDVMS1SEJZ4TC6lj5FSBm4xVH2g9iPDCVWkzZZwR5hHDu9PAbG6n4BZ/2AdALr8Jj5yOjRXJx1NIQ8Nklym501UWhvlZoodV6bdeLxAMQDoZCrqVCeih+xTWwXvDbhu3ADvKZ2v/3iC7iVrXthHznDNrCl+H48B14rgKEe/dcl/E/c9RWKM5+w3WA+J+cFwWx2obQ0RdHtiOcuRVVNNVGVKt/KC72ZQIRWxKjrcwXcNW3dQ4vvWUv2sXfYp6vAid6CptBFpQWz58x47fzl2CVxz1kufTHkM46AAtm/KpInUVEQCDUJFhdCGarFkk5lSAagiCADKKIMeBzuqwCTahjOkOhfZfDdwLXwef5ZPJm1si883woSY1sb2GI86tuREkcZSHlQbSTo9HgEi6CqFrfLB5FttXqdZhsyjwWOs9psAJqNuq2Gy/TVdL06q95XSrW+Wjklmxr48UyLPFAKdLWsf3DdxmYAcDu+Dmc/dB+ubmEdbCsdOOWuGeNjS2InxT3vnFlxtII5HyYlPKqaIZt6gIcLIbfkZaSn+5Ff1G0QZP2KdD+y+W3ZZk92TdQjUHOqfyVaob5Os1c1XkD3NZjBwuuhXYY06+Z5Nt5luD1ut+BhH7BPOh99/dZpcwbdvu7+++ux/I+FJxe0LPp59fjm4C2/eH0T3nj47+NxblV57dj+N980vPLux6Yf+Gt5yWeDguOqioZWVE85xPUvAn9cAijLUHs6IENRjE1mmQrAKkIyO6HkwCCVjMl59hprFerhqxMTxuBeOyG+muFeDlQQ0TSMdavJ5HSYgWXAlxJHv6qa0HRJAOeB+NXiNbUmNv+Udf2efchexWU/fmITkHtP7ZYv7sP+brqzZ8VvnvzldrocJPFaMGQw/XURJyVmswip1Q7ObEMAdKL26wubOHdhv/EC/MrD9DKuYArbyVRcgZ2eEska4aMrEPfY2Nf7TfowLkPeBzKyeBduMSu6U8TI6xUVasvMzMrKsVmt2ZlO0Uq9ioItBmvyzBJKkRtnzb7hBw2SQmA4XnY6eSsUdsJ74htpFPvlYWuZIA2yH4JUsAaX/L7ELfV3vo0L3k67zmoZ4HgRl1BUhPGA8guhGNQzPX87s6XiQhUN9bwe/ltD7cejaDZKYNNkYDM8kmsVickkm2XJbJEsPPVSwWY1EVEUzJCkhCTFanG1Da6v6MtZca0xTv4vNrEn2Q54deKz7AbchIfgMlzLykhR7BS5SF6JXSRpsf4Qu00QFUOERVAh56HqSNBhM9lIXp7Xm59lMgVsvjFRm03UdWVEVFdJjpgzIiq6gZMre4vOr/Ee9GRGE+4vTPZi5eEwn7ok2g0N83ZD5x5Epw0xjd268lcvfNV9YOf9v5u6/9z7n7I3frDqvkdn3rPpjjF7t+/+jVkq2d5wYuorr8Y8RBKE8RNWLJ0KOm8GnTslHbw3B7jRn0Wp36xa0zweqzXXhqwusyohKX1kVHIj58goUlND2VuZzL2O3tleqUNTCcRyQOYsrcuhck8eFPTJ5pGmHX7voyOH5rtCH+MSm23W/AUzyKy7m+fNF1rZMfY5O8f+uK5N0tnG721q/2LNZn/n47/dtm0b2HfSlfP0DPSLLvB9lxMaNw8Ufm7ROjIqqkgBzdxfS2IcOTE3WdEBiWgqqAA1vESmxb7Emdh84LEJo5bd1NU1fuOY6p/pZCjOwgNrzmcVQHzsLS5l3cX5gA/IFRYk8IlE/Ga3CuVOWhoHKldx2ZBmRpKBj2rg4742Pkb2AH3yiKY6oHsIBXn0B8CwhaBT7ySFkEPvnz361jyLB5d+MsQ+Y+aiOeK85dMWLNRxKVawE4eeWj4FT/vq/E+3ff7jrUlwElpOAXQklAFxG6AOQfBpWpbDYsn0uhzUUR2lPMeh6qhdlV0jorL764OAlEQXxw6D2fzQ5BhZLlSKXC6/Qc9hFyA47465JryDLCxnF9kfse/SP7EpViw+fN/Uzin1e+hjbQsWtPWMg1yiYR8OsYtdj973yHXXn+9XmOBeukjKAUveGMnWCZFFSt0eKIQ8ItYx6KYrVnVk1IqoERucPa+u2hP9N+fjQBmAVx6K1+zQevuphV1iJzs69p18sq12Uu2wG7CJLulZTZesHzfu5V3F72WNvXEE9KMS04U5gFcRKkcRdG9kuDUra+hQYZCmkSI5VwhgQahKv+46jyccCAxLtyM7tkv2wfINY6LmXIHKcnBwEamOFhUFg5VjokFVH1gd1TNSJwbwXTEU9R5jsAq9VGJC2dfxeip6SRrO4pKNeUFhIY9nY3gg+OMBH+z7l6dDrPfOYPMkZ+KHQJ4w55lB3e+GBxZ3vLR3P3uBnfjk3/+xtHhE9Yjx07vOFK9wsMIlc556cW7rk40L5t1ya1N9e4fQ/IuBY27vPErF/AFVT/78lT9vXT/1x1n6xFDk1qJgx8LnX9WEbqFy1ITaykF1dOzEmTMnvga22wx5swOiwYXKIulArB7FbDOZzGa3IjgcwsioQ7UgDLUd8OtV1ZOjoren4VNjo4QFckiMFIUOdrLz3oXsJC6RZXXaXw8dJ2sv7jwYuwhEcLDggQlP/ekw+Ph6cJ53QbYJ+pD8iAY1JBREdqticRF5dJSgOPyVffMi5+BQqTGF4a6yvr39llva8U1ciHjPhg0j67o9QjPEzpXlTDfua4fgLY54HRDekD08qmt0VEVmhYpIhMDOSM4GkhOpuIjEuMzI5RJNChyxqHHE6LEjccmJ+YZYpvs+dTY1Ctu7i3bvl2dx6SiB5pcgOQ2NjgQEWTYRSiVRVNMsdrvJZLEoVsSvmtLSqGRxUSU+8o47TWXqxDsx8zZcKRxPWvEeS8aHVkGqH8+G41OQXl9ayY+vksnbcSPLiK3Gh+5iT0l6rJrFtcFvgDYUOZ+HukIgCPMATDwK4gUQfoN/HP4k/tdyFURQAI2NBHWn0+jyMzMzMgrsZrPFku+027VcUQPoPJpqVTKxxWV0WJXJgX08oFNaRUdF0kOCCRcJeULlPLiNf938SvxXwgPsZMNti2aykx8XaQO3z+2OZgx8Zu5LB9mJhtvmzyNrlyzZcSh2UWheN/a2p2qbDp6KFfJrm3cmMe8AvXU+BwIPdhvquuyixnXlqsY1TfXfVO/9mm5x521q5t4LyoSeW3jwNS7s6cOGAg23vHUkyc+bjGmnj/dgks2WgZzOdLd5ZNStKnRkVHFfowfrjXXoLPhoNkjKeDpzO/D6OW1LZ81uWzqbiuw9duVXX/4IZ2MKb6Skfftvft3evu3X7AI7vhabdmEHHvQgu8y12Ays1wlaOCGX3RzJ80JRZoG8kKXKai4wJ7Lb9ZGQIEyKnIEy+pJZZbJyv+r5UIins8KAOwlGCDK/TiSazPYAFZUOzVdVdvJS/7RZbx5+764DZ4xs//pUfd2DbjZEqv5pOzvBPn2OXfoJXW8kezwukc9A0wUGXrm8KnHTLJqe7vPlmRXFn57hUbLdNodD5nxjQyOjtm/PuvEnLQXJJAsFtyeRg92eUNjo5fmkm8y7e7Y4r+3ULOHwe2ePzHzyRlMGVPcn7PaSLadXtRd0Ps52drRfwCVYBTgH1zeu+2oPfnvorIbGuEfRxaCryut/4jD8SeO0ZBdFXi9BC5bQKBGhpR56lRdR9aYiT0HZI1vZyY8GKoOfFVrN7G+WjatjR4Tmfc2tKFH97AAZfMafI/mg1UKFOboeRDY9x5ZjyfJkjYh6VGoZEaXubzRbKWAYT/SglATWAhP1dlrxDApK8WcV2YTuuNC1dMeYW99uaB8we8KKJeGP/vTay5MaH6lZfdv6lUtvwDU7Ov25Pf3KJ+cPrAiWT1p824at4/+Sf/3oohuHlE36Ide3GPQNizWQJ4ZGsm0mRXE6LSaimTS3x+JQHCOidpuiiGA6MaFuaP9VTyCTBVxBKZQbvPTlmT4ccvHZIJRJi+vnL2x//tePdIw/CA3NkdHvBj4IvfACyVgx7XzX2djZYTdxHR6DmNsCFK+j0oiXaJquu6EzcznMChHTxLSRfdW38eA2FaeUmruvSfNrdG+RWtLZeuhVXMIjHpesq731rcPknVgrD3iS1r0l0YkIa0GuFQ2I6FYkioR7hJ1gbDNjODTILE1t0xzJGRPvjkK8KcJ4O2vClX/ON0tiv1O4kjUJzbGVS2ZPXkWWx2UABUuHQEYW9Bn5omABDslCHg+1UDkjIzMzBxqDbA8fBCpKhqQg0WA0o7Cr0L69U6N8JyGpBu/Ssin3T66REG66Wz7O9rIDeNCKnFxJyFF/gutXCppqx5L5esv9uD97Ca/GXT1rhGamrfqkZtutxBv7h7vpjtszR3UPwBdAcYwsgM1GA5uaSL4k8sculAgECyIWrSZZtlusVhv0aHBGk9UlYOXqTk1LbTYSScOoVUFpDhucwI9XsU14wjun8QT2KF7Otp07z9rJEBJgj+OW2JnYIXwPW8GtBAzDreQGTQqsuq663YKAeS3jVXlhA5ccgtulOuwO4MQMPrIHs8VLgL70lZKC48Gt9RmR+0+8OgiHce1bGRbJmnsSj2SFwz77VV1NeFjDkjwH2HXNuPnTJ5JF3c5ndmoX7Xe2hNGVK8Z84hLUyEE0mjfkqIb6UPL6JynX6/qum9J6rxei0fw6/5xU3Pt7dI3f1/HfAxoDgcNIcrIggJXM4K12s8kEhbDlO3co0oixQ0H4DoU0MP/3GxNLFKb+/k18i4KgaRCHS4TVyR0RyH0+5HB4Xea6qCuo0Lqo4vsfc18gL9GF4E1T7144dVrrwqnkffZpz2X2OXZe/jdWyJCnn3nm6R3bn36afciOQbeUhd24nB3n+zBwtrCRS65xNvU790OMBRE/DbOTVLTf4j24EV/EJmJZs0kZriV2RKr4dBpOl46GRXJlPU0H58n0YZyh8y0RzVIb1YIEfvZdc0ukt4ZL1D6peyLlyWeKfEuksofi+U9MGFDf2Lh5/K8eOLf61MWlz+0j4FBkTmP9oFBk7KjDiyfs2vzD59ruie+HsA6hCvQKoqbIQI+xGpLnlOV+try8wt7FkGVeEl8N4esi+UFjO6Tgux/WxWuh/8vVENr/u1ZDCPLASZaA/SzAel/bDHHrouiSdCzqfDNE16kiq7Tgf94MKfjGZogkU2HJLvZK7CdkA18NCZgEk68p6+MMtha3HqcP9vzsdOnpvEH3F7A3OLotoFOZsBC6gvpIP74boqdRmuX0+Uy6ngnVsLEZ0rsYohqLIQVfa7lRMjcnMP3fboWQKd+yFQLxn9gKIRLyGfEeZvuEemE+kiBHuYx9C1E08U48vm6honz0zQYO2p2vbVvAXRL7FgkZ1eJRwmcQxmYC2y5UC6uMJ+4jIoHUzQRbrnrVckLQWE4ouMZM4v9pQYEI37mgEGdM6aEUpo0zZmplCr+JBAOC220zZ2c7bLRfYYES8Poz/FCX+tUMKG4y3Io+IupQMvgjSH6ylBoVTuap6H22mlqgikZE8UOWlcEhA70zo7CfzPvhdImXqaSVfcQ++ddvj318ThRnvXn0zNmjJ35g8mFyes3mguee4NXqmc++qvqiiTnWbsPl2GrMjtbFn0HhLmM/UduDIO1S/hSNa1MRf362F5fzkfB/A5seXLwAAAB42mNgYFCBQw8sMJWhimE2EN5l5GKMYDzAxMmUwrSf6SVzDPMO5g8wyOIDhBNYPrAasWayLmG9zKbBFsvWB4Rn2d6wG7Hnsq9nf8fhwjGd4zunLGcQZwvnAy4lDFjDdYGbhzueeyv3d57JPBd5/vJa8TbyzuD9wqfPV8R3nF+W359/Of9LAVWBcIHNAj8E3UfhKByFQwYGC8ZTGeYL1o/CUUgFuFbwrZCMUIbQWWFx4XzhcuGFwitFOERgoAQOO4mDAE67nHsAAHjaLZQ7bttAFEUnMYSU8mwhoElIhQzQBEZ8avVhFICQSFGRRCIrSJM6tctswIvQJrwIryCd65ShL09c+ODhfe59MxzLOffBudEP8c+Nc58+fncjF/U/xeAmYg4NLvuruO4fxQ0s4LZ/FndwDyvyNfGBuCE+wpM4dnH/JE5hCjMY5D528/5FzDU7dibeKn91ninPlGfKM+WZ8kx5pjxTkRspH2nqRZzCFGYwUM2lHKn/6u7cGHoYqedOPc9i3r+KBhfKx2jGaMZoxmgmKCQoJCgkKCQoJCgkKEzU+Sh6+Fl/E/pnKM9QnqE8Q/leZ+nEmHgKU/i/GuBc+vfyGmITU/ZJ2SdFP2WflH1S9knZ58GN//0VPYx0qw/kMxQyFDIUMhQyFDIUMjoDJwruVp2BcwXOFXhRgc0Dmwc2D2weeGlBr6sT13RuYAG3cKd9gl7XwIpMTXwgboiPOJ6IzyhfYAs7ca4NB3oYafNcmSfRw2HbXPmrGFOdwhRmcKnZXHsO3MACbqnu4B5W5GviA3FDfIQn0XA33A13w91wN9wNd8PdcDfcDXfD3XA33A13w91wN9wNd8PdcF/wRRZ8kQVfZMEXWeqlvbrVO4ebXHGTK25yxU2u9X88cQU9BT0FPQU9BT1f1PPLfaWnZOeSnUt2LtmwZLcdPXtYvXPQrNCs0KzQrKnWVGuqNdWaajP89ohL4jXcwAIOt9Tg2+D7jVOcmTrzzs+88zPf4kL+Qv5C/kK+RblFuUW5RbNFs2OqY6pjqhumbn4Pt/EGMuDX4HjadZI/bxMxGMbfu6S0Vf8MCAlUdbDEglBzuWQBOiAlbagqRa1EUScW9869uE3uTrajKP0KiJUZJJYufAAkZkYGxMSH4Cvw2OekLS052ffz6+d9/PrNEdFG8JICqn4vMCoOaBmrikOq00fPNXpM7zzXaZ0+eF6gVfri+R6t0VfPi/R67rNED+i75xXapN+eVyma8xpFwbLndXoaPMOJQX0ZKxVwzwHdD356Dmkp/OS5Rq/Ciec6bYbvPS/Qo/Cb53u0Ef7yvEif5z5L9CT843mFntceel6lt3NeA2vP6/Sm9mNXZtLIC5GylBvOkqKcKpkNDLtk7bgVNzC1ttheUWRDwXYKVRaKG1nk0WEpcnbEc82kZpwZxVMx4uqcFaczOc9TNuJTdiKYEpnURiicI3OWCGU43mdjJXUqE2uoo45ORJ4KxRrsyrxbDFPWHUvMrTg+FkpDy1pRK7YaK2lYyTz3WokDY8rtZnMymUTcbyfYjZJi1DTTUqRCyyyHYzQwo2FfQqJR39j5mIFgnZInePmdLTY7vR3F172dKipU1hxWSt3s7+/0Do56DShplyRlGAbjggSlxDA41hyUUEElTUk51QBRRpcYbYqphdHw1KItRPegLqAbwofRDlgh287c+ReU40M8REyAGB0hnpMGSTfbE41Tp1CM8FZ0jlhBp7fcbaat1aqmeJ+4qMKcOTcDUv4+0p2WuIi9V7U+o7G7l4ZGYndWoUaNHcyJqzJ1WQw3ZXdW3kXO0J3ShZ/0bHsT07HL1d7XRiO3M/OZuTTmLrfPvbuL9p8wiG5TE8/EPRH2b2YnPjdyNILSoFel64pwdWXQVjVGznOEKvquG8JVVvVvfK0eA53tdAc+HLpqdTPHfgv/3r2NE+L/1n3lFbmaM+wOb3hqRPq0j3706ACd67lvD55/AVMsDtsAAAB42mNgZgCD/2kMaQxYAAAp7QHPAAABAAIACAAK//8ADwABAAAADAAAABYAAAACAAEAAAOpAAEABAAAAAEAAAAAeNpjYGRgYOBiMGEwY2DMSSzJY+BgEGBg8vX3UWAQC/L3VWCQYWD4/x+oBoVkYAAA9YAKgnjajZNLaFNREIb/OZO09ap9xlhjlFi0FJGiUbtwISJYTUmNdFGKYCAIFuE2LSSl4LKt70dbX3vd6cqVK1cuRDeuXIgbFRVERIp04cr2v5ODaCoiw/3+c++ZOY+ZuRAAAcryERKWqmU0oRVusJDPoGeoMJjBYWB5GWugnFlL32a0IYGNSNn3ADE0cHYdBC1oxwZ0YrOfiaORXA/HFTuQxCaksSU8O1rCI+Nj45OwPDmGp8bnxpfh+OkQr4xvxqMv74yfjYsTEX8Yf0aUWKUUViUwthtTlcruPdJl3GnMklk5YDxk7Cf3St44ZBypRqsVjWeMZd5XeLt6Nq5i0y86mv5FhZn6k85G/6/RU0+po2PWG1ZpwOxvRTd60YeD6MdxDKPoo054Pef1oddnXr95XaqptHpNes3WbiTHrM5xXdCbektv6x3be4AGvKUJ3tMcPtAUn2gxvvWyl3bhBuYwjwV8wVfut4jvWJKTMipTck/uuxfutR7Ro/QWvasP7FYpBDqjs3peL+hFvaSX9Ype1WuRD3st/ZtPnYfOWj06aGC3prnmtE6zro7V49jymKhF0ydBnyS7vZPdm2Jnp+0UM9wJtQh6iMX5CI7+FdGMmM7pvGRkW9QZsl12MHk5GbCT91kPxfk3JRjXhR5X5FlzKLhTpnm9Tr+c208W3D4yb+fNrQBqQoS5AAB42tWYeVQTyfbH00kI+6IhIKsNg6BAoJoQCQoigg+QzWEfFCTEEMIWXhJWQUkYg4COIOAoKgZBBnEfgZ8wAoooiKPouKAyoigOPnBUUMDd10kAcZn5ed4574+XnKapW+mqW3Xv99O3G4PBQNKv5IwhhaNnTYz0QwoCQpIfQdFc5C4aV4XksWIhyQU1OWEhCFEGigQ5CzUcVlcOA+gEJQsChIeEdlgIL/YH3wLLaRb9PYZZ+hgH6dcXE4nhYTiYOAwTw0ePRZIvMJo2GF5zNjuoqOzM+aOCM+6/D1oOr6h6ehgWC2eEASEuHQixkWIcFsJiNWhzul+9oB8ue14wYFp3PfQaUJ1yFZJDnfKX+ogLxBOI2EB/RBuQJA0loloQk8v2Z7MSLGGPBIYVYgHmSTpwROPJDjiAHc+E/fn0+ER2Agv2Z3KT2QwmD3ZxBobaqsAOzEeoQPoJ1VZFbNCmrQ2Fak+1DwUrv3JSW2Ajm9Ti/5tU0sfkwmTYzQYIdk9fJCSHwQk2YYAgFysQYNrqRvxIJzaIIuZpLVth7VkYm1P4jBoQQh28PD880tvvW9t/tq6JMsjtuG3eFqM0ZndzG79wbMuhI3XJW4f3LWMsdbOKVd7i42mx8XHIsvyr8v26li+ENSE3Lyx5Rj6Z1Ltpf/sPBqVxXgolhr09T1h93FaP1rIIh757zVoVjFS25pqDZCwOTaIKQRsQnAK2BAU0+nJy8hCEnwtMgclkG0CiWdF8fuICa2sOg5dolYwunocu0IrBiQcq6I4YECHoPR4LMIAiac3GWwJzMFdsKjYRGU9cyODGfXSdNZ/HIzPoVqgdaEkumiMZQgUoTU6KUwBqEru6xI7HYQkngaGkPQOPhqeSCGYg6ui2SqNBCPB3Rsg2n6QSTghBmOVnPDtMsu70q5q09uoeLceWVwnJKtkkgZ2SUM3ySKg2ve6G3LsNPcOFhceCdBdXDW1pptkfSZrPX7DNt9+ucXtuZ8kSgyMN7eJNwXdfXVuNX0L1gS5T9mh3eNeYtY/0ibywNO/s1LNv/O8O3SXk3K7cWhausu3e3uYW4frTEX13Ds690b7Xc/Wtdr0VTQfsFa7RjMsp+dZ5pUMn5I2cXJ0V5euY+iYn3K+4Zg2Vd53D1mp2BbRrVWStfJm2KIybuUG7zNJlT6f/xUzHMfMFx32LMXvjlbLDXob7P591LFg98fTr0YMlYjXt3jatrIhz6hYJIvzw0PNUs8tyZx7brghv8LAZoaDqa0MP8oT63Fp0Su5s8vuHy3hPvLsqUvmp+gT505QQ6oyQAFHSUCCqBDN5fCY3AXahJzIRTTBTYpYnKrsmcSPpCcnsuDjmZDyU0HhE01P4TMQA6EkMykRNmQF2YXL57Cg2g85ncxKQ2cBAFj+tiW6JlniTUpqQLQVVqu0H2UqalEnZ/ldYIYSMP5WrEFLHoHYlrCSj9nX+XPnrBfiwUmbugZykp7U+w3dOqbew6E0Vq/Vv/fKyk7L/e5AbsnZjT+zt+WXqLZcfpY6kVK3lOLQUHVZtjH4eV9zZ5Efe7+44Wn8tbJUedvcr61jDyvGK0irdDmzfOi+/+2oRjxbrr21Q7XVqr72T07QqPQaxwm0XEKvd4IsITzWYfCHVllIyc/vMht5o65o/7rfmbTQ/nW+UE9WUHRLMSWpxqDHNCevUIDns/n4w4JRSQtu7M8tuN8jP+NE4o2eR2WXD1Ee7kXPDfxjr9LQdc3Mp1V0lNizoDx99nDGcuT8S2jzqrdx7yTiouuTCoQ3Jhx43qj7r974pfh0tPqS58FjOqV8miNEDBDf+Q2LMnCKGAiCgJyyEAc4ybiwANDBfbCu2EYG/4oYsV6aniouzlCJEKUX+DiEQAfVQihA0Myt1gPZkfuOIKihC0ESjkREylfIpSFBOL4t9ORjS6qqP5KZtt9jaIjwAXdf3unAkLyThjsK8ivCOziLiAN5P9YmbmTWGdqT/XJFP6VXjSNK4k52RbyKSNZxPyzn28OGPmHddgVt9TH7bZ+aTfuj/6M7PzC8OnLsZfvsXi/WL6nbV3ewLft9ce2btaJdK2dMf31lcWeinp0czG3daBoT4N+jBnNAx08+072erWX3fqc9bf8B4YOWnOl71lcqwA1SZQq1c4ug8HkyBlydFxrEZ8HIuO57OTftYsbBzEj+aw2Xz06TStAdUG+SDNCVNMClNQf1XejABAWWi1gdtcpN4fNiHyU/hcGORhcBe9gObACY3ngdzouAkHhOm82FJhvDQFElJSfk4RbiJdHguYx6wR72zksXXbGr0yYW6cFYzpbdpCQBsALAn23yN/JtZBrURNRoenCDtjKhz4SLVa8MHfvpn9g/5uS824HNJhEby90Yl/Zd3Lvd6/Ztx062Rn6kLDTefVnz9hmgV2pKb4bhwjuHYs5A1O59DdWeVjmddbDbj01lm3jEPHgnoIWkVd7U1ZpLMjvR5266zcINdG3qjTKLyLvg2zj5D6wgo6OOO6UQlxTR4RHfR0lRrQHWPZYR7WXeNJrQvu5tWCOyJW3ELMhYH1B+8a62X/Xv1DL9F2GPdFm+N6n9aWaGuvK9KY7marZX3TxfPhc+5uvHEs4SMeSegsDdITui1jetZIRt0xC3Up4MWFUYDBWPZD6r/jEgNXxOR/TZYOcxZlREQcd3F6IlM/kKoB92R7i9KOVFig/FswAJMgnKEyB0SvVgKyWvjQBCYOylNLKSl/5fxYyTygPnUL7HAUFf/72L9mcjjp7CkgqeDVeVh4hXgOxAMArUU0axmMa1Z7Ci0ep0N5CfqV7zm5gdXdEUHNv0Qe7orK+aq+yzLNTpWYI7WNxMUiuOwOB/Pm8yT2iQjGcjAowU0p8CDnfoP9x9CEpEBES2jAFpGiY1F8F8BMZFBp0gBOE/GNmMAVxoCfUQXzJLl/gxpylNcpgBHlbmshtfCa/54KbbaNLGj3Kl4tgK5jbqjstxw5Av8y8edvF18w3kPnX2EVJ3aDs4WOKxdMm5S35/N08avw2vsLL/3SmA9dLLTdYB7d3l9oAacnbB1S3/ptzG1dsjve8lDGzHtBr4D3jaN61/4NL9iBTKfxjSnd66m6WpopC5NRp6J0nHqEa3HwnaN5UclC/W+68t+0OSxlxb0oNc5RS1EHQjliGgd83qCf1H3n7LSOkla8cv9ORt0dLM/q2P+V/GDchW9ys7GfvqTCg3Qprh66eOFSZJOWqCpeqPj0hnRqHN8Pm+yFpMnEoI5kUncBATNCOkOaJK8OQkcfloiE/ZAtSCZXboRi4CDbJ1UVzaLzafHwR6uU86SYW82g8vhcaL4sD/6J4XOZcJB9Dj2atl9IdkGmSWt4vHKmuoBkrF9E5lcaR9vcmbcX8z8t49Hxa7iEnZGoOqlHq1NNtQ8L8r+cLjcq9s8h9a9be/ipzoeysaG/r6tLlWd+fuCniS4E6rlSPaGjIUmMwsatnV1KlAzuffdgt+mnc9bNrA4kUxlrDuU1dV2+Mbr8XNvcm90V4p7FEf2jKx5ciHp1Dhz+WrjXU2ZJw4e9/w1ZKma9+XvvLwnaZeN0m6ddN8NiNLnnI+QI58FXGVydQRovojtxFQRZVKuPAaFLIsv+TPpuvi7THZKFewqQ6d0lI/Raf6V6JTg8AuFEA4kTaOQBM1fRyGnqV9hv7giOpv+NyticsFsiS/f4NHsyPoyamYQFGXrXII6hu4lXgNNpA9vIfRkNxYMutNferzz+cM45w7LmaR977fHa9Uutm6/zmh6Wlf0IIYb2Tf6mwPtcbWjwqpGN4Fw1QpPj+cG8Cv1IsVLBjpBrtp7Njx7vWnXoXFVaq+DygHX4oil5jve7eB4LTxqy0rUEL0PtV8Zej9OuJ+awfR8uy2+jlTssXNDokaz49HIktqe2qu3Hu5yLlj7LrOhcstQwohx3tmU+d55ocr+csgVi7mH/fo2pcfWpbg2qRx8HjbH8v6FPLDIE7czrbPK55By668m8sqnioVjGsONBfU7Sm+sdCAOD2IJs8y8HXI5lLwrot5/hVCSHIeK2PdcOT6YuK5r628FVZVWOZ33MoouGIlo7HtICLM3Itr8iQhxLBSLDCwEAcH5/1nsfQHoH14tiROBxrSMUEEk+tOZygVFHKIy/UUWSpsPLWVEDUzvJYFvPlyIR9D730s7+6MLiP7plHb1WHd7lWIgf9HrEx7hBVmZtsMJK5w3p4KV2Egb6orLyYpKVZ4X3RV6qOmxRUP/Mp1zJJJCKitprQ3MtC77tRDnI+jIT36fG2P4x96G/F27K16wc/YoiAbtuo4GqWycu3YwZ0zk2h+Q1FVqzarxfQurjD4yOjS873f9Wt8FN06MLQq0bF4AvTeNc/Wt37w9ZS5MKpfgRwit+eA8ARFCcagpWhJ61n/lUfgLL+umRSUMLS+mxUD5wxtHCA3BVI8coo7ewxBABVRkPlp50EI/C8Fw5e6ivgLlK7ec18Sdr/6z8E7Bs4jPQ1BQSMzXjXR8iHXdXHJg+0XtGvaOs06OjTOvVV4PVans3WWoYBZcIOzGL+lc/31Tfml8Ecd8lBfOSx/sJjs/KBno7jD9Bz5Vr+7aFeHx2NGg526vqzLHrmfUj8wsUYg47lyziiz3tOZlxFLbcehbtSCNjrZTd9edhG3kTz2QY/mzkn7ajcH8Gxe7/30A');
  font-style: normal;
  font-weight: bold;
}
@font-face {
  font-family: 'Open SansD6FFC9F9';
  src: url('data:application/font-woff;base64,d09GRgABAAAAADmQABMAAAAAbLQAAAAAAAAAAAAAAAAAAAAAAAAAAAAAAABEU0lHAAAr5AAADaoAABV0nhJEHUdERUYAACmIAAAAHgAAAB4AJgOvR1BPUwAAKagAAAA0AAAAOAs3DzdHU1VCAAAp3AAAAgYAAAPGDis9t09TLzIAAAIkAAAAXwAAAGChPpnQY21hcAAAA8wAAABqAAAAiAANCyNjdnQgAAAJ3AAAAFkAAACiD00YpGZwZ20AAAQ4AAAEqQAAB7R+YbYRZ2FzcAAAKXgAAAAQAAAAEAAVACNnbHlmAAAKOAAAGWkAACZsV7Yth2hlYWQAAAGoAAAANgAAADb3duKmaGhlYQAAAeAAAAAhAAAAJA3MCWhobXR4AAAChAAAAUUAAA6EfaMibGtlcm4AACRwAAACPgAABUwdzSLSbG9jYQAAI6QAAADLAAAHVnDqaAJtYXhwAAACBAAAACAAAAAgBS8IYm5hbWUAACawAAACsgAABVhyuzWucG9zdAAAKWQAAAATAAAAIP9pAGZwcmVwAAAI5AAAAPgAAAEJQ7eWpAABAAAAARmaaB5ZP18PPPUACQgAAAAAAMk1MYsAAAAAyehMTPua/dUJoghiAAAACQACAAAAAAAAeNpjYGRg4Oj9u4KBgXPN71n/qjkXMQBFkAHzDACncAdGAAAAAAEAAAOqAEIAAwA6AAQAAgAQAC8AXAAAAQ4HtAADAAF42mNgZtnGOIGBlYGDdRarMQMDozyEZr7IkMb4kYOJiZuNjZmVhYmJ5QED03sHBoVoBgYGDSBmMHQMdmYACvxmYZP/J8LQwtHLFKHAwDgfJMfiwboNSCkwMAMA3CMPPAB42u2Xv0vDQBiGX+++/BgcRAIOpUinIlJE1KEUcfEvKJ0zSJFSKFJCx4wdnES6ODmIk1MmBymCON0gUop/Q3ErRVz1TWgHtaCDQ4d74OFyyX13FwI5XnnCA4gEgAqQoffQxRxUiCrdn/WX3nGgeqipAi7UGIH0cEz7tE5Dukm7tDPtN2gzHf99bn2CXNo6K3QLxllGnO0rgpEC+0PEzghG3aA2q5EijFeGcX1aQSyDaTthTR1NaWGVdXfyCHgN5OQSPn6B64UyQqKfEbGNJEakbpGXIxTlFYlycaXcj3PZya4Tr40kvS8v2fgkrdGHrB/wPYdY57NrUYBbxppscw4fSt+jCovFYrFYLP+G9HlW00Xeo9dBPtV+LYvFsgjoEnbllFnnDSVmwY0sr50xs8zJb07r67+Lmaf9IytWYP669icgmFFgAAAAeNpjYGBgZGAGYgYGHgYWhhogLcYgABRhY1BgUGLQZLBisGdwZvBkiGCo+s3y/z9QHiSuwaADFHdkcGXwYUj8zfD////HCMjAACHBpiIAF5jkA2INoLlaDNrM05h7mUyYTJlimeIADt8dJQAAeNp1Vc9T20YU3hUGDBgiU8ow1SGrbuzCYJd0krZAKWxtydh102IMMyvoQSImY3rilEOmnfGtjEj/lydyMTnl2kP/hxzaWzkm1/S9lU0gM9UIa9/3fu733i5q+/Ag0Pt77d3Wzk8/Pvqh+X2jvl3zvWrlO7W1+e3GN+trq19/9eUX91c+L5cWPysW7slP3bsLc3n7zsz01OREdnxsNDNicVYSwEMfRgoiX4ukL6N6uST8ha5XLvmyFoKIBOAnU5T1uoFkBCIUUMRPdAMOQaHlkw8sVWqpri25LTbYBqWQAv7ypOjzg5bG9R+eDARcmfUjs84UjTCNguuih6mKqhU+1J52Yz/EGnkyNVmV1ePJcoklk1O4nMIVLMrThC9ucrOwFv31xGLZaUqLO/WjDuy0tO85rhuUSw2YkZ5RsaoJCWNVGDchxQmVzs5FUnoVP+/b7ChcznVkJ/pZw0iEvvGIH8e/Q34ZlqQHS8/+XsCdH0NJej4sU9Tm7nWe5vuUHEYLthTxG4bbkVf/3kaiATJWsN8wWoJVBb6rXXqcGnIdxzUpanEYR/13vSMpbBknuVx86iPdbEdjiP67l+cO1J4HYIddvh4Mtl7bbcJHrUMNVqEmuhEi+G5Jd9Vx89c2O/+nZkgLkoMMuy7RcN5X7AgF6LV0Kgt25FwwtbIcgBWS5tVQ8/E+aXpDzbV7KLG3zbaOIVNodKSPjJ9H0DvC6fqFGiNtmHnruDKezYu1lcDYCqyq0TkRMFpEktDrpgPODbnEthFm3qafKwcTFPOzYk1iGIrjSz8cvE+7CxhAINH15XQQ9jQoDxcqGnTMT+6voEcUYsNOPNNMWJGnMCcr192lsvyTtjYuAzeYqwILHw+8YMU350r4ceilJVAs2dKX7MG718lD4bx4wB6ywCPj+SpOWdGPdecJ3A2dDp67J0I7LqgAOxxIfRzQ2CFDS68dMxyBmZU93WzLZutArw4KSRUULlPwPwgjtZOGwQGEbCErtOWMBGhoIyBquJCVDfyF8UIW/2wk3KA0uJUNobnDhtZYBiwJ/9gb2JF8K+gojVO1Pow2RiLGqdYdN3DTp1yyUC0GidEjS6TWhyq8plCRxfms1g1EXC7Q0Astj2UguwLUjqa9ET2G5QEZhvNBr/ZuSTfIQpqYi+qhQGRCbdm5SS5sG/larH+gbgzVIs7KZjum4HIQkGHlDWA0wmo175i7gA60xLtX2HikzYGOE6XoMHfXKYhsdGLZ1hvGGu+T35xnlGuWNXlzr1Iu4dVWSSQ/ayWKn7UP9KXNmDjb0xcWt6phJUjuoU5fCsaUQS1CCSRBkECRdlHIGnvnUjHWM9qMAYz8uM+ZwbJDjLPHfSvF7DRR0SRSzEJNJtWooXUGsWyK9QxmnoQRZWpyVGXVhMpZ05aTcIIuEHnJGZvg7EWOT3MnQa9dA/d5L5lQTmrRQwuVVni2/z71/oF+kWPoZn4xUYUeHJeFLjYb/634okOD8mvQjcOADhubx9bgy4HLTWyT3MRCxnIwKY8rMCUrhG8RvpXiY4SP44jyeY7uPez9DnCagEPt4pEUn/zpxPYVdSrASyW2/yn/Byn3ISkAAAB42k2Lu07DQBBFd7xOolRjiLCIwB7zcJrtWPpEKUzCgniYkeJESkVPYVNDg5QmiJav8LrLX/AhFHyCcag4xdU9urqjz+7RJOIIQqaJZAoBw2FYhvLaDOjKaDJJTINzj2N9yv1eTR23pras6XKqadpsPb3LLZDs6uYtAeVQllJeJH36TuBEH/OhPmBf7/EOIHsaGfEGHcIvdBBrdNoOCAYt+Em8iFL8CNcT8OpDCzbwUT2kSplNp743tnu7sLCycbrN0d3ctldW8HwxqwDes7f1WowDY8/SmY2CzNjHpnhB5YtxludKLfPiWW0pVF6o//zp/vIXcTtBBnjaYxNhEGfwY90GJEtZt7GeZUABLB4MIgwTGRj+vwHxEOQ/ERAJ1CX8Z8r/t/9a/7/6txIoIvFvDwNZgANCdTM0MtxlmMHQz9DHMJOhg6GRkZ+hCwBNPR//AAAAeNq9WnlclGXXvpdnm33fQJBhGBDQEAYYRzNGJRDUMDNqzNfMzMzSNDQrX7U0NdNcsHA3t0iJyngR09TccsnUbDHNyq8szfIzWy1lbr/zPDOD4FL/vL8PfgzMwNz3ua9zznWucx8QQdsR4tR8A6JIRLYNHOUJR0WEsnKyfDjLl+XLbm9xm9x++NpOSxo3DCVPhqfxDRdLh3KnEEFTaDVZF31366AOUZGjnKQSiEgpKvAdyDGZcSBg8plgHUw91A1fuKDNQ+kkM31oOt8QPk+M8hdCGPVhm4kb1tKhVkGtiNQc4vQGTZq8UEGzZSxGs98nEJvV7PCkkj6LK1fOmfvijOXzFpFsrMIH39jOcn47z/K31ODd8qqdYVVtbFVODesivUFNubSWq2IjET355rxckuazm4l2ceXyGS/OnbNSXpb9xTqu2Yz3n/8NH9z+JsuGVQvYn3g4OockZFrPI5WaB8QOKMtlt/c6BGUtPx5giBuUNz6+i+6cYzC78NhQnNMf3tsXHyMFZBRgZlpPEM/BS1m+6HsteW5bX/wjPrZgAby84PJJPB39gjTIGdQICGl1KloWUtlRQab897Ld/tx8X47dZhU8yakLOgc6duka8HUb1u3WW7t1KSqQz29FiBxXPGTZQBDHU0rMsaPDsbEHk+PhE9Uy8hdL4e8IGnL5LNeOPwC7OlCboNWMtAISXE6VrUdIJVJDjxB1gQHIGTHiCn6eZGIymn05Zqw8mpRXuHY//XH2j3O/nbvQ+HXV6uqXXqpeXUW+ZFPY83gifgxPwI+xCaySbWdf4jTcCT697ARYvRms3g/WqFFK0KhCWMIaLacSRawSsBPMNweyzIHo9rC722PK9QuCmIZ9ZP9KyZb7yd148kzOPGm07abax3AmrDgY4tzL70culBl0OLFoQRY95uLijeoeIaOInT1D8sKxYzmix3K78/AtJC831ZMMq0egJiK2uTlvYwF+Zt3IDrMm3LNq8N3vnzv4w5IjbBs5PxtPrlsw544x028uG7Xm47oZ7PyHbI8ke2IA4BoPFqShbsGUeGQRRUTtyTqhTTp12B32HiGHQ+31JvYIeUW1qUdIfQVlFHBmKd+aWYatgmizgzmcOzk1Lc9u9yWZjG5Pni8nv8lc2V56bumcdTXsK/b76O333PvZQDyODZhT+dreeRMG1gzv2+/HSZ+e5QbMrEuU7PWVh7/2tF2WlY3TsXr2/KkPP5VbNLL49p3gCpQJ6A3jt4I/zOjmYKKZVxGiESmiPLVYMW/me4ZUBtFspqJAm/zjyzQhX9Rkny9qtsfkMQGo8MQNPvMIIuaGHXs5HCAN646x59RS+wzmx73ZOtx7Lv2yMR2fml0/sCD8OOA3BfBLgJiIQx2DrQ3UZZWsDsq1ikcAFkKCzQY+tAmCtkdIuAa6K7DlcDYr8iQriAFURneymGZx29w0n7Q7jVXsBLswqejDB9btZNPvfbncTz4Lb/BW0PHf7TnJWNnydr7qpTgnwU9qF7ISh4zMGLAqC7xqRymoMOiJM2ncbrDGRFO9Wo0+oVdIo9dbqdXRI2R1UalXCMi1uW2BZhjF+A25cxw2cCGhvmjEeZIRH/OrYLPa7WNwGe4+qkuv+3/8U6sdce69k399cpL9gX+ctbRybr+qUO95ZBR+E79mme1ix9nu2nMffMsu4Tv3/mft3OrSSUUP1g2V4xF8mgl4CsDcRszziFBRoqRniApI9mEMNsgC7AZewjiBDGg8SQ+Ea/iEhVMuHgJOGQqnT1dOn4xuQr2C6Q5DqrUtTVCpqGCyGoSs9oIpPSk9qUcoPV2LtHG9QloX8vQKIfHa4A40gyHiKpnXRHuU3fJyvanwkE+t9kiMpwkCTpbRcOTLT0n3vT9MnVdXxb78oRHnPP/Ej2Nfnf9S9ZIdL03FHcfPevzl2WPn8vs3rX6kruTOd8Y1HDuw+dLM29aPfHnLpeonps586r75xcHF9MEnBvd/tuvNz/d/YKzs22FwOpkzHMiLugST403JajWABr5N0yeCZ616PbFaneBakYi9QqRl2JkDmS0ciyHWIOyAGi0eIXIi4Em7OXIIOJN8ilTOGx46urD3kPO/a7T+hsd2fHv5w5dOPMGss5fMmXfPwrv7zKNFjdXW2XGQpL477vr+w2+xtJAdx+3fXj3nldKnix6qGyJbrlQObjBwuE3mcCOkBUJ2h95SFtIbm4pIjMNNPt/VtcSU68u5qqo8Pq55baHvTJsmlxiC4i+fpAFAKR6lokAwwQ0ZKVosqJWeS2uDUIoxJbEslGI3qktCRq4FQC3RAdf68/NbUi1QOsS7jeY22YXd3Qc9Vzx5XFnVfZ22HHz3k7SeEx7oUvdEx4JgILcQz8sfM79vxeg+Qx71Zk+7f/NrJY/eP6L8sXvd7LPniroGi2Vr4YM38pshAPVgbSLRayTMy/qFciJnNOhJSUjD6/VQKBEHhdIXobIrpc5kdkDddMtKBvswhlAQ4K0DG8IN9bWk62xSwB6ocXvs6bX4MMviN18sJMPwe+XjB1awTrDLPgifrZBzeoipJFQSTLVwCWqDy6VXc6IemFwyOA3O0pDBoEd6V2lIb0aO0hC878aVIEoa7iROThYbZ7JyHrfFHWELj8kU/WkfXgqlnps7A/diF84xUoOd9cvWbbuIs9/6z4Z3+IY3Nk9a61IH2PFdX9DCUVPHDQ/PDX85vfK5p+XKNR7y4JCS5alBK9VbVXrqcJpRScjMaQTAy9KycIIzk5HJiHw5fpvgSUKmXHOKL8chptJOP7MzWPfXwl0LTrAtbMVaXHD0VG33at7H3mVn2Ndsj/+lAH4OP/QN7vt238rb5L0BMfonIKaRWV9QqzGHJMxpdYKqJAQEQAhfEiIUQ3Rh8w1Z3w3y1Rb9on82HqZZ4XFkQHglmcI3zGfpVeFTzXZSoZxgHKgtTCVM1ZqrNjJHmPGaHTyxHXBFTWx5WDx8Zn4UQb6zkiNwCqvkIkQfL3GtElB8CdQuXqs1lYS0HO8oCfGWG9cut0logaf8s1wt/HCqnvjn0eeXsXo2awO++/QP73fdvYH9zj7BbuxcMJdtJCwc8KbiGXjwt/iu9eVVfdkOdoodZQc9eEfk7HxrBWVf0KXCGEkcxyNep5VoSUiSeLVAocrL6eCDfGiWDU2Hh7Lug0cf37qmkdXUUFJD1oV7g8KvJCNkBPoCLZUrO/iDrXispqCJKKYgaTmBKw0JVA3PSiNOhJLoLLimMIIW85vSoBCJJgcpD7PaWkJqawd5uBrvoEHeS+WeZj7koabpKSQb6AtQKQByNDiilme3lxd12/bVyCFw8dtFkfcKo+C9FvC/U+J5ASq3TtBZbVhtogKoHT0SZAhkDByBqyHAHrtNljZACj6TLEc9mPZmRkm/FCN8SMIfsxq9xLS8cdEnjQP4hkulHOht+sbKrRd/ieJfAHsb0U1BmwpoDxsMQFEms4aKBoliMYb9Nft6ohvDtqnED/gX7Gj8WjIu3UYTJKInL3P7j9Y3bocNO8ZjbwEtlquDHI1br6fwS0IqjhpKQtRyPYWP3JF4S0LNFT6/lS1lu+R0xgNxISj4QZcqwj//+ueFX34Ng9JfwUZA1A3FD+DpbCRbzj5jB3AOzgC1n80OgC0yIw5Vss6McoNxasAdcEYWqxqiQq0WRNFcGhKpcFXeBa4UDlDAiqhMwlHt6+GGssPsVG0NHkdSwpqF37y/dd9WTvvVT2HAIRxfuWLuLAUFtlpBwQBZmRuERsAOplA1ZCXViTpXSUjHiRZISGgVCnY3pWTzfISeEUhVvD4q3xzE/S+wk/4bInOazezKqnAp+Ud8DgE+Wqjk3YNeHcZEqzKJGrVaVBHO7lDpoLUtDel0hFLwH6UaosTKDYuFYrmCF2cz8mC/NwYbMBeei2EH9jl+YR9bxg6dqV/z2pYvycDwcr7h4CH21ZDwo2Rg5ezZc5+GmJXVEQFOS5HRS7SAwHBaeM6bqk2kdjvwmp2jqhah1FziKX7zJMVkOAifNEXdRXhNUUTQE9k5wr4/zxpn9vtkaE1t59mVH7zJDn++IW/9a9MWdJgy/dTreMr2o91Wp7Z9pqLnfX1yS/auWLu394s9Rz/Y877bs/tslnnHDPj1A/xE6CTNCPOYUgnaWA44gYuxeRPRRKgMKMZNZtSwbK47y+Zbz1cYfBPkjAvWMSFv0GTEahFaSLNJopwOFoqe0dc8XUxWOSby4FlEsJp4F/uI/QmfJ2r27ti4l29ovO0i+wYnNdI3Gos27Hrvbfo27AMf3E6l840LaqDQaSQQIpTKhvqiLS8s7sOy+gDl6+e0G8I/rwn/Vo97d0xO6Rjp4htvW7Vo5QpYLR4hsSes5pL7aJc6Ps6m1/MqpwnIVhWhFIVTYtcPwCapsqCRV7fIq0c3sfj499awY7ZcbG/PvlnDxtWfbm+Pz8NCPba0d1vyTtXTj7vstj67tNEHmz+5ddGGN+mTjRMX75z1AZ0iowdkz1Up7O8JmjmB16iRoNMSiVNBYeGak5sjYgZYIMsrH+aqtrOxbGQ9PsU6bcYP4xHrWScyOTyeNJJN4S2kW7innMvQW9MDXD/5nKg46E2WNImJLpdZolDziCaxOEQ0IIVthqIQxHxcUYi3QzoV/H0j5k6LynSj16/I0mhHbTN5wZ15otKJ0T5uqc+qp1ZtJJZNjz41/XXf7dvv27WF6Re/Vb37zeFLHixZsxj3NAqFz4zrO7FtzhvbwtYxNQvvF8XhFf0GgN3rIIfGCFaoOa2he0xWOxwGgzaBammSW4e0NrNJbQJqBoMFO7IWhaA+NE8mqJIFV9UDHCWg1DSPKFdkq+jLd8QaDLlLeuPoTz8fefitm7WesdWSNPqDmqpFNQurqrh+7Bj7BT4/LevzgmBlUyc+sHrGztOn95w4fOQj2YMVgPAMrn9EAxqAa1TU6RB0YJkRmcEy+9UakI9qQDskNCgVJQtAD5Ih56AVVf1etqydzz8ph9WtWj59zggr9mIttuC2yY4X7Ams/P2jneYFAB/YlfMDPmbAp2vQnSA4kF5vEkxJbrPNAGZhLVWpAB6VkVqKQtR+Y3gUdLweIXZL5fClpcHrHsWXuVHKoYtUFd999tP5IyfG6kSuehpbVrNwcU3l4kXzXsWp2ACfbVeW9cJb/zo7duNBz5k9Jw99dCRqpRmwsaA41CnY2ql2aCiFHGsV79AUhRwOJAhWBSh9C6Ca6ztfc8jMNpvbHoFLoNANucFvE39lpzH/xcHzYR2/cc1br9+9dMmzS/Wk80wrboNFrMId2M9fPbR9b+mLqW76Xe2Cpa/KXksAPaQXWiOr3JlZtVoLISLlqc2uhlRQAx2KfFHIIhqonA2+mPCK3quZZHJQZCfU1zx/ntEdI2fgx2XsTPWuXfi+u8ZkDiwc0A876J7GAN3T4+bO+EXPlNbjnwelQVEas3LZgEwG8qMuaETwlkxXB6+2dWc+24ItPMlIbtXa61J37dbKkGfIKwpJnYpD6mQpwyAZJHtGBikOZRjaFBSH2hjtNxWH7PFR6Jpc7MyCJjIQyLxBlbPFLg/SlARQmkj5ukxuNVOvPEIw4Fh+eOB4FvlJXi78xGXvb9X2i23ZmcNK++2oe5d9wb7/7MzTozMCwVvvfPjo7vJbmalq5uF9IxbsGTWh36TRv/4xZgLX/SGnZ1Txim1ShzvbZVbNbnh3eeXgyjhL77yb+2V41jxSv9N6CYX6j384dOsj9OaKx89emAB+Wgf8WAhxbpf1t14rSSpkV9kdTr3KbOaKQmajGiGVTabJJhUSy3qZqUyRADbFMj5CU3TZU5Nef7m6WlJnrx+9bx95b+qzm4+Ed0J2p9/Zoeyedz8M58ncuRICZQh/ArxlAHY2yTccGBtNOrF7SEcMWI6Mg82vCaBE+mizqwJcXl1d3yGjTceObTI6cN1xeiAvv0MHvx/WvjyXWZW1tciJ2gbtFo1GJ0muOLuxe8geVBkQRB+KejWuxSaWyFVJvlw/jc13y7y3063dbiu5siOzuqZZ77yLa7xkZJvFf8U2j2CaAJgaUT6oO71ardFIAsdLnMkMWsVolCQqamzUEKmsWbBzQSSEAlFYsVL/ZIUXBRb3zbwbD3qPFeLj+9j48atXSyS78/14LGsXnkGER9gQwdq4x18R2RuXw94UwTGBpjieIAXJ2L29DKIMHPyN8tfCfsgSDyoKemwmkxnc71GZPTTF28pus5ldnM4FTNvaZbQYQCfblCakIHq9Ckng8111HdAsIK5EhkOOiyRHLDoE78jHF79YPXLskrnV0+KlrNeGYVwmZW8au2kj2Td5ct3G8BL5+zufhrdz3at699tUPvjdj+SIiUYr2GtF2UEnssrhalXZbVqV0QjBajSqDTcK1pax6mgeqbXLZTN8b4/avVeO1E1HlH1vDymbRjh2EOwpRxL0LBakE5EY51LbgceM1NiC/Jv3LBAyJE8mVXQlxyGxB7Ffzs379t9Ye+4UNjRuWbNq1dq1r6yqJl72G/v4eUxeh3KUyQ6ySx99cfzjw8dkll8HXDZGObUbFQSTXBpOFKXWZsmc7OE0yGCwFYUMRpVBiketrtB8wRXh25SwCtNDgbY3A0Gu2jLVNyvUcpHWVk9zSMGaEZ//78/n1lSRRTWzVqywlvUZWM46C7lV/XqzI+xXuWjTk5v2e0/vOfX+geMyVmCpX8EqoiqMCXYaF+cyupLccfEOQ0Jiol1nsYjA/EYdKgrp/q5sRupmTr6/qUg6miqoP9rpCuS26gX8krWVixeO/+Tc+SNfP6lyTq7W6CrG1n3sPfX+yUOHjs2AlkYDvcVNNVV/fYA/HVz0aiSOaBrYaUQZQatOpVKrCXS8Bh1S2xRmiKodc6DFpC5WhGLgkdUlHR2FuVO2VE+3SJ1ruf7aRYajK8L1XPf9D4+O9Cm0AnZJAR5oFelTeEtTn1IUshsFqmqKn6zrdSrClYFBbmraTeTaRoVWfHvw86fK1vedNPPRFQufKfh861trO70y9fEn2g2etXM6zlxYfeuiNjfdcWfwnlsCdz7SY+ri7tMKS7u0vaVDXvEcsLH15bNkDV8EUSN3olarSqMyU87pUFuMluKQPmg0iOAoMeqouAMtxGrEPzb5bsgkF2q/zybfRVntxNy2jzP+oQy2Y+nSooH4FrZjwBidOFFnwmVkZu9bf2DPhMfdP0zO6NWQXQGuO8R2btCFLaJWq7aobXatTmeUrAYlq+2amGKW+xBfyx481uNAQMRUswn3hKR+uXq6U+VbP3rvHq57OAAF6FMSvPT2vNvLtx4mB1C03yGwszzjVGO1VsersEER575Yt+NWmhFfvtkCbLycDaw721svacZ8UMcGwqKPf1uYh3uR9pfk7skBTOqB1VpBtbGq4hMSHXa9Dno0ToozQ7mRbM17Hp+vqe+hkI6CKF/pms1yTEHHo2yZD1tyWfssuVKbxEPb2KdvDHtUkjTZ5n31uzpYJc7zbi07TCZ3OvzmveGJ0C3ez3r3CKzPI2PCM2rHpFSRL8AosCoNzigpZ0wOmkReAN0lj3KxpLFxcNiWzU+078FKD/Q2m7wFu3HSO2wynruZHWDvbybZxMH649XhM+FDeDMrhPUJ5LsA69vkHheOSe0OTod0IMt18RJU9YKcZncXUFuvnE2IRDZITT+pO19mkXR3nKpj6UXvPNez1F/4WklnAHj2kXt9F8i/LyVtXGyaot22RJnVQ+YOhx1V8jRVwhS4mMOcWsNzxSHegKXikFztrjdNVSZJbjq88TtSHj5ETofryL9G0fJnnmncdPmyrFe5VqBXU1EJBIaIepIGhKKva5u9XnbldeFjeD0NlRBgkyvv44c3/X7ndX5fFv19LoiUbsrtgPXyEwhF64yDq4jdjWkFMxKQ06VMv1Opodc/T7+blxnHha+O/fHX50f/CnOLZ72wbNnsFxaRLPY724vzsB7aiTy2n/384fc/HPzg7BkZ13Zggp8bAN1/atCk3MMijVbkAFyVMTr4Dsiat2nnyORbVCbf/hVSt1uq+uGJM0j2TzO7tR/5GJbvRNPBV5/BiVyQE0557u3QYz46+E51OrAjOvpuEv/Rm5DrjL4FkXe46WeNffDcpaPazhh795L+/bb9svvzSZvYRkK2TsFZY4fe0eWuBzuXDl+zpqrinadPC8rkm73ExXOjwQvFwVTKRWbfXGT2zV01+05VZt/ev514/Fen31T8x+m3g63hhiheMctd6LXT714hlVlviAzAjTSl6R8UwNbrzMC915mBDzm2JpxDtr59jE3VqtMLWSCevYArxtPdjYW4/+dflfcPL5ORnAJIJnD3/v0M3KjMwL3/lRn4gOWxGThJvf4MHLIoOgMnAsRYxN9ruUyw8trJshGltJgs46sny2xtZLYMq0Zny7BqvJKZw+DsXoiiG0xj1VemsanKNNb7/zGNxT/90zQ2wkL8rigLAW8BLiXKiUY16bQMOTPUtjiakZGYmGKjmW3daUWhFHd8K0OcwWl2glZzGs0gAcwttJpT6QJix7pWqvFydHma67XmUob0rJnPLXttzsL5+LhKM/LUsZ9+/fjEOI1z8tm/fnmpx0ePz3pl7Ib3M7/54H8+PHzs4ZT7X8XtsBpLOLu68tLqs2eLlmXctLYyMrvAFcp/GJkaEMdjimL/YBSZsuyrkS8l0f8B2jkwQAAAAHjaY2BgkIdDVyRYwDAbDHcynGP4wMjJ6M1YwriVSZgplGkB019meeY+5tcsinBYAYTbWYVYA4CwlXUzGzObCVs6GLayHWb7xe7AXst+gUOWo4BjCscJjvecxpzJGHA/lwiXP9cirvfc+tyHeRh59HlyeVbzHOKV4g3hncr7is+Or5DvMD8zvwN/Ov8m/kcC0gLuo3AUjsIhAoMF4qkM8wXqR+EopALsEDgu8FHQSHCS4HUhJSEtIV+hUKFNQvsgUFgRDs2IgwCBUo9hAHjaLZQ9bttAEIUnMYSU8l4hoAlIjQGawIqjVj+MDQgSKSqSyBwidWqXuYAPoUv4ECpzAdUpwzx+cOEPg+HMe8+7pMzsk9moFP/cmX357DaypP8pRpuIBXS46C/iqn8V17CEz/27uIU7WNGvqffUDfUBHsWxpf2bOIUZzGGU+9hm/VUstDs2F+/Vv1hgK7AV2ApsBbYCW4GtwFZiI/UTbV3FKcxgDiNPCyknmr/Yg41hgIlmHjTzLhb9TXQ4Vz9FM0UzRTNFcyKFVzHAr/qboPOoJJ2YUk9hBnMY4Uz6j/Iaahcz8mTkydDJyJORJyNPRp4nG//7KwaY6Eye6Oco5CjkKOQo5CjkKORMRpJHu9dkJH8kf+R9iCSPJI8kjySPvCdR70YnrphcwxI+w63yRL0bAys6NfWeuqE+4HikPqF8hi3s4A9lmynnVQwwUf5CnTcxwCFzof5FTHk6hRnM4UK7hdIOXMMSPvN0C3ewol9T76kb6gM8io674+64O+6Ou+PuuDvujrvj7rg77o674+64O+6Ou+PuuDvujvuce5lzL3PuZc69LPS+3Wz5weE8l5znkvNccp5LnefNVvoiJ1YyWTJZMlkyWTJZMvlNk7/shckN+Tfk35B/Q9oNObfM7GD1wUG5QrlCuUK5QrlmpmamZqZmpmamZqYZflfE4fQa3BvcG9wbTq8hQ0OG7/xfJ7ZOfAUnvoITd3Smf6Z/pn+m36Lcotyi3KLZotmx1bHVsdUNW3e/h5P5Dzl9zIcAAHjadVLPaxNBFH6b9Cdtg4gHEZE5ijSTTfGgRYS0DaUQWmilJxGmu+Nm2mR3mZkQ0qNXb/4NXnrzDxBP4tmT+Bf4d/jN7CRNbc0ys9+8973vffOyRPQoek0RVb+XWBWOaBWnCtdomT4GXKcn9CnghTnOIq3Tl4CXaIW+BrxMxzPOCj2g7wGv0WP6HfA68RneIB4tBdygZ9FzdIwWVnHS0buAI7of/Qy4Ro2aDbhOr2ofAl6Y4yzSw9q3gJfoXu1XwMv0ecZZoae1PwGv0Yt6I+B1ejvDG8DnATfoTf3HnsqUVZcyZamwgiVFOdEq61t2xbbidtzE1t5k+0WRDSTbLXRZaGFVkfOjUubsROSGKcMEs1qkcij0BSveT+kiT9lQTNiZZFpmylip0UflLJHaCrzPR1qZVCVO0PBjmY0GQndMIvNUatZk1z12RmqQsnYcn0ptwGZt3o5d2mVnFXP++taW263WeDzmIqQTZHlSDFt2UspUGpXlEON9Oxz0FCgG5kZex/Yl65QiwStkNtm08RaP57U9ixc6aw0qpmn1Dna7hyfdJpi0R4oyLIt1SZJSYlgCZwGUUEElTUh7Vh9RRldYWxRTG6sZUJs2Ed0HuwBvAB1Gu8Aa1W4XXr+gHF/hEWISiNEJ4jkZIOV319F6dgrGEG9NF4gV9P6Wuqt0Xh1rgveZj2rsmVezQDrcR/luiY+4e1Xncxr5exlwFLJThwYej73OCL2chw5iifeceg2Ge7M777GDGoUq19XNJ6ZTX2GCtotyn5lWT2tv97h7fu4/sIhuUwvP2D8c+ZvVSajlHg3BtJhS6echvZsM3MoZ95pDuO75OUjvp5rcaM6PBc/NuAMdAV51ulnjvoJ/b7yFDvF/fV9rce85Q3ZwQ9Mg0qMDzKNLh5hX13910PwLDCkNMwAAeNpjYGYAg/9pDGkMWAAAKe0BzwAAAQADAAgACgANAAf//wAPAAEAAAAMAAAAFgAAAAIAAQAAA6kAAQAEAAAAAQAAAAB42mNgZGBg4GIwYTBjYMxJLMlj4GAQYGDy9fdRYBAL8vdVYJBhYPj/H6gGhWRgAAD1gAqCeNqNk0toU1EQhv85k7T1qn3GWGOUWLQUkaJRu3AhIlhNSY10UYpgIAgW4TYtJKXgsq3vR1tfe93pypUrVy5EN65ciBsVFUREinThyva/k4NoKiLD/f5z75k5j5m5EAAByvIREpaqZTShFW6wkM+gZ6gwmMFhYHkZa6CcWUvfZrQhgY1I2fcAMTRwdh0ELWjHBnRis5+Jo5FcD8cVO5DEJqSxJTw7WsIj42Pjk7A8OYanxufGl+H46RCvjG/Goy/vjJ+NixMRfxh/RpRYpRRWJTC2G1OVyu490mXcacySWTlgPGTsJ/dK3jhkHKlGqxWNZ4xl3ld4u3o2rmLTLzqa/kWFmfqTzkb/r9FTT6mjY9YbVmnA7G9FN3rRh4Pox3EMo+ijTng95/Wh12dev3ldqqm0ek16zdZuJMesznFd0Jt6S2/rHdt7gAa8pQne0xw+0BSfaDG+9bKXduEG5jCPBXzBV+63iO9YkpMyKlNyT+67F+61HtGj9Ba9qw/sVikEOqOzel4v6EW9pJf1il7Va5EPey39m0+dh85aPTpoYLemuea0TrOujtXj2PKYqEXTJ0GfJLu9k92bYmen7RQz3Am1CHqIxfkIjv4V0YyYzum8ZGRb1BmyXXYweTkZsJP3WQ/F+TclGNeFHlfkWXMouFOmeb1Ov5zbTxbcPjJv582tAGpChLkAAHja1Zh5XBPXFsezEZawaQjIHiiKLIE7hEgQXCL4WASkBAFRkBBDCFtoEjZFhVBZpYKCCm5BkKIiYlleoSyKKEuLSJWiUlEUq0+syiJYUfsmCZtL+/y8z+f98TKfYbjnztx77j3n9713BoFAICWH+IogBMJXNYTkR/ABQoIXVt401Tl1UgkpixIJCQ6waRUKiYRwQB4rY6aMRmnJIAADq2CGRWKQQhsUEiOigy+B+TyLzgm9JB2EveRYjwhG8BFcRASChRDA50rxAQzmNYZRE35fl7T31svVpZFRVQRv2rKCges7RMIFAUCI3gaEqGARGoVEoVSpi/tev2KcOzae82hJzS/+vUBp1lWkDOwUXeIjegMGi0dtoEMagCAuKOCVfVg8Dp3DjjInukQxLSAzYCKuQOMNZyqI3pxIFpEuYERGc6LYRDqLF8thsvhEBxrQ01ACNmAZRAGSn7+GEmQFF62tyBRbiq0/2PyZnVoDK2mnZv+pU3Edi0ckEZ2sQPLx+YNEyiDQydkIkJyBSk5GtNaMehEa0lODTNRdN1muyw1Pyx2jePtRnvQsCwx29/rS+quW7SG6Ge13TFvDFCZsbh0S5E7sq6isiT0wcsqVudbJIhy3z2Od2Z5nfq5ZN2SHtMxfCU/73epaM0a6EDOQfabtG93CCDe5fL2B/ufsQV6LS8uxIPvB+03qxcx4jtr2syQUGk6i4uRWkHwRWGPl4OjLyMgikZilYAkwmikDZOqiUIEgermlJZfJj7aIhQfPhwdoweRGAkV4RnTxSOSfGBRAALK4pI8xB6ZgqWiJyCjVcPpBJi/ivecsBXw+icmwgO1AXfzQYnETikBhplO0HFAW21XEdgwahb0A9MTlBRg4PCV4sABSgadVEg2sN50Gkaw+SCW0EIlEeF5e126UdHdIyahlQOt8EaqoVEhSTCEk2ygIlc0r/TUYNTdl3qX3j+TmVvlorS4d3tdEta2MWSZYfmj9kE19QUZn/hrdyro2Ubbvvde9WzFrKB7IHvIJjXb308Zto4Opbiiqe0r8lTf0e8P3sGl3Sg4cC1Q8dP9kU7Nw96Wgwbtnl95sO7lu6+027U2N5bZyvVTDInKWZWbhcIOswSpHmrxsDUvHqMH5umPScFF3B6pardu7Tb04afMfCSsDeDvSNY6ZO5zopF/dsWLCdPn36/MQJyMVUgL+CKSPL6ryVYm+NPXybL5IWWOgVT0pqEPFLCoVMzI8Hm/cI3P5mfWmwDoXq1EyrL5W+CRNq8+pWTP/brbXPxwm+yOdlaCSD9WXnDVPCf40iADw4oIcXtGXxReweFFEB0Y0C1IDC8VmWTzOMYYXzIiK5UREsGbioQDHI5QRJ2BBukBbbMDh1aQGogOLJ+CEcJgMAYcbBekDXWn81KerxVriz0hpWrZkWKnWc7IVF8kzsv2fsEKINPxQrkKkCgK2K6DEGXWq87uSn7qI5xR2ZJSnxbyo9hi5e1Glmc1oLN6qc/uHPzrJZ74GGX479/SH31l2TKW552n8aFzpTq598/5zSvWh4xF5nY1epDPOK17W9gZs0UYdf20ZrlcyWVxYqtWOGtzl5vVAOejpap2ddUoDq9qq76Y1btkWBlmgC5LxZU7EqxBfyZfUFW9Nzl9YsLBuINTy9G8PWjL3mF7KMkgLaUzx8+XGNNufXpIW0KlKsD/+9RPviwpRre8uu96pk11w0DCxf6Vxj1780+NQx8hvhpr9rVVODoVaW0R6OUOBL58ljuw4E4zc+9IdN3DN0Kcsv6siPbbiWb3S2JD7LdFUqKhCza4q7eIP08ToB8k3/0tiLJwlhhzAwhcUEgFoUm4sB1SwTGQtskoFf8UNaa7MTxUHmoQieAlF/g4hSCzsoQQhcGaWaAKNmfxG4xVhhMCJRiVBJAr5Q5DAnHYN/+OJX4ujDpSRUGB2oFlYjvxFx62rMtMv6q6cSXFge+d+/COMl9JzJ2NLBLVyqGO/R+ENw2DC5Cobg/XRUNJIFjWt6vHjg4h33RsOeBj9fMrYY1vFPxm0MdOrjzpuBd75wWz3ypqjNbcGff9sqr6882W34rEXB9+ZXbfz0tamGk+ucgVCzBv4ZE3rmOW1ZPA7i0WDG1VMdpcbPtr8oY63fKYybABFqlALhwgGn08kEz1jgiM4TKInjxPJ4CW8r1giLUYQyuVxBAkSadoCihU0J01xEcxIM7n2Mz2YhgAOrz6nTV4MX0D0YAniuLxwyA7YSm+w8mbxIvlEbggxhs8iMgREcYbw4RSJi4t7P0V40QziUqYJsIW9s5DG13i29ZmBOnC3siTLtBgAVgDYkqw+R/5NbN3qoNOqLlwfjcSQjsBUpd6R8m+/SvkmK+NVOiaDgK0nfW2QP9RzxNNt6mfDxtuj31Hs9PZekp96g7fwb85IXGG3WG9izG/7kXFkzRWF75OuNhkLGGxj97CHT5MZfgnF9zRUFxKMKwfdrXeZOREd6wZCjEIyu9bX61+mtnvnDPImNENiwupcQrupCUqnQVm/eZDzsb7TashTKX3UXGCLP4Benrjau/bsPUvtlF/LFnitRFX1mb01qP12c7EK7lSpqqeytYX7t1c7Ahff2NMwFpVo0oAMeAOl+ffu2c32S9cUNVNePDErNniUM5HysOz3oPjA7UEpb31xATQlpnfQLw4Gz6XyFyL74Rnp+6SUo8U2IoYD2ICFxQWlOiNTX61FymqggQ9YOiNNFFJd5y/jx4zmA9PZO1FAT0vn72L9kcgjZ7GkiGGALUUBok1gI/AFG9Tl4axmsyzZnBB496oPZKf3rxi1vQ+va6WWZ38Tfqk7KeyG8yLz7ZoWYLH6F9MUiuCyue/3G8uX2MQt6UrBow7UZsGDmv0P/V9CEpICEd5GAXgbJTJMJf4VEKOZDLIEgCZSthkCYoke0IG0wCJp7i+QpDzZYRZwFKnLyhh1jNrBa+FlS6Lbi1bl6cuRWimHS4r0Rj/Bvyz0hTt5N2knGJxKQll8G7iSY79zzaRR7VAKXwOzC6N6pOj+62TL4Qudjo949zxrN6gSU6IO7Bsq/DKs2gb69SRpeA+iTXf9I3er+t2vPJpeszewXoQ1bevcStVSVY1fGwuNpW5DqwS1VAUcncgKiRVqbxxMedjocpLq83CAFqfspwKEMnh4HzM1zb+QBy/YCZ0E9UhPOjddUyvlo33M/yt+YK7CT9lY2c5/U6EC6ixXr70/MHHSSTZoSu5wuwxmKOycQMCf2YvJ4rG+3OAYXhQEZ4RkBtQI7tworiAhmkV0gbUg7l0yESuBvXScFEcOmyNgRBBdHGedJRHdOUwel88NERDp8J84Bo9F9GFEcLZK14VYK2iRZBePwampeIvbXh/N4knq+DM9o/+i5799PcpzFOVzEjcoXetXz7aiZLqRzwQSi9z6TNOofYdOrn6h6YIz1KOvb3Eo7cw65fM8yhlbJkOw1WPaGS3MqTvU3SlH2cF74OT7NuHHTNdHq6NJFOauiqTu1nM3pyY73mTc7CsR9cuPnhjd/rwr5uIky3Or4dHGHQ1nv1/3k99aZfeejW7uM7RLgWm3SzLvunjJe857yJFNAo5Sua4AcL6IbESUVPKMXPlMMkkaX9JH0nWgO8xUShTsKEWnpJX30Wn6megU4/ATGyE0iJlHITGaP49Cq2bvQn1yRAwO429GxOIBfbEvX2Dg7Ej6NGoWYOWl41wDOwbPJUYVTqS5rxDa0oUFAc/0p17vPH4zTLvLphE07v/8bKfy1ZaCX5iNL2r2PwzjBQ++/Nme+qxshdyWeqdk4ZZN61zGdYmvVfbLX9PV9HHUOJE+NpV9tGJSiTJgr1jumBe01vTwu8NcN7vz1uxo1dQ//W03+z+IEJ6hJLLWvT0UWUPIczmSHq3atOJ8cH51f/WN24+P0nJ2vttRV7JvOGrUMPNK3DL3TH8cXQa6brb0nNdg9rbwmjjHRsWz4wGLzR90ZYKV69BHEjpLPSpwLT8ZyeIu5gknVEfqc2oPF97cbI8feYLCLjJ2t8/gkjOvpw78y48cs2J4P+e+I9cDEdHdu/u2T2lh6aof3QxCc0aD6gcfYwNsDfBWv0NCNBvGIhOFRILkH/9vsfcJoM99WhJFA9V5GaEIifWnOZsL8mhIcf6HLJg2cyUcpAzm1xLAF3MPYiB4/XN+8KRfg7n3ynmCrzHxn6xxTXr+og94hElOWmvXcKP++W3t5mC7gYVPXbFfr/2K1oF6Z6GcP5Zx3mucNhxpZe7cbJLb8J1lwFYja4v6A9W1rvyD9yaO0yYnQ2tfJmHjaU30nAs747026ZxWNljza5P8EfL1f3jm2MkUqJpt5DzdfZPZQ7qEPWD9u1rxkdER79W9ThoiHEJ/T8jzgZXaRWL8CJHb55zHQkJkBGwKFYee/T95Ff7Ex7p5UQmAtxfzYoCb++KIhEMwWyMDqcBrGAQogAIto1Ag4P9RCLw15Mxwjc+0jJX1s9/Q949TfVRVPg6B7sW4jIrDXMMH4Q/X3vbIXf3i+HM7fWNXn/Llb8vywhInj1zctX1/kId2q5lvft6P6oOFbHKPmQm+/WlTw8bz6BKTgqe66QVGaXEqhzvVpm7ccHETKLevsOASO9Bdjx+qXDOwrfLR7J0qbyw/RW2s7FUsvsU8W5lfHep36X6fyZ+5JW0IxL8BnMn9MwAA');
  font-style: normal;
  font-weight: normal;
}
.cs-InvalidPromptSlide .cs-5emeoMPBWLy-InvalidPromptSlide-btn0 {
  color: rgba(255, 255, 255, 1);
  border-color: rgba(3, 3, 3, 1);
  background: linear-gradient(180deg, rgba(51, 51, 51, 1) 0%, rgba(20, 20, 20, 1) 100%);
  text-shadow: 0 1px 0 rgba(0, 0, 0, 1);
}
.cs-InvalidPromptSlide .cs-5emeoMPBWLy-InvalidPromptSlide-btn0 .cs-html {
  color: rgba(255, 255, 255, 1);
}
.cs-InvalidPromptSlide .cs-5emeoMPBWLy-InvalidPromptSlide-btn0 .cs-slide {
  border-color: rgba(255, 255, 255, 1);
}
.cs-InvalidPromptSlide .cs-5emeoMPBWLy-InvalidPromptSlide-btn0:hover {
  background: linear-gradient(180deg, rgba(58, 58, 58, 1) 0%, rgba(12, 12, 12, 1) 100%);
}
.cs-InvalidPromptSlide .cs-5emeoMPBWLy-InvalidPromptSlide-btn0:active {
  background: linear-gradient(180deg, rgba(20, 20, 20, 1) 0%, rgba(50, 50, 50, 1) 100%);
}
.cs-PrintPromptSlide .cs-5emeoMPBWLy-PrintPromptSlide-btn0 {
  color: rgba(255, 255, 255, 1);
  border-color: rgba(3, 3, 3, 1);
  background: linear-gradient(180deg, rgba(51, 51, 51, 1) 0%, rgba(20, 20, 20, 1) 100%);
  text-shadow: 0 1px 0 rgba(0, 0, 0, 1);
}
.cs-PrintPromptSlide .cs-5emeoMPBWLy-PrintPromptSlide-btn0 .cs-html {
  color: rgba(255, 255, 255, 1);
}
.cs-PrintPromptSlide .cs-5emeoMPBWLy-PrintPromptSlide-btn0 .cs-slide {
  border-color: rgba(255, 255, 255, 1);
}
.cs-PrintPromptSlide .cs-5emeoMPBWLy-PrintPromptSlide-btn0:hover {
  background: linear-gradient(180deg, rgba(58, 58, 58, 1) 0%, rgba(12, 12, 12, 1) 100%);
}
.cs-PrintPromptSlide .cs-5emeoMPBWLy-PrintPromptSlide-btn0:active {
  background: linear-gradient(180deg, rgba(20, 20, 20, 1) 0%, rgba(50, 50, 50, 1) 100%);
}
.cs-ScrollPromptSlide .cs-5emeoMPBWLy-ScrollPromptSlide-btn0 {
  color: rgba(255, 255, 255, 1);
  border-color: rgba(3, 3, 3, 1);
  background: linear-gradient(180deg, rgba(51, 51, 51, 1) 0%, rgba(20, 20, 20, 1) 100%);
  text-shadow: 0 1px 0 rgba(0, 0, 0, 1);
}
.cs-ScrollPromptSlide .cs-5emeoMPBWLy-ScrollPromptSlide-btn0 .cs-html {
  color: rgba(255, 255, 255, 1);
}
.cs-ScrollPromptSlide .cs-5emeoMPBWLy-ScrollPromptSlide-btn0 .cs-slide {
  border-color: rgba(255, 255, 255, 1);
}
.cs-ScrollPromptSlide .cs-5emeoMPBWLy-ScrollPromptSlide-btn0:hover {
  background: linear-gradient(180deg, rgba(58, 58, 58, 1) 0%, rgba(12, 12, 12, 1) 100%);
}
.cs-ScrollPromptSlide .cs-5emeoMPBWLy-ScrollPromptSlide-btn0:active {
  background: linear-gradient(180deg, rgba(20, 20, 20, 1) 0%, rgba(50, 50, 50, 1) 100%);
}
.cs-ResumePromptSlide .cs-5emeoMPBWLy-ResumePromptSlide-btn0 {
  color: rgba(255, 255, 255, 1);
  border-color: rgba(3, 3, 3, 1);
  background: linear-gradient(180deg, rgba(51, 51, 51, 1) 0%, rgba(20, 20, 20, 1) 100%);
  text-shadow: 0 1px 0 rgba(0, 0, 0, 1);
}
.cs-ResumePromptSlide .cs-5emeoMPBWLy-ResumePromptSlide-btn0 .cs-html {
  color: rgba(255, 255, 255, 1);
}
.cs-ResumePromptSlide .cs-5emeoMPBWLy-ResumePromptSlide-btn0 .cs-slide {
  border-color: rgba(255, 255, 255, 1);
}
.cs-ResumePromptSlide .cs-5emeoMPBWLy-ResumePromptSlide-btn0:hover {
  background: linear-gradient(180deg, rgba(58, 58, 58, 1) 0%, rgba(12, 12, 12, 1) 100%);
}
.cs-ResumePromptSlide .cs-5emeoMPBWLy-ResumePromptSlide-btn0:active {
  background: linear-gradient(180deg, rgba(20, 20, 20, 1) 0%, rgba(50, 50, 50, 1) 100%);
}
.cs-ResumePromptSlide .cs-5emeoMPBWLy-ResumePromptSlide-btn1 {
  color: rgba(255, 255, 255, 1);
  border-color: rgba(3, 3, 3, 1);
  background: linear-gradient(180deg, rgba(51, 51, 51, 1) 0%, rgba(20, 20, 20, 1) 100%);
  text-shadow: 0 1px 0 rgba(0, 0, 0, 1);
}
.cs-ResumePromptSlide .cs-5emeoMPBWLy-ResumePromptSlide-btn1 .cs-html {
  color: rgba(255, 255, 255, 1);
}
.cs-ResumePromptSlide .cs-5emeoMPBWLy-ResumePromptSlide-btn1 .cs-slide {
  border-color: rgba(255, 255, 255, 1);
}
.cs-ResumePromptSlide .cs-5emeoMPBWLy-ResumePromptSlide-btn1:hover {
  background: linear-gradient(180deg, rgba(58, 58, 58, 1) 0%, rgba(12, 12, 12, 1) 100%);
}
.cs-ResumePromptSlide .cs-5emeoMPBWLy-ResumePromptSlide-btn1:active {
  background: linear-gradient(180deg, rgba(20, 20, 20, 1) 0%, rgba(50, 50, 50, 1) 100%);
}
.cs-ExternalInterfaceErrorSlide .cs-buttonOK {
  color: rgba(255, 255, 255, 1);
  border-color: rgba(3, 3, 3, 1);
  background: linear-gradient(180deg, rgba(51, 51, 51, 1) 0%, rgba(20, 20, 20, 1) 100%);
  text-shadow: 0 1px 0 rgba(0, 0, 0, 1);
}
.cs-ExternalInterfaceErrorSlide .cs-buttonOK .cs-html {
  color: rgba(255, 255, 255, 1);
}
.cs-ExternalInterfaceErrorSlide .cs-buttonOK .cs-slide {
  border-color: rgba(255, 255, 255, 1);
}
.cs-ExternalInterfaceErrorSlide .cs-buttonOK:hover {
  background: linear-gradient(180deg, rgba(58, 58, 58, 1) 0%, rgba(12, 12, 12, 1) 100%);
}
.cs-ExternalInterfaceErrorSlide .cs-buttonOK:active {
  background: linear-gradient(180deg, rgba(20, 20, 20, 1) 0%, rgba(50, 50, 50, 1) 100%);
}
