# Supplementary material for: Code Response Training: Improving Interprofessional Communication
Source: MedEdPORTAL. 2021 May 19;17:11155. doi: 10.15766/mep_2374-8265.11155 (PMC8131416; doi:10.15766/mep_2374-8265.11155)
Supplement: Supplementary file 1 — Module 1 Patient Safety Fundamentals folderModule 2 Communication and Teamwork folderModule 3 Pulling It Together folderModule Instructions.docxFacilitators Guide.docxSimulation Case 1.docxSimulation Case 2.docxEquipment Checklist.docxObserver Checklist.docxDebriefing Guide.docxPostcourse Evaluation.docxShort-Term Follow-Up Activity.docxLong-Term Follow-Up Activity.docx [file mep_2374-8265.11155-s001.zip › B. Module 2 Communication and Teamwork/html5/data/js/5dXHjaKsMa6.js]

window.globalProvideData('slide', '{"title":"Thank you","trackViews":true,"showMenuResultIcon":false,"viewGroupId":"","historyGroupId":"","videoZoom":"","scrolling":false,"transition":"appear","transDuration":0,"transDir":1,"wipeTrans":false,"slideLock":false,"navIndex":-1,"globalAudioId":"","thumbnailid":"","slideNumberInScene":22,"includeInSlideCounts":true,"presenterRef":{"id":"none"},"showAnimationId":"","lmsId":"Slide22","width":1024,"height":640,"resume":false,"background":{"type":"fill","fill":{"type":"linear","rotation":90,"colors":[{"kind":"color","rgb":"0xFFFFFF","alpha":100,"stop":0}]}},"id":"5dXHjaKsMa6","actionGroups":{"ActGrpOnPrevButtonClick":{"kind":"actiongroup","actions":[{"kind":"history_prev"}]},"NavigationRestrictionPreviousSlide_5dXHjaKsMa6":{"kind":"actiongroup","actions":[{"kind":"exe_actiongroup","id":"ActGrpOnPrevButtonClick"}]}},"events":[{"kind":"onbeforeslidein","actions":[{"kind":"if_action","condition":{"statement":{"kind":"compare","operator":"eq","valuea":"$WindowId","typea":"property","valueb":"_frame","typeb":"string"}},"thenActions":[{"kind":"set_frame_layout","name":"pnxanbnsnfns10111000101"}],"elseActions":[{"kind":"set_window_control_layout","name":"pnxanbnsnfns10111000101"}]}]},{"kind":"onprevslide","actions":[{"kind":"exe_actiongroup","id":"NavigationRestrictionPreviousSlide_5dXHjaKsMa6"}]},{"kind":"ontransitionin","actions":[{"kind":"adjustvar","variable":"_player.LastSlideViewed_5emeoMPBWLy","operator":"set","value":{"type":"string","value":"_player."}},{"kind":"adjustvar","variable":"_player.LastSlideViewed_5emeoMPBWLy","operator":"add","value":{"type":"property","value":"$AbsoluteId"}}]}],"slideLayers":[{"audiolib":[{"kind":"audio","assetId":42,"id":"60XF6NoqwCF"}],"enableSeek":true,"enableReplay":true,"timeline":{"duration":7209,"events":[{"kind":"ontimelinetick","time":0,"actions":[{"kind":"media_seek","position":0,"objRef":{"type":"string","value":"60XF6NoqwCF"}},{"kind":"media_play","objRef":{"type":"string","value":"60XF6NoqwCF"}},{"kind":"set_volume","volume":75,"objRef":{"type":"string","value":"60XF6NoqwCF"}},{"kind":"show","transition":"appear","objRef":{"type":"string","value":"5uwRgqNUSF6"}},{"kind":"show","transition":"appear","objRef":{"type":"string","value":"5iwHMSgM4zj"}},{"kind":"show","transition":"appear","objRef":{"type":"string","value":"6oOg530x9gH"}},{"kind":"show","transition":"appear","objRef":{"type":"string","value":"5gwZ2bQbGVK"}},{"kind":"show","transition":"appear","objRef":{"type":"string","value":"5Wugo1FxNeu"}}]},{"kind":"ontimelinetick","time":1833,"actions":[{"kind":"show","transition":"appear","objRef":{"type":"string","value":"6YhOF3UvNDm"}}]}]},"objects":[{"kind":"vectorshape","rotation":0,"accType":"image","cliptobounds":false,"defaultAction":"","imagelib":[{"kind":"imagedata","assetId":0,"id":"01","url":"story_content/6Gp8HH1sTgk_DX2048_DY2048.swf","type":"normal","altText":"CommFramework_Body_Template_RV.png","width":1024,"height":640,"mobiledx":0,"mobiledy":0}],"shapemaskId":"","xPos":0,"yPos":0,"tabIndex":0,"tabEnabled":true,"xOffset":0,"yOffset":0,"rotateXPos":512,"rotateYPos":320,"scaleX":100,"scaleY":100,"alpha":100,"depth":1,"scrolling":false,"shuffleLock":false,"data":{"hotlinkId":"","accState":0,"vectorData":{"left":0,"top":0,"right":1024,"bottom":640,"altText":"CommFramework_Body_Template_RV.png","pngfb":false,"pr":{"l":"Lib","i":0}},"html5data":{"xPos":0,"yPos":0,"width":1024,"height":640,"strokewidth":0}},"width":1024,"height":640,"resume":false,"useHandCursor":true,"id":"5gwZ2bQbGVK"},{"kind":"vectorshape","rotation":0,"accType":"image","cliptobounds":false,"defaultAction":"","imagelib":[{"kind":"imagedata","assetId":1,"id":"01","url":"story_content/5hUzZTcnKKE_DX238_DY238.swf","type":"normal","altText":"New_Logo.png","width":238,"height":91,"mobiledx":0,"mobiledy":0}],"shapemaskId":"","xPos":881,"yPos":574,"tabIndex":5,"tabEnabled":true,"xOffset":0,"yOffset":0,"rotateXPos":59.5,"rotateYPos":22.5,"scaleX":100,"scaleY":100,"alpha":100,"depth":2,"scrolling":false,"shuffleLock":false,"data":{"hotlinkId":"","accState":0,"vectorData":{"left":0,"top":0,"right":119,"bottom":45,"altText":"New_Logo.png","pngfb":false,"pr":{"l":"Lib","i":1}},"html5data":{"xPos":0,"yPos":0,"width":119,"height":45,"strokewidth":0}},"width":119,"height":45,"resume":false,"useHandCursor":true,"id":"5Wugo1FxNeu"},{"kind":"vectorshape","rotation":0,"accType":"text","cliptobounds":false,"defaultAction":"","textLib":[{"kind":"textdata","uniqueId":"5uwRgqNUSF6_-950344100","id":"01","linkId":"txt__default_5uwRgqNUSF6","type":"vectortext","xPos":0,"yPos":0,"xAccOffset":0,"yAccOffset":0,"width":0,"height":0,"shadowIndex":-1,"scrollOverflow":false,"vectortext":{"left":0,"top":0,"right":263,"bottom":69,"pngfb":false,"pr":{"l":"Lib","i":235}}}],"shapemaskId":"","xPos":38,"yPos":23,"tabIndex":1,"tabEnabled":true,"xOffset":0,"yOffset":0,"rotateXPos":135.5,"rotateYPos":36.5,"scaleX":100,"scaleY":100,"alpha":100,"depth":3,"scrolling":true,"shuffleLock":false,"data":{"hotlinkId":"","accState":0,"vectorData":{"left":0,"top":0,"right":271,"bottom":73,"altText":"Thank You","pngfb":false,"pr":{"l":"Lib","i":234}},"html5data":{"xPos":0,"yPos":0,"width":271,"height":73,"strokewidth":0}},"width":271,"height":73,"resume":false,"useHandCursor":true,"id":"5uwRgqNUSF6"},{"kind":"vectorshape","rotation":0,"accType":"text","cliptobounds":false,"defaultAction":"","textLib":[{"kind":"textdata","uniqueId":"6YhOF3UvNDm_1157915900","id":"01","linkId":"txt__default_6YhOF3UvNDm","type":"vectortext","xPos":0,"yPos":0,"xAccOffset":0,"yAccOffset":0,"width":0,"height":0,"shadowIndex":-1,"scrollOverflow":false,"vectortext":{"left":0,"top":0,"right":579,"bottom":78,"pngfb":false,"pr":{"l":"Lib","i":237}}}],"shapemaskId":"","xPos":212,"yPos":483,"tabIndex":4,"tabEnabled":true,"xOffset":0,"yOffset":0,"rotateXPos":293.5,"rotateYPos":41,"scaleX":100,"scaleY":100,"alpha":100,"depth":4,"scrolling":true,"shuffleLock":false,"data":{"hotlinkId":"","accState":0,"vectorData":{"left":0,"top":0,"right":587,"bottom":82,"altText":"Now let’s move onto the third module.\\rHow we pull this together in clinical practice.","pngfb":false,"pr":{"l":"Lib","i":236}},"html5data":{"xPos":0,"yPos":0,"width":587,"height":82,"strokewidth":0}},"width":587,"height":82,"resume":false,"useHandCursor":true,"id":"6YhOF3UvNDm"},{"kind":"vectorshape","rotation":0,"accType":"image","cliptobounds":false,"defaultAction":"","imagelib":[{"kind":"imagedata","assetId":41,"id":"01","url":"story_content/5kRoO3w8oIA_P_0_0_1827_719_DX1402_DY1402.swf","type":"normal","altText":"Picture 1.png","width":1828,"height":719,"mobiledx":0,"mobiledy":0}],"shapemaskId":"","xPos":150,"yPos":197,"tabIndex":3,"tabEnabled":true,"xOffset":0,"yOffset":0,"rotateXPos":347.5,"rotateYPos":137,"scaleX":100,"scaleY":100,"alpha":100,"depth":5,"scrolling":true,"shuffleLock":false,"data":{"hotlinkId":"","accState":0,"vectorData":{"left":-6,"top":-5,"right":700,"bottom":280,"altText":"Picture 1.png","pngfb":false,"pr":{"l":"Lib","i":238}},"html5data":{"xPos":-3,"yPos":-2,"width":700,"height":279,"strokewidth":3}},"width":695,"height":274,"resume":false,"useHandCursor":true,"id":"5iwHMSgM4zj"},{"kind":"vectorshape","rotation":0,"accType":"text","cliptobounds":false,"defaultAction":"","textLib":[{"kind":"textdata","uniqueId":"6oOg530x9gH_-1383079404","id":"01","linkId":"txt__default_6oOg530x9gH","type":"vectortext","xPos":0,"yPos":0,"xAccOffset":0,"yAccOffset":0,"width":0,"height":0,"shadowIndex":-1,"scrollOverflow":false,"vectortext":{"left":0,"top":0,"right":676,"bottom":43,"pngfb":false,"pr":{"l":"Lib","i":240}}}],"shapemaskId":"","xPos":64,"yPos":136,"tabIndex":2,"tabEnabled":true,"xOffset":0,"yOffset":0,"rotateXPos":438.5,"rotateYPos":24,"scaleX":100,"scaleY":100,"alpha":100,"depth":6,"scrolling":true,"shuffleLock":false,"data":{"hotlinkId":"","accState":0,"vectorData":{"left":0,"top":0,"right":877,"bottom":48,"altText":"Thank You for Your Attention !","pngfb":false,"pr":{"l":"Lib","i":239}},"html5data":{"xPos":0,"yPos":0,"width":877,"height":48,"strokewidth":0}},"width":877,"height":48,"resume":false,"useHandCursor":true,"id":"6oOg530x9gH"}],"startTime":-1,"elapsedTimeMode":"normal","useHandCursor":false,"resume":false,"kind":"slidelayer","isBaseLayer":true}]}');
