# Supplementary material for: Code Response Training: Improving Interprofessional Communication
Source: MedEdPORTAL. 2021 May 19;17:11155. doi: 10.15766/mep_2374-8265.11155 (PMC8131416; doi:10.15766/mep_2374-8265.11155)
Supplement: Supplementary file 1 — Module 1 Patient Safety Fundamentals folderModule 2 Communication and Teamwork folderModule 3 Pulling It Together folderModule Instructions.docxFacilitators Guide.docxSimulation Case 1.docxSimulation Case 2.docxEquipment Checklist.docxObserver Checklist.docxDebriefing Guide.docxPostcourse Evaluation.docxShort-Term Follow-Up Activity.docxLong-Term Follow-Up Activity.docx [file mep_2374-8265.11155-s001.zip › B. Module 2 Communication and Teamwork/html5/data/js/5evlCc7G3BR.js]

window.globalProvideData('slide', '{"title":"Qualify, Validate, Verify","trackViews":true,"showMenuResultIcon":false,"viewGroupId":"","historyGroupId":"","videoZoom":"","scrolling":false,"transition":"appear","transDuration":0,"transDir":1,"wipeTrans":false,"slideLock":false,"navIndex":-1,"globalAudioId":"","thumbnailid":"","slideNumberInScene":15,"includeInSlideCounts":true,"presenterRef":{"id":"none"},"showAnimationId":"","lmsId":"Slide15","width":1024,"height":640,"resume":false,"background":{"type":"fill","fill":{"type":"linear","rotation":90,"colors":[{"kind":"color","rgb":"0xFFFFFF","alpha":100,"stop":0}]}},"id":"5evlCc7G3BR","actionGroups":{"ActGrpOnNextButtonClick":{"kind":"actiongroup","actions":[{"kind":"gotoplay","window":"_current","wndtype":"normal","objRef":{"type":"string","value":"_player.5onZNJaPQYO.5ni7SiLBEiK"}}]},"ActGrpOnPrevButtonClick":{"kind":"actiongroup","actions":[{"kind":"history_prev"}]},"NavigationRestrictionNextSlide_5evlCc7G3BR":{"kind":"actiongroup","actions":[{"kind":"exe_actiongroup","id":"ActGrpOnNextButtonClick"}]},"NavigationRestrictionPreviousSlide_5evlCc7G3BR":{"kind":"actiongroup","actions":[{"kind":"exe_actiongroup","id":"ActGrpOnPrevButtonClick"}]}},"events":[{"kind":"onbeforeslidein","actions":[{"kind":"if_action","condition":{"statement":{"kind":"compare","operator":"eq","valuea":"$WindowId","typea":"property","valueb":"_frame","typeb":"string"}},"thenActions":[{"kind":"set_frame_layout","name":"pxabnsnfns10111000101"}],"elseActions":[{"kind":"set_window_control_layout","name":"pxabnsnfns10111000101"}]}]},{"kind":"onnextslide","actions":[{"kind":"exe_actiongroup","id":"NavigationRestrictionNextSlide_5evlCc7G3BR"}]},{"kind":"onprevslide","actions":[{"kind":"exe_actiongroup","id":"NavigationRestrictionPreviousSlide_5evlCc7G3BR"}]},{"kind":"ontransitionin","actions":[{"kind":"if_action","condition":{"statement":{"kind":"and","statements":[{"kind":"compare","operator":"eq","valuea":"_player.#TimelineCompleted_5evlCc7G3BR","typea":"var","valueb":false,"typeb":"boolean"}]}},"thenActions":[{"kind":"enable_window_control","name":"next","enable":false},{"kind":"enable_window_control","name":"swiperight","enable":false}]},{"kind":"adjustvar","variable":"_player.LastSlideViewed_5emeoMPBWLy","operator":"set","value":{"type":"string","value":"_player."}},{"kind":"adjustvar","variable":"_player.LastSlideViewed_5emeoMPBWLy","operator":"add","value":{"type":"property","value":"$AbsoluteId"}}]},{"kind":"ontimelinecomplete","actions":[{"kind":"adjustvar","variable":"_player.TimelineCompleted_5evlCc7G3BR","operator":"set","value":{"type":"boolean","value":true}},{"kind":"enable_window_control","name":"next","enable":true},{"kind":"enable_window_control","name":"swiperight","enable":true}]}],"slideLayers":[{"audiolib":[{"kind":"audio","assetId":28,"id":"6AmLzzRLvGr"}],"enableSeek":true,"enableReplay":true,"timeline":{"duration":32862,"events":[{"kind":"ontimelinetick","time":0,"actions":[{"kind":"media_seek","position":0,"objRef":{"type":"string","value":"6AmLzzRLvGr"}},{"kind":"media_play","objRef":{"type":"string","value":"6AmLzzRLvGr"}},{"kind":"set_volume","volume":75,"objRef":{"type":"string","value":"6AmLzzRLvGr"}},{"kind":"show","transition":"appear","objRef":{"type":"string","value":"6IupK6aqeuD"}},{"kind":"show","transition":"appear","objRef":{"type":"string","value":"5gwZ2bQbGVK"}},{"kind":"show","transition":"appear","objRef":{"type":"string","value":"5Wugo1FxNeu"}}]},{"kind":"ontimelinetick","time":3000,"actions":[{"kind":"show","transition":"custom","animationId":"Entrance","reverse":false,"objRef":{"type":"string","value":"6ghpaVgjKoq"}}]},{"kind":"ontimelinetick","time":4000,"actions":[{"kind":"show","transition":"custom","animationId":"Entrance","reverse":false,"objRef":{"type":"string","value":"5ftLLsPeK1c"}}]},{"kind":"ontimelinetick","time":4750,"actions":[{"kind":"show","transition":"custom","animationId":"Entrance","reverse":false,"objRef":{"type":"string","value":"64ddlXUShfk"}}]},{"kind":"ontimelinetick","time":12000,"actions":[{"kind":"show","transition":"custom","animationId":"Entrance","reverse":false,"objRef":{"type":"string","value":"6ecP3ayxrVq"}},{"kind":"show","transition":"appear","objRef":{"type":"string","value":"6ecP3ayxrVq.6nKQRBvj2m8"}},{"kind":"show","transition":"appear","objRef":{"type":"string","value":"6ecP3ayxrVq.62bXueRjACK"}}]},{"kind":"ontimelinetick","time":15500,"actions":[{"kind":"show","transition":"custom","animationId":"Entrance","reverse":false,"objRef":{"type":"string","value":"6bcemO9wL18"}},{"kind":"show","transition":"appear","objRef":{"type":"string","value":"6bcemO9wL18.65W4Fu0LcXg"}},{"kind":"show","transition":"appear","objRef":{"type":"string","value":"6bcemO9wL18.5gdNCmPTIrq"}}]},{"kind":"ontimelinetick","time":16750,"actions":[{"kind":"show","transition":"custom","animationId":"Entrance","reverse":false,"objRef":{"type":"string","value":"6jW0fUpOWNR"}},{"kind":"show","transition":"appear","objRef":{"type":"string","value":"6jW0fUpOWNR.6isR1dtfyHz"}},{"kind":"show","transition":"appear","objRef":{"type":"string","value":"6jW0fUpOWNR.6jln5pB55s5"}}]},{"kind":"ontimelinetick","time":24000,"actions":[{"kind":"show","transition":"custom","animationId":"Entrance","reverse":false,"objRef":{"type":"string","value":"5dOikub9wny"}}]}]},"objects":[{"kind":"vectorshape","rotation":0,"accType":"image","cliptobounds":false,"defaultAction":"","imagelib":[{"kind":"imagedata","assetId":0,"id":"01","url":"story_content/6Gp8HH1sTgk_DX2048_DY2048.swf","type":"normal","altText":"CommFramework_Body_Template_RV.png","width":1024,"height":640,"mobiledx":0,"mobiledy":0}],"shapemaskId":"","xPos":0,"yPos":0,"tabIndex":0,"tabEnabled":true,"xOffset":0,"yOffset":0,"rotateXPos":512,"rotateYPos":320,"scaleX":100,"scaleY":100,"alpha":100,"depth":1,"scrolling":false,"shuffleLock":false,"data":{"hotlinkId":"","accState":0,"vectorData":{"left":0,"top":0,"right":1024,"bottom":640,"altText":"CommFramework_Body_Template_RV.png","pngfb":false,"pr":{"l":"Lib","i":0}},"html5data":{"xPos":0,"yPos":0,"width":1024,"height":640,"strokewidth":0}},"width":1024,"height":640,"resume":false,"useHandCursor":true,"id":"5gwZ2bQbGVK"},{"kind":"vectorshape","rotation":0,"accType":"image","cliptobounds":false,"defaultAction":"","imagelib":[{"kind":"imagedata","assetId":1,"id":"01","url":"story_content/5hUzZTcnKKE_DX238_DY238.swf","type":"normal","altText":"New_Logo.png","width":238,"height":91,"mobiledx":0,"mobiledy":0}],"shapemaskId":"","xPos":881,"yPos":574,"tabIndex":15,"tabEnabled":true,"xOffset":0,"yOffset":0,"rotateXPos":59.5,"rotateYPos":22.5,"scaleX":100,"scaleY":100,"alpha":100,"depth":2,"scrolling":false,"shuffleLock":false,"data":{"hotlinkId":"","accState":0,"vectorData":{"left":0,"top":0,"right":119,"bottom":45,"altText":"New_Logo.png","pngfb":false,"pr":{"l":"Lib","i":1}},"html5data":{"xPos":0,"yPos":0,"width":119,"height":45,"strokewidth":0}},"width":119,"height":45,"resume":false,"useHandCursor":true,"id":"5Wugo1FxNeu"},{"kind":"vectorshape","rotation":0,"accType":"text","cliptobounds":false,"defaultAction":"","textLib":[{"kind":"textdata","uniqueId":"6IupK6aqeuD_-512032669","id":"01","linkId":"txt__default_6IupK6aqeuD","type":"vectortext","xPos":0,"yPos":0,"xAccOffset":0,"yAccOffset":0,"width":0,"height":0,"shadowIndex":-1,"scrollOverflow":false,"vectortext":{"left":0,"top":0,"right":513,"bottom":63,"pngfb":false,"pr":{"l":"Lib","i":139}}}],"shapemaskId":"","xPos":51,"yPos":32,"tabIndex":1,"tabEnabled":true,"xOffset":0,"yOffset":0,"rotateXPos":260.5,"rotateYPos":33.5,"scaleX":100,"scaleY":100,"alpha":100,"depth":3,"scrolling":true,"shuffleLock":false,"data":{"hotlinkId":"","accState":0,"vectorData":{"left":0,"top":0,"right":521,"bottom":67,"altText":"Qualify, Validate, Verify","pngfb":false,"pr":{"l":"Lib","i":138}},"html5data":{"xPos":0,"yPos":0,"width":521,"height":67,"strokewidth":0}},"width":521,"height":67,"resume":false,"useHandCursor":true,"id":"6IupK6aqeuD"},{"kind":"objgroup","objects":[{"kind":"vectorshape","rotation":0,"accType":"text","cliptobounds":false,"defaultAction":"","shapemaskId":"","xPos":0,"yPos":0,"tabIndex":4,"tabEnabled":true,"xOffset":0,"yOffset":0,"rotateXPos":446,"rotateYPos":50,"scaleX":100,"scaleY":100,"alpha":100,"depth":1,"scrolling":true,"shuffleLock":false,"data":{"hotlinkId":"","accState":0,"vectorData":{"left":-1,"top":-2,"right":894,"bottom":101,"altText":"Round Single Corner Rectangle 1","pngfb":false,"pr":{"l":"Lib","i":140}},"html5data":{"xPos":0,"yPos":0,"width":893,"height":100,"strokewidth":2}},"width":892,"height":100,"resume":false,"useHandCursor":true,"id":"6nKQRBvj2m8"},{"kind":"vectorshape","rotation":0,"accType":"text","cliptobounds":false,"defaultAction":"","textLib":[{"kind":"textdata","uniqueId":"62bXueRjACK_-2019426300","id":"01","linkId":"txt__default_62bXueRjACK","type":"vectortext","xPos":0,"yPos":0,"xAccOffset":0,"yAccOffset":0,"width":0,"height":0,"shadowIndex":-1,"scrollOverflow":false,"vectortext":{"left":0,"top":0,"right":385,"bottom":44,"pngfb":false,"pr":{"l":"Lib","i":142}}}],"shapemaskId":"","xPos":257,"yPos":26,"tabIndex":5,"tabEnabled":true,"xOffset":0,"yOffset":0,"rotateXPos":312,"rotateYPos":24,"scaleX":100,"scaleY":100,"alpha":100,"depth":2,"scrolling":true,"shuffleLock":false,"data":{"hotlinkId":"","accState":0,"vectorData":{"left":0,"top":0,"right":624,"bottom":48,"altText":"Do I trust this source?","pngfb":false,"pr":{"l":"Lib","i":141}},"html5data":{"xPos":0,"yPos":0,"width":624,"height":48,"strokewidth":0}},"width":624,"height":48,"resume":false,"useHandCursor":true,"id":"62bXueRjACK"}],"accType":"text","altText":"Group\\r\\n 1","shapemaskId":"","xPos":68,"yPos":126,"tabIndex":3,"tabEnabled":true,"xOffset":0,"yOffset":0,"rotateXPos":446,"rotateYPos":50,"scaleX":100,"scaleY":100,"alpha":100,"rotation":0,"depth":4,"scrolling":true,"shuffleLock":false,"animations":[{"kind":"animation","id":"Entrance","duration":750,"hidetextatstart":true,"animateshapewithtext":false,"tweens":[{"kind":"tween","time":0,"duration":750,"mask":{"type":"wipe","settings":[{"kind":"setting","name":"direction","value":"fromleft"}],"duration":750,"easing":"linear","easingdir":"easeinout"}}]}],"width":892,"height":100,"resume":false,"useHandCursor":true,"id":"6ecP3ayxrVq"},{"kind":"vectorshape","rotation":0,"accType":"text","cliptobounds":false,"defaultAction":"","textLib":[{"kind":"textdata","uniqueId":"6ghpaVgjKoq_-80033865","id":"01","linkId":"txt__default_6ghpaVgjKoq","type":"vectortext","xPos":0,"yPos":0,"xAccOffset":0,"yAccOffset":0,"width":0,"height":0,"shadowIndex":-1,"scrollOverflow":false,"vectortext":{"left":0,"top":0,"right":192,"bottom":75,"pngfb":false,"pr":{"l":"Lib","i":144}}}],"shapemaskId":"","xPos":60,"yPos":118,"tabIndex":2,"tabEnabled":true,"xOffset":0,"yOffset":0,"rotateXPos":116.5,"rotateYPos":56,"scaleX":100,"scaleY":100,"alpha":100,"depth":5,"scrolling":true,"shuffleLock":false,"data":{"hotlinkId":"","accState":0,"vectorData":{"left":-2,"top":-3,"right":235,"bottom":114,"altText":"QUALIFY ","pngfb":false,"pr":{"l":"Lib","i":143}},"html5data":{"xPos":0,"yPos":0,"width":233,"height":112,"strokewidth":3}},"animations":[{"kind":"animation","id":"Entrance","duration":500,"hidetextatstart":true,"returntextatend":false,"animateshapewithtext":false,"tweens":[{"kind":"tween","time":0,"duration":500,"scale":{"path":[{"kind":"segment","startx":"$ScaleX","starty":"$ScaleY","dsx":"-90","dsy":"-90","endx":"100","endy":"100","dex":"0","dey":"0","startrelative":false,"endrelative":true}],"textonly":false,"useglobalaxes":true,"duration":500,"easing":"linear","easingdir":"easein"}}]}],"width":233,"height":112,"resume":false,"useHandCursor":true,"id":"6ghpaVgjKoq"},{"kind":"objgroup","objects":[{"kind":"vectorshape","rotation":0,"accType":"text","cliptobounds":false,"defaultAction":"","shapemaskId":"","xPos":0,"yPos":0,"tabIndex":8,"tabEnabled":true,"xOffset":0,"yOffset":0,"rotateXPos":446,"rotateYPos":50,"scaleX":100,"scaleY":100,"alpha":100,"depth":1,"scrolling":true,"shuffleLock":false,"data":{"hotlinkId":"","accState":0,"vectorData":{"left":-1,"top":-2,"right":894,"bottom":101,"altText":"Round Single Corner Rectangle 3","pngfb":false,"pr":{"l":"Lib","i":140}},"html5data":{"xPos":0,"yPos":0,"width":893,"height":100,"strokewidth":2}},"width":892,"height":100,"resume":false,"useHandCursor":true,"id":"65W4Fu0LcXg"},{"kind":"vectorshape","rotation":0,"accType":"text","cliptobounds":false,"defaultAction":"","textLib":[{"kind":"textdata","uniqueId":"5gdNCmPTIrq_1929714138","id":"01","linkId":"txt__default_5gdNCmPTIrq","type":"vectortext","xPos":0,"yPos":0,"xAccOffset":0,"yAccOffset":0,"width":0,"height":0,"shadowIndex":-1,"scrollOverflow":false,"vectortext":{"left":0,"top":0,"right":459,"bottom":44,"pngfb":false,"pr":{"l":"Lib","i":145}}}],"shapemaskId":"","xPos":257,"yPos":26,"tabIndex":9,"tabEnabled":true,"xOffset":0,"yOffset":0,"rotateXPos":312,"rotateYPos":24,"scaleX":100,"scaleY":100,"alpha":100,"depth":2,"scrolling":true,"shuffleLock":false,"data":{"hotlinkId":"","accState":0,"vectorData":{"left":0,"top":0,"right":624,"bottom":48,"altText":"Does it make sense to me?","pngfb":false,"pr":{"l":"Lib","i":141}},"html5data":{"xPos":0,"yPos":0,"width":624,"height":48,"strokewidth":0}},"width":624,"height":48,"resume":false,"useHandCursor":true,"id":"5gdNCmPTIrq"}],"accType":"text","altText":"Group\\r\\n 2","shapemaskId":"","xPos":68,"yPos":248,"tabIndex":7,"tabEnabled":true,"xOffset":0,"yOffset":0,"rotateXPos":446,"rotateYPos":50,"scaleX":100,"scaleY":100,"alpha":100,"rotation":0,"depth":6,"scrolling":true,"shuffleLock":false,"animations":[{"kind":"animation","id":"Entrance","duration":750,"hidetextatstart":true,"animateshapewithtext":false,"tweens":[{"kind":"tween","time":0,"duration":750,"mask":{"type":"wipe","settings":[{"kind":"setting","name":"direction","value":"fromleft"}],"duration":750,"easing":"linear","easingdir":"easeinout"}}]}],"width":892,"height":100,"resume":false,"useHandCursor":true,"id":"6bcemO9wL18"},{"kind":"vectorshape","rotation":0,"accType":"text","cliptobounds":false,"defaultAction":"","textLib":[{"kind":"textdata","uniqueId":"5ftLLsPeK1c_-768256521","id":"01","linkId":"txt__default_5ftLLsPeK1c","type":"vectortext","xPos":0,"yPos":0,"xAccOffset":0,"yAccOffset":0,"width":0,"height":0,"shadowIndex":-1,"scrollOverflow":false,"vectortext":{"left":0,"top":0,"right":192,"bottom":75,"pngfb":false,"pr":{"l":"Lib","i":147}}}],"shapemaskId":"","xPos":60,"yPos":242,"tabIndex":6,"tabEnabled":true,"xOffset":0,"yOffset":0,"rotateXPos":116.5,"rotateYPos":56,"scaleX":100,"scaleY":100,"alpha":100,"depth":7,"scrolling":true,"shuffleLock":false,"data":{"hotlinkId":"","accState":0,"vectorData":{"left":-2,"top":-3,"right":235,"bottom":114,"altText":"VALIDATE","pngfb":false,"pr":{"l":"Lib","i":146}},"html5data":{"xPos":0,"yPos":0,"width":233,"height":112,"strokewidth":3}},"animations":[{"kind":"animation","id":"Entrance","duration":500,"hidetextatstart":true,"returntextatend":false,"animateshapewithtext":false,"tweens":[{"kind":"tween","time":0,"duration":500,"scale":{"path":[{"kind":"segment","startx":"$ScaleX","starty":"$ScaleY","dsx":"-90","dsy":"-90","endx":"100","endy":"100","dex":"0","dey":"0","startrelative":false,"endrelative":true}],"textonly":false,"useglobalaxes":true,"duration":500,"easing":"linear","easingdir":"easein"}}]}],"width":233,"height":112,"resume":false,"useHandCursor":true,"id":"5ftLLsPeK1c"},{"kind":"objgroup","objects":[{"kind":"vectorshape","rotation":0,"accType":"text","cliptobounds":false,"defaultAction":"","shapemaskId":"","xPos":0,"yPos":0,"tabIndex":12,"tabEnabled":true,"xOffset":0,"yOffset":0,"rotateXPos":446,"rotateYPos":50,"scaleX":100,"scaleY":100,"alpha":100,"depth":1,"scrolling":true,"shuffleLock":false,"data":{"hotlinkId":"","accState":0,"vectorData":{"left":-1,"top":-2,"right":894,"bottom":101,"altText":"Round Single Corner Rectangle 5","pngfb":false,"pr":{"l":"Lib","i":140}},"html5data":{"xPos":0,"yPos":0,"width":893,"height":100,"strokewidth":2}},"width":892,"height":100,"resume":false,"useHandCursor":true,"id":"6isR1dtfyHz"},{"kind":"vectorshape","rotation":0,"accType":"text","cliptobounds":false,"defaultAction":"","textLib":[{"kind":"textdata","uniqueId":"6jln5pB55s5_897010238","id":"01","linkId":"txt__default_6jln5pB55s5","type":"vectortext","xPos":0,"yPos":0,"xAccOffset":0,"yAccOffset":0,"width":0,"height":0,"shadowIndex":-1,"scrollOverflow":false,"vectortext":{"left":0,"top":0,"right":602,"bottom":81,"pngfb":false,"pr":{"l":"Lib","i":149}}}],"shapemaskId":"","xPos":257,"yPos":9,"tabIndex":13,"tabEnabled":true,"xOffset":0,"yOffset":0,"rotateXPos":312,"rotateYPos":43,"scaleX":100,"scaleY":100,"alpha":100,"depth":2,"scrolling":true,"shuffleLock":false,"data":{"hotlinkId":"","accState":0,"vectorData":{"left":0,"top":0,"right":624,"bottom":86,"altText":"Check with an independent, expert source.","pngfb":false,"pr":{"l":"Lib","i":148}},"html5data":{"xPos":0,"yPos":0,"width":624,"height":86,"strokewidth":0}},"width":624,"height":86,"resume":false,"useHandCursor":true,"id":"6jln5pB55s5"}],"accType":"text","altText":"Group\\r\\n 3","shapemaskId":"","xPos":68,"yPos":372,"tabIndex":11,"tabEnabled":true,"xOffset":0,"yOffset":0,"rotateXPos":446,"rotateYPos":50,"scaleX":100,"scaleY":100,"alpha":100,"rotation":0,"depth":8,"scrolling":true,"shuffleLock":false,"animations":[{"kind":"animation","id":"Entrance","duration":750,"hidetextatstart":true,"animateshapewithtext":false,"tweens":[{"kind":"tween","time":0,"duration":750,"mask":{"type":"wipe","settings":[{"kind":"setting","name":"direction","value":"fromleft"}],"duration":750,"easing":"linear","easingdir":"easeinout"}}]}],"width":892,"height":100,"resume":false,"useHandCursor":true,"id":"6jW0fUpOWNR"},{"kind":"vectorshape","rotation":0,"accType":"text","cliptobounds":false,"defaultAction":"","textLib":[{"kind":"textdata","uniqueId":"64ddlXUShfk_-1290372709","id":"01","linkId":"txt__default_64ddlXUShfk","type":"vectortext","xPos":0,"yPos":0,"xAccOffset":0,"yAccOffset":0,"width":0,"height":0,"shadowIndex":-1,"scrollOverflow":false,"vectortext":{"left":0,"top":0,"right":169,"bottom":75,"pngfb":false,"pr":{"l":"Lib","i":151}}}],"shapemaskId":"","xPos":60,"yPos":366,"tabIndex":10,"tabEnabled":true,"xOffset":0,"yOffset":0,"rotateXPos":116.5,"rotateYPos":56,"scaleX":100,"scaleY":100,"alpha":100,"depth":9,"scrolling":true,"shuffleLock":false,"data":{"hotlinkId":"","accState":0,"vectorData":{"left":-2,"top":-3,"right":235,"bottom":114,"altText":"VERIFY","pngfb":false,"pr":{"l":"Lib","i":150}},"html5data":{"xPos":0,"yPos":0,"width":233,"height":112,"strokewidth":3}},"animations":[{"kind":"animation","id":"Entrance","duration":500,"hidetextatstart":true,"returntextatend":false,"animateshapewithtext":false,"tweens":[{"kind":"tween","time":0,"duration":500,"scale":{"path":[{"kind":"segment","startx":"$ScaleX","starty":"$ScaleY","dsx":"-90","dsy":"-90","endx":"100","endy":"100","dex":"0","dey":"0","startrelative":false,"endrelative":true}],"textonly":false,"useglobalaxes":true,"duration":500,"easing":"linear","easingdir":"easein"}}]}],"width":233,"height":112,"resume":false,"useHandCursor":true,"id":"64ddlXUShfk"},{"kind":"vectorshape","rotation":0,"accType":"text","cliptobounds":false,"defaultAction":"","textLib":[{"kind":"textdata","uniqueId":"5dOikub9wny_-321569589","id":"01","linkId":"txt__default_5dOikub9wny","type":"vectortext","xPos":0,"yPos":0,"xAccOffset":0,"yAccOffset":0,"width":0,"height":0,"shadowIndex":-1,"scrollOverflow":false,"vectortext":{"left":0,"top":0,"right":837,"bottom":43,"pngfb":false,"pr":{"l":"Lib","i":153}}}],"shapemaskId":"","xPos":78,"yPos":489,"tabIndex":14,"tabEnabled":true,"xOffset":0,"yOffset":0,"rotateXPos":438.5,"rotateYPos":39.5,"scaleX":100,"scaleY":100,"alpha":100,"depth":10,"scrolling":true,"shuffleLock":false,"data":{"hotlinkId":"","accState":0,"vectorData":{"left":-2,"top":-2,"right":880,"bottom":82,"altText":"\\nIt’s not about asking questions, It’s about questioning the answers!\\n","pngfb":false,"pr":{"l":"Lib","i":152}},"html5data":{"xPos":0,"yPos":0,"width":878,"height":80,"strokewidth":3}},"animations":[{"kind":"animation","id":"Entrance","duration":250,"hidetextatstart":true,"returntextatend":false,"animateshapewithtext":false,"tweens":[{"kind":"tween","time":0,"duration":250,"scale":{"path":[{"kind":"segment","startx":"$ScaleX","starty":"$ScaleY","dsx":"-90","dsy":"-90","endx":"100","endy":"100","dex":"0","dey":"0","startrelative":false,"endrelative":true}],"textonly":false,"useglobalaxes":true,"duration":250,"easing":"linear","easingdir":"easein"}}]}],"width":878,"height":80,"resume":false,"useHandCursor":true,"id":"5dOikub9wny"}],"startTime":-1,"elapsedTimeMode":"normal","useHandCursor":false,"resume":false,"kind":"slidelayer","isBaseLayer":true}]}');
