# Supplementary material for: Code Response Training: Improving Interprofessional Communication
Source: MedEdPORTAL. 2021 May 19;17:11155. doi: 10.15766/mep_2374-8265.11155 (PMC8131416; doi:10.15766/mep_2374-8265.11155)
Supplement: Supplementary file 1 — Module 1 Patient Safety Fundamentals folderModule 2 Communication and Teamwork folderModule 3 Pulling It Together folderModule Instructions.docxFacilitators Guide.docxSimulation Case 1.docxSimulation Case 2.docxEquipment Checklist.docxObserver Checklist.docxDebriefing Guide.docxPostcourse Evaluation.docxShort-Term Follow-Up Activity.docxLong-Term Follow-Up Activity.docx [file mep_2374-8265.11155-s001.zip › B. Module 2 Communication and Teamwork/html5/data/js/5gQemG70veS.js]

window.globalProvideData('slide', '{"title":"Leaders Are Also Part of the Team","trackViews":true,"showMenuResultIcon":false,"viewGroupId":"","historyGroupId":"","videoZoom":"","scrolling":false,"transition":"appear","transDuration":0,"transDir":1,"wipeTrans":false,"slideLock":false,"navIndex":-1,"globalAudioId":"","thumbnailid":"","slideNumberInScene":20,"includeInSlideCounts":true,"presenterRef":{"id":"none"},"showAnimationId":"","lmsId":"Slide20","width":1024,"height":640,"resume":false,"background":{"type":"fill","fill":{"type":"linear","rotation":90,"colors":[{"kind":"color","rgb":"0xFFFFFF","alpha":100,"stop":0}]}},"id":"5gQemG70veS","actionGroups":{"ActGrpOnNextButtonClick":{"kind":"actiongroup","actions":[{"kind":"gotoplay","window":"_current","wndtype":"normal","objRef":{"type":"string","value":"_player.5onZNJaPQYO.6A3vqbLlfpL"}}]},"ActGrpOnPrevButtonClick":{"kind":"actiongroup","actions":[{"kind":"history_prev"}]},"NavigationRestrictionNextSlide_5gQemG70veS":{"kind":"actiongroup","actions":[{"kind":"exe_actiongroup","id":"ActGrpOnNextButtonClick"}]},"NavigationRestrictionPreviousSlide_5gQemG70veS":{"kind":"actiongroup","actions":[{"kind":"exe_actiongroup","id":"ActGrpOnPrevButtonClick"}]}},"events":[{"kind":"onbeforeslidein","actions":[{"kind":"if_action","condition":{"statement":{"kind":"compare","operator":"eq","valuea":"$WindowId","typea":"property","valueb":"_frame","typeb":"string"}},"thenActions":[{"kind":"set_frame_layout","name":"pxabnsnfns10111000101"}],"elseActions":[{"kind":"set_window_control_layout","name":"pxabnsnfns10111000101"}]}]},{"kind":"onnextslide","actions":[{"kind":"exe_actiongroup","id":"NavigationRestrictionNextSlide_5gQemG70veS"}]},{"kind":"onprevslide","actions":[{"kind":"exe_actiongroup","id":"NavigationRestrictionPreviousSlide_5gQemG70veS"}]},{"kind":"ontransitionin","actions":[{"kind":"if_action","condition":{"statement":{"kind":"and","statements":[{"kind":"compare","operator":"eq","valuea":"_player.#TimelineCompleted_5gQemG70veS","typea":"var","valueb":false,"typeb":"boolean"}]}},"thenActions":[{"kind":"enable_window_control","name":"next","enable":false},{"kind":"enable_window_control","name":"swiperight","enable":false}]},{"kind":"adjustvar","variable":"_player.LastSlideViewed_5emeoMPBWLy","operator":"set","value":{"type":"string","value":"_player."}},{"kind":"adjustvar","variable":"_player.LastSlideViewed_5emeoMPBWLy","operator":"add","value":{"type":"property","value":"$AbsoluteId"}}]},{"kind":"ontimelinecomplete","actions":[{"kind":"adjustvar","variable":"_player.TimelineCompleted_5gQemG70veS","operator":"set","value":{"type":"boolean","value":true}},{"kind":"enable_window_control","name":"next","enable":true},{"kind":"enable_window_control","name":"swiperight","enable":true}]}],"slideLayers":[{"audiolib":[{"kind":"audio","assetId":37,"id":"6bsa4fZUGFl"}],"enableSeek":true,"enableReplay":true,"timeline":{"duration":24189,"events":[{"kind":"ontimelinetick","time":0,"actions":[{"kind":"media_seek","position":0,"objRef":{"type":"string","value":"6bsa4fZUGFl"}},{"kind":"media_play","objRef":{"type":"string","value":"6bsa4fZUGFl"}},{"kind":"set_volume","volume":75,"objRef":{"type":"string","value":"6bsa4fZUGFl"}},{"kind":"show","transition":"appear","objRef":{"type":"string","value":"6Kkn4095ACI"}},{"kind":"show","transition":"custom","animationId":"Entrance","reverse":false,"objRef":{"type":"string","value":"6VMXhnSaTCM"}},{"kind":"show","transition":"custom","animationId":"Entrance","reverse":false,"objRef":{"type":"string","value":"6k4tcpuWpGX"}},{"kind":"show","transition":"custom","animationId":"Entrance","reverse":false,"objRef":{"type":"string","value":"5gS4XX9srhe"}},{"kind":"show","transition":"custom","animationId":"Entrance","reverse":false,"objRef":{"type":"string","value":"5WxnutsUc6f"}},{"kind":"show","transition":"appear","objRef":{"type":"string","value":"5puHLKMLmaW"}},{"kind":"show","transition":"appear","objRef":{"type":"string","value":"5gwZ2bQbGVK"}},{"kind":"show","transition":"appear","objRef":{"type":"string","value":"5Wugo1FxNeu"}}]}]},"objects":[{"kind":"vectorshape","rotation":0,"accType":"image","cliptobounds":false,"defaultAction":"","imagelib":[{"kind":"imagedata","assetId":0,"id":"01","url":"story_content/6Gp8HH1sTgk_DX2048_DY2048.swf","type":"normal","altText":"CommFramework_Body_Template_RV.png","width":1024,"height":640,"mobiledx":0,"mobiledy":0}],"shapemaskId":"","xPos":0,"yPos":0,"tabIndex":0,"tabEnabled":true,"xOffset":0,"yOffset":0,"rotateXPos":512,"rotateYPos":320,"scaleX":100,"scaleY":100,"alpha":100,"depth":1,"scrolling":false,"shuffleLock":false,"data":{"hotlinkId":"","accState":0,"vectorData":{"left":0,"top":0,"right":1024,"bottom":640,"altText":"CommFramework_Body_Template_RV.png","pngfb":false,"pr":{"l":"Lib","i":0}},"html5data":{"xPos":0,"yPos":0,"width":1024,"height":640,"strokewidth":0}},"width":1024,"height":640,"resume":false,"useHandCursor":true,"id":"5gwZ2bQbGVK"},{"kind":"vectorshape","rotation":0,"accType":"image","cliptobounds":false,"defaultAction":"","imagelib":[{"kind":"imagedata","assetId":1,"id":"01","url":"story_content/5hUzZTcnKKE_DX238_DY238.swf","type":"normal","altText":"New_Logo.png","width":238,"height":91,"mobiledx":0,"mobiledy":0}],"shapemaskId":"","xPos":881,"yPos":574,"tabIndex":7,"tabEnabled":true,"xOffset":0,"yOffset":0,"rotateXPos":59.5,"rotateYPos":22.5,"scaleX":100,"scaleY":100,"alpha":100,"depth":2,"scrolling":false,"shuffleLock":false,"data":{"hotlinkId":"","accState":0,"vectorData":{"left":0,"top":0,"right":119,"bottom":45,"altText":"New_Logo.png","pngfb":false,"pr":{"l":"Lib","i":1}},"html5data":{"xPos":0,"yPos":0,"width":119,"height":45,"strokewidth":0}},"width":119,"height":45,"resume":false,"useHandCursor":true,"id":"5Wugo1FxNeu"},{"kind":"vectorshape","rotation":0,"accType":"text","cliptobounds":false,"defaultAction":"","textLib":[{"kind":"textdata","uniqueId":"6Kkn4095ACI_-877613444","id":"01","linkId":"txt__default_6Kkn4095ACI","type":"vectortext","xPos":0,"yPos":0,"xAccOffset":0,"yAccOffset":0,"width":0,"height":0,"shadowIndex":-1,"scrollOverflow":false,"vectortext":{"left":0,"top":0,"right":734,"bottom":63,"pngfb":false,"pr":{"l":"Lib","i":199}}}],"shapemaskId":"","xPos":38,"yPos":30,"tabIndex":1,"tabEnabled":true,"xOffset":0,"yOffset":0,"rotateXPos":371,"rotateYPos":33.5,"scaleX":100,"scaleY":100,"alpha":100,"depth":3,"scrolling":true,"shuffleLock":false,"data":{"hotlinkId":"","accState":0,"vectorData":{"left":0,"top":0,"right":742,"bottom":67,"altText":"Leaders Are Also Part of the Team","pngfb":false,"pr":{"l":"Lib","i":198}},"html5data":{"xPos":0,"yPos":0,"width":742,"height":67,"strokewidth":0}},"width":742,"height":67,"resume":false,"useHandCursor":true,"id":"6Kkn4095ACI"},{"kind":"vectorshape","rotation":0,"accType":"text","cliptobounds":false,"defaultAction":"","textLib":[{"kind":"textdata","uniqueId":"6VMXhnSaTCM_-129277183","id":"01","linkId":"txt__default_6VMXhnSaTCM","type":"vectortext","xPos":0,"yPos":0,"xAccOffset":0,"yAccOffset":0,"width":0,"height":0,"shadowIndex":-1,"scrollOverflow":false,"vectortext":{"left":0,"top":0,"right":638,"bottom":28,"pngfb":false,"pr":{"l":"Lib","i":201}}}],"shapemaskId":"","xPos":61,"yPos":390,"tabIndex":5,"tabEnabled":true,"xOffset":0,"yOffset":0,"rotateXPos":401.5,"rotateYPos":16,"scaleX":100,"scaleY":100,"alpha":100,"depth":4,"scrolling":true,"shuffleLock":false,"data":{"hotlinkId":"","accState":0,"vectorData":{"left":0,"top":0,"right":803,"bottom":32,"altText":"The leader must create a “shared mental model” with the team so:","pngfb":false,"pr":{"l":"Lib","i":200}},"html5data":{"xPos":0,"yPos":0,"width":803,"height":32,"strokewidth":0}},"animations":[{"kind":"animation","id":"Entrance","duration":750,"hidetextatstart":true,"animateshapewithtext":false,"tweens":[{"kind":"tween","time":0,"duration":750,"alpha":{"path":[{"kind":"segment","start":"0","dstart":"0","end":"100","dend":"0"}],"duration":750,"easing":"linear","easingdir":"easein"}}]}],"width":803,"height":32,"resume":false,"useHandCursor":true,"id":"6VMXhnSaTCM"},{"kind":"vectorshape","rotation":0,"accType":"text","cliptobounds":false,"defaultAction":"","textLib":[{"kind":"textdata","uniqueId":"6k4tcpuWpGX_1811098961","id":"01","linkId":"txt__default_6k4tcpuWpGX","type":"vectortext","xPos":0,"yPos":0,"xAccOffset":0,"yAccOffset":0,"width":0,"height":0,"shadowIndex":-1,"scrollOverflow":false,"vectortext":{"left":0,"top":0,"right":604,"bottom":172,"pngfb":false,"pr":{"l":"Lib","i":203}}}],"shapemaskId":"","xPos":61,"yPos":426,"tabIndex":6,"tabEnabled":true,"xOffset":0,"yOffset":0,"rotateXPos":307.5,"rotateYPos":88,"scaleX":100,"scaleY":100,"alpha":100,"depth":5,"scrolling":true,"shuffleLock":false,"data":{"hotlinkId":"","accState":0,"vectorData":{"left":0,"top":0,"right":615,"bottom":176,"altText":"Patient care is provided as a team\\nTeam members have a common understanding of where each team member is exerting his or her efforts (which tasks he or she is completing)\\nEach team member is knowledgeable about what is happening and therefore, more able to predict and verify the next actions","pngfb":false,"pr":{"l":"Lib","i":202}},"html5data":{"xPos":0,"yPos":0,"width":615,"height":176,"strokewidth":0}},"animations":[{"kind":"animation","id":"Entrance","duration":750,"hidetextatstart":true,"animateshapewithtext":false,"tweens":[{"kind":"tween","time":0,"duration":750,"alpha":{"path":[{"kind":"segment","start":"0","dstart":"0","end":"100","dend":"0"}],"duration":750,"easing":"linear","easingdir":"easein"}}]}],"width":615,"height":176,"resume":false,"useHandCursor":true,"id":"6k4tcpuWpGX"},{"kind":"vectorshape","rotation":0,"accType":"text","cliptobounds":false,"defaultAction":"","textLib":[{"kind":"textdata","uniqueId":"5gS4XX9srhe_985504604","id":"01","linkId":"txt__default_5gS4XX9srhe","type":"vectortext","xPos":0,"yPos":0,"xAccOffset":0,"yAccOffset":0,"width":0,"height":0,"shadowIndex":-1,"scrollOverflow":false,"vectortext":{"left":0,"top":0,"right":826,"bottom":100,"pngfb":false,"pr":{"l":"Lib","i":205}}}],"shapemaskId":"","xPos":61,"yPos":127,"tabIndex":2,"tabEnabled":true,"xOffset":0,"yOffset":0,"rotateXPos":420,"rotateYPos":52,"scaleX":100,"scaleY":100,"alpha":100,"depth":6,"scrolling":true,"shuffleLock":false,"data":{"hotlinkId":"","accState":0,"vectorData":{"left":0,"top":0,"right":840,"bottom":104,"altText":"It is important to realize that anyone can be the team leader! The leadership role may transition from one team member to another, even during a trauma situation. If something happens to your patient, you are the immediate team leader. \\rThe team leader must:","pngfb":false,"pr":{"l":"Lib","i":204}},"html5data":{"xPos":0,"yPos":0,"width":840,"height":104,"strokewidth":0}},"animations":[{"kind":"animation","id":"Entrance","duration":750,"hidetextatstart":true,"animateshapewithtext":false,"tweens":[{"kind":"tween","time":0,"duration":750,"alpha":{"path":[{"kind":"segment","start":"0","dstart":"0","end":"100","dend":"0"}],"duration":750,"easing":"linear","easingdir":"easein"}}]}],"width":840,"height":104,"resume":false,"useHandCursor":true,"id":"5gS4XX9srhe"},{"kind":"vectorshape","rotation":0,"accType":"text","cliptobounds":false,"defaultAction":"","textLib":[{"kind":"textdata","uniqueId":"5WxnutsUc6f_-624287988","id":"01","linkId":"txt__default_5WxnutsUc6f","type":"vectortext","xPos":0,"yPos":0,"xAccOffset":0,"yAccOffset":0,"width":0,"height":0,"shadowIndex":-1,"scrollOverflow":false,"vectortext":{"left":0,"top":0,"right":649,"bottom":148,"pngfb":false,"pr":{"l":"Lib","i":207}}}],"shapemaskId":"","xPos":61,"yPos":231,"tabIndex":4,"tabEnabled":true,"xOffset":0,"yOffset":0,"rotateXPos":332,"rotateYPos":76,"scaleX":100,"scaleY":100,"alpha":100,"depth":7,"scrolling":true,"shuffleLock":false,"data":{"hotlinkId":"","accState":0,"vectorData":{"left":0,"top":0,"right":664,"bottom":152,"altText":"Consider options of what could happen next\\nConsider who will be assigned to which task\\nClearly and concisely communicate to the rest of the team\\nCreate a “shared mental model” for the team\\nBe prepared to pass his or her leadership role to another team member.","pngfb":false,"pr":{"l":"Lib","i":206}},"html5data":{"xPos":0,"yPos":0,"width":664,"height":152,"strokewidth":0}},"animations":[{"kind":"animation","id":"Entrance","duration":750,"hidetextatstart":true,"animateshapewithtext":false,"tweens":[{"kind":"tween","time":0,"duration":750,"alpha":{"path":[{"kind":"segment","start":"0","dstart":"0","end":"100","dend":"0"}],"duration":750,"easing":"linear","easingdir":"easein"}}]}],"width":664,"height":152,"resume":false,"useHandCursor":true,"id":"5WxnutsUc6f"},{"kind":"vectorshape","rotation":0,"accType":"image","cliptobounds":false,"defaultAction":"","imagelib":[{"kind":"imagedata","assetId":36,"id":"01","url":"story_content/61YWDXMgQ9s_P_0_33_577_764_DX706_DY706.swf","type":"normal","altText":"Depositphotos_7704332_s.jpg","width":577,"height":764,"mobiledx":0,"mobiledy":0}],"shapemaskId":"","xPos":745,"yPos":222,"tabIndex":3,"tabEnabled":true,"xOffset":0,"yOffset":0,"rotateXPos":118,"rotateYPos":156,"scaleX":100,"scaleY":100,"alpha":100,"depth":8,"scrolling":true,"shuffleLock":false,"data":{"hotlinkId":"","accState":0,"vectorData":{"left":-2,"top":-2,"right":238,"bottom":314,"altText":"Depositphotos_7704332_s.jpg","pngfb":false,"pr":{"l":"Lib","i":208}},"html5data":{"xPos":0,"yPos":0,"width":236,"height":312,"strokewidth":2}},"width":236,"height":312,"resume":false,"useHandCursor":true,"id":"5puHLKMLmaW"}],"startTime":-1,"elapsedTimeMode":"normal","useHandCursor":false,"resume":false,"kind":"slidelayer","isBaseLayer":true}]}');
