# Supplementary material for: Code Response Training: Improving Interprofessional Communication
Source: MedEdPORTAL. 2021 May 19;17:11155. doi: 10.15766/mep_2374-8265.11155 (PMC8131416; doi:10.15766/mep_2374-8265.11155)
Supplement: Supplementary file 1 — Module 1 Patient Safety Fundamentals folderModule 2 Communication and Teamwork folderModule 3 Pulling It Together folderModule Instructions.docxFacilitators Guide.docxSimulation Case 1.docxSimulation Case 2.docxEquipment Checklist.docxObserver Checklist.docxDebriefing Guide.docxPostcourse Evaluation.docxShort-Term Follow-Up Activity.docxLong-Term Follow-Up Activity.docx [file mep_2374-8265.11155-s001.zip › B. Module 2 Communication and Teamwork/html5/data/js/5lyWyeFtxXx.js]

window.globalProvideData('slide', '{"title":"Callout","trackViews":true,"showMenuResultIcon":false,"viewGroupId":"","historyGroupId":"","videoZoom":"","scrolling":false,"transition":"appear","transDuration":0,"transDir":1,"wipeTrans":false,"slideLock":false,"navIndex":-1,"globalAudioId":"","thumbnailid":"","slideNumberInScene":5,"includeInSlideCounts":true,"presenterRef":{"id":"none"},"showAnimationId":"","lmsId":"Slide5","width":1024,"height":640,"resume":false,"background":{"type":"fill","fill":{"type":"linear","rotation":90,"colors":[{"kind":"color","rgb":"0xFFFFFF","alpha":100,"stop":0}]}},"id":"5lyWyeFtxXx","actionGroups":{"ActGrpOnNextButtonClick":{"kind":"actiongroup","actions":[{"kind":"gotoplay","window":"_current","wndtype":"normal","objRef":{"type":"string","value":"_player.5onZNJaPQYO.6rYjoMWQose"}}]},"ActGrpOnPrevButtonClick":{"kind":"actiongroup","actions":[{"kind":"history_prev"}]},"NavigationRestrictionNextSlide_5lyWyeFtxXx":{"kind":"actiongroup","actions":[{"kind":"exe_actiongroup","id":"ActGrpOnNextButtonClick"}]},"NavigationRestrictionPreviousSlide_5lyWyeFtxXx":{"kind":"actiongroup","actions":[{"kind":"exe_actiongroup","id":"ActGrpOnPrevButtonClick"}]}},"events":[{"kind":"onbeforeslidein","actions":[{"kind":"if_action","condition":{"statement":{"kind":"compare","operator":"eq","valuea":"$WindowId","typea":"property","valueb":"_frame","typeb":"string"}},"thenActions":[{"kind":"set_frame_layout","name":"pxabnsnfns10111000101"}],"elseActions":[{"kind":"set_window_control_layout","name":"pxabnsnfns10111000101"}]}]},{"kind":"onnextslide","actions":[{"kind":"exe_actiongroup","id":"NavigationRestrictionNextSlide_5lyWyeFtxXx"}]},{"kind":"onprevslide","actions":[{"kind":"exe_actiongroup","id":"NavigationRestrictionPreviousSlide_5lyWyeFtxXx"}]},{"kind":"ontransitionin","actions":[{"kind":"if_action","condition":{"statement":{"kind":"and","statements":[{"kind":"compare","operator":"eq","valuea":"_player.#TimelineCompleted_5lyWyeFtxXx","typea":"var","valueb":false,"typeb":"boolean"}]}},"thenActions":[{"kind":"enable_window_control","name":"next","enable":false},{"kind":"enable_window_control","name":"swiperight","enable":false}]},{"kind":"adjustvar","variable":"_player.LastSlideViewed_5emeoMPBWLy","operator":"set","value":{"type":"string","value":"_player."}},{"kind":"adjustvar","variable":"_player.LastSlideViewed_5emeoMPBWLy","operator":"add","value":{"type":"property","value":"$AbsoluteId"}}]},{"kind":"ontimelinecomplete","actions":[{"kind":"adjustvar","variable":"_player.TimelineCompleted_5lyWyeFtxXx","operator":"set","value":{"type":"boolean","value":true}},{"kind":"enable_window_control","name":"next","enable":true},{"kind":"enable_window_control","name":"swiperight","enable":true}]}],"slideLayers":[{"audiolib":[{"kind":"audio","assetId":13,"id":"5r3iCv1FoLU"}],"enableSeek":true,"enableReplay":true,"timeline":{"duration":29083,"events":[{"kind":"ontimelinetick","time":0,"actions":[{"kind":"media_seek","position":0,"objRef":{"type":"string","value":"5r3iCv1FoLU"}},{"kind":"media_play","objRef":{"type":"string","value":"5r3iCv1FoLU"}},{"kind":"set_volume","volume":75,"objRef":{"type":"string","value":"5r3iCv1FoLU"}},{"kind":"show","transition":"appear","objRef":{"type":"string","value":"6cN6feiFiPt"}},{"kind":"show","transition":"appear","objRef":{"type":"string","value":"5gqFNx7XAjd"}},{"kind":"show","transition":"appear","objRef":{"type":"string","value":"5gwZ2bQbGVK"}},{"kind":"show","transition":"appear","objRef":{"type":"string","value":"5Wugo1FxNeu"}}]},{"kind":"ontimelinetick","time":5021,"actions":[{"kind":"show","transition":"custom","animationId":"Entrance","reverse":false,"objRef":{"type":"string","value":"5ckdlv9GBC3"}},{"kind":"show","transition":"custom","animationId":"Entrance","reverse":false,"objRef":{"type":"string","value":"6ewD1olCCEd"}}]},{"kind":"ontimelinetick","time":13750,"actions":[{"kind":"show","transition":"appear","objRef":{"type":"string","value":"6kssEiIsd1t"}},{"kind":"show","transition":"appear","objRef":{"type":"string","value":"6kssEiIsd1t.6fAOqWM6gX9"}},{"kind":"show","transition":"appear","objRef":{"type":"string","value":"6kssEiIsd1t.5nnecaZaMra"}}]},{"kind":"ontimelinetick","time":17583,"actions":[{"kind":"show","transition":"custom","animationId":"Entrance","reverse":false,"objRef":{"type":"string","value":"6oVMN1Dvhb6"}}]},{"kind":"ontimelinetick","time":21042,"actions":[{"kind":"show","transition":"custom","animationId":"Entrance","reverse":false,"objRef":{"type":"string","value":"6n6ue4uJXIN"}}]}]},"objects":[{"kind":"vectorshape","rotation":0,"accType":"image","cliptobounds":false,"defaultAction":"","imagelib":[{"kind":"imagedata","assetId":0,"id":"01","url":"story_content/6Gp8HH1sTgk_DX2048_DY2048.swf","type":"normal","altText":"CommFramework_Body_Template_RV.png","width":1024,"height":640,"mobiledx":0,"mobiledy":0}],"shapemaskId":"","xPos":0,"yPos":0,"tabIndex":0,"tabEnabled":true,"xOffset":0,"yOffset":0,"rotateXPos":512,"rotateYPos":320,"scaleX":100,"scaleY":100,"alpha":100,"depth":1,"scrolling":false,"shuffleLock":false,"data":{"hotlinkId":"","accState":0,"vectorData":{"left":0,"top":0,"right":1024,"bottom":640,"altText":"CommFramework_Body_Template_RV.png","pngfb":false,"pr":{"l":"Lib","i":0}},"html5data":{"xPos":0,"yPos":0,"width":1024,"height":640,"strokewidth":0}},"width":1024,"height":640,"resume":false,"useHandCursor":true,"id":"5gwZ2bQbGVK"},{"kind":"vectorshape","rotation":0,"accType":"image","cliptobounds":false,"defaultAction":"","imagelib":[{"kind":"imagedata","assetId":1,"id":"01","url":"story_content/5hUzZTcnKKE_DX238_DY238.swf","type":"normal","altText":"New_Logo.png","width":238,"height":91,"mobiledx":0,"mobiledy":0}],"shapemaskId":"","xPos":881,"yPos":574,"tabIndex":7,"tabEnabled":true,"xOffset":0,"yOffset":0,"rotateXPos":59.5,"rotateYPos":22.5,"scaleX":100,"scaleY":100,"alpha":100,"depth":2,"scrolling":false,"shuffleLock":false,"data":{"hotlinkId":"","accState":0,"vectorData":{"left":0,"top":0,"right":119,"bottom":45,"altText":"New_Logo.png","pngfb":false,"pr":{"l":"Lib","i":1}},"html5data":{"xPos":0,"yPos":0,"width":119,"height":45,"strokewidth":0}},"width":119,"height":45,"resume":false,"useHandCursor":true,"id":"5Wugo1FxNeu"},{"kind":"vectorshape","rotation":0,"accType":"text","cliptobounds":false,"defaultAction":"","textLib":[{"kind":"textdata","uniqueId":"6cN6feiFiPt_-473993098","id":"01","linkId":"txt__default_6cN6feiFiPt","type":"vectortext","xPos":0,"yPos":0,"xAccOffset":0,"yAccOffset":0,"width":0,"height":0,"shadowIndex":-1,"scrollOverflow":false,"vectortext":{"left":0,"top":0,"right":172,"bottom":63,"pngfb":false,"pr":{"l":"Lib","i":29}}}],"shapemaskId":"","xPos":45,"yPos":34,"tabIndex":1,"tabEnabled":true,"xOffset":0,"yOffset":0,"rotateXPos":90,"rotateYPos":33.5,"scaleX":100,"scaleY":100,"alpha":100,"depth":3,"scrolling":true,"shuffleLock":false,"data":{"hotlinkId":"","accState":0,"vectorData":{"left":0,"top":0,"right":180,"bottom":67,"altText":"Callout ","pngfb":false,"pr":{"l":"Lib","i":28}},"html5data":{"xPos":0,"yPos":0,"width":180,"height":67,"strokewidth":0}},"width":180,"height":67,"resume":false,"useHandCursor":true,"id":"6cN6feiFiPt"},{"kind":"vectorshape","rotation":0,"accType":"text","cliptobounds":false,"defaultAction":"","shapemaskId":"","xPos":46,"yPos":142,"tabIndex":5,"tabEnabled":true,"xOffset":0,"yOffset":0,"rotateXPos":200.5,"rotateYPos":196.5,"scaleX":100,"scaleY":100,"alpha":100,"depth":4,"scrolling":true,"shuffleLock":false,"data":{"hotlinkId":"","accState":0,"vectorData":{"left":0,"top":0,"right":401,"bottom":393,"altText":"Team member alerts the team when a  procedural step is completed.\\nSpeak clearly and loudly. \\nHelps others on the team maintain situational awareness and the same shared mental model of the event.","pngfb":false,"pr":{"l":"Lib","i":30}},"html5data":{"xPos":0,"yPos":0,"width":401,"height":393,"strokewidth":0}},"animations":[{"kind":"animation","id":"Entrance","duration":750,"hidetextatstart":true,"animateshapewithtext":false,"tweens":[{"kind":"tween","time":0,"duration":750,"mask":{"type":"wipe","settings":[{"kind":"setting","name":"direction","value":"fromleft"}],"duration":750,"easing":"linear","easingdir":"easeinout"}}]}],"width":401,"height":393,"resume":false,"useHandCursor":true,"id":"5ckdlv9GBC3"},{"kind":"vectorshape","rotation":0,"accType":"text","cliptobounds":false,"defaultAction":"","textLib":[{"kind":"textdata","uniqueId":"txt_6n6ue4uJXIN","id":"01","linkId":"txt_6n6ue4uJXIN","type":"vectortext","xPos":0,"yPos":0,"xAccOffset":0,"yAccOffset":0,"width":0,"height":0,"shadowIndex":-1,"scrollOverflow":false,"vectortext":{"left":0,"top":0,"right":376,"bottom":346,"pngfb":false,"pr":{"l":"Lib","i":31}}}],"shapemaskId":"","xPos":46,"yPos":142,"tabIndex":8,"tabEnabled":false,"xOffset":0,"yOffset":0,"rotateXPos":200.5,"rotateYPos":196.5,"scaleX":100,"scaleY":100,"alpha":100,"depth":5,"scrolling":true,"shuffleLock":false,"data":{"hotlinkId":"","accState":0,"vectorData":{"left":0,"top":0,"right":376,"bottom":346,"altText":"Helps others on the team maintain situational awareness and the same shared mental model of the event.","pngfb":false,"pr":{"l":"Lib","i":5}},"html5data":{"xPos":0,"yPos":0,"width":376,"height":346,"strokewidth":0}},"animations":[{"kind":"animation","id":"Entrance","duration":750,"hidetextatstart":true,"animateshapewithtext":false,"tweens":[{"kind":"tween","time":0,"duration":750,"mask":{"type":"wipe","settings":[{"kind":"setting","name":"direction","value":"fromleft"}],"duration":750,"easing":"linear","easingdir":"easeinout"}}]}],"width":401,"height":393,"resume":false,"useHandCursor":true,"id":"6n6ue4uJXIN"},{"kind":"vectorshape","rotation":0,"accType":"text","cliptobounds":false,"defaultAction":"","textLib":[{"kind":"textdata","uniqueId":"txt_6oVMN1Dvhb6","id":"01","linkId":"txt_6oVMN1Dvhb6","type":"vectortext","xPos":0,"yPos":0,"xAccOffset":0,"yAccOffset":0,"width":0,"height":0,"shadowIndex":-1,"scrollOverflow":false,"vectortext":{"left":0,"top":0,"right":368,"bottom":154,"pngfb":false,"pr":{"l":"Lib","i":32}}}],"shapemaskId":"","xPos":46,"yPos":142,"tabIndex":9,"tabEnabled":false,"xOffset":0,"yOffset":0,"rotateXPos":200.5,"rotateYPos":196.5,"scaleX":100,"scaleY":100,"alpha":100,"depth":6,"scrolling":true,"shuffleLock":false,"data":{"hotlinkId":"","accState":0,"vectorData":{"left":0,"top":0,"right":368,"bottom":154,"altText":"Speak clearly and loudly.","pngfb":false,"pr":{"l":"Lib","i":5}},"html5data":{"xPos":0,"yPos":0,"width":368,"height":154,"strokewidth":0}},"animations":[{"kind":"animation","id":"Entrance","duration":750,"hidetextatstart":true,"animateshapewithtext":false,"tweens":[{"kind":"tween","time":0,"duration":750,"mask":{"type":"wipe","settings":[{"kind":"setting","name":"direction","value":"fromleft"}],"duration":750,"easing":"linear","easingdir":"easeinout"}}]}],"width":401,"height":393,"resume":false,"useHandCursor":true,"id":"6oVMN1Dvhb6"},{"kind":"vectorshape","rotation":0,"accType":"text","cliptobounds":false,"defaultAction":"","textLib":[{"kind":"textdata","uniqueId":"txt_6ewD1olCCEd","id":"01","linkId":"txt_6ewD1olCCEd","type":"vectortext","xPos":0,"yPos":0,"xAccOffset":0,"yAccOffset":0,"width":0,"height":0,"shadowIndex":-1,"scrollOverflow":false,"vectortext":{"left":0,"top":0,"right":373,"bottom":100,"pngfb":false,"pr":{"l":"Lib","i":33}}}],"shapemaskId":"","xPos":46,"yPos":142,"tabIndex":10,"tabEnabled":false,"xOffset":0,"yOffset":0,"rotateXPos":200.5,"rotateYPos":196.5,"scaleX":100,"scaleY":100,"alpha":100,"depth":7,"scrolling":true,"shuffleLock":false,"data":{"hotlinkId":"","accState":0,"vectorData":{"left":0,"top":0,"right":373,"bottom":100,"altText":"Team member alerts the team when a  procedural step is completed.","pngfb":false,"pr":{"l":"Lib","i":5}},"html5data":{"xPos":0,"yPos":0,"width":373,"height":100,"strokewidth":0}},"animations":[{"kind":"animation","id":"Entrance","duration":750,"hidetextatstart":true,"animateshapewithtext":false,"tweens":[{"kind":"tween","time":0,"duration":750,"mask":{"type":"wipe","settings":[{"kind":"setting","name":"direction","value":"fromleft"}],"duration":750,"easing":"linear","easingdir":"easeinout"}}]}],"width":401,"height":393,"resume":false,"useHandCursor":true,"id":"6ewD1olCCEd"},{"kind":"objgroup","objects":[{"kind":"vectorshape","rotation":0,"accType":"text","cliptobounds":false,"defaultAction":"","shapemaskId":"","xPos":0,"yPos":0,"tabIndex":3,"tabEnabled":true,"xOffset":0,"yOffset":0,"rotateXPos":210,"rotateYPos":106.5,"scaleX":100,"scaleY":100,"alpha":100,"depth":1,"scrolling":true,"shuffleLock":false,"data":{"hotlinkId":"","accState":0,"vectorData":{"left":-2,"top":-2,"right":421,"bottom":257,"altText":"AutoShape 4","pngfb":false,"pr":{"l":"Lib","i":34}},"html5data":{"xPos":0,"yPos":0,"width":420,"height":257,"strokewidth":1}},"width":420,"height":213,"resume":false,"useHandCursor":true,"id":"6fAOqWM6gX9"},{"kind":"vectorshape","rotation":0,"accType":"text","cliptobounds":false,"defaultAction":"","textLib":[{"kind":"textdata","uniqueId":"5nnecaZaMra_-933147642","id":"01","linkId":"txt__default_5nnecaZaMra","type":"vectortext","xPos":0,"yPos":0,"xAccOffset":0,"yAccOffset":0,"width":0,"height":0,"shadowIndex":-1,"scrollOverflow":false,"vectortext":{"left":0,"top":0,"right":353,"bottom":175,"pngfb":false,"pr":{"l":"Lib","i":36}}}],"shapemaskId":"","xPos":26,"yPos":14,"tabIndex":4,"tabEnabled":true,"xOffset":0,"yOffset":0,"rotateXPos":184,"rotateYPos":89.5,"scaleX":100,"scaleY":100,"alpha":100,"depth":2,"scrolling":true,"shuffleLock":false,"data":{"hotlinkId":"","accState":0,"vectorData":{"left":0,"top":0,"right":368,"bottom":179,"altText":"IV is in!\\nEpinephrine was given.\\nI cannot get this IV.","pngfb":false,"pr":{"l":"Lib","i":35}},"html5data":{"xPos":0,"yPos":0,"width":368,"height":179,"strokewidth":0}},"width":368,"height":179,"resume":false,"useHandCursor":true,"id":"5nnecaZaMra"}],"accType":"text","altText":"Group 1","shapemaskId":"","xPos":540,"yPos":115,"tabIndex":2,"tabEnabled":true,"xOffset":0,"yOffset":0,"rotateXPos":210,"rotateYPos":106.5,"scaleX":100,"scaleY":100,"alpha":100,"rotation":0,"depth":8,"scrolling":true,"shuffleLock":false,"width":420,"height":213,"resume":false,"useHandCursor":true,"id":"6kssEiIsd1t"},{"kind":"vectorshape","rotation":0,"accType":"image","cliptobounds":false,"defaultAction":"","imagelib":[{"kind":"imagedata","assetId":12,"id":"01","url":"story_content/6oJpT0dNVQY_DX728_DY728.swf","type":"normal","altText":"talking-heads1.png","width":600,"height":400,"mobiledx":0,"mobiledy":0}],"shapemaskId":"","xPos":599,"yPos":336,"tabIndex":6,"tabEnabled":true,"xOffset":0,"yOffset":0,"rotateXPos":182,"rotateYPos":121,"scaleX":100,"scaleY":100,"alpha":100,"depth":9,"scrolling":true,"shuffleLock":false,"data":{"hotlinkId":"","accState":0,"vectorData":{"left":0,"top":0,"right":364,"bottom":242,"altText":"talking-heads1.png","pngfb":false,"pr":{"l":"Lib","i":16}},"html5data":{"xPos":0,"yPos":0,"width":364,"height":242,"strokewidth":0}},"width":364,"height":242,"resume":false,"useHandCursor":true,"id":"5gqFNx7XAjd"}],"startTime":-1,"elapsedTimeMode":"normal","useHandCursor":false,"resume":false,"kind":"slidelayer","isBaseLayer":true}]}');
