# Supplementary material for: Code Response Training: Improving Interprofessional Communication
Source: MedEdPORTAL. 2021 May 19;17:11155. doi: 10.15766/mep_2374-8265.11155 (PMC8131416; doi:10.15766/mep_2374-8265.11155)
Supplement: Supplementary file 1 — Module 1 Patient Safety Fundamentals folderModule 2 Communication and Teamwork folderModule 3 Pulling It Together folderModule Instructions.docxFacilitators Guide.docxSimulation Case 1.docxSimulation Case 2.docxEquipment Checklist.docxObserver Checklist.docxDebriefing Guide.docxPostcourse Evaluation.docxShort-Term Follow-Up Activity.docxLong-Term Follow-Up Activity.docx [file mep_2374-8265.11155-s001.zip › B. Module 2 Communication and Teamwork/html5/data/js/5ni7SiLBEiK.js]

window.globalProvideData('slide', '{"title":"STAR","trackViews":true,"showMenuResultIcon":false,"viewGroupId":"","historyGroupId":"","videoZoom":"","scrolling":false,"transition":"appear","transDuration":0,"transDir":1,"wipeTrans":false,"slideLock":false,"navIndex":-1,"globalAudioId":"","thumbnailid":"","slideNumberInScene":16,"includeInSlideCounts":true,"presenterRef":{"id":"none"},"showAnimationId":"","lmsId":"Slide16","width":1024,"height":640,"resume":false,"background":{"type":"fill","fill":{"type":"linear","rotation":90,"colors":[{"kind":"color","rgb":"0xFFFFFF","alpha":100,"stop":0}]}},"id":"5ni7SiLBEiK","actionGroups":{"ActGrpOnNextButtonClick":{"kind":"actiongroup","actions":[{"kind":"gotoplay","window":"_current","wndtype":"normal","objRef":{"type":"string","value":"_player.5onZNJaPQYO.5VmvgQpTcKj"}}]},"ActGrpOnPrevButtonClick":{"kind":"actiongroup","actions":[{"kind":"history_prev"}]},"NavigationRestrictionNextSlide_5ni7SiLBEiK":{"kind":"actiongroup","actions":[{"kind":"exe_actiongroup","id":"ActGrpOnNextButtonClick"}]},"NavigationRestrictionPreviousSlide_5ni7SiLBEiK":{"kind":"actiongroup","actions":[{"kind":"exe_actiongroup","id":"ActGrpOnPrevButtonClick"}]}},"events":[{"kind":"onbeforeslidein","actions":[{"kind":"if_action","condition":{"statement":{"kind":"compare","operator":"eq","valuea":"$WindowId","typea":"property","valueb":"_frame","typeb":"string"}},"thenActions":[{"kind":"set_frame_layout","name":"pxabnsnfns10111000101"}],"elseActions":[{"kind":"set_window_control_layout","name":"pxabnsnfns10111000101"}]}]},{"kind":"onnextslide","actions":[{"kind":"exe_actiongroup","id":"NavigationRestrictionNextSlide_5ni7SiLBEiK"}]},{"kind":"onprevslide","actions":[{"kind":"exe_actiongroup","id":"NavigationRestrictionPreviousSlide_5ni7SiLBEiK"}]},{"kind":"ontransitionin","actions":[{"kind":"if_action","condition":{"statement":{"kind":"and","statements":[{"kind":"compare","operator":"eq","valuea":"_player.#TimelineCompleted_5ni7SiLBEiK","typea":"var","valueb":false,"typeb":"boolean"}]}},"thenActions":[{"kind":"enable_window_control","name":"next","enable":false},{"kind":"enable_window_control","name":"swiperight","enable":false}]},{"kind":"adjustvar","variable":"_player.LastSlideViewed_5emeoMPBWLy","operator":"set","value":{"type":"string","value":"_player."}},{"kind":"adjustvar","variable":"_player.LastSlideViewed_5emeoMPBWLy","operator":"add","value":{"type":"property","value":"$AbsoluteId"}}]},{"kind":"ontimelinecomplete","actions":[{"kind":"adjustvar","variable":"_player.TimelineCompleted_5ni7SiLBEiK","operator":"set","value":{"type":"boolean","value":true}},{"kind":"enable_window_control","name":"next","enable":true},{"kind":"enable_window_control","name":"swiperight","enable":true}]}],"slideLayers":[{"audiolib":[{"kind":"audio","assetId":30,"id":"6VaXfChxmvz"}],"enableSeek":true,"enableReplay":true,"timeline":{"duration":25234,"events":[{"kind":"ontimelinetick","time":0,"actions":[{"kind":"media_seek","position":0,"objRef":{"type":"string","value":"6VaXfChxmvz"}},{"kind":"media_play","objRef":{"type":"string","value":"6VaXfChxmvz"}},{"kind":"set_volume","volume":75,"objRef":{"type":"string","value":"6VaXfChxmvz"}},{"kind":"show","transition":"appear","objRef":{"type":"string","value":"6jpuoy67pXc"}},{"kind":"show","transition":"appear","objRef":{"type":"string","value":"5hX01vJddli"}},{"kind":"show","transition":"custom","animationId":"Entrance","reverse":false,"objRef":{"type":"string","value":"6gXwbdgZzC9"}},{"kind":"show","transition":"appear","objRef":{"type":"string","value":"5gwZ2bQbGVK"}},{"kind":"show","transition":"appear","objRef":{"type":"string","value":"5Wugo1FxNeu"}}]},{"kind":"ontimelinetick","time":5000,"actions":[{"kind":"show","transition":"custom","animationId":"Entrance","reverse":false,"objRef":{"type":"string","value":"6oP6cfHTL2B"}}]},{"kind":"ontimelinetick","time":10000,"actions":[{"kind":"show","transition":"custom","animationId":"Entrance","reverse":false,"objRef":{"type":"string","value":"5VRhKkdxUdl"}}]},{"kind":"ontimelinetick","time":18000,"actions":[{"kind":"show","transition":"custom","animationId":"Entrance","reverse":false,"objRef":{"type":"string","value":"6FbfPtMPKYz"}}]},{"kind":"ontimelinetick","time":21000,"actions":[{"kind":"show","transition":"custom","animationId":"Entrance","reverse":false,"objRef":{"type":"string","value":"6VWBCwJYaad"}}]}]},"objects":[{"kind":"vectorshape","rotation":0,"accType":"image","cliptobounds":false,"defaultAction":"","imagelib":[{"kind":"imagedata","assetId":0,"id":"01","url":"story_content/6Gp8HH1sTgk_DX2048_DY2048.swf","type":"normal","altText":"CommFramework_Body_Template_RV.png","width":1024,"height":640,"mobiledx":0,"mobiledy":0}],"shapemaskId":"","xPos":0,"yPos":0,"tabIndex":0,"tabEnabled":true,"xOffset":0,"yOffset":0,"rotateXPos":512,"rotateYPos":320,"scaleX":100,"scaleY":100,"alpha":100,"depth":1,"scrolling":false,"shuffleLock":false,"data":{"hotlinkId":"","accState":0,"vectorData":{"left":0,"top":0,"right":1024,"bottom":640,"altText":"CommFramework_Body_Template_RV.png","pngfb":false,"pr":{"l":"Lib","i":0}},"html5data":{"xPos":0,"yPos":0,"width":1024,"height":640,"strokewidth":0}},"width":1024,"height":640,"resume":false,"useHandCursor":true,"id":"5gwZ2bQbGVK"},{"kind":"vectorshape","rotation":0,"accType":"image","cliptobounds":false,"defaultAction":"","imagelib":[{"kind":"imagedata","assetId":1,"id":"01","url":"story_content/5hUzZTcnKKE_DX238_DY238.swf","type":"normal","altText":"New_Logo.png","width":238,"height":91,"mobiledx":0,"mobiledy":0}],"shapemaskId":"","xPos":881,"yPos":574,"tabIndex":8,"tabEnabled":true,"xOffset":0,"yOffset":0,"rotateXPos":59.5,"rotateYPos":22.5,"scaleX":100,"scaleY":100,"alpha":100,"depth":2,"scrolling":false,"shuffleLock":false,"data":{"hotlinkId":"","accState":0,"vectorData":{"left":0,"top":0,"right":119,"bottom":45,"altText":"New_Logo.png","pngfb":false,"pr":{"l":"Lib","i":1}},"html5data":{"xPos":0,"yPos":0,"width":119,"height":45,"strokewidth":0}},"width":119,"height":45,"resume":false,"useHandCursor":true,"id":"5Wugo1FxNeu"},{"kind":"vectorshape","rotation":0,"accType":"text","cliptobounds":false,"defaultAction":"","textLib":[{"kind":"textdata","uniqueId":"6jpuoy67pXc_-1034874154","id":"01","linkId":"txt__default_6jpuoy67pXc","type":"vectortext","xPos":0,"yPos":0,"xAccOffset":0,"yAccOffset":0,"width":0,"height":0,"shadowIndex":-1,"scrollOverflow":false,"vectortext":{"left":0,"top":0,"right":127,"bottom":69,"pngfb":false,"pr":{"l":"Lib","i":155}}}],"shapemaskId":"","xPos":38,"yPos":25,"tabIndex":1,"tabEnabled":true,"xOffset":0,"yOffset":0,"rotateXPos":67.5,"rotateYPos":36.5,"scaleX":100,"scaleY":100,"alpha":100,"depth":3,"scrolling":true,"shuffleLock":false,"data":{"hotlinkId":"","accState":0,"vectorData":{"left":0,"top":0,"right":135,"bottom":73,"altText":"STAR","pngfb":false,"pr":{"l":"Lib","i":154}},"html5data":{"xPos":0,"yPos":0,"width":135,"height":73,"strokewidth":0}},"width":135,"height":73,"resume":false,"useHandCursor":true,"id":"6jpuoy67pXc"},{"kind":"vectorshape","rotation":0,"accType":"image","cliptobounds":false,"defaultAction":"","imagelib":[{"kind":"imagedata","assetId":29,"id":"01","url":"story_content/6LbB8bdiIGm_DX640_DY640.swf","type":"normal","altText":"male_doctor_by_question_mark_custom_15265.png","width":536,"height":640,"mobiledx":0,"mobiledy":0}],"shapemaskId":"","xPos":706,"yPos":216,"tabIndex":4,"tabEnabled":true,"xOffset":0,"yOffset":0,"rotateXPos":134,"rotateYPos":160,"scaleX":100,"scaleY":100,"alpha":100,"depth":4,"scrolling":true,"shuffleLock":false,"data":{"hotlinkId":"","accState":0,"vectorData":{"left":0,"top":0,"right":268,"bottom":320,"altText":"male_doctor_by_question_mark_custom_15265.png","pngfb":false,"pr":{"l":"Lib","i":156}},"html5data":{"xPos":0,"yPos":0,"width":268,"height":320,"strokewidth":0}},"width":268,"height":320,"resume":false,"useHandCursor":true,"id":"5hX01vJddli"},{"kind":"vectorshape","rotation":0,"accType":"text","cliptobounds":false,"defaultAction":"","textLib":[{"kind":"textdata","uniqueId":"6gXwbdgZzC9_294789126","id":"01","linkId":"txt__default_6gXwbdgZzC9","type":"vectortext","xPos":0,"yPos":0,"xAccOffset":0,"yAccOffset":0,"width":0,"height":0,"shadowIndex":-1,"scrollOverflow":false,"vectortext":{"left":0,"top":0,"right":454,"bottom":56,"pngfb":false,"pr":{"l":"Lib","i":158}}}],"shapemaskId":"","xPos":56,"yPos":114,"tabIndex":2,"tabEnabled":true,"xOffset":0,"yOffset":0,"rotateXPos":392,"rotateYPos":30.5,"scaleX":100,"scaleY":100,"alpha":100,"depth":5,"scrolling":true,"shuffleLock":false,"data":{"hotlinkId":"","accState":0,"vectorData":{"left":0,"top":0,"right":784,"bottom":61,"altText":"Stop , Think, Act, Review","pngfb":false,"pr":{"l":"Lib","i":157}},"html5data":{"xPos":0,"yPos":0,"width":784,"height":61,"strokewidth":0}},"animations":[{"kind":"animation","id":"Entrance","duration":750,"hidetextatstart":true,"animateshapewithtext":false,"tweens":[{"kind":"tween","time":0,"duration":750,"position":{"relativerotation":false,"relativestartpoint":false,"path":[{"kind":"segment","type":"line","anchora":{"x":"$RawXPos","y":"$RawYPos","dx":"-845","dy":"0"},"anchorb":{"x":"$RawXPos","y":"$RawYPos","dx":"0","dy":"0"}}],"duration":750,"easing":"cubic","easingdir":"easeout"}}]}],"width":784,"height":61,"resume":false,"useHandCursor":true,"id":"6gXwbdgZzC9"},{"kind":"vectorshape","rotation":0,"accType":"text","cliptobounds":false,"defaultAction":"","textLib":[{"kind":"textdata","uniqueId":"6oP6cfHTL2B_-2070703431","id":"01","linkId":"txt__default_6oP6cfHTL2B","type":"vectortext","xPos":0,"yPos":0,"xAccOffset":0,"yAccOffset":0,"width":0,"height":0,"shadowIndex":-1,"scrollOverflow":false,"vectortext":{"left":0,"top":0,"right":631,"bottom":77,"pngfb":false,"pr":{"l":"Lib","i":160}}}],"shapemaskId":"","xPos":48,"yPos":188,"tabIndex":3,"tabEnabled":true,"xOffset":0,"yOffset":0,"rotateXPos":320.5,"rotateYPos":40,"scaleX":100,"scaleY":100,"alpha":100,"depth":6,"scrolling":true,"shuffleLock":false,"data":{"hotlinkId":"","accState":0,"vectorData":{"left":0,"top":0,"right":641,"bottom":80,"altText":"Stop\\nPause to focus attention on the task at hand ","pngfb":false,"pr":{"l":"Lib","i":159}},"html5data":{"xPos":0,"yPos":0,"width":641,"height":80,"strokewidth":0}},"animations":[{"kind":"animation","id":"Entrance","duration":750,"hidetextatstart":true,"animateshapewithtext":false,"tweens":[{"kind":"tween","time":0,"duration":750,"mask":{"type":"wipe","settings":[{"kind":"setting","name":"direction","value":"fromleft"}],"duration":750,"easing":"linear","easingdir":"easeinout"}}]}],"width":641,"height":80,"resume":false,"useHandCursor":true,"id":"6oP6cfHTL2B"},{"kind":"vectorshape","rotation":0,"accType":"text","cliptobounds":false,"defaultAction":"","textLib":[{"kind":"textdata","uniqueId":"5VRhKkdxUdl_-1059594951","id":"01","linkId":"txt__default_5VRhKkdxUdl","type":"vectortext","xPos":0,"yPos":0,"xAccOffset":0,"yAccOffset":0,"width":0,"height":0,"shadowIndex":-1,"scrollOverflow":false,"vectortext":{"left":0,"top":0,"right":583,"bottom":163,"pngfb":false,"pr":{"l":"Lib","i":162}}}],"shapemaskId":"","xPos":48,"yPos":274,"tabIndex":5,"tabEnabled":true,"xOffset":0,"yOffset":0,"rotateXPos":296.5,"rotateYPos":83,"scaleX":100,"scaleY":100,"alpha":100,"depth":7,"scrolling":true,"shuffleLock":false,"data":{"hotlinkId":"","accState":0,"vectorData":{"left":0,"top":0,"right":593,"bottom":166,"altText":"Think\\nUnderstand WHAT is to be done \\r\\nPlan your actions \\n\\nDecide what to do if the unexpected occurs","pngfb":false,"pr":{"l":"Lib","i":161}},"html5data":{"xPos":0,"yPos":0,"width":593,"height":166,"strokewidth":0}},"animations":[{"kind":"animation","id":"Entrance","duration":750,"hidetextatstart":true,"animateshapewithtext":false,"tweens":[{"kind":"tween","time":0,"duration":750,"mask":{"type":"wipe","settings":[{"kind":"setting","name":"direction","value":"fromleft"}],"duration":750,"easing":"linear","easingdir":"easeinout"}}]}],"width":593,"height":166,"resume":false,"useHandCursor":true,"id":"5VRhKkdxUdl"},{"kind":"vectorshape","rotation":0,"accType":"text","cliptobounds":false,"defaultAction":"","textLib":[{"kind":"textdata","uniqueId":"6FbfPtMPKYz_645490501","id":"01","linkId":"txt__default_6FbfPtMPKYz","type":"vectortext","xPos":0,"yPos":0,"xAccOffset":0,"yAccOffset":0,"width":0,"height":0,"shadowIndex":-1,"scrollOverflow":false,"vectortext":{"left":0,"top":0,"right":372,"bottom":77,"pngfb":false,"pr":{"l":"Lib","i":164}}}],"shapemaskId":"","xPos":48,"yPos":444,"tabIndex":6,"tabEnabled":true,"xOffset":0,"yOffset":0,"rotateXPos":191,"rotateYPos":40,"scaleX":100,"scaleY":100,"alpha":100,"depth":8,"scrolling":true,"shuffleLock":false,"data":{"hotlinkId":"","accState":0,"vectorData":{"left":0,"top":0,"right":382,"bottom":80,"altText":"Act\\nCarry out the planned task","pngfb":false,"pr":{"l":"Lib","i":163}},"html5data":{"xPos":0,"yPos":0,"width":382,"height":80,"strokewidth":0}},"animations":[{"kind":"animation","id":"Entrance","duration":750,"hidetextatstart":true,"animateshapewithtext":false,"tweens":[{"kind":"tween","time":0,"duration":750,"mask":{"type":"wipe","settings":[{"kind":"setting","name":"direction","value":"fromleft"}],"duration":750,"easing":"linear","easingdir":"easeinout"}}]}],"width":382,"height":80,"resume":false,"useHandCursor":true,"id":"6FbfPtMPKYz"},{"kind":"vectorshape","rotation":0,"accType":"text","cliptobounds":false,"defaultAction":"","textLib":[{"kind":"textdata","uniqueId":"6VWBCwJYaad_-1061787070","id":"01","linkId":"txt__default_6VWBCwJYaad","type":"vectortext","xPos":0,"yPos":0,"xAccOffset":0,"yAccOffset":0,"width":0,"height":0,"shadowIndex":-1,"scrollOverflow":false,"vectortext":{"left":0,"top":0,"right":637,"bottom":77,"pngfb":false,"pr":{"l":"Lib","i":166}}}],"shapemaskId":"","xPos":48,"yPos":530,"tabIndex":7,"tabEnabled":true,"xOffset":0,"yOffset":0,"rotateXPos":323.5,"rotateYPos":40,"scaleX":100,"scaleY":100,"alpha":100,"depth":9,"scrolling":true,"shuffleLock":false,"data":{"hotlinkId":"","accState":0,"vectorData":{"left":0,"top":0,"right":647,"bottom":80,"altText":"Review\\nVerify that you get the expected/desired results","pngfb":false,"pr":{"l":"Lib","i":165}},"html5data":{"xPos":0,"yPos":0,"width":647,"height":80,"strokewidth":0}},"animations":[{"kind":"animation","id":"Entrance","duration":750,"hidetextatstart":true,"animateshapewithtext":false,"tweens":[{"kind":"tween","time":0,"duration":750,"mask":{"type":"wipe","settings":[{"kind":"setting","name":"direction","value":"fromleft"}],"duration":750,"easing":"linear","easingdir":"easeinout"}}]}],"width":647,"height":80,"resume":false,"useHandCursor":true,"id":"6VWBCwJYaad"}],"startTime":-1,"elapsedTimeMode":"normal","useHandCursor":false,"resume":false,"kind":"slidelayer","isBaseLayer":true}]}');
