# Supplementary material for: Code Response Training: Improving Interprofessional Communication
Source: MedEdPORTAL. 2021 May 19;17:11155. doi: 10.15766/mep_2374-8265.11155 (PMC8131416; doi:10.15766/mep_2374-8265.11155)
Supplement: Supplementary file 1 — Module 1 Patient Safety Fundamentals folderModule 2 Communication and Teamwork folderModule 3 Pulling It Together folderModule Instructions.docxFacilitators Guide.docxSimulation Case 1.docxSimulation Case 2.docxEquipment Checklist.docxObserver Checklist.docxDebriefing Guide.docxPostcourse Evaluation.docxShort-Term Follow-Up Activity.docxLong-Term Follow-Up Activity.docx [file mep_2374-8265.11155-s001.zip › B. Module 2 Communication and Teamwork/html5/data/js/61Kh1iZVk9v.js]

window.globalProvideData('slide', '{"title":"Clarifying Questions","trackViews":true,"showMenuResultIcon":false,"viewGroupId":"","historyGroupId":"","videoZoom":"","scrolling":false,"transition":"appear","transDuration":0,"transDir":1,"wipeTrans":false,"slideLock":false,"navIndex":-1,"globalAudioId":"","thumbnailid":"","slideNumberInScene":8,"includeInSlideCounts":true,"presenterRef":{"id":"none"},"showAnimationId":"","lmsId":"Slide8","width":1024,"height":640,"resume":false,"background":{"type":"fill","fill":{"type":"linear","rotation":90,"colors":[{"kind":"color","rgb":"0xFFFFFF","alpha":100,"stop":0}]}},"id":"61Kh1iZVk9v","actionGroups":{"ActGrpOnNextButtonClick":{"kind":"actiongroup","actions":[{"kind":"gotoplay","window":"_current","wndtype":"normal","objRef":{"type":"string","value":"_player.5onZNJaPQYO.6jRFooQ9KcU"}}]},"ActGrpOnPrevButtonClick":{"kind":"actiongroup","actions":[{"kind":"history_prev"}]},"NavigationRestrictionNextSlide_61Kh1iZVk9v":{"kind":"actiongroup","actions":[{"kind":"exe_actiongroup","id":"ActGrpOnNextButtonClick"}]},"NavigationRestrictionPreviousSlide_61Kh1iZVk9v":{"kind":"actiongroup","actions":[{"kind":"exe_actiongroup","id":"ActGrpOnPrevButtonClick"}]}},"events":[{"kind":"onbeforeslidein","actions":[{"kind":"if_action","condition":{"statement":{"kind":"compare","operator":"eq","valuea":"$WindowId","typea":"property","valueb":"_frame","typeb":"string"}},"thenActions":[{"kind":"set_frame_layout","name":"pxabnsnfns10111000101"}],"elseActions":[{"kind":"set_window_control_layout","name":"pxabnsnfns10111000101"}]}]},{"kind":"onnextslide","actions":[{"kind":"exe_actiongroup","id":"NavigationRestrictionNextSlide_61Kh1iZVk9v"}]},{"kind":"onprevslide","actions":[{"kind":"exe_actiongroup","id":"NavigationRestrictionPreviousSlide_61Kh1iZVk9v"}]},{"kind":"ontransitionin","actions":[{"kind":"if_action","condition":{"statement":{"kind":"and","statements":[{"kind":"compare","operator":"eq","valuea":"_player.#TimelineCompleted_61Kh1iZVk9v","typea":"var","valueb":false,"typeb":"boolean"}]}},"thenActions":[{"kind":"enable_window_control","name":"next","enable":false},{"kind":"enable_window_control","name":"swiperight","enable":false}]},{"kind":"adjustvar","variable":"_player.LastSlideViewed_5emeoMPBWLy","operator":"set","value":{"type":"string","value":"_player."}},{"kind":"adjustvar","variable":"_player.LastSlideViewed_5emeoMPBWLy","operator":"add","value":{"type":"property","value":"$AbsoluteId"}}]},{"kind":"ontimelinecomplete","actions":[{"kind":"adjustvar","variable":"_player.TimelineCompleted_61Kh1iZVk9v","operator":"set","value":{"type":"boolean","value":true}},{"kind":"enable_window_control","name":"next","enable":true},{"kind":"enable_window_control","name":"swiperight","enable":true}]}],"slideLayers":[{"audiolib":[{"kind":"audio","assetId":21,"id":"6eaa9liJefG"}],"enableSeek":true,"enableReplay":true,"timeline":{"duration":14733,"events":[{"kind":"ontimelinetick","time":0,"actions":[{"kind":"media_seek","position":0,"objRef":{"type":"string","value":"6eaa9liJefG"}},{"kind":"media_play","objRef":{"type":"string","value":"6eaa9liJefG"}},{"kind":"set_volume","volume":75,"objRef":{"type":"string","value":"6eaa9liJefG"}},{"kind":"show","transition":"appear","objRef":{"type":"string","value":"5tND2lWPbHc"}},{"kind":"show","transition":"appear","objRef":{"type":"string","value":"5htMSTb87v6"}},{"kind":"show","transition":"appear","objRef":{"type":"string","value":"5gwZ2bQbGVK"}},{"kind":"show","transition":"appear","objRef":{"type":"string","value":"5Wugo1FxNeu"}}]},{"kind":"ontimelinetick","time":4062,"actions":[{"kind":"show","transition":"custom","animationId":"Entrance","reverse":false,"objRef":{"type":"string","value":"6boH2Ts822x"}},{"kind":"show","transition":"custom","animationId":"Entrance","reverse":false,"objRef":{"type":"string","value":"6a7stXDctlO"}}]},{"kind":"ontimelinetick","time":7000,"actions":[{"kind":"show","transition":"custom","animationId":"Entrance","reverse":false,"objRef":{"type":"string","value":"6pY4QUODhIp"}}]},{"kind":"ontimelinetick","time":8000,"actions":[{"kind":"show","transition":"custom","animationId":"Entrance","reverse":false,"objRef":{"type":"string","value":"6RvbneNgh8N"}}]},{"kind":"ontimelinetick","time":9000,"actions":[{"kind":"show","transition":"custom","animationId":"Entrance","reverse":false,"objRef":{"type":"string","value":"6OtcYz7gFlz"}}]},{"kind":"ontimelinetick","time":10000,"actions":[{"kind":"show","transition":"custom","animationId":"Entrance","reverse":false,"objRef":{"type":"string","value":"5ci7Ube8Cvk"}}]},{"kind":"ontimelinetick","time":11000,"actions":[{"kind":"show","transition":"custom","animationId":"Entrance","reverse":false,"objRef":{"type":"string","value":"5nZ2EkP4OEh"}}]},{"kind":"ontimelinetick","time":12000,"actions":[{"kind":"show","transition":"custom","animationId":"Entrance","reverse":false,"objRef":{"type":"string","value":"6r6pctyIdM3"}}]}]},"objects":[{"kind":"vectorshape","rotation":0,"accType":"image","cliptobounds":false,"defaultAction":"","imagelib":[{"kind":"imagedata","assetId":0,"id":"01","url":"story_content/6Gp8HH1sTgk_DX2048_DY2048.swf","type":"normal","altText":"CommFramework_Body_Template_RV.png","width":1024,"height":640,"mobiledx":0,"mobiledy":0}],"shapemaskId":"","xPos":0,"yPos":0,"tabIndex":0,"tabEnabled":true,"xOffset":0,"yOffset":0,"rotateXPos":512,"rotateYPos":320,"scaleX":100,"scaleY":100,"alpha":100,"depth":1,"scrolling":false,"shuffleLock":false,"data":{"hotlinkId":"","accState":0,"vectorData":{"left":0,"top":0,"right":1024,"bottom":640,"altText":"CommFramework_Body_Template_RV.png","pngfb":false,"pr":{"l":"Lib","i":0}},"html5data":{"xPos":0,"yPos":0,"width":1024,"height":640,"strokewidth":0}},"width":1024,"height":640,"resume":false,"useHandCursor":true,"id":"5gwZ2bQbGVK"},{"kind":"vectorshape","rotation":0,"accType":"image","cliptobounds":false,"defaultAction":"","imagelib":[{"kind":"imagedata","assetId":1,"id":"01","url":"story_content/5hUzZTcnKKE_DX238_DY238.swf","type":"normal","altText":"New_Logo.png","width":238,"height":91,"mobiledx":0,"mobiledy":0}],"shapemaskId":"","xPos":881,"yPos":574,"tabIndex":4,"tabEnabled":true,"xOffset":0,"yOffset":0,"rotateXPos":59.5,"rotateYPos":22.5,"scaleX":100,"scaleY":100,"alpha":100,"depth":2,"scrolling":false,"shuffleLock":false,"data":{"hotlinkId":"","accState":0,"vectorData":{"left":0,"top":0,"right":119,"bottom":45,"altText":"New_Logo.png","pngfb":false,"pr":{"l":"Lib","i":1}},"html5data":{"xPos":0,"yPos":0,"width":119,"height":45,"strokewidth":0}},"width":119,"height":45,"resume":false,"useHandCursor":true,"id":"5Wugo1FxNeu"},{"kind":"vectorshape","rotation":0,"accType":"text","cliptobounds":false,"defaultAction":"","textLib":[{"kind":"textdata","uniqueId":"5tND2lWPbHc_159340796","id":"01","linkId":"txt__default_5tND2lWPbHc","type":"vectortext","xPos":0,"yPos":0,"xAccOffset":0,"yAccOffset":0,"width":0,"height":0,"shadowIndex":-1,"scrollOverflow":false,"vectortext":{"left":0,"top":0,"right":440,"bottom":63,"pngfb":false,"pr":{"l":"Lib","i":61}}}],"shapemaskId":"","xPos":38,"yPos":30,"tabIndex":1,"tabEnabled":true,"xOffset":0,"yOffset":0,"rotateXPos":224,"rotateYPos":33.5,"scaleX":100,"scaleY":100,"alpha":100,"depth":3,"scrolling":true,"shuffleLock":false,"data":{"hotlinkId":"","accState":0,"vectorData":{"left":0,"top":0,"right":448,"bottom":67,"altText":"Clarifying Questions","pngfb":false,"pr":{"l":"Lib","i":60}},"html5data":{"xPos":0,"yPos":0,"width":448,"height":67,"strokewidth":0}},"width":448,"height":67,"resume":false,"useHandCursor":true,"id":"5tND2lWPbHc"},{"kind":"vectorshape","rotation":0,"accType":"text","cliptobounds":false,"defaultAction":"","shapemaskId":"","xPos":53,"yPos":129,"tabIndex":2,"tabEnabled":true,"xOffset":0,"yOffset":0,"rotateXPos":280.5,"rotateYPos":227,"scaleX":100,"scaleY":100,"alpha":100,"depth":4,"scrolling":true,"shuffleLock":false,"data":{"hotlinkId":"","accState":0,"vectorData":{"left":0,"top":0,"right":561,"bottom":454,"altText":"Asking one or two clarifying questions reduces the chance of making an error by 2 ½ times.\\nClarifying questions should be phrased in a positive way and in manner that improves understanding.\\nCloses loop on communication.\\nNeed to confirm that what was said or heard is what was intended.\\n\\nUse clarifying questions when:\\nSender omits a required detail.\\nAn ambiguous statement is made.","pngfb":false,"pr":{"l":"Lib","i":62}},"html5data":{"xPos":0,"yPos":0,"width":561,"height":454,"strokewidth":0}},"animations":[{"kind":"animation","id":"Entrance","duration":750,"hidetextatstart":true,"animateshapewithtext":false,"tweens":[{"kind":"tween","time":0,"duration":750,"mask":{"type":"wipe","settings":[{"kind":"setting","name":"direction","value":"fromleft"}],"duration":750,"easing":"linear","easingdir":"easeinout"}}]}],"width":561,"height":454,"resume":false,"useHandCursor":true,"id":"6boH2Ts822x"},{"kind":"vectorshape","rotation":0,"accType":"text","cliptobounds":false,"defaultAction":"","textLib":[{"kind":"textdata","uniqueId":"txt_6r6pctyIdM3","id":"01","linkId":"txt_6r6pctyIdM3","type":"vectortext","xPos":0,"yPos":0,"xAccOffset":0,"yAccOffset":0,"width":0,"height":0,"shadowIndex":-1,"scrollOverflow":false,"vectortext":{"left":0,"top":0,"right":479,"bottom":451,"pngfb":false,"pr":{"l":"Lib","i":63}}}],"shapemaskId":"","xPos":53,"yPos":129,"tabIndex":5,"tabEnabled":false,"xOffset":0,"yOffset":0,"rotateXPos":280.5,"rotateYPos":227,"scaleX":100,"scaleY":100,"alpha":100,"depth":5,"scrolling":true,"shuffleLock":false,"data":{"hotlinkId":"","accState":0,"vectorData":{"left":0,"top":0,"right":479,"bottom":451,"altText":"An ambiguous statement is made.","pngfb":false,"pr":{"l":"Lib","i":5}},"html5data":{"xPos":0,"yPos":0,"width":479,"height":451,"strokewidth":0}},"animations":[{"kind":"animation","id":"Entrance","duration":750,"hidetextatstart":true,"animateshapewithtext":false,"tweens":[{"kind":"tween","time":0,"duration":750,"mask":{"type":"wipe","settings":[{"kind":"setting","name":"direction","value":"fromleft"}],"duration":750,"easing":"linear","easingdir":"easeinout"}}]}],"width":561,"height":454,"resume":false,"useHandCursor":true,"id":"6r6pctyIdM3"},{"kind":"vectorshape","rotation":0,"accType":"text","cliptobounds":false,"defaultAction":"","textLib":[{"kind":"textdata","uniqueId":"txt_5nZ2EkP4OEh","id":"01","linkId":"txt_5nZ2EkP4OEh","type":"vectortext","xPos":0,"yPos":0,"xAccOffset":0,"yAccOffset":0,"width":0,"height":0,"shadowIndex":-1,"scrollOverflow":false,"vectortext":{"left":0,"top":0,"right":442,"bottom":413,"pngfb":false,"pr":{"l":"Lib","i":64}}}],"shapemaskId":"","xPos":53,"yPos":129,"tabIndex":6,"tabEnabled":false,"xOffset":0,"yOffset":0,"rotateXPos":280.5,"rotateYPos":227,"scaleX":100,"scaleY":100,"alpha":100,"depth":6,"scrolling":true,"shuffleLock":false,"data":{"hotlinkId":"","accState":0,"vectorData":{"left":0,"top":0,"right":442,"bottom":413,"altText":"Sender omits a required detail.","pngfb":false,"pr":{"l":"Lib","i":5}},"html5data":{"xPos":0,"yPos":0,"width":442,"height":413,"strokewidth":0}},"animations":[{"kind":"animation","id":"Entrance","duration":750,"hidetextatstart":true,"animateshapewithtext":false,"tweens":[{"kind":"tween","time":0,"duration":750,"mask":{"type":"wipe","settings":[{"kind":"setting","name":"direction","value":"fromleft"}],"duration":750,"easing":"linear","easingdir":"easeinout"}}]}],"width":561,"height":454,"resume":false,"useHandCursor":true,"id":"5nZ2EkP4OEh"},{"kind":"vectorshape","rotation":0,"accType":"text","cliptobounds":false,"defaultAction":"","textLib":[{"kind":"textdata","uniqueId":"txt_5ci7Ube8Cvk","id":"01","linkId":"txt_5ci7Ube8Cvk","type":"vectortext","xPos":0,"yPos":0,"xAccOffset":0,"yAccOffset":0,"width":0,"height":0,"shadowIndex":-1,"scrollOverflow":false,"vectortext":{"left":0,"top":0,"right":362,"bottom":374,"pngfb":false,"pr":{"l":"Lib","i":65}}}],"shapemaskId":"","xPos":53,"yPos":129,"tabIndex":7,"tabEnabled":false,"xOffset":0,"yOffset":0,"rotateXPos":280.5,"rotateYPos":227,"scaleX":100,"scaleY":100,"alpha":100,"depth":7,"scrolling":true,"shuffleLock":false,"data":{"hotlinkId":"","accState":0,"vectorData":{"left":0,"top":0,"right":362,"bottom":374,"altText":"Use clarifying questions when:","pngfb":false,"pr":{"l":"Lib","i":5}},"html5data":{"xPos":0,"yPos":0,"width":362,"height":374,"strokewidth":0}},"animations":[{"kind":"animation","id":"Entrance","duration":750,"hidetextatstart":true,"animateshapewithtext":false,"tweens":[{"kind":"tween","time":0,"duration":750,"mask":{"type":"wipe","settings":[{"kind":"setting","name":"direction","value":"fromleft"}],"duration":750,"easing":"linear","easingdir":"easeinout"}}]}],"width":561,"height":454,"resume":false,"useHandCursor":true,"id":"5ci7Ube8Cvk"},{"kind":"vectorshape","rotation":0,"accType":"text","cliptobounds":false,"defaultAction":"","textLib":[{"kind":"textdata","uniqueId":"txt_6OtcYz7gFlz","id":"01","linkId":"txt_6OtcYz7gFlz","type":"vectortext","xPos":0,"yPos":0,"xAccOffset":0,"yAccOffset":0,"width":0,"height":0,"shadowIndex":-1,"scrollOverflow":false,"vectortext":{"left":0,"top":0,"right":513,"bottom":298,"pngfb":false,"pr":{"l":"Lib","i":66}}}],"shapemaskId":"","xPos":53,"yPos":129,"tabIndex":8,"tabEnabled":false,"xOffset":0,"yOffset":0,"rotateXPos":280.5,"rotateYPos":227,"scaleX":100,"scaleY":100,"alpha":100,"depth":8,"scrolling":true,"shuffleLock":false,"data":{"hotlinkId":"","accState":0,"vectorData":{"left":0,"top":0,"right":513,"bottom":298,"altText":"Need to confirm that what was said or heard is what was intended.","pngfb":false,"pr":{"l":"Lib","i":5}},"html5data":{"xPos":0,"yPos":0,"width":513,"height":298,"strokewidth":0}},"animations":[{"kind":"animation","id":"Entrance","duration":750,"hidetextatstart":true,"animateshapewithtext":false,"tweens":[{"kind":"tween","time":0,"duration":750,"mask":{"type":"wipe","settings":[{"kind":"setting","name":"direction","value":"fromleft"}],"duration":750,"easing":"linear","easingdir":"easeinout"}}]}],"width":561,"height":454,"resume":false,"useHandCursor":true,"id":"6OtcYz7gFlz"},{"kind":"vectorshape","rotation":0,"accType":"text","cliptobounds":false,"defaultAction":"","textLib":[{"kind":"textdata","uniqueId":"txt_6RvbneNgh8N","id":"01","linkId":"txt_6RvbneNgh8N","type":"vectortext","xPos":0,"yPos":0,"xAccOffset":0,"yAccOffset":0,"width":0,"height":0,"shadowIndex":-1,"scrollOverflow":false,"vectortext":{"left":0,"top":0,"right":416,"bottom":231,"pngfb":false,"pr":{"l":"Lib","i":67}}}],"shapemaskId":"","xPos":53,"yPos":129,"tabIndex":9,"tabEnabled":false,"xOffset":0,"yOffset":0,"rotateXPos":280.5,"rotateYPos":227,"scaleX":100,"scaleY":100,"alpha":100,"depth":9,"scrolling":true,"shuffleLock":false,"data":{"hotlinkId":"","accState":0,"vectorData":{"left":0,"top":0,"right":416,"bottom":231,"altText":"Closes loop on communication.","pngfb":false,"pr":{"l":"Lib","i":5}},"html5data":{"xPos":0,"yPos":0,"width":416,"height":231,"strokewidth":0}},"animations":[{"kind":"animation","id":"Entrance","duration":750,"hidetextatstart":true,"animateshapewithtext":false,"tweens":[{"kind":"tween","time":0,"duration":750,"mask":{"type":"wipe","settings":[{"kind":"setting","name":"direction","value":"fromleft"}],"duration":750,"easing":"linear","easingdir":"easeinout"}}]}],"width":561,"height":454,"resume":false,"useHandCursor":true,"id":"6RvbneNgh8N"},{"kind":"vectorshape","rotation":0,"accType":"text","cliptobounds":false,"defaultAction":"","textLib":[{"kind":"textdata","uniqueId":"txt_6pY4QUODhIp","id":"01","linkId":"txt_6pY4QUODhIp","type":"vectortext","xPos":0,"yPos":0,"xAccOffset":0,"yAccOffset":0,"width":0,"height":0,"shadowIndex":-1,"scrollOverflow":false,"vectortext":{"left":0,"top":0,"right":542,"bottom":192,"pngfb":false,"pr":{"l":"Lib","i":68}}}],"shapemaskId":"","xPos":53,"yPos":129,"tabIndex":10,"tabEnabled":false,"xOffset":0,"yOffset":0,"rotateXPos":280.5,"rotateYPos":227,"scaleX":100,"scaleY":100,"alpha":100,"depth":10,"scrolling":true,"shuffleLock":false,"data":{"hotlinkId":"","accState":0,"vectorData":{"left":0,"top":0,"right":542,"bottom":192,"altText":"Clarifying questions should be phrased in a positive way and in manner that improves understanding.","pngfb":false,"pr":{"l":"Lib","i":5}},"html5data":{"xPos":0,"yPos":0,"width":542,"height":192,"strokewidth":0}},"animations":[{"kind":"animation","id":"Entrance","duration":750,"hidetextatstart":true,"animateshapewithtext":false,"tweens":[{"kind":"tween","time":0,"duration":750,"mask":{"type":"wipe","settings":[{"kind":"setting","name":"direction","value":"fromleft"}],"duration":750,"easing":"linear","easingdir":"easeinout"}}]}],"width":561,"height":454,"resume":false,"useHandCursor":true,"id":"6pY4QUODhIp"},{"kind":"vectorshape","rotation":0,"accType":"text","cliptobounds":false,"defaultAction":"","textLib":[{"kind":"textdata","uniqueId":"txt_6a7stXDctlO","id":"01","linkId":"txt_6a7stXDctlO","type":"vectortext","xPos":0,"yPos":0,"xAccOffset":0,"yAccOffset":0,"width":0,"height":0,"shadowIndex":-1,"scrollOverflow":false,"vectortext":{"left":0,"top":0,"right":547,"bottom":94,"pngfb":false,"pr":{"l":"Lib","i":69}}}],"shapemaskId":"","xPos":53,"yPos":129,"tabIndex":11,"tabEnabled":false,"xOffset":0,"yOffset":0,"rotateXPos":280.5,"rotateYPos":227,"scaleX":100,"scaleY":100,"alpha":100,"depth":11,"scrolling":true,"shuffleLock":false,"data":{"hotlinkId":"","accState":0,"vectorData":{"left":0,"top":0,"right":547,"bottom":94,"altText":"Asking one or two clarifying questions reduces the chance of making an error by 2 ½ times.","pngfb":false,"pr":{"l":"Lib","i":5}},"html5data":{"xPos":0,"yPos":0,"width":547,"height":94,"strokewidth":0}},"animations":[{"kind":"animation","id":"Entrance","duration":750,"hidetextatstart":true,"animateshapewithtext":false,"tweens":[{"kind":"tween","time":0,"duration":750,"mask":{"type":"wipe","settings":[{"kind":"setting","name":"direction","value":"fromleft"}],"duration":750,"easing":"linear","easingdir":"easeinout"}}]}],"width":561,"height":454,"resume":false,"useHandCursor":true,"id":"6a7stXDctlO"},{"kind":"vectorshape","rotation":0,"accType":"image","cliptobounds":false,"defaultAction":"","imagelib":[{"kind":"imagedata","assetId":20,"id":"01","url":"story_content/5oNngUR5jFp_DX1070_DY1070.swf","type":"normal","altText":"question_mark_card_pile_800_clr_18603.png","width":800,"height":625,"mobiledx":0,"mobiledy":0}],"shapemaskId":"","xPos":512,"yPos":167,"tabIndex":3,"tabEnabled":true,"xOffset":0,"yOffset":0,"rotateXPos":267.5,"rotateYPos":209,"scaleX":100,"scaleY":100,"alpha":100,"depth":12,"scrolling":true,"shuffleLock":false,"data":{"hotlinkId":"","accState":0,"vectorData":{"left":0,"top":0,"right":535,"bottom":418,"altText":"question_mark_card_pile_800_clr_18603.png","pngfb":false,"pr":{"l":"Lib","i":70}},"html5data":{"xPos":0,"yPos":0,"width":535,"height":418,"strokewidth":0}},"width":535,"height":418,"resume":false,"useHandCursor":true,"id":"5htMSTb87v6"}],"startTime":-1,"elapsedTimeMode":"normal","useHandCursor":false,"resume":false,"kind":"slidelayer","isBaseLayer":true}]}');
