# Supplementary material for: Code Response Training: Improving Interprofessional Communication
Source: MedEdPORTAL. 2021 May 19;17:11155. doi: 10.15766/mep_2374-8265.11155 (PMC8131416; doi:10.15766/mep_2374-8265.11155)
Supplement: Supplementary file 1 — Module 1 Patient Safety Fundamentals folderModule 2 Communication and Teamwork folderModule 3 Pulling It Together folderModule Instructions.docxFacilitators Guide.docxSimulation Case 1.docxSimulation Case 2.docxEquipment Checklist.docxObserver Checklist.docxDebriefing Guide.docxPostcourse Evaluation.docxShort-Term Follow-Up Activity.docxLong-Term Follow-Up Activity.docx [file mep_2374-8265.11155-s001.zip › B. Module 2 Communication and Teamwork/html5/data/js/6A3vqbLlfpL.js]

window.globalProvideData('slide', '{"title":"Interpersonal Communication is critical for effective teamwork","trackViews":true,"showMenuResultIcon":false,"viewGroupId":"","historyGroupId":"","videoZoom":"","scrolling":false,"transition":"appear","transDuration":0,"transDir":1,"wipeTrans":false,"slideLock":false,"navIndex":-1,"globalAudioId":"","thumbnailid":"","slideNumberInScene":21,"includeInSlideCounts":true,"presenterRef":{"id":"none"},"showAnimationId":"","lmsId":"Slide21","width":1024,"height":640,"resume":false,"background":{"type":"fill","fill":{"type":"linear","rotation":90,"colors":[{"kind":"color","rgb":"0xFFFFFF","alpha":100,"stop":0}]}},"id":"6A3vqbLlfpL","actionGroups":{"ActGrpOnNextButtonClick":{"kind":"actiongroup","actions":[{"kind":"gotoplay","window":"_current","wndtype":"normal","objRef":{"type":"string","value":"_player.5onZNJaPQYO.5dXHjaKsMa6"}}]},"ActGrpOnPrevButtonClick":{"kind":"actiongroup","actions":[{"kind":"history_prev"}]},"NavigationRestrictionNextSlide_6A3vqbLlfpL":{"kind":"actiongroup","actions":[{"kind":"exe_actiongroup","id":"ActGrpOnNextButtonClick"}]},"NavigationRestrictionPreviousSlide_6A3vqbLlfpL":{"kind":"actiongroup","actions":[{"kind":"exe_actiongroup","id":"ActGrpOnPrevButtonClick"}]}},"events":[{"kind":"onbeforeslidein","actions":[{"kind":"if_action","condition":{"statement":{"kind":"compare","operator":"eq","valuea":"$WindowId","typea":"property","valueb":"_frame","typeb":"string"}},"thenActions":[{"kind":"set_frame_layout","name":"pxabnsnfns10111000101"}],"elseActions":[{"kind":"set_window_control_layout","name":"pxabnsnfns10111000101"}]}]},{"kind":"onnextslide","actions":[{"kind":"exe_actiongroup","id":"NavigationRestrictionNextSlide_6A3vqbLlfpL"}]},{"kind":"onprevslide","actions":[{"kind":"exe_actiongroup","id":"NavigationRestrictionPreviousSlide_6A3vqbLlfpL"}]},{"kind":"ontransitionin","actions":[{"kind":"if_action","condition":{"statement":{"kind":"and","statements":[{"kind":"compare","operator":"eq","valuea":"_player.#TimelineCompleted_6A3vqbLlfpL","typea":"var","valueb":false,"typeb":"boolean"}]}},"thenActions":[{"kind":"enable_window_control","name":"next","enable":false},{"kind":"enable_window_control","name":"swiperight","enable":false}]},{"kind":"adjustvar","variable":"_player.LastSlideViewed_5emeoMPBWLy","operator":"set","value":{"type":"string","value":"_player."}},{"kind":"adjustvar","variable":"_player.LastSlideViewed_5emeoMPBWLy","operator":"add","value":{"type":"property","value":"$AbsoluteId"}}]},{"kind":"ontimelinecomplete","actions":[{"kind":"adjustvar","variable":"_player.TimelineCompleted_6A3vqbLlfpL","operator":"set","value":{"type":"boolean","value":true}},{"kind":"enable_window_control","name":"next","enable":true},{"kind":"enable_window_control","name":"swiperight","enable":true}]}],"slideLayers":[{"audiolib":[{"kind":"audio","assetId":40,"id":"5t21zLF2Nec"}],"enableSeek":true,"enableReplay":true,"timeline":{"duration":28813,"events":[{"kind":"ontimelinetick","time":0,"actions":[{"kind":"media_seek","position":0,"objRef":{"type":"string","value":"5t21zLF2Nec"}},{"kind":"media_play","objRef":{"type":"string","value":"5t21zLF2Nec"}},{"kind":"set_volume","volume":75,"objRef":{"type":"string","value":"5t21zLF2Nec"}},{"kind":"show","transition":"appear","objRef":{"type":"string","value":"5Y9H3RAUxGQ"}},{"kind":"show","transition":"appear","objRef":{"type":"string","value":"5XcvS3VJ5Qf"}},{"kind":"show","transition":"appear","objRef":{"type":"string","value":"5UlnyDFxHhi"}},{"kind":"show","transition":"appear","objRef":{"type":"string","value":"6nLRT8QPVeI"}},{"kind":"show","transition":"appear","objRef":{"type":"string","value":"5uLzFTclxTO"}},{"kind":"show","transition":"appear","objRef":{"type":"string","value":"61G39yozntX"}},{"kind":"show","transition":"appear","objRef":{"type":"string","value":"6WSEWdZIw6P"}},{"kind":"show","transition":"appear","objRef":{"type":"string","value":"61emYfAVbuF"}},{"kind":"show","transition":"appear","objRef":{"type":"string","value":"6itMcTIKf4U"}},{"kind":"show","transition":"appear","objRef":{"type":"string","value":"5aOhhGnSrR6"}},{"kind":"show","transition":"appear","objRef":{"type":"string","value":"5XxBBZu92lm"}},{"kind":"show","transition":"appear","objRef":{"type":"string","value":"6LFxJVxa8pQ"}},{"kind":"show","transition":"appear","objRef":{"type":"string","value":"5fAY4wvel8b"}},{"kind":"show","transition":"appear","objRef":{"type":"string","value":"6CXa8xFjyzt"}},{"kind":"show","transition":"appear","objRef":{"type":"string","value":"6C9lqXr0dNm"}},{"kind":"show","transition":"appear","objRef":{"type":"string","value":"5tCwoP5pAFY"}},{"kind":"show","transition":"appear","objRef":{"type":"string","value":"5tCwoP5pAFY.6QIitXfNtdB"}},{"kind":"show","transition":"appear","objRef":{"type":"string","value":"5tCwoP5pAFY.5tCAYDbdYVM"}},{"kind":"show","transition":"appear","objRef":{"type":"string","value":"5gwZ2bQbGVK"}},{"kind":"show","transition":"appear","objRef":{"type":"string","value":"5Wugo1FxNeu"}}]},{"kind":"ontimelinetick","time":4604,"actions":[{"kind":"show","transition":"custom","animationId":"Entrance","reverse":false,"objRef":{"type":"string","value":"5tOkT9b18Ri"}},{"kind":"show","transition":"custom","animationId":"Entrance","reverse":false,"objRef":{"type":"string","value":"5ox1oFGJWim"}}]},{"kind":"ontimelinetick","time":8646,"actions":[{"kind":"show","transition":"custom","animationId":"Entrance","reverse":false,"objRef":{"type":"string","value":"6OTeayGufq1"}}]},{"kind":"ontimelinetick","time":15396,"actions":[{"kind":"show","transition":"custom","animationId":"Entrance","reverse":false,"objRef":{"type":"string","value":"5wlgSlOccQ1"}}]},{"kind":"ontimelinetick","time":23500,"actions":[{"kind":"show","transition":"custom","animationId":"Entrance","reverse":false,"objRef":{"type":"string","value":"6HU0Wd1gL2M"}}]}]},"objects":[{"kind":"vectorshape","rotation":0,"accType":"image","cliptobounds":false,"defaultAction":"","imagelib":[{"kind":"imagedata","assetId":0,"id":"01","url":"story_content/6Gp8HH1sTgk_DX2048_DY2048.swf","type":"normal","altText":"CommFramework_Body_Template_RV.png","width":1024,"height":640,"mobiledx":0,"mobiledy":0}],"shapemaskId":"","xPos":0,"yPos":0,"tabIndex":0,"tabEnabled":true,"xOffset":0,"yOffset":0,"rotateXPos":512,"rotateYPos":320,"scaleX":100,"scaleY":100,"alpha":100,"depth":1,"scrolling":false,"shuffleLock":false,"data":{"hotlinkId":"","accState":0,"vectorData":{"left":0,"top":0,"right":1024,"bottom":640,"altText":"CommFramework_Body_Template_RV.png","pngfb":false,"pr":{"l":"Lib","i":0}},"html5data":{"xPos":0,"yPos":0,"width":1024,"height":640,"strokewidth":0}},"width":1024,"height":640,"resume":false,"useHandCursor":true,"id":"5gwZ2bQbGVK"},{"kind":"vectorshape","rotation":0,"accType":"image","cliptobounds":false,"defaultAction":"","imagelib":[{"kind":"imagedata","assetId":1,"id":"01","url":"story_content/5hUzZTcnKKE_DX238_DY238.swf","type":"normal","altText":"New_Logo.png","width":238,"height":91,"mobiledx":0,"mobiledy":0}],"shapemaskId":"","xPos":881,"yPos":574,"tabIndex":20,"tabEnabled":true,"xOffset":0,"yOffset":0,"rotateXPos":59.5,"rotateYPos":22.5,"scaleX":100,"scaleY":100,"alpha":100,"depth":2,"scrolling":false,"shuffleLock":false,"data":{"hotlinkId":"","accState":0,"vectorData":{"left":0,"top":0,"right":119,"bottom":45,"altText":"New_Logo.png","pngfb":false,"pr":{"l":"Lib","i":1}},"html5data":{"xPos":0,"yPos":0,"width":119,"height":45,"strokewidth":0}},"width":119,"height":45,"resume":false,"useHandCursor":true,"id":"5Wugo1FxNeu"},{"kind":"vectorshape","rotation":0,"accType":"text","cliptobounds":false,"defaultAction":"","textLib":[{"kind":"textdata","uniqueId":"5Y9H3RAUxGQ_-1362698801","id":"01","linkId":"txt__default_5Y9H3RAUxGQ","type":"vectortext","xPos":0,"yPos":0,"xAccOffset":0,"yAccOffset":0,"width":0,"height":0,"shadowIndex":-1,"scrollOverflow":false,"vectortext":{"left":0,"top":0,"right":861,"bottom":39,"pngfb":false,"pr":{"l":"Lib","i":210}}}],"shapemaskId":"","xPos":53,"yPos":116,"tabIndex":2,"tabEnabled":true,"xOffset":0,"yOffset":0,"rotateXPos":434.5,"rotateYPos":21.5,"scaleX":100,"scaleY":100,"alpha":100,"depth":3,"scrolling":true,"shuffleLock":false,"data":{"hotlinkId":"","accState":0,"vectorData":{"left":0,"top":0,"right":869,"bottom":43,"altText":"Interpersonal Communication is critical for effective teamwork","pngfb":false,"pr":{"l":"Lib","i":209}},"html5data":{"xPos":0,"yPos":0,"width":869,"height":43,"strokewidth":0}},"width":869,"height":43,"resume":false,"useHandCursor":true,"id":"5Y9H3RAUxGQ"},{"kind":"vectorshape","rotation":0,"accType":"text","cliptobounds":false,"defaultAction":"","shapemaskId":"","xPos":552,"yPos":174,"tabIndex":6,"tabEnabled":true,"xOffset":0,"yOffset":0,"rotateXPos":219.5,"rotateYPos":199,"scaleX":100,"scaleY":100,"alpha":100,"depth":4,"scrolling":true,"shuffleLock":false,"data":{"hotlinkId":"","accState":0,"vectorData":{"left":0,"top":0,"right":439,"bottom":398,"altText":"All team members are responsible for communicating effectively.\\n\\nYour team’s goal is to have free flow of information to and from all team members - A Shared Mental Model.\\n\\nTeam communication is the exchange of information between team members that is satisfactorily transmitted, received and acted upon. \\n\\nThe quality of teamwork depends on the quality of information that we share.","pngfb":false,"pr":{"l":"Lib","i":211}},"html5data":{"xPos":0,"yPos":0,"width":439,"height":398,"strokewidth":0}},"animations":[{"kind":"animation","id":"Entrance","duration":750,"hidetextatstart":true,"animateshapewithtext":false,"tweens":[{"kind":"tween","time":0,"duration":750,"mask":{"type":"wipe","settings":[{"kind":"setting","name":"direction","value":"fromleft"}],"duration":750,"easing":"linear","easingdir":"easeinout"}}]}],"width":439,"height":398,"resume":false,"useHandCursor":true,"id":"5tOkT9b18Ri"},{"kind":"vectorshape","rotation":0,"accType":"text","cliptobounds":false,"defaultAction":"","textLib":[{"kind":"textdata","uniqueId":"txt_6HU0Wd1gL2M","id":"01","linkId":"txt_6HU0Wd1gL2M","type":"vectortext","xPos":0,"yPos":0,"xAccOffset":0,"yAccOffset":0,"width":0,"height":0,"shadowIndex":-1,"scrollOverflow":false,"vectortext":{"left":0,"top":0,"right":415,"bottom":394,"pngfb":false,"pr":{"l":"Lib","i":212}}}],"shapemaskId":"","xPos":552,"yPos":174,"tabIndex":21,"tabEnabled":false,"xOffset":0,"yOffset":0,"rotateXPos":219.5,"rotateYPos":199,"scaleX":100,"scaleY":100,"alpha":100,"depth":5,"scrolling":true,"shuffleLock":false,"data":{"hotlinkId":"","accState":0,"vectorData":{"left":0,"top":0,"right":415,"bottom":394,"altText":"The quality of teamwork depends on the quality of information that we share.","pngfb":false,"pr":{"l":"Lib","i":5}},"html5data":{"xPos":0,"yPos":0,"width":415,"height":394,"strokewidth":0}},"animations":[{"kind":"animation","id":"Entrance","duration":750,"hidetextatstart":true,"animateshapewithtext":false,"tweens":[{"kind":"tween","time":0,"duration":750,"mask":{"type":"wipe","settings":[{"kind":"setting","name":"direction","value":"fromleft"}],"duration":750,"easing":"linear","easingdir":"easeinout"}}]}],"width":439,"height":398,"resume":false,"useHandCursor":true,"id":"6HU0Wd1gL2M"},{"kind":"vectorshape","rotation":0,"accType":"text","cliptobounds":false,"defaultAction":"","textLib":[{"kind":"textdata","uniqueId":"txt_5wlgSlOccQ1","id":"01","linkId":"txt_5wlgSlOccQ1","type":"vectortext","xPos":0,"yPos":0,"xAccOffset":0,"yAccOffset":0,"width":0,"height":0,"shadowIndex":-1,"scrollOverflow":false,"vectortext":{"left":0,"top":0,"right":424,"bottom":289,"pngfb":false,"pr":{"l":"Lib","i":213}}}],"shapemaskId":"","xPos":552,"yPos":174,"tabIndex":22,"tabEnabled":false,"xOffset":0,"yOffset":0,"rotateXPos":219.5,"rotateYPos":199,"scaleX":100,"scaleY":100,"alpha":100,"depth":6,"scrolling":true,"shuffleLock":false,"data":{"hotlinkId":"","accState":0,"vectorData":{"left":0,"top":0,"right":424,"bottom":289,"altText":"Team communication is the exchange of information between team members that is satisfactorily transmitted, received and acted upon.","pngfb":false,"pr":{"l":"Lib","i":5}},"html5data":{"xPos":0,"yPos":0,"width":424,"height":289,"strokewidth":0}},"animations":[{"kind":"animation","id":"Entrance","duration":750,"hidetextatstart":true,"animateshapewithtext":false,"tweens":[{"kind":"tween","time":0,"duration":750,"mask":{"type":"wipe","settings":[{"kind":"setting","name":"direction","value":"fromleft"}],"duration":750,"easing":"linear","easingdir":"easeinout"}}]}],"width":439,"height":398,"resume":false,"useHandCursor":true,"id":"5wlgSlOccQ1"},{"kind":"vectorshape","rotation":0,"accType":"text","cliptobounds":false,"defaultAction":"","textLib":[{"kind":"textdata","uniqueId":"txt_6OTeayGufq1","id":"01","linkId":"txt_6OTeayGufq1","type":"vectortext","xPos":0,"yPos":0,"xAccOffset":0,"yAccOffset":0,"width":0,"height":0,"shadowIndex":-1,"scrollOverflow":false,"vectortext":{"left":0,"top":0,"right":413,"bottom":159,"pngfb":false,"pr":{"l":"Lib","i":214}}}],"shapemaskId":"","xPos":552,"yPos":174,"tabIndex":23,"tabEnabled":false,"xOffset":0,"yOffset":0,"rotateXPos":219.5,"rotateYPos":199,"scaleX":100,"scaleY":100,"alpha":100,"depth":7,"scrolling":true,"shuffleLock":false,"data":{"hotlinkId":"","accState":0,"vectorData":{"left":0,"top":0,"right":413,"bottom":159,"altText":"Your team’s goal is to have free flow of information to and from all team members - A Shared Mental Model.","pngfb":false,"pr":{"l":"Lib","i":5}},"html5data":{"xPos":0,"yPos":0,"width":413,"height":159,"strokewidth":0}},"animations":[{"kind":"animation","id":"Entrance","duration":750,"hidetextatstart":true,"animateshapewithtext":false,"tweens":[{"kind":"tween","time":0,"duration":750,"mask":{"type":"wipe","settings":[{"kind":"setting","name":"direction","value":"fromleft"}],"duration":750,"easing":"linear","easingdir":"easeinout"}}]}],"width":439,"height":398,"resume":false,"useHandCursor":true,"id":"6OTeayGufq1"},{"kind":"vectorshape","rotation":0,"accType":"text","cliptobounds":false,"defaultAction":"","textLib":[{"kind":"textdata","uniqueId":"txt_5ox1oFGJWim","id":"01","linkId":"txt_5ox1oFGJWim","type":"vectortext","xPos":0,"yPos":0,"xAccOffset":0,"yAccOffset":0,"width":0,"height":0,"shadowIndex":-1,"scrollOverflow":false,"vectortext":{"left":0,"top":0,"right":418,"bottom":54,"pngfb":false,"pr":{"l":"Lib","i":215}}}],"shapemaskId":"","xPos":552,"yPos":174,"tabIndex":24,"tabEnabled":false,"xOffset":0,"yOffset":0,"rotateXPos":219.5,"rotateYPos":199,"scaleX":100,"scaleY":100,"alpha":100,"depth":8,"scrolling":true,"shuffleLock":false,"data":{"hotlinkId":"","accState":0,"vectorData":{"left":0,"top":0,"right":418,"bottom":54,"altText":"All team members are responsible for communicating effectively.","pngfb":false,"pr":{"l":"Lib","i":5}},"html5data":{"xPos":0,"yPos":0,"width":418,"height":54,"strokewidth":0}},"animations":[{"kind":"animation","id":"Entrance","duration":750,"hidetextatstart":true,"animateshapewithtext":false,"tweens":[{"kind":"tween","time":0,"duration":750,"mask":{"type":"wipe","settings":[{"kind":"setting","name":"direction","value":"fromleft"}],"duration":750,"easing":"linear","easingdir":"easeinout"}}]}],"width":439,"height":398,"resume":false,"useHandCursor":true,"id":"5ox1oFGJWim"},{"kind":"vectorshape","rotation":0,"accType":"text","cliptobounds":false,"defaultAction":"","textLib":[{"kind":"textdata","uniqueId":"5XcvS3VJ5Qf_-582175730","id":"01","linkId":"txt__default_5XcvS3VJ5Qf","type":"vectortext","xPos":0,"yPos":0,"xAccOffset":0,"yAccOffset":0,"width":0,"height":0,"shadowIndex":-1,"scrollOverflow":false,"vectortext":{"left":0,"top":0,"right":654,"bottom":63,"pngfb":false,"pr":{"l":"Lib","i":217}}}],"shapemaskId":"","xPos":38,"yPos":29,"tabIndex":1,"tabEnabled":true,"xOffset":0,"yOffset":0,"rotateXPos":331,"rotateYPos":33.5,"scaleX":100,"scaleY":100,"alpha":100,"depth":9,"scrolling":true,"shuffleLock":false,"data":{"hotlinkId":"","accState":0,"vectorData":{"left":0,"top":0,"right":662,"bottom":67,"altText":"Interpersonal Communication","pngfb":false,"pr":{"l":"Lib","i":216}},"html5data":{"xPos":0,"yPos":0,"width":662,"height":67,"strokewidth":0}},"width":662,"height":67,"resume":false,"useHandCursor":true,"id":"5XcvS3VJ5Qf"},{"kind":"vectorshape","rotation":0,"accType":"image","cliptobounds":false,"defaultAction":"","imagelib":[{"kind":"imagedata","assetId":38,"id":"01","url":"story_content/62i9EnMTiKB_DX660_DY660.swf","type":"normal","altText":"darkness-3399600_1280.png","width":330,"height":660,"mobiledx":0,"mobiledy":0}],"shapemaskId":"","xPos":331,"yPos":235,"tabIndex":9,"tabEnabled":true,"xOffset":0,"yOffset":0,"rotateXPos":82.5,"rotateYPos":165,"scaleX":100,"scaleY":100,"alpha":100,"depth":10,"scrolling":true,"shuffleLock":false,"data":{"hotlinkId":"","accState":0,"vectorData":{"left":0,"top":0,"right":165,"bottom":330,"altText":"darkness-3399600_1280.png","pngfb":false,"pr":{"l":"Lib","i":218}},"html5data":{"xPos":0,"yPos":0,"width":165,"height":330,"strokewidth":0}},"width":165,"height":330,"resume":false,"useHandCursor":true,"id":"5UlnyDFxHhi"},{"kind":"vectorshape","rotation":0,"accType":"image","cliptobounds":false,"defaultAction":"","imagelib":[{"kind":"imagedata","assetId":39,"id":"01","url":"story_content/5ej1vC57pB5_DX668_DY668.swf","type":"normal","altText":"woman-4530909_1280.png","width":334,"height":668,"mobiledx":0,"mobiledy":0}],"shapemaskId":"","xPos":18,"yPos":232,"tabIndex":8,"tabEnabled":true,"xOffset":0,"yOffset":0,"rotateXPos":83.5,"rotateYPos":167,"scaleX":100,"scaleY":100,"alpha":100,"depth":11,"scrolling":true,"shuffleLock":false,"data":{"hotlinkId":"","accState":0,"vectorData":{"left":0,"top":0,"right":167,"bottom":334,"altText":"woman-4530909_1280.png","pngfb":false,"pr":{"l":"Lib","i":219}},"html5data":{"xPos":0,"yPos":0,"width":167,"height":334,"strokewidth":0}},"width":167,"height":334,"resume":false,"useHandCursor":true,"id":"6nLRT8QPVeI"},{"kind":"vectorshape","rotation":0,"accType":"text","cliptobounds":false,"defaultAction":"","shapemaskId":"","xPos":194,"yPos":393,"tabIndex":12,"tabEnabled":true,"xOffset":0,"yOffset":0,"rotateXPos":63,"rotateYPos":29,"scaleX":100,"scaleY":100,"alpha":100,"depth":12,"scrolling":true,"shuffleLock":false,"data":{"hotlinkId":"","accState":0,"vectorData":{"left":-2,"top":-2,"right":127,"bottom":59,"altText":"Rectangle 1","pngfb":false,"pr":{"l":"Lib","i":220}},"html5data":{"xPos":0,"yPos":0,"width":126,"height":58,"strokewidth":2}},"width":126,"height":58,"resume":false,"useHandCursor":true,"id":"5uLzFTclxTO"},{"kind":"vectorshape","rotation":0,"accType":"text","cliptobounds":false,"defaultAction":"","shapemaskId":"","xPos":194,"yPos":451,"tabIndex":14,"tabEnabled":true,"xOffset":0,"yOffset":0,"rotateXPos":63,"rotateYPos":29,"scaleX":100,"scaleY":100,"alpha":100,"depth":13,"scrolling":true,"shuffleLock":false,"data":{"hotlinkId":"","accState":0,"vectorData":{"left":-2,"top":-2,"right":127,"bottom":59,"altText":"Rectangle 2","pngfb":false,"pr":{"l":"Lib","i":220}},"html5data":{"xPos":0,"yPos":0,"width":126,"height":58,"strokewidth":2}},"width":126,"height":58,"resume":false,"useHandCursor":true,"id":"61G39yozntX"},{"kind":"vectorshape","rotation":0,"accType":"text","cliptobounds":false,"defaultAction":"","shapemaskId":"","xPos":194,"yPos":509,"tabIndex":16,"tabEnabled":true,"xOffset":0,"yOffset":0,"rotateXPos":63,"rotateYPos":29,"scaleX":100,"scaleY":100,"alpha":100,"depth":14,"scrolling":true,"shuffleLock":false,"data":{"hotlinkId":"","accState":0,"vectorData":{"left":-2,"top":-2,"right":127,"bottom":59,"altText":"Rectangle 3","pngfb":false,"pr":{"l":"Lib","i":220}},"html5data":{"xPos":0,"yPos":0,"width":126,"height":58,"strokewidth":2}},"width":126,"height":58,"resume":false,"useHandCursor":true,"id":"6WSEWdZIw6P"},{"kind":"vectorshape","rotation":0,"accType":"text","cliptobounds":false,"defaultAction":"","shapemaskId":"","xPos":194,"yPos":334,"tabIndex":10,"tabEnabled":true,"xOffset":0,"yOffset":0,"rotateXPos":63,"rotateYPos":29,"scaleX":100,"scaleY":100,"alpha":100,"depth":15,"scrolling":true,"shuffleLock":false,"data":{"hotlinkId":"","accState":0,"vectorData":{"left":-2,"top":-2,"right":127,"bottom":59,"altText":"Rectangle 4","pngfb":false,"pr":{"l":"Lib","i":220}},"html5data":{"xPos":0,"yPos":0,"width":126,"height":58,"strokewidth":2}},"width":126,"height":58,"resume":false,"useHandCursor":true,"id":"61emYfAVbuF"},{"kind":"vectorshape","rotation":0,"accType":"text","cliptobounds":false,"defaultAction":"","textLib":[{"kind":"textdata","uniqueId":"6itMcTIKf4U_177420329","id":"01","linkId":"txt__default_6itMcTIKf4U","type":"vectortext","xPos":0,"yPos":0,"xAccOffset":0,"yAccOffset":0,"width":0,"height":0,"shadowIndex":-1,"scrollOverflow":false,"vectortext":{"left":0,"top":0,"right":98,"bottom":33,"pngfb":false,"pr":{"l":"Lib","i":222}}}],"shapemaskId":"","xPos":48,"yPos":567,"tabIndex":18,"tabEnabled":true,"xOffset":0,"yOffset":0,"rotateXPos":61.5,"rotateYPos":19,"scaleX":100,"scaleY":100,"alpha":100,"depth":16,"scrolling":true,"shuffleLock":false,"data":{"hotlinkId":"","accState":0,"vectorData":{"left":0,"top":0,"right":123,"bottom":38,"altText":"Source","pngfb":false,"pr":{"l":"Lib","i":221}},"html5data":{"xPos":0,"yPos":0,"width":123,"height":38,"strokewidth":0}},"width":123,"height":38,"resume":false,"useHandCursor":true,"id":"6itMcTIKf4U"},{"kind":"vectorshape","rotation":0,"accType":"text","cliptobounds":false,"defaultAction":"","textLib":[{"kind":"textdata","uniqueId":"5aOhhGnSrR6_-338760120","id":"01","linkId":"txt__default_5aOhhGnSrR6","type":"vectortext","xPos":0,"yPos":0,"xAccOffset":0,"yAccOffset":0,"width":0,"height":0,"shadowIndex":-1,"scrollOverflow":false,"vectortext":{"left":0,"top":0,"right":107,"bottom":33,"pngfb":false,"pr":{"l":"Lib","i":223}}}],"shapemaskId":"","xPos":356,"yPos":567,"tabIndex":19,"tabEnabled":true,"xOffset":0,"yOffset":0,"rotateXPos":61.5,"rotateYPos":19,"scaleX":100,"scaleY":100,"alpha":100,"depth":17,"scrolling":true,"shuffleLock":false,"data":{"hotlinkId":"","accState":0,"vectorData":{"left":0,"top":0,"right":123,"bottom":38,"altText":"Receiver","pngfb":false,"pr":{"l":"Lib","i":221}},"html5data":{"xPos":0,"yPos":0,"width":123,"height":38,"strokewidth":0}},"width":123,"height":38,"resume":false,"useHandCursor":true,"id":"5aOhhGnSrR6"},{"kind":"vectorshape","rotation":0,"accType":"text","cliptobounds":false,"defaultAction":"","textLib":[{"kind":"textdata","uniqueId":"5XxBBZu92lm_-182331663","id":"01","linkId":"txt__default_5XxBBZu92lm","type":"vectortext","xPos":0,"yPos":0,"xAccOffset":0,"yAccOffset":0,"width":0,"height":0,"shadowIndex":-1,"scrollOverflow":false,"vectortext":{"left":0,"top":0,"right":126,"bottom":28,"pngfb":false,"pr":{"l":"Lib","i":225}}}],"shapemaskId":"","xPos":189,"yPos":346,"tabIndex":11,"tabEnabled":true,"xOffset":0,"yOffset":0,"rotateXPos":69,"rotateYPos":16.5,"scaleX":100,"scaleY":100,"alpha":100,"depth":18,"scrolling":true,"shuffleLock":false,"data":{"hotlinkId":"","accState":0,"vectorData":{"left":0,"top":0,"right":138,"bottom":33,"altText":"Assumptions","pngfb":false,"pr":{"l":"Lib","i":224}},"html5data":{"xPos":0,"yPos":0,"width":138,"height":33,"strokewidth":0}},"width":138,"height":33,"resume":false,"useHandCursor":true,"id":"5XxBBZu92lm"},{"kind":"vectorshape","rotation":0,"accType":"text","cliptobounds":false,"defaultAction":"","textLib":[{"kind":"textdata","uniqueId":"6LFxJVxa8pQ_1306772947","id":"01","linkId":"txt__default_6LFxJVxa8pQ","type":"vectortext","xPos":0,"yPos":0,"xAccOffset":0,"yAccOffset":0,"width":0,"height":0,"shadowIndex":-1,"scrollOverflow":false,"vectortext":{"left":0,"top":0,"right":103,"bottom":27,"pngfb":false,"pr":{"l":"Lib","i":226}}}],"shapemaskId":"","xPos":188,"yPos":406,"tabIndex":13,"tabEnabled":true,"xOffset":0,"yOffset":0,"rotateXPos":69,"rotateYPos":16.5,"scaleX":100,"scaleY":100,"alpha":100,"depth":19,"scrolling":true,"shuffleLock":false,"data":{"hotlinkId":"","accState":0,"vectorData":{"left":0,"top":0,"right":138,"bottom":33,"altText":"Fatigue","pngfb":false,"pr":{"l":"Lib","i":224}},"html5data":{"xPos":0,"yPos":0,"width":138,"height":33,"strokewidth":0}},"width":138,"height":33,"resume":false,"useHandCursor":true,"id":"6LFxJVxa8pQ"},{"kind":"vectorshape","rotation":0,"accType":"text","cliptobounds":false,"defaultAction":"","textLib":[{"kind":"textdata","uniqueId":"5fAY4wvel8b_-679730940","id":"01","linkId":"txt__default_5fAY4wvel8b","type":"vectortext","xPos":0,"yPos":0,"xAccOffset":0,"yAccOffset":0,"width":0,"height":0,"shadowIndex":-1,"scrollOverflow":false,"vectortext":{"left":0,"top":0,"right":121,"bottom":27,"pngfb":false,"pr":{"l":"Lib","i":227}}}],"shapemaskId":"","xPos":188,"yPos":464,"tabIndex":15,"tabEnabled":true,"xOffset":0,"yOffset":0,"rotateXPos":69,"rotateYPos":16.5,"scaleX":100,"scaleY":100,"alpha":100,"depth":20,"scrolling":true,"shuffleLock":false,"data":{"hotlinkId":"","accState":0,"vectorData":{"left":0,"top":0,"right":138,"bottom":33,"altText":"Distractions","pngfb":false,"pr":{"l":"Lib","i":224}},"html5data":{"xPos":0,"yPos":0,"width":138,"height":33,"strokewidth":0}},"width":138,"height":33,"resume":false,"useHandCursor":true,"id":"5fAY4wvel8b"},{"kind":"vectorshape","rotation":0,"accType":"text","cliptobounds":false,"defaultAction":"","textLib":[{"kind":"textdata","uniqueId":"6CXa8xFjyzt_1720305276","id":"01","linkId":"txt__default_6CXa8xFjyzt","type":"vectortext","xPos":0,"yPos":0,"xAccOffset":0,"yAccOffset":0,"width":0,"height":0,"shadowIndex":-1,"scrollOverflow":false,"vectortext":{"left":0,"top":0,"right":98,"bottom":27,"pngfb":false,"pr":{"l":"Lib","i":228}}}],"shapemaskId":"","xPos":188,"yPos":522,"tabIndex":17,"tabEnabled":true,"xOffset":0,"yOffset":0,"rotateXPos":69,"rotateYPos":16.5,"scaleX":100,"scaleY":100,"alpha":100,"depth":21,"scrolling":true,"shuffleLock":false,"data":{"hotlinkId":"","accState":0,"vectorData":{"left":0,"top":0,"right":138,"bottom":33,"altText":"HIPAA","pngfb":false,"pr":{"l":"Lib","i":224}},"html5data":{"xPos":0,"yPos":0,"width":138,"height":33,"strokewidth":0}},"width":138,"height":33,"resume":false,"useHandCursor":true,"id":"6CXa8xFjyzt"},{"kind":"vectorshape","rotation":344.308,"accType":"text","cliptobounds":false,"defaultAction":"","textLib":[{"kind":"textdata","uniqueId":"6C9lqXr0dNm_-1057265574","id":"01","linkId":"txt__default_6C9lqXr0dNm","type":"vectortext","xPos":0,"yPos":0,"xAccOffset":0,"yAccOffset":0,"width":0,"height":0,"shadowIndex":-1,"scrollOverflow":false,"vectortext":{"left":0,"top":0,"right":108,"bottom":37,"pngfb":false,"pr":{"l":"Lib","i":230}}}],"shapemaskId":"","xPos":134,"yPos":216,"tabIndex":7,"tabEnabled":true,"xOffset":0,"yOffset":0,"rotateXPos":67.5,"rotateYPos":24.5,"scaleX":100,"scaleY":100,"alpha":100,"depth":22,"scrolling":true,"shuffleLock":false,"data":{"hotlinkId":"","accState":0,"vectorData":{"left":-1,"top":-1,"right":137,"bottom":51,"altText":"Message","pngfb":false,"pr":{"l":"Lib","i":229}},"html5data":{"xPos":0,"yPos":0,"width":136,"height":50,"strokewidth":1}},"width":136,"height":50,"resume":false,"useHandCursor":true,"id":"6C9lqXr0dNm"},{"kind":"objgroup","objects":[{"kind":"vectorshape","rotation":190.807,"accType":"text","cliptobounds":false,"defaultAction":"","shapemaskId":"","xPos":3,"yPos":13,"tabIndex":4,"tabEnabled":true,"xOffset":0,"yOffset":0,"rotateXPos":71.5,"rotateYPos":26,"scaleX":100,"scaleY":100,"alpha":100,"depth":1,"scrolling":true,"shuffleLock":false,"data":{"hotlinkId":"","accState":0,"vectorData":{"left":-1,"top":-1,"right":146,"bottom":54,"altText":"Striped Right Arrow 2","pngfb":false,"pr":{"l":"Lib","i":231}},"html5data":{"xPos":0,"yPos":0,"width":145,"height":53,"strokewidth":1}},"width":144,"height":53,"resume":false,"useHandCursor":true,"id":"6QIitXfNtdB"},{"kind":"vectorshape","rotation":10.856,"accType":"text","cliptobounds":false,"defaultAction":"","textLib":[{"kind":"textdata","uniqueId":"5tCAYDbdYVM_872795092","id":"01","linkId":"txt__default_5tCAYDbdYVM","type":"vectortext","xPos":0,"yPos":0,"xAccOffset":0,"yAccOffset":0,"width":0,"height":0,"shadowIndex":-1,"scrollOverflow":false,"vectortext":{"left":0,"top":0,"right":106,"bottom":28,"pngfb":false,"pr":{"l":"Lib","i":233}}}],"shapemaskId":"","xPos":20,"yPos":24,"tabIndex":5,"tabEnabled":true,"xOffset":0,"yOffset":0,"rotateXPos":63,"rotateYPos":16.5,"scaleX":100,"scaleY":100,"alpha":100,"depth":2,"scrolling":true,"shuffleLock":false,"data":{"hotlinkId":"","accState":0,"vectorData":{"left":0,"top":0,"right":127,"bottom":33,"altText":"Feedback","pngfb":false,"pr":{"l":"Lib","i":232}},"html5data":{"xPos":0,"yPos":0,"width":127,"height":33,"strokewidth":0}},"width":126,"height":33,"resume":false,"useHandCursor":true,"id":"5tCAYDbdYVM"}],"accType":"text","altText":"Group\\r\\n 1","shapemaskId":"","xPos":293,"yPos":164,"tabIndex":3,"tabEnabled":true,"xOffset":0,"yOffset":0,"rotateXPos":76,"rotateYPos":39.5,"scaleX":100,"scaleY":100,"alpha":100,"rotation":0,"depth":23,"scrolling":true,"shuffleLock":false,"width":152,"height":79,"resume":false,"useHandCursor":true,"id":"5tCwoP5pAFY"}],"startTime":-1,"elapsedTimeMode":"normal","useHandCursor":false,"resume":false,"kind":"slidelayer","isBaseLayer":true}]}');
