# Supplementary material for: Code Response Training: Improving Interprofessional Communication
Source: MedEdPORTAL. 2021 May 19;17:11155. doi: 10.15766/mep_2374-8265.11155 (PMC8131416; doi:10.15766/mep_2374-8265.11155)
Supplement: Supplementary file 1 — Module 1 Patient Safety Fundamentals folderModule 2 Communication and Teamwork folderModule 3 Pulling It Together folderModule Instructions.docxFacilitators Guide.docxSimulation Case 1.docxSimulation Case 2.docxEquipment Checklist.docxObserver Checklist.docxDebriefing Guide.docxPostcourse Evaluation.docxShort-Term Follow-Up Activity.docxLong-Term Follow-Up Activity.docx [file mep_2374-8265.11155-s001.zip › B. Module 2 Communication and Teamwork/html5/data/js/6EJ26UvTICQ.js]

window.globalProvideData('slide', '{"title":"A Shared Mental Model Is","trackViews":true,"showMenuResultIcon":false,"viewGroupId":"","historyGroupId":"","videoZoom":"","scrolling":false,"transition":"appear","transDuration":0,"transDir":1,"wipeTrans":false,"slideLock":false,"navIndex":-1,"globalAudioId":"","thumbnailid":"","slideNumberInScene":3,"includeInSlideCounts":true,"presenterRef":{"id":"none"},"showAnimationId":"","lmsId":"Slide3","width":1024,"height":640,"resume":false,"background":{"type":"fill","fill":{"type":"linear","rotation":90,"colors":[{"kind":"color","rgb":"0xFFFFFF","alpha":100,"stop":0}]}},"id":"6EJ26UvTICQ","actionGroups":{"ActGrpOnNextButtonClick":{"kind":"actiongroup","actions":[{"kind":"gotoplay","window":"_current","wndtype":"normal","objRef":{"type":"string","value":"_player.5onZNJaPQYO.5Uj44kEwUg6"}}]},"ActGrpOnPrevButtonClick":{"kind":"actiongroup","actions":[{"kind":"history_prev"}]},"NavigationRestrictionNextSlide_6EJ26UvTICQ":{"kind":"actiongroup","actions":[{"kind":"exe_actiongroup","id":"ActGrpOnNextButtonClick"}]},"NavigationRestrictionPreviousSlide_6EJ26UvTICQ":{"kind":"actiongroup","actions":[{"kind":"exe_actiongroup","id":"ActGrpOnPrevButtonClick"}]}},"events":[{"kind":"onbeforeslidein","actions":[{"kind":"if_action","condition":{"statement":{"kind":"compare","operator":"eq","valuea":"$WindowId","typea":"property","valueb":"_frame","typeb":"string"}},"thenActions":[{"kind":"set_frame_layout","name":"pxabnsnfns10111000101"}],"elseActions":[{"kind":"set_window_control_layout","name":"pxabnsnfns10111000101"}]}]},{"kind":"onnextslide","actions":[{"kind":"exe_actiongroup","id":"NavigationRestrictionNextSlide_6EJ26UvTICQ"}]},{"kind":"onprevslide","actions":[{"kind":"exe_actiongroup","id":"NavigationRestrictionPreviousSlide_6EJ26UvTICQ"}]},{"kind":"ontransitionin","actions":[{"kind":"if_action","condition":{"statement":{"kind":"and","statements":[{"kind":"compare","operator":"eq","valuea":"_player.#TimelineCompleted_6EJ26UvTICQ","typea":"var","valueb":false,"typeb":"boolean"}]}},"thenActions":[{"kind":"enable_window_control","name":"next","enable":false},{"kind":"enable_window_control","name":"swiperight","enable":false}]},{"kind":"adjustvar","variable":"_player.LastSlideViewed_5emeoMPBWLy","operator":"set","value":{"type":"string","value":"_player."}},{"kind":"adjustvar","variable":"_player.LastSlideViewed_5emeoMPBWLy","operator":"add","value":{"type":"property","value":"$AbsoluteId"}}]},{"kind":"ontimelinecomplete","actions":[{"kind":"adjustvar","variable":"_player.TimelineCompleted_6EJ26UvTICQ","operator":"set","value":{"type":"boolean","value":true}},{"kind":"enable_window_control","name":"next","enable":true},{"kind":"enable_window_control","name":"swiperight","enable":true}]}],"slideLayers":[{"audiolib":[{"kind":"audio","assetId":10,"id":"6Ca56ETbaMT"}],"enableSeek":true,"enableReplay":true,"timeline":{"duration":24319,"events":[{"kind":"ontimelinetick","time":0,"actions":[{"kind":"media_seek","position":0,"objRef":{"type":"string","value":"6Ca56ETbaMT"}},{"kind":"media_play","objRef":{"type":"string","value":"6Ca56ETbaMT"}},{"kind":"set_volume","volume":75,"objRef":{"type":"string","value":"6Ca56ETbaMT"}},{"kind":"show","transition":"appear","objRef":{"type":"string","value":"645L2vQ9SLp"}},{"kind":"show","transition":"appear","objRef":{"type":"string","value":"6qHOPTm06WX"}},{"kind":"show","transition":"appear","objRef":{"type":"string","value":"6qHOPTm06WX.6IifnyYwuRu"}},{"kind":"show","transition":"appear","objRef":{"type":"string","value":"6qHOPTm06WX.5sRnRSAOHN5"}},{"kind":"show","transition":"appear","objRef":{"type":"string","value":"6qHOPTm06WX.5aG2z9H3wB1"}},{"kind":"show","transition":"appear","objRef":{"type":"string","value":"6qHOPTm06WX.5XTocSQHZqx"}},{"kind":"show","transition":"appear","objRef":{"type":"string","value":"6qHOPTm06WX.6Q6Hh79oAZD"}},{"kind":"show","transition":"appear","objRef":{"type":"string","value":"6qHOPTm06WX.65U7TsUftGV"}},{"kind":"show","transition":"appear","objRef":{"type":"string","value":"5gwZ2bQbGVK"}},{"kind":"show","transition":"appear","objRef":{"type":"string","value":"5Wugo1FxNeu"}}]},{"kind":"ontimelinetick","time":5375,"actions":[{"kind":"show","transition":"custom","animationId":"Entrance","reverse":false,"objRef":{"type":"string","value":"6X5qBkOrr2e"}},{"kind":"show","transition":"custom","animationId":"Entrance","reverse":false,"objRef":{"type":"string","value":"6EcsG30lNCg"}}]},{"kind":"ontimelinetick","time":13000,"actions":[{"kind":"show","transition":"custom","animationId":"Entrance","reverse":false,"objRef":{"type":"string","value":"6qLeTkwQmsA"}}]},{"kind":"ontimelinetick","time":20250,"actions":[{"kind":"show","transition":"custom","animationId":"Entrance","reverse":false,"objRef":{"type":"string","value":"6nJVJGVk6to"}}]}]},"objects":[{"kind":"vectorshape","rotation":0,"accType":"image","cliptobounds":false,"defaultAction":"","imagelib":[{"kind":"imagedata","assetId":0,"id":"01","url":"story_content/6Gp8HH1sTgk_DX2048_DY2048.swf","type":"normal","altText":"CommFramework_Body_Template_RV.png","width":1024,"height":640,"mobiledx":0,"mobiledy":0}],"shapemaskId":"","xPos":0,"yPos":0,"tabIndex":0,"tabEnabled":true,"xOffset":0,"yOffset":0,"rotateXPos":512,"rotateYPos":320,"scaleX":100,"scaleY":100,"alpha":100,"depth":1,"scrolling":false,"shuffleLock":false,"data":{"hotlinkId":"","accState":0,"vectorData":{"left":0,"top":0,"right":1024,"bottom":640,"altText":"CommFramework_Body_Template_RV.png","pngfb":false,"pr":{"l":"Lib","i":0}},"html5data":{"xPos":0,"yPos":0,"width":1024,"height":640,"strokewidth":0}},"width":1024,"height":640,"resume":false,"useHandCursor":true,"id":"5gwZ2bQbGVK"},{"kind":"vectorshape","rotation":0,"accType":"image","cliptobounds":false,"defaultAction":"","imagelib":[{"kind":"imagedata","assetId":1,"id":"01","url":"story_content/5hUzZTcnKKE_DX238_DY238.swf","type":"normal","altText":"New_Logo.png","width":238,"height":91,"mobiledx":0,"mobiledy":0}],"shapemaskId":"","xPos":881,"yPos":574,"tabIndex":10,"tabEnabled":true,"xOffset":0,"yOffset":0,"rotateXPos":59.5,"rotateYPos":22.5,"scaleX":100,"scaleY":100,"alpha":100,"depth":2,"scrolling":false,"shuffleLock":false,"data":{"hotlinkId":"","accState":0,"vectorData":{"left":0,"top":0,"right":119,"bottom":45,"altText":"New_Logo.png","pngfb":false,"pr":{"l":"Lib","i":1}},"html5data":{"xPos":0,"yPos":0,"width":119,"height":45,"strokewidth":0}},"width":119,"height":45,"resume":false,"useHandCursor":true,"id":"5Wugo1FxNeu"},{"kind":"vectorshape","rotation":0,"accType":"text","cliptobounds":false,"defaultAction":"","textLib":[{"kind":"textdata","uniqueId":"645L2vQ9SLp_1349812938","id":"01","linkId":"txt__default_645L2vQ9SLp","type":"vectortext","xPos":0,"yPos":0,"xAccOffset":0,"yAccOffset":0,"width":0,"height":0,"shadowIndex":-1,"scrollOverflow":false,"vectortext":{"left":0,"top":0,"right":552,"bottom":63,"pngfb":false,"pr":{"l":"Lib","i":10}}}],"shapemaskId":"","xPos":39,"yPos":35,"tabIndex":1,"tabEnabled":true,"xOffset":0,"yOffset":0,"rotateXPos":280,"rotateYPos":33.5,"scaleX":100,"scaleY":100,"alpha":100,"depth":3,"scrolling":true,"shuffleLock":false,"data":{"hotlinkId":"","accState":0,"vectorData":{"left":0,"top":0,"right":560,"bottom":67,"altText":"A Shared Mental Model Is","pngfb":false,"pr":{"l":"Lib","i":9}},"html5data":{"xPos":0,"yPos":0,"width":560,"height":67,"strokewidth":0}},"width":560,"height":67,"resume":false,"useHandCursor":true,"id":"645L2vQ9SLp"},{"kind":"vectorshape","rotation":0,"accType":"text","cliptobounds":false,"defaultAction":"","shapemaskId":"","xPos":42,"yPos":147,"tabIndex":2,"tabEnabled":true,"xOffset":0,"yOffset":0,"rotateXPos":272,"rotateYPos":187,"scaleX":100,"scaleY":100,"alpha":100,"depth":4,"scrolling":true,"shuffleLock":false,"data":{"hotlinkId":"","accState":0,"vectorData":{"left":0,"top":0,"right":544,"bottom":374,"altText":"The perception of, understanding of, or knowledge about a situation or process that is shared among team members through communication.\\n\\nA mutual understanding of the problems, goals and strategies needed to reach a solution. A mental picture or sketch of the relevant facts and relationships defining an event, situation or problem.\\n\\nA shared mental model is dynamic\\rand should be updated every 3-5 minutes.","pngfb":false,"pr":{"l":"Lib","i":11}},"html5data":{"xPos":0,"yPos":0,"width":544,"height":374,"strokewidth":0}},"animations":[{"kind":"animation","id":"Entrance","duration":750,"hidetextatstart":true,"animateshapewithtext":false,"tweens":[{"kind":"tween","time":0,"duration":750,"mask":{"type":"wipe","settings":[{"kind":"setting","name":"direction","value":"fromleft"}],"duration":750,"easing":"linear","easingdir":"easeinout"}}]}],"width":544,"height":374,"resume":false,"useHandCursor":true,"id":"6X5qBkOrr2e"},{"kind":"vectorshape","rotation":0,"accType":"text","cliptobounds":false,"defaultAction":"","textLib":[{"kind":"textdata","uniqueId":"txt_6nJVJGVk6to","id":"01","linkId":"txt_6nJVJGVk6to","type":"vectortext","xPos":0,"yPos":0,"xAccOffset":0,"yAccOffset":0,"width":0,"height":0,"shadowIndex":-1,"scrollOverflow":false,"vectortext":{"left":0,"top":0,"right":496,"bottom":369,"pngfb":false,"pr":{"l":"Lib","i":12}}}],"shapemaskId":"","xPos":42,"yPos":147,"tabIndex":11,"tabEnabled":false,"xOffset":0,"yOffset":0,"rotateXPos":272,"rotateYPos":187,"scaleX":100,"scaleY":100,"alpha":100,"depth":5,"scrolling":true,"shuffleLock":false,"data":{"hotlinkId":"","accState":0,"vectorData":{"left":0,"top":0,"right":496,"bottom":369,"altText":"A shared mental model is dynamicand should be updated every 3-5 minutes.","pngfb":false,"pr":{"l":"Lib","i":5}},"html5data":{"xPos":0,"yPos":0,"width":496,"height":369,"strokewidth":0}},"animations":[{"kind":"animation","id":"Entrance","duration":750,"hidetextatstart":true,"animateshapewithtext":false,"tweens":[{"kind":"tween","time":0,"duration":750,"mask":{"type":"wipe","settings":[{"kind":"setting","name":"direction","value":"fromleft"}],"duration":750,"easing":"linear","easingdir":"easeinout"}}]}],"width":544,"height":374,"resume":false,"useHandCursor":true,"id":"6nJVJGVk6to"},{"kind":"vectorshape","rotation":0,"accType":"text","cliptobounds":false,"defaultAction":"","textLib":[{"kind":"textdata","uniqueId":"txt_6qLeTkwQmsA","id":"01","linkId":"txt_6qLeTkwQmsA","type":"vectortext","xPos":0,"yPos":0,"xAccOffset":0,"yAccOffset":0,"width":0,"height":0,"shadowIndex":-1,"scrollOverflow":false,"vectortext":{"left":0,"top":0,"right":515,"bottom":285,"pngfb":false,"pr":{"l":"Lib","i":13}}}],"shapemaskId":"","xPos":42,"yPos":147,"tabIndex":12,"tabEnabled":false,"xOffset":0,"yOffset":0,"rotateXPos":272,"rotateYPos":187,"scaleX":100,"scaleY":100,"alpha":100,"depth":6,"scrolling":true,"shuffleLock":false,"data":{"hotlinkId":"","accState":0,"vectorData":{"left":0,"top":0,"right":515,"bottom":285,"altText":"A mutual understanding of the problems, goals and strategies needed to reach a solution. A mental picture or sketch of the relevant facts and relationships defining an event, situation or problem.","pngfb":false,"pr":{"l":"Lib","i":5}},"html5data":{"xPos":0,"yPos":0,"width":515,"height":285,"strokewidth":0}},"animations":[{"kind":"animation","id":"Entrance","duration":750,"hidetextatstart":true,"animateshapewithtext":false,"tweens":[{"kind":"tween","time":0,"duration":750,"mask":{"type":"wipe","settings":[{"kind":"setting","name":"direction","value":"fromleft"}],"duration":750,"easing":"linear","easingdir":"easeinout"}}]}],"width":544,"height":374,"resume":false,"useHandCursor":true,"id":"6qLeTkwQmsA"},{"kind":"vectorshape","rotation":0,"accType":"text","cliptobounds":false,"defaultAction":"","textLib":[{"kind":"textdata","uniqueId":"txt_6EcsG30lNCg","id":"01","linkId":"txt_6EcsG30lNCg","type":"vectortext","xPos":0,"yPos":0,"xAccOffset":0,"yAccOffset":0,"width":0,"height":0,"shadowIndex":-1,"scrollOverflow":false,"vectortext":{"left":0,"top":0,"right":525,"bottom":117,"pngfb":false,"pr":{"l":"Lib","i":14}}}],"shapemaskId":"","xPos":42,"yPos":147,"tabIndex":13,"tabEnabled":false,"xOffset":0,"yOffset":0,"rotateXPos":272,"rotateYPos":187,"scaleX":100,"scaleY":100,"alpha":100,"depth":7,"scrolling":true,"shuffleLock":false,"data":{"hotlinkId":"","accState":0,"vectorData":{"left":0,"top":0,"right":525,"bottom":117,"altText":"The perception of, understanding of, or knowledge about a situation or process that is shared among team members through communication.","pngfb":false,"pr":{"l":"Lib","i":5}},"html5data":{"xPos":0,"yPos":0,"width":525,"height":117,"strokewidth":0}},"animations":[{"kind":"animation","id":"Entrance","duration":750,"hidetextatstart":true,"animateshapewithtext":false,"tweens":[{"kind":"tween","time":0,"duration":750,"mask":{"type":"wipe","settings":[{"kind":"setting","name":"direction","value":"fromleft"}],"duration":750,"easing":"linear","easingdir":"easeinout"}}]}],"width":544,"height":374,"resume":false,"useHandCursor":true,"id":"6EcsG30lNCg"},{"kind":"objgroup","objects":[{"kind":"vectorshape","rotation":0,"accType":"image","cliptobounds":false,"defaultAction":"","imagelib":[{"kind":"imagedata","assetId":7,"id":"01","url":"story_content/6A7QSKSnC2U_DX508_DY508.swf","type":"normal","altText":"bubble illustration 2.png","width":508,"height":314,"mobiledx":0,"mobiledy":0}],"shapemaskId":"","xPos":67,"yPos":0,"tabIndex":4,"tabEnabled":true,"xOffset":0,"yOffset":0,"rotateXPos":127,"rotateYPos":106.5,"scaleX":100,"scaleY":100,"alpha":100,"depth":1,"scrolling":true,"shuffleLock":false,"data":{"hotlinkId":"","accState":0,"vectorData":{"left":0,"top":0,"right":254,"bottom":213,"altText":"bubble illustration 2.png","pngfb":false,"pr":{"l":"Lib","i":15}},"html5data":{"xPos":0,"yPos":0,"width":254,"height":213,"strokewidth":0}},"width":254,"height":213,"resume":false,"useHandCursor":true,"id":"6IifnyYwuRu"},{"kind":"vectorshape","rotation":0,"accType":"image","cliptobounds":false,"defaultAction":"","imagelib":[{"kind":"imagedata","assetId":8,"id":"01","url":"story_content/5fEb9kVQNam_DX728_DY728.swf","type":"normal","altText":"thinking-heads.png","width":600,"height":400,"mobiledx":0,"mobiledy":0}],"shapemaskId":"","xPos":0,"yPos":177,"tabIndex":7,"tabEnabled":true,"xOffset":0,"yOffset":0,"rotateXPos":182,"rotateYPos":121,"scaleX":100,"scaleY":100,"alpha":100,"depth":2,"scrolling":true,"shuffleLock":false,"data":{"hotlinkId":"","accState":0,"vectorData":{"left":0,"top":0,"right":364,"bottom":242,"altText":"thinking-heads.png","pngfb":false,"pr":{"l":"Lib","i":16}},"html5data":{"xPos":0,"yPos":0,"width":364,"height":242,"strokewidth":0}},"width":364,"height":242,"resume":false,"useHandCursor":true,"id":"5sRnRSAOHN5"},{"kind":"vectorshape","rotation":0,"accType":"text","cliptobounds":false,"defaultAction":"","shapemaskId":"","xPos":287,"yPos":205,"tabIndex":9,"tabEnabled":true,"xOffset":0,"yOffset":0,"rotateXPos":4.5,"rotateYPos":4.5,"scaleX":100,"scaleY":100,"alpha":100,"depth":3,"scrolling":true,"shuffleLock":false,"data":{"hotlinkId":"","accState":0,"vectorData":{"left":-1,"top":-1,"right":12,"bottom":12,"altText":"Oval 1","pngfb":false,"pr":{"l":"Lib","i":17}},"html5data":{"xPos":0,"yPos":0,"width":11,"height":11,"strokewidth":2}},"width":10,"height":10,"resume":false,"useHandCursor":true,"id":"5aG2z9H3wB1"},{"kind":"vectorshape","rotation":0,"accType":"text","cliptobounds":false,"defaultAction":"","shapemaskId":"","xPos":254,"yPos":161,"tabIndex":6,"tabEnabled":true,"xOffset":0,"yOffset":0,"rotateXPos":12,"rotateYPos":12,"scaleX":100,"scaleY":100,"alpha":100,"depth":4,"scrolling":true,"shuffleLock":false,"data":{"hotlinkId":"","accState":0,"vectorData":{"left":-1,"top":-1,"right":26,"bottom":26,"altText":"Oval 2","pngfb":false,"pr":{"l":"Lib","i":18}},"html5data":{"xPos":0,"yPos":0,"width":25,"height":25,"strokewidth":2}},"width":25,"height":25,"resume":false,"useHandCursor":true,"id":"5XTocSQHZqx"},{"kind":"vectorshape","rotation":0,"accType":"text","cliptobounds":false,"defaultAction":"","shapemaskId":"","xPos":271,"yPos":185,"tabIndex":8,"tabEnabled":true,"xOffset":0,"yOffset":0,"rotateXPos":8.5,"rotateYPos":8.5,"scaleX":100,"scaleY":100,"alpha":100,"depth":5,"scrolling":true,"shuffleLock":false,"data":{"hotlinkId":"","accState":0,"vectorData":{"left":-1,"top":-1,"right":20,"bottom":20,"altText":"Oval 3","pngfb":false,"pr":{"l":"Lib","i":19}},"html5data":{"xPos":0,"yPos":0,"width":19,"height":19,"strokewidth":2}},"width":18,"height":18,"resume":false,"useHandCursor":true,"id":"6Q6Hh79oAZD"},{"kind":"vectorshape","rotation":0,"accType":"image","cliptobounds":false,"defaultAction":"","imagelib":[{"kind":"imagedata","assetId":9,"id":"01","url":"story_content/6dR5v0duhWA_DX270_DY270.swf","type":"normal","altText":"ArrowI.png","width":150,"height":64,"mobiledx":0,"mobiledy":0}],"shapemaskId":"","xPos":123,"yPos":69,"tabIndex":5,"tabEnabled":true,"xOffset":0,"yOffset":0,"rotateXPos":67.5,"rotateYPos":30,"scaleX":100,"scaleY":100,"alpha":100,"depth":6,"scrolling":true,"shuffleLock":false,"data":{"hotlinkId":"","accState":0,"vectorData":{"left":0,"top":0,"right":135,"bottom":60,"altText":"ArrowI.png","pngfb":false,"pr":{"l":"Lib","i":20}},"html5data":{"xPos":0,"yPos":0,"width":135,"height":60,"strokewidth":0}},"width":135,"height":60,"resume":false,"useHandCursor":true,"id":"65U7TsUftGV"}],"accType":"text","altText":"Group\\r\\n 1","shapemaskId":"","xPos":605,"yPos":157,"tabIndex":3,"tabEnabled":true,"xOffset":0,"yOffset":0,"rotateXPos":182,"rotateYPos":210,"scaleX":100,"scaleY":100,"alpha":100,"rotation":0,"depth":8,"scrolling":true,"shuffleLock":false,"width":364,"height":420,"resume":false,"useHandCursor":true,"id":"6qHOPTm06WX"}],"startTime":-1,"elapsedTimeMode":"normal","useHandCursor":false,"resume":false,"kind":"slidelayer","isBaseLayer":true}]}');
