# Supplementary material for: Code Response Training: Improving Interprofessional Communication
Source: MedEdPORTAL. 2021 May 19;17:11155. doi: 10.15766/mep_2374-8265.11155 (PMC8131416; doi:10.15766/mep_2374-8265.11155)
Supplement: Supplementary file 1 — Module 1 Patient Safety Fundamentals folderModule 2 Communication and Teamwork folderModule 3 Pulling It Together folderModule Instructions.docxFacilitators Guide.docxSimulation Case 1.docxSimulation Case 2.docxEquipment Checklist.docxObserver Checklist.docxDebriefing Guide.docxPostcourse Evaluation.docxShort-Term Follow-Up Activity.docxLong-Term Follow-Up Activity.docx [file mep_2374-8265.11155-s001.zip › B. Module 2 Communication and Teamwork/html5/data/js/6jkTv1Yt7o0.js]

window.globalProvideData('slide', '{"title":"SBAR","trackViews":true,"showMenuResultIcon":false,"viewGroupId":"","historyGroupId":"","videoZoom":"","scrolling":false,"transition":"appear","transDuration":0,"transDir":1,"wipeTrans":false,"slideLock":false,"navIndex":-1,"globalAudioId":"","thumbnailid":"","slideNumberInScene":10,"includeInSlideCounts":true,"presenterRef":{"id":"none"},"showAnimationId":"","lmsId":"Slide10","width":1024,"height":640,"resume":false,"background":{"type":"fill","fill":{"type":"linear","rotation":90,"colors":[{"kind":"color","rgb":"0xFFFFFF","alpha":100,"stop":0}]}},"id":"6jkTv1Yt7o0","actionGroups":{"ActGrpOnNextButtonClick":{"kind":"actiongroup","actions":[{"kind":"gotoplay","window":"_current","wndtype":"normal","objRef":{"type":"string","value":"_player.5onZNJaPQYO.6Wog7rJLAXx"}}]},"ActGrpOnPrevButtonClick":{"kind":"actiongroup","actions":[{"kind":"history_prev"}]},"NavigationRestrictionNextSlide_6jkTv1Yt7o0":{"kind":"actiongroup","actions":[{"kind":"exe_actiongroup","id":"ActGrpOnNextButtonClick"}]},"NavigationRestrictionPreviousSlide_6jkTv1Yt7o0":{"kind":"actiongroup","actions":[{"kind":"exe_actiongroup","id":"ActGrpOnPrevButtonClick"}]}},"events":[{"kind":"onbeforeslidein","actions":[{"kind":"if_action","condition":{"statement":{"kind":"compare","operator":"eq","valuea":"$WindowId","typea":"property","valueb":"_frame","typeb":"string"}},"thenActions":[{"kind":"set_frame_layout","name":"pxabnsnfns10111000101"}],"elseActions":[{"kind":"set_window_control_layout","name":"pxabnsnfns10111000101"}]}]},{"kind":"onnextslide","actions":[{"kind":"exe_actiongroup","id":"NavigationRestrictionNextSlide_6jkTv1Yt7o0"}]},{"kind":"onprevslide","actions":[{"kind":"exe_actiongroup","id":"NavigationRestrictionPreviousSlide_6jkTv1Yt7o0"}]},{"kind":"ontransitionin","actions":[{"kind":"if_action","condition":{"statement":{"kind":"and","statements":[{"kind":"compare","operator":"eq","valuea":"_player.#TimelineCompleted_6jkTv1Yt7o0","typea":"var","valueb":false,"typeb":"boolean"}]}},"thenActions":[{"kind":"enable_window_control","name":"next","enable":false},{"kind":"enable_window_control","name":"swiperight","enable":false}]},{"kind":"adjustvar","variable":"_player.LastSlideViewed_5emeoMPBWLy","operator":"set","value":{"type":"string","value":"_player."}},{"kind":"adjustvar","variable":"_player.LastSlideViewed_5emeoMPBWLy","operator":"add","value":{"type":"property","value":"$AbsoluteId"}}]},{"kind":"ontimelinecomplete","actions":[{"kind":"adjustvar","variable":"_player.TimelineCompleted_6jkTv1Yt7o0","operator":"set","value":{"type":"boolean","value":true}},{"kind":"enable_window_control","name":"next","enable":true},{"kind":"enable_window_control","name":"swiperight","enable":true}]}],"slideLayers":[{"audiolib":[{"kind":"audio","assetId":23,"id":"6Sw1AXpoVCq"}],"enableSeek":true,"enableReplay":true,"timeline":{"duration":24633,"events":[{"kind":"ontimelinetick","time":0,"actions":[{"kind":"media_seek","position":0,"objRef":{"type":"string","value":"6Sw1AXpoVCq"}},{"kind":"media_play","objRef":{"type":"string","value":"6Sw1AXpoVCq"}},{"kind":"set_volume","volume":75,"objRef":{"type":"string","value":"6Sw1AXpoVCq"}},{"kind":"show","transition":"appear","objRef":{"type":"string","value":"68kgzBIf67p"}},{"kind":"show","transition":"appear","objRef":{"type":"string","value":"5gwZ2bQbGVK"}},{"kind":"show","transition":"appear","objRef":{"type":"string","value":"5Wugo1FxNeu"}}]},{"kind":"ontimelinetick","time":3375,"actions":[{"kind":"show","transition":"custom","animationId":"Entrance","reverse":false,"objRef":{"type":"string","value":"6kCIp2ibgYH"}},{"kind":"show","transition":"custom","animationId":"Entrance","reverse":false,"objRef":{"type":"string","value":"5wqj4nCcxgM"}}]},{"kind":"ontimelinetick","time":4125,"actions":[{"kind":"show","transition":"custom","animationId":"Entrance","reverse":false,"objRef":{"type":"string","value":"67QFsZhJNnu"}}]},{"kind":"ontimelinetick","time":4833,"actions":[{"kind":"show","transition":"custom","animationId":"Entrance","reverse":false,"objRef":{"type":"string","value":"6UjL15nNNpy"}},{"kind":"show","transition":"custom","animationId":"Entrance","reverse":false,"objRef":{"type":"string","value":"6lKL8AhjKeH"}}]},{"kind":"ontimelinetick","time":5688,"actions":[{"kind":"show","transition":"custom","animationId":"Entrance","reverse":false,"objRef":{"type":"string","value":"5uOzLPOY5r6"}},{"kind":"show","transition":"custom","animationId":"Entrance","reverse":false,"objRef":{"type":"string","value":"6l0UsAu630F"}}]},{"kind":"ontimelinetick","time":6375,"actions":[{"kind":"show","transition":"custom","animationId":"Entrance","reverse":false,"objRef":{"type":"string","value":"63V5RDeiP6n"}},{"kind":"show","transition":"custom","animationId":"Entrance","reverse":false,"objRef":{"type":"string","value":"66OBX68JBrT"}}]},{"kind":"ontimelinetick","time":7083,"actions":[{"kind":"show","transition":"custom","animationId":"Entrance","reverse":false,"objRef":{"type":"string","value":"6bJGSTzhExI"}},{"kind":"show","transition":"custom","animationId":"Entrance","reverse":false,"objRef":{"type":"string","value":"6Z9VuoOHxqz"}}]},{"kind":"ontimelinetick","time":17875,"actions":[{"kind":"show","transition":"custom","animationId":"Entrance","reverse":false,"objRef":{"type":"string","value":"6BRLFgH4Hub"}}]}]},"objects":[{"kind":"vectorshape","rotation":0,"accType":"image","cliptobounds":false,"defaultAction":"","imagelib":[{"kind":"imagedata","assetId":0,"id":"01","url":"story_content/6Gp8HH1sTgk_DX2048_DY2048.swf","type":"normal","altText":"CommFramework_Body_Template_RV.png","width":1024,"height":640,"mobiledx":0,"mobiledy":0}],"shapemaskId":"","xPos":0,"yPos":0,"tabIndex":0,"tabEnabled":true,"xOffset":0,"yOffset":0,"rotateXPos":512,"rotateYPos":320,"scaleX":100,"scaleY":100,"alpha":100,"depth":1,"scrolling":false,"shuffleLock":false,"data":{"hotlinkId":"","accState":0,"vectorData":{"left":0,"top":0,"right":1024,"bottom":640,"altText":"CommFramework_Body_Template_RV.png","pngfb":false,"pr":{"l":"Lib","i":0}},"html5data":{"xPos":0,"yPos":0,"width":1024,"height":640,"strokewidth":0}},"width":1024,"height":640,"resume":false,"useHandCursor":true,"id":"5gwZ2bQbGVK"},{"kind":"vectorshape","rotation":0,"accType":"image","cliptobounds":false,"defaultAction":"","imagelib":[{"kind":"imagedata","assetId":1,"id":"01","url":"story_content/5hUzZTcnKKE_DX238_DY238.swf","type":"normal","altText":"New_Logo.png","width":238,"height":91,"mobiledx":0,"mobiledy":0}],"shapemaskId":"","xPos":881,"yPos":574,"tabIndex":12,"tabEnabled":true,"xOffset":0,"yOffset":0,"rotateXPos":59.5,"rotateYPos":22.5,"scaleX":100,"scaleY":100,"alpha":100,"depth":2,"scrolling":false,"shuffleLock":false,"data":{"hotlinkId":"","accState":0,"vectorData":{"left":0,"top":0,"right":119,"bottom":45,"altText":"New_Logo.png","pngfb":false,"pr":{"l":"Lib","i":1}},"html5data":{"xPos":0,"yPos":0,"width":119,"height":45,"strokewidth":0}},"width":119,"height":45,"resume":false,"useHandCursor":true,"id":"5Wugo1FxNeu"},{"kind":"vectorshape","rotation":0,"accType":"text","cliptobounds":false,"defaultAction":"","textLib":[{"kind":"textdata","uniqueId":"68kgzBIf67p_2065862179","id":"01","linkId":"txt__default_68kgzBIf67p","type":"vectortext","xPos":0,"yPos":0,"xAccOffset":0,"yAccOffset":0,"width":0,"height":0,"shadowIndex":-1,"scrollOverflow":false,"vectortext":{"left":0,"top":0,"right":131,"bottom":69,"pngfb":false,"pr":{"l":"Lib","i":83}}}],"shapemaskId":"","xPos":38,"yPos":23,"tabIndex":1,"tabEnabled":true,"xOffset":0,"yOffset":0,"rotateXPos":69.5,"rotateYPos":36.5,"scaleX":100,"scaleY":100,"alpha":100,"depth":3,"scrolling":true,"shuffleLock":false,"data":{"hotlinkId":"","accState":0,"vectorData":{"left":0,"top":0,"right":139,"bottom":73,"altText":"SBAR","pngfb":false,"pr":{"l":"Lib","i":82}},"html5data":{"xPos":0,"yPos":0,"width":139,"height":73,"strokewidth":0}},"width":139,"height":73,"resume":false,"useHandCursor":true,"id":"68kgzBIf67p"},{"kind":"vectorshape","rotation":0,"accType":"text","cliptobounds":false,"defaultAction":"","shapemaskId":"","xPos":43,"yPos":120,"tabIndex":2,"tabEnabled":true,"xOffset":0,"yOffset":0,"rotateXPos":27.5,"rotateYPos":175.5,"scaleX":100,"scaleY":100,"alpha":100,"depth":4,"scrolling":true,"shuffleLock":false,"data":{"hotlinkId":"","accState":0,"vectorData":{"left":0,"top":0,"right":55,"bottom":351,"altText":"S\\r\\nB\\r\\rA\\r\\rR","pngfb":false,"pr":{"l":"Lib","i":84}},"html5data":{"xPos":0,"yPos":0,"width":55,"height":351,"strokewidth":0}},"animations":[{"kind":"animation","id":"Entrance","duration":750,"hidetextatstart":true,"animateshapewithtext":false,"tweens":[{"kind":"tween","time":0,"duration":750,"alpha":{"path":[{"kind":"segment","start":"0","dstart":"0","end":"100","dend":"0"}],"duration":750,"easing":"linear","easingdir":"easein"}}]}],"width":55,"height":351,"resume":false,"useHandCursor":true,"id":"6kCIp2ibgYH"},{"kind":"vectorshape","rotation":0,"accType":"text","cliptobounds":false,"defaultAction":"","textLib":[{"kind":"textdata","uniqueId":"txt_67QFsZhJNnu","id":"01","linkId":"txt_67QFsZhJNnu","type":"vectortext","xPos":0,"yPos":0,"xAccOffset":0,"yAccOffset":0,"width":0,"height":0,"shadowIndex":-1,"scrollOverflow":false,"vectortext":{"left":0,"top":0,"right":45,"bottom":346,"pngfb":false,"pr":{"l":"Lib","i":85}}}],"shapemaskId":"","xPos":43,"yPos":120,"tabIndex":13,"tabEnabled":false,"xOffset":0,"yOffset":0,"rotateXPos":27.5,"rotateYPos":175.5,"scaleX":100,"scaleY":100,"alpha":100,"depth":5,"scrolling":true,"shuffleLock":false,"data":{"hotlinkId":"","accState":0,"vectorData":{"left":0,"top":0,"right":45,"bottom":346,"altText":"BAR","pngfb":false,"pr":{"l":"Lib","i":5}},"html5data":{"xPos":0,"yPos":0,"width":45,"height":346,"strokewidth":0}},"animations":[{"kind":"animation","id":"Entrance","duration":750,"hidetextatstart":true,"animateshapewithtext":false,"tweens":[{"kind":"tween","time":0,"duration":750,"alpha":{"path":[{"kind":"segment","start":"0","dstart":"0","end":"100","dend":"0"}],"duration":750,"easing":"linear","easingdir":"easein"}}]}],"width":55,"height":351,"resume":false,"useHandCursor":true,"id":"67QFsZhJNnu"},{"kind":"vectorshape","rotation":0,"accType":"text","cliptobounds":false,"defaultAction":"","textLib":[{"kind":"textdata","uniqueId":"txt_5wqj4nCcxgM","id":"01","linkId":"txt_5wqj4nCcxgM","type":"vectortext","xPos":0,"yPos":0,"xAccOffset":0,"yAccOffset":0,"width":0,"height":0,"shadowIndex":-1,"scrollOverflow":false,"vectortext":{"left":0,"top":0,"right":37,"bottom":61,"pngfb":false,"pr":{"l":"Lib","i":86}}}],"shapemaskId":"","xPos":43,"yPos":120,"tabIndex":14,"tabEnabled":false,"xOffset":0,"yOffset":0,"rotateXPos":27.5,"rotateYPos":175.5,"scaleX":100,"scaleY":100,"alpha":100,"depth":6,"scrolling":true,"shuffleLock":false,"data":{"hotlinkId":"","accState":0,"vectorData":{"left":0,"top":0,"right":37,"bottom":61,"altText":"S","pngfb":false,"pr":{"l":"Lib","i":5}},"html5data":{"xPos":0,"yPos":0,"width":37,"height":61,"strokewidth":0}},"animations":[{"kind":"animation","id":"Entrance","duration":750,"hidetextatstart":true,"animateshapewithtext":false,"tweens":[{"kind":"tween","time":0,"duration":750,"alpha":{"path":[{"kind":"segment","start":"0","dstart":"0","end":"100","dend":"0"}],"duration":750,"easing":"linear","easingdir":"easein"}}]}],"width":55,"height":351,"resume":false,"useHandCursor":true,"id":"5wqj4nCcxgM"},{"kind":"vectorshape","rotation":0,"accType":"text","cliptobounds":false,"defaultAction":"","textLib":[{"kind":"textdata","uniqueId":"6UjL15nNNpy_-1333820365","id":"01","linkId":"txt__default_6UjL15nNNpy","type":"vectortext","xPos":0,"yPos":0,"xAccOffset":0,"yAccOffset":0,"width":0,"height":0,"shadowIndex":-1,"scrollOverflow":false,"vectortext":{"left":0,"top":0,"right":139,"bottom":43,"pngfb":false,"pr":{"l":"Lib","i":88}}}],"shapemaskId":"","xPos":71,"yPos":133,"tabIndex":3,"tabEnabled":true,"xOffset":0,"yOffset":0,"rotateXPos":74.5,"rotateYPos":24,"scaleX":100,"scaleY":100,"alpha":100,"depth":7,"scrolling":true,"shuffleLock":false,"data":{"hotlinkId":"","accState":0,"vectorData":{"left":0,"top":0,"right":149,"bottom":48,"altText":"ituation:","pngfb":false,"pr":{"l":"Lib","i":87}},"html5data":{"xPos":0,"yPos":0,"width":149,"height":48,"strokewidth":0}},"animations":[{"kind":"animation","id":"Entrance","duration":750,"hidetextatstart":true,"animateshapewithtext":false,"tweens":[{"kind":"tween","time":0,"duration":750,"mask":{"type":"wipe","settings":[{"kind":"setting","name":"direction","value":"fromleft"}],"duration":750,"easing":"linear","easingdir":"easeinout"}}]}],"width":149,"height":48,"resume":false,"useHandCursor":true,"id":"6UjL15nNNpy"},{"kind":"vectorshape","rotation":0,"accType":"text","cliptobounds":false,"defaultAction":"","textLib":[{"kind":"textdata","uniqueId":"6lKL8AhjKeH_-760202895","id":"01","linkId":"txt__default_6lKL8AhjKeH","type":"vectortext","xPos":0,"yPos":0,"xAccOffset":0,"yAccOffset":0,"width":0,"height":0,"shadowIndex":-1,"scrollOverflow":false,"vectortext":{"left":0,"top":0,"right":475,"bottom":34,"pngfb":false,"pr":{"l":"Lib","i":90}}}],"shapemaskId":"","xPos":407,"yPos":142,"tabIndex":4,"tabEnabled":true,"xOffset":0,"yOffset":0,"rotateXPos":242.5,"rotateYPos":19.5,"scaleX":100,"scaleY":100,"alpha":100,"depth":8,"scrolling":true,"shuffleLock":false,"data":{"hotlinkId":"","accState":0,"vectorData":{"left":0,"top":0,"right":485,"bottom":39,"altText":"What is the situation, patient, or project?","pngfb":false,"pr":{"l":"Lib","i":89}},"html5data":{"xPos":0,"yPos":0,"width":485,"height":39,"strokewidth":0}},"animations":[{"kind":"animation","id":"Entrance","duration":750,"hidetextatstart":true,"animateshapewithtext":false,"tweens":[{"kind":"tween","time":0,"duration":750,"mask":{"type":"wipe","settings":[{"kind":"setting","name":"direction","value":"fromleft"}],"duration":750,"easing":"linear","easingdir":"easeinout"}}]}],"width":485,"height":39,"resume":false,"useHandCursor":true,"id":"6lKL8AhjKeH"},{"kind":"vectorshape","rotation":0,"accType":"text","cliptobounds":false,"defaultAction":"","textLib":[{"kind":"textdata","uniqueId":"5uOzLPOY5r6_-1863582003","id":"01","linkId":"txt__default_5uOzLPOY5r6","type":"vectortext","xPos":0,"yPos":0,"xAccOffset":0,"yAccOffset":0,"width":0,"height":0,"shadowIndex":-1,"scrollOverflow":false,"vectortext":{"left":0,"top":0,"right":181,"bottom":43,"pngfb":false,"pr":{"l":"Lib","i":92}}}],"shapemaskId":"","xPos":75,"yPos":224,"tabIndex":5,"tabEnabled":true,"xOffset":0,"yOffset":0,"rotateXPos":95.5,"rotateYPos":24,"scaleX":100,"scaleY":100,"alpha":100,"depth":9,"scrolling":true,"shuffleLock":false,"data":{"hotlinkId":"","accState":0,"vectorData":{"left":0,"top":0,"right":191,"bottom":48,"altText":"ackground:","pngfb":false,"pr":{"l":"Lib","i":91}},"html5data":{"xPos":0,"yPos":0,"width":191,"height":48,"strokewidth":0}},"animations":[{"kind":"animation","id":"Entrance","duration":750,"hidetextatstart":true,"animateshapewithtext":false,"tweens":[{"kind":"tween","time":0,"duration":750,"mask":{"type":"wipe","settings":[{"kind":"setting","name":"direction","value":"fromleft"}],"duration":750,"easing":"linear","easingdir":"easeinout"}}]}],"width":191,"height":48,"resume":false,"useHandCursor":true,"id":"5uOzLPOY5r6"},{"kind":"vectorshape","rotation":0,"accType":"text","cliptobounds":false,"defaultAction":"","textLib":[{"kind":"textdata","uniqueId":"6l0UsAu630F_1361742613","id":"01","linkId":"txt__default_6l0UsAu630F","type":"vectortext","xPos":0,"yPos":0,"xAccOffset":0,"yAccOffset":0,"width":0,"height":0,"shadowIndex":-1,"scrollOverflow":false,"vectortext":{"left":0,"top":0,"right":531,"bottom":63,"pngfb":false,"pr":{"l":"Lib","i":94}}}],"shapemaskId":"","xPos":407,"yPos":224,"tabIndex":6,"tabEnabled":true,"xOffset":0,"yOffset":0,"rotateXPos":292.5,"rotateYPos":34,"scaleX":100,"scaleY":100,"alpha":100,"depth":10,"scrolling":true,"shuffleLock":false,"data":{"hotlinkId":"","accState":0,"vectorData":{"left":0,"top":0,"right":585,"bottom":68,"altText":"What is important to communicate, including problems and precautions?","pngfb":false,"pr":{"l":"Lib","i":93}},"html5data":{"xPos":0,"yPos":0,"width":585,"height":68,"strokewidth":0}},"animations":[{"kind":"animation","id":"Entrance","duration":750,"hidetextatstart":true,"animateshapewithtext":false,"tweens":[{"kind":"tween","time":0,"duration":750,"mask":{"type":"wipe","settings":[{"kind":"setting","name":"direction","value":"fromleft"}],"duration":750,"easing":"linear","easingdir":"easeinout"}}]}],"width":585,"height":68,"resume":false,"useHandCursor":true,"id":"6l0UsAu630F"},{"kind":"vectorshape","rotation":0,"accType":"text","cliptobounds":false,"defaultAction":"","textLib":[{"kind":"textdata","uniqueId":"63V5RDeiP6n_1713517685","id":"01","linkId":"txt__default_63V5RDeiP6n","type":"vectortext","xPos":0,"yPos":0,"xAccOffset":0,"yAccOffset":0,"width":0,"height":0,"shadowIndex":-1,"scrollOverflow":false,"vectortext":{"left":0,"top":0,"right":171,"bottom":43,"pngfb":false,"pr":{"l":"Lib","i":96}}}],"shapemaskId":"","xPos":80,"yPos":320,"tabIndex":7,"tabEnabled":true,"xOffset":0,"yOffset":0,"rotateXPos":90.5,"rotateYPos":24,"scaleX":100,"scaleY":100,"alpha":100,"depth":11,"scrolling":true,"shuffleLock":false,"data":{"hotlinkId":"","accState":0,"vectorData":{"left":0,"top":0,"right":181,"bottom":48,"altText":"ssessment:","pngfb":false,"pr":{"l":"Lib","i":95}},"html5data":{"xPos":0,"yPos":0,"width":181,"height":48,"strokewidth":0}},"animations":[{"kind":"animation","id":"Entrance","duration":750,"hidetextatstart":true,"animateshapewithtext":false,"tweens":[{"kind":"tween","time":0,"duration":750,"mask":{"type":"wipe","settings":[{"kind":"setting","name":"direction","value":"fromleft"}],"duration":750,"easing":"linear","easingdir":"easeinout"}}]}],"width":181,"height":48,"resume":false,"useHandCursor":true,"id":"63V5RDeiP6n"},{"kind":"vectorshape","rotation":0,"accType":"text","cliptobounds":false,"defaultAction":"","textLib":[{"kind":"textdata","uniqueId":"66OBX68JBrT_-1062737603","id":"01","linkId":"txt__default_66OBX68JBrT","type":"vectortext","xPos":0,"yPos":0,"xAccOffset":0,"yAccOffset":0,"width":0,"height":0,"shadowIndex":-1,"scrollOverflow":false,"vectortext":{"left":0,"top":0,"right":454,"bottom":34,"pngfb":false,"pr":{"l":"Lib","i":98}}}],"shapemaskId":"","xPos":407,"yPos":329,"tabIndex":8,"tabEnabled":true,"xOffset":0,"yOffset":0,"rotateXPos":296.5,"rotateYPos":19.5,"scaleX":100,"scaleY":100,"alpha":100,"depth":12,"scrolling":true,"shuffleLock":false,"data":{"hotlinkId":"","accState":0,"vectorData":{"left":0,"top":0,"right":593,"bottom":39,"altText":"What is my assessment of the situation?","pngfb":false,"pr":{"l":"Lib","i":97}},"html5data":{"xPos":0,"yPos":0,"width":593,"height":39,"strokewidth":0}},"animations":[{"kind":"animation","id":"Entrance","duration":750,"hidetextatstart":true,"animateshapewithtext":false,"tweens":[{"kind":"tween","time":0,"duration":750,"mask":{"type":"wipe","settings":[{"kind":"setting","name":"direction","value":"fromleft"}],"duration":750,"easing":"linear","easingdir":"easeinout"}}]}],"width":593,"height":39,"resume":false,"useHandCursor":true,"id":"66OBX68JBrT"},{"kind":"vectorshape","rotation":0,"accType":"text","cliptobounds":false,"defaultAction":"","textLib":[{"kind":"textdata","uniqueId":"6bJGSTzhExI_1427667116","id":"01","linkId":"txt__default_6bJGSTzhExI","type":"vectortext","xPos":0,"yPos":0,"xAccOffset":0,"yAccOffset":0,"width":0,"height":0,"shadowIndex":-1,"scrollOverflow":false,"vectortext":{"left":0,"top":0,"right":264,"bottom":43,"pngfb":false,"pr":{"l":"Lib","i":100}}}],"shapemaskId":"","xPos":73,"yPos":421,"tabIndex":9,"tabEnabled":true,"xOffset":0,"yOffset":0,"rotateXPos":137,"rotateYPos":24,"scaleX":100,"scaleY":100,"alpha":100,"depth":13,"scrolling":true,"shuffleLock":false,"data":{"hotlinkId":"","accState":0,"vectorData":{"left":0,"top":0,"right":274,"bottom":48,"altText":"ecommendation:","pngfb":false,"pr":{"l":"Lib","i":99}},"html5data":{"xPos":0,"yPos":0,"width":274,"height":48,"strokewidth":0}},"animations":[{"kind":"animation","id":"Entrance","duration":750,"hidetextatstart":true,"animateshapewithtext":false,"tweens":[{"kind":"tween","time":0,"duration":750,"mask":{"type":"wipe","settings":[{"kind":"setting","name":"direction","value":"fromleft"}],"duration":750,"easing":"linear","easingdir":"easeinout"}}]}],"width":274,"height":48,"resume":false,"useHandCursor":true,"id":"6bJGSTzhExI"},{"kind":"vectorshape","rotation":0,"accType":"text","cliptobounds":false,"defaultAction":"","textLib":[{"kind":"textdata","uniqueId":"6Z9VuoOHxqz_461660633","id":"01","linkId":"txt__default_6Z9VuoOHxqz","type":"vectortext","xPos":0,"yPos":0,"xAccOffset":0,"yAccOffset":0,"width":0,"height":0,"shadowIndex":-1,"scrollOverflow":false,"vectortext":{"left":0,"top":0,"right":530,"bottom":34,"pngfb":false,"pr":{"l":"Lib","i":102}}}],"shapemaskId":"","xPos":407,"yPos":430,"tabIndex":10,"tabEnabled":true,"xOffset":0,"yOffset":0,"rotateXPos":292.5,"rotateYPos":19.5,"scaleX":100,"scaleY":100,"alpha":100,"depth":14,"scrolling":true,"shuffleLock":false,"data":{"hotlinkId":"","accState":0,"vectorData":{"left":0,"top":0,"right":585,"bottom":39,"altText":"What is my recommendation, request or plan?","pngfb":false,"pr":{"l":"Lib","i":101}},"html5data":{"xPos":0,"yPos":0,"width":585,"height":39,"strokewidth":0}},"animations":[{"kind":"animation","id":"Entrance","duration":750,"hidetextatstart":true,"animateshapewithtext":false,"tweens":[{"kind":"tween","time":0,"duration":750,"mask":{"type":"wipe","settings":[{"kind":"setting","name":"direction","value":"fromleft"}],"duration":750,"easing":"linear","easingdir":"easeinout"}}]}],"width":585,"height":39,"resume":false,"useHandCursor":true,"id":"6Z9VuoOHxqz"},{"kind":"vectorshape","rotation":0,"accType":"text","cliptobounds":false,"defaultAction":"","textLib":[{"kind":"textdata","uniqueId":"6BRLFgH4Hub_1579461291","id":"01","linkId":"txt__default_6BRLFgH4Hub","type":"vectortext","xPos":0,"yPos":0,"xAccOffset":0,"yAccOffset":0,"width":0,"height":0,"shadowIndex":-1,"scrollOverflow":false,"vectortext":{"left":0,"top":0,"right":736,"bottom":70,"pngfb":false,"pr":{"l":"Lib","i":104}}}],"shapemaskId":"","xPos":86,"yPos":495,"tabIndex":11,"tabEnabled":true,"xOffset":0,"yOffset":0,"rotateXPos":426,"rotateYPos":36.5,"scaleX":100,"scaleY":100,"alpha":100,"depth":15,"scrolling":true,"shuffleLock":false,"data":{"hotlinkId":"","accState":0,"vectorData":{"left":-1,"top":-1,"right":854,"bottom":75,"altText":"SBAR is not a handoff tool.\\rIt is a communication tool when a decision is needed.","pngfb":false,"pr":{"l":"Lib","i":103}},"html5data":{"xPos":0,"yPos":0,"width":853,"height":74,"strokewidth":2}},"animations":[{"kind":"animation","id":"Entrance","duration":750,"hidetextatstart":true,"animateshapewithtext":false,"tweens":[{"kind":"tween","time":0,"duration":750,"alpha":{"path":[{"kind":"segment","start":"0","dstart":"0","end":"100","dend":"0"}],"duration":750,"easing":"linear","easingdir":"easein"}}]}],"width":853,"height":74,"resume":false,"useHandCursor":true,"id":"6BRLFgH4Hub"}],"startTime":-1,"elapsedTimeMode":"normal","useHandCursor":false,"resume":false,"kind":"slidelayer","isBaseLayer":true}]}');
