# Supplementary material for: Code Response Training: Improving Interprofessional Communication
Source: MedEdPORTAL. 2021 May 19;17:11155. doi: 10.15766/mep_2374-8265.11155 (PMC8131416; doi:10.15766/mep_2374-8265.11155)
Supplement: Supplementary file 1 — Module 1 Patient Safety Fundamentals folderModule 2 Communication and Teamwork folderModule 3 Pulling It Together folderModule Instructions.docxFacilitators Guide.docxSimulation Case 1.docxSimulation Case 2.docxEquipment Checklist.docxObserver Checklist.docxDebriefing Guide.docxPostcourse Evaluation.docxShort-Term Follow-Up Activity.docxLong-Term Follow-Up Activity.docx [file mep_2374-8265.11155-s001.zip › B. Module 2 Communication and Teamwork/html5/data/js/6jRFooQ9KcU.js]

window.globalProvideData('slide', '{"title":"Clarifying question","trackViews":true,"showMenuResultIcon":false,"viewGroupId":"","historyGroupId":"","videoZoom":"","scrolling":false,"transition":"appear","transDuration":0,"transDir":1,"wipeTrans":false,"slideLock":false,"navIndex":-1,"globalAudioId":"","thumbnailid":"","slideNumberInScene":9,"includeInSlideCounts":true,"presenterRef":{"id":"none"},"showAnimationId":"","lmsId":"Slide9","width":1024,"height":640,"resume":false,"background":{"type":"fill","fill":{"type":"linear","rotation":90,"colors":[{"kind":"color","rgb":"0xFFFFFF","alpha":100,"stop":0}]}},"id":"6jRFooQ9KcU","actionGroups":{"ActGrpOnNextButtonClick":{"kind":"actiongroup","actions":[{"kind":"gotoplay","window":"_current","wndtype":"normal","objRef":{"type":"string","value":"_player.5onZNJaPQYO.6jkTv1Yt7o0"}}]},"ActGrpOnPrevButtonClick":{"kind":"actiongroup","actions":[{"kind":"history_prev"}]},"NavigationRestrictionNextSlide_6jRFooQ9KcU":{"kind":"actiongroup","actions":[{"kind":"exe_actiongroup","id":"ActGrpOnNextButtonClick"}]},"NavigationRestrictionPreviousSlide_6jRFooQ9KcU":{"kind":"actiongroup","actions":[{"kind":"exe_actiongroup","id":"ActGrpOnPrevButtonClick"}]}},"events":[{"kind":"onbeforeslidein","actions":[{"kind":"if_action","condition":{"statement":{"kind":"compare","operator":"eq","valuea":"$WindowId","typea":"property","valueb":"_frame","typeb":"string"}},"thenActions":[{"kind":"set_frame_layout","name":"pxabnsnfns10111000101"}],"elseActions":[{"kind":"set_window_control_layout","name":"pxabnsnfns10111000101"}]}]},{"kind":"onnextslide","actions":[{"kind":"exe_actiongroup","id":"NavigationRestrictionNextSlide_6jRFooQ9KcU"}]},{"kind":"onprevslide","actions":[{"kind":"exe_actiongroup","id":"NavigationRestrictionPreviousSlide_6jRFooQ9KcU"}]},{"kind":"ontransitionin","actions":[{"kind":"if_action","condition":{"statement":{"kind":"and","statements":[{"kind":"compare","operator":"eq","valuea":"_player.#TimelineCompleted_6jRFooQ9KcU","typea":"var","valueb":false,"typeb":"boolean"}]}},"thenActions":[{"kind":"enable_window_control","name":"next","enable":false},{"kind":"enable_window_control","name":"swiperight","enable":false}]},{"kind":"adjustvar","variable":"_player.LastSlideViewed_5emeoMPBWLy","operator":"set","value":{"type":"string","value":"_player."}},{"kind":"adjustvar","variable":"_player.LastSlideViewed_5emeoMPBWLy","operator":"add","value":{"type":"property","value":"$AbsoluteId"}}]},{"kind":"ontimelinecomplete","actions":[{"kind":"adjustvar","variable":"_player.TimelineCompleted_6jRFooQ9KcU","operator":"set","value":{"type":"boolean","value":true}},{"kind":"enable_window_control","name":"next","enable":true},{"kind":"enable_window_control","name":"swiperight","enable":true}]}],"slideLayers":[{"audiolib":[{"kind":"audio","assetId":22,"id":"5zWT5Ip72Qq"}],"enableSeek":true,"enableReplay":true,"timeline":{"duration":34667,"events":[{"kind":"ontimelinetick","time":0,"actions":[{"kind":"media_seek","position":0,"objRef":{"type":"string","value":"5zWT5Ip72Qq"}},{"kind":"media_play","objRef":{"type":"string","value":"5zWT5Ip72Qq"}},{"kind":"set_volume","volume":75,"objRef":{"type":"string","value":"5zWT5Ip72Qq"}},{"kind":"show","transition":"custom","animationId":"Entrance","reverse":false,"objRef":{"type":"string","value":"5WQlr2yzls0"}},{"kind":"show","transition":"custom","animationId":"Entrance","reverse":false,"objRef":{"type":"string","value":"6cXJehdcwLF"}},{"kind":"show","transition":"custom","animationId":"Entrance","reverse":false,"objRef":{"type":"string","value":"5tDtODsQQY7"}},{"kind":"show","transition":"appear","objRef":{"type":"string","value":"65NjOAVFT4v"}},{"kind":"show","transition":"appear","objRef":{"type":"string","value":"5gwZ2bQbGVK"}},{"kind":"show","transition":"appear","objRef":{"type":"string","value":"5Wugo1FxNeu"}}]},{"kind":"ontimelinetick","time":3062,"actions":[{"kind":"show","transition":"custom","animationId":"Entrance","reverse":false,"objRef":{"type":"string","value":"5xaaxcbDfGO"}}]},{"kind":"ontimelinetick","time":7604,"actions":[{"kind":"show","transition":"custom","animationId":"Entrance","reverse":false,"objRef":{"type":"string","value":"6b3S6IiAnZc"}}]},{"kind":"ontimelinetick","time":10125,"actions":[{"kind":"show","transition":"custom","animationId":"Entrance","reverse":false,"objRef":{"type":"string","value":"6mLsg7jwUEJ"}}]},{"kind":"ontimelinetick","time":11771,"actions":[{"kind":"show","transition":"custom","animationId":"Entrance","reverse":false,"objRef":{"type":"string","value":"5jAzYtDhWXQ"}}]},{"kind":"ontimelinetick","time":13542,"actions":[{"kind":"show","transition":"custom","animationId":"Entrance","reverse":false,"objRef":{"type":"string","value":"6hkHsLoNe6p"}}]},{"kind":"ontimelinetick","time":17000,"actions":[{"kind":"show","transition":"custom","animationId":"Entrance","reverse":false,"objRef":{"type":"string","value":"6NHZbkR4HGH"}}]},{"kind":"ontimelinetick","time":20125,"actions":[{"kind":"show","transition":"custom","animationId":"Entrance","reverse":false,"objRef":{"type":"string","value":"5dFzfgdmDA5"}}]},{"kind":"ontimelinetick","time":23521,"actions":[{"kind":"show","transition":"custom","animationId":"Entrance","reverse":false,"objRef":{"type":"string","value":"6qRMuzLCGoq"}}]}]},"objects":[{"kind":"vectorshape","rotation":0,"accType":"image","cliptobounds":false,"defaultAction":"","imagelib":[{"kind":"imagedata","assetId":0,"id":"01","url":"story_content/6Gp8HH1sTgk_DX2048_DY2048.swf","type":"normal","altText":"CommFramework_Body_Template_RV.png","width":1024,"height":640,"mobiledx":0,"mobiledy":0}],"shapemaskId":"","xPos":0,"yPos":0,"tabIndex":0,"tabEnabled":true,"xOffset":0,"yOffset":0,"rotateXPos":512,"rotateYPos":320,"scaleX":100,"scaleY":100,"alpha":100,"depth":1,"scrolling":false,"shuffleLock":false,"data":{"hotlinkId":"","accState":0,"vectorData":{"left":0,"top":0,"right":1024,"bottom":640,"altText":"CommFramework_Body_Template_RV.png","pngfb":false,"pr":{"l":"Lib","i":0}},"html5data":{"xPos":0,"yPos":0,"width":1024,"height":640,"strokewidth":0}},"width":1024,"height":640,"resume":false,"useHandCursor":true,"id":"5gwZ2bQbGVK"},{"kind":"vectorshape","rotation":0,"accType":"image","cliptobounds":false,"defaultAction":"","imagelib":[{"kind":"imagedata","assetId":1,"id":"01","url":"story_content/5hUzZTcnKKE_DX238_DY238.swf","type":"normal","altText":"New_Logo.png","width":238,"height":91,"mobiledx":0,"mobiledy":0}],"shapemaskId":"","xPos":881,"yPos":574,"tabIndex":3,"tabEnabled":true,"xOffset":0,"yOffset":0,"rotateXPos":59.5,"rotateYPos":22.5,"scaleX":100,"scaleY":100,"alpha":100,"depth":2,"scrolling":false,"shuffleLock":false,"data":{"hotlinkId":"","accState":0,"vectorData":{"left":0,"top":0,"right":119,"bottom":45,"altText":"New_Logo.png","pngfb":false,"pr":{"l":"Lib","i":1}},"html5data":{"xPos":0,"yPos":0,"width":119,"height":45,"strokewidth":0}},"width":119,"height":45,"resume":false,"useHandCursor":true,"id":"5Wugo1FxNeu"},{"kind":"vectorshape","rotation":0,"accType":"text","cliptobounds":false,"defaultAction":"","shapemaskId":"","xPos":48,"yPos":132,"tabIndex":2,"tabEnabled":true,"xOffset":0,"yOffset":0,"rotateXPos":461,"rotateYPos":266,"scaleX":100,"scaleY":100,"alpha":100,"depth":3,"scrolling":true,"shuffleLock":false,"data":{"hotlinkId":"","accState":0,"vectorData":{"left":0,"top":0,"right":922,"bottom":532,"altText":"There are three types of clarifying questions you will ask:\\n\\nPhonetic questions clarify a letter that was spoken, examples:\\nD as in Dog.\\nC as in Charlie.\\nB as in Beta.\\n\\nNumeric questions clarify a number that was spoken, examples: \\nFifteen, as in one five milligrams.\\nSeventy, as in seven zero kilograms.\\n\\nGeneral questions clarify anything that was said, example:\\nDo you want the etomidate first and then the succinylcholine?","pngfb":false,"pr":{"l":"Lib","i":71}},"html5data":{"xPos":0,"yPos":0,"width":922,"height":532,"strokewidth":0}},"animations":[{"kind":"animation","id":"Entrance","duration":750,"hidetextatstart":true,"animateshapewithtext":false,"tweens":[{"kind":"tween","time":0,"duration":750,"mask":{"type":"wipe","settings":[{"kind":"setting","name":"direction","value":"fromleft"}],"duration":750,"easing":"linear","easingdir":"easeinout"}}]}],"width":922,"height":532,"resume":false,"useHandCursor":true,"id":"5WQlr2yzls0"},{"kind":"vectorshape","rotation":0,"accType":"text","cliptobounds":false,"defaultAction":"","textLib":[{"kind":"textdata","uniqueId":"txt_6qRMuzLCGoq","id":"01","linkId":"txt_6qRMuzLCGoq","type":"vectortext","xPos":0,"yPos":0,"xAccOffset":0,"yAccOffset":0,"width":0,"height":0,"shadowIndex":-1,"scrollOverflow":false,"vectortext":{"left":0,"top":0,"right":859,"bottom":422,"pngfb":false,"pr":{"l":"Lib","i":72}}}],"shapemaskId":"","xPos":48,"yPos":132,"tabIndex":4,"tabEnabled":false,"xOffset":0,"yOffset":0,"rotateXPos":461,"rotateYPos":266,"scaleX":100,"scaleY":100,"alpha":100,"depth":4,"scrolling":true,"shuffleLock":false,"data":{"hotlinkId":"","accState":0,"vectorData":{"left":0,"top":0,"right":859,"bottom":422,"altText":"Do you want the etomidate first and then the succinylcholine?","pngfb":false,"pr":{"l":"Lib","i":5}},"html5data":{"xPos":0,"yPos":0,"width":859,"height":422,"strokewidth":0}},"animations":[{"kind":"animation","id":"Entrance","duration":750,"hidetextatstart":true,"animateshapewithtext":false,"tweens":[{"kind":"tween","time":0,"duration":750,"mask":{"type":"wipe","settings":[{"kind":"setting","name":"direction","value":"fromleft"}],"duration":750,"easing":"linear","easingdir":"easeinout"}}]}],"width":922,"height":532,"resume":false,"useHandCursor":true,"id":"6qRMuzLCGoq"},{"kind":"vectorshape","rotation":0,"accType":"text","cliptobounds":false,"defaultAction":"","textLib":[{"kind":"textdata","uniqueId":"txt_5dFzfgdmDA5","id":"01","linkId":"txt_5dFzfgdmDA5","type":"vectortext","xPos":0,"yPos":0,"xAccOffset":0,"yAccOffset":0,"width":0,"height":0,"shadowIndex":-1,"scrollOverflow":false,"vectortext":{"left":0,"top":0,"right":783,"bottom":390,"pngfb":false,"pr":{"l":"Lib","i":73}}}],"shapemaskId":"","xPos":48,"yPos":132,"tabIndex":5,"tabEnabled":false,"xOffset":0,"yOffset":0,"rotateXPos":461,"rotateYPos":266,"scaleX":100,"scaleY":100,"alpha":100,"depth":5,"scrolling":true,"shuffleLock":false,"data":{"hotlinkId":"","accState":0,"vectorData":{"left":0,"top":0,"right":783,"bottom":390,"altText":"General questions clarify anything that was said, example:","pngfb":false,"pr":{"l":"Lib","i":5}},"html5data":{"xPos":0,"yPos":0,"width":783,"height":390,"strokewidth":0}},"animations":[{"kind":"animation","id":"Entrance","duration":750,"hidetextatstart":true,"animateshapewithtext":false,"tweens":[{"kind":"tween","time":0,"duration":750,"mask":{"type":"wipe","settings":[{"kind":"setting","name":"direction","value":"fromleft"}],"duration":750,"easing":"linear","easingdir":"easeinout"}}]}],"width":922,"height":532,"resume":false,"useHandCursor":true,"id":"5dFzfgdmDA5"},{"kind":"vectorshape","rotation":0,"accType":"text","cliptobounds":false,"defaultAction":"","textLib":[{"kind":"textdata","uniqueId":"txt_6NHZbkR4HGH","id":"01","linkId":"txt_6NHZbkR4HGH","type":"vectortext","xPos":0,"yPos":0,"xAccOffset":0,"yAccOffset":0,"width":0,"height":0,"shadowIndex":-1,"scrollOverflow":false,"vectortext":{"left":0,"top":0,"right":522,"bottom":326,"pngfb":false,"pr":{"l":"Lib","i":74}}}],"shapemaskId":"","xPos":48,"yPos":132,"tabIndex":6,"tabEnabled":false,"xOffset":0,"yOffset":0,"rotateXPos":461,"rotateYPos":266,"scaleX":100,"scaleY":100,"alpha":100,"depth":6,"scrolling":true,"shuffleLock":false,"data":{"hotlinkId":"","accState":0,"vectorData":{"left":0,"top":0,"right":522,"bottom":326,"altText":"Seventy, as in seven zero kilograms.","pngfb":false,"pr":{"l":"Lib","i":5}},"html5data":{"xPos":0,"yPos":0,"width":522,"height":326,"strokewidth":0}},"animations":[{"kind":"animation","id":"Entrance","duration":750,"hidetextatstart":true,"animateshapewithtext":false,"tweens":[{"kind":"tween","time":0,"duration":750,"mask":{"type":"wipe","settings":[{"kind":"setting","name":"direction","value":"fromleft"}],"duration":750,"easing":"linear","easingdir":"easeinout"}}]}],"width":922,"height":532,"resume":false,"useHandCursor":true,"id":"6NHZbkR4HGH"},{"kind":"vectorshape","rotation":0,"accType":"text","cliptobounds":false,"defaultAction":"","textLib":[{"kind":"textdata","uniqueId":"txt_6hkHsLoNe6p","id":"01","linkId":"txt_6hkHsLoNe6p","type":"vectortext","xPos":0,"yPos":0,"xAccOffset":0,"yAccOffset":0,"width":0,"height":0,"shadowIndex":-1,"scrollOverflow":false,"vectortext":{"left":0,"top":0,"right":493,"bottom":294,"pngfb":false,"pr":{"l":"Lib","i":75}}}],"shapemaskId":"","xPos":48,"yPos":132,"tabIndex":7,"tabEnabled":false,"xOffset":0,"yOffset":0,"rotateXPos":461,"rotateYPos":266,"scaleX":100,"scaleY":100,"alpha":100,"depth":7,"scrolling":true,"shuffleLock":false,"data":{"hotlinkId":"","accState":0,"vectorData":{"left":0,"top":0,"right":493,"bottom":294,"altText":"Fifteen, as in one five milligrams.","pngfb":false,"pr":{"l":"Lib","i":5}},"html5data":{"xPos":0,"yPos":0,"width":493,"height":294,"strokewidth":0}},"animations":[{"kind":"animation","id":"Entrance","duration":750,"hidetextatstart":true,"animateshapewithtext":false,"tweens":[{"kind":"tween","time":0,"duration":750,"mask":{"type":"wipe","settings":[{"kind":"setting","name":"direction","value":"fromleft"}],"duration":750,"easing":"linear","easingdir":"easeinout"}}]}],"width":922,"height":532,"resume":false,"useHandCursor":true,"id":"6hkHsLoNe6p"},{"kind":"vectorshape","rotation":0,"accType":"text","cliptobounds":false,"defaultAction":"","textLib":[{"kind":"textdata","uniqueId":"txt_5jAzYtDhWXQ","id":"01","linkId":"txt_5jAzYtDhWXQ","type":"vectortext","xPos":0,"yPos":0,"xAccOffset":0,"yAccOffset":0,"width":0,"height":0,"shadowIndex":-1,"scrollOverflow":false,"vectortext":{"left":0,"top":0,"right":857,"bottom":262,"pngfb":false,"pr":{"l":"Lib","i":76}}}],"shapemaskId":"","xPos":48,"yPos":132,"tabIndex":8,"tabEnabled":false,"xOffset":0,"yOffset":0,"rotateXPos":461,"rotateYPos":266,"scaleX":100,"scaleY":100,"alpha":100,"depth":8,"scrolling":true,"shuffleLock":false,"data":{"hotlinkId":"","accState":0,"vectorData":{"left":0,"top":0,"right":857,"bottom":262,"altText":"Numeric questions clarify a number that was spoken, examples:","pngfb":false,"pr":{"l":"Lib","i":5}},"html5data":{"xPos":0,"yPos":0,"width":857,"height":262,"strokewidth":0}},"animations":[{"kind":"animation","id":"Entrance","duration":750,"hidetextatstart":true,"animateshapewithtext":false,"tweens":[{"kind":"tween","time":0,"duration":750,"mask":{"type":"wipe","settings":[{"kind":"setting","name":"direction","value":"fromleft"}],"duration":750,"easing":"linear","easingdir":"easeinout"}}]}],"width":922,"height":532,"resume":false,"useHandCursor":true,"id":"5jAzYtDhWXQ"},{"kind":"vectorshape","rotation":0,"accType":"text","cliptobounds":false,"defaultAction":"","textLib":[{"kind":"textdata","uniqueId":"txt_6mLsg7jwUEJ","id":"01","linkId":"txt_6mLsg7jwUEJ","type":"vectortext","xPos":0,"yPos":0,"xAccOffset":0,"yAccOffset":0,"width":0,"height":0,"shadowIndex":-1,"scrollOverflow":false,"vectortext":{"left":0,"top":0,"right":226,"bottom":198,"pngfb":false,"pr":{"l":"Lib","i":77}}}],"shapemaskId":"","xPos":48,"yPos":132,"tabIndex":9,"tabEnabled":false,"xOffset":0,"yOffset":0,"rotateXPos":461,"rotateYPos":266,"scaleX":100,"scaleY":100,"alpha":100,"depth":9,"scrolling":true,"shuffleLock":false,"data":{"hotlinkId":"","accState":0,"vectorData":{"left":0,"top":0,"right":226,"bottom":198,"altText":"B as in Beta.","pngfb":false,"pr":{"l":"Lib","i":5}},"html5data":{"xPos":0,"yPos":0,"width":226,"height":198,"strokewidth":0}},"animations":[{"kind":"animation","id":"Entrance","duration":750,"hidetextatstart":true,"animateshapewithtext":false,"tweens":[{"kind":"tween","time":0,"duration":750,"mask":{"type":"wipe","settings":[{"kind":"setting","name":"direction","value":"fromleft"}],"duration":750,"easing":"linear","easingdir":"easeinout"}}]}],"width":922,"height":532,"resume":false,"useHandCursor":true,"id":"6mLsg7jwUEJ"},{"kind":"vectorshape","rotation":0,"accType":"text","cliptobounds":false,"defaultAction":"","textLib":[{"kind":"textdata","uniqueId":"txt_6b3S6IiAnZc","id":"01","linkId":"txt_6b3S6IiAnZc","type":"vectortext","xPos":0,"yPos":0,"xAccOffset":0,"yAccOffset":0,"width":0,"height":0,"shadowIndex":-1,"scrollOverflow":false,"vectortext":{"left":0,"top":0,"right":258,"bottom":166,"pngfb":false,"pr":{"l":"Lib","i":78}}}],"shapemaskId":"","xPos":48,"yPos":132,"tabIndex":10,"tabEnabled":false,"xOffset":0,"yOffset":0,"rotateXPos":461,"rotateYPos":266,"scaleX":100,"scaleY":100,"alpha":100,"depth":10,"scrolling":true,"shuffleLock":false,"data":{"hotlinkId":"","accState":0,"vectorData":{"left":0,"top":0,"right":258,"bottom":166,"altText":"C as in Charlie.","pngfb":false,"pr":{"l":"Lib","i":5}},"html5data":{"xPos":0,"yPos":0,"width":258,"height":166,"strokewidth":0}},"animations":[{"kind":"animation","id":"Entrance","duration":750,"hidetextatstart":true,"animateshapewithtext":false,"tweens":[{"kind":"tween","time":0,"duration":750,"mask":{"type":"wipe","settings":[{"kind":"setting","name":"direction","value":"fromleft"}],"duration":750,"easing":"linear","easingdir":"easeinout"}}]}],"width":922,"height":532,"resume":false,"useHandCursor":true,"id":"6b3S6IiAnZc"},{"kind":"vectorshape","rotation":0,"accType":"text","cliptobounds":false,"defaultAction":"","textLib":[{"kind":"textdata","uniqueId":"txt_5xaaxcbDfGO","id":"01","linkId":"txt_5xaaxcbDfGO","type":"vectortext","xPos":0,"yPos":0,"xAccOffset":0,"yAccOffset":0,"width":0,"height":0,"shadowIndex":-1,"scrollOverflow":false,"vectortext":{"left":0,"top":0,"right":223,"bottom":134,"pngfb":false,"pr":{"l":"Lib","i":79}}}],"shapemaskId":"","xPos":48,"yPos":132,"tabIndex":11,"tabEnabled":false,"xOffset":0,"yOffset":0,"rotateXPos":461,"rotateYPos":266,"scaleX":100,"scaleY":100,"alpha":100,"depth":11,"scrolling":true,"shuffleLock":false,"data":{"hotlinkId":"","accState":0,"vectorData":{"left":0,"top":0,"right":223,"bottom":134,"altText":"D as in Dog.","pngfb":false,"pr":{"l":"Lib","i":5}},"html5data":{"xPos":0,"yPos":0,"width":223,"height":134,"strokewidth":0}},"animations":[{"kind":"animation","id":"Entrance","duration":750,"hidetextatstart":true,"animateshapewithtext":false,"tweens":[{"kind":"tween","time":0,"duration":750,"mask":{"type":"wipe","settings":[{"kind":"setting","name":"direction","value":"fromleft"}],"duration":750,"easing":"linear","easingdir":"easeinout"}}]}],"width":922,"height":532,"resume":false,"useHandCursor":true,"id":"5xaaxcbDfGO"},{"kind":"vectorshape","rotation":0,"accType":"text","cliptobounds":false,"defaultAction":"","textLib":[{"kind":"textdata","uniqueId":"txt_6cXJehdcwLF","id":"01","linkId":"txt_6cXJehdcwLF","type":"vectortext","xPos":0,"yPos":0,"xAccOffset":0,"yAccOffset":0,"width":0,"height":0,"shadowIndex":-1,"scrollOverflow":false,"vectortext":{"left":0,"top":0,"right":826,"bottom":102,"pngfb":false,"pr":{"l":"Lib","i":80}}}],"shapemaskId":"","xPos":48,"yPos":132,"tabIndex":12,"tabEnabled":false,"xOffset":0,"yOffset":0,"rotateXPos":461,"rotateYPos":266,"scaleX":100,"scaleY":100,"alpha":100,"depth":12,"scrolling":true,"shuffleLock":false,"data":{"hotlinkId":"","accState":0,"vectorData":{"left":0,"top":0,"right":826,"bottom":102,"altText":"Phonetic questions clarify a letter that was spoken, examples:","pngfb":false,"pr":{"l":"Lib","i":5}},"html5data":{"xPos":0,"yPos":0,"width":826,"height":102,"strokewidth":0}},"animations":[{"kind":"animation","id":"Entrance","duration":750,"hidetextatstart":true,"animateshapewithtext":false,"tweens":[{"kind":"tween","time":0,"duration":750,"mask":{"type":"wipe","settings":[{"kind":"setting","name":"direction","value":"fromleft"}],"duration":750,"easing":"linear","easingdir":"easeinout"}}]}],"width":922,"height":532,"resume":false,"useHandCursor":true,"id":"6cXJehdcwLF"},{"kind":"vectorshape","rotation":0,"accType":"text","cliptobounds":false,"defaultAction":"","textLib":[{"kind":"textdata","uniqueId":"txt_5tDtODsQQY7","id":"01","linkId":"txt_5tDtODsQQY7","type":"vectortext","xPos":0,"yPos":0,"xAccOffset":0,"yAccOffset":0,"width":0,"height":0,"shadowIndex":-1,"scrollOverflow":false,"vectortext":{"left":0,"top":0,"right":744,"bottom":36,"pngfb":false,"pr":{"l":"Lib","i":81}}}],"shapemaskId":"","xPos":48,"yPos":132,"tabIndex":13,"tabEnabled":false,"xOffset":0,"yOffset":0,"rotateXPos":461,"rotateYPos":266,"scaleX":100,"scaleY":100,"alpha":100,"depth":13,"scrolling":true,"shuffleLock":false,"data":{"hotlinkId":"","accState":0,"vectorData":{"left":0,"top":0,"right":744,"bottom":36,"altText":"There are three types of clarifying questions you will ask:","pngfb":false,"pr":{"l":"Lib","i":5}},"html5data":{"xPos":0,"yPos":0,"width":744,"height":36,"strokewidth":0}},"animations":[{"kind":"animation","id":"Entrance","duration":750,"hidetextatstart":true,"animateshapewithtext":false,"tweens":[{"kind":"tween","time":0,"duration":750,"mask":{"type":"wipe","settings":[{"kind":"setting","name":"direction","value":"fromleft"}],"duration":750,"easing":"linear","easingdir":"easeinout"}}]}],"width":922,"height":532,"resume":false,"useHandCursor":true,"id":"5tDtODsQQY7"},{"kind":"vectorshape","rotation":0,"accType":"text","cliptobounds":false,"defaultAction":"","textLib":[{"kind":"textdata","uniqueId":"65NjOAVFT4v_491668956","id":"01","linkId":"txt__default_65NjOAVFT4v","type":"vectortext","xPos":0,"yPos":0,"xAccOffset":0,"yAccOffset":0,"width":0,"height":0,"shadowIndex":-1,"scrollOverflow":false,"vectortext":{"left":0,"top":0,"right":440,"bottom":63,"pngfb":false,"pr":{"l":"Lib","i":61}}}],"shapemaskId":"","xPos":38,"yPos":30,"tabIndex":1,"tabEnabled":true,"xOffset":0,"yOffset":0,"rotateXPos":224,"rotateYPos":33.5,"scaleX":100,"scaleY":100,"alpha":100,"depth":14,"scrolling":true,"shuffleLock":false,"data":{"hotlinkId":"","accState":0,"vectorData":{"left":0,"top":0,"right":448,"bottom":67,"altText":"Clarifying Questions","pngfb":false,"pr":{"l":"Lib","i":60}},"html5data":{"xPos":0,"yPos":0,"width":448,"height":67,"strokewidth":0}},"width":448,"height":67,"resume":false,"useHandCursor":true,"id":"65NjOAVFT4v"}],"startTime":-1,"elapsedTimeMode":"normal","useHandCursor":false,"resume":false,"kind":"slidelayer","isBaseLayer":true}]}');
