# Supplementary material for: Code Response Training: Improving Interprofessional Communication
Source: MedEdPORTAL. 2021 May 19;17:11155. doi: 10.15766/mep_2374-8265.11155 (PMC8131416; doi:10.15766/mep_2374-8265.11155)
Supplement: Supplementary file 1 — Module 1 Patient Safety Fundamentals folderModule 2 Communication and Teamwork folderModule 3 Pulling It Together folderModule Instructions.docxFacilitators Guide.docxSimulation Case 1.docxSimulation Case 2.docxEquipment Checklist.docxObserver Checklist.docxDebriefing Guide.docxPostcourse Evaluation.docxShort-Term Follow-Up Activity.docxLong-Term Follow-Up Activity.docx [file mep_2374-8265.11155-s001.zip › B. Module 2 Communication and Teamwork/html5/data/js/6rYjoMWQose.js]

window.globalProvideData('slide', '{"title":"Closed Loop Communication","trackViews":true,"showMenuResultIcon":false,"viewGroupId":"","historyGroupId":"","videoZoom":"","scrolling":false,"transition":"appear","transDuration":0,"transDir":1,"wipeTrans":false,"slideLock":false,"navIndex":-1,"globalAudioId":"","thumbnailid":"","slideNumberInScene":6,"includeInSlideCounts":true,"presenterRef":{"id":"none"},"showAnimationId":"","lmsId":"Slide6","width":1024,"height":640,"resume":false,"background":{"type":"fill","fill":{"type":"linear","rotation":90,"colors":[{"kind":"color","rgb":"0xFFFFFF","alpha":100,"stop":0}]}},"id":"6rYjoMWQose","actionGroups":{"ActGrpOnNextButtonClick":{"kind":"actiongroup","actions":[{"kind":"gotoplay","window":"_current","wndtype":"normal","objRef":{"type":"string","value":"_player.5onZNJaPQYO.6aQqBXfJ7eK"}}]},"ActGrpOnPrevButtonClick":{"kind":"actiongroup","actions":[{"kind":"history_prev"}]},"NavigationRestrictionNextSlide_6rYjoMWQose":{"kind":"actiongroup","actions":[{"kind":"exe_actiongroup","id":"ActGrpOnNextButtonClick"}]},"NavigationRestrictionPreviousSlide_6rYjoMWQose":{"kind":"actiongroup","actions":[{"kind":"exe_actiongroup","id":"ActGrpOnPrevButtonClick"}]}},"events":[{"kind":"onbeforeslidein","actions":[{"kind":"if_action","condition":{"statement":{"kind":"compare","operator":"eq","valuea":"$WindowId","typea":"property","valueb":"_frame","typeb":"string"}},"thenActions":[{"kind":"set_frame_layout","name":"pxabnsnfns10111000101"}],"elseActions":[{"kind":"set_window_control_layout","name":"pxabnsnfns10111000101"}]}]},{"kind":"onnextslide","actions":[{"kind":"exe_actiongroup","id":"NavigationRestrictionNextSlide_6rYjoMWQose"}]},{"kind":"onprevslide","actions":[{"kind":"exe_actiongroup","id":"NavigationRestrictionPreviousSlide_6rYjoMWQose"}]},{"kind":"ontransitionin","actions":[{"kind":"if_action","condition":{"statement":{"kind":"and","statements":[{"kind":"compare","operator":"eq","valuea":"_player.#TimelineCompleted_6rYjoMWQose","typea":"var","valueb":false,"typeb":"boolean"}]}},"thenActions":[{"kind":"enable_window_control","name":"next","enable":false},{"kind":"enable_window_control","name":"swiperight","enable":false}]},{"kind":"adjustvar","variable":"_player.LastSlideViewed_5emeoMPBWLy","operator":"set","value":{"type":"string","value":"_player."}},{"kind":"adjustvar","variable":"_player.LastSlideViewed_5emeoMPBWLy","operator":"add","value":{"type":"property","value":"$AbsoluteId"}}]},{"kind":"ontimelinecomplete","actions":[{"kind":"adjustvar","variable":"_player.TimelineCompleted_6rYjoMWQose","operator":"set","value":{"type":"boolean","value":true}},{"kind":"enable_window_control","name":"next","enable":true},{"kind":"enable_window_control","name":"swiperight","enable":true}]}],"slideLayers":[{"audiolib":[{"kind":"audio","assetId":18,"id":"6ZnMZRFLjK2"}],"enableSeek":true,"enableReplay":true,"timeline":{"duration":13583,"events":[{"kind":"ontimelinetick","time":0,"actions":[{"kind":"media_seek","position":0,"objRef":{"type":"string","value":"6ZnMZRFLjK2"}},{"kind":"media_play","objRef":{"type":"string","value":"6ZnMZRFLjK2"}},{"kind":"set_volume","volume":75,"objRef":{"type":"string","value":"6ZnMZRFLjK2"}},{"kind":"show","transition":"appear","objRef":{"type":"string","value":"5b6eiyE6NPC"}},{"kind":"show","transition":"appear","objRef":{"type":"string","value":"679OBNdiORn"}},{"kind":"show","transition":"appear","objRef":{"type":"string","value":"6NOXN7sjJcO"}},{"kind":"show","transition":"appear","objRef":{"type":"string","value":"5gwZ2bQbGVK"}},{"kind":"show","transition":"appear","objRef":{"type":"string","value":"5Wugo1FxNeu"}}]},{"kind":"ontimelinetick","time":5500,"actions":[{"kind":"show","transition":"custom","animationId":"Entrance","reverse":false,"objRef":{"type":"string","value":"5mgJ8lF0x9L"}}]},{"kind":"ontimelinetick","time":7000,"actions":[{"kind":"show","transition":"custom","animationId":"Entrance","reverse":false,"objRef":{"type":"string","value":"618jFUqf55k"}}]},{"kind":"ontimelinetick","time":8000,"actions":[{"kind":"show","transition":"custom","animationId":"Entrance","reverse":false,"objRef":{"type":"string","value":"6F6tLvOisrC"}}]},{"kind":"ontimelinetick","time":8500,"actions":[{"kind":"show","transition":"custom","animationId":"Entrance","reverse":false,"objRef":{"type":"string","value":"68uzavBQAUv"}}]},{"kind":"ontimelinetick","time":9000,"actions":[{"kind":"show","transition":"custom","animationId":"Entrance","reverse":false,"objRef":{"type":"string","value":"6ZuPTqEN9XB"}}]},{"kind":"ontimelinetick","time":10000,"actions":[{"kind":"show","transition":"custom","animationId":"Entrance","reverse":false,"objRef":{"type":"string","value":"5WDh6fvdDyk"}}]}]},"objects":[{"kind":"vectorshape","rotation":0,"accType":"image","cliptobounds":false,"defaultAction":"","imagelib":[{"kind":"imagedata","assetId":0,"id":"01","url":"story_content/6Gp8HH1sTgk_DX2048_DY2048.swf","type":"normal","altText":"CommFramework_Body_Template_RV.png","width":1024,"height":640,"mobiledx":0,"mobiledy":0}],"shapemaskId":"","xPos":0,"yPos":0,"tabIndex":0,"tabEnabled":true,"xOffset":0,"yOffset":0,"rotateXPos":512,"rotateYPos":320,"scaleX":100,"scaleY":100,"alpha":100,"depth":1,"scrolling":false,"shuffleLock":false,"data":{"hotlinkId":"","accState":0,"vectorData":{"left":0,"top":0,"right":1024,"bottom":640,"altText":"CommFramework_Body_Template_RV.png","pngfb":false,"pr":{"l":"Lib","i":0}},"html5data":{"xPos":0,"yPos":0,"width":1024,"height":640,"strokewidth":0}},"width":1024,"height":640,"resume":false,"useHandCursor":true,"id":"5gwZ2bQbGVK"},{"kind":"vectorshape","rotation":0,"accType":"image","cliptobounds":false,"defaultAction":"","imagelib":[{"kind":"imagedata","assetId":1,"id":"01","url":"story_content/5hUzZTcnKKE_DX238_DY238.swf","type":"normal","altText":"New_Logo.png","width":238,"height":91,"mobiledx":0,"mobiledy":0}],"shapemaskId":"","xPos":881,"yPos":574,"tabIndex":10,"tabEnabled":true,"xOffset":0,"yOffset":0,"rotateXPos":59.5,"rotateYPos":22.5,"scaleX":100,"scaleY":100,"alpha":100,"depth":2,"scrolling":false,"shuffleLock":false,"data":{"hotlinkId":"","accState":0,"vectorData":{"left":0,"top":0,"right":119,"bottom":45,"altText":"New_Logo.png","pngfb":false,"pr":{"l":"Lib","i":1}},"html5data":{"xPos":0,"yPos":0,"width":119,"height":45,"strokewidth":0}},"width":119,"height":45,"resume":false,"useHandCursor":true,"id":"5Wugo1FxNeu"},{"kind":"vectorshape","rotation":0,"accType":"text","cliptobounds":false,"defaultAction":"","textLib":[{"kind":"textdata","uniqueId":"5b6eiyE6NPC_-440313508","id":"01","linkId":"txt__default_5b6eiyE6NPC","type":"vectortext","xPos":0,"yPos":0,"xAccOffset":0,"yAccOffset":0,"width":0,"height":0,"shadowIndex":-1,"scrollOverflow":false,"vectortext":{"left":0,"top":0,"right":617,"bottom":63,"pngfb":false,"pr":{"l":"Lib","i":38}}}],"shapemaskId":"","xPos":38,"yPos":31,"tabIndex":1,"tabEnabled":true,"xOffset":0,"yOffset":0,"rotateXPos":312.5,"rotateYPos":33.5,"scaleX":100,"scaleY":100,"alpha":100,"depth":3,"scrolling":true,"shuffleLock":false,"data":{"hotlinkId":"","accState":0,"vectorData":{"left":0,"top":0,"right":625,"bottom":67,"altText":"Closed Loop Communication","pngfb":false,"pr":{"l":"Lib","i":37}},"html5data":{"xPos":0,"yPos":0,"width":625,"height":67,"strokewidth":0}},"width":625,"height":67,"resume":false,"useHandCursor":true,"id":"5b6eiyE6NPC"},{"kind":"vectorshape","rotation":0,"accType":"text","cliptobounds":false,"defaultAction":"","shapemaskId":"","xPos":189,"yPos":119,"tabIndex":2,"tabEnabled":true,"xOffset":0,"yOffset":0,"rotateXPos":327.5,"rotateYPos":247,"scaleX":100,"scaleY":100,"alpha":100,"depth":4,"scrolling":true,"shuffleLock":false,"data":{"hotlinkId":"","accState":0,"vectorData":{"left":-3,"top":-3,"right":658,"bottom":496,"altText":"Rectangle 1","pngfb":false,"pr":{"l":"Lib","i":39}},"html5data":{"xPos":0,"yPos":0,"width":656,"height":494,"strokewidth":3}},"width":655,"height":494,"resume":false,"useHandCursor":true,"id":"679OBNdiORn"},{"kind":"vectorshape","rotation":0,"accType":"image","cliptobounds":false,"defaultAction":"","imagelib":[{"kind":"imagedata","assetId":14,"id":"01","url":"story_content/5zZL7bHtHO4_DX378_DY378.swf","type":"animatedgif","altText":"minds_flowing_ideas_300_clr_18214.gif","width":300,"height":225,"mobiledx":0,"mobiledy":0}],"shapemaskId":"","xPos":425,"yPos":280,"tabIndex":6,"tabEnabled":true,"xOffset":0,"yOffset":0,"rotateXPos":94.5,"rotateYPos":71,"scaleX":100,"scaleY":100,"alpha":100,"depth":5,"scrolling":true,"shuffleLock":false,"data":{"hotlinkId":"","accState":0,"vectorData":{"left":0,"top":0,"right":189,"bottom":142,"altText":"minds_flowing_ideas_300_clr_18214.gif","pngfb":false,"pr":{"l":"Lib","i":40}},"html5data":{"xPos":0,"yPos":0,"width":189,"height":142,"strokewidth":0}},"width":189,"height":142,"resume":false,"useHandCursor":true,"id":"6NOXN7sjJcO"},{"kind":"vectorshape","rotation":0,"accType":"text","cliptobounds":false,"defaultAction":"","textLib":[{"kind":"textdata","uniqueId":"5mgJ8lF0x9L_-1240553273","id":"01","linkId":"txt__default_5mgJ8lF0x9L","type":"vectortext","xPos":0,"yPos":0,"xAccOffset":0,"yAccOffset":0,"width":0,"height":0,"shadowIndex":-1,"scrollOverflow":false,"vectortext":{"left":0,"top":0,"right":137,"bottom":101,"pngfb":false,"pr":{"l":"Lib","i":42}}}],"shapemaskId":"","xPos":437,"yPos":143,"tabIndex":3,"tabEnabled":true,"xOffset":0,"yOffset":0,"rotateXPos":83.5,"rotateYPos":53,"scaleX":100,"scaleY":100,"alpha":100,"depth":6,"scrolling":true,"shuffleLock":false,"data":{"hotlinkId":"","accState":0,"vectorData":{"left":0,"top":0,"right":167,"bottom":106,"altText":"Sender initiates message","pngfb":false,"pr":{"l":"Lib","i":41}},"html5data":{"xPos":0,"yPos":0,"width":167,"height":106,"strokewidth":0}},"animations":[{"kind":"animation","id":"Entrance","duration":250,"hidetextatstart":true,"returntextatend":false,"animateshapewithtext":false,"tweens":[{"kind":"tween","time":0,"duration":250,"scale":{"path":[{"kind":"segment","startx":"$ScaleX","starty":"$ScaleY","dsx":"-90","dsy":"-90","endx":"100","endy":"100","dex":"0","dey":"0","startrelative":false,"endrelative":true}],"textonly":false,"useglobalaxes":true,"duration":250,"easing":"linear","easingdir":"easein"}}]}],"width":167,"height":106,"resume":false,"useHandCursor":true,"id":"5mgJ8lF0x9L"},{"kind":"vectorshape","rotation":0,"accType":"image","cliptobounds":false,"defaultAction":"","imagelib":[{"kind":"imagedata","assetId":15,"id":"01","url":"story_content/64lhNkfFmgC_DX448_DY448.swf","type":"normal","altText":"Closed.png","width":247,"height":319,"mobiledx":0,"mobiledy":0}],"shapemaskId":"","xPos":586,"yPos":194,"tabIndex":5,"tabEnabled":true,"xOffset":0,"yOffset":0,"rotateXPos":86.5,"rotateYPos":112,"scaleX":100,"scaleY":100,"alpha":100,"depth":7,"scrolling":true,"shuffleLock":false,"data":{"hotlinkId":"","accState":0,"vectorData":{"left":0,"top":0,"right":173,"bottom":224,"altText":"Closed.png","pngfb":false,"pr":{"l":"Lib","i":43}},"html5data":{"xPos":0,"yPos":0,"width":173,"height":224,"strokewidth":0}},"animations":[{"kind":"animation","id":"Entrance","duration":750,"hidetextatstart":true,"animateshapewithtext":false,"tweens":[{"kind":"tween","time":0,"duration":750,"mask":{"type":"wipe","settings":[{"kind":"setting","name":"direction","value":"fromtop"}],"duration":750,"easing":"linear","easingdir":"easeinout"}}]}],"width":173,"height":224,"resume":false,"useHandCursor":true,"id":"618jFUqf55k"},{"kind":"vectorshape","rotation":0,"accType":"text","cliptobounds":false,"defaultAction":"","textLib":[{"kind":"textdata","uniqueId":"6F6tLvOisrC_1183127401","id":"01","linkId":"txt__default_6F6tLvOisrC","type":"vectortext","xPos":0,"yPos":0,"xAccOffset":0,"yAccOffset":0,"width":0,"height":0,"shadowIndex":-1,"scrollOverflow":false,"vectortext":{"left":0,"top":0,"right":212,"bottom":117,"pngfb":false,"pr":{"l":"Lib","i":45}}}],"shapemaskId":"","xPos":597,"yPos":431,"tabIndex":8,"tabEnabled":true,"xOffset":0,"yOffset":0,"rotateXPos":113,"rotateYPos":61,"scaleX":100,"scaleY":100,"alpha":100,"depth":8,"scrolling":true,"shuffleLock":false,"data":{"hotlinkId":"","accState":0,"vectorData":{"left":0,"top":0,"right":226,"bottom":122,"altText":"Receiver accepts message,\\rprovides feedback information","pngfb":false,"pr":{"l":"Lib","i":44}},"html5data":{"xPos":0,"yPos":0,"width":226,"height":122,"strokewidth":0}},"animations":[{"kind":"animation","id":"Entrance","duration":250,"hidetextatstart":true,"returntextatend":false,"animateshapewithtext":false,"tweens":[{"kind":"tween","time":0,"duration":250,"scale":{"path":[{"kind":"segment","startx":"$ScaleX","starty":"$ScaleY","dsx":"-90","dsy":"-90","endx":"100","endy":"100","dex":"0","dey":"0","startrelative":false,"endrelative":true}],"textonly":false,"useglobalaxes":true,"duration":250,"easing":"linear","easingdir":"easein"}}]}],"width":226,"height":122,"resume":false,"useHandCursor":true,"id":"6F6tLvOisrC"},{"kind":"vectorshape","rotation":0,"accType":"image","cliptobounds":false,"defaultAction":"","imagelib":[{"kind":"imagedata","assetId":16,"id":"01","url":"story_content/6BIC90wtc0E_DX450_DY450.swf","type":"normal","altText":"Loop.png","width":333,"height":154,"mobiledx":0,"mobiledy":0}],"shapemaskId":"","xPos":391,"yPos":476,"tabIndex":9,"tabEnabled":true,"xOffset":0,"yOffset":0,"rotateXPos":112.5,"rotateYPos":52,"scaleX":100,"scaleY":100,"alpha":100,"depth":9,"scrolling":true,"shuffleLock":false,"data":{"hotlinkId":"","accState":0,"vectorData":{"left":0,"top":0,"right":225,"bottom":104,"altText":"Loop.png","pngfb":false,"pr":{"l":"Lib","i":46}},"html5data":{"xPos":0,"yPos":0,"width":225,"height":104,"strokewidth":0}},"animations":[{"kind":"animation","id":"Entrance","duration":750,"hidetextatstart":true,"animateshapewithtext":false,"tweens":[{"kind":"tween","time":0,"duration":750,"mask":{"type":"wipe","settings":[{"kind":"setting","name":"direction","value":"fromright"}],"duration":750,"easing":"linear","easingdir":"easeinout"}}]}],"width":225,"height":104,"resume":false,"useHandCursor":true,"id":"68uzavBQAUv"},{"kind":"vectorshape","rotation":0,"accType":"text","cliptobounds":false,"defaultAction":"","textLib":[{"kind":"textdata","uniqueId":"6ZuPTqEN9XB_615783084","id":"01","linkId":"txt__default_6ZuPTqEN9XB","type":"vectortext","xPos":0,"yPos":0,"xAccOffset":0,"yAccOffset":0,"width":0,"height":0,"shadowIndex":-1,"scrollOverflow":false,"vectortext":{"left":0,"top":0,"right":206,"bottom":89,"pngfb":false,"pr":{"l":"Lib","i":48}}}],"shapemaskId":"","xPos":193,"yPos":418,"tabIndex":7,"tabEnabled":true,"xOffset":0,"yOffset":0,"rotateXPos":124,"rotateYPos":47,"scaleX":100,"scaleY":100,"alpha":100,"depth":10,"scrolling":true,"shuffleLock":false,"data":{"hotlinkId":"","accState":0,"vectorData":{"left":0,"top":0,"right":248,"bottom":94,"altText":"Sender verifies message was recieved","pngfb":false,"pr":{"l":"Lib","i":47}},"html5data":{"xPos":0,"yPos":0,"width":248,"height":94,"strokewidth":0}},"animations":[{"kind":"animation","id":"Entrance","duration":250,"hidetextatstart":true,"returntextatend":false,"animateshapewithtext":false,"tweens":[{"kind":"tween","time":0,"duration":250,"scale":{"path":[{"kind":"segment","startx":"$ScaleX","starty":"$ScaleY","dsx":"-90","dsy":"-90","endx":"100","endy":"100","dex":"0","dey":"0","startrelative":false,"endrelative":true}],"textonly":false,"useglobalaxes":true,"duration":250,"easing":"linear","easingdir":"easein"}}]}],"width":248,"height":94,"resume":false,"useHandCursor":true,"id":"6ZuPTqEN9XB"},{"kind":"vectorshape","rotation":0,"accType":"image","cliptobounds":false,"defaultAction":"","imagelib":[{"kind":"imagedata","assetId":17,"id":"01","url":"story_content/5Viwrl9uttW_DX484_DY484.swf","type":"normal","altText":"Communication.png","width":354,"height":346,"mobiledx":0,"mobiledy":0}],"shapemaskId":"","xPos":249,"yPos":181,"tabIndex":4,"tabEnabled":true,"xOffset":0,"yOffset":0,"rotateXPos":121,"rotateYPos":118.5,"scaleX":100,"scaleY":100,"alpha":100,"depth":11,"scrolling":true,"shuffleLock":false,"data":{"hotlinkId":"","accState":0,"vectorData":{"left":0,"top":0,"right":242,"bottom":237,"altText":"Communication.png","pngfb":false,"pr":{"l":"Lib","i":49}},"html5data":{"xPos":0,"yPos":0,"width":242,"height":237,"strokewidth":0}},"animations":[{"kind":"animation","id":"Entrance","duration":750,"hidetextatstart":true,"animateshapewithtext":false,"tweens":[{"kind":"tween","time":0,"duration":750,"mask":{"type":"wipe","settings":[{"kind":"setting","name":"direction","value":"frombottom"}],"duration":750,"easing":"linear","easingdir":"easeinout"}}]}],"width":242,"height":237,"resume":false,"useHandCursor":true,"id":"5WDh6fvdDyk"}],"startTime":-1,"elapsedTimeMode":"normal","useHandCursor":false,"resume":false,"kind":"slidelayer","isBaseLayer":true}]}');
