# Supplementary material for: Code Response Training: Improving Interprofessional Communication
Source: MedEdPORTAL. 2021 May 19;17:11155. doi: 10.15766/mep_2374-8265.11155 (PMC8131416; doi:10.15766/mep_2374-8265.11155)
Supplement: Supplementary file 1 — Module 1 Patient Safety Fundamentals folderModule 2 Communication and Teamwork folderModule 3 Pulling It Together folderModule Instructions.docxFacilitators Guide.docxSimulation Case 1.docxSimulation Case 2.docxEquipment Checklist.docxObserver Checklist.docxDebriefing Guide.docxPostcourse Evaluation.docxShort-Term Follow-Up Activity.docxLong-Term Follow-Up Activity.docx [file mep_2374-8265.11155-s001.zip › B. Module 2 Communication and Teamwork/html5/data/js/data.js]

window.globalProvideData('data', '{"version":"3.44.23192.0","bwVersion":"4.0","tincanVersion":"1.0","projectId":"6lwG1CPQqpz","courseId":"Communication and Teamwork","entryPoint":"_player.5onZNJaPQYO","iosFonts":"mobile/fonts.json","debugMode":false,"lessonDuration":0,"textDirection":"ltr","playervars":[{"kind":"playervar","name":"displayCaptions","value":false},{"kind":"playervar","name":"menuSlideNumber","value":0},{"kind":"playervar","name":"menuSlideTitle","value":""},{"kind":"playervar","name":"menuSlideReference","value":0},{"kind":"playervar","name":"menuSlidesViewed","value":0},{"kind":"playervar","name":"menuTotalSlides","value":0},{"kind":"playervar","name":"menuProgress","value":0},{"kind":"playervar","name":"menuSectionSlideNumber","value":0},{"kind":"playervar","name":"menuSectionSlidesViewed","value":0},{"kind":"playervar","name":"menuSectionTotalSlides","value":0},{"kind":"playervar","name":"menuSectionProgress","value":0},{"kind":"playervar","name":"menuSectionNumber","value":0},{"kind":"playervar","name":"menuSectionsViewed","value":0},{"kind":"playervar","name":"menuTotalSections","value":0},{"kind":"playervar","name":"projectSlideNumber","value":0},{"kind":"playervar","name":"projectSceneNumber","value":0},{"kind":"playervar","name":"projectSlideTitle","value":""},{"kind":"playervar","name":"projectSlideReference","value":0},{"kind":"playervar","name":"projectSlidesViewed","value":0},{"kind":"playervar","name":"projectScenesViewed","value":0},{"kind":"playervar","name":"projectTotalSlides","value":0},{"kind":"playervar","name":"projectTotalScenes","value":0},{"kind":"playervar","name":"projectProgress","value":0},{"kind":"playervar","name":"sceneSlideNumber","value":0},{"kind":"playervar","name":"sceneSlidesViewed","value":0},{"kind":"playervar","name":"sceneTotalSlides","value":0},{"kind":"playervar","name":"sceneProgress","value":0}],"slideMap":{"queueSize":3,"slideRefs":[{"kind":"slideref","id":"MsgScene_5emeoMPBWLy.InvalidPromptSlide","type":"slide","assetIds":[]},{"kind":"slideref","id":"MsgScene_5emeoMPBWLy.PrintPromptSlide","type":"slide","assetIds":[]},{"kind":"slideref","id":"MsgScene_5emeoMPBWLy.ScrollPromptSlide","type":"slide","assetIds":[]},{"kind":"slideref","id":"PromptScene.ResumePromptSlide","type":"slide","assetIds":[]},{"kind":"slideref","id":"PromptScene.ExternalInterfaceErrorSlide","type":"slide","assetIds":[]},{"kind":"slideref","id":"5onZNJaPQYO.6KZElYrC6fW","type":"slide","assetIds":[0,1,2,3,4],"linksTo":[{"kind":"link","id":"5onZNJaPQYO.5qh4PnxCGgg","type":"slide"}]},{"kind":"slideref","id":"5onZNJaPQYO.5qh4PnxCGgg","type":"slide","assetIds":[0,1,5,6],"linksTo":[{"kind":"link","id":"5onZNJaPQYO.6EJ26UvTICQ","type":"slide"}]},{"kind":"slideref","id":"5onZNJaPQYO.6EJ26UvTICQ","type":"slide","assetIds":[0,1,7,8,9,10],"linksTo":[{"kind":"link","id":"5onZNJaPQYO.5Uj44kEwUg6","type":"slide"}]},{"kind":"slideref","id":"5onZNJaPQYO.5Uj44kEwUg6","type":"slide","assetIds":[0,1,7,8,9,11],"linksTo":[{"kind":"link","id":"5onZNJaPQYO.5lyWyeFtxXx","type":"slide"}]},{"kind":"slideref","id":"5onZNJaPQYO.5lyWyeFtxXx","type":"slide","assetIds":[0,1,12,13],"linksTo":[{"kind":"link","id":"5onZNJaPQYO.6rYjoMWQose","type":"slide"}]},{"kind":"slideref","id":"5onZNJaPQYO.6rYjoMWQose","type":"slide","assetIds":[0,1,14,15,16,17,18],"linksTo":[{"kind":"link","id":"5onZNJaPQYO.6aQqBXfJ7eK","type":"slide"}]},{"kind":"slideref","id":"5onZNJaPQYO.6aQqBXfJ7eK","type":"slide","assetIds":[0,1,19],"linksTo":[{"kind":"link","id":"5onZNJaPQYO.61Kh1iZVk9v","type":"slide"}]},{"kind":"slideref","id":"5onZNJaPQYO.61Kh1iZVk9v","type":"slide","assetIds":[0,1,20,21],"linksTo":[{"kind":"link","id":"5onZNJaPQYO.6jRFooQ9KcU","type":"slide"}]},{"kind":"slideref","id":"5onZNJaPQYO.6jRFooQ9KcU","type":"slide","assetIds":[0,1,22],"linksTo":[{"kind":"link","id":"5onZNJaPQYO.6jkTv1Yt7o0","type":"slide"}]},{"kind":"slideref","id":"5onZNJaPQYO.6jkTv1Yt7o0","type":"slide","assetIds":[0,1,23],"linksTo":[{"kind":"link","id":"5onZNJaPQYO.6Wog7rJLAXx","type":"slide"}]},{"kind":"slideref","id":"5onZNJaPQYO.6Wog7rJLAXx","type":"slide","assetIds":[0,1,24],"linksTo":[{"kind":"link","id":"5onZNJaPQYO.6509u20ykG2","type":"slide"}]},{"kind":"slideref","id":"5onZNJaPQYO.6509u20ykG2","type":"slide","assetIds":[0,1,25],"linksTo":[{"kind":"link","id":"5onZNJaPQYO.6VFEUYHuUhd","type":"slide"}]},{"kind":"slideref","id":"5onZNJaPQYO.6VFEUYHuUhd","type":"slide","assetIds":[0,1,26],"linksTo":[{"kind":"link","id":"5onZNJaPQYO.6n6M4W0qIO9","type":"slide"}]},{"kind":"slideref","id":"5onZNJaPQYO.6n6M4W0qIO9","type":"slide","assetIds":[0,1,27],"linksTo":[{"kind":"link","id":"5onZNJaPQYO.5evlCc7G3BR","type":"slide"}]},{"kind":"slideref","id":"5onZNJaPQYO.5evlCc7G3BR","type":"slide","assetIds":[0,1,28],"linksTo":[{"kind":"link","id":"5onZNJaPQYO.5ni7SiLBEiK","type":"slide"}]},{"kind":"slideref","id":"5onZNJaPQYO.5ni7SiLBEiK","type":"slide","assetIds":[0,1,29,30],"linksTo":[{"kind":"link","id":"5onZNJaPQYO.5VmvgQpTcKj","type":"slide"}]},{"kind":"slideref","id":"5onZNJaPQYO.5VmvgQpTcKj","type":"slide","assetIds":[0,1,31,32],"linksTo":[{"kind":"link","id":"5onZNJaPQYO.6WVD6SK6cz5","type":"slide"}]},{"kind":"slideref","id":"5onZNJaPQYO.6WVD6SK6cz5","type":"slide","assetIds":[0,1,33,34],"linksTo":[{"kind":"link","id":"5onZNJaPQYO.5ilAWWTQn3E","type":"slide"}]},{"kind":"slideref","id":"5onZNJaPQYO.5ilAWWTQn3E","type":"slide","assetIds":[0,1,35],"linksTo":[{"kind":"link","id":"5onZNJaPQYO.5gQemG70veS","type":"slide"}]},{"kind":"slideref","id":"5onZNJaPQYO.5gQemG70veS","type":"slide","assetIds":[0,1,36,37],"linksTo":[{"kind":"link","id":"5onZNJaPQYO.6A3vqbLlfpL","type":"slide"}]},{"kind":"slideref","id":"5onZNJaPQYO.6A3vqbLlfpL","type":"slide","assetIds":[0,1,38,39,40],"linksTo":[{"kind":"link","id":"5onZNJaPQYO.5dXHjaKsMa6","type":"slide"}]},{"kind":"slideref","id":"5onZNJaPQYO.5dXHjaKsMa6","type":"slide","assetIds":[0,1,41,42]}]},"display":{"frameData":"story_content/frame.xml","width":1284,"height":734,"windows":[{"kind":"window","id":"MessageWnd","linkId":"StoryWindow","width":420,"height":210,"alignTo":"content","align":"center","valign":"center"},{"kind":"window","id":"LightboxWnd","linkId":"StoryPopup","width":878,"height":552,"alignTo":"player","align":"center","valign":"center"},{"kind":"window","id":"LightboxControlsWnd","linkId":"StoryPopupControls","width":882,"height":594,"alignTo":"player","align":"center","valign":"center"}]},"resume":{"id":"6r5MHl1PFwD","window":"MessageWnd","slideId":"_player.PromptScene.ResumePromptSlide","lmsresume":true,"flashresume":true,"prompt":true,"everySlide":false},"string_table":[{"kind":"group","id":"chrome23","strings":[{"kind":"string","id":"title","Text":"Can\'t Play Course"},{"kind":"string","id":"description","Text":"For security reasons, Flash cannot access files on your computer\'s hard disk from your web browser."},{"kind":"string","id":"linkText","Text":"Learn More"},{"kind":"string","id":"linkUrl","Text":"https://ipc.articulate.com/slw/360/en/localplayback/"}]}],"errorMsgs":{"external_interface":{"kind":"error","window":"MessageWnd","slideId":"_player.PromptScene.ExternalInterfaceErrorSlide"}},"scenes":[{"kind":"scene","lmsId":"","isMessageScene":true,"startingSlide":"_player.MsgScene_5emeoMPBWLy.InvalidPromptSlide","sceneNumber":0,"slides":[{"kind":"slide","title":"<p dir=\'ltr\' align=\'left\' style=\\"font-family: \'Open SansD6FFC9F9\';\\">Invalid Answer</p>","trackViews":false,"showMenuResultIcon":false,"viewGroupId":"","historyGroupId":"prompt","videoZoom":"","scrolling":false,"transition":"appear","transDuration":0,"transDir":1,"wipeTrans":false,"slideLock":false,"navIndex":-1,"globalAudioId":"","thumbnailid":"","slideNumberInScene":0,"includeInSlideCounts":false,"showAnimationId":"","lmsId":"","width":420,"height":210,"resume":false,"id":"InvalidPromptSlide","slideLayers":[{"enableSeek":true,"enableReplay":true,"timeline":{"duration":1000,"events":[{"kind":"ontimelinetick","time":0,"actions":[{"kind":"show","transition":"appear","objRef":{"type":"string","value":"5emeoMPBWLy_InvalidPromptSlide_btn0"}},{"kind":"show","transition":"appear","objRef":{"type":"string","value":"InvalidPromptSlide_Scroll.5emeoMPBWLy_InvalidPromptSlide_text"}},{"kind":"show","transition":"appear","objRef":{"type":"string","value":"InvalidPromptSlide_Scroll"}}]}]},"objects":[{"kind":"scrollarea","contentwidth":383,"contentheight":52,"objects":[{"kind":"vectorshape","rotation":0,"accType":"text","cliptobounds":false,"defaultAction":"","textLib":[{"kind":"textdata","uniqueId":"5emeoMPBWLy_InvalidPromptSlide_text","id":"01","linkId":"5emeoMPBWLy_InvalidPromptSlide_text","type":"vectortext","xPos":0,"yPos":0,"xAccOffset":0,"yAccOffset":0,"width":0,"height":0,"shadowIndex":-1,"scrollOverflow":false,"vectortext":{"left":0,"top":0,"right":378,"bottom":52,"pngfb":false,"pr":{"l":"common","i":1}}}],"shapemaskId":"","xPos":0,"yPos":0,"tabIndex":1,"tabEnabled":true,"xOffset":0,"yOffset":0,"rotateXPos":194,"rotateYPos":26,"scaleX":100,"scaleY":100,"alpha":100,"depth":1,"scrolling":true,"shuffleLock":false,"data":{"hotlinkId":"","accState":0,"vectorData":{"left":0,"top":0,"right":378,"bottom":52,"altText":"You must complete the question before submitting.","pngfb":false,"pr":{"l":"common","i":0}},"html5data":{"xPos":0,"yPos":0,"width":378,"height":52,"strokewidth":0}},"width":388,"height":52,"resume":false,"useHandCursor":true,"id":"5emeoMPBWLy_InvalidPromptSlide_text"}],"shapemaskId":"","xPos":13,"yPos":16,"tabIndex":0,"tabEnabled":true,"xOffset":0,"yOffset":0,"rotateXPos":205.5,"rotateYPos":39,"scaleX":100,"scaleY":100,"alpha":100,"rotation":0,"depth":1,"scrolling":true,"shuffleLock":false,"width":411,"height":78,"resume":false,"useHandCursor":true,"id":"InvalidPromptSlide_Scroll"},{"kind":"button","shapemaskId":"","xPos":160,"yPos":110,"tabIndex":2,"tabEnabled":true,"xOffset":0,"yOffset":0,"rotateXPos":50,"rotateYPos":15,"scaleX":100,"scaleY":100,"alpha":100,"rotation":0,"depth":2,"scrolling":true,"shuffleLock":false,"data":{"hotlinkId":"","accState":0,"textdata":{"uniqueId":"5emeoMPBWLy_InvalidPromptSlide_btn0","type":"vectortext","altText":"OK","xPos":0,"yPos":0,"xAccOffset":0,"yAccOffset":0,"width":0,"height":0,"shadowIndex":-1,"scrollOverflow":false,"vectortext":{"left":0,"top":0,"right":61,"bottom":26,"pngfb":false,"pr":{"l":"common","i":2}}}},"width":100,"height":30,"resume":false,"useHandCursor":true,"id":"5emeoMPBWLy_InvalidPromptSlide_btn0","events":[{"kind":"onrelease","actions":[{"kind":"close_window","id":"MessageWnd"}]}]}],"startTime":-1,"elapsedTimeMode":"normal","useHandCursor":false,"resume":false,"kind":"slidelayer","isBaseLayer":true}]},{"kind":"slide","title":"<p dir=\'ltr\' align=\'left\' style=\\"font-family: \'Open SansD6FFC9F9\';\\">Enter name</p>","trackViews":false,"showMenuResultIcon":false,"viewGroupId":"","historyGroupId":"prompt","videoZoom":"","scrolling":false,"transition":"appear","transDuration":0,"transDir":1,"wipeTrans":false,"slideLock":false,"navIndex":-1,"globalAudioId":"","thumbnailid":"","slideNumberInScene":0,"includeInSlideCounts":false,"showAnimationId":"","lmsId":"","width":420,"height":210,"resume":false,"id":"PrintPromptSlide","actionGroups":{"PrintOkButtonClick":{"kind":"actiongroup","actions":[{"kind":"printresults","showuserscore":true,"showpassingscore":true,"showpassfail":true,"showquizreview":true,"displayusername":true,"usernamevar":"_player.PrintPromptUsername_6S4D3LTR90o","quizid":"_player.PrintPromptWindowQuizVar_6S4D3LTR90o","quizidtype":"var"},{"kind":"close_window","id":"MessageWnd"}]}},"slideLayers":[{"enableSeek":true,"enableReplay":true,"timeline":{"duration":1000,"events":[{"kind":"ontimelinetick","time":0,"actions":[{"kind":"show","transition":"appear","objRef":{"type":"string","value":"5emeoMPBWLy_PrintPromptSlide_btn0"}},{"kind":"show","transition":"appear","objRef":{"type":"string","value":"PrintPromptSlide_Scroll.5emeoMPBWLy_PrintPromptSlide_text"}},{"kind":"show","transition":"appear","objRef":{"type":"string","value":"PrintPromptSlide_Scroll"}},{"kind":"show","transition":"appear","objRef":{"type":"string","value":"PrintPromptSlide_Input"}},{"kind":"setfocus","showrect":true,"value":{"type":"string","value":"PrintPromptSlide_Input"}}]}]},"objects":[{"kind":"scrollarea","contentwidth":337,"contentheight":26,"objects":[{"kind":"vectorshape","rotation":0,"accType":"text","cliptobounds":false,"defaultAction":"","textLib":[{"kind":"textdata","uniqueId":"5emeoMPBWLy_PrintPromptSlide_text","id":"01","linkId":"5emeoMPBWLy_PrintPromptSlide_text","type":"vectortext","xPos":0,"yPos":0,"xAccOffset":0,"yAccOffset":0,"width":0,"height":0,"shadowIndex":-1,"scrollOverflow":false,"vectortext":{"left":0,"top":0,"right":331,"bottom":26,"pngfb":false,"pr":{"l":"common","i":3}}}],"shapemaskId":"","xPos":0,"yPos":0,"tabIndex":1,"tabEnabled":true,"xOffset":0,"yOffset":0,"rotateXPos":194,"rotateYPos":13,"scaleX":100,"scaleY":100,"alpha":100,"depth":1,"scrolling":true,"shuffleLock":false,"data":{"hotlinkId":"","accState":0,"vectorData":{"left":0,"top":0,"right":331,"bottom":26,"altText":"Enter your name in the field below:","pngfb":false,"pr":{"l":"common","i":0}},"html5data":{"xPos":0,"yPos":0,"width":331,"height":26,"strokewidth":0}},"width":388,"height":26,"resume":false,"useHandCursor":true,"id":"5emeoMPBWLy_PrintPromptSlide_text"}],"shapemaskId":"","xPos":13,"yPos":16,"tabIndex":0,"tabEnabled":true,"xOffset":0,"yOffset":0,"rotateXPos":205.5,"rotateYPos":39,"scaleX":100,"scaleY":100,"alpha":100,"rotation":0,"depth":1,"scrolling":true,"shuffleLock":false,"width":411,"height":78,"resume":false,"useHandCursor":true,"id":"PrintPromptSlide_Scroll"},{"kind":"button","shapemaskId":"","xPos":160,"yPos":110,"tabIndex":3,"tabEnabled":true,"xOffset":0,"yOffset":0,"rotateXPos":50,"rotateYPos":15,"scaleX":100,"scaleY":100,"alpha":100,"rotation":0,"depth":2,"scrolling":true,"shuffleLock":false,"data":{"hotlinkId":"","accState":0,"textdata":{"uniqueId":"5emeoMPBWLy_PrintPromptSlide_btn0","type":"vectortext","altText":"OK","xPos":0,"yPos":0,"xAccOffset":0,"yAccOffset":0,"width":0,"height":0,"shadowIndex":-1,"scrollOverflow":false,"vectortext":{"left":0,"top":0,"right":61,"bottom":26,"pngfb":false,"pr":{"l":"common","i":2}}}},"width":100,"height":30,"resume":false,"useHandCursor":true,"id":"5emeoMPBWLy_PrintPromptSlide_btn0","events":[{"kind":"onrelease","actions":[{"kind":"exe_actiongroup","id":"_parent.PrintOkButtonClick"}]}]},{"kind":"textinput","bindto":"","align":"left","verticalAlign":"top","rtl":false,"numeric":false,"multiline":false,"maxchars":0,"fontsize":14,"textcolor":"0x000000","bold":false,"italic":false,"marginleft":2,"marginright":2,"margintop":2,"marginbottom":2,"shapemaskId":"","xPos":13,"yPos":66,"tabIndex":2,"tabEnabled":true,"xOffset":0,"yOffset":0,"rotateXPos":192.5,"rotateYPos":13.5,"scaleX":100,"scaleY":100,"alpha":100,"rotation":0,"depth":3,"scrolling":true,"shuffleLock":false,"width":385,"height":27,"resume":false,"useHandCursor":true,"id":"PrintPromptSlide_Input","events":[{"kind":"onlosefocus","actions":[{"kind":"adjustvar","variable":"_player.PrintPromptUsername_6S4D3LTR90o","operator":"set","value":{"type":"property","value":"$Text"}}]},{"kind":"onkeypress","keycode":13,"shift":false,"ctrl":false,"alt":false,"actions":[{"kind":"adjustvar","variable":"_player.PrintPromptUsername_6S4D3LTR90o","operator":"set","value":{"type":"property","value":"$Text"}},{"kind":"exe_actiongroup","id":"_parent.PrintOkButtonClick"}]}]}],"startTime":-1,"elapsedTimeMode":"normal","useHandCursor":false,"resume":false,"kind":"slidelayer","isBaseLayer":true}]},{"kind":"slide","title":"<p dir=\'ltr\' align=\'left\' style=\\"font-family: \'Open SansD6FFC9F9\';\\">Scroll to Bottom</p>","trackViews":false,"showMenuResultIcon":false,"viewGroupId":"","historyGroupId":"prompt","videoZoom":"","scrolling":false,"transition":"appear","transDuration":0,"transDir":1,"wipeTrans":false,"slideLock":false,"navIndex":-1,"globalAudioId":"","thumbnailid":"","slideNumberInScene":0,"includeInSlideCounts":false,"showAnimationId":"","lmsId":"","width":420,"height":210,"resume":false,"id":"ScrollPromptSlide","slideLayers":[{"enableSeek":true,"enableReplay":true,"timeline":{"duration":1000,"events":[{"kind":"ontimelinetick","time":0,"actions":[{"kind":"show","transition":"appear","objRef":{"type":"string","value":"5emeoMPBWLy_ScrollPromptSlide_btn0"}},{"kind":"show","transition":"appear","objRef":{"type":"string","value":"ScrollPromptSlide_Scroll.5emeoMPBWLy_ScrollPromptSlide_text"}},{"kind":"show","transition":"appear","objRef":{"type":"string","value":"ScrollPromptSlide_Scroll"}}]}]},"objects":[{"kind":"scrollarea","contentwidth":358,"contentheight":52,"objects":[{"kind":"vectorshape","rotation":0,"accType":"text","cliptobounds":false,"defaultAction":"","textLib":[{"kind":"textdata","uniqueId":"5emeoMPBWLy_ScrollPromptSlide_text","id":"01","linkId":"5emeoMPBWLy_ScrollPromptSlide_text","type":"vectortext","xPos":0,"yPos":0,"xAccOffset":0,"yAccOffset":0,"width":0,"height":0,"shadowIndex":-1,"scrollOverflow":false,"vectortext":{"left":0,"top":0,"right":355,"bottom":52,"pngfb":false,"pr":{"l":"common","i":4}}}],"shapemaskId":"","xPos":0,"yPos":0,"tabIndex":1,"tabEnabled":true,"xOffset":0,"yOffset":0,"rotateXPos":194,"rotateYPos":26,"scaleX":100,"scaleY":100,"alpha":100,"depth":1,"scrolling":true,"shuffleLock":false,"data":{"hotlinkId":"","accState":0,"vectorData":{"left":0,"top":0,"right":355,"bottom":52,"altText":"You must scroll to the bottom before submitting.","pngfb":false,"pr":{"l":"common","i":0}},"html5data":{"xPos":0,"yPos":0,"width":355,"height":52,"strokewidth":0}},"width":388,"height":52,"resume":false,"useHandCursor":true,"id":"5emeoMPBWLy_ScrollPromptSlide_text"}],"shapemaskId":"","xPos":13,"yPos":16,"tabIndex":0,"tabEnabled":true,"xOffset":0,"yOffset":0,"rotateXPos":205.5,"rotateYPos":39,"scaleX":100,"scaleY":100,"alpha":100,"rotation":0,"depth":1,"scrolling":true,"shuffleLock":false,"width":411,"height":78,"resume":false,"useHandCursor":true,"id":"ScrollPromptSlide_Scroll"},{"kind":"button","shapemaskId":"","xPos":160,"yPos":110,"tabIndex":2,"tabEnabled":true,"xOffset":0,"yOffset":0,"rotateXPos":50,"rotateYPos":15,"scaleX":100,"scaleY":100,"alpha":100,"rotation":0,"depth":2,"scrolling":true,"shuffleLock":false,"data":{"hotlinkId":"","accState":0,"textdata":{"uniqueId":"5emeoMPBWLy_ScrollPromptSlide_btn0","type":"vectortext","altText":"OK","xPos":0,"yPos":0,"xAccOffset":0,"yAccOffset":0,"width":0,"height":0,"shadowIndex":-1,"scrollOverflow":false,"vectortext":{"left":0,"top":0,"right":61,"bottom":26,"pngfb":false,"pr":{"l":"common","i":2}}}},"width":100,"height":30,"resume":false,"useHandCursor":true,"id":"5emeoMPBWLy_ScrollPromptSlide_btn0","events":[{"kind":"onrelease","actions":[{"kind":"close_window","id":"MessageWnd"}]}]}],"startTime":-1,"elapsedTimeMode":"normal","useHandCursor":false,"resume":false,"kind":"slidelayer","isBaseLayer":true}]}],"id":"MsgScene_5emeoMPBWLy"},{"kind":"scene","lmsId":"","isMessageScene":true,"startingSlide":"_player.PromptScene.ResumePromptSlide","sceneNumber":0,"slides":[{"kind":"slide","title":"<p dir=\'ltr\' align=\'left\' style=\\"font-family: \'Open SansD6FFC9F9\';\\">Resume</p>","trackViews":false,"showMenuResultIcon":false,"viewGroupId":"","historyGroupId":"prompt","videoZoom":"","scrolling":false,"transition":"appear","transDuration":0,"transDir":1,"wipeTrans":false,"slideLock":false,"navIndex":-1,"globalAudioId":"","thumbnailid":"","slideNumberInScene":0,"includeInSlideCounts":false,"showAnimationId":"","lmsId":"","width":420,"height":210,"resume":false,"id":"ResumePromptSlide","slideLayers":[{"enableSeek":true,"enableReplay":true,"timeline":{"duration":1000,"events":[{"kind":"ontimelinetick","time":0,"actions":[{"kind":"show","transition":"appear","objRef":{"type":"string","value":"5emeoMPBWLy_ResumePromptSlide_btn0"}},{"kind":"show","transition":"appear","objRef":{"type":"string","value":"5emeoMPBWLy_ResumePromptSlide_btn1"}},{"kind":"show","transition":"appear","objRef":{"type":"string","value":"ResumePromptSlide_Scroll.5emeoMPBWLy_ResumePromptSlide_text"}},{"kind":"show","transition":"appear","objRef":{"type":"string","value":"ResumePromptSlide_Scroll"}}]}]},"objects":[{"kind":"scrollarea","contentwidth":387,"contentheight":52,"objects":[{"kind":"vectorshape","rotation":0,"accType":"text","cliptobounds":false,"defaultAction":"","textLib":[{"kind":"textdata","uniqueId":"5emeoMPBWLy_ResumePromptSlide_text","id":"01","linkId":"5emeoMPBWLy_ResumePromptSlide_text","type":"vectortext","xPos":0,"yPos":0,"xAccOffset":0,"yAccOffset":0,"width":0,"height":0,"shadowIndex":-1,"scrollOverflow":false,"vectortext":{"left":0,"top":0,"right":387,"bottom":52,"pngfb":false,"pr":{"l":"common","i":5}}}],"shapemaskId":"","xPos":0,"yPos":0,"tabIndex":1,"tabEnabled":true,"xOffset":0,"yOffset":0,"rotateXPos":194,"rotateYPos":26,"scaleX":100,"scaleY":100,"alpha":100,"depth":1,"scrolling":true,"shuffleLock":false,"data":{"hotlinkId":"","accState":0,"vectorData":{"left":0,"top":0,"right":387,"bottom":52,"altText":"Would you like to resume where you left off?","pngfb":false,"pr":{"l":"common","i":0}},"html5data":{"xPos":0,"yPos":0,"width":387,"height":52,"strokewidth":0}},"width":388,"height":52,"resume":false,"useHandCursor":true,"id":"5emeoMPBWLy_ResumePromptSlide_text"}],"shapemaskId":"","xPos":13,"yPos":16,"tabIndex":0,"tabEnabled":true,"xOffset":0,"yOffset":0,"rotateXPos":205.5,"rotateYPos":39,"scaleX":100,"scaleY":100,"alpha":100,"rotation":0,"depth":1,"scrolling":true,"shuffleLock":false,"width":411,"height":78,"resume":false,"useHandCursor":true,"id":"ResumePromptSlide_Scroll"},{"kind":"button","shapemaskId":"","xPos":107,"yPos":110,"tabIndex":2,"tabEnabled":true,"xOffset":0,"yOffset":0,"rotateXPos":50,"rotateYPos":15,"scaleX":100,"scaleY":100,"alpha":100,"rotation":0,"depth":2,"scrolling":true,"shuffleLock":false,"data":{"hotlinkId":"","accState":0,"textdata":{"uniqueId":"5emeoMPBWLy_ResumePromptSlide_btn0","type":"vectortext","altText":"Yes","xPos":0,"yPos":0,"xAccOffset":0,"yAccOffset":0,"width":0,"height":0,"shadowIndex":-1,"scrollOverflow":false,"vectortext":{"left":0,"top":0,"right":63,"bottom":26,"pngfb":false,"pr":{"l":"common","i":6}}}},"width":100,"height":30,"resume":false,"useHandCursor":true,"id":"5emeoMPBWLy_ResumePromptSlide_btn0","events":[{"kind":"onrelease","actions":[{"kind":"resume_player","resume":true}]}]},{"kind":"button","shapemaskId":"","xPos":212,"yPos":110,"tabIndex":3,"tabEnabled":true,"xOffset":0,"yOffset":0,"rotateXPos":50,"rotateYPos":15,"scaleX":100,"scaleY":100,"alpha":100,"rotation":0,"depth":3,"scrolling":true,"shuffleLock":false,"data":{"hotlinkId":"","accState":0,"textdata":{"uniqueId":"5emeoMPBWLy_ResumePromptSlide_btn1","type":"vectortext","altText":"No","xPos":0,"yPos":0,"xAccOffset":0,"yAccOffset":0,"width":0,"height":0,"shadowIndex":-1,"scrollOverflow":false,"vectortext":{"left":0,"top":0,"right":61,"bottom":26,"pngfb":false,"pr":{"l":"common","i":7}}}},"width":100,"height":30,"resume":false,"useHandCursor":true,"id":"5emeoMPBWLy_ResumePromptSlide_btn1","events":[{"kind":"onrelease","actions":[{"kind":"resume_player","resume":false}]}]}],"startTime":-1,"elapsedTimeMode":"normal","useHandCursor":false,"resume":false,"kind":"slidelayer","isBaseLayer":true}]},{"kind":"slide","title":"<p dir=\'ltr\' align=\'left\' style=\\"font-family: \'Open SansD6FFC9F9\';\\">Warning</p>","trackViews":false,"showMenuResultIcon":false,"viewGroupId":"","historyGroupId":"prompt","videoZoom":"","scrolling":false,"transition":"appear","transDuration":0,"transDir":1,"wipeTrans":false,"slideLock":false,"navIndex":-1,"globalAudioId":"","thumbnailid":"","slideNumberInScene":0,"includeInSlideCounts":false,"showAnimationId":"","lmsId":"","width":415,"height":151,"resume":false,"id":"ExternalInterfaceErrorSlide","slideLayers":[{"enableSeek":true,"enableReplay":true,"timeline":{"duration":1000,"events":[{"kind":"ontimelinetick","time":0,"actions":[{"kind":"show","transition":"appear","objRef":{"type":"string","value":"Text"}},{"kind":"show","transition":"appear","objRef":{"type":"string","value":"buttonOK"}}]}]},"objects":[{"kind":"vectorshape","rotation":0,"accType":"text","cliptobounds":false,"defaultAction":"","textLib":[{"kind":"textdata","id":"01","linkId":"01","type":"vartext","xPos":0,"yPos":0,"xAccOffset":0,"yAccOffset":0,"width":383,"height":105,"device":true,"valign":"center","wordwrap":false,"textshadow":false,"shadowIndex":-1,"scrollOverflow":false,"vartext":"<html><p dir=\'ltr\' align=\'left\'><font face=\'Open Sans\' size=\'18pt\'color=\'#FFFFFF\'>The %_player.$LastErrorFeature% feature on this slide has been disabled while viewing locally because your browser does not support it.</font></p></html>"}],"shapemaskId":"","xPos":16,"yPos":0,"tabIndex":0,"tabEnabled":true,"xOffset":0,"yOffset":0,"rotateXPos":191.5,"rotateYPos":52.5,"scaleX":100,"scaleY":100,"alpha":100,"depth":1,"scrolling":true,"shuffleLock":false,"data":{"hotlinkId":"","accState":0,"vectorData":{"left":0,"top":0,"right":383,"bottom":105,"altText":"Warning Message","pngfb":false,"pr":{"l":"common","i":8}},"html5data":{"xPos":0,"yPos":0,"width":383,"height":105,"strokewidth":0}},"width":383,"height":105,"resume":false,"useHandCursor":true,"id":"Text"},{"kind":"button","shapemaskId":"","xPos":299,"yPos":105,"tabIndex":1,"tabEnabled":true,"xOffset":0,"yOffset":0,"rotateXPos":50,"rotateYPos":15,"scaleX":100,"scaleY":100,"alpha":100,"rotation":0,"depth":2,"scrolling":true,"shuffleLock":false,"data":{"hotlinkId":"","accState":0,"textdata":{"uniqueId":"buttonOK","type":"vectortext","altText":"OK","xPos":0,"yPos":0,"xAccOffset":0,"yAccOffset":0,"width":0,"height":0,"shadowIndex":-1,"scrollOverflow":false,"vectortext":{"left":0,"top":0,"right":61,"bottom":26,"pngfb":false,"pr":{"l":"common","i":2}}}},"width":100,"height":30,"resume":false,"useHandCursor":true,"id":"buttonOK","events":[{"kind":"onrelease","actions":[{"kind":"close_window","id":"MessageWnd"}]}]}],"startTime":-1,"elapsedTimeMode":"normal","useHandCursor":false,"resume":false,"kind":"slidelayer","isBaseLayer":true}]}],"id":"PromptScene"},{"kind":"scene","lmsId":"Scene1","isMessageScene":false,"startingSlide":"_player.5onZNJaPQYO.6KZElYrC6fW","sceneNumber":1,"slides":[{"kind":"slide","html5url":"html5/data/js/6KZElYrC6fW.js","title":"PSF Title Slide","trackViews":true,"showMenuResultIcon":false,"viewGroupId":"","historyGroupId":"","videoZoom":"","scrolling":false,"transition":"tween","slideLock":false,"navIndex":-1,"globalAudioId":"","thumbnailid":"","slideNumberInScene":1,"includeInSlideCounts":true,"showAnimationId":"5mLtlDt2smg","lmsId":"Slide1","width":1024,"height":640,"resume":false,"id":"6KZElYrC6fW","slideLayers":[{"enableSeek":true,"enableReplay":true,"startTime":-1,"elapsedTimeMode":"normal","useHandCursor":false,"resume":false,"kind":"slidelayer","isBaseLayer":true}]},{"kind":"slide","html5url":"html5/data/js/5qh4PnxCGgg.js","title":"Objectives","trackViews":true,"showMenuResultIcon":false,"viewGroupId":"","historyGroupId":"","videoZoom":"","scrolling":false,"transition":"appear","transDuration":0,"transDir":1,"wipeTrans":false,"slideLock":false,"navIndex":-1,"globalAudioId":"","thumbnailid":"","slideNumberInScene":2,"includeInSlideCounts":true,"showAnimationId":"","lmsId":"Slide2","width":1024,"height":640,"resume":false,"id":"5qh4PnxCGgg","slideLayers":[{"enableSeek":true,"enableReplay":true,"startTime":-1,"elapsedTimeMode":"normal","useHandCursor":false,"resume":false,"kind":"slidelayer","isBaseLayer":true}]},{"kind":"slide","html5url":"html5/data/js/6EJ26UvTICQ.js","title":"A Shared Mental Model Is","trackViews":true,"showMenuResultIcon":false,"viewGroupId":"","historyGroupId":"","videoZoom":"","scrolling":false,"transition":"appear","transDuration":0,"transDir":1,"wipeTrans":false,"slideLock":false,"navIndex":-1,"globalAudioId":"","thumbnailid":"","slideNumberInScene":3,"includeInSlideCounts":true,"showAnimationId":"","lmsId":"Slide3","width":1024,"height":640,"resume":false,"id":"6EJ26UvTICQ","slideLayers":[{"enableSeek":true,"enableReplay":true,"startTime":-1,"elapsedTimeMode":"normal","useHandCursor":false,"resume":false,"kind":"slidelayer","isBaseLayer":true}]},{"kind":"slide","html5url":"html5/data/js/5Uj44kEwUg6.js","title":"Shared Mental Model","trackViews":true,"showMenuResultIcon":false,"viewGroupId":"","historyGroupId":"","videoZoom":"","scrolling":false,"transition":"appear","transDuration":0,"transDir":1,"wipeTrans":false,"slideLock":false,"navIndex":-1,"globalAudioId":"","thumbnailid":"","slideNumberInScene":4,"includeInSlideCounts":true,"showAnimationId":"","lmsId":"Slide4","width":1024,"height":640,"resume":false,"id":"5Uj44kEwUg6","slideLayers":[{"enableSeek":true,"enableReplay":true,"startTime":-1,"elapsedTimeMode":"normal","useHandCursor":false,"resume":false,"kind":"slidelayer","isBaseLayer":true}]},{"kind":"slide","html5url":"html5/data/js/5lyWyeFtxXx.js","title":"Callout","trackViews":true,"showMenuResultIcon":false,"viewGroupId":"","historyGroupId":"","videoZoom":"","scrolling":false,"transition":"appear","transDuration":0,"transDir":1,"wipeTrans":false,"slideLock":false,"navIndex":-1,"globalAudioId":"","thumbnailid":"","slideNumberInScene":5,"includeInSlideCounts":true,"showAnimationId":"","lmsId":"Slide5","width":1024,"height":640,"resume":false,"id":"5lyWyeFtxXx","slideLayers":[{"enableSeek":true,"enableReplay":true,"startTime":-1,"elapsedTimeMode":"normal","useHandCursor":false,"resume":false,"kind":"slidelayer","isBaseLayer":true}]},{"kind":"slide","html5url":"html5/data/js/6rYjoMWQose.js","title":"Closed Loop Communication","trackViews":true,"showMenuResultIcon":false,"viewGroupId":"","historyGroupId":"","videoZoom":"","scrolling":false,"transition":"appear","transDuration":0,"transDir":1,"wipeTrans":false,"slideLock":false,"navIndex":-1,"globalAudioId":"","thumbnailid":"","slideNumberInScene":6,"includeInSlideCounts":true,"showAnimationId":"","lmsId":"Slide6","width":1024,"height":640,"resume":false,"id":"6rYjoMWQose","slideLayers":[{"enableSeek":true,"enableReplay":true,"startTime":-1,"elapsedTimeMode":"normal","useHandCursor":false,"resume":false,"kind":"slidelayer","isBaseLayer":true}]},{"kind":"slide","html5url":"html5/data/js/6aQqBXfJ7eK.js","title":"Repeat Back","trackViews":true,"showMenuResultIcon":false,"viewGroupId":"","historyGroupId":"","videoZoom":"","scrolling":false,"transition":"appear","transDuration":0,"transDir":1,"wipeTrans":false,"slideLock":false,"navIndex":-1,"globalAudioId":"","thumbnailid":"","slideNumberInScene":7,"includeInSlideCounts":true,"showAnimationId":"","lmsId":"Slide7","width":1024,"height":640,"resume":false,"id":"6aQqBXfJ7eK","slideLayers":[{"enableSeek":true,"enableReplay":true,"startTime":-1,"elapsedTimeMode":"normal","useHandCursor":false,"resume":false,"kind":"slidelayer","isBaseLayer":true}]},{"kind":"slide","html5url":"html5/data/js/61Kh1iZVk9v.js","title":"Clarifying Questions","trackViews":true,"showMenuResultIcon":false,"viewGroupId":"","historyGroupId":"","videoZoom":"","scrolling":false,"transition":"appear","transDuration":0,"transDir":1,"wipeTrans":false,"slideLock":false,"navIndex":-1,"globalAudioId":"","thumbnailid":"","slideNumberInScene":8,"includeInSlideCounts":true,"showAnimationId":"","lmsId":"Slide8","width":1024,"height":640,"resume":false,"id":"61Kh1iZVk9v","slideLayers":[{"enableSeek":true,"enableReplay":true,"startTime":-1,"elapsedTimeMode":"normal","useHandCursor":false,"resume":false,"kind":"slidelayer","isBaseLayer":true}]},{"kind":"slide","html5url":"html5/data/js/6jRFooQ9KcU.js","title":"Clarifying question","trackViews":true,"showMenuResultIcon":false,"viewGroupId":"","historyGroupId":"","videoZoom":"","scrolling":false,"transition":"appear","transDuration":0,"transDir":1,"wipeTrans":false,"slideLock":false,"navIndex":-1,"globalAudioId":"","thumbnailid":"","slideNumberInScene":9,"includeInSlideCounts":true,"showAnimationId":"","lmsId":"Slide9","width":1024,"height":640,"resume":false,"id":"6jRFooQ9KcU","slideLayers":[{"enableSeek":true,"enableReplay":true,"startTime":-1,"elapsedTimeMode":"normal","useHandCursor":false,"resume":false,"kind":"slidelayer","isBaseLayer":true}]},{"kind":"slide","html5url":"html5/data/js/6jkTv1Yt7o0.js","title":"SBAR","trackViews":true,"showMenuResultIcon":false,"viewGroupId":"","historyGroupId":"","videoZoom":"","scrolling":false,"transition":"appear","transDuration":0,"transDir":1,"wipeTrans":false,"slideLock":false,"navIndex":-1,"globalAudioId":"","thumbnailid":"","slideNumberInScene":10,"includeInSlideCounts":true,"showAnimationId":"","lmsId":"Slide10","width":1024,"height":640,"resume":false,"id":"6jkTv1Yt7o0","slideLayers":[{"enableSeek":true,"enableReplay":true,"startTime":-1,"elapsedTimeMode":"normal","useHandCursor":false,"resume":false,"kind":"slidelayer","isBaseLayer":true}]},{"kind":"slide","html5url":"html5/data/js/6Wog7rJLAXx.js","title":"ARCC","trackViews":true,"showMenuResultIcon":false,"viewGroupId":"","historyGroupId":"","videoZoom":"","scrolling":false,"transition":"appear","transDuration":0,"transDir":1,"wipeTrans":false,"slideLock":false,"navIndex":-1,"globalAudioId":"","thumbnailid":"","slideNumberInScene":11,"includeInSlideCounts":true,"showAnimationId":"","lmsId":"Slide11","width":1024,"height":640,"resume":false,"id":"6Wog7rJLAXx","slideLayers":[{"enableSeek":true,"enableReplay":true,"startTime":-1,"elapsedTimeMode":"normal","useHandCursor":false,"resume":false,"kind":"slidelayer","isBaseLayer":true}]},{"kind":"slide","html5url":"html5/data/js/6509u20ykG2.js","title":"Elements of the Assertive Statement","trackViews":true,"showMenuResultIcon":false,"viewGroupId":"","historyGroupId":"","videoZoom":"","scrolling":false,"transition":"appear","transDuration":0,"transDir":1,"wipeTrans":false,"slideLock":false,"navIndex":-1,"globalAudioId":"","thumbnailid":"","slideNumberInScene":12,"includeInSlideCounts":true,"showAnimationId":"","lmsId":"Slide12","width":1024,"height":640,"resume":false,"id":"6509u20ykG2","slideLayers":[{"enableSeek":true,"enableReplay":true,"startTime":-1,"elapsedTimeMode":"normal","useHandCursor":false,"resume":false,"kind":"slidelayer","isBaseLayer":true}]},{"kind":"slide","html5url":"html5/data/js/6VFEUYHuUhd.js","title":"Example","trackViews":true,"showMenuResultIcon":false,"viewGroupId":"","historyGroupId":"","videoZoom":"","scrolling":false,"transition":"appear","transDuration":0,"transDir":1,"wipeTrans":false,"slideLock":false,"navIndex":-1,"globalAudioId":"","thumbnailid":"","slideNumberInScene":13,"includeInSlideCounts":true,"showAnimationId":"","lmsId":"Slide13","width":1024,"height":640,"resume":false,"id":"6VFEUYHuUhd","slideLayers":[{"enableSeek":true,"enableReplay":true,"startTime":-1,"elapsedTimeMode":"normal","useHandCursor":false,"resume":false,"kind":"slidelayer","isBaseLayer":true}]},{"kind":"slide","html5url":"html5/data/js/6n6M4W0qIO9.js","title":"Two-Attempt Rule","trackViews":true,"showMenuResultIcon":false,"viewGroupId":"","historyGroupId":"","videoZoom":"","scrolling":false,"transition":"appear","transDuration":0,"transDir":1,"wipeTrans":false,"slideLock":false,"navIndex":-1,"globalAudioId":"","thumbnailid":"","slideNumberInScene":14,"includeInSlideCounts":true,"showAnimationId":"","lmsId":"Slide14","width":1024,"height":640,"resume":false,"id":"6n6M4W0qIO9","slideLayers":[{"enableSeek":true,"enableReplay":true,"startTime":-1,"elapsedTimeMode":"normal","useHandCursor":false,"resume":false,"kind":"slidelayer","isBaseLayer":true}]},{"kind":"slide","html5url":"html5/data/js/5evlCc7G3BR.js","title":"Qualify, Validate, Verify","trackViews":true,"showMenuResultIcon":false,"viewGroupId":"","historyGroupId":"","videoZoom":"","scrolling":false,"transition":"appear","transDuration":0,"transDir":1,"wipeTrans":false,"slideLock":false,"navIndex":-1,"globalAudioId":"","thumbnailid":"","slideNumberInScene":15,"includeInSlideCounts":true,"showAnimationId":"","lmsId":"Slide15","width":1024,"height":640,"resume":false,"id":"5evlCc7G3BR","slideLayers":[{"enableSeek":true,"enableReplay":true,"startTime":-1,"elapsedTimeMode":"normal","useHandCursor":false,"resume":false,"kind":"slidelayer","isBaseLayer":true}]},{"kind":"slide","html5url":"html5/data/js/5ni7SiLBEiK.js","title":"STAR","trackViews":true,"showMenuResultIcon":false,"viewGroupId":"","historyGroupId":"","videoZoom":"","scrolling":false,"transition":"appear","transDuration":0,"transDir":1,"wipeTrans":false,"slideLock":false,"navIndex":-1,"globalAudioId":"","thumbnailid":"","slideNumberInScene":16,"includeInSlideCounts":true,"showAnimationId":"","lmsId":"Slide16","width":1024,"height":640,"resume":false,"id":"5ni7SiLBEiK","slideLayers":[{"enableSeek":true,"enableReplay":true,"startTime":-1,"elapsedTimeMode":"normal","useHandCursor":false,"resume":false,"kind":"slidelayer","isBaseLayer":true}]},{"kind":"slide","html5url":"html5/data/js/5VmvgQpTcKj.js","title":"Check?","trackViews":true,"showMenuResultIcon":false,"viewGroupId":"","historyGroupId":"","videoZoom":"","scrolling":false,"transition":"appear","transDuration":0,"transDir":1,"wipeTrans":false,"slideLock":false,"navIndex":-1,"globalAudioId":"","thumbnailid":"","slideNumberInScene":17,"includeInSlideCounts":true,"showAnimationId":"","lmsId":"Slide17","width":1024,"height":640,"resume":false,"id":"5VmvgQpTcKj","slideLayers":[{"enableSeek":true,"enableReplay":true,"startTime":-1,"elapsedTimeMode":"normal","useHandCursor":false,"resume":false,"kind":"slidelayer","isBaseLayer":true}]},{"kind":"slide","html5url":"html5/data/js/6WVD6SK6cz5.js","title":"Checks","trackViews":true,"showMenuResultIcon":false,"viewGroupId":"","historyGroupId":"","videoZoom":"","scrolling":false,"transition":"appear","transDuration":0,"transDir":1,"wipeTrans":false,"slideLock":false,"navIndex":-1,"globalAudioId":"","thumbnailid":"","slideNumberInScene":18,"includeInSlideCounts":true,"showAnimationId":"","lmsId":"Slide18","width":1024,"height":640,"resume":false,"id":"6WVD6SK6cz5","slideLayers":[{"enableSeek":true,"enableReplay":true,"startTime":-1,"elapsedTimeMode":"normal","useHandCursor":false,"resume":false,"kind":"slidelayer","isBaseLayer":true}]},{"kind":"slide","html5url":"html5/data/js/5ilAWWTQn3E.js","title":"Peer Check","trackViews":true,"showMenuResultIcon":false,"viewGroupId":"","historyGroupId":"","videoZoom":"","scrolling":false,"transition":"appear","transDuration":0,"transDir":1,"wipeTrans":false,"slideLock":false,"navIndex":-1,"globalAudioId":"","thumbnailid":"","slideNumberInScene":19,"includeInSlideCounts":true,"showAnimationId":"","lmsId":"Slide19","width":1024,"height":640,"resume":false,"id":"5ilAWWTQn3E","slideLayers":[{"enableSeek":true,"enableReplay":true,"startTime":-1,"elapsedTimeMode":"normal","useHandCursor":false,"resume":false,"kind":"slidelayer","isBaseLayer":true}]},{"kind":"slide","html5url":"html5/data/js/5gQemG70veS.js","title":"Leaders Are Also Part of the Team","trackViews":true,"showMenuResultIcon":false,"viewGroupId":"","historyGroupId":"","videoZoom":"","scrolling":false,"transition":"appear","transDuration":0,"transDir":1,"wipeTrans":false,"slideLock":false,"navIndex":-1,"globalAudioId":"","thumbnailid":"","slideNumberInScene":20,"includeInSlideCounts":true,"showAnimationId":"","lmsId":"Slide20","width":1024,"height":640,"resume":false,"id":"5gQemG70veS","slideLayers":[{"enableSeek":true,"enableReplay":true,"startTime":-1,"elapsedTimeMode":"normal","useHandCursor":false,"resume":false,"kind":"slidelayer","isBaseLayer":true}]},{"kind":"slide","html5url":"html5/data/js/6A3vqbLlfpL.js","title":"Interpersonal Communication is critical for effective teamwork","trackViews":true,"showMenuResultIcon":false,"viewGroupId":"","historyGroupId":"","videoZoom":"","scrolling":false,"transition":"appear","transDuration":0,"transDir":1,"wipeTrans":false,"slideLock":false,"navIndex":-1,"globalAudioId":"","thumbnailid":"","slideNumberInScene":21,"includeInSlideCounts":true,"showAnimationId":"","lmsId":"Slide21","width":1024,"height":640,"resume":false,"id":"6A3vqbLlfpL","slideLayers":[{"enableSeek":true,"enableReplay":true,"startTime":-1,"elapsedTimeMode":"normal","useHandCursor":false,"resume":false,"kind":"slidelayer","isBaseLayer":true}]},{"kind":"slide","html5url":"html5/data/js/5dXHjaKsMa6.js","title":"Thank you","trackViews":true,"showMenuResultIcon":false,"viewGroupId":"","historyGroupId":"","videoZoom":"","scrolling":false,"transition":"appear","transDuration":0,"transDir":1,"wipeTrans":false,"slideLock":false,"navIndex":-1,"globalAudioId":"","thumbnailid":"","slideNumberInScene":22,"includeInSlideCounts":true,"showAnimationId":"","lmsId":"Slide22","width":1024,"height":640,"resume":false,"id":"5dXHjaKsMa6","slideLayers":[{"enableSeek":true,"enableReplay":true,"startTime":-1,"elapsedTimeMode":"normal","useHandCursor":false,"resume":false,"kind":"slidelayer","isBaseLayer":true}]}],"id":"5onZNJaPQYO"}],"slideBank":{},"assetLib":[{"kind":"asset","id":0,"imageType":"normal","width":1024,"height":640,"mobiledx":0,"mobiledy":0,"fileSize":348013,"maskref":"0","url":"mobile/6Gp8HH1sTgk_DX2048_DY2048_CX1024_CY640.png"},{"kind":"asset","id":1,"imageType":"normal","width":238,"height":91,"mobiledx":0,"mobiledy":0,"fileSize":5275,"maskref":"1","url":"mobile/5hUzZTcnKKE_DX238_DY238_CX176_CY67.png"},{"kind":"asset","id":2,"imageType":"normal","width":1024,"height":640,"mobiledx":0,"mobiledy":0,"fileSize":850030,"maskref":"2","url":"mobile/6pkYqn3J7wZ_DX2048_DY2048_CX1024_CY640.png"},{"kind":"asset","id":3,"imageType":"normal","width":1024,"height":640,"mobiledx":0,"mobiledy":0,"fileSize":329176,"url":"mobile/6ILLBvWSBpI_DX2048_DY2048_CX1024_CY640.jpg"},{"kind":"asset","id":4,"width":0,"height":0,"duration":4492,"fileSize":26929,"url":"story_content/6JuKUZq86gi_44100_48_0.mp3"},{"kind":"asset","id":5,"imageType":"normal","width":661,"height":527,"mobiledx":0,"mobiledy":0,"fileSize":194292,"maskref":"3","url":"mobile/5efxAfDTwTD_DX692_DY692_CX519_CY414.png"},{"kind":"asset","id":6,"width":0,"height":0,"duration":13501,"fileSize":81003,"url":"story_content/6JfO82HPpW4_44100_48_0.mp3"},{"kind":"asset","id":7,"imageType":"normal","width":508,"height":314,"mobiledx":0,"mobiledy":0,"fileSize":11853,"maskref":"4","url":"mobile/6A7QSKSnC2U_DX508_DY508_CX381_CY235.png"},{"kind":"asset","id":8,"imageType":"normal","width":600,"height":400,"mobiledx":0,"mobiledy":0,"fileSize":104970,"maskref":"5","url":"mobile/5fEb9kVQNam_DX728_DY728_CX544_CY363.png"},{"kind":"asset","id":9,"imageType":"normal","width":150,"height":64,"mobiledx":0,"mobiledy":0,"fileSize":3638,"maskref":"6","url":"mobile/6dR5v0duhWA_DX270_DY270_CX150_CY64.png"},{"kind":"asset","id":10,"width":0,"height":0,"duration":24371,"fileSize":146204,"url":"story_content/5htvfma2Urm_44100_48_0.mp3"},{"kind":"asset","id":11,"width":0,"height":0,"duration":20761,"fileSize":124575,"url":"story_content/5nRJtqXIHuR_44100_48_0.mp3"},{"kind":"asset","id":12,"imageType":"normal","width":600,"height":400,"mobiledx":0,"mobiledy":0,"fileSize":111450,"maskref":"7","url":"mobile/6oJpT0dNVQY_DX728_DY728_CX544_CY363.png"},{"kind":"asset","id":13,"width":0,"height":0,"duration":29121,"fileSize":174730,"url":"story_content/5WYUGUMGjcY_44100_48_0.mp3"},{"kind":"asset","id":14,"imageType":"animatedgif","width":300,"height":225,"mobiledx":0,"mobiledy":0,"fileSize":262095,"url":"mobile/5zZL7bHtHO4_DX378_DY378_CX283_CY212.gif"},{"kind":"asset","id":15,"imageType":"normal","width":247,"height":319,"mobiledx":0,"mobiledy":0,"fileSize":17661,"maskref":"8","url":"mobile/64lhNkfFmgC_DX448_DY448_CX247_CY319.png"},{"kind":"asset","id":16,"imageType":"normal","width":333,"height":154,"mobiledx":0,"mobiledy":0,"fileSize":9241,"maskref":"9","url":"mobile/6BIC90wtc0E_DX450_DY450_CX333_CY154.png"},{"kind":"asset","id":17,"imageType":"normal","width":354,"height":346,"mobiledx":0,"mobiledy":0,"fileSize":20166,"maskref":"10","url":"mobile/5Viwrl9uttW_DX484_DY484_CX354_CY346.png"},{"kind":"asset","id":18,"width":0,"height":0,"duration":13612,"fileSize":81630,"url":"story_content/5bnQ5GaPssn_44100_48_0.mp3"},{"kind":"asset","id":19,"width":0,"height":0,"duration":34972,"fileSize":209839,"url":"story_content/5s6rf7DaX93_44100_48_0.mp3"},{"kind":"asset","id":20,"imageType":"normal","width":800,"height":625,"mobiledx":0,"mobiledy":0,"fileSize":146039,"maskref":"11","url":"mobile/5oNngUR5jFp_DX1070_DY1070_CX800_CY625.png"},{"kind":"asset","id":21,"width":0,"height":0,"duration":14781,"fileSize":88683,"url":"story_content/6jGr3sy61iD_44100_48_0.mp3"},{"kind":"asset","id":22,"width":0,"height":0,"duration":34712,"fileSize":208271,"url":"story_content/6BSjVuly6au_44100_48_0.mp3"},{"kind":"asset","id":23,"width":0,"height":0,"duration":24681,"fileSize":148085,"url":"story_content/5uJr2Hg0Llh_44100_48_0.mp3"},{"kind":"asset","id":24,"width":0,"height":0,"duration":32102,"fileSize":192598,"url":"story_content/6Cf1jPOadyn_44100_48_0.mp3"},{"kind":"asset","id":25,"width":0,"height":0,"duration":13342,"fileSize":80062,"url":"story_content/6mbn82Vjmgl_44100_48_0.mp3"},{"kind":"asset","id":26,"width":0,"height":0,"duration":15041,"fileSize":90250,"url":"story_content/6iW70Hftcp8_44100_48_0.mp3"},{"kind":"asset","id":27,"width":0,"height":0,"duration":28261,"fileSize":169558,"url":"story_content/62EYQqfQZEC_44100_48_0.mp3"},{"kind":"asset","id":28,"width":0,"height":0,"duration":32911,"fileSize":197457,"url":"story_content/5Zg0ksNJYdQ_44100_48_0.mp3"},{"kind":"asset","id":29,"imageType":"normal","width":536,"height":640,"mobiledx":0,"mobiledy":0,"fileSize":121302,"maskref":"12","url":"mobile/6LbB8bdiIGm_DX640_DY640_CX402_CY480.png"},{"kind":"asset","id":30,"width":0,"height":0,"duration":25281,"fileSize":151690,"url":"story_content/6GuNZzCJ1mG_44100_48_0.mp3"},{"kind":"asset","id":31,"imageType":"normal","width":600,"height":400,"mobiledx":0,"mobiledy":0,"fileSize":60180,"maskref":"13","url":"mobile/6oJpT0dNVQY_DX726_DY726_CX396_CY264.png"},{"kind":"asset","id":32,"width":0,"height":0,"duration":29511,"fileSize":177081,"url":"story_content/6V6V5coBoYU_44100_48_0.mp3"},{"kind":"asset","id":33,"imageType":"normal","width":1860,"height":1028,"mobiledx":0,"mobiledy":0,"fileSize":363444,"maskref":"14","url":"mobile/66aq5G6eguI_P_108_255_1860_1027_DX848_DY848_CX577_CY319.png"},{"kind":"asset","id":34,"width":0,"height":0,"duration":60942,"fileSize":365662,"url":"story_content/5YGo825r9gs_44100_48_0.mp3"},{"kind":"asset","id":35,"width":0,"height":0,"duration":30691,"fileSize":184134,"url":"story_content/5cpvJVI1RDy_44100_48_0.mp3"},{"kind":"asset","id":36,"imageType":"normal","width":577,"height":764,"mobiledx":0,"mobiledy":0,"fileSize":352299,"maskref":"15","url":"mobile/61YWDXMgQ9s_P_0_33_577_764_DX706_DY706_CX353_CY468.png"},{"kind":"asset","id":37,"width":0,"height":0,"duration":24242,"fileSize":145421,"url":"story_content/6XT11QZPYF9_44100_48_0.mp3"},{"kind":"asset","id":38,"imageType":"normal","width":330,"height":660,"mobiledx":0,"mobiledy":0,"fileSize":17873,"maskref":"16","url":"mobile/62i9EnMTiKB_DX660_DY660_CX247_CY494.png"},{"kind":"asset","id":39,"imageType":"normal","width":334,"height":668,"mobiledx":0,"mobiledy":0,"fileSize":18587,"maskref":"17","url":"mobile/5ej1vC57pB5_DX668_DY668_CX250_CY500.png"},{"kind":"asset","id":40,"width":0,"height":0,"duration":28861,"fileSize":173163,"url":"story_content/6SWM1TJj72O_44100_48_0.mp3"},{"kind":"asset","id":41,"imageType":"normal","width":1828,"height":719,"mobiledx":0,"mobiledy":0,"fileSize":284268,"maskref":"18","url":"mobile/5kRoO3w8oIA_P_0_0_1827_719_DX1402_DY1402_CX1042_CY410.png"},{"kind":"asset","id":42,"width":0,"height":0,"duration":7262,"fileSize":43543,"url":"story_content/610UU4kcwDF_44100_48_0.mp3"}],"fontLib":[],"scorings":[{"kind":"scoring","description":"","lmstext":"Communication and Teamwork","type":"view","passPercent":80,"viewThreshold":22,"slidesViewedMode":"project","passStatus":"pass","failStatus":"fail","scoreRefs":[],"id":"scoringId_Slides"}],"slideCount":22,"flags":["MultipleQuizTracking"],"id":"_player","variables":[{"kind":"variable","name":"LastSlideViewed_5emeoMPBWLy","type":"string","value":"_player.5onZNJaPQYO.6KZElYrC6fW","resume":true},{"kind":"variable","name":"TimelineCompleted_6KZElYrC6fW","type":"boolean","value":false,"resume":true},{"kind":"variable","name":"6KZElYrC6fW_RetryModeInteractionIncompleteOnLoad","type":"boolean","value":false,"resume":true},{"kind":"variable","name":"TimelineCompleted_5qh4PnxCGgg","type":"boolean","value":false,"resume":true},{"kind":"variable","name":"5qh4PnxCGgg_RetryModeInteractionIncompleteOnLoad","type":"boolean","value":false,"resume":true},{"kind":"variable","name":"TimelineCompleted_6EJ26UvTICQ","type":"boolean","value":false,"resume":true},{"kind":"variable","name":"6EJ26UvTICQ_RetryModeInteractionIncompleteOnLoad","type":"boolean","value":false,"resume":true},{"kind":"variable","name":"TimelineCompleted_5Uj44kEwUg6","type":"boolean","value":false,"resume":true},{"kind":"variable","name":"5Uj44kEwUg6_RetryModeInteractionIncompleteOnLoad","type":"boolean","value":false,"resume":true},{"kind":"variable","name":"TimelineCompleted_5lyWyeFtxXx","type":"boolean","value":false,"resume":true},{"kind":"variable","name":"5lyWyeFtxXx_RetryModeInteractionIncompleteOnLoad","type":"boolean","value":false,"resume":true},{"kind":"variable","name":"TimelineCompleted_6rYjoMWQose","type":"boolean","value":false,"resume":true},{"kind":"variable","name":"6rYjoMWQose_RetryModeInteractionIncompleteOnLoad","type":"boolean","value":false,"resume":true},{"kind":"variable","name":"TimelineCompleted_6aQqBXfJ7eK","type":"boolean","value":false,"resume":true},{"kind":"variable","name":"6aQqBXfJ7eK_RetryModeInteractionIncompleteOnLoad","type":"boolean","value":false,"resume":true},{"kind":"variable","name":"TimelineCompleted_61Kh1iZVk9v","type":"boolean","value":false,"resume":true},{"kind":"variable","name":"61Kh1iZVk9v_RetryModeInteractionIncompleteOnLoad","type":"boolean","value":false,"resume":true},{"kind":"variable","name":"TimelineCompleted_6jRFooQ9KcU","type":"boolean","value":false,"resume":true},{"kind":"variable","name":"6jRFooQ9KcU_RetryModeInteractionIncompleteOnLoad","type":"boolean","value":false,"resume":true},{"kind":"variable","name":"TimelineCompleted_6jkTv1Yt7o0","type":"boolean","value":false,"resume":true},{"kind":"variable","name":"6jkTv1Yt7o0_RetryModeInteractionIncompleteOnLoad","type":"boolean","value":false,"resume":true},{"kind":"variable","name":"TimelineCompleted_6Wog7rJLAXx","type":"boolean","value":false,"resume":true},{"kind":"variable","name":"6Wog7rJLAXx_RetryModeInteractionIncompleteOnLoad","type":"boolean","value":false,"resume":true},{"kind":"variable","name":"TimelineCompleted_6509u20ykG2","type":"boolean","value":false,"resume":true},{"kind":"variable","name":"6509u20ykG2_RetryModeInteractionIncompleteOnLoad","type":"boolean","value":false,"resume":true},{"kind":"variable","name":"TimelineCompleted_6VFEUYHuUhd","type":"boolean","value":false,"resume":true},{"kind":"variable","name":"6VFEUYHuUhd_RetryModeInteractionIncompleteOnLoad","type":"boolean","value":false,"resume":true},{"kind":"variable","name":"TimelineCompleted_6n6M4W0qIO9","type":"boolean","value":false,"resume":true},{"kind":"variable","name":"6n6M4W0qIO9_RetryModeInteractionIncompleteOnLoad","type":"boolean","value":false,"resume":true},{"kind":"variable","name":"TimelineCompleted_5evlCc7G3BR","type":"boolean","value":false,"resume":true},{"kind":"variable","name":"5evlCc7G3BR_RetryModeInteractionIncompleteOnLoad","type":"boolean","value":false,"resume":true},{"kind":"variable","name":"TimelineCompleted_5ni7SiLBEiK","type":"boolean","value":false,"resume":true},{"kind":"variable","name":"5ni7SiLBEiK_RetryModeInteractionIncompleteOnLoad","type":"boolean","value":false,"resume":true},{"kind":"variable","name":"TimelineCompleted_5VmvgQpTcKj","type":"boolean","value":false,"resume":true},{"kind":"variable","name":"5VmvgQpTcKj_RetryModeInteractionIncompleteOnLoad","type":"boolean","value":false,"resume":true},{"kind":"variable","name":"TimelineCompleted_6WVD6SK6cz5","type":"boolean","value":false,"resume":true},{"kind":"variable","name":"6WVD6SK6cz5_RetryModeInteractionIncompleteOnLoad","type":"boolean","value":false,"resume":true},{"kind":"variable","name":"TimelineCompleted_5ilAWWTQn3E","type":"boolean","value":false,"resume":true},{"kind":"variable","name":"5ilAWWTQn3E_RetryModeInteractionIncompleteOnLoad","type":"boolean","value":false,"resume":true},{"kind":"variable","name":"TimelineCompleted_5gQemG70veS","type":"boolean","value":false,"resume":true},{"kind":"variable","name":"5gQemG70veS_RetryModeInteractionIncompleteOnLoad","type":"boolean","value":false,"resume":true},{"kind":"variable","name":"TimelineCompleted_6A3vqbLlfpL","type":"boolean","value":false,"resume":true},{"kind":"variable","name":"6A3vqbLlfpL_RetryModeInteractionIncompleteOnLoad","type":"boolean","value":false,"resume":true},{"kind":"variable","name":"5dXHjaKsMa6_RetryModeInteractionIncompleteOnLoad","type":"boolean","value":false,"resume":true},{"kind":"variable","name":"PrintPromptWindowQuizVar_6S4D3LTR90o","type":"string","value":"","resume":true},{"kind":"variable","name":"PrintPromptUsername_6S4D3LTR90o","type":"string","value":"","resume":true}],"actionGroups":{"ActGrpOnPrevButtonClick":{"kind":"actiongroup","actions":[{"kind":"trigger_prev_slide"}]},"ActGrpOnNextButtonClick":{"kind":"actiongroup","actions":[{"kind":"trigger_next_slide"}]},"ActGrpOnFinishButtonClick":{"kind":"actiongroup","actions":[{"kind":"trigger_slide_finish"}]},"ActGrpOnSubmitButtonClick":{"kind":"actiongroup","actions":[{"kind":"trigger_submit_slide"}]},"ActGrpOnSubmitAllButtonClick":{"kind":"actiongroup","actions":[{"kind":"trigger_submitall_slide"}]}},"events":[{"kind":"onobjectevent","eventName":"prev_pressed","actions":[{"kind":"exe_actiongroup","id":"ActGrpOnPrevButtonClick"}]},{"kind":"onobjectevent","eventName":"next_pressed","actions":[{"kind":"exe_actiongroup","id":"ActGrpOnNextButtonClick"}]},{"kind":"onobjectevent","eventName":"finish_pressed","actions":[{"kind":"exe_actiongroup","id":"ActGrpOnFinishButtonClick"}]},{"kind":"onobjectevent","eventName":"submit_pressed","actions":[{"kind":"exe_actiongroup","id":"ActGrpOnSubmitButtonClick"}]},{"kind":"onobjectevent","eventName":"submitall_pressed","actions":[{"kind":"exe_actiongroup","id":"ActGrpOnSubmitAllButtonClick"}]}]}');
