# Supplementary material for: Code Response Training: Improving Interprofessional Communication
Source: MedEdPORTAL. 2021 May 19;17:11155. doi: 10.15766/mep_2374-8265.11155 (PMC8131416; doi:10.15766/mep_2374-8265.11155)
Supplement: Supplementary file 1 — Module 1 Patient Safety Fundamentals folderModule 2 Communication and Teamwork folderModule 3 Pulling It Together folderModule Instructions.docxFacilitators Guide.docxSimulation Case 1.docxSimulation Case 2.docxEquipment Checklist.docxObserver Checklist.docxDebriefing Guide.docxPostcourse Evaluation.docxShort-Term Follow-Up Activity.docxLong-Term Follow-Up Activity.docx [file mep_2374-8265.11155-s001.zip › B. Module 2 Communication and Teamwork/html5/data/js/frame.js]

window.globalProvideData('frame', '{"default_layout":"npxnabnsnfns10111000101","textdirection":"ltr","device":false,"fontscale":100,"kbshortcuts":false,"skip_nav_enabled":true,"chromeless":false,"outputtype":"undefined","theme":"classic","layouts":{"npnxnanbsnfns10111000101":{"kind":"layout","font":"Open SansD6FFC9F9","controllayout":"npnxnanbsnfns10111000101","colorscheme":"npxnabnsnfns10111000101","string_table":"npxnabnsnfns10111000101"},"pxabnsnfns10111000101":{"kind":"layout","font":"Open SansD6FFC9F9","controllayout":"pxabnsnfns10111000101","colorscheme":"npxnabnsnfns10111000101","string_table":"npxnabnsnfns10111000101"},"npxnabnsnfns10111000101":{"kind":"layout","font":"Open SansD6FFC9F9","controllayout":"npxnabnsnfns10111000101","colorscheme":"npxnabnsnfns10111000101","string_table":"npxnabnsnfns10111000101"},"npnxnanbnsnfns10111000101":{"kind":"layout","font":"Open SansD6FFC9F9","controllayout":"npnxnanbnsnfns10111000101","colorscheme":"npxnabnsnfns10111000101","string_table":"npxnabnsnfns10111000101"},"pxabnsnfns10111000100":{"kind":"layout","font":"Open SansD6FFC9F9","controllayout":"pxabnsnfns10111000100","colorscheme":"npxnabnsnfns10111000101","string_table":"npxnabnsnfns10111000101"},"pnxanbnsnfns10111000101":{"kind":"layout","font":"Open SansD6FFC9F9","controllayout":"pnxanbnsnfns10111000101","colorscheme":"npxnabnsnfns10111000101","string_table":"npxnabnsnfns10111000101"}},"orientations":{"phone":["portrait","landscape"],"tablet":["portrait","landscape"]},"controlOptions":{"sidebarOptions":{"titleEnabled":true,"titleText":"Communication and Teamwork","logoEnabled":false,"sidebarEnabled":true,"sidebarPos":"left","tabs":{"sidebar":[{"name":"outline","properties":{}}]},"timeEnabled":false,"timeFormat":"elapsed","videoEnabled":false,"height":135},"menuOptions":{"flow":"restricted","wrapListItems":false,"tooltips":true,"autocollapse":true,"autonumber":false,"enableResultsIcons":true},"controls":{"volume":true,"seekbar":true,"readonly":true,"readonlyOnce":false,"search":false,"pauseplay":true,"replay":true,"closed_captions":false,"font":"Open SansD6FFC9F9"},"bottomBarOptions":{"bottomBarEnabled":true},"buttonoptions":{"next":"icon","previous":"icon","submit":"icon"}},"controlLayouts":{"npnxnanbsnfns10111000101":{"volume":true,"seekbar":true,"replay":true,"pauseplay":true,"logo":false,"previous":false,"next":false,"swipeleft":false,"swiperight":false,"submit":true,"finish":false,"submitall":false,"resources":false,"glossary":false,"transcript":false,"outline":{"enabled":true,"search":false},"close_btn":true},"pxabnsnfns10111000101":{"volume":true,"seekbar":true,"replay":true,"pauseplay":true,"logo":false,"previous":true,"next":true,"swipeleft":true,"swiperight":true,"submit":false,"finish":false,"submitall":false,"resources":false,"glossary":false,"transcript":false,"outline":{"enabled":true,"search":false},"close_btn":true},"npxnabnsnfns10111000101":{"volume":true,"seekbar":true,"replay":true,"pauseplay":true,"logo":false,"previous":false,"next":true,"swipeleft":false,"swiperight":true,"submit":false,"finish":false,"submitall":false,"resources":false,"glossary":false,"transcript":false,"outline":{"enabled":true,"search":false},"close_btn":true},"npnxnanbnsnfns10111000101":{"volume":true,"seekbar":true,"replay":true,"pauseplay":true,"logo":false,"previous":false,"next":false,"swipeleft":false,"swiperight":false,"submit":false,"finish":false,"submitall":false,"resources":false,"glossary":false,"transcript":false,"outline":{"enabled":true,"search":false},"close_btn":true},"pxabnsnfns10111000100":{"volume":true,"seekbar":true,"replay":true,"pauseplay":true,"logo":false,"previous":true,"next":true,"swipeleft":true,"swiperight":true,"submit":false,"finish":false,"submitall":false,"resources":false,"glossary":false,"transcript":false,"outline":{"enabled":true,"search":false},"close_btn":false},"pnxanbnsnfns10111000101":{"volume":true,"seekbar":true,"replay":true,"pauseplay":true,"logo":false,"previous":true,"next":false,"swipeleft":true,"swiperight":false,"submit":false,"finish":false,"submitall":false,"resources":false,"glossary":false,"transcript":false,"outline":{"enabled":true,"search":false},"close_btn":true}},"stringTables":{"npxnabnsnfns10111000101":{"kind":"string_table","string":{"acc_active":"active","acc_closed_captions":"Closed captions. Press the spacebar to toggle captions on and off.","acc_definition":"definition","acc_finish":"finish","acc_next":"next","acc_pause":"pause","acc_play":"play","acc_previous":"previous","acc_replay":"replay","acc_resources":"resources","acc_search_input":"search","acc_skipnavigation":"Skip Navigation. Hit enter to return to the slide.","acc_submit":"submit","acc_submitall":"submit all","acc_volume":"volume","action":"Action","bio":"Bio","check_include":"Check to include","clear":"Clear and return to Menu","close":"Close","closed_captions":"Captions","continue":"Continue","continueresponsive":"Continue","definition":"Definition","desktop_start":"Start Course","disabled_orientation":"Please rotate your device","exit":"Exit","filter":"Filter","finish":"FINISH","glossary":"Glossary","keyboardshortcuts":"Keyboard Shortcuts","mobile_start":"Start Course","more_info":"More info","next":"NEXT","outline":"Menu","prev":"PREV","question_list":"Question List","resources":"Resources","restart":"Restart","resume":"Resume","search":"Search...","search_in":"Search in:","search_results":"Search Results","search_toggle":"Search","send_an_email":"Send an email","shortcut":"Shortcut","shortcuthelp":"List keyboard shortcuts","sidebar_toggle":"Sidebar Toggle","slide_text_chk":"Slide Text","submit":"SUBMIT","submitall":"SUBMIT ALL","terms":"Terms","togglezoom":"Switch zoom modes","transcript":"Notes","transcript_chk":"Notes"}}},"fonts":[{"name":"Open SansD6FFC9F9","files":[{"bold":true,"italic":false,"fileData":"data:application/font-woff;base64,d09GRgABAAAAADtYABMAAAAAb6gAAAAAAAAAAAAAAAAAAAAAAAAAAAAAAABEU0lHAAAtsAAADacAABV0khh0OkdERUYAACtUAAAAHgAAAB4AJgOvR1BPUwAAK3QAAAA0AAAAOAs3DzdHU1VCAAArqAAAAgYAAAPGDis9t09TLzIAAAIkAAAAYAAAAGCidZwfY21hcAAAA7wAAABvAAAAiAV4BfFjdnQgAAAJzAAAAF0AAACqEy0alGZwZ20AAAQsAAAEtAAAB+C7c6R1Z2FzcAAAK0gAAAAMAAAADAAIABtnbHlmAAAKLAAAGzUAACkSNbGuxWhlYWQAAAGoAAAANgAAADb34ccOaGhlYQAAAeAAAAAhAAAAJA4pCkdobXR4AAAChAAAATcAAA6ElTweRWtlcm4AACYsAAACTAAABXAcviNBbG9jYQAAJWQAAADGAAAHVivwIqxtYXhwAAACBAAAACAAAAAgBSEIjG5hbWUAACh4AAACuQAABWE3KJSHcG9zdAAAKzQAAAATAAAAIP9pAGZwcmVwAAAI4AAAAOsAAAD4yAn8awABAAAAARma/vo8H18PPPUACQgAAAAAAMlCF6AAAAAAyehKofsM/agKjQiNAAEACQACAAAAAAAAeNpjYGRg4Oj9u4KBgav3N8+/Sq5eBqAIMmCeAQCWHAaEAAAAAAEAAAOqAEEAAwA5AAQAAgAQAC8AXAAAAQAH4AADAAEAAwUPArwABQAIBZoFMwAAAR8FmgUzAAAD0QBmAfwIAgILCAYDBQQCAgTgAALvQAAgWwAAACgAAAAAMUFTQwAgACD7BAYf/hQAhAiNAlggAAGfAAAAAAReBbYAAAAgAAN42u2XoUsEQRTGP2bezIoYDAty4TBc2iAiBtMhbFoMIoZLy3HhEOsFOQ4xGC6IGOSaabhgNA9iMRnEcMFwGPwHDAYxWPTNsoKi4AXDhfeDj2925s2+GRYWPrrDNRiKARWjQN+gjwlQ21hXA9RVhr3iHafYYPVYm6VqrDYrY62Vnn7Wf0WPYIMb7mxa8KaCrnmCp31Wm59v0bWL8LqKtKjb4vk+fHQMbw9ZTa63pWe8tosmDZHYOVyYVSC64j2Nv+9E92iYeTiqImfP6RK5riDhXtakcKqDgeq8H9BrMXbRA1yYp5ei3oU9egin39h7WOa1MzoB7BgxOcyGsSAIgiAI/4s5QhI0zWeccUiC5GsJgjAN6DGW6BE7+hn1kNHK/LbwW36zK9//XSHz/MiG5/CT9v4AvOpK7AB42mNgYGBkYAZiBgYeBhaGGiAtwiAAFGFhUGBQYtBjsGKwZ/BkiGCo/M3y/z9QFiSqw2AAFHVk8GZI/M3w////xzDIwAAhwebBABeYFANiFQZVBjUGdQYNBk0GLQZt5mnMvUwmTKZMsUxxAOOUG2AAeNqNVc9PG0cUnlkMGDBknaYR6h4y24ldEHZJlbQFSmFqex27blqMQZolPeyCQaannHKIWsk9FQ30f3mbXExOufbQ/yGH9laOyTV9b9YmJFKlrta78773c977dqzuP9wL9e5OZ7u99cP3D75rfdts3K8HtWrlG7W58fX6V2urK19+8flnd5Y/LZcWPikWbsuP/VvzN/LutbnZmemp7OTEeGbM4awkgEcBjBVEvh7LQMaNckkE871auRTIegQiFoCvTFE2GhaSMYhIQBFf8RU4AoWWR+9ZqtRSXVpyV6yzdUohBfxZk2LA99oa17/XZCjgwq4f2HWmaIVZFHwfPWxVVK0IoP64Z4IIa+TJzHRVVg+nyyWWTM/gcgZXsCAfJXxhg9uFsxCsJQ7LzlJa3GkQd2GrrYOa5/thudSEOVmzKla1IWGiCpM2pDim0tmpSEovzNnAZfvRUq4ru/GPGsZi9DVjgTG/QX4JFmUNFp/8NY87P4SSrAWwRFFb25d5Wm9TchgvuFKYVwy3Iy/+eReJh8hEwX3FaAlOFfi29uny6thrY+pS1E1k4sGb/r4UrjRJLmceBdhutqUxxODN81MP6mchuFGPr4XDrde3W/BB+6EGp1AXvRgRvDelv+L5+Uubrf9SM2wLNgc77PvUhtOBYvsoQL+tU1mwfe8pU8tLITgRaV6MNB/ukqY/0ly6RxJn2+poA5lCsysD7PhpDP19ZNdPNBjpwtxrz5fmel6sLofWVmBVze6xgPEiNgm9rjogb8jFuFaYe52+LjxMUMxfF6sSw1CcQAbR8H7cm8cAAhvdWEqJsKNB1XCh4uHEguTOMnrEEQ7suGaHCcvyEdyQlcvpUlnBcUdbl6Eb3KgCiw6GXrAc2O9KBIaY9n9H2cdR/noW9tYwjWzrc3b3zcvknvCe3WX3WFijwDeryMhiYHT3CG5FXhe/0SOhPR9UiCFCqQ9Doih2c/GlZ4kUWl7t6FZHttp7emVYdKqgcJlC8F4Yqb00DJIVsoWs0I43FqKhi4Co40JW1vEJk4Us/lwcjkWJ5JV1obnHRtZYBiyK4LA2tCP5naDjRL1qYxRtgkSMU214fuinV7nkoFoME6NHlgbQGKnwSENFFrlcbViI+j5PXRVaHspQ9gSoLU17o/bYiQybYecznOvOO9KVZmGbmI/qkUDNhPqSd7W5cN/Kl2LjPXVzpBYmK1sdQ8HlMCDDypvAiO5qJe/Zc4MYI/GcFi5yxjLGJEoRW4gcwshm18iOXrfWePb84j2hXNdZi7d2KuUSHoOVRPKTdqL4SWdPn7uMiZMd/dThTjWqhMlt1OlzwZiyqEMogSQIEijSNgpZa++dK8b6VpuxgJUPBpxZLDvCODsYOCnmpomKNpFiDmoyqUaNrDOIZVOsbzF7JYxapqbHVVZNqZwz63gJJ+gpIs85Y1OcPcvxWe4l6LVt4QHvJ1PKSy36aKHSCk9236be3dPPcgzd7BMTVehCusz3cNj4FxSILhHl57BnopA+NnYTR4M3By43cExyAwuZyMG0PKzAjKwQvkn4ZopPED6JFOU3Obr3cfZbwIkBD7WPn6T46A/PuBc0qRAPIOP+Xf4XIyMyv3jac+jmVPRQCFVgZA6V92AOlWP+Lx/gIybv75si7+eTIq9mIhCqaqwSKin8X56d5b88G1De10dOPsWH0ceNV17YWCiUFaiVxRionZmRn9meeT0zM5u322m3227MysZKoTLG0qFixqKhgoz8oQLG/KHr+c/zMxnwMzIaM4TmM9QzrGd4z8AiwMDYIMbIyriDccLGkGBtbe8d7P+DvDdwBkRvYOzYoBoMIh0CozawdWxgCI2KjtjIyNgX2drby+Ak673BKDhig4JspPeGFCBDQHajGINTZHGxNhCBQHFccQmIBhNwIBEHAOxMQAkAeNpjE2EQZ2Bg3QYkS1m3sZ5lQAEscUDxagaG/29APAT5TwREAnWJ/pny//W//v8P/u0Bigj9C2MgC3BAqKcM3xgZGLUZLjNsYmQCsoGY4S3DfYZNDAyMIQAKyCHTAAAAeNq1Wnl8VPW1/y13mTX33pk7W/bJJBMiYEiGZD4RMUOkLCFkwRgZwBQxLLJDpBQCT5EitYhYEUqtWgqSpkgRMUW0PC0gIIJQtX6oj1K1Fq1Cg6K1SDI/3vndmUkGRd8f7z3HMMlN5p7z+55zvme5BxG0HyHBIu5BFMkoO2ITqEgoMZkFKiNUXFoc0hy4okILaaGSQU6/5g/D1346uuf5GWRJbLW453L1DOFDhAhaRdtpVeI+GRGrICNKTRKRKUWVoddLNQy3OF5aMgjTAPXDF3686FAR+U/4R9wT+5So/AshjCrZJXwMdSEJuZ4nFImiTEVUfNj4/AH4fIFEA46wHx8bvOwvw/Kx99Rr7By2nIdPDsUdpIlsAQ2038FnBLgE6uO46mV+11Diwx2XL8PlRVfO4rdwBbIid8QiIWQz08ao2Ykq+yf+PDy4PFTqdulSIC+4aELTLRMnjWuctK6xafy4uolRftrqK+eFUeLrcAcP6hfRbZIDFPb6zK66qFmmSl2U+uBuyAt37MMPq8SfhzTV4S9FWHWHSss1NRjIk4RR3aw7xq5cxkIM01jZ7XNnT75j1pxmcpqtYA/jZbgVr8Tz2L3sIfb5x+exBdvPnYNTLEGI1gLiFnRdxGkWEDJhbLWZZBkLglnCXlRZCdbjskEFLRRyVFSUDPL7tXBYkuVCHKK17BgVx2Z3bMCnGK1ds2msd/WLeDHcuRZ8ol48hrLQ0Eh2ZhqWkRu7s3PcskwsDktt1CETnIkza6NcCJwQVXjjb1rSXeC8IS6sDN9EygbzQ8qFNxHAlIMK4l1+ob6H4HlbWwbc0XDr5ts6Zj/UMeOBN+8euWHfPrL8FG799Yq5Q8Y31Y46MqmmqKXz7qnPvrjj2TTuH7WAfBXoFkQTI8V5HrvTKdPMTIRku1zYz5+dnw3Yez1eT33U5sV26vVa8mW7alHrohZuEg2FvJWOiuLvN99uaMwv9JrIeBkwYV2SXVxZwZ9XqLm5rfgxAmXGN8Zxyv2lguBp3/jsHnaC/b1r763HW37+SMfeeQu2P/HHURsmrnsVuz7AsjDvgT/kS+6nf/rWuTos9y+f0Tq96Z/R2e2Dhrz98F7uSQHAeoFhRScaEclTZGomxErBgZHLKYq65MSiU6wH93RSRZaoYVY4QIhrDtbFSa0N0OPKBzSI0jLs10L+ssHl4YAELrFgF3sz9jBZgbN2sTwLNRUMZl/gYvYGLj5Fd/Xcdemm885xtWwWINwCCJeBRhmoKdLf63J5qE/X00xp1EQzs3Sn2WlTEcDpQ0hyuby1UZck2eqiUp/Dgztw9eC9zyEMBR38O9CPhxZKAJtbNtjP4eTkQsPlZNqfutmb7KMvNta92Ywz2Omye/u1hakv9mVGYCht7zr5L3apDluvK/vHGZetinzMLrP35TTAcRRoXS8eQV6Uj4ZF/JLDZsvLQ5kO5CgIKjn1UUVxUZevLuryURO4iHyVtn1RCmo6AEKnivylHhd3XEkOxckAARkQMe4IeZJLd4/C8/Dc5SOjt/3yaIvZfud/vfJXdumTLZ+tJOqdM+9saV61nMzBu3GH8m998r7fbv/ynU/YhY049+VVbbPaljYsfop7c9iItE4gj+sjbmAigrFIRNkkUmDh2igFUgF7x2MrBciSQSGwrt+FPyAFsWLBFzsl7MLCgW6IEGogUS0eBWbKQ9ejWyJFDsk1gFKv2Rt0uZTsbLNiLh4kORx+f1GRDdkyGqI2Hwo0RFEqJgYSVxmvNGlCbkABwlg24iOQl899LBgsG5xP9USgFEpOAyFPOf+JVL+J8bKfPLWOffjhp6xr1frlc7Hg/OGM1oUL7nn7b3V3jJ06pbZFPPrylvnPfG/8yws7Tx///fID1XWds5440L2vafKdDTcvqppCjjcMv/H7pddPrvxePY+bKuOUR5APFaDKSG6W6LTZAgEIomChmlsfVVXqdqfXRd0yNdWnsnGquQ1j85ykcm8s48rzaOGsXzYYgdEdBcYx4ocSqtmjbN19NzdO+sWrM022GzYtfPkv2Prhls/vi12YPHtKS/P9y+kIVs+a0i65Jh58urnmX/91Dmub2Lv7f7Rs5rK2em5xEs89QquROYIRpwOCByGv4mqMKmpvGjJU5ZH9jWykXSsz8ffbG/oyFF3Dv2mIjgd50pWzdDPwJcdpeCQvNz0dAtcuyw67I1ioIGymCAUCWY3RgFOx1EUVISkeiJKzZKoLxLMYN3d5PAqABePayBJwAU7RDevj5tx18+SmjX+Y8+7lE5+3PDg5xE4l9cVnqyc/VD+m+YZhw6ecXn5429zNLSOrb7yRbU/JsPCfuErcB05pRzdH/MROTRhJotUK+sqyQgUhzU5qonY7tYoUUQdUGQYv9k8yYkJlcNh44oOqw4/9GBPwTiqEZ8bOzWS7iYDbiBRj6wtM/sfxJPaUuO/ycDIZv7Ms/14m82gCkha+ADZUIBJzgREHyLouCOnZVmuemp6uKH6T6lN9Y6M2FbKNqipISa+JKg7krYnCp1O9Lply+hQMxSOKV1a5RkTFU07Aj5P5RtOM7/x78REcxr62aWva2LuXYmdweed/LGhbtfW1e5eyHnHPs/tXdmiWnO1rX32PttZOaBwdO8RWTpm6BxhmMcTJG2B/NyqJeGWn00vtdo+ONFQT1QRZtIg1UYszmRiNbJhUD0ydR1yqvzSsSYFcpA125IdKPXIwSAue+QOe99jpzr+y/WxnOw6/8faplnHtwlH21TnmGct6xkC9MvPv+Lbnp/cU3gC2BAzFRYChCVCEasmMkGYXBFW01URFKthrooIj1emT1RKCYsWfC6WSP6CFcsVFbCpbxqbgY3gafpC9xCZvW4X/ABngZ+xecQ+7n23Dp3pGwYm5xQhIs6LvRfJNUBfZJYsFY5tkronaJLCSJGFC4NyEYktNFDu+aaU+CxlVDDBt4ksgPXtodew8vsA0ooNY9jJjq1FcKmUg1YwGR9JNlFqBzTG2cKEp8hxJNvemOupVQvDH7CQdETuHP2UqF7A6FreiWAhWTEc1kcJ0r5ek2e2EODOdJlNGmmpVwdnA7QBmq+B1i26QJYJRQ73lTv8+yzqSpQ4ncr8mGbY10p0MEU0MugtrfvIBGb72q/vY79hWvAFPf/+N6Zt/e/TiwRfvaGHnaFnMcn0BXoVn4yn4wQmX6tnFv3d167gkjoM4zUA/HMk0YwzwmwRBFG0mWhOtMWGTSbRIFIu9AXsV3Ekoki9xGjsW+0/2Gi4nN+Mysjj2AHQLB8lQjngV0MRpQ1JpxGNCyGKhIsaU2uxmQZCohRpwwy0rQ8kaOFVIWVgrhK5A1jzkdGz67t3k57t37xpHd4/btWtcT+24hE3FepBgQ1WRHBshFqsVzpNmoqJohx+p1SpROE/vcRLQGm/8TKVanMIr4hKxbBwqDCwk1rPNbMVKfrCl+EE8nhEyozn2JRzuzh34s9iShHShEqSLKCeSJsjAexIGpgMzJzw2gRsUA8Z99wJIDeKe7uoriU9Lb8GndXRDJFNHZqsZ1E4Dt3GLkstBzESyyjQNSVxxwxBxpUvjJ/BUxF0fBxwufnNs1BuQfJwBaODYZrMTuq52PEGCEqidvUttZrZaaGNbFsXGgwZbhObL1aSz5F6sd69O4HjU4NDyiM+CzFiy24EDqAjFlWqlMiCK5aRDVMS1SEJZ4TC6lj5FSBm4xVH2g9iPDCVWkzZZwR5hHDu9PAbG6n4BZ/2AdALr8Jj5yOjRXJx1NIQ8Nklym501UWhvlZoodV6bdeLxAMQDoZCrqVCeih+xTWwXvDbhu3ADvKZ2v/3iC7iVrXthHznDNrCl+H48B14rgKEe/dcl/E/c9RWKM5+w3WA+J+cFwWx2obQ0RdHtiOcuRVVNNVGVKt/KC72ZQIRWxKjrcwXcNW3dQ4vvWUv2sXfYp6vAid6CptBFpQWz58x47fzl2CVxz1kufTHkM46AAtm/KpInUVEQCDUJFhdCGarFkk5lSAagiCADKKIMeBzuqwCTahjOkOhfZfDdwLXwef5ZPJm1si883woSY1sb2GI86tuREkcZSHlQbSTo9HgEi6CqFrfLB5FttXqdZhsyjwWOs9psAJqNuq2Gy/TVdL06q95XSrW+Wjklmxr48UyLPFAKdLWsf3DdxmYAcDu+Dmc/dB+ubmEdbCsdOOWuGeNjS2InxT3vnFlxtII5HyYlPKqaIZt6gIcLIbfkZaSn+5Ff1G0QZP2KdD+y+W3ZZk92TdQjUHOqfyVaob5Os1c1XkD3NZjBwuuhXYY06+Z5Nt5luD1ut+BhH7BPOh99/dZpcwbdvu7+++ux/I+FJxe0LPp59fjm4C2/eH0T3nj47+NxblV57dj+N980vPLux6Yf+Gt5yWeDguOqioZWVE85xPUvAn9cAijLUHs6IENRjE1mmQrAKkIyO6HkwCCVjMl59hprFerhqxMTxuBeOyG+muFeDlQQ0TSMdavJ5HSYgWXAlxJHv6qa0HRJAOeB+NXiNbUmNv+Udf2efchexWU/fmITkHtP7ZYv7sP+brqzZ8VvnvzldrocJPFaMGQw/XURJyVmswip1Q7ObEMAdKL26wubOHdhv/EC/MrD9DKuYArbyVRcgZ2eEska4aMrEPfY2Nf7TfowLkPeBzKyeBduMSu6U8TI6xUVasvMzMrKsVmt2ZlO0Uq9ioItBmvyzBJKkRtnzb7hBw2SQmA4XnY6eSsUdsJ74htpFPvlYWuZIA2yH4JUsAaX/L7ELfV3vo0L3k67zmoZ4HgRl1BUhPGA8guhGNQzPX87s6XiQhUN9bwe/ltD7cejaDZKYNNkYDM8kmsVickkm2XJbJEsPPVSwWY1EVEUzJCkhCTFanG1Da6v6MtZca0xTv4vNrEn2Q54deKz7AbchIfgMlzLykhR7BS5SF6JXSRpsf4Qu00QFUOERVAh56HqSNBhM9lIXp7Xm59lMgVsvjFRm03UdWVEVFdJjpgzIiq6gZMre4vOr/Ee9GRGE+4vTPZi5eEwn7ok2g0N83ZD5x5Epw0xjd268lcvfNV9YOf9v5u6/9z7n7I3frDqvkdn3rPpjjF7t+/+jVkq2d5wYuorr8Y8RBKE8RNWLJ0KOm8GnTslHbw3B7jRn0Wp36xa0zweqzXXhqwusyohKX1kVHIj58goUlND2VuZzL2O3tleqUNTCcRyQOYsrcuhck8eFPTJ5pGmHX7voyOH5rtCH+MSm23W/AUzyKy7m+fNF1rZMfY5O8f+uK5N0tnG721q/2LNZn/n47/dtm0b2HfSlfP0DPSLLvB9lxMaNw8Ufm7ROjIqqkgBzdxfS2IcOTE3WdEBiWgqqAA1vESmxb7Emdh84LEJo5bd1NU1fuOY6p/pZCjOwgNrzmcVQHzsLS5l3cX5gA/IFRYk8IlE/Ga3CuVOWhoHKldx2ZBmRpKBj2rg4742Pkb2AH3yiKY6oHsIBXn0B8CwhaBT7ySFkEPvnz361jyLB5d+MsQ+Y+aiOeK85dMWLNRxKVawE4eeWj4FT/vq/E+3ff7jrUlwElpOAXQklAFxG6AOQfBpWpbDYsn0uhzUUR2lPMeh6qhdlV0jorL764OAlEQXxw6D2fzQ5BhZLlSKXC6/Qc9hFyA47465JryDLCxnF9kfse/SP7EpViw+fN/Uzin1e+hjbQsWtPWMg1yiYR8OsYtdj973yHXXn+9XmOBeukjKAUveGMnWCZFFSt0eKIQ8ItYx6KYrVnVk1IqoERucPa+u2hP9N+fjQBmAVx6K1+zQevuphV1iJzs69p18sq12Uu2wG7CJLulZTZesHzfu5V3F72WNvXEE9KMS04U5gFcRKkcRdG9kuDUra+hQYZCmkSI5VwhgQahKv+46jyccCAxLtyM7tkv2wfINY6LmXIHKcnBwEamOFhUFg5VjokFVH1gd1TNSJwbwXTEU9R5jsAq9VGJC2dfxeip6SRrO4pKNeUFhIY9nY3gg+OMBH+z7l6dDrPfOYPMkZ+KHQJ4w55lB3e+GBxZ3vLR3P3uBnfjk3/+xtHhE9Yjx07vOFK9wsMIlc556cW7rk40L5t1ya1N9e4fQ/IuBY27vPErF/AFVT/78lT9vXT/1x1n6xFDk1qJgx8LnX9WEbqFy1ITaykF1dOzEmTMnvga22wx5swOiwYXKIulArB7FbDOZzGa3IjgcwsioQ7UgDLUd8OtV1ZOjoren4VNjo4QFckiMFIUOdrLz3oXsJC6RZXXaXw8dJ2sv7jwYuwhEcLDggQlP/ekw+Ph6cJ53QbYJ+pD8iAY1JBREdqticRF5dJSgOPyVffMi5+BQqTGF4a6yvr39llva8U1ciHjPhg0j67o9QjPEzpXlTDfua4fgLY54HRDekD08qmt0VEVmhYpIhMDOSM4GkhOpuIjEuMzI5RJNChyxqHHE6LEjccmJ+YZYpvs+dTY1Ctu7i3bvl2dx6SiB5pcgOQ2NjgQEWTYRSiVRVNMsdrvJZLEoVsSvmtLSqGRxUSU+8o47TWXqxDsx8zZcKRxPWvEeS8aHVkGqH8+G41OQXl9ayY+vksnbcSPLiK3Gh+5iT0l6rJrFtcFvgDYUOZ+HukIgCPMATDwK4gUQfoN/HP4k/tdyFURQAI2NBHWn0+jyMzMzMgrsZrPFku+027VcUQPoPJpqVTKxxWV0WJXJgX08oFNaRUdF0kOCCRcJeULlPLiNf938SvxXwgPsZMNti2aykx8XaQO3z+2OZgx8Zu5LB9mJhtvmzyNrlyzZcSh2UWheN/a2p2qbDp6KFfJrm3cmMe8AvXU+BwIPdhvquuyixnXlqsY1TfXfVO/9mm5x521q5t4LyoSeW3jwNS7s6cOGAg23vHUkyc+bjGmnj/dgks2WgZzOdLd5ZNStKnRkVHFfowfrjXXoLPhoNkjKeDpzO/D6OW1LZ81uWzqbiuw9duVXX/4IZ2MKb6Skfftvft3evu3X7AI7vhabdmEHHvQgu8y12Ays1wlaOCGX3RzJ80JRZoG8kKXKai4wJ7Lb9ZGQIEyKnIEy+pJZZbJyv+r5UIins8KAOwlGCDK/TiSazPYAFZUOzVdVdvJS/7RZbx5+764DZ4xs//pUfd2DbjZEqv5pOzvBPn2OXfoJXW8kezwukc9A0wUGXrm8KnHTLJqe7vPlmRXFn57hUbLdNodD5nxjQyOjtm/PuvEnLQXJJAsFtyeRg92eUNjo5fmkm8y7e7Y4r+3ULOHwe2ePzHzyRlMGVPcn7PaSLadXtRd0Ps52drRfwCVYBTgH1zeu+2oPfnvorIbGuEfRxaCryut/4jD8SeO0ZBdFXi9BC5bQKBGhpR56lRdR9aYiT0HZI1vZyY8GKoOfFVrN7G+WjatjR4Tmfc2tKFH97AAZfMafI/mg1UKFOboeRDY9x5ZjyfJkjYh6VGoZEaXubzRbKWAYT/SglATWAhP1dlrxDApK8WcV2YTuuNC1dMeYW99uaB8we8KKJeGP/vTay5MaH6lZfdv6lUtvwDU7Ov25Pf3KJ+cPrAiWT1p824at4/+Sf/3oohuHlE36Ide3GPQNizWQJ4ZGsm0mRXE6LSaimTS3x+JQHCOidpuiiGA6MaFuaP9VTyCTBVxBKZQbvPTlmT4ccvHZIJRJi+vnL2x//tePdIw/CA3NkdHvBj4IvfACyVgx7XzX2djZYTdxHR6DmNsCFK+j0oiXaJquu6EzcznMChHTxLSRfdW38eA2FaeUmruvSfNrdG+RWtLZeuhVXMIjHpesq731rcPknVgrD3iS1r0l0YkIa0GuFQ2I6FYkioR7hJ1gbDNjODTILE1t0xzJGRPvjkK8KcJ4O2vClX/ON0tiv1O4kjUJzbGVS2ZPXkWWx2UABUuHQEYW9Bn5omABDslCHg+1UDkjIzMzBxqDbA8fBCpKhqQg0WA0o7Cr0L69U6N8JyGpBu/Ssin3T66REG66Wz7O9rIDeNCKnFxJyFF/gutXCppqx5L5esv9uD97Ca/GXT1rhGamrfqkZtutxBv7h7vpjtszR3UPwBdAcYwsgM1GA5uaSL4k8sculAgECyIWrSZZtlusVhv0aHBGk9UlYOXqTk1LbTYSScOoVUFpDhucwI9XsU14wjun8QT2KF7Otp07z9rJEBJgj+OW2JnYIXwPW8GtBAzDreQGTQqsuq663YKAeS3jVXlhA5ccgtulOuwO4MQMPrIHs8VLgL70lZKC48Gt9RmR+0+8OgiHce1bGRbJmnsSj2SFwz77VV1NeFjDkjwH2HXNuPnTJ5JF3c5ndmoX7Xe2hNGVK8Z84hLUyEE0mjfkqIb6UPL6JynX6/qum9J6rxei0fw6/5xU3Pt7dI3f1/HfAxoDgcNIcrIggJXM4K12s8kEhbDlO3co0oixQ0H4DoU0MP/3GxNLFKb+/k18i4KgaRCHS4TVyR0RyH0+5HB4Xea6qCuo0Lqo4vsfc18gL9GF4E1T7144dVrrwqnkffZpz2X2OXZe/jdWyJCnn3nm6R3bn36afciOQbeUhd24nB3n+zBwtrCRS65xNvU790OMBRE/DbOTVLTf4j24EV/EJmJZs0kZriV2RKr4dBpOl46GRXJlPU0H58n0YZyh8y0RzVIb1YIEfvZdc0ukt4ZL1D6peyLlyWeKfEuksofi+U9MGFDf2Lh5/K8eOLf61MWlz+0j4FBkTmP9oFBk7KjDiyfs2vzD59ruie+HsA6hCvQKoqbIQI+xGpLnlOV+try8wt7FkGVeEl8N4esi+UFjO6Tgux/WxWuh/8vVENr/u1ZDCPLASZaA/SzAel/bDHHrouiSdCzqfDNE16kiq7Tgf94MKfjGZogkU2HJLvZK7CdkA18NCZgEk68p6+MMtha3HqcP9vzsdOnpvEH3F7A3OLotoFOZsBC6gvpIP74boqdRmuX0+Uy6ngnVsLEZ0rsYohqLIQVfa7lRMjcnMP3fboWQKd+yFQLxn9gKIRLyGfEeZvuEemE+kiBHuYx9C1E08U48vm6honz0zQYO2p2vbVvAXRL7FgkZ1eJRwmcQxmYC2y5UC6uMJ+4jIoHUzQRbrnrVckLQWE4ouMZM4v9pQYEI37mgEGdM6aEUpo0zZmplCr+JBAOC220zZ2c7bLRfYYES8Poz/FCX+tUMKG4y3Io+IupQMvgjSH6ylBoVTuap6H22mlqgikZE8UOWlcEhA70zo7CfzPvhdImXqaSVfcQ++ddvj318ThRnvXn0zNmjJ35g8mFyes3mguee4NXqmc++qvqiiTnWbsPl2GrMjtbFn0HhLmM/UduDIO1S/hSNa1MRf362F5fzkfB/A5seXLwAAAB42mNgYFCBQw8sMJWhimE2EN5l5GKMYDzAxMmUwrSf6SVzDPMO5g8wyOIDhBNYPrAasWayLmG9zKbBFsvWB4Rn2d6wG7Hnsq9nf8fhwjGd4zunLGcQZwvnAy4lDFjDdYGbhzueeyv3d57JPBd5/vJa8TbyzuD9wqfPV8R3nF+W359/Of9LAVWBcIHNAj8E3UfhKByFQwYGC8ZTGeYL1o/CUUgFuFbwrZCMUIbQWWFx4XzhcuGFwitFOERgoAQOO4mDAE67nHsAAHjaLZQ7bttAFEUnMYSU8mwhoElIhQzQBEZ8avVhFICQSFGRRCIrSJM6tctswIvQJrwIryCd65ShL09c+ODhfe59MxzLOffBudEP8c+Nc58+fncjF/U/xeAmYg4NLvuruO4fxQ0s4LZ/FndwDyvyNfGBuCE+wpM4dnH/JE5hCjMY5D528/5FzDU7dibeKn91ninPlGfKM+WZ8kx5pjxTkRspH2nqRZzCFGYwUM2lHKn/6u7cGHoYqedOPc9i3r+KBhfKx2jGaMZoxmgmKCQoJCgkKCQoJCgkKEzU+Sh6+Fl/E/pnKM9QnqE8Q/leZ+nEmHgKU/i/GuBc+vfyGmITU/ZJ2SdFP2WflH1S9knZ58GN//0VPYx0qw/kMxQyFDIUMhQyFDIUMjoDJwruVp2BcwXOFXhRgc0Dmwc2D2weeGlBr6sT13RuYAG3cKd9gl7XwIpMTXwgboiPOJ6IzyhfYAs7ca4NB3oYafNcmSfRw2HbXPmrGFOdwhRmcKnZXHsO3MACbqnu4B5W5GviA3FDfIQn0XA33A13w91wN9wNd8PdcDfcDXfD3XA33A13w91wN9wNd8PdcF/wRRZ8kQVfZMEXWeqlvbrVO4ebXHGTK25yxU2u9X88cQU9BT0FPQU9BT1f1PPLfaWnZOeSnUt2LtmwZLcdPXtYvXPQrNCs0KzQrKnWVGuqNdWaajP89ohL4jXcwAIOt9Tg2+D7jVOcmTrzzs+88zPf4kL+Qv5C/kK+RblFuUW5RbNFs2OqY6pjqhumbn4Pt/EGMuDX4HjadZI/bxMxGMbfu6S0Vf8MCAlUdbDEglBzuWQBOiAlbagqRa1EUScW9869uE3uTrajKP0KiJUZJJYufAAkZkYGxMSH4Cvw2OekLS052ffz6+d9/PrNEdFG8JICqn4vMCoOaBmrikOq00fPNXpM7zzXaZ0+eF6gVfri+R6t0VfPi/R67rNED+i75xXapN+eVyma8xpFwbLndXoaPMOJQX0ZKxVwzwHdD356Dmkp/OS5Rq/Ciec6bYbvPS/Qo/Cb53u0Ef7yvEif5z5L9CT843mFntceel6lt3NeA2vP6/Sm9mNXZtLIC5GylBvOkqKcKpkNDLtk7bgVNzC1ttheUWRDwXYKVRaKG1nk0WEpcnbEc82kZpwZxVMx4uqcFaczOc9TNuJTdiKYEpnURiicI3OWCGU43mdjJXUqE2uoo45ORJ4KxRrsyrxbDFPWHUvMrTg+FkpDy1pRK7YaK2lYyTz3WokDY8rtZnMymUTcbyfYjZJi1DTTUqRCyyyHYzQwo2FfQqJR39j5mIFgnZInePmdLTY7vR3F172dKipU1hxWSt3s7+/0Do56DShplyRlGAbjggSlxDA41hyUUEElTUk51QBRRpcYbYqphdHw1KItRPegLqAbwofRDlgh287c+ReU40M8REyAGB0hnpMGSTfbE41Tp1CM8FZ0jlhBp7fcbaat1aqmeJ+4qMKcOTcDUv4+0p2WuIi9V7U+o7G7l4ZGYndWoUaNHcyJqzJ1WQw3ZXdW3kXO0J3ShZ/0bHsT07HL1d7XRiO3M/OZuTTmLrfPvbuL9p8wiG5TE8/EPRH2b2YnPjdyNILSoFel64pwdWXQVjVGznOEKvquG8JVVvVvfK0eA53tdAc+HLpqdTPHfgv/3r2NE+L/1n3lFbmaM+wOb3hqRPq0j3706ACd67lvD55/AVMsDtsAAAB42mNgZgCD/2kMaQxYAAAp7QHPAAABAAIACAAK//8ADwABAAAADAAAABYAAAACAAEAAAOpAAEABAAAAAEAAAAAeNpjYGRgYOBiMGEwY2DMSSzJY+BgEGBg8vX3UWAQC/L3VWCQYWD4/x+oBoVkYAAA9YAKgnjajZNLaFNREIb/OZO09ap9xlhjlFi0FJGiUbtwISJYTUmNdFGKYCAIFuE2LSSl4LKt70dbX3vd6cqVK1cuRDeuXIgbFRVERIp04cr2v5ODaCoiw/3+c++ZOY+ZuRAAAcryERKWqmU0oRVusJDPoGeoMJjBYWB5GWugnFlL32a0IYGNSNn3ADE0cHYdBC1oxwZ0YrOfiaORXA/HFTuQxCaksSU8O1rCI+Nj45OwPDmGp8bnxpfh+OkQr4xvxqMv74yfjYsTEX8Yf0aUWKUUViUwthtTlcruPdJl3GnMklk5YDxk7Cf3St44ZBypRqsVjWeMZd5XeLt6Nq5i0y86mv5FhZn6k85G/6/RU0+po2PWG1ZpwOxvRTd60YeD6MdxDKPoo054Pef1oddnXr95XaqptHpNes3WbiTHrM5xXdCbektv6x3be4AGvKUJ3tMcPtAUn2gxvvWyl3bhBuYwjwV8wVfut4jvWJKTMipTck/uuxfutR7Ro/QWvasP7FYpBDqjs3peL+hFvaSX9Ype1WuRD3st/ZtPnYfOWj06aGC3prnmtE6zro7V49jymKhF0ydBnyS7vZPdm2Jnp+0UM9wJtQh6iMX5CI7+FdGMmM7pvGRkW9QZsl12MHk5GbCT91kPxfk3JRjXhR5X5FlzKLhTpnm9Tr+c208W3D4yb+fNrQBqQoS5AAB42tWYeVQTyfbH00kI+6IhIKsNg6BAoJoQCQoigg+QzWEfFCTEEMIWXhJWQUkYg4COIOAoKgZBBnEfgZ8wAoooiKPouKAyoigOPnBUUMDd10kAcZn5ed4574+XnKapW+mqW3Xv99O3G4PBQNKv5IwhhaNnTYz0QwoCQpIfQdFc5C4aV4XksWIhyQU1OWEhCFEGigQ5CzUcVlcOA+gEJQsChIeEdlgIL/YH3wLLaRb9PYZZ+hgH6dcXE4nhYTiYOAwTw0ePRZIvMJo2GF5zNjuoqOzM+aOCM+6/D1oOr6h6ehgWC2eEASEuHQixkWIcFsJiNWhzul+9oB8ue14wYFp3PfQaUJ1yFZJDnfKX+ogLxBOI2EB/RBuQJA0loloQk8v2Z7MSLGGPBIYVYgHmSTpwROPJDjiAHc+E/fn0+ER2Agv2Z3KT2QwmD3ZxBobaqsAOzEeoQPoJ1VZFbNCmrQ2Fak+1DwUrv3JSW2Ajm9Ti/5tU0sfkwmTYzQYIdk9fJCSHwQk2YYAgFysQYNrqRvxIJzaIIuZpLVth7VkYm1P4jBoQQh28PD880tvvW9t/tq6JMsjtuG3eFqM0ZndzG79wbMuhI3XJW4f3LWMsdbOKVd7i42mx8XHIsvyr8v26li+ENSE3Lyx5Rj6Z1Ltpf/sPBqVxXgolhr09T1h93FaP1rIIh757zVoVjFS25pqDZCwOTaIKQRsQnAK2BAU0+nJy8hCEnwtMgclkG0CiWdF8fuICa2sOg5dolYwunocu0IrBiQcq6I4YECHoPR4LMIAiac3GWwJzMFdsKjYRGU9cyODGfXSdNZ/HIzPoVqgdaEkumiMZQgUoTU6KUwBqEru6xI7HYQkngaGkPQOPhqeSCGYg6ui2SqNBCPB3Rsg2n6QSTghBmOVnPDtMsu70q5q09uoeLceWVwnJKtkkgZ2SUM3ySKg2ve6G3LsNPcOFhceCdBdXDW1pptkfSZrPX7DNt9+ucXtuZ8kSgyMN7eJNwXdfXVuNX0L1gS5T9mh3eNeYtY/0ibywNO/s1LNv/O8O3SXk3K7cWhausu3e3uYW4frTEX13Ds690b7Xc/Wtdr0VTQfsFa7RjMsp+dZ5pUMn5I2cXJ0V5euY+iYn3K+4Zg2Vd53D1mp2BbRrVWStfJm2KIybuUG7zNJlT6f/xUzHMfMFx32LMXvjlbLDXob7P591LFg98fTr0YMlYjXt3jatrIhz6hYJIvzw0PNUs8tyZx7brghv8LAZoaDqa0MP8oT63Fp0Su5s8vuHy3hPvLsqUvmp+gT505QQ6oyQAFHSUCCqBDN5fCY3AXahJzIRTTBTYpYnKrsmcSPpCcnsuDjmZDyU0HhE01P4TMQA6EkMykRNmQF2YXL57Cg2g85ncxKQ2cBAFj+tiW6JlniTUpqQLQVVqu0H2UqalEnZ/ldYIYSMP5WrEFLHoHYlrCSj9nX+XPnrBfiwUmbugZykp7U+w3dOqbew6E0Vq/Vv/fKyk7L/e5AbsnZjT+zt+WXqLZcfpY6kVK3lOLQUHVZtjH4eV9zZ5Efe7+44Wn8tbJUedvcr61jDyvGK0irdDmzfOi+/+2oRjxbrr21Q7XVqr72T07QqPQaxwm0XEKvd4IsITzWYfCHVllIyc/vMht5o65o/7rfmbTQ/nW+UE9WUHRLMSWpxqDHNCevUIDns/n4w4JRSQtu7M8tuN8jP+NE4o2eR2WXD1Ee7kXPDfxjr9LQdc3Mp1V0lNizoDx99nDGcuT8S2jzqrdx7yTiouuTCoQ3Jhx43qj7r974pfh0tPqS58FjOqV8miNEDBDf+Q2LMnCKGAiCgJyyEAc4ybiwANDBfbCu2EYG/4oYsV6aniouzlCJEKUX+DiEQAfVQihA0Myt1gPZkfuOIKihC0ESjkREylfIpSFBOL4t9ORjS6qqP5KZtt9jaIjwAXdf3unAkLyThjsK8ivCOziLiAN5P9YmbmTWGdqT/XJFP6VXjSNK4k52RbyKSNZxPyzn28OGPmHddgVt9TH7bZ+aTfuj/6M7PzC8OnLsZfvsXi/WL6nbV3ewLft9ce2btaJdK2dMf31lcWeinp0czG3daBoT4N+jBnNAx08+072erWX3fqc9bf8B4YOWnOl71lcqwA1SZQq1c4ug8HkyBlydFxrEZ8HIuO57OTftYsbBzEj+aw2Xz06TStAdUG+SDNCVNMClNQf1XejABAWWi1gdtcpN4fNiHyU/hcGORhcBe9gObACY3ngdzouAkHhOm82FJhvDQFElJSfk4RbiJdHguYx6wR72zksXXbGr0yYW6cFYzpbdpCQBsALAn23yN/JtZBrURNRoenCDtjKhz4SLVa8MHfvpn9g/5uS824HNJhEby90Yl/Zd3Lvd6/Ztx062Rn6kLDTefVnz9hmgV2pKb4bhwjuHYs5A1O59DdWeVjmddbDbj01lm3jEPHgnoIWkVd7U1ZpLMjvR5266zcINdG3qjTKLyLvg2zj5D6wgo6OOO6UQlxTR4RHfR0lRrQHWPZYR7WXeNJrQvu5tWCOyJW3ELMhYH1B+8a62X/Xv1DL9F2GPdFm+N6n9aWaGuvK9KY7marZX3TxfPhc+5uvHEs4SMeSegsDdITui1jetZIRt0xC3Up4MWFUYDBWPZD6r/jEgNXxOR/TZYOcxZlREQcd3F6IlM/kKoB92R7i9KOVFig/FswAJMgnKEyB0SvVgKyWvjQBCYOylNLKSl/5fxYyTygPnUL7HAUFf/72L9mcjjp7CkgqeDVeVh4hXgOxAMArUU0axmMa1Z7Ci0ep0N5CfqV7zm5gdXdEUHNv0Qe7orK+aq+yzLNTpWYI7WNxMUiuOwOB/Pm8yT2iQjGcjAowU0p8CDnfoP9x9CEpEBES2jAFpGiY1F8F8BMZFBp0gBOE/GNmMAVxoCfUQXzJLl/gxpylNcpgBHlbmshtfCa/54KbbaNLGj3Kl4tgK5jbqjstxw5Av8y8edvF18w3kPnX2EVJ3aDs4WOKxdMm5S35/N08avw2vsLL/3SmA9dLLTdYB7d3l9oAacnbB1S3/ptzG1dsjve8lDGzHtBr4D3jaN61/4NL9iBTKfxjSnd66m6WpopC5NRp6J0nHqEa3HwnaN5UclC/W+68t+0OSxlxb0oNc5RS1EHQjliGgd83qCf1H3n7LSOkla8cv9ORt0dLM/q2P+V/GDchW9ys7GfvqTCg3Qprh66eOFSZJOWqCpeqPj0hnRqHN8Pm+yFpMnEoI5kUncBATNCOkOaJK8OQkcfloiE/ZAtSCZXboRi4CDbJ1UVzaLzafHwR6uU86SYW82g8vhcaL4sD/6J4XOZcJB9Dj2atl9IdkGmSWt4vHKmuoBkrF9E5lcaR9vcmbcX8z8t49Hxa7iEnZGoOqlHq1NNtQ8L8r+cLjcq9s8h9a9be/ipzoeysaG/r6tLlWd+fuCniS4E6rlSPaGjIUmMwsatnV1KlAzuffdgt+mnc9bNrA4kUxlrDuU1dV2+Mbr8XNvcm90V4p7FEf2jKx5ciHp1Dhz+WrjXU2ZJw4e9/w1ZKma9+XvvLwnaZeN0m6ddN8NiNLnnI+QI58FXGVydQRovojtxFQRZVKuPAaFLIsv+TPpuvi7THZKFewqQ6d0lI/Raf6V6JTg8AuFEA4kTaOQBM1fRyGnqV9hv7giOpv+NyticsFsiS/f4NHsyPoyamYQFGXrXII6hu4lXgNNpA9vIfRkNxYMutNferzz+cM45w7LmaR977fHa9Uutm6/zmh6Wlf0IIYb2Tf6mwPtcbWjwqpGN4Fw1QpPj+cG8Cv1IsVLBjpBrtp7Njx7vWnXoXFVaq+DygHX4oil5jve7eB4LTxqy0rUEL0PtV8Zej9OuJ+awfR8uy2+jlTssXNDokaz49HIktqe2qu3Hu5yLlj7LrOhcstQwohx3tmU+d55ocr+csgVi7mH/fo2pcfWpbg2qRx8HjbH8v6FPLDIE7czrbPK55By668m8sqnioVjGsONBfU7Sm+sdCAOD2IJs8y8HXI5lLwrot5/hVCSHIeK2PdcOT6YuK5r628FVZVWOZ33MoouGIlo7HtICLM3Itr8iQhxLBSLDCwEAcH5/1nsfQHoH14tiROBxrSMUEEk+tOZygVFHKIy/UUWSpsPLWVEDUzvJYFvPlyIR9D730s7+6MLiP7plHb1WHd7lWIgf9HrEx7hBVmZtsMJK5w3p4KV2Egb6orLyYpKVZ4X3RV6qOmxRUP/Mp1zJJJCKitprQ3MtC77tRDnI+jIT36fG2P4x96G/F27K16wc/YoiAbtuo4GqWycu3YwZ0zk2h+Q1FVqzarxfQurjD4yOjS873f9Wt8FN06MLQq0bF4AvTeNc/Wt37w9ZS5MKpfgRwit+eA8ARFCcagpWhJ61n/lUfgLL+umRSUMLS+mxUD5wxtHCA3BVI8coo7ewxBABVRkPlp50EI/C8Fw5e6ivgLlK7ec18Sdr/6z8E7Bs4jPQ1BQSMzXjXR8iHXdXHJg+0XtGvaOs06OjTOvVV4PVans3WWoYBZcIOzGL+lc/31Tfml8Ecd8lBfOSx/sJjs/KBno7jD9Bz5Vr+7aFeHx2NGg526vqzLHrmfUj8wsUYg47lyziiz3tOZlxFLbcehbtSCNjrZTd9edhG3kTz2QY/mzkn7ajcH8Gxe7/30A"},{"bold":false,"italic":false,"fileData":"data:application/font-woff;base64,d09GRgABAAAAADmQABMAAAAAbLQAAAAAAAAAAAAAAAAAAAAAAAAAAAAAAABEU0lHAAAr5AAADaoAABV0nhJEHUdERUYAACmIAAAAHgAAAB4AJgOvR1BPUwAAKagAAAA0AAAAOAs3DzdHU1VCAAAp3AAAAgYAAAPGDis9t09TLzIAAAIkAAAAXwAAAGChPpnQY21hcAAAA8wAAABqAAAAiAANCyNjdnQgAAAJ3AAAAFkAAACiD00YpGZwZ20AAAQ4AAAEqQAAB7R+YbYRZ2FzcAAAKXgAAAAQAAAAEAAVACNnbHlmAAAKOAAAGWkAACZsV7Yth2hlYWQAAAGoAAAANgAAADb3duKmaGhlYQAAAeAAAAAhAAAAJA3MCWhobXR4AAAChAAAAUUAAA6EfaMibGtlcm4AACRwAAACPgAABUwdzSLSbG9jYQAAI6QAAADLAAAHVnDqaAJtYXhwAAACBAAAACAAAAAgBS8IYm5hbWUAACawAAACsgAABVhyuzWucG9zdAAAKWQAAAATAAAAIP9pAGZwcmVwAAAI5AAAAPgAAAEJQ7eWpAABAAAAARmaaB5ZP18PPPUACQgAAAAAAMk1MYsAAAAAyehMTPua/dUJoghiAAAACQACAAAAAAAAeNpjYGRg4Oj9u4KBgXPN71n/qjkXMQBFkAHzDACncAdGAAAAAAEAAAOqAEIAAwA6AAQAAgAQAC8AXAAAAQ4HtAADAAF42mNgZtnGOIGBlYGDdRarMQMDozyEZr7IkMb4kYOJiZuNjZmVhYmJ5QED03sHBoVoBgYGDSBmMHQMdmYACvxmYZP/J8LQwtHLFKHAwDgfJMfiwboNSCkwMAMA3CMPPAB42u2Xv0vDQBiGX+++/BgcRAIOpUinIlJE1KEUcfEvKJ0zSJFSKFJCx4wdnES6ODmIk1MmBymCON0gUop/Q3ErRVz1TWgHtaCDQ4d74OFyyX13FwI5XnnCA4gEgAqQoffQxRxUiCrdn/WX3nGgeqipAi7UGIH0cEz7tE5Dukm7tDPtN2gzHf99bn2CXNo6K3QLxllGnO0rgpEC+0PEzghG3aA2q5EijFeGcX1aQSyDaTthTR1NaWGVdXfyCHgN5OQSPn6B64UyQqKfEbGNJEakbpGXIxTlFYlycaXcj3PZya4Tr40kvS8v2fgkrdGHrB/wPYdY57NrUYBbxppscw4fSt+jCovFYrFYLP+G9HlW00Xeo9dBPtV+LYvFsgjoEnbllFnnDSVmwY0sr50xs8zJb07r67+Lmaf9IytWYP669icgmFFgAAAAeNpjYGBgZGAGYgYGHgYWhhogLcYgABRhY1BgUGLQZLBisGdwZvBkiGCo+s3y/z9QHiSuwaADFHdkcGXwYUj8zfD////HCMjAACHBpiIAF5jkA2INoLlaDNrM05h7mUyYTJlimeIADt8dJQAAeNp1Vc9T20YU3hUGDBgiU8ow1SGrbuzCYJd0krZAKWxtydh102IMMyvoQSImY3rilEOmnfGtjEj/lydyMTnl2kP/hxzaWzkm1/S9lU0gM9UIa9/3fu733i5q+/Ag0Pt77d3Wzk8/Pvqh+X2jvl3zvWrlO7W1+e3GN+trq19/9eUX91c+L5cWPysW7slP3bsLc3n7zsz01OREdnxsNDNicVYSwEMfRgoiX4ukL6N6uST8ha5XLvmyFoKIBOAnU5T1uoFkBCIUUMRPdAMOQaHlkw8sVWqpri25LTbYBqWQAv7ypOjzg5bG9R+eDARcmfUjs84UjTCNguuih6mKqhU+1J52Yz/EGnkyNVmV1ePJcoklk1O4nMIVLMrThC9ucrOwFv31xGLZaUqLO/WjDuy0tO85rhuUSw2YkZ5RsaoJCWNVGDchxQmVzs5FUnoVP+/b7ChcznVkJ/pZw0iEvvGIH8e/Q34ZlqQHS8/+XsCdH0NJej4sU9Tm7nWe5vuUHEYLthTxG4bbkVf/3kaiATJWsN8wWoJVBb6rXXqcGnIdxzUpanEYR/13vSMpbBknuVx86iPdbEdjiP67l+cO1J4HYIddvh4Mtl7bbcJHrUMNVqEmuhEi+G5Jd9Vx89c2O/+nZkgLkoMMuy7RcN5X7AgF6LV0Kgt25FwwtbIcgBWS5tVQ8/E+aXpDzbV7KLG3zbaOIVNodKSPjJ9H0DvC6fqFGiNtmHnruDKezYu1lcDYCqyq0TkRMFpEktDrpgPODbnEthFm3qafKwcTFPOzYk1iGIrjSz8cvE+7CxhAINH15XQQ9jQoDxcqGnTMT+6voEcUYsNOPNNMWJGnMCcr192lsvyTtjYuAzeYqwILHw+8YMU350r4ceilJVAs2dKX7MG718lD4bx4wB6ywCPj+SpOWdGPdecJ3A2dDp67J0I7LqgAOxxIfRzQ2CFDS68dMxyBmZU93WzLZutArw4KSRUULlPwPwgjtZOGwQGEbCErtOWMBGhoIyBquJCVDfyF8UIW/2wk3KA0uJUNobnDhtZYBiwJ/9gb2JF8K+gojVO1Pow2RiLGqdYdN3DTp1yyUC0GidEjS6TWhyq8plCRxfms1g1EXC7Q0Astj2UguwLUjqa9ET2G5QEZhvNBr/ZuSTfIQpqYi+qhQGRCbdm5SS5sG/larH+gbgzVIs7KZjum4HIQkGHlDWA0wmo175i7gA60xLtX2HikzYGOE6XoMHfXKYhsdGLZ1hvGGu+T35xnlGuWNXlzr1Iu4dVWSSQ/ayWKn7UP9KXNmDjb0xcWt6phJUjuoU5fCsaUQS1CCSRBkECRdlHIGnvnUjHWM9qMAYz8uM+ZwbJDjLPHfSvF7DRR0SRSzEJNJtWooXUGsWyK9QxmnoQRZWpyVGXVhMpZ05aTcIIuEHnJGZvg7EWOT3MnQa9dA/d5L5lQTmrRQwuVVni2/z71/oF+kWPoZn4xUYUeHJeFLjYb/634okOD8mvQjcOADhubx9bgy4HLTWyT3MRCxnIwKY8rMCUrhG8RvpXiY4SP44jyeY7uPez9DnCagEPt4pEUn/zpxPYVdSrASyW2/yn/Byn3ISkAAAB42k2Lu07DQBBFd7xOolRjiLCIwB7zcJrtWPpEKUzCgniYkeJESkVPYVNDg5QmiJav8LrLX/AhFHyCcag4xdU9urqjz+7RJOIIQqaJZAoBw2FYhvLaDOjKaDJJTINzj2N9yv1eTR23pras6XKqadpsPb3LLZDs6uYtAeVQllJeJH36TuBEH/OhPmBf7/EOIHsaGfEGHcIvdBBrdNoOCAYt+Em8iFL8CNcT8OpDCzbwUT2kSplNp743tnu7sLCycbrN0d3ctldW8HwxqwDes7f1WowDY8/SmY2CzNjHpnhB5YtxludKLfPiWW0pVF6o//zp/vIXcTtBBnjaYxNhEGfwY90GJEtZt7GeZUABLB4MIgwTGRj+vwHxEOQ/ERAJ1CX8Z8r/t/9a/7/6txIoIvFvDwNZgANCdTM0MtxlmMHQz9DHMJOhg6GRkZ+hCwBNPR//AAAAeNq9WnlclGXXvpdnm33fQJBhGBDQEAYYRzNGJRDUMDNqzNfMzMzSNDQrX7U0NdNcsHA3t0iJyngR09TccsnUbDHNyq8szfIzWy1lbr/zPDOD4FL/vL8PfgzMwNz3ua9zznWucx8QQdsR4tR8A6JIRLYNHOUJR0WEsnKyfDjLl+XLbm9xm9x++NpOSxo3DCVPhqfxDRdLh3KnEEFTaDVZF31366AOUZGjnKQSiEgpKvAdyDGZcSBg8plgHUw91A1fuKDNQ+kkM31oOt8QPk+M8hdCGPVhm4kb1tKhVkGtiNQc4vQGTZq8UEGzZSxGs98nEJvV7PCkkj6LK1fOmfvijOXzFpFsrMIH39jOcn47z/K31ODd8qqdYVVtbFVODesivUFNubSWq2IjET355rxckuazm4l2ceXyGS/OnbNSXpb9xTqu2Yz3n/8NH9z+JsuGVQvYn3g4OockZFrPI5WaB8QOKMtlt/c6BGUtPx5giBuUNz6+i+6cYzC78NhQnNMf3tsXHyMFZBRgZlpPEM/BS1m+6HsteW5bX/wjPrZgAby84PJJPB39gjTIGdQICGl1KloWUtlRQab897Ld/tx8X47dZhU8yakLOgc6duka8HUb1u3WW7t1KSqQz29FiBxXPGTZQBDHU0rMsaPDsbEHk+PhE9Uy8hdL4e8IGnL5LNeOPwC7OlCboNWMtAISXE6VrUdIJVJDjxB1gQHIGTHiCn6eZGIymn05Zqw8mpRXuHY//XH2j3O/nbvQ+HXV6uqXXqpeXUW+ZFPY83gifgxPwI+xCaySbWdf4jTcCT697ARYvRms3g/WqFFK0KhCWMIaLacSRawSsBPMNweyzIHo9rC722PK9QuCmIZ9ZP9KyZb7yd148kzOPGm07abax3AmrDgY4tzL70culBl0OLFoQRY95uLijeoeIaOInT1D8sKxYzmix3K78/AtJC831ZMMq0egJiK2uTlvYwF+Zt3IDrMm3LNq8N3vnzv4w5IjbBs5PxtPrlsw544x028uG7Xm47oZ7PyHbI8ke2IA4BoPFqShbsGUeGQRRUTtyTqhTTp12B32HiGHQ+31JvYIeUW1qUdIfQVlFHBmKd+aWYatgmizgzmcOzk1Lc9u9yWZjG5Pni8nv8lc2V56bumcdTXsK/b76O333PvZQDyODZhT+dreeRMG1gzv2+/HSZ+e5QbMrEuU7PWVh7/2tF2WlY3TsXr2/KkPP5VbNLL49p3gCpQJ6A3jt4I/zOjmYKKZVxGiESmiPLVYMW/me4ZUBtFspqJAm/zjyzQhX9Rkny9qtsfkMQGo8MQNPvMIIuaGHXs5HCAN646x59RS+wzmx73ZOtx7Lv2yMR2fml0/sCD8OOA3BfBLgJiIQx2DrQ3UZZWsDsq1ikcAFkKCzQY+tAmCtkdIuAa6K7DlcDYr8iQriAFURneymGZx29w0n7Q7jVXsBLswqejDB9btZNPvfbncTz4Lb/BW0PHf7TnJWNnydr7qpTgnwU9qF7ISh4zMGLAqC7xqRymoMOiJM2ncbrDGRFO9Wo0+oVdIo9dbqdXRI2R1UalXCMi1uW2BZhjF+A25cxw2cCGhvmjEeZIRH/OrYLPa7WNwGe4+qkuv+3/8U6sdce69k399cpL9gX+ctbRybr+qUO95ZBR+E79mme1ix9nu2nMffMsu4Tv3/mft3OrSSUUP1g2V4xF8mgl4CsDcRszziFBRoqRniApI9mEMNsgC7AZewjiBDGg8SQ+Ea/iEhVMuHgJOGQqnT1dOn4xuQr2C6Q5DqrUtTVCpqGCyGoSs9oIpPSk9qUcoPV2LtHG9QloX8vQKIfHa4A40gyHiKpnXRHuU3fJyvanwkE+t9kiMpwkCTpbRcOTLT0n3vT9MnVdXxb78oRHnPP/Ej2Nfnf9S9ZIdL03FHcfPevzl2WPn8vs3rX6kruTOd8Y1HDuw+dLM29aPfHnLpeonps586r75xcHF9MEnBvd/tuvNz/d/YKzs22FwOpkzHMiLugST403JajWABr5N0yeCZ616PbFaneBakYi9QqRl2JkDmS0ciyHWIOyAGi0eIXIi4Em7OXIIOJN8ilTOGx46urD3kPO/a7T+hsd2fHv5w5dOPMGss5fMmXfPwrv7zKNFjdXW2XGQpL477vr+w2+xtJAdx+3fXj3nldKnix6qGyJbrlQObjBwuE3mcCOkBUJ2h95SFtIbm4pIjMNNPt/VtcSU68u5qqo8Pq55baHvTJsmlxiC4i+fpAFAKR6lokAwwQ0ZKVosqJWeS2uDUIoxJbEslGI3qktCRq4FQC3RAdf68/NbUi1QOsS7jeY22YXd3Qc9Vzx5XFnVfZ22HHz3k7SeEx7oUvdEx4JgILcQz8sfM79vxeg+Qx71Zk+7f/NrJY/eP6L8sXvd7LPniroGi2Vr4YM38pshAPVgbSLRayTMy/qFciJnNOhJSUjD6/VQKBEHhdIXobIrpc5kdkDddMtKBvswhlAQ4K0DG8IN9bWk62xSwB6ocXvs6bX4MMviN18sJMPwe+XjB1awTrDLPgifrZBzeoipJFQSTLVwCWqDy6VXc6IemFwyOA3O0pDBoEd6V2lIb0aO0hC878aVIEoa7iROThYbZ7JyHrfFHWELj8kU/WkfXgqlnps7A/diF84xUoOd9cvWbbuIs9/6z4Z3+IY3Nk9a61IH2PFdX9DCUVPHDQ/PDX85vfK5p+XKNR7y4JCS5alBK9VbVXrqcJpRScjMaQTAy9KycIIzk5HJiHw5fpvgSUKmXHOKL8chptJOP7MzWPfXwl0LTrAtbMVaXHD0VG33at7H3mVn2Ndsj/+lAH4OP/QN7vt238rb5L0BMfonIKaRWV9QqzGHJMxpdYKqJAQEQAhfEiIUQ3Rh8w1Z3w3y1Rb9on82HqZZ4XFkQHglmcI3zGfpVeFTzXZSoZxgHKgtTCVM1ZqrNjJHmPGaHTyxHXBFTWx5WDx8Zn4UQb6zkiNwCqvkIkQfL3GtElB8CdQuXqs1lYS0HO8oCfGWG9cut0logaf8s1wt/HCqnvjn0eeXsXo2awO++/QP73fdvYH9zj7BbuxcMJdtJCwc8KbiGXjwt/iu9eVVfdkOdoodZQc9eEfk7HxrBWVf0KXCGEkcxyNep5VoSUiSeLVAocrL6eCDfGiWDU2Hh7Lug0cf37qmkdXUUFJD1oV7g8KvJCNkBPoCLZUrO/iDrXispqCJKKYgaTmBKw0JVA3PSiNOhJLoLLimMIIW85vSoBCJJgcpD7PaWkJqawd5uBrvoEHeS+WeZj7koabpKSQb6AtQKQByNDiilme3lxd12/bVyCFw8dtFkfcKo+C9FvC/U+J5ASq3TtBZbVhtogKoHT0SZAhkDByBqyHAHrtNljZACj6TLEc9mPZmRkm/FCN8SMIfsxq9xLS8cdEnjQP4hkulHOht+sbKrRd/ieJfAHsb0U1BmwpoDxsMQFEms4aKBoliMYb9Nft6ohvDtqnED/gX7Gj8WjIu3UYTJKInL3P7j9Y3bocNO8ZjbwEtlquDHI1br6fwS0IqjhpKQtRyPYWP3JF4S0LNFT6/lS1lu+R0xgNxISj4QZcqwj//+ueFX34Ng9JfwUZA1A3FD+DpbCRbzj5jB3AOzgC1n80OgC0yIw5Vss6McoNxasAdcEYWqxqiQq0WRNFcGhKpcFXeBa4UDlDAiqhMwlHt6+GGssPsVG0NHkdSwpqF37y/dd9WTvvVT2HAIRxfuWLuLAUFtlpBwQBZmRuERsAOplA1ZCXViTpXSUjHiRZISGgVCnY3pWTzfISeEUhVvD4q3xzE/S+wk/4bInOazezKqnAp+Ud8DgE+Wqjk3YNeHcZEqzKJGrVaVBHO7lDpoLUtDel0hFLwH6UaosTKDYuFYrmCF2cz8mC/NwYbMBeei2EH9jl+YR9bxg6dqV/z2pYvycDwcr7h4CH21ZDwo2Rg5ezZc5+GmJXVEQFOS5HRS7SAwHBaeM6bqk2kdjvwmp2jqhah1FziKX7zJMVkOAifNEXdRXhNUUTQE9k5wr4/zxpn9vtkaE1t59mVH7zJDn++IW/9a9MWdJgy/dTreMr2o91Wp7Z9pqLnfX1yS/auWLu394s9Rz/Y877bs/tslnnHDPj1A/xE6CTNCPOYUgnaWA44gYuxeRPRRKgMKMZNZtSwbK47y+Zbz1cYfBPkjAvWMSFv0GTEahFaSLNJopwOFoqe0dc8XUxWOSby4FlEsJp4F/uI/QmfJ2r27ti4l29ovO0i+wYnNdI3Gos27Hrvbfo27AMf3E6l840LaqDQaSQQIpTKhvqiLS8s7sOy+gDl6+e0G8I/rwn/Vo97d0xO6Rjp4htvW7Vo5QpYLR4hsSes5pL7aJc6Ps6m1/MqpwnIVhWhFIVTYtcPwCapsqCRV7fIq0c3sfj499awY7ZcbG/PvlnDxtWfbm+Pz8NCPba0d1vyTtXTj7vstj67tNEHmz+5ddGGN+mTjRMX75z1AZ0iowdkz1Up7O8JmjmB16iRoNMSiVNBYeGak5sjYgZYIMsrH+aqtrOxbGQ9PsU6bcYP4xHrWScyOTyeNJJN4S2kW7innMvQW9MDXD/5nKg46E2WNImJLpdZolDziCaxOEQ0IIVthqIQxHxcUYi3QzoV/H0j5k6LynSj16/I0mhHbTN5wZ15otKJ0T5uqc+qp1ZtJJZNjz41/XXf7dvv27WF6Re/Vb37zeFLHixZsxj3NAqFz4zrO7FtzhvbwtYxNQvvF8XhFf0GgN3rIIfGCFaoOa2he0xWOxwGgzaBammSW4e0NrNJbQJqBoMFO7IWhaA+NE8mqJIFV9UDHCWg1DSPKFdkq+jLd8QaDLlLeuPoTz8fefitm7WesdWSNPqDmqpFNQurqrh+7Bj7BT4/LevzgmBlUyc+sHrGztOn95w4fOQj2YMVgPAMrn9EAxqAa1TU6RB0YJkRmcEy+9UakI9qQDskNCgVJQtAD5Ih56AVVf1etqydzz8ph9WtWj59zggr9mIttuC2yY4X7Ams/P2jneYFAB/YlfMDPmbAp2vQnSA4kF5vEkxJbrPNAGZhLVWpAB6VkVqKQtR+Y3gUdLweIXZL5fClpcHrHsWXuVHKoYtUFd999tP5IyfG6kSuehpbVrNwcU3l4kXzXsWp2ACfbVeW9cJb/zo7duNBz5k9Jw99dCRqpRmwsaA41CnY2ql2aCiFHGsV79AUhRwOJAhWBSh9C6Ca6ztfc8jMNpvbHoFLoNANucFvE39lpzH/xcHzYR2/cc1br9+9dMmzS/Wk80wrboNFrMId2M9fPbR9b+mLqW76Xe2Cpa/KXksAPaQXWiOr3JlZtVoLISLlqc2uhlRQAx2KfFHIIhqonA2+mPCK3quZZHJQZCfU1zx/ntEdI2fgx2XsTPWuXfi+u8ZkDiwc0A876J7GAN3T4+bO+EXPlNbjnwelQVEas3LZgEwG8qMuaETwlkxXB6+2dWc+24ItPMlIbtXa61J37dbKkGfIKwpJnYpD6mQpwyAZJHtGBikOZRjaFBSH2hjtNxWH7PFR6Jpc7MyCJjIQyLxBlbPFLg/SlARQmkj5ukxuNVOvPEIw4Fh+eOB4FvlJXi78xGXvb9X2i23ZmcNK++2oe5d9wb7/7MzTozMCwVvvfPjo7vJbmalq5uF9IxbsGTWh36TRv/4xZgLX/SGnZ1Txim1ShzvbZVbNbnh3eeXgyjhL77yb+2V41jxSv9N6CYX6j384dOsj9OaKx89emAB+Wgf8WAhxbpf1t14rSSpkV9kdTr3KbOaKQmajGiGVTabJJhUSy3qZqUyRADbFMj5CU3TZU5Nef7m6WlJnrx+9bx95b+qzm4+Ed0J2p9/Zoeyedz8M58ncuRICZQh/ArxlAHY2yTccGBtNOrF7SEcMWI6Mg82vCaBE+mizqwJcXl1d3yGjTceObTI6cN1xeiAvv0MHvx/WvjyXWZW1tciJ2gbtFo1GJ0muOLuxe8geVBkQRB+KejWuxSaWyFVJvlw/jc13y7y3063dbiu5siOzuqZZ77yLa7xkZJvFf8U2j2CaAJgaUT6oO71ardFIAsdLnMkMWsVolCQqamzUEKmsWbBzQSSEAlFYsVL/ZIUXBRb3zbwbD3qPFeLj+9j48atXSyS78/14LGsXnkGER9gQwdq4x18R2RuXw94UwTGBpjieIAXJ2L29DKIMHPyN8tfCfsgSDyoKemwmkxnc71GZPTTF28pus5ldnM4FTNvaZbQYQCfblCakIHq9Ckng8111HdAsIK5EhkOOiyRHLDoE78jHF79YPXLskrnV0+KlrNeGYVwmZW8au2kj2Td5ct3G8BL5+zufhrdz3at699tUPvjdj+SIiUYr2GtF2UEnssrhalXZbVqV0QjBajSqDTcK1pax6mgeqbXLZTN8b4/avVeO1E1HlH1vDymbRjh2EOwpRxL0LBakE5EY51LbgceM1NiC/Jv3LBAyJE8mVXQlxyGxB7Ffzs379t9Ye+4UNjRuWbNq1dq1r6yqJl72G/v4eUxeh3KUyQ6ySx99cfzjw8dkll8HXDZGObUbFQSTXBpOFKXWZsmc7OE0yGCwFYUMRpVBiketrtB8wRXh25SwCtNDgbY3A0Gu2jLVNyvUcpHWVk9zSMGaEZ//78/n1lSRRTWzVqywlvUZWM46C7lV/XqzI+xXuWjTk5v2e0/vOfX+geMyVmCpX8EqoiqMCXYaF+cyupLccfEOQ0Jiol1nsYjA/EYdKgrp/q5sRupmTr6/qUg6miqoP9rpCuS26gX8krWVixeO/+Tc+SNfP6lyTq7W6CrG1n3sPfX+yUOHjs2AlkYDvcVNNVV/fYA/HVz0aiSOaBrYaUQZQatOpVKrCXS8Bh1S2xRmiKodc6DFpC5WhGLgkdUlHR2FuVO2VE+3SJ1ruf7aRYajK8L1XPf9D4+O9Cm0AnZJAR5oFelTeEtTn1IUshsFqmqKn6zrdSrClYFBbmraTeTaRoVWfHvw86fK1vedNPPRFQufKfh861trO70y9fEn2g2etXM6zlxYfeuiNjfdcWfwnlsCdz7SY+ri7tMKS7u0vaVDXvEcsLH15bNkDV8EUSN3olarSqMyU87pUFuMluKQPmg0iOAoMeqouAMtxGrEPzb5bsgkF2q/zybfRVntxNy2jzP+oQy2Y+nSooH4FrZjwBidOFFnwmVkZu9bf2DPhMfdP0zO6NWQXQGuO8R2btCFLaJWq7aobXatTmeUrAYlq+2amGKW+xBfyx481uNAQMRUswn3hKR+uXq6U+VbP3rvHq57OAAF6FMSvPT2vNvLtx4mB1C03yGwszzjVGO1VsersEER575Yt+NWmhFfvtkCbLycDaw721svacZ8UMcGwqKPf1uYh3uR9pfk7skBTOqB1VpBtbGq4hMSHXa9Dno0ToozQ7mRbM17Hp+vqe+hkI6CKF/pms1yTEHHo2yZD1tyWfssuVKbxEPb2KdvDHtUkjTZ5n31uzpYJc7zbi07TCZ3OvzmveGJ0C3ez3r3CKzPI2PCM2rHpFSRL8AosCoNzigpZ0wOmkReAN0lj3KxpLFxcNiWzU+078FKD/Q2m7wFu3HSO2wynruZHWDvbybZxMH649XhM+FDeDMrhPUJ5LsA69vkHheOSe0OTod0IMt18RJU9YKcZncXUFuvnE2IRDZITT+pO19mkXR3nKpj6UXvPNez1F/4WklnAHj2kXt9F8i/LyVtXGyaot22RJnVQ+YOhx1V8jRVwhS4mMOcWsNzxSHegKXikFztrjdNVSZJbjq88TtSHj5ETofryL9G0fJnnmncdPmyrFe5VqBXU1EJBIaIepIGhKKva5u9XnbldeFjeD0NlRBgkyvv44c3/X7ndX5fFv19LoiUbsrtgPXyEwhF64yDq4jdjWkFMxKQ06VMv1Opodc/T7+blxnHha+O/fHX50f/CnOLZ72wbNnsFxaRLPY724vzsB7aiTy2n/384fc/HPzg7BkZ13Zggp8bAN1/atCk3MMijVbkAFyVMTr4Dsiat2nnyORbVCbf/hVSt1uq+uGJM0j2TzO7tR/5GJbvRNPBV5/BiVyQE0557u3QYz46+E51OrAjOvpuEv/Rm5DrjL4FkXe46WeNffDcpaPazhh795L+/bb9svvzSZvYRkK2TsFZY4fe0eWuBzuXDl+zpqrinadPC8rkm73ExXOjwQvFwVTKRWbfXGT2zV01+05VZt/ev514/Fen31T8x+m3g63hhiheMctd6LXT714hlVlviAzAjTSl6R8UwNbrzMC915mBDzm2JpxDtr59jE3VqtMLWSCevYArxtPdjYW4/+dflfcPL5ORnAJIJnD3/v0M3KjMwL3/lRn4gOWxGThJvf4MHLIoOgMnAsRYxN9ruUyw8trJshGltJgs46sny2xtZLYMq0Zny7BqvJKZw+DsXoiiG0xj1VemsanKNNb7/zGNxT/90zQ2wkL8rigLAW8BLiXKiUY16bQMOTPUtjiakZGYmGKjmW3daUWhFHd8K0OcwWl2glZzGs0gAcwttJpT6QJix7pWqvFydHma67XmUob0rJnPLXttzsL5+LhKM/LUsZ9+/fjEOI1z8tm/fnmpx0ePz3pl7Ib3M7/54H8+PHzs4ZT7X8XtsBpLOLu68tLqs2eLlmXctLYyMrvAFcp/GJkaEMdjimL/YBSZsuyrkS8l0f8B2jkwQAAAAHjaY2BgkIdDVyRYwDAbDHcynGP4wMjJ6M1YwriVSZgplGkB019meeY+5tcsinBYAYTbWYVYA4CwlXUzGzObCVs6GLayHWb7xe7AXst+gUOWo4BjCscJjvecxpzJGHA/lwiXP9cirvfc+tyHeRh59HlyeVbzHOKV4g3hncr7is+Or5DvMD8zvwN/Ov8m/kcC0gLuo3AUjsIhAoMF4qkM8wXqR+EopALsEDgu8FHQSHCS4HUhJSEtIV+hUKFNQvsgUFgRDs2IgwCBUo9hAHjaLZQ9bttAEIUnMYSU8l4hoAlIjQGawIqjVj+MDQgSKSqSyBwidWqXuYAPoUv4ECpzAdUpwzx+cOEPg+HMe8+7pMzsk9moFP/cmX357DaypP8pRpuIBXS46C/iqn8V17CEz/27uIU7WNGvqffUDfUBHsWxpf2bOIUZzGGU+9hm/VUstDs2F+/Vv1hgK7AV2ApsBbYCW4GtwFZiI/UTbV3FKcxgDiNPCyknmr/Yg41hgIlmHjTzLhb9TXQ4Vz9FM0UzRTNFcyKFVzHAr/qboPOoJJ2YUk9hBnMY4Uz6j/Iaahcz8mTkydDJyJORJyNPRp4nG//7KwaY6Eye6Oco5CjkKOQo5CjkKORMRpJHu9dkJH8kf+R9iCSPJI8kjySPvCdR70YnrphcwxI+w63yRL0bAys6NfWeuqE+4HikPqF8hi3s4A9lmynnVQwwUf5CnTcxwCFzof5FTHk6hRnM4UK7hdIOXMMSPvN0C3ewol9T76kb6gM8io674+64O+6Ou+PuuDvujrvj7rg77o674+64O+6Ou+PuuDvujvuce5lzL3PuZc69LPS+3Wz5weE8l5znkvNccp5LnefNVvoiJ1YyWTJZMlkyWTJZMvlNk7/shckN+Tfk35B/Q9oNObfM7GD1wUG5QrlCuUK5QrlmpmamZqZmpmamZqYZflfE4fQa3BvcG9wbTq8hQ0OG7/xfJ7ZOfAUnvoITd3Smf6Z/pn+m36Lcotyi3KLZotmx1bHVsdUNW3e/h5P5Dzl9zIcAAHjadVLPaxNBFH6b9Cdtg4gHEZE5ijSTTfGgRYS0DaUQWmilJxGmu+Nm2mR3mZkQ0qNXb/4NXnrzDxBP4tmT+Bf4d/jN7CRNbc0ys9+8973vffOyRPQoek0RVb+XWBWOaBWnCtdomT4GXKcn9CnghTnOIq3Tl4CXaIW+BrxMxzPOCj2g7wGv0WP6HfA68RneIB4tBdygZ9FzdIwWVnHS0buAI7of/Qy4Ro2aDbhOr2ofAl6Y4yzSw9q3gJfoXu1XwMv0ecZZoae1PwGv0Yt6I+B1ejvDG8DnATfoTf3HnsqUVZcyZamwgiVFOdEq61t2xbbidtzE1t5k+0WRDSTbLXRZaGFVkfOjUubsROSGKcMEs1qkcij0BSveT+kiT9lQTNiZZFpmylip0UflLJHaCrzPR1qZVCVO0PBjmY0GQndMIvNUatZk1z12RmqQsnYcn0ptwGZt3o5d2mVnFXP++taW263WeDzmIqQTZHlSDFt2UspUGpXlEON9Oxz0FCgG5kZex/Yl65QiwStkNtm08RaP57U9ixc6aw0qpmn1Dna7hyfdJpi0R4oyLIt1SZJSYlgCZwGUUEElTUh7Vh9RRldYWxRTG6sZUJs2Ed0HuwBvAB1Gu8Aa1W4XXr+gHF/hEWISiNEJ4jkZIOV319F6dgrGEG9NF4gV9P6Wuqt0Xh1rgveZj2rsmVezQDrcR/luiY+4e1Xncxr5exlwFLJThwYej73OCL2chw5iifeceg2Ge7M777GDGoUq19XNJ6ZTX2GCtotyn5lWT2tv97h7fu4/sIhuUwvP2D8c+ZvVSajlHg3BtJhS6echvZsM3MoZ95pDuO75OUjvp5rcaM6PBc/NuAMdAV51ulnjvoJ/b7yFDvF/fV9rce85Q3ZwQ9Mg0qMDzKNLh5hX13910PwLDCkNMwAAeNpjYGYAg/9pDGkMWAAAKe0BzwAAAQADAAgACgANAAf//wAPAAEAAAAMAAAAFgAAAAIAAQAAA6kAAQAEAAAAAQAAAAB42mNgZGBg4GIwYTBjYMxJLMlj4GAQYGDy9fdRYBAL8vdVYJBhYPj/H6gGhWRgAAD1gAqCeNqNk0toU1EQhv85k7T1qn3GWGOUWLQUkaJRu3AhIlhNSY10UYpgIAgW4TYtJKXgsq3vR1tfe93pypUrVy5EN65ciBsVFUREinThyva/k4NoKiLD/f5z75k5j5m5EAAByvIREpaqZTShFW6wkM+gZ6gwmMFhYHkZa6CcWUvfZrQhgY1I2fcAMTRwdh0ELWjHBnRis5+Jo5FcD8cVO5DEJqSxJTw7WsIj42Pjk7A8OYanxufGl+H46RCvjG/Goy/vjJ+NixMRfxh/RpRYpRRWJTC2G1OVyu490mXcacySWTlgPGTsJ/dK3jhkHKlGqxWNZ4xl3ld4u3o2rmLTLzqa/kWFmfqTzkb/r9FTT6mjY9YbVmnA7G9FN3rRh4Pox3EMo+ijTng95/Wh12dev3ldqqm0ek16zdZuJMesznFd0Jt6S2/rHdt7gAa8pQne0xw+0BSfaDG+9bKXduEG5jCPBXzBV+63iO9YkpMyKlNyT+67F+61HtGj9Ba9qw/sVikEOqOzel4v6EW9pJf1il7Va5EPey39m0+dh85aPTpoYLemuea0TrOujtXj2PKYqEXTJ0GfJLu9k92bYmen7RQz3Am1CHqIxfkIjv4V0YyYzum8ZGRb1BmyXXYweTkZsJP3WQ/F+TclGNeFHlfkWXMouFOmeb1Ov5zbTxbcPjJv582tAGpChLkAAHja1Zh5XBPXFsezEZawaQjIHiiKLIE7hEgQXCL4WASkBAFRkBBDCFtoEjZFhVBZpYKCCm5BkKIiYlleoSyKKEuLSJWiUlEUq0+syiJYUfsmCZtL+/y8z+f98TKfYbjnztx77j3n9713BoFAICWH+IogBMJXNYTkR/ABQoIXVt401Tl1UgkpixIJCQ6waRUKiYRwQB4rY6aMRmnJIAADq2CGRWKQQhsUEiOigy+B+TyLzgm9JB2EveRYjwhG8BFcRASChRDA50rxAQzmNYZRE35fl7T31svVpZFRVQRv2rKCges7RMIFAUCI3gaEqGARGoVEoVSpi/tev2KcOzae82hJzS/+vUBp1lWkDOwUXeIjegMGi0dtoEMagCAuKOCVfVg8Dp3DjjInukQxLSAzYCKuQOMNZyqI3pxIFpEuYERGc6LYRDqLF8thsvhEBxrQ01ACNmAZRAGSn7+GEmQFF62tyBRbiq0/2PyZnVoDK2mnZv+pU3Edi0ckEZ2sQPLx+YNEyiDQydkIkJyBSk5GtNaMehEa0lODTNRdN1muyw1Pyx2jePtRnvQsCwx29/rS+quW7SG6Ge13TFvDFCZsbh0S5E7sq6isiT0wcsqVudbJIhy3z2Od2Z5nfq5ZN2SHtMxfCU/73epaM0a6EDOQfabtG93CCDe5fL2B/ufsQV6LS8uxIPvB+03qxcx4jtr2syQUGk6i4uRWkHwRWGPl4OjLyMgikZilYAkwmikDZOqiUIEgermlJZfJj7aIhQfPhwdoweRGAkV4RnTxSOSfGBRAALK4pI8xB6ZgqWiJyCjVcPpBJi/ivecsBXw+icmwgO1AXfzQYnETikBhplO0HFAW21XEdgwahb0A9MTlBRg4PCV4sABSgadVEg2sN50Gkaw+SCW0EIlEeF5e126UdHdIyahlQOt8EaqoVEhSTCEk2ygIlc0r/TUYNTdl3qX3j+TmVvlorS4d3tdEta2MWSZYfmj9kE19QUZn/hrdyro2Ubbvvde9WzFrKB7IHvIJjXb308Zto4Opbiiqe0r8lTf0e8P3sGl3Sg4cC1Q8dP9kU7Nw96Wgwbtnl95sO7lu6+027U2N5bZyvVTDInKWZWbhcIOswSpHmrxsDUvHqMH5umPScFF3B6pardu7Tb04afMfCSsDeDvSNY6ZO5zopF/dsWLCdPn36/MQJyMVUgL+CKSPL6ryVYm+NPXybL5IWWOgVT0pqEPFLCoVMzI8Hm/cI3P5mfWmwDoXq1EyrL5W+CRNq8+pWTP/brbXPxwm+yOdlaCSD9WXnDVPCf40iADw4oIcXtGXxReweFFEB0Y0C1IDC8VmWTzOMYYXzIiK5UREsGbioQDHI5QRJ2BBukBbbMDh1aQGogOLJ+CEcJgMAYcbBekDXWn81KerxVriz0hpWrZkWKnWc7IVF8kzsv2fsEKINPxQrkKkCgK2K6DEGXWq87uSn7qI5xR2ZJSnxbyo9hi5e1Glmc1oLN6qc/uHPzrJZ74GGX479/SH31l2TKW552n8aFzpTq598/5zSvWh4xF5nY1epDPOK17W9gZs0UYdf20ZrlcyWVxYqtWOGtzl5vVAOejpap2ddUoDq9qq76Y1btkWBlmgC5LxZU7EqxBfyZfUFW9Nzl9YsLBuINTy9G8PWjL3mF7KMkgLaUzx8+XGNNufXpIW0KlKsD/+9RPviwpRre8uu96pk11w0DCxf6Vxj1780+NQx8hvhpr9rVVODoVaW0R6OUOBL58ljuw4E4zc+9IdN3DN0Kcsv6siPbbiWb3S2JD7LdFUqKhCza4q7eIP08ToB8k3/0tiLJwlhhzAwhcUEgFoUm4sB1SwTGQtskoFf8UNaa7MTxUHmoQieAlF/g4hSCzsoQQhcGaWaAKNmfxG4xVhhMCJRiVBJAr5Q5DAnHYN/+OJX4ujDpSRUGB2oFlYjvxFx62rMtMv6q6cSXFge+d+/COMl9JzJ2NLBLVyqGO/R+ENw2DC5Cobg/XRUNJIFjWt6vHjg4h33RsOeBj9fMrYY1vFPxm0MdOrjzpuBd75wWz3ypqjNbcGff9sqr6882W34rEXB9+ZXbfz0tamGk+ucgVCzBv4ZE3rmOW1ZPA7i0WDG1VMdpcbPtr8oY63fKYybABFqlALhwgGn08kEz1jgiM4TKInjxPJ4CW8r1giLUYQyuVxBAkSadoCihU0J01xEcxIM7n2Mz2YhgAOrz6nTV4MX0D0YAniuLxwyA7YSm+w8mbxIvlEbggxhs8iMgREcYbw4RSJi4t7P0V40QziUqYJsIW9s5DG13i29ZmBOnC3siTLtBgAVgDYkqw+R/5NbN3qoNOqLlwfjcSQjsBUpd6R8m+/SvkmK+NVOiaDgK0nfW2QP9RzxNNt6mfDxtuj31Hs9PZekp96g7fwb85IXGG3WG9izG/7kXFkzRWF75OuNhkLGGxj97CHT5MZfgnF9zRUFxKMKwfdrXeZOREd6wZCjEIyu9bX61+mtnvnDPImNENiwupcQrupCUqnQVm/eZDzsb7TashTKX3UXGCLP4Benrjau/bsPUvtlF/LFnitRFX1mb01qP12c7EK7lSpqqeytYX7t1c7Ahff2NMwFpVo0oAMeAOl+ffu2c32S9cUNVNePDErNniUM5HysOz3oPjA7UEpb31xATQlpnfQLw4Gz6XyFyL74Rnp+6SUo8U2IoYD2ICFxQWlOiNTX61FymqggQ9YOiNNFFJd5y/jx4zmA9PZO1FAT0vn72L9kcgjZ7GkiGGALUUBok1gI/AFG9Tl4axmsyzZnBB496oPZKf3rxi1vQ+va6WWZ38Tfqk7KeyG8yLz7ZoWYLH6F9MUiuCyue/3G8uX2MQt6UrBow7UZsGDmv0P/V9CEpICEd5GAXgbJTJMJf4VEKOZDLIEgCZSthkCYoke0IG0wCJp7i+QpDzZYRZwFKnLyhh1jNrBa+FlS6Lbi1bl6cuRWimHS4r0Rj/Bvyz0hTt5N2knGJxKQll8G7iSY79zzaRR7VAKXwOzC6N6pOj+62TL4Qudjo949zxrN6gSU6IO7Bsq/DKs2gb69SRpeA+iTXf9I3er+t2vPJpeszewXoQ1bevcStVSVY1fGwuNpW5DqwS1VAUcncgKiRVqbxxMedjocpLq83CAFqfspwKEMnh4HzM1zb+QBy/YCZ0E9UhPOjddUyvlo33M/yt+YK7CT9lY2c5/U6EC6ixXr70/MHHSSTZoSu5wuwxmKOycQMCf2YvJ4rG+3OAYXhQEZ4RkBtQI7tworiAhmkV0gbUg7l0yESuBvXScFEcOmyNgRBBdHGedJRHdOUwel88NERDp8J84Bo9F9GFEcLZK14VYK2iRZBePwampeIvbXh/N4knq+DM9o/+i5799PcpzFOVzEjcoXetXz7aiZLqRzwQSi9z6TNOofYdOrn6h6YIz1KOvb3Eo7cw65fM8yhlbJkOw1WPaGS3MqTvU3SlH2cF74OT7NuHHTNdHq6NJFOauiqTu1nM3pyY73mTc7CsR9cuPnhjd/rwr5uIky3Or4dHGHQ1nv1/3k99aZfeejW7uM7RLgWm3SzLvunjJe857yJFNAo5Sua4AcL6IbESUVPKMXPlMMkkaX9JH0nWgO8xUShTsKEWnpJX30Wn6megU4/ATGyE0iJlHITGaP49Cq2bvQn1yRAwO429GxOIBfbEvX2Dg7Ej6NGoWYOWl41wDOwbPJUYVTqS5rxDa0oUFAc/0p17vPH4zTLvLphE07v/8bKfy1ZaCX5iNL2r2PwzjBQ++/Nme+qxshdyWeqdk4ZZN61zGdYmvVfbLX9PV9HHUOJE+NpV9tGJSiTJgr1jumBe01vTwu8NcN7vz1uxo1dQ//W03+z+IEJ6hJLLWvT0UWUPIczmSHq3atOJ8cH51f/WN24+P0nJ2vttRV7JvOGrUMPNK3DL3TH8cXQa6brb0nNdg9rbwmjjHRsWz4wGLzR90ZYKV69BHEjpLPSpwLT8ZyeIu5gknVEfqc2oPF97cbI8feYLCLjJ2t8/gkjOvpw78y48cs2J4P+e+I9cDEdHdu/u2T2lh6aof3QxCc0aD6gcfYwNsDfBWv0NCNBvGIhOFRILkH/9vsfcJoM99WhJFA9V5GaEIifWnOZsL8mhIcf6HLJg2cyUcpAzm1xLAF3MPYiB4/XN+8KRfg7n3ynmCrzHxn6xxTXr+og94hElOWmvXcKP++W3t5mC7gYVPXbFfr/2K1oF6Z6GcP5Zx3mucNhxpZe7cbJLb8J1lwFYja4v6A9W1rvyD9yaO0yYnQ2tfJmHjaU30nAs747026ZxWNljza5P8EfL1f3jm2MkUqJpt5DzdfZPZQ7qEPWD9u1rxkdER79W9ThoiHEJ/T8jzgZXaRWL8CJHb55zHQkJkBGwKFYee/T95Ff7Ex7p5UQmAtxfzYoCb++KIhEMwWyMDqcBrGAQogAIto1Ag4P9RCLw15Mxwjc+0jJX1s9/Q949TfVRVPg6B7sW4jIrDXMMH4Q/X3vbIXf3i+HM7fWNXn/Llb8vywhInj1zctX1/kId2q5lvft6P6oOFbHKPmQm+/WlTw8bz6BKTgqe66QVGaXEqhzvVpm7ccHETKLevsOASO9Bdjx+qXDOwrfLR7J0qbyw/RW2s7FUsvsU8W5lfHep36X6fyZ+5JW0IxL8BnMn9MwAA"}]}],"sounds":{"enabled":true,"sound":[]},"navData":{"outline":{"links":[{"kind":"slidelink","slideid":"_player.5onZNJaPQYO","slidetitle":"","displaytext":"Communication and Teamwork","expand":true,"type":"slide","links":[{"kind":"slidelink","slideid":"_player.5onZNJaPQYO.6KZElYrC6fW","slidetitle":"PSF Title Slide","displaytext":"PSF Title Slide","expand":false,"type":"slide"},{"kind":"slidelink","slideid":"_player.5onZNJaPQYO.5qh4PnxCGgg","slidetitle":"Objectives","displaytext":"Objectives","expand":false,"type":"slide"},{"kind":"slidelink","slideid":"_player.5onZNJaPQYO.6EJ26UvTICQ","slidetitle":"A Shared Mental Model Is","displaytext":"A Shared Mental Model Is","expand":false,"type":"slide"},{"kind":"slidelink","slideid":"_player.5onZNJaPQYO.5Uj44kEwUg6","slidetitle":"Shared Mental Model","displaytext":"Shared Mental Model","expand":false,"type":"slide"},{"kind":"slidelink","slideid":"_player.5onZNJaPQYO.5lyWyeFtxXx","slidetitle":"Callout","displaytext":"Callout","expand":false,"type":"slide"},{"kind":"slidelink","slideid":"_player.5onZNJaPQYO.6rYjoMWQose","slidetitle":"Closed Loop Communication","displaytext":"Closed Loop Communication","expand":false,"type":"slide"},{"kind":"slidelink","slideid":"_player.5onZNJaPQYO.6aQqBXfJ7eK","slidetitle":"Repeat Back","displaytext":"Repeat Back","expand":false,"type":"slide"},{"kind":"slidelink","slideid":"_player.5onZNJaPQYO.61Kh1iZVk9v","slidetitle":"Clarifying Questions","displaytext":"Clarifying Questions","expand":false,"type":"slide"},{"kind":"slidelink","slideid":"_player.5onZNJaPQYO.6jRFooQ9KcU","slidetitle":"Clarifying question","displaytext":"Clarifying question","expand":false,"type":"slide"},{"kind":"slidelink","slideid":"_player.5onZNJaPQYO.6jkTv1Yt7o0","slidetitle":"SBAR","displaytext":"SBAR","expand":false,"type":"slide"},{"kind":"slidelink","slideid":"_player.5onZNJaPQYO.6Wog7rJLAXx","slidetitle":"ARCC","displaytext":"ARCC","expand":false,"type":"slide"},{"kind":"slidelink","slideid":"_player.5onZNJaPQYO.6509u20ykG2","slidetitle":"Elements of the Assertive Statement","displaytext":"Elements of the Assertive Statement","expand":false,"type":"slide"},{"kind":"slidelink","slideid":"_player.5onZNJaPQYO.6VFEUYHuUhd","slidetitle":"Example","displaytext":"Example","expand":false,"type":"slide"},{"kind":"slidelink","slideid":"_player.5onZNJaPQYO.6n6M4W0qIO9","slidetitle":"Two-Attempt Rule","displaytext":"Two-Attempt Rule","expand":false,"type":"slide"},{"kind":"slidelink","slideid":"_player.5onZNJaPQYO.5evlCc7G3BR","slidetitle":"Qualify, Validate, Verify","displaytext":"Qualify, Validate, Verify","expand":false,"type":"slide"},{"kind":"slidelink","slideid":"_player.5onZNJaPQYO.5ni7SiLBEiK","slidetitle":"STAR","displaytext":"STAR","expand":false,"type":"slide"},{"kind":"slidelink","slideid":"_player.5onZNJaPQYO.5VmvgQpTcKj","slidetitle":"Check?","displaytext":"Check?","expand":false,"type":"slide"},{"kind":"slidelink","slideid":"_player.5onZNJaPQYO.6WVD6SK6cz5","slidetitle":"Checks","displaytext":"Checks","expand":false,"type":"slide"},{"kind":"slidelink","slideid":"_player.5onZNJaPQYO.5ilAWWTQn3E","slidetitle":"Peer Check","displaytext":"Peer Check","expand":false,"type":"slide"},{"kind":"slidelink","slideid":"_player.5onZNJaPQYO.5gQemG70veS","slidetitle":"Leaders Are Also Part of the Team","displaytext":"Leaders Are Also Part of the Team","expand":false,"type":"slide"},{"kind":"slidelink","slideid":"_player.5onZNJaPQYO.6A3vqbLlfpL","slidetitle":"Interpersonal Communication is critical for effective teamwork","displaytext":"Interpersonal Communication is critical for effective teamwork","expand":false,"type":"slide"},{"kind":"slidelink","slideid":"_player.5onZNJaPQYO.5dXHjaKsMa6","slidetitle":"Thank you","displaytext":"Thank you","expand":false,"type":"slide"}]}]}},"resourceData":{"description":""}}');
