# Supplementary material for: Code Response Training: Improving Interprofessional Communication
Source: MedEdPORTAL. 2021 May 19;17:11155. doi: 10.15766/mep_2374-8265.11155 (PMC8131416; doi:10.15766/mep_2374-8265.11155)
Supplement: Supplementary file 1 — Module 1 Patient Safety Fundamentals folderModule 2 Communication and Teamwork folderModule 3 Pulling It Together folderModule Instructions.docxFacilitators Guide.docxSimulation Case 1.docxSimulation Case 2.docxEquipment Checklist.docxObserver Checklist.docxDebriefing Guide.docxPostcourse Evaluation.docxShort-Term Follow-Up Activity.docxLong-Term Follow-Up Activity.docx [file mep_2374-8265.11155-s001.zip › B. Module 2 Communication and Teamwork/html5/data/js/paths.js]

window.globalProvideData('paths', '{"Lib":{"commandset-0":{"nodeType":"g","children":[{"nodeType":"path","d":"M0,0L1024,0 1024,640 0,640z","id":"path-2","fill":"none"},{"nodeType":"image","transform":[{"type":"scale","args":[1,1]}],"id":"image-1","data-original-image":"01","x":0,"y":0,"opacity":1}],"className":"eventable"},"commandset-1":{"nodeType":"g","children":[{"nodeType":"path","d":"M0,0L119,0 119,45 0,45z","id":"path-4","fill":"none"},{"nodeType":"image","transform":[{"type":"scale","args":[0.5,0.49450549483299255]}],"id":"image-3","data-original-image":"01","x":0,"y":0,"opacity":0.27}],"className":"eventable"},"commandset-2":{"nodeType":"g","children":[{"nodeType":"g","id":"shape-5","children":[{"nodeType":"path","d":"M0,0L239,0 239,67 0,67z","id":"path-5","fill":"none"}]},{"nodeType":"g","id":"shape-6","children":[{"nodeType":"use","transform":[{"type":"rotate","args":[0]}],"id":"text-6","data-reference-type":"text","data-reference-id":"01","data-shadow":false,"data-rotation":0,"x":0,"y":0}],"className":"uneventable"}],"className":"eventable"},"commandset-3":{"nodeType":"g","children":[{"nodeType":"text","font-family":"Open SansBold CharsBoldB5B3B88A","font-size":"43px","fill":"#FFFFFF","fill-opacity":1,"children":[{"nodeType":"tspan","x":"8 42 69 82 107 129 148 161 185 210 231","y":50,"children":["Objectives"]}]}]},"commandset-4":{"nodeType":"g","children":[{"nodeType":"path","d":"M0,0L815,0 815,224 0,224z","id":"path-7","fill":"none"}],"className":"eventable"},"commandset-5":{"nodeType":"g","children":[{"nodeType":"use","transform":[{"type":"rotate","args":[0]}],"id":"text-8","data-reference-type":"text","data-reference-id":"01","data-shadow":false,"data-rotation":0,"x":0,"y":0}]},"commandset-6":{"nodeType":"g","children":[{"nodeType":"text","font-family":"Wingdings Charset1_ 5mhC2892A93","font-size":"29px","fill":"#262626","fill-opacity":1,"children":[{"nodeType":"tspan","x":"8 21","y":143,"children":["§"]}]},{"nodeType":"text","font-family":"Open Sans Charset1_ 6WV85374840","font-size":"29px","fill":"#262626","fill-opacity":1,"children":[{"nodeType":"tspan","x":"21 72","y":143,"children":["\\t"]}]},{"nodeType":"text","font-family":"Articulate Charset1_ 5bF9B03E56","font-size":"29px","fill":"#262626","fill-opacity":1,"children":[{"nodeType":"tspan","x":"72 93 111 129 145 156 167 178 194 212 230 238 256 274 298 306 330 346 354 367 383 401 409 420 436 449 467 485 503 511 526 542 550 561 569 580 596 604 620 638 656 664 680 706 724 732 750 765 773","y":143,"children":["Understand how we can recognize risk and employ "]}]},{"nodeType":"text","font-family":"Articulate Charset1_ 5bF9B03E56","font-size":"29px","fill":"#262626","fill-opacity":1,"children":[{"nodeType":"tspan","x":"72 83 101 117 128 144 152 163 179 192 210 228 236 254 272 288 299 307 318 336 344 352 370 383 394 410 426 437 453 461 472 490 506 514 525 541 549 557 573 591 599 607 615 626 641 649 667 678 686 704 722 733 741","y":178,"children":["these techniques to increase the reliability of our "]}]},{"nodeType":"text","font-family":"Articulate Charset1_ 5bF9B03E56","font-size":"29px","fill":"#262626","fill-opacity":1,"children":[{"nodeType":"tspan","x":"72 90 106 117 128 146 157 183 199 217 230 246 254","y":213,"children":["performance."]}]}]},"commandset-7":{"nodeType":"g","children":[{"nodeType":"text","font-family":"Wingdings Charset1_ 5mhC2892A93","font-size":"29px","fill":"#262626","fill-opacity":1,"children":[{"nodeType":"tspan","x":"8 21","y":32,"children":["§"]}]},{"nodeType":"text","font-family":"Open Sans Charset1_ 6WV85374840","font-size":"29px","fill":"#262626","fill-opacity":1,"children":[{"nodeType":"tspan","x":"21 72","y":32,"children":["\\t"]}]},{"nodeType":"text","font-family":"Articulate Charset1_ 5bF9B03E56","font-size":"29px","fill":"#262626","fill-opacity":1,"children":[{"nodeType":"tspan","x":"72 90 106 121 129 145 169 177 190 208 234 260 278 296 304 317 333 344 352 370 388 396 407 423 436 454 472 480 498 516 532 543 551 567 585 603 611 622 638 654 680 688","y":32,"children":["Review communication techniques and team "]}]},{"nodeType":"text","font-family":"Articulate Charset1_ 5bF9B03E56","font-size":"29px","fill":"#262626","fill-opacity":1,"children":[{"nodeType":"tspan","x":"72 90 106 124 140 155 163 181 192 203 211 222 240 256 267 275 291 309 327 343 361 374 390 398 409 425 436 452 460 478 494 505 516 534 545 571 587 605 618 634 642","y":67,"children":["behaviors that enhance safe performance."]}]}]},"commandset-8":{"nodeType":"g","children":[{"nodeType":"path","d":"M0,0L346,0 346,276 0,276z","id":"path-10","fill":"none"},{"nodeType":"image","transform":[{"type":"scale","args":[0.52344930171966553,0.5237191915512085]}],"id":"image-9","data-original-image":"01","x":0,"y":0,"opacity":1}],"className":"eventable"},"commandset-9":{"nodeType":"g","children":[{"nodeType":"g","id":"shape-11","children":[{"nodeType":"path","d":"M0,0L560,0 560,67 0,67z","id":"path-11","fill":"none"}]},{"nodeType":"g","id":"shape-12","children":[{"nodeType":"use","transform":[{"type":"rotate","args":[0]}],"id":"text-12","data-reference-type":"text","data-reference-id":"01","data-shadow":false,"data-rotation":0,"x":0,"y":0}],"className":"uneventable"}],"className":"eventable"},"commandset-10":{"nodeType":"g","children":[{"nodeType":"text","font-family":"Open SansBold CharsBoldB5B3B88A","font-size":"43px","fill":"#FFFFFF","fill-opacity":1,"children":[{"nodeType":"tspan","x":"8 38 49 73 101 127 147 172 199 210 251 276 304 323 349 362 373 414 441 468 493 506 517 531 552","y":50,"children":["A Shared Mental Model Is"]}]}]},"commandset-11":{"nodeType":"g","children":[{"nodeType":"path","d":"M0,0L544,0 544,374 0,374z","id":"path-13","fill":"none"}],"className":"eventable"},"commandset-12":{"nodeType":"g","children":[{"nodeType":"text","font-family":"Wingdings Charset1_ 5mhC2892A93","font-size":"23px","fill":"#262626","fill-opacity":1,"children":[{"nodeType":"tspan","x":"10 21","y":335,"children":["§"]}]},{"nodeType":"text","font-family":"Open Sans Charset1_ 6WV85374840","font-size":"23px","fill":"#262626","fill-opacity":1,"children":[{"nodeType":"tspan","x":"21 46","y":335,"children":["\\t"]}]},{"nodeType":"text","font-family":"Articulate Charset1_ 5bF9B03E56","font-size":"23px","fill":"#262626","fill-opacity":1,"children":[{"nodeType":"tspan","x":"46 63 69 78 92 105 114 127 141 147 167 180 194 203 216 222 228 248 262 276 289 295 301 307 316 322 336 348 362 375 395 401 411","y":335,"children":["A shared mental model is dynamic"]}]},{"nodeType":"text","font-family":"Articulate Charset1_ 5bF9B03E56","font-size":"23px","fill":"#262626","fill-opacity":1,"children":[{"nodeType":"tspan","x":"46 59 73 87 93 102 116 130 144 150 164 170 184 197 203 217 231 245 258 267 280 294 300 313 325 338 347 359 365 378 386 399 405 425 431 445 459 468 481 490 496","y":363,"children":["and should be updated every 3-5 minutes."]}]}]},"commandset-13":{"nodeType":"g","children":[{"nodeType":"text","font-family":"Wingdings Charset1_ 5mhC2892A93","font-size":"23px","fill":"#000000","fill-opacity":1,"children":[{"nodeType":"tspan","x":"10 21","y":167,"children":["§"]}]},{"nodeType":"text","font-family":"Open Sans Charset1_ 6WV85374840","font-size":"23px","fill":"#000000","fill-opacity":1,"children":[{"nodeType":"tspan","x":"21 46","y":167,"children":["\\t"]}]},{"nodeType":"text","font-family":"Articulate Charset1_ 5bF9B03E56","font-size":"23px","fill":"#262626","fill-opacity":1,"children":[{"nodeType":"tspan","x":"46 63 69 89 103 112 126 139 145 151 165 179 193 206 215 224 233 246 260 274 280 294 308 314 328 337 343 352 366 379 385 399 408 422 436 442 455 475 484 490 496","y":167,"children":["A mutual understanding of the problems, "]}]},{"nodeType":"text","font-family":"Articulate Charset1_ 5bF9B03E56","font-size":"23px","fill":"#262626","fill-opacity":1,"children":[{"nodeType":"tspan","x":"46 60 74 87 93 102 108 121 135 149 155 164 173 182 195 204 217 231 237 250 259 265 279 292 305 319 332 346 352 361 375 381 390 403 416 426 440 446 459 465","y":195,"children":["goals and strategies needed to reach a "]}]},{"nodeType":"text","font-family":"Articulate Charset1_ 5bF9B03E56","font-size":"23px","fill":"#262626","fill-opacity":1,"children":[{"nodeType":"tspan","x":"46 55 69 75 89 98 104 118 132 138 144 161 167 187 200 214 223 236 242 248 262 268 278 287 301 310 323 329 343 352 358 367 380 393 402 412 426 432 446 455 461 470 484 497 503","y":223,"children":["solution. A mental picture or sketch of the "]}]},{"nodeType":"text","font-family":"Articulate Charset1_ 5bF9B03E56","font-size":"23px","fill":"#262626","fill-opacity":1,"children":[{"nodeType":"tspan","x":"46 55 68 74 87 99 112 126 135 141 150 163 173 182 191 197 210 224 238 244 253 266 272 285 294 300 314 328 337 351 357 371 380 386 400 413 422 428 442 448 462 476 482 495 509 515","y":251,"children":["relevant facts and relationships defining an "]}]},{"nodeType":"text","font-family":"Articulate Charset1_ 5bF9B03E56","font-size":"23px","fill":"#262626","fill-opacity":1,"children":[{"nodeType":"tspan","x":"46 59 71 84 98 107 113 119 128 134 143 157 170 179 185 199 213 219 233 242 248 262 271 285 299 305 318 338 344","y":279,"children":["event, situation or problem."]}]}]},"commandset-14":{"nodeType":"g","children":[{"nodeType":"text","font-family":"Wingdings Charset1_ 5mhC2892A93","font-size":"23px","fill":"#000000","fill-opacity":1,"children":[{"nodeType":"tspan","x":"10 21","y":27,"children":["§"]}]},{"nodeType":"text","font-family":"Open Sans Charset1_ 6WV85374840","font-size":"23px","fill":"#000000","fill-opacity":1,"children":[{"nodeType":"tspan","x":"21 46","y":27,"children":["\\t"]}]},{"nodeType":"text","font-family":"Articulate Charset1_ 5bF9B03E56","font-size":"23px","fill":"#262626","fill-opacity":1,"children":[{"nodeType":"tspan","x":"46 59 73 86 92 106 119 128 138 151 165 174 180 194 208 214 228 237 243 249 263 277 291 304 313 322 331 344 358 372 378 392 406 412 426 435 441 447 461 470 476","y":27,"children":["The perception of, understanding of, or "]}]},{"nodeType":"text","font-family":"Articulate Charset1_ 5bF9B03E56","font-size":"23px","fill":"#262626","fill-opacity":1,"children":[{"nodeType":"tspan","x":"46 59 73 87 106 112 125 139 153 166 172 185 199 213 227 236 242 255 261 270 276 285 299 312 321 327 341 355 361 375 384 390 404 413 427 437 450 459 468 474 483 497 510 519 525","y":55,"children":["knowledge about a situation or process that "]}]},{"nodeType":"text","font-family":"Articulate Charset1_ 5bF9B03E56","font-size":"23px","fill":"#262626","fill-opacity":1,"children":[{"nodeType":"tspan","x":"46 52 61 67 76 90 103 112 125 139 145 158 178 192 206 220 226 235 248 261 281 287 307 320 340 354 367 376 385 391 400 414 423 437 451 465 479 485","y":83,"children":["is shared among team members through "]}]},{"nodeType":"text","font-family":"Articulate Charset1_ 5bF9B03E56","font-size":"23px","fill":"#262626","fill-opacity":1,"children":[{"nodeType":"tspan","x":"46 56 70 90 110 124 138 144 154 167 176 182 196 210 216","y":111,"children":["communication."]}]}]},"commandset-15":{"nodeType":"g","children":[{"nodeType":"path","d":"M0,0L254,0 254,213 0,213z","id":"path-15","fill":"none"},{"nodeType":"image","transform":[{"type":"scale","args":[0.5,0.67834395170211792]}],"id":"image-14","data-original-image":"01","x":0,"y":0,"opacity":1}],"className":"eventable"},"commandset-16":{"nodeType":"g","children":[{"nodeType":"path","d":"M0,0L364,0 364,242 0,242z","id":"path-17","fill":"none"},{"nodeType":"image","transform":[{"type":"scale","args":[0.6066666841506958,0.60500001907348633]}],"id":"image-16","data-original-image":"01","x":0,"y":0,"opacity":1}],"className":"eventable"},"commandset-17":{"nodeType":"g","children":[{"nodeType":"path","d":"M10.0223388671875,5.01116943359375C10.0223388671875,7.77876189058579 7.77876189058579,10.0223388671875 5.01116943359375,10.0223388671875 2.24357697660171,10.0223388671875 0,7.77876189058579 0,5.01116943359375 0,2.24357697660171 2.24357697660171,0 5.01116943359375,0 7.77876189058579,0 10.0223388671875,2.24357697660171 10.0223388671875,5.01116943359375z","id":"path-18","fill":"#F2F2F2","fill-opacity":1,"stroke-width":2,"stroke":"#000000","stroke-opacity":1,"stroke-linecap":"flat","stroke-linejoin":"round"}],"className":"eventable"},"commandset-18":{"nodeType":"g","children":[{"nodeType":"path","d":"M24.875,12.4375C24.875,19.3065415760205 19.3065415760205,24.875 12.4375,24.875 5.56845842397951,24.875 0,19.3065415760205 0,12.4375 0,5.56845842397951 5.56845842397951,0 12.4375,0 19.3065415760205,0 24.875,5.56845842397951 24.875,12.4375z","id":"path-19","fill":"#F2F2F2","fill-opacity":1,"stroke-width":2,"stroke":"#000000","stroke-opacity":1,"stroke-linecap":"flat","stroke-linejoin":"round"}],"className":"eventable"},"commandset-19":{"nodeType":"g","children":[{"nodeType":"path","d":"M18.142822265625,9.0714111328125C18.142822265625,14.0814131609101 14.0814131609101,18.142822265625 9.0714111328125,18.142822265625 4.06140910471487,18.142822265625 0,14.0814131609101 0,9.0714111328125 0,4.06140910471487 4.06140910471487,0 9.0714111328125,0 14.0814131609101,0 18.142822265625,4.06140910471487 18.142822265625,9.0714111328125z","id":"path-20","fill":"#F2F2F2","fill-opacity":1,"stroke-width":2,"stroke":"#000000","stroke-opacity":1,"stroke-linecap":"flat","stroke-linejoin":"round"}],"className":"eventable"},"commandset-20":{"nodeType":"g","children":[{"nodeType":"path","d":"M0,0L135,0 135,60 0,60z","id":"path-22","fill":"none"},{"nodeType":"image","transform":[{"type":"scale","args":[0.89999997615814209,0.9375]}],"id":"image-21","data-original-image":"01","x":0,"y":0,"opacity":1}],"className":"eventable"},"commandset-21":{"nodeType":"g","children":[{"nodeType":"path","d":"M0,0L604,0 604,172 0,172z","id":"path-23","fill":"none"}],"className":"eventable"},"commandset-22":{"nodeType":"g","children":[{"nodeType":"text","font-family":"Wingdings Charset1_ 5mhC2892A93","font-size":"29px","fill":"#262626","fill-opacity":1,"children":[{"nodeType":"tspan","x":"8 21","y":161,"children":["§"]}]},{"nodeType":"text","font-family":"Open Sans Charset1_ 6WV85374840","font-size":"29px","fill":"#262626","fill-opacity":1,"children":[{"nodeType":"tspan","x":"21 52","y":161,"children":["\\t"]}]},{"nodeType":"text","font-family":"Articulate Charset1_ 5bF9B03E56","font-size":"29px","fill":"#262626","fill-opacity":1,"children":[{"nodeType":"tspan","x":"52 75 86 104 120 131 139 147 165 181 197 208 223","y":161,"children":["Other ideas?"]}]}]},"commandset-23":{"nodeType":"g","children":[{"nodeType":"text","font-family":"Wingdings Charset1_ 5mhC2892A93","font-size":"29px","fill":"#262626","fill-opacity":1,"children":[{"nodeType":"tspan","x":"8 21","y":118,"children":["§"]}]},{"nodeType":"text","font-family":"Open Sans Charset1_ 6WV85374840","font-size":"29px","fill":"#262626","fill-opacity":1,"children":[{"nodeType":"tspan","x":"21 52","y":118,"children":["\\t"]}]},{"nodeType":"text","font-family":"Articulate Charset1_ 5bF9B03E56","font-size":"29px","fill":"#262626","fill-opacity":1,"children":[{"nodeType":"tspan","x":"52 81 99 115 126 134 152 170 178 202 218 226 244 260 276 294 302 313 331 339 357 375 390","y":118,"children":["What do we need to do?"]}]}]},"commandset-24":{"nodeType":"g","children":[{"nodeType":"text","font-family":"Wingdings Charset1_ 5mhC2892A93","font-size":"29px","fill":"#262626","fill-opacity":1,"children":[{"nodeType":"tspan","x":"8 21","y":75,"children":["§"]}]},{"nodeType":"text","font-family":"Open Sans Charset1_ 6WV85374840","font-size":"29px","fill":"#262626","fill-opacity":1,"children":[{"nodeType":"tspan","x":"21 52","y":75,"children":["\\t"]}]},{"nodeType":"text","font-family":"Articulate Charset1_ 5bF9B03E56","font-size":"29px","fill":"#262626","fill-opacity":1,"children":[{"nodeType":"tspan","x":"52 81 99 115 126 134 152 168 183 199 207 231 247 255 273 291 309 325 340","y":75,"children":["What have we done?"]}]}]},"commandset-25":{"nodeType":"g","children":[{"nodeType":"text","font-family":"Wingdings Charset1_ 5mhC2892A93","font-size":"29px","fill":"#262626","fill-opacity":1,"children":[{"nodeType":"tspan","x":"8 21","y":32,"children":["§"]}]},{"nodeType":"text","font-family":"Open Sans Charset1_ 6WV85374840","font-size":"29px","fill":"#262626","fill-opacity":1,"children":[{"nodeType":"tspan","x":"21 52","y":32,"children":["\\t"]}]},{"nodeType":"text","font-family":"Articulate Charset1_ 5bF9B03E56","font-size":"29px","fill":"#262626","fill-opacity":1,"children":[{"nodeType":"tspan","x":"52 81 99 115 126 134 142 153 161 179 197 205 223 241 249 267 285 293 301 311 327 337 353 361 372 388 406 417 433 451 464 480 491 501 516","y":32,"children":["What is going on  (1-2 sentences)?"]}]}]},"commandset-26":{"nodeType":"g","children":[{"nodeType":"defs","children":[{"nodeType":"filter","id":"filter-25","children":[{"nodeType":"feFlood","result":"floodOut","flood-color":"#000000","flood-opacity":0.29},{"nodeType":"feGaussianBlur","result":"gaussOut","in":"SourceAlpha","stdDeviation":[1.75,1.75]},{"nodeType":"feComposite","in":"floodOut","in2":"gaussOut","operator":"in"}],"filterUnits":"userSpaceOnUse","x":-11.25,"y":-11.25,"width":536.5,"height":100.5}]},{"nodeType":"use","transform":[{"type":"translate","args":[0,0]},{"type":"scale","args":[1,1]}],"xlink:href":"#pathwrap-24","filter":"url(#filter-25)","data-angle":45,"data-distance":4,"data-height":78,"data-scale":1,"data-adornment-type":"drop-shadow","data-width":514},{"nodeType":"g","id":"pathwrap-24","children":[{"nodeType":"g","id":"shape-26","children":[{"nodeType":"path","d":"M0,0L512,0 512,76 0,76z","id":"path-26","fill":"#C0504D","fill-opacity":1,"stroke-width":2,"stroke":"#C00000","stroke-opacity":1,"stroke-linecap":"flat","stroke-linejoin":"round"}]},{"nodeType":"g","id":"shape-27","children":[{"nodeType":"use","transform":[{"type":"rotate","args":[0]}],"id":"text-27","data-reference-type":"text","data-reference-id":"01","data-shadow":false,"data-rotation":0,"x":0,"y":0}],"className":"uneventable"}]}],"className":"eventable"},"commandset-27":{"nodeType":"g","children":[{"nodeType":"text","font-family":"CorbelBold Charset1Bold3B102865","font-size":"27px","fill":"#FFFFFF","fill-opacity":1,"children":[{"nodeType":"tspan","x":"14 32 47 61 67 77 91 105 128 134 157 171 194 209 223 232 238 250 264 279 285 299 314 329 335 346 361 376 391 398 413 419 433 444 458 464 473 488 497 503","y":31,"children":["Any team member can and should ask or "]}]},{"nodeType":"text","font-family":"CorbelBold Charset1Bold3B102865","font-size":"27px","fill":"#FFFFFF","fill-opacity":1,"children":[{"nodeType":"tspan","x":"19 33 48 54 69 84 99 113 123 137 152 158 181 195 210 220 234 241 247 270 285 300 314 321 327 347 362 376 391 397 412 426 440 455 469 484 492","y":64,"children":["an updated mental model when needed."]}]}]},"commandset-28":{"nodeType":"g","children":[{"nodeType":"g","id":"shape-28","children":[{"nodeType":"path","d":"M0,0L180,0 180,67 0,67z","id":"path-28","fill":"none"}]},{"nodeType":"g","id":"shape-29","children":[{"nodeType":"use","transform":[{"type":"rotate","args":[0]}],"id":"text-29","data-reference-type":"text","data-reference-id":"01","data-shadow":false,"data-rotation":0,"x":0,"y":0}],"className":"uneventable"}],"className":"eventable"},"commandset-29":{"nodeType":"g","children":[{"nodeType":"text","font-family":"Open SansBold CharsBoldB5B3B88A","font-size":"43px","fill":"#FFFFFF","fill-opacity":1,"children":[{"nodeType":"tspan","x":"8 35 61 74 87 114 142 161 172","y":50,"children":["Callout "]}]}]},"commandset-30":{"nodeType":"g","children":[{"nodeType":"path","d":"M0,0L401,0 401,393 0,393z","id":"path-30","fill":"none"}],"className":"eventable"},"commandset-31":{"nodeType":"g","children":[{"nodeType":"text","font-family":"Wingdings Charset1_ 5mhC2892A93","font-size":"24px","fill":"#262626","fill-opacity":1,"children":[{"nodeType":"tspan","x":"8 19","y":200,"children":["§"]}]},{"nodeType":"text","font-family":"Open Sans Charset1_ 6WV85374840","font-size":"24px","fill":"#262626","fill-opacity":1,"children":[{"nodeType":"tspan","x":"19 48","y":200,"children":["\\t"]}]},{"nodeType":"text","font-family":"Articulate Charset1_ 5bF9B03E56","font-size":"27px","fill":"#262626","fill-opacity":1,"children":[{"nodeType":"tspan","x":"48 67 82 90 106 117 125 141 152 168 183 194 205 213 229 245 253 264 280 295 303 314 329 344 368 376","y":200,"children":["Helps others on the team "]}]},{"nodeType":"text","font-family":"Articulate Charset1_ 5bF9B03E56","font-size":"27px","fill":"#262626","fill-opacity":1,"children":[{"nodeType":"tspan","x":"48 72 87 95 111 122 137 145 161 169 180 188 199 215 230 241 249 265 281 296 304 312","y":235,"children":["maintain situational "]}]},{"nodeType":"text","font-family":"Articulate Charset1_ 5bF9B03E56","font-size":"27px","fill":"#262626","fill-opacity":1,"children":[{"nodeType":"tspan","x":"48 63 85 100 111 126 142 157 168 179 187 202 218 234 242 253 269 284 292 303 318 342 357 365","y":270,"children":["awareness and the same "]}]},{"nodeType":"text","font-family":"Articulate Charset1_ 5bF9B03E56","font-size":"27px","fill":"#262626","fill-opacity":1,"children":[{"nodeType":"tspan","x":"48 59 75 90 101 116 132 140 164 179 195 206 221 229 237 261 277 293 308 316 324 340 351 359","y":305,"children":["shared mental model of "]}]},{"nodeType":"text","font-family":"Articulate Charset1_ 5bF9B03E56","font-size":"27px","fill":"#262626","fill-opacity":1,"children":[{"nodeType":"tspan","x":"48 59 75 90 98 113 126 141 157 168 176","y":340,"children":["the event."]}]}]},"commandset-32":{"nodeType":"g","children":[{"nodeType":"text","font-family":"Wingdings Charset1_ 5mhC2892A93","font-size":"24px","fill":"#262626","fill-opacity":1,"children":[{"nodeType":"tspan","x":"8 19","y":147,"children":["§"]}]},{"nodeType":"text","font-family":"Open Sans Charset1_ 6WV85374840","font-size":"24px","fill":"#262626","fill-opacity":1,"children":[{"nodeType":"tspan","x":"19 48","y":147,"children":["\\t"]}]},{"nodeType":"text","font-family":"Articulate Charset1_ 5bF9B03E56","font-size":"27px","fill":"#262626","fill-opacity":1,"children":[{"nodeType":"tspan","x":"48 61 77 92 107 122 130 142 150 165 180 191 199 212 220 235 251 267 275 283 299 315 331 339 352 360 368","y":147,"children":["Speak clearly and loudly. "]}]}]},"commandset-33":{"nodeType":"g","children":[{"nodeType":"text","font-family":"Wingdings Charset1_ 5mhC2892A93","font-size":"24px","fill":"#151C77","fill-opacity":1,"children":[{"nodeType":"tspan","x":"8 19","y":30,"children":["§"]}]},{"nodeType":"text","font-family":"Open Sans Charset1_ 6WV85374840","font-size":"24px","fill":"#151C77","fill-opacity":1,"children":[{"nodeType":"tspan","x":"19 48","y":30,"children":["\\t"]}]},{"nodeType":"text","font-family":"Articulate Charset1_ 5bF9B03E56","font-size":"27px","fill":"#262626","fill-opacity":1,"children":[{"nodeType":"tspan","x":"48 63 78 93 117 125 149 164 188 204 219 230 238 253 261 276 287 298 309 317 328 344 359 367","y":30,"children":["Team member alerts the "]}]},{"nodeType":"text","font-family":"Articulate Charset1_ 5bF9B03E56","font-size":"27px","fill":"#262626","fill-opacity":1,"children":[{"nodeType":"tspan","x":"48 59 74 89 113 121 143 159 174 190 198 213 221 229 245 256 272 284 299 315 331 342 357 365 373","y":62,"children":["team when a  procedural "]}]},{"nodeType":"text","font-family":"Articulate Charset1_ 5bF9B03E56","font-size":"27px","fill":"#262626","fill-opacity":1,"children":[{"nodeType":"tspan","x":"48 59 70 85 101 109 117 128 136 148 164 188 204 212 227 238 253 269 277","y":94,"children":["step is completed."]}]}]},"commandset-34":{"nodeType":"g","children":[{"nodeType":"path","d":"M413.695831,0C417.009552,-6E-06 419.695831,2.686281 419.695831,5.999998 419.695831,5.999999 419.695831,6 419.695831,6.000001L419.695831,6.000001L419.695831,208.054733C419.695831,211.368454 417.009552,214.054733 413.695862,214.054733L413.695862,214.054733L208.641113,214.054749 165.695862,256 165.695862,214.054749 6.000002,214.054733C2.686294,214.054749 2E-06,211.368454 0,208.054749L0,208.054749L0,6.000003C-2E-06,2.686296 2.686286,3E-06 5.999994,0z","id":"path-31","fill":"#FCD4B6","fill-opacity":1,"stroke-width":1,"stroke":"#000000","stroke-opacity":1,"stroke-linecap":"flat","stroke-linejoin":"miter"}],"className":"eventable"},"commandset-35":{"nodeType":"g","children":[{"nodeType":"g","id":"shape-32","children":[{"nodeType":"path","d":"M0,0L368,0 368,179 0,179z","id":"path-32","fill":"#FCD4B6","fill-opacity":1}]},{"nodeType":"g","id":"shape-33","children":[{"nodeType":"use","transform":[{"type":"rotate","args":[0]}],"id":"text-33","data-reference-type":"text","data-reference-id":"01","data-shadow":false,"data-rotation":0,"x":0,"y":0}],"className":"uneventable"}],"className":"eventable"},"commandset-36":{"nodeType":"g","children":[{"nodeType":"text","font-family":"Open SansBoldItalItalic5A5BB899","font-size":"32px","fill":"#000000","fill-opacity":1,"children":[{"nodeType":"tspan","x":"8 18 37 45 55 70 78 88 107 116","y":38,"children":["IV is in!"]}]},{"nodeType":"text","font-family":"Open SansBoldItalItalic5A5BB899","font-size":"32px","fill":"#000000","fill-opacity":1,"children":[{"nodeType":"tspan","x":"8 25 44 54 73 91 110 129 142 152 171 189 197 222 241 256 264 281 291 307 325 344 353","y":102,"children":["Epinephrine was given."]}]},{"nodeType":"text","font-family":"Open SansBoldItalItalic5A5BB899","font-size":"32px","fill":"#000000","fill-opacity":1,"children":[{"nodeType":"tspan","x":"8 18 26 41 60 79 98 117 130 138 155 173 186 194 207 226 236 251 259 269 288 297","y":166,"children":["I cannot get this IV."]}]}]},"commandset-37":{"nodeType":"g","children":[{"nodeType":"g","id":"shape-34","children":[{"nodeType":"path","d":"M0,0L625,0 625,67 0,67z","id":"path-34","fill":"none"}]},{"nodeType":"g","id":"shape-35","children":[{"nodeType":"use","transform":[{"type":"rotate","args":[0]}],"id":"text-35","data-reference-type":"text","data-reference-id":"01","data-shadow":false,"data-rotation":0,"x":0,"y":0}],"className":"uneventable"}],"className":"eventable"},"commandset-38":{"nodeType":"g","children":[{"nodeType":"text","font-family":"Open SansBold CharsBoldB5B3B88A","font-size":"43px","fill":"#FFFFFF","fill-opacity":1,"children":[{"nodeType":"tspan","x":"8 35 48 75 96 121 148 159 183 210 237 264 275 302 329 371 413 441 469 482 504 530 549 562 589 617","y":50,"children":["Closed Loop Communication"]}]}]},"commandset-39":{"nodeType":"g","children":[{"nodeType":"path","d":"M623.999939,3E-06C641.127625,-2.7E-05 655.01239,13.884696 655.01239,31.012442 655.01239,31.012447 655.01239,31.012453 655.01239,31.012459L655.01239,31.012459L655.01239,462.737518C655.01239,479.865234 641.127686,493.749969 624,493.749969L624,493.749969L31.012463,493.749969C13.884761,493.75 1E-05,479.865234 1E-06,462.737549L1E-06,462.737549L-1E-06,31.01247C-1.2E-05,13.88477 13.884719,1.6E-05 31.012419,-2E-06z","id":"path-36","fill":"#FFFFFF","fill-opacity":1,"stroke-width":3,"stroke":"#376092","stroke-opacity":1,"stroke-linecap":"flat","stroke-linejoin":"round"}],"className":"eventable"},"commandset-40":{"nodeType":"g","children":[{"nodeType":"path","d":"M0,0L189,0 189,142 0,142z","id":"path-38","fill":"none"},{"nodeType":"image","transform":[{"type":"scale","args":[0.62999999523162842,0.63111108541488647]}],"id":"image-37","data-original-image":"01","x":0,"y":0,"opacity":1}],"className":"eventable"},"commandset-41":{"nodeType":"g","children":[{"nodeType":"g","id":"shape-39","children":[{"nodeType":"path","d":"M0,0L167,0 167,106 0,106z","id":"path-39","fill":"none"}]},{"nodeType":"g","id":"shape-40","children":[{"nodeType":"use","transform":[{"type":"rotate","args":[0]}],"id":"text-40","data-reference-type":"text","data-reference-id":"01","data-shadow":false,"data-rotation":0,"x":0,"y":0}],"className":"uneventable"}],"className":"eventable"},"commandset-42":{"nodeType":"g","children":[{"nodeType":"text","font-family":"Open SansBold CharsBoldB5B3B88A","font-size":"23px","fill":"#C00000","fill-opacity":1,"children":[{"nodeType":"tspan","x":"43 56 70 85 100 114 124 130","y":30,"children":["Sender "]}]},{"nodeType":"text","font-family":"Open SansBold CharsBoldB5B3B88A","font-size":"23px","fill":"#C00000","fill-opacity":1,"children":[{"nodeType":"tspan","x":"36 43 58 65 75 82 96 106 120 131 137","y":62,"children":["initiates "]}]},{"nodeType":"text","font-family":"Open SansBold CharsBoldB5B3B88A","font-size":"23px","fill":"#C00000","fill-opacity":1,"children":[{"nodeType":"tspan","x":"33 56 70 81 92 106 119 133","y":94,"children":["message"]}]}]},"commandset-43":{"nodeType":"g","children":[{"nodeType":"path","d":"M0,0L173,0 173,224 0,224z","id":"path-42","fill":"none"},{"nodeType":"image","transform":[{"type":"scale","args":[0.70040488243103027,0.702194333076477]}],"id":"image-41","data-original-image":"01","x":0,"y":0,"opacity":1}],"className":"eventable"},"commandset-44":{"nodeType":"g","children":[{"nodeType":"g","id":"shape-43","children":[{"nodeType":"path","d":"M0,0L226,0 226,122 0,122z","id":"path-43","fill":"none"}]},{"nodeType":"g","id":"shape-44","children":[{"nodeType":"use","transform":[{"type":"rotate","args":[0]}],"id":"text-44","data-reference-type":"text","data-reference-id":"01","data-shadow":false,"data-rotation":0,"x":0,"y":0}],"className":"uneventable"}],"className":"eventable"},"commandset-45":{"nodeType":"g","children":[{"nodeType":"text","font-family":"Open SansBold CharsBoldB5B3B88A","font-size":"21px","fill":"#C00000","fill-opacity":1,"children":[{"nodeType":"tspan","x":"26 40 52 63 75 81 93 105 115 120 133 144 155 167 180 189 199 204","y":27,"children":["Receiver accepts "]}]},{"nodeType":"text","font-family":"Open SansBold CharsBoldB5B3B88A","font-size":"21px","fill":"#C00000","fill-opacity":1,"children":[{"nodeType":"tspan","x":"65 86 98 108 118 131 143 155 161","y":55,"children":["message,"]}]},{"nodeType":"text","font-family":"Open SansBold CharsBoldB5B3B88A","font-size":"21px","fill":"#C00000","fill-opacity":1,"children":[{"nodeType":"tspan","x":"18 31 41 54 66 72 85 97 107 112 120 132 144 157 170 183 194 207 212","y":83,"children":["provides eedback "]}]},{"nodeType":"text","font-family":"Open SansBold CharsBoldB5B3B88A","font-size":"21px","fill":"#C00000","fill-opacity":1,"children":[{"nodeType":"tspan","x":"49 55 69 77 90 100 121 134 143 149 162 176","y":111,"children":["inormation"]}]}]},"commandset-46":{"nodeType":"g","children":[{"nodeType":"path","d":"M0,0L225,0 225,104 0,104z","id":"path-46","fill":"none"},{"nodeType":"image","transform":[{"type":"scale","args":[0.67567569017410278,0.67532467842102051]}],"id":"image-45","data-original-image":"01","x":0,"y":0,"opacity":1}],"className":"eventable"},"commandset-47":{"nodeType":"g","children":[{"nodeType":"g","id":"shape-47","children":[{"nodeType":"path","d":"M0,0L248,0 248,94 0,94z","id":"path-47","fill":"none"}]},{"nodeType":"g","id":"shape-48","children":[{"nodeType":"use","transform":[{"type":"rotate","args":[0]}],"id":"text-48","data-reference-type":"text","data-reference-id":"01","data-shadow":false,"data-rotation":0,"x":0,"y":0}],"className":"uneventable"}],"className":"eventable"},"commandset-48":{"nodeType":"g","children":[{"nodeType":"text","font-family":"Open SansBold CharsBoldB5B3B88A","font-size":"21px","fill":"#C00000","fill-opacity":1,"children":[{"nodeType":"tspan","x":"46 58 70 84 97 109 119 124 136 148 158 164 179 191 201 206","y":27,"children":["Sender veries "]}]},{"nodeType":"text","font-family":"Open SansBold CharsBoldB5B3B88A","font-size":"21px","fill":"#C00000","fill-opacity":1,"children":[{"nodeType":"tspan","x":"56 77 89 99 109 122 134 146 151 169 182 192 197","y":55,"children":["message was "]}]},{"nodeType":"text","font-family":"Open SansBold CharsBoldB5B3B88A","font-size":"21px","fill":"#C00000","fill-opacity":1,"children":[{"nodeType":"tspan","x":"80 90 102 113 119 131 143 155 168","y":83,"children":["recieved"]}]}]},"commandset-49":{"nodeType":"g","children":[{"nodeType":"path","d":"M0,0L242,0 242,237 0,237z","id":"path-50","fill":"none"},{"nodeType":"image","transform":[{"type":"scale","args":[0.68361580371856689,0.68497109413146973]}],"id":"image-49","data-original-image":"01","x":0,"y":0,"opacity":1}],"className":"eventable"},"commandset-50":{"nodeType":"g","children":[{"nodeType":"g","id":"shape-51","children":[{"nodeType":"path","d":"M0,0L281,0 281,67 0,67z","id":"path-51","fill":"none"}]},{"nodeType":"g","id":"shape-52","children":[{"nodeType":"use","transform":[{"type":"rotate","args":[0]}],"id":"text-52","data-reference-type":"text","data-reference-id":"01","data-shadow":false,"data-rotation":0,"x":0,"y":0}],"className":"uneventable"}],"className":"eventable"},"commandset-51":{"nodeType":"g","children":[{"nodeType":"text","font-family":"Open SansBold CharsBoldB5B3B88A","font-size":"43px","fill":"#FFFFFF","fill-opacity":1,"children":[{"nodeType":"tspan","x":"8 36 61 88 113 139 158 169 198 224 246 273","y":50,"children":["Repeat Back"]}]}]},"commandset-52":{"nodeType":"g","children":[{"nodeType":"path","d":"M0,0L882,0 882,341 0,341z","id":"path-53","fill":"none"}],"className":"eventable"},"commandset-53":{"nodeType":"g","children":[{"nodeType":"text","font-family":"Wingdings Charset1_ 5mhC2892A93","font-size":"24px","fill":"#000000","fill-opacity":1,"children":[{"nodeType":"tspan","x":"8 19","y":302,"children":["§"]}]},{"nodeType":"text","font-family":"Open Sans Charset1_ 6WV85374840","font-size":"24px","fill":"#000000","fill-opacity":1,"children":[{"nodeType":"tspan","x":"19 48","y":302,"children":["\\t"]}]},{"nodeType":"text","font-family":"Articulate Charset1_ 5bF9B03E56","font-size":"24px","fill":"#000000","fill-opacity":1,"children":[{"nodeType":"tspan","x":"48 60 73 88 103 116 125 132 145 156 169 184 199 219 226 239 254 269 282 291 298 307 322 335 342 355 366 377 392 401 414 425 437 444 459 468 475 484 499 512 519 528 541 556 569 582 591 598 613 626 637 650 657 664 671 680 687 702 717 726 733 744 759 768 777 790 801 810 817 824","y":302,"children":["Sender acknowledges the accuracy of the repeat back. If not correct, "]}]},{"nodeType":"text","font-family":"Articulate Charset1_ 5bF9B03E56","font-size":"24px","fill":"#000000","fill-opacity":1,"children":[{"nodeType":"tspan","x":"48 57 70 85 98 111 120 129 136 143 150 161 168 181 190 197 206 213 226 235 242 251 266 279 286 297 312 333 354 369 384 391 402 415 424 431 446 461 468","y":331,"children":["repeats / clarifies the communication."]}]}]},"commandset-54":{"nodeType":"g","children":[{"nodeType":"text","font-family":"Wingdings Charset1_ 5mhC2892A93","font-size":"24px","fill":"#000000","fill-opacity":1,"children":[{"nodeType":"tspan","x":"8 19","y":266,"children":["§"]}]},{"nodeType":"text","font-family":"Open Sans Charset1_ 6WV85374840","font-size":"24px","fill":"#000000","fill-opacity":1,"children":[{"nodeType":"tspan","x":"19 48","y":266,"children":["\\t"]}]},{"nodeType":"text","font-family":"Articulate Charset1_ 5bF9B03E56","font-size":"24px","fill":"#000000","fill-opacity":1,"children":[{"nodeType":"tspan","x":"48 63 76 87 100 107 119 132 141 148 157 170 185 198 211 220 229 236 251 264 275 288 295 304 319 332 339 354 363 378 391 400 407 414 423 436 451 466 479 488 497 504 511 526 535 542 549 564 573 588 597 618 631 640 647 662 677 684 693 708 715 724 739 752 759 768 781 796 811 824 833 840","y":266,"children":["Receiver repeats back the order, request, or information to the sender."]}]}]},"commandset-55":{"nodeType":"g","children":[{"nodeType":"text","font-family":"Wingdings Charset1_ 5mhC2892A93","font-size":"24px","fill":"#000000","fill-opacity":1,"children":[{"nodeType":"tspan","x":"8 19","y":230,"children":["§"]}]},{"nodeType":"text","font-family":"Open Sans Charset1_ 6WV85374840","font-size":"24px","fill":"#000000","fill-opacity":1,"children":[{"nodeType":"tspan","x":"19 48","y":230,"children":["\\t"]}]},{"nodeType":"text","font-family":"Articulate Charset1_ 5bF9B03E56","font-size":"24px","fill":"#000000","fill-opacity":1,"children":[{"nodeType":"tspan","x":"48 60 73 88 103 116 125 132 143 158 179 200 215 230 237 248 261 270 283 292 299 312 327 334 349 358 373 386 395 402 409 418 431 446 461 474 483 492 499 506 521 530 537 544 559 568 583 592 613 626 635 642 657 672 679 688 703 710 723 730 739 752 763 776 783 795 808 817 824","y":230,"children":["Sender communicates an order, request, or information to a receiver."]}]}]},"commandset-56":{"nodeType":"g","children":[{"nodeType":"text","font-family":"ArticulateBold CharBoldF6ADAFED","font-size":"24px","fill":"#000000","fill-opacity":1,"children":[{"nodeType":"tspan","x":"8 21 30 43 58 69 76 85 100 109 116 131 144 159 172 185 194 201 216 229 240 253 260","y":172,"children":["Steps for Repeat Back:"]}]},{"nodeType":"path","d":"M8,174L253,174 253,175 8,175z","id":"path-54","fill":"#000000","fill-opacity":1},{"nodeType":"path","d":"M253,174L260,174 260,175 253,175z","id":"path-55","fill":"#000000","fill-opacity":1}]},"commandset-57":{"nodeType":"g","children":[{"nodeType":"text","font-family":"ArticulateBold CharBoldF6ADAFED","font-size":"24px","fill":"#000000","fill-opacity":1,"children":[{"nodeType":"tspan","x":"8 23 36 51 64 77 86 93 108 121 132 145 156 163 176 191 202 217 226 239 246 255 270 283 290 303 318 327 342 355 370 379 386 397 404 413 426 433 448 457 464 471 486 495 510 519 540 553 562 569 584 599 606 617 632 653 674 689 704 711 722 735 744 757 772 779 786 801 816 825 832","y":27,"children":["Repeat Backs ensure the authenticity of information communicated, but "]}]},{"nodeType":"text","font-family":"ArticulateBold CharBoldF6ADAFED","font-size":"24px","fill":"#000000","fill-opacity":1,"children":[{"nodeType":"tspan","x":"8 17 32 45 58 65 80 95 102 117 132 141 148 161 176 187 202 211 224 231 246 261 276 289 298 309 318 331 346 361 368 383 398 405 420 429 436 445 460 473 480 487 502 511 526 535 556 569 578 585 600 615 622 629 646 657 670 677 692 705 720 733 746 755 762 777 790 801 814 825 832 839 854 861","y":56,"children":["they do not ensure understanding of the information. Use Repeat Backs in "]}]},{"nodeType":"text","font-family":"ArticulateBold CharBoldF6ADAFED","font-size":"24px","fill":"#000000","fill-opacity":1,"children":[{"nodeType":"tspan","x":"8 21 42 55 64 79 92 107 118 131 138 149 156 165 180 193 202 209 224 239 250 257 264 275 290 301 316 323 336 347 354 369 384 393 400 415 430 437 448 463 472 487 500 509 522 529 550 565 578 587 600 607 622 631 646 659 666 681 694 703 714 721 732 745 760 775 790 799 806","y":85,"children":["emergency situations, such as during surgery where providers cannot "]}]},{"nodeType":"text","font-family":"ArticulateBold CharBoldF6ADAFED","font-size":"24px","fill":"#000000","fill-opacity":1,"children":[{"nodeType":"tspan","x":"8 21 28 49 62 75 86 93 114 123 130 139 152 159 174 189 210 225 232 245 260 275 282 291 304 317 332 339 354 367 378 391 398 405 420 429 444 453 474 487 496 503 518 533 540","y":114,"children":["always write down and read back information."]}]}]},"commandset-58":{"nodeType":"g","children":[{"nodeType":"defs","children":[{"nodeType":"filter","id":"filter-57","children":[{"nodeType":"feFlood","result":"floodOut","flood-color":"#000000","flood-opacity":0.29},{"nodeType":"feGaussianBlur","result":"gaussOut","in":"SourceAlpha","stdDeviation":[1.75,1.75]},{"nodeType":"feComposite","in":"floodOut","in2":"gaussOut","operator":"in"}],"filterUnits":"userSpaceOnUse","x":-11.25,"y":-11.25,"width":877.5,"height":110.5}]},{"nodeType":"use","transform":[{"type":"translate","args":[0,0]},{"type":"scale","args":[1,1]}],"xlink:href":"#pathwrap-56","filter":"url(#filter-57)","data-angle":45,"data-distance":4,"data-height":88,"data-scale":1,"data-adornment-type":"drop-shadow","data-width":855},{"nodeType":"g","id":"pathwrap-56","children":[{"nodeType":"g","id":"shape-58","children":[{"nodeType":"path","d":"M0,0L853,0 853,86 0,86z","id":"path-58","fill":"#C0504D","fill-opacity":1,"stroke-width":2,"stroke":"#C00000","stroke-opacity":1,"stroke-linecap":"flat","stroke-linejoin":"round"}]},{"nodeType":"g","id":"shape-59","children":[{"nodeType":"use","transform":[{"type":"rotate","args":[0]}],"id":"text-59","data-reference-type":"text","data-reference-id":"01","data-shadow":false,"data-rotation":0,"x":0,"y":0}],"className":"uneventable"}]}],"className":"eventable"},"commandset-59":{"nodeType":"g","children":[{"nodeType":"text","font-family":"CorbelBold Charset1Bold3B102865","font-size":"21px","fill":"#FFFFFF","fill-opacity":1,"children":[{"nodeType":"tspan","x":"70 82 93 104 122 134 139 150 156 160 174 185 192 197 209 221 225 236 240 249 261 273 284 291 295 309 316 322 326 337 342 347 358 362 375 387 396 405 409 418 429 440 449 456 460 470 484 489 499 510 514 525 531 543 555 559 577 582 587 592 597 609 616 627 645 654 658 670 677 681 693 704 711 720 731 743 747 753 766 772 782","y":24,"children":["Example: During a code, Dr. Lily Ross says, “Give 0.68 milligrams o narcan IV.”"]}]},{"nodeType":"text","font-family":"CorbelBold Charset1Bold3B102865","font-size":"21px","fill":"#FFFFFF","fill-opacity":1,"children":[{"nodeType":"tspan","x":"77 89 101 112 116 128 139 146 155 166 173 177 191 203 215 222 233 249 256 260 269 280 291 300 304 314 322 334 345 353 357 362 371 375 385 396 403 415 419 431 443 448 460 468 472 481 486 497 501 512 517 529 541 549 553 571 576 581 586 591 603 610 621 639 648 652 664 671 675 687 698 705 714 725 737 741 747 760 766 776","y":50,"children":["The nurse, Andrew, says “that is zero point six eight milligrams o narcan IV.”"]}]},{"nodeType":"text","font-family":"CorbelBold Charset1Bold3B102865","font-size":"21px","fill":"#FFFFFF","fill-opacity":1,"children":[{"nodeType":"tspan","x":"120 135 147 156 167 171 185 192 198 202 215 227 236 245 249 258 269 280 289 293 303 314 325 334 341 351 355 369 381 393 400 411 427 431 442 454 466 482 491 495 503 515 519 531 538 550 559 570 581 593 597 613 618 626 638 642 650 662 673 677 689 696 708 719 726 732","y":76,"children":["Once Dr. Ross says “yes,” Andrew knows to proceed with the order."]}]}]},"commandset-60":{"nodeType":"g","children":[{"nodeType":"g","id":"shape-60","children":[{"nodeType":"path","d":"M0,0L448,0 448,67 0,67z","id":"path-60","fill":"none"}]},{"nodeType":"g","id":"shape-61","children":[{"nodeType":"use","transform":[{"type":"rotate","args":[0]}],"id":"text-61","data-reference-type":"text","data-reference-id":"01","data-shadow":false,"data-rotation":0,"x":0,"y":0}],"className":"uneventable"}],"className":"eventable"},"commandset-61":{"nodeType":"g","children":[{"nodeType":"text","font-family":"Open SansBold CharsBoldB5B3B88A","font-size":"43px","fill":"#FFFFFF","fill-opacity":1,"children":[{"nodeType":"tspan","x":"8 35 48 74 94 107 124 148 161 189 213 224 258 286 311 332 351 364 391 419 440","y":50,"children":["Clariying Questions"]}]}]},"commandset-62":{"nodeType":"g","children":[{"nodeType":"path","d":"M0,0L561,0 561,454 0,454z","id":"path-62","fill":"none"}],"className":"eventable"},"commandset-63":{"nodeType":"g","children":[{"nodeType":"text","font-family":"Segoe UI Charset1_ 6J44A7E7856A","font-size":"25px","fill":"#000000","fill-opacity":1,"children":[{"nodeType":"tspan","x":"42 52","y":444,"children":["•"]}]},{"nodeType":"text","font-family":"Open Sans Charset1_ 6WV85374840","font-size":"25px","fill":"#000000","fill-opacity":1,"children":[{"nodeType":"tspan","x":"52 82","y":444,"children":["\\t"]}]},{"nodeType":"text","font-family":"Articulate Charset1_ 5bF9B03E56","font-size":"25px","fill":"#000000","fill-opacity":1,"children":[{"nodeType":"tspan","x":"82 100 115 122 136 158 173 180 195 210 225 240 250 257 267 277 291 301 315 337 351 366 376 383 390 400 407 429 443 458 472 479","y":444,"children":["An ambiguous statement is made."]}]}]},"commandset-64":{"nodeType":"g","children":[{"nodeType":"text","font-family":"Segoe UI Charset1_ 6J44A7E7856A","font-size":"25px","fill":"#000000","fill-opacity":1,"children":[{"nodeType":"tspan","x":"42 52","y":406,"children":["•"]}]},{"nodeType":"text","font-family":"Open Sans Charset1_ 6WV85374840","font-size":"25px","fill":"#000000","fill-opacity":1,"children":[{"nodeType":"tspan","x":"52 82","y":406,"children":["\\t"]}]},{"nodeType":"text","font-family":"Articulate Charset1_ 5bF9B03E56","font-size":"25px","fill":"#000000","fill-opacity":1,"children":[{"nodeType":"tspan","x":"82 94 108 123 138 152 162 169 184 206 213 223 233 240 254 261 271 285 300 315 322 332 346 361 368 383 397 407 421 428 435 442","y":406,"children":["Sender omits a required detail."]}]}]},"commandset-65":{"nodeType":"g","children":[{"nodeType":"text","font-family":"Articulate Charset1_ 5bF9B03E56","font-size":"25px","fill":"#000000","fill-opacity":1,"children":[{"nodeType":"tspan","x":"8 26 36 50 57 68 75 89 99 106 116 128 135 150 165 172 187 202 216 226 236 243 258 273 283 290 311 326 340 355 362","y":368,"children":["Use clarifying questions when:"]}]}]},"commandset-66":{"nodeType":"g","children":[{"nodeType":"text","font-family":"Wingdings Charset1_ 5mhC2892A93","font-size":"25px","fill":"#000000","fill-opacity":1,"children":[{"nodeType":"tspan","x":"8 19","y":262,"children":["§"]}]},{"nodeType":"text","font-family":"Open Sans Charset1_ 6WV85374840","font-size":"25px","fill":"#000000","fill-opacity":1,"children":[{"nodeType":"tspan","x":"19 56","y":262,"children":["\\t"]}]},{"nodeType":"text","font-family":"Articulate Charset1_ 5bF9B03E56","font-size":"25px","fill":"#000000","fill-opacity":1,"children":[{"nodeType":"tspan","x":"56 74 88 102 117 124 134 149 156 167 182 197 207 214 224 246 253 263 278 292 302 309 330 345 359 369 376 397 411 421 428 438 452 459 474 481 496 506 513","y":262,"children":["Need to confirm that what was said or "]}]},{"nodeType":"text","font-family":"Articulate Charset1_ 5bF9B03E56","font-size":"25px","fill":"#000000","fill-opacity":1,"children":[{"nodeType":"tspan","x":"56 71 85 99 109 124 131 138 148 155 176 191 205 215 222 243 257 267 274 281 296 306 320 335 350 364 379 386","y":292,"children":["heard is what was intended."]}]}]},"commandset-67":{"nodeType":"g","children":[{"nodeType":"text","font-family":"Wingdings Charset1_ 5mhC2892A93","font-size":"25px","fill":"#000000","fill-opacity":1,"children":[{"nodeType":"tspan","x":"8 19","y":224,"children":["§"]}]},{"nodeType":"text","font-family":"Open Sans Charset1_ 6WV85374840","font-size":"25px","fill":"#000000","fill-opacity":1,"children":[{"nodeType":"tspan","x":"19 56","y":224,"children":["\\t"]}]},{"nodeType":"text","font-family":"Articulate Charset1_ 5bF9B03E56","font-size":"25px","fill":"#000000","fill-opacity":1,"children":[{"nodeType":"tspan","x":"56 71 78 93 103 117 127 134 141 156 171 186 193 208 223 230 241 256 278 300 315 330 337 348 362 372 379 394 409 416","y":224,"children":["Closes loop on communication."]}]}]},"commandset-68":{"nodeType":"g","children":[{"nodeType":"text","font-family":"Wingdings Charset1_ 5mhC2892A93","font-size":"25px","fill":"#000000","fill-opacity":1,"children":[{"nodeType":"tspan","x":"8 19","y":126,"children":["§"]}]},{"nodeType":"text","font-family":"Open Sans Charset1_ 6WV85374840","font-size":"25px","fill":"#000000","fill-opacity":1,"children":[{"nodeType":"tspan","x":"19 56","y":126,"children":["\\t"]}]},{"nodeType":"text","font-family":"Articulate Charset1_ 5bF9B03E56","font-size":"25px","fill":"#000000","fill-opacity":1,"children":[{"nodeType":"tspan","x":"56 71 78 92 102 109 119 131 138 153 168 175 190 205 219 229 239 246 261 276 286 293 303 318 333 348 355 370 377 392 406 413","y":126,"children":["Clarifying questions should be "]}]},{"nodeType":"text","font-family":"Articulate Charset1_ 5bF9B03E56","font-size":"25px","fill":"#C0504D","fill-opacity":1,"children":[{"nodeType":"tspan","x":"413 428 443 453 467 477 491 506 513 520 535 542","y":126,"children":["phrased in "]}]},{"nodeType":"text","font-family":"Articulate Charset1_ 5bF9B03E56","font-size":"25px","fill":"#C0504D","fill-opacity":1,"children":[{"nodeType":"tspan","x":"56 70 77 92 107 117 124 134 141 153 167 174 195 209 221 228","y":156,"children":["a positive way "]}]},{"nodeType":"text","font-family":"Articulate Charset1_ 5bF9B03E56","font-size":"25px","fill":"#000000","fill-opacity":1,"children":[{"nodeType":"tspan","x":"228 242 257 272 279 286 301 308 330 344 359 374 388 398 405 415 430 444 454 461","y":156,"children":["and in manner that "]}]},{"nodeType":"text","font-family":"Articulate Charset1_ 5bF9B03E56","font-size":"25px","fill":"#000000","fill-opacity":1,"children":[{"nodeType":"tspan","x":"56 63 85 100 110 125 137 151 161 168 183 198 213 227 237 247 257 271 286 301 308 323 338 345","y":186,"children":["improves understanding."]}]}]},"commandset-69":{"nodeType":"g","children":[{"nodeType":"text","font-family":"Wingdings Charset1_ 5mhC2892A93","font-size":"25px","fill":"#000000","fill-opacity":1,"children":[{"nodeType":"tspan","x":"8 19","y":28,"children":["§"]}]},{"nodeType":"text","font-family":"Open Sans Charset1_ 6WV85374840","font-size":"25px","fill":"#000000","fill-opacity":1,"children":[{"nodeType":"tspan","x":"19 56","y":28,"children":["\\t"]}]},{"nodeType":"text","font-family":"Articulate Charset1_ 5bF9B03E56","font-size":"25px","fill":"#000000","fill-opacity":1,"children":[{"nodeType":"tspan","x":"56 74 84 98 105 120 135 142","y":28,"children":["Asking "]}]},{"nodeType":"text","font-family":"Articulate Charset1_ 5bF9B03E56","font-size":"25px","fill":"#C0504D","fill-opacity":1,"children":[{"nodeType":"tspan","x":"142 157 172 186 193 208 218 225 235 256 271 278 289 296 310 320 327 337 349 356 371 386 393 408 423 437 447 457 464 479 494 504 511","y":28,"children":["one or two clarifying questions "]}]},{"nodeType":"text","font-family":"Articulate Charset1_ 5bF9B03E56","font-size":"25px","fill":"#000000","fill-opacity":1,"children":[{"nodeType":"tspan","x":"56 66 80 95 110 121 135 145 152 162 177 191 198 209 224 238 253 264 278 285 300 310 317 339 353 367 374 389 404 411 425 440 447 461 471 481 496 506 513 528 540 547","y":58,"children":["reduces the chance of making an error by "]}]},{"nodeType":"text","font-family":"Articulate Charset1_ 5bF9B03E56","font-size":"25px","fill":"#C0504D","fill-opacity":1,"children":[{"nodeType":"tspan","x":"56 70 77 98 105 115 122 144 158 168 175","y":88,"children":["2 ½ times."]}]}]},"commandset-70":{"nodeType":"g","children":[{"nodeType":"path","d":"M0,0L535,0 535,418 0,418z","id":"path-64","fill":"none"},{"nodeType":"image","transform":[{"type":"scale","args":[0.668749988079071,0.6687999963760376]}],"id":"image-63","data-original-image":"01","x":0,"y":0,"opacity":1}],"className":"eventable"},"commandset-71":{"nodeType":"g","children":[{"nodeType":"path","d":"M0,0L922,0 922,532 0,532z","id":"path-65","fill":"none"}],"className":"eventable"},"commandset-72":{"nodeType":"g","children":[{"nodeType":"text","font-family":"Arial Charset1_ 5uFpJFK9A16A6B0","font-size":"27px","fill":"#1F497D","fill-opacity":1,"children":[{"nodeType":"tspan","x":"42 51","y":414,"children":["•"]}]},{"nodeType":"text","font-family":"Open Sans Charset1_ 6WV85374840","font-size":"27px","fill":"#1F497D","fill-opacity":1,"children":[{"nodeType":"tspan","x":"51 71","y":414,"children":["\\t"]}]},{"nodeType":"text","font-family":"ArticulateItalic Italic0B51C3EC","font-size":"27px","fill":"#1F497D","fill-opacity":1,"children":[{"nodeType":"tspan","x":"71 90 106 114 127 143 159 167 189 204 220 231 239 250 266 281 289 304 315 331 355 363 379 394 405 420 428 439 447 458 469 480 488 503 519 535 543 554 570 585 601 609 620 636 651 659 670 686 698 710 718 734 747 755 767 783 799 807 815 831 846 859","y":414,"children":["Do you want the etomidate first and then the succinylcholine?"]}]}]},"commandset-73":{"nodeType":"g","children":[{"nodeType":"text","font-family":"Articulate Charset1_ 5bF9B03E56","font-size":"27px","fill":"#1F497D","fill-opacity":1,"children":[{"nodeType":"tspan","x":"8 23 32","y":382,"children":["3)"]}]},{"nodeType":"text","font-family":"Open Sans Charset1_ 6WV85374840","font-size":"27px","fill":"#1F497D","fill-opacity":1,"children":[{"nodeType":"tspan","x":"32 46","y":382,"children":["\\t"]}]},{"nodeType":"text","font-family":"Articulate Charset1_ 5bF9B03E56","font-size":"27px","fill":"#1F497D","fill-opacity":1,"children":[{"nodeType":"tspan","x":"46 65 80 96 111 122 137 145 153 169 185 200 211 222 230 246 262 273 281 293 301 316 327 335 346 359 367 382 398 411 422 438 446 462 478 486 497 513 528 539 547 569 584 595 603 614 629 637 653 661 669 684 697 712 736 752 760 775 783","y":382,"children":["General questions clarify anything that was said, example:"]}]}]},"commandset-74":{"nodeType":"g","children":[{"nodeType":"text","font-family":"Arial Charset1_ 5uFpJFK9A16A6B0","font-size":"27px","fill":"#1F497D","fill-opacity":1,"children":[{"nodeType":"tspan","x":"42 51","y":318,"children":["•"]}]},{"nodeType":"text","font-family":"Open Sans Charset1_ 6WV85374840","font-size":"27px","fill":"#1F497D","fill-opacity":1,"children":[{"nodeType":"tspan","x":"51 71","y":318,"children":["\\t"]}]},{"nodeType":"text","font-family":"Articulate Charset1_ 5bF9B03E56","font-size":"27px","fill":"#1F497D","fill-opacity":1,"children":[{"nodeType":"tspan","x":"71 84 99 112 127 143 154 167 175 183 198 209 217 225 241 249 260 275 288 303 319 327 340 355 366 382 390 405 413 421 437 453 464 479 503 514 522","y":318,"children":["Seventy, as in seven zero kilograms."]}]}]},"commandset-75":{"nodeType":"g","children":[{"nodeType":"text","font-family":"Arial Charset1_ 5uFpJFK9A16A6B0","font-size":"27px","fill":"#1F497D","fill-opacity":1,"children":[{"nodeType":"tspan","x":"42 51","y":286,"children":["•"]}]},{"nodeType":"text","font-family":"Open Sans Charset1_ 6WV85374840","font-size":"27px","fill":"#1F497D","fill-opacity":1,"children":[{"nodeType":"tspan","x":"51 71","y":286,"children":["\\t"]}]},{"nodeType":"text","font-family":"Articulate Charset1_ 5bF9B03E56","font-size":"27px","fill":"#1F497D","fill-opacity":1,"children":[{"nodeType":"tspan","x":"71 84 92 103 114 129 144 160 168 176 191 202 210 218 234 242 258 274 289 297 308 316 329 344 352 376 384 392 400 408 424 435 450 474 485 493","y":286,"children":["Fifteen, as in one five milligrams."]}]}]},"commandset-76":{"nodeType":"g","children":[{"nodeType":"text","font-family":"Articulate Charset1_ 5bF9B03E56","font-size":"27px","fill":"#1F497D","fill-opacity":1,"children":[{"nodeType":"tspan","x":"8 23 32","y":254,"children":["2)"]}]},{"nodeType":"text","font-family":"Open Sans Charset1_ 6WV85374840","font-size":"27px","fill":"#1F497D","fill-opacity":1,"children":[{"nodeType":"tspan","x":"32 46","y":254,"children":["\\t"]}]},{"nodeType":"text","font-family":"Articulate Charset1_ 5bF9B03E56","font-size":"27px","fill":"#1F497D","fill-opacity":1,"children":[{"nodeType":"tspan","x":"46 65 81 105 120 131 139 151 159 175 191 206 217 228 236 252 268 279 287 299 307 322 333 341 352 365 373 388 396 412 428 452 468 483 494 502 513 529 544 555 563 585 600 611 619 630 646 662 677 692 708 716 724 739 752 767 791 807 815 830 841 849 857","y":254,"children":["Numeric questions clarify a number that was spoken, examples: "]}]}]},"commandset-77":{"nodeType":"g","children":[{"nodeType":"text","font-family":"Arial Charset1_ 5uFpJFK9A16A6B0","font-size":"27px","fill":"#1F497D","fill-opacity":1,"children":[{"nodeType":"tspan","x":"42 51","y":190,"children":["•"]}]},{"nodeType":"text","font-family":"Open Sans Charset1_ 6WV85374840","font-size":"27px","fill":"#1F497D","fill-opacity":1,"children":[{"nodeType":"tspan","x":"51 71","y":190,"children":["\\t"]}]},{"nodeType":"text","font-family":"Articulate Charset1_ 5bF9B03E56","font-size":"27px","fill":"#1F497D","fill-opacity":1,"children":[{"nodeType":"tspan","x":"71 87 95 110 121 129 137 153 161 177 192 203 218 226","y":190,"children":["B as in Beta."]}]}]},"commandset-78":{"nodeType":"g","children":[{"nodeType":"text","font-family":"Arial Charset1_ 5uFpJFK9A16A6B0","font-size":"27px","fill":"#1F497D","fill-opacity":1,"children":[{"nodeType":"tspan","x":"42 51","y":158,"children":["•"]}]},{"nodeType":"text","font-family":"Open Sans Charset1_ 6WV85374840","font-size":"27px","fill":"#1F497D","fill-opacity":1,"children":[{"nodeType":"tspan","x":"51 71","y":158,"children":["\\t"]}]},{"nodeType":"text","font-family":"Articulate Charset1_ 5bF9B03E56","font-size":"27px","fill":"#1F497D","fill-opacity":1,"children":[{"nodeType":"tspan","x":"71 87 95 110 121 129 137 153 161 177 193 208 219 227 235 250 258","y":158,"children":["C as in Charlie."]}]}]},"commandset-79":{"nodeType":"g","children":[{"nodeType":"text","font-family":"Arial Charset1_ 5uFpJFK9A16A6B0","font-size":"27px","fill":"#1F497D","fill-opacity":1,"children":[{"nodeType":"tspan","x":"42 51","y":126,"children":["•"]}]},{"nodeType":"text","font-family":"Open Sans Charset1_ 6WV85374840","font-size":"27px","fill":"#1F497D","fill-opacity":1,"children":[{"nodeType":"tspan","x":"51 71","y":126,"children":["\\t"]}]},{"nodeType":"text","font-family":"Articulate Charset1_ 5bF9B03E56","font-size":"27px","fill":"#1F497D","fill-opacity":1,"children":[{"nodeType":"tspan","x":"71 90 98 113 124 132 140 156 164 183 199 215 223","y":126,"children":["D as in Dog."]}]}]},"commandset-80":{"nodeType":"g","children":[{"nodeType":"text","font-family":"Articulate Charset1_ 5bF9B03E56","font-size":"27px","fill":"#1F497D","fill-opacity":1,"children":[{"nodeType":"tspan","x":"8 23 32","y":94,"children":["1)"]}]},{"nodeType":"text","font-family":"Open Sans Charset1_ 6WV85374840","font-size":"27px","fill":"#1F497D","fill-opacity":1,"children":[{"nodeType":"tspan","x":"32 46","y":94,"children":["\\t"]}]},{"nodeType":"text","font-family":"Articulate Charset1_ 5bF9B03E56","font-size":"27px","fill":"#1F497D","fill-opacity":1,"children":[{"nodeType":"tspan","x":"46 61 77 93 109 124 135 143 155 163 179 195 210 221 232 240 256 272 283 291 303 311 326 337 345 356 369 377 392 400 408 423 434 445 460 471 479 490 506 521 532 540 562 577 588 596 607 623 639 654 669 685 693 701 716 729 744 768 784 792 807 818 826","y":94,"children":["Phonetic questions clarify a letter that was spoken, examples:"]}]}]},"commandset-81":{"nodeType":"g","children":[{"nodeType":"text","font-family":"ArticulateBold CharBoldF6ADAFED","font-size":"27px","fill":"#1F497D","fill-opacity":1,"children":[{"nodeType":"tspan","x":"8 23 39 54 65 80 88 103 114 129 137 148 164 175 190 205 213 224 239 255 270 282 290 306 317 325 337 345 360 371 379 390 405 413 429 445 453 469 485 500 512 523 531 547 563 575 583 598 614 630 638 662 670 678 686 694 709 721 736 744","y":30,"children":["There are three types of clarifying questions you will ask:"]}]}]},"commandset-82":{"nodeType":"g","children":[{"nodeType":"g","id":"shape-66","children":[{"nodeType":"path","d":"M0,0L139,0 139,73 0,73z","id":"path-66","fill":"none"}]},{"nodeType":"g","id":"shape-67","children":[{"nodeType":"use","transform":[{"type":"rotate","args":[0]}],"id":"text-67","data-reference-type":"text","data-reference-id":"01","data-shadow":false,"data-rotation":0,"x":0,"y":0}],"className":"uneventable"}],"className":"eventable"},"commandset-83":{"nodeType":"g","children":[{"nodeType":"text","font-family":"Open SansBold CharsBoldB5B3B88A","font-size":"48px","fill":"#FFFFFF","fill-opacity":1,"children":[{"nodeType":"tspan","x":"8 34 66 99 131","y":55,"children":["SBAR"]}]}]},"commandset-84":{"nodeType":"g","children":[{"nodeType":"path","d":"M0,0L55,0 55,351 0,351z","id":"path-68","fill":"none"}],"className":"eventable"},"commandset-85":{"nodeType":"g","children":[{"nodeType":"text","font-family":"ArticulateBold CharBoldF6ADAFED","font-size":"48px","fill":"#C00000","fill-opacity":1,"children":[{"nodeType":"tspan","x":"10 39","y":141,"children":["B"]}]},{"nodeType":"text","font-family":"ArticulateBold CharBoldF6ADAFED","font-size":"48px","fill":"#C00000","fill-opacity":1,"children":[{"nodeType":"tspan","x":"10 45","y":235,"children":["A"]}]},{"nodeType":"text","font-family":"ArticulateBold CharBoldF6ADAFED","font-size":"48px","fill":"#C00000","fill-opacity":1,"children":[{"nodeType":"tspan","x":"10 39","y":335,"children":["R"]}]}]},"commandset-86":{"nodeType":"g","children":[{"nodeType":"text","font-family":"ArticulateBold CharBoldF6ADAFED","font-size":"48px","fill":"#C00000","fill-opacity":1,"children":[{"nodeType":"tspan","x":"10 37","y":50,"children":["S"]}]}]},"commandset-87":{"nodeType":"g","children":[{"nodeType":"g","id":"shape-69","children":[{"nodeType":"path","d":"M0,0L149,0 149,48 0,48z","id":"path-69","fill":"none"}]},{"nodeType":"g","id":"shape-70","children":[{"nodeType":"use","transform":[{"type":"rotate","args":[0]}],"id":"text-70","data-reference-type":"text","data-reference-id":"01","data-shadow":false,"data-rotation":0,"x":0,"y":0}],"className":"uneventable"}],"className":"eventable"},"commandset-88":{"nodeType":"g","children":[{"nodeType":"text","font-family":"ArticulateBold CharBoldF6ADAFED","font-size":"32px","fill":"#000000","fill-opacity":1,"children":[{"nodeType":"tspan","x":"10 19 31 51 69 81 90 110 130 139","y":35,"children":["ituation:"]}]}]},"commandset-89":{"nodeType":"g","children":[{"nodeType":"g","id":"shape-71","children":[{"nodeType":"path","d":"M0,0L485,0 485,39 0,39z","id":"path-71","fill":"none"}]},{"nodeType":"g","id":"shape-72","children":[{"nodeType":"use","transform":[{"type":"rotate","args":[0]}],"id":"text-72","data-reference-type":"text","data-reference-id":"01","data-shadow":false,"data-rotation":0,"x":0,"y":0}],"className":"uneventable"}],"className":"eventable"},"commandset-90":{"nodeType":"g","children":[{"nodeType":"text","font-family":"Articulate Charset1_ 5bF9B03E56","font-size":"24px","fill":"#000000","fill-opacity":1,"children":[{"nodeType":"tspan","x":"10 34 49 62 71 78 85 94 101 110 125 138 145 154 161 170 185 198 207 214 229 244 251 258 273 286 295 302 315 330 339 346 353 368 377 384 399 408 423 430 443 454 463 475","y":28,"children":["What is the situation, patient, or project?"]}]}]},"commandset-91":{"nodeType":"g","children":[{"nodeType":"g","id":"shape-73","children":[{"nodeType":"path","d":"M0,0L191,0 191,48 0,48z","id":"path-73","fill":"none"}]},{"nodeType":"g","id":"shape-74","children":[{"nodeType":"use","transform":[{"type":"rotate","args":[0]}],"id":"text-74","data-reference-type":"text","data-reference-id":"01","data-shadow":false,"data-rotation":0,"x":0,"y":0}],"className":"uneventable"}],"className":"eventable"},"commandset-92":{"nodeType":"g","children":[{"nodeType":"text","font-family":"ArticulateBold CharBoldF6ADAFED","font-size":"32px","fill":"#000000","fill-opacity":1,"children":[{"nodeType":"tspan","x":"10 28 42 60 80 92 112 132 152 172 181","y":35,"children":["ackground:"]}]}]},"commandset-93":{"nodeType":"g","children":[{"nodeType":"g","id":"shape-75","children":[{"nodeType":"path","d":"M0,0L585,0 585,68 0,68z","id":"path-75","fill":"none"}]},{"nodeType":"g","id":"shape-76","children":[{"nodeType":"use","transform":[{"type":"rotate","args":[0]}],"id":"text-76","data-reference-type":"text","data-reference-id":"01","data-shadow":false,"data-rotation":0,"x":0,"y":0}],"className":"uneventable"}],"className":"eventable"},"commandset-94":{"nodeType":"g","children":[{"nodeType":"text","font-family":"Articulate Charset1_ 5bF9B03E56","font-size":"24px","fill":"#000000","fill-opacity":1,"children":[{"nodeType":"tspan","x":"10 34 49 62 71 78 85 94 101 108 129 144 159 168 177 190 205 214 221 230 245 252 263 278 299 320 335 350 357 368 381 390 403 410 417 424 439 450 457 472 487 494 509 524 531","y":28,"children":["What is important to communicate, including "]}]},{"nodeType":"text","font-family":"Articulate Charset1_ 5bF9B03E56","font-size":"24px","fill":"#000000","fill-opacity":1,"children":[{"nodeType":"tspan","x":"10 25 34 49 64 71 84 105 114 121 134 149 164 171 186 195 208 219 232 247 256 263 278 293 302 314","y":57,"children":["problems and precautions?"]}]}]},"commandset-95":{"nodeType":"g","children":[{"nodeType":"g","id":"shape-77","children":[{"nodeType":"path","d":"M0,0L181,0 181,48 0,48z","id":"path-77","fill":"none"}]},{"nodeType":"g","id":"shape-78","children":[{"nodeType":"use","transform":[{"type":"rotate","args":[0]}],"id":"text-78","data-reference-type":"text","data-reference-id":"01","data-shadow":false,"data-rotation":0,"x":0,"y":0}],"className":"uneventable"}],"className":"eventable"},"commandset-96":{"nodeType":"g","children":[{"nodeType":"text","font-family":"ArticulateBold CharBoldF6ADAFED","font-size":"32px","fill":"#000000","fill-opacity":1,"children":[{"nodeType":"tspan","x":"10 24 38 56 70 84 112 130 150 162 171","y":35,"children":["ssessment:"]}]}]},"commandset-97":{"nodeType":"g","children":[{"nodeType":"g","id":"shape-79","children":[{"nodeType":"path","d":"M0,0L593,0 593,39 0,39z","id":"path-79","fill":"none"}]},{"nodeType":"g","id":"shape-80","children":[{"nodeType":"use","transform":[{"type":"rotate","args":[0]}],"id":"text-80","data-reference-type":"text","data-reference-id":"01","data-shadow":false,"data-rotation":0,"x":0,"y":0}],"className":"uneventable"}],"className":"eventable"},"commandset-98":{"nodeType":"g","children":[{"nodeType":"text","font-family":"Articulate Charset1_ 5bF9B03E56","font-size":"24px","fill":"#000000","fill-opacity":1,"children":[{"nodeType":"tspan","x":"10 34 49 62 71 78 85 94 101 122 134 141 154 163 172 185 194 203 224 237 252 261 268 283 292 299 308 323 336 343 352 359 368 383 396 405 412 427 442 454","y":28,"children":["What is my assessment of the situation?"]}]}]},"commandset-99":{"nodeType":"g","children":[{"nodeType":"g","id":"shape-81","children":[{"nodeType":"path","d":"M0,0L274,0 274,48 0,48z","id":"path-81","fill":"none"}]},{"nodeType":"g","id":"shape-82","children":[{"nodeType":"use","transform":[{"type":"rotate","args":[0]}],"id":"text-82","data-reference-type":"text","data-reference-id":"01","data-shadow":false,"data-rotation":0,"x":0,"y":0}],"className":"uneventable"}],"className":"eventable"},"commandset-100":{"nodeType":"g","children":[{"nodeType":"text","font-family":"ArticulateBold CharBoldF6ADAFED","font-size":"32px","fill":"#000000","fill-opacity":1,"children":[{"nodeType":"tspan","x":"10 28 42 62 90 118 136 156 176 194 206 215 235 255 264","y":35,"children":["ecommendation:"]}]}]},"commandset-101":{"nodeType":"g","children":[{"nodeType":"g","id":"shape-83","children":[{"nodeType":"path","d":"M0,0L585,0 585,39 0,39z","id":"path-83","fill":"none"}]},{"nodeType":"g","id":"shape-84","children":[{"nodeType":"use","transform":[{"type":"rotate","args":[0]}],"id":"text-84","data-reference-type":"text","data-reference-id":"01","data-shadow":false,"data-rotation":0,"x":0,"y":0}],"className":"uneventable"}],"className":"eventable"},"commandset-102":{"nodeType":"g","children":[{"nodeType":"text","font-family":"Articulate Charset1_ 5bF9B03E56","font-size":"24px","fill":"#000000","fill-opacity":1,"children":[{"nodeType":"tspan","x":"10 34 49 62 71 78 85 94 101 122 134 141 150 163 174 189 210 231 244 259 274 287 296 303 318 333 340 347 356 369 384 399 412 421 430 437 452 461 468 483 490 503 518 530","y":28,"children":["What is my recommendation, request or plan?"]}]}]},"commandset-103":{"nodeType":"g","children":[{"nodeType":"defs","children":[{"nodeType":"filter","id":"filter-86","children":[{"nodeType":"feFlood","result":"floodOut","flood-color":"#000000","flood-opacity":0.29},{"nodeType":"feGaussianBlur","result":"gaussOut","in":"SourceAlpha","stdDeviation":[1.75,1.75]},{"nodeType":"feComposite","in":"floodOut","in2":"gaussOut","operator":"in"}],"filterUnits":"userSpaceOnUse","x":-11.25,"y":-11.25,"width":877.5,"height":98.5}]},{"nodeType":"use","transform":[{"type":"translate","args":[0,0]},{"type":"scale","args":[1,1]}],"xlink:href":"#pathwrap-85","filter":"url(#filter-86)","data-angle":45,"data-distance":4,"data-height":76,"data-scale":1,"data-adornment-type":"drop-shadow","data-width":855},{"nodeType":"g","id":"pathwrap-85","children":[{"nodeType":"g","id":"shape-87","children":[{"nodeType":"path","d":"M0,0L853,0 853,74 0,74z","id":"path-87","fill":"#C0504D","fill-opacity":1,"stroke-width":2,"stroke":"#C00000","stroke-opacity":1,"stroke-linecap":"flat","stroke-linejoin":"round"}]},{"nodeType":"g","id":"shape-88","children":[{"nodeType":"use","transform":[{"type":"rotate","args":[0]}],"id":"text-88","data-reference-type":"text","data-reference-id":"01","data-shadow":false,"data-rotation":0,"x":0,"y":0}],"className":"uneventable"}]}],"className":"eventable"},"commandset-104":{"nodeType":"g","children":[{"nodeType":"text","font-family":"CorbelBold Charset1Bold3B102865","font-size":"27px","fill":"#FFFFFF","fill-opacity":1,"children":[{"nodeType":"tspan","x":"268 284 301 319 336 342 349 360 366 381 396 406 412 426 432 447 461 476 491 506 523 529 539 554 569 576 584","y":30,"children":["SBAR is not a hando tool."]}]},{"nodeType":"text","font-family":"CorbelBold Charset1Bold3B102865","font-size":"27px","fill":"#FFFFFF","fill-opacity":1,"children":[{"nodeType":"tspan","x":"116 123 133 139 146 157 163 177 183 195 210 233 256 271 286 293 305 319 329 336 351 366 372 382 397 412 419 425 445 460 474 489 495 509 515 530 544 556 563 574 581 596 611 617 624 635 641 656 670 684 699 713 728 736","y":63,"children":["It is a communication tool when a decision is needed."]}]}]},"commandset-105":{"nodeType":"g","children":[{"nodeType":"g","id":"shape-89","children":[{"nodeType":"path","d":"M0,0L169,0 169,73 0,73z","id":"path-89","fill":"none"}]},{"nodeType":"g","id":"shape-90","children":[{"nodeType":"use","transform":[{"type":"rotate","args":[0]}],"id":"text-90","data-reference-type":"text","data-reference-id":"01","data-shadow":false,"data-rotation":0,"x":0,"y":0}],"className":"uneventable"}],"className":"eventable"},"commandset-106":{"nodeType":"g","children":[{"nodeType":"text","font-family":"Open SansBold CharsBoldB5B3B88A","font-size":"48px","fill":"#FFFFFF","fill-opacity":1,"children":[{"nodeType":"tspan","x":"8 41 73 104 135 149 161","y":55,"children":["ARCC: "]}]}]},"commandset-107":{"nodeType":"g","children":[{"nodeType":"path","d":"M0,0L927,0 927,475 0,475z","id":"path-91","fill":"none"}],"className":"eventable"},"commandset-108":{"nodeType":"g","children":[{"nodeType":"text","font-family":"Wingdings Charset1_ 5mhC2892A93","font-size":"24px","fill":"#000000","fill-opacity":1,"children":[{"nodeType":"tspan","x":"42 53","y":436,"children":["§"]}]},{"nodeType":"text","font-family":"Open Sans Charset1_ 6WV85374840","font-size":"24px","fill":"#000000","fill-opacity":1,"children":[{"nodeType":"tspan","x":"53 90","y":436,"children":["\\t"]}]},{"nodeType":"text","font-family":"Articulate Charset1_ 5bF9B03E56","font-size":"24px","fill":"#000000","fill-opacity":1,"children":[{"nodeType":"tspan","x":"90 97 106 113 122 137 144 153 160 175 190 203 212 219 234 249 258 265 285 300 309 322 329 336 345 360 367 374 389 409 416 425 440 453","y":436,"children":["If this does not work, follow the"]}]},{"nodeType":"text","font-family":"Articulate Charset1_ 5bF9B03E56","font-size":"24px","fill":"#000066","fill-opacity":1,"children":[{"nodeType":"tspan","x":"453 460","y":436,"children":[" "]}]},{"nodeType":"text","font-family":"ArticulateBold CharBoldF6ADAFED","font-size":"24px","fill":"#C00000","fill-opacity":1,"children":[{"nodeType":"tspan","x":"460 475 490 503 510 525 532 547 556 563 574 589 610 631 644 659 674","y":436,"children":["Chain of command"]}]},{"nodeType":"text","font-family":"Articulate Charset1_ 5bF9B03E56","font-size":"24px","fill":"#000066","fill-opacity":1,"children":[{"nodeType":"tspan","x":"674 681","y":436,"children":[" "]}]},{"nodeType":"text","font-family":"Articulate Charset1_ 5bF9B03E56","font-size":"24px","fill":"#000000","fill-opacity":1,"children":[{"nodeType":"tspan","x":"681 694 709 724 731 738 753 762 777 786 807 814 826 841 856 865 872","y":436,"children":["and inform your "]}]},{"nodeType":"text","font-family":"Articulate Charset1_ 5bF9B03E56","font-size":"24px","fill":"#000000","fill-opacity":1,"children":[{"nodeType":"tspan","x":"90 97 110 123 138 151 160 167 174 195 216 229 244 251 264 273 286 293 305 312 321 336 343 358 367 380 392 405 420 429 436 449 464 471 484 496 509 524 533 540","y":465,"children":["leader immediately to prevent an event."]}]},{"nodeType":"path","d":"M460,438L475,438 475,439 460,439z","id":"path-92","fill":"#C00000","fill-opacity":1}]},"commandset-109":{"nodeType":"g","children":[{"nodeType":"text","font-family":"Wingdings Charset1_ 5mhC2892A93","font-size":"24px","fill":"#000000","fill-opacity":1,"children":[{"nodeType":"tspan","x":"42 53","y":299,"children":["§"]}]},{"nodeType":"text","font-family":"Open Sans Charset1_ 6WV85374840","font-size":"24px","fill":"#000000","fill-opacity":1,"children":[{"nodeType":"tspan","x":"53 90","y":299,"children":["\\t"]}]},{"nodeType":"text","font-family":"ArticulateBold CharBoldF6ADAFED","font-size":"24px","fill":"#C00000","fill-opacity":1,"children":[{"nodeType":"tspan","x":"90 105 120 135 146 159 168 183","y":299,"children":["Concern"]}]},{"nodeType":"text","font-family":"ArticulateBold CharBoldF6ADAFED","font-size":"24px","fill":"#000000","fill-opacity":1,"children":[{"nodeType":"tspan","x":"183 190","y":299,"children":[" "]}]},{"nodeType":"text","font-family":"Articulate Charset1_ 5bF9B03E56","font-size":"24px","fill":"#000000","fill-opacity":1,"children":[{"nodeType":"tspan","x":"190 202 209 216 225 232 241 256 269 281 288 297 306 313 320 327 334 349 364 371 386 401 410 417 438 453 468 475 484 496 503 512 527 540 547 556 563 578 585 598 613 620 627 640 652 667 676 689 698 707 714 726 741 756 765 772 783 798 813 824 837 846 861 868","y":299,"children":["– If they still do not modify their plan, express your concern "]}]},{"nodeType":"text","font-family":"Articulate Charset1_ 5bF9B03E56","font-size":"24px","fill":"#000000","fill-opacity":1,"children":[{"nodeType":"tspan","x":"90 103 118 133 148 157 164 173 188 201 208 217 224 233 248 261 270 277 292 307 314","y":328,"children":["about the situation."]}]},{"nodeType":"path","d":"M90,301L105,301 105,302 90,302z","id":"path-93","fill":"#C00000","fill-opacity":1},{"nodeType":"path","d":"M288,301L327,301 327,302 288,302z","id":"path-94","fill":"#000000","fill-opacity":1}]},"commandset-110":{"nodeType":"g","children":[{"nodeType":"text","font-family":"Wingdings Charset1_ 5mhC2892A93","font-size":"24px","fill":"#000000","fill-opacity":1,"children":[{"nodeType":"tspan","x":"42 53","y":246,"children":["§"]}]},{"nodeType":"text","font-family":"Open Sans Charset1_ 6WV85374840","font-size":"24px","fill":"#000000","fill-opacity":1,"children":[{"nodeType":"tspan","x":"53 90","y":246,"children":["\\t"]}]},{"nodeType":"text","font-family":"ArticulateBold CharBoldF6ADAFED","font-size":"24px","fill":"#C00000","fill-opacity":1,"children":[{"nodeType":"tspan","x":"90 105 118 133 148 161 172 181","y":246,"children":["Request"]}]},{"nodeType":"text","font-family":"ArticulateBold CharBoldF6ADAFED","font-size":"24px","fill":"#000000","fill-opacity":1,"children":[{"nodeType":"tspan","x":"181 188","y":246,"children":[" "]}]},{"nodeType":"text","font-family":"Articulate Charset1_ 5bF9B03E56","font-size":"24px","fill":"#000000","fill-opacity":1,"children":[{"nodeType":"tspan","x":"188 200 207 214 223 230 239 252 265 286 293 314 327 348 363 376 385 392 407 422 435 444 451 466 481 490 497 518 533 548 555 564 576 583 592 607 620 627 636 643 658 665 678 693 700 708 715 728 737 750 757 766 781 790 797 810 817 828 843 856 871 886 899 906","y":246,"children":["– If team member does not modify their plan - ask for a change."]}]},{"nodeType":"path","d":"M90,248L105,248 105,249 90,249z","id":"path-95","fill":"#C00000","fill-opacity":1}]},"commandset-111":{"nodeType":"g","children":[{"nodeType":"text","font-family":"Wingdings Charset1_ 5mhC2892A93","font-size":"24px","fill":"#000000","fill-opacity":1,"children":[{"nodeType":"tspan","x":"42 53","y":193,"children":["§"]}]},{"nodeType":"text","font-family":"Open Sans Charset1_ 6WV85374840","font-size":"24px","fill":"#000000","fill-opacity":1,"children":[{"nodeType":"tspan","x":"53 90","y":193,"children":["\\t"]}]},{"nodeType":"text","font-family":"ArticulateBold CharBoldF6ADAFED","font-size":"24px","fill":"#C00000","fill-opacity":1,"children":[{"nodeType":"tspan","x":"90 107 118 131","y":193,"children":["Ask"]}]},{"nodeType":"text","font-family":"ArticulateBold CharBoldF6ADAFED","font-size":"24px","fill":"#000000","fill-opacity":1,"children":[{"nodeType":"tspan","x":"131 138","y":193,"children":[" "]}]},{"nodeType":"text","font-family":"Articulate Charset1_ 5bF9B03E56","font-size":"24px","fill":"#000000","fill-opacity":1,"children":[{"nodeType":"tspan","x":"138 150 157 169 176 185 194 203 210 223 232 245 252 265 272 287 302 315 324 333 340 355 370 377","y":193,"children":["– First ask a question."]}]},{"nodeType":"path","d":"M90,195L107,195 107,196 90,196z","id":"path-96","fill":"#C00000","fill-opacity":1}]},"commandset-112":{"nodeType":"g","children":[{"nodeType":"text","font-family":"ArticulateBold CharBoldF6ADAFED","font-size":"24px","fill":"#000000","fill-opacity":1,"children":[{"nodeType":"tspan","x":"37 50 65 72 83 90 97 108 115 128 135 150 165 180 188 197 212 221 234 247 256 269 284 291 306 321 328 337 350 361 376 391 398 413 428 441 448 463 474 487 502 509 518 533 540 555 568 575 590 597 610 617","y":75,"children":["This is a non-threatening technique used to help a "]}]},{"nodeType":"text","font-family":"ArticulateBold CharBoldF6ADAFED","font-size":"24px","fill":"#000066","fill-opacity":1,"children":[{"nodeType":"tspan","x":"617 626 639 652 673 680 701 714 735 750 763 772 779","y":75,"children":["team member "]}]},{"nodeType":"text","font-family":"ArticulateBold CharBoldF6ADAFED","font-size":"24px","fill":"#000000","fill-opacity":1,"children":[{"nodeType":"tspan","x":"779 794 803 816 829 842 857 866 873 886 893","y":75,"children":["prevent a "]}]},{"nodeType":"text","font-family":"ArticulateBold CharBoldF6ADAFED","font-size":"24px","fill":"#000000","fill-opacity":1,"children":[{"nodeType":"tspan","x":"37 48 61 70 83 92 105 112 125 138 151 166 175 182 189 200 215 226 241 248 261 272 279 294 309 316 331 346 353 364 379 400 413 422 437 444 459 474 481 502 509 518 533 548 563 572 579 588 603 610 617 632 653 660 675 690 697 710 717 728 741 750 763 772 785 792 807 816 829 840 849 856 867 880 887 902 911 918","y":110,"children":["safety event, such as doing something without following a safety practice or "]}]},{"nodeType":"text","font-family":"ArticulateBold CharBoldF6ADAFED","font-size":"24px","fill":"#000000","fill-opacity":1,"children":[{"nodeType":"tspan","x":"37 52 61 76 87 100 115 130 139 152 159","y":145,"children":["procedure."]}]}]},"commandset-113":{"nodeType":"g","children":[{"nodeType":"text","font-family":"ArticulateBold CharBoldF6ADAFED","font-size":"24px","fill":"#000000","fill-opacity":1,"children":[{"nodeType":"tspan","x":"37 61 76 89 98 105 112 123 130 139 154 167 174","y":32,"children":["What is the "]}]},{"nodeType":"text","font-family":"ArticulateBold CharBoldF6ADAFED","font-size":"24px","fill":"#C00000","fill-opacity":1,"children":[{"nodeType":"tspan","x":"174 186 203 218 233 248 260 267","y":32,"children":["“ARCC” "]}]},{"nodeType":"text","font-family":"ArticulateBold CharBoldF6ADAFED","font-size":"24px","fill":"#000000","fill-opacity":1,"children":[{"nodeType":"tspan","x":"267 276 289 300 315 330 337 352 367 380 392 399","y":32,"children":["technique?:"]}]},{"nodeType":"path","d":"M37,34L174,34 174,35 37,35z","id":"path-97","fill":"#000000","fill-opacity":1},{"nodeType":"path","d":"M174,34L186,34 186,35 174,35z","id":"path-98","fill":"#C00000","fill-opacity":1},{"nodeType":"path","d":"M186,34L248,34 248,35 186,35z","id":"path-99","fill":"#C00000","fill-opacity":1},{"nodeType":"path","d":"M248,34L267,34 267,35 248,35z","id":"path-100","fill":"#C00000","fill-opacity":1},{"nodeType":"path","d":"M267,34L380,34 380,35 267,35z","id":"path-101","fill":"#000000","fill-opacity":1},{"nodeType":"path","d":"M380,34L392,34 392,35 380,35z","id":"path-102","fill":"#000000","fill-opacity":1}]},"commandset-114":{"nodeType":"g","children":[{"nodeType":"defs","children":[{"nodeType":"filter","id":"filter-104","children":[{"nodeType":"feFlood","result":"floodOut","flood-color":"#000000","flood-opacity":0.29},{"nodeType":"feGaussianBlur","result":"gaussOut","in":"SourceAlpha","stdDeviation":[1.75,1.75]},{"nodeType":"feComposite","in":"floodOut","in2":"gaussOut","operator":"in"}],"filterUnits":"userSpaceOnUse","x":-11.25,"y":-11.25,"width":606.5,"height":69.5}]},{"nodeType":"use","transform":[{"type":"translate","args":[0,0]},{"type":"scale","args":[1,1]}],"xlink:href":"#pathwrap-103","filter":"url(#filter-104)","data-angle":45,"data-distance":4,"data-height":47,"data-scale":1,"data-adornment-type":"drop-shadow","data-width":584},{"nodeType":"g","id":"pathwrap-103","children":[{"nodeType":"g","id":"shape-105","children":[{"nodeType":"path","d":"M0,0L582,0 582,45 0,45z","id":"path-105","fill":"#C0504D","fill-opacity":1,"stroke-width":2,"stroke":"#C00000","stroke-opacity":1,"stroke-linecap":"flat","stroke-linejoin":"round"}]},{"nodeType":"g","id":"shape-106","children":[{"nodeType":"use","transform":[{"type":"rotate","args":[0]}],"id":"text-106","data-reference-type":"text","data-reference-id":"01","data-shadow":false,"data-rotation":0,"x":0,"y":0}],"className":"uneventable"}]}],"className":"eventable"},"commandset-115":{"nodeType":"g","children":[{"nodeType":"text","font-family":"Calibri Charset1_ 5nFRb6918A92B","font-size":"30px","fill":"#FFFFFF","fill-opacity":1,"children":[{"nodeType":"tspan","x":"72 79 93 107 115 130 140 154 161 177 193 202 216 228 243 251 258 271","y":33,"children":[" Saey Phrase: “"]}]},{"nodeType":"text","font-family":"CalibriBold CharsetBoldD73EDC49","font-size":"30px","fill":"#FFFFFF","fill-opacity":1,"children":[{"nodeType":"tspan","x":"271 279 286 302 317 331 346 353 368 375 388 404 420 433 448 459 475 496 509","y":33,"children":["I have a concern…”"]}]}]},"commandset-116":{"nodeType":"g","children":[{"nodeType":"g","id":"shape-107","children":[{"nodeType":"path","d":"M0,0L798,0 798,67 0,67z","id":"path-107","fill":"none"}]},{"nodeType":"g","id":"shape-108","children":[{"nodeType":"use","transform":[{"type":"rotate","args":[0]}],"id":"text-108","data-reference-type":"text","data-reference-id":"01","data-shadow":false,"data-rotation":0,"x":0,"y":0}],"className":"uneventable"}],"className":"eventable"},"commandset-117":{"nodeType":"g","children":[{"nodeType":"text","font-family":"Open SansBold CharsBoldB5B3B88A","font-size":"43px","fill":"#FFFFFF","fill-opacity":1,"children":[{"nodeType":"tspan","x":"8 32 45 70 112 137 165 184 205 216 243 260 271 290 318 343 354 384 405 426 451 471 490 503 527 552 563 587 606 632 651 676 718 743 771 790","y":50,"children":["Elements o the Assertive Statement"]}]}]},"commandset-118":{"nodeType":"g","children":[{"nodeType":"g","id":"shape-109","children":[{"nodeType":"path","d":"M0,0L853,0 853,65 0,65z","id":"path-109","fill":"none"}]},{"nodeType":"g","id":"shape-110","children":[{"nodeType":"use","transform":[{"type":"rotate","args":[0]}],"id":"text-110","data-reference-type":"text","data-reference-id":"01","data-shadow":false,"data-rotation":0,"x":0,"y":0}],"className":"uneventable"}],"className":"eventable"},"commandset-119":{"nodeType":"g","children":[{"nodeType":"text","font-family":"ArticulateBold CharBoldF6ADAFED","font-size":"35px","fill":"#000000","fill-opacity":1,"children":[{"nodeType":"tspan","x":"8 33 54 75 87 101 122 136 155 174 188 207 228 238 259 280 290 321 340 354 375 396 417 427 441 462 472 488 509 540 571 592 613 623 639 658 672 691 701 717 738 759 775 794 808 829 845","y":50,"children":["Non-threatening method to communicate concerns"]}]}]},"commandset-120":{"nodeType":"g","children":[{"nodeType":"path","d":"M0,0L581,0 581,316 0,316z","id":"path-111","fill":"none"}],"className":"eventable"},"commandset-121":{"nodeType":"g","children":[{"nodeType":"text","font-family":"ArticulateBold CharBoldF6ADAFED","font-size":"32px","fill":"#000000","fill-opacity":1,"children":[{"nodeType":"tspan","x":"46 64 75","y":304,"children":["5)"]}]},{"nodeType":"text","font-family":"Open SansBold CharsBoldB5B3B88A","font-size":"32px","fill":"#000000","fill-opacity":1,"children":[{"nodeType":"tspan","x":"75 94","y":304,"children":[" "]}]},{"nodeType":"text","font-family":"ArticulateBold CharBoldF6ADAFED","font-size":"32px","fill":"#C00000","fill-opacity":1,"children":[{"nodeType":"tspan","x":"94 119 139 151 169 178 198 207 225 245 254 272 292 304 322 340 368 386 406 418","y":304,"children":["Obtain an agreement"]}]}]},"commandset-122":{"nodeType":"g","children":[{"nodeType":"text","font-family":"ArticulateBold CharBoldF6ADAFED","font-size":"32px","fill":"#000000","fill-opacity":1,"children":[{"nodeType":"tspan","x":"46 64 75","y":250,"children":["4)"]}]},{"nodeType":"text","font-family":"Open SansBold CharsBoldB5B3B88A","font-size":"32px","fill":"#000000","fill-opacity":1,"children":[{"nodeType":"tspan","x":"75 94","y":250,"children":[" "]}]},{"nodeType":"text","font-family":"ArticulateBold CharBoldF6ADAFED","font-size":"32px","fill":"#C00000","fill-opacity":1,"children":[{"nodeType":"tspan","x":"94 119 131 143 161 173 182 200 209 223 243 252 272 284 293 313 333 342 353 362 374 383 401 421 441 453 473 493 505 514 532 544 562 573","y":250,"children":["Offer a solution (if appropriate)"]}]}]},"commandset-123":{"nodeType":"g","children":[{"nodeType":"text","font-family":"ArticulateBold CharBoldF6ADAFED","font-size":"32px","fill":"#000000","fill-opacity":1,"children":[{"nodeType":"tspan","x":"46 64 75","y":196,"children":["3)"]}]},{"nodeType":"text","font-family":"Open SansBold CharsBoldB5B3B88A","font-size":"32px","fill":"#000000","fill-opacity":1,"children":[{"nodeType":"tspan","x":"75 94","y":196,"children":[" "]}]},{"nodeType":"text","font-family":"ArticulateBold CharBoldF6ADAFED","font-size":"32px","fill":"#C00000","fill-opacity":1,"children":[{"nodeType":"tspan","x":"94 112 124 142 154 172 181 193 213 231 240 260 272 292 312 321 339 367","y":196,"children":["State the problem"]}]}]},"commandset-124":{"nodeType":"g","children":[{"nodeType":"text","font-family":"ArticulateBold CharBoldF6ADAFED","font-size":"32px","fill":"#000000","fill-opacity":1,"children":[{"nodeType":"tspan","x":"46 64 75","y":142,"children":["2)"]}]},{"nodeType":"text","font-family":"Open SansBold CharsBoldB5B3B88A","font-size":"32px","fill":"#000000","fill-opacity":1,"children":[{"nodeType":"tspan","x":"75 94","y":142,"children":[" "]}]},{"nodeType":"text","font-family":"ArticulateBold CharBoldF6ADAFED","font-size":"32px","fill":"#C00000","fill-opacity":1,"children":[{"nodeType":"tspan","x":"94 112 124 142 154 172 181 193 213 231 240 254 274 294 308 326 338 358","y":142,"children":["State the concern"]}]}]},"commandset-125":{"nodeType":"g","children":[{"nodeType":"text","font-family":"ArticulateBold CharBoldF6ADAFED","font-size":"32px","fill":"#000000","fill-opacity":1,"children":[{"nodeType":"tspan","x":"46 64 75","y":88,"children":["1)"]}]},{"nodeType":"text","font-family":"Open SansBold CharsBoldB5B3B88A","font-size":"32px","fill":"#000000","fill-opacity":1,"children":[{"nodeType":"tspan","x":"75 94","y":88,"children":[" "]}]},{"nodeType":"text","font-family":"ArticulateBold CharBoldF6ADAFED","font-size":"32px","fill":"#C00000","fill-opacity":1,"children":[{"nodeType":"tspan","x":"94 117 135 147 156 168 188 206 215 224 244 264 273 291 300 320 340 358 367 376 390 399 417 429 441 459 479 491 500 520 540","y":88,"children":["Get the individual’s attention"]}]}]},"commandset-126":{"nodeType":"g","children":[{"nodeType":"text","font-family":"ArticulateBold CharBoldF6ADAFED","font-size":"32px","fill":"#000000","fill-opacity":1,"children":[{"nodeType":"tspan","x":"8 24 33 51 69 78 96 105 123 151 169 189 201 215 224","y":34,"children":["Five Elements:"]}]},{"nodeType":"path","d":"M8,37L215,37 215,39 8,39z","id":"path-112","fill":"#000000","fill-opacity":1},{"nodeType":"path","d":"M215,37L224,37 224,39 215,39z","id":"path-113","fill":"#000000","fill-opacity":1}]},"commandset-127":{"nodeType":"g","children":[{"nodeType":"path","d":"M0,0L758,0 758,210 0,210z","id":"path-114","fill":"none"}],"className":"eventable"},"commandset-128":{"nodeType":"g","children":[{"nodeType":"text","font-family":"ArticulateBold CharBoldF6ADAFED","font-size":"43px","fill":"#C00000","fill-opacity":1,"children":[{"nodeType":"tspan","x":"80 123 147 159 178 204 230 242 268 311 354 380 404 421 433 459 485 497 521 547 573 585 602 628 640 666 690 711","y":193,"children":["We could…What do you think?"]}]}]},"commandset-129":{"nodeType":"g","children":[{"nodeType":"text","font-family":"ArticulateBold CharBoldF6ADAFED","font-size":"43px","fill":"#C00000","fill-opacity":1,"children":[{"nodeType":"tspan","x":"42 54 66 90 128 140 159 185 211 230 254 271 297 321 347 359 383 409 435 461 478 490 533 545 571 595 614 638 664 683 707 750","y":115,"children":["I am concerned about … because…"]}]}]},"commandset-130":{"nodeType":"g","children":[{"nodeType":"g","id":"shape-115","children":[{"nodeType":"path","d":"M0,0L405,0 405,67 0,67z","id":"path-115","fill":"none"}]},{"nodeType":"g","id":"shape-116","children":[{"nodeType":"use","transform":[{"type":"rotate","args":[0]}],"id":"text-116","data-reference-type":"text","data-reference-id":"01","data-shadow":false,"data-rotation":0,"x":0,"y":0}],"className":"uneventable"}],"className":"eventable"},"commandset-131":{"nodeType":"g","children":[{"nodeType":"text","font-family":"Open SansBold CharsBoldB5B3B88A","font-size":"43px","fill":"#FFFFFF","fill-opacity":1,"children":[{"nodeType":"tspan","x":"8 33 70 97 111 141 160 179 204 246 273 292 303 331 359 372 397","y":50,"children":["Two-Attempt Rule"]}]}]},"commandset-132":{"nodeType":"g","children":[{"nodeType":"path","d":"M0,0L949,0 949,305 0,305z","id":"path-117","fill":"none"}],"className":"eventable"},"commandset-133":{"nodeType":"g","children":[{"nodeType":"text","font-family":"Segoe UI Charset1_ 6J44A7E7856A","font-size":"31px","fill":"#000000","fill-opacity":1,"children":[{"nodeType":"tspan","x":"42 55","y":294,"children":["•"]}]},{"nodeType":"text","font-family":"Open Sans Charset1_ 6WV85374840","font-size":"31px","fill":"#000000","fill-opacity":1,"children":[{"nodeType":"tspan","x":"55 98","y":294,"children":["\\t"]}]},{"nodeType":"text","font-family":"Articulate Charset1_ 5bF9B03E56","font-size":"31px","fill":"#000000","fill-opacity":1,"children":[{"nodeType":"tspan","x":"98 117 134 162 179 207 226 243 255 264 273 299 316 325 342 354 371 380 392 404 420 429 448 467 476 488 507 516 533 549 568 577 596 605 622 634 646 665 677 689 701","y":294,"children":["Remember, we are trying to avoid errors!"]}]}]},"commandset-134":{"nodeType":"g","children":[{"nodeType":"text","font-family":"Segoe UI Charset1_ 6J44A7E7856A","font-size":"31px","fill":"#000000","fill-opacity":1,"children":[{"nodeType":"tspan","x":"42 55","y":204,"children":["•"]}]},{"nodeType":"text","font-family":"Open Sans Charset1_ 6WV85374840","font-size":"31px","fill":"#000000","fill-opacity":1,"children":[{"nodeType":"tspan","x":"55 98","y":204,"children":["\\t"]}]},{"nodeType":"text","font-family":"Articulate Charset1_ 5bF9B03E56","font-size":"31px","fill":"#000000","fill-opacity":1,"children":[{"nodeType":"tspan","x":"98 120 139 148 167 186 195 209 228 245 254 273 282 301 313 322 336 355 383 411 428 447 466 475 487 506 515 532 548 567 579 596 608 620 629 643 662 681 695 712 724 743 755","y":204,"children":["Go up chain of command to express concerns"]}]},{"nodeType":"text","font-family":"Articulate Charset1_ 5bF9B03E56","font-size":"31px","fill":"#000000","fill-opacity":1,"children":[{"nodeType":"tspan","x":"98 108 124 141 153 162 171 188 204 221 240 249 268 287 299 308 327 346 355 372 381 395 407 416 428 437 449 458 475 491 508 527 539 551 561","y":240,"children":["(yes, even during a crisis event!)"]}]}]},"commandset-135":{"nodeType":"g","children":[{"nodeType":"text","font-family":"Segoe UI Charset1_ 6J44A7E7856A","font-size":"31px","fill":"#000000","fill-opacity":1,"children":[{"nodeType":"tspan","x":"42 55","y":150,"children":["•"]}]},{"nodeType":"text","font-family":"Open Sans Charset1_ 6WV85374840","font-size":"31px","fill":"#000000","fill-opacity":1,"children":[{"nodeType":"tspan","x":"55 98","y":150,"children":["\\t"]}]},{"nodeType":"text","font-family":"Articulate Charset1_ 5bF9B03E56","font-size":"31px","fill":"#000000","fill-opacity":1,"children":[{"nodeType":"tspan","x":"98 117 134 153 172 189 201 213 222 239 258 277 286 298 307 326 345 362 371 380 389 408 427 446 458 467 476 495 507 516","y":150,"children":["Request additional input, or "]}]}]},"commandset-136":{"nodeType":"g","children":[{"nodeType":"text","font-family":"Wingdings Charset1_ 5mhC2892A93","font-size":"31px","fill":"#C00000","fill-opacity":1,"children":[{"nodeType":"tspan","x":"8 22","y":96,"children":["§"]}]},{"nodeType":"text","font-family":"Open Sans Charset1_ 6WV85374840","font-size":"31px","fill":"#C00000","fill-opacity":1,"children":[{"nodeType":"tspan","x":"22 64","y":96,"children":["\\t"]}]},{"nodeType":"text","font-family":"ArticulateBold CharBoldF6ADAFED","font-size":"31px","fill":"#C00000","fill-opacity":1,"children":[{"nodeType":"tspan","x":"64 73 85 94 116 135 144 163 180 194 213 232 251 265 282 291 313 325 337 354 366 375 392 420 439 448 470 482 494 511 539 558 570 584","y":96,"children":["If No Response After Two Attempts"]}]}]},"commandset-137":{"nodeType":"g","children":[{"nodeType":"text","font-family":"Wingdings Charset1_ 5mhC2892A93","font-size":"31px","fill":"#000000","fill-opacity":1,"children":[{"nodeType":"tspan","x":"8 22","y":36,"children":["§"]}]},{"nodeType":"text","font-family":"Open Sans Charset1_ 6WV85374840","font-size":"31px","fill":"#000000","fill-opacity":1,"children":[{"nodeType":"tspan","x":"22 64","y":36,"children":["\\t"]}]},{"nodeType":"text","font-family":"ArticulateBold CharBoldF6ADAFED","font-size":"31px","fill":"#000000","fill-opacity":1,"children":[{"nodeType":"tspan","x":"64 83 100 119 128 147 164 173 202 219 238 255 264 283 300 309 326 343 371 388 397 414 431 443 457 476 495 504 523 535 544 566 585 604 616 635 652 664 673 690 707 724 752 761 790 807 835 854 871 883 892","y":36,"children":["Can Be Made by Same Person or Another Team Member."]}]}]},"commandset-138":{"nodeType":"g","children":[{"nodeType":"g","id":"shape-118","children":[{"nodeType":"path","d":"M0,0L521,0 521,67 0,67z","id":"path-118","fill":"none"}]},{"nodeType":"g","id":"shape-119","children":[{"nodeType":"use","transform":[{"type":"rotate","args":[0]}],"id":"text-119","data-reference-type":"text","data-reference-id":"01","data-shadow":false,"data-rotation":0,"x":0,"y":0}],"className":"uneventable"}],"className":"eventable"},"commandset-139":{"nodeType":"g","children":[{"nodeType":"text","font-family":"Open SansBold CharsBoldB5B3B88A","font-size":"43px","fill":"#FFFFFF","fill-opacity":1,"children":[{"nodeType":"tspan","x":"8 42 70 96 109 122 139 163 175 186 214 240 253 266 293 319 338 363 375 386 414 439 459 472 489 513","y":50,"children":["Qualiy, Validate, Veriy"]}]}]},"commandset-140":{"nodeType":"g","children":[{"nodeType":"defs","children":[{"nodeType":"filter","id":"filter-121","children":[{"nodeType":"feFlood","result":"floodOut","flood-color":"#000000","flood-opacity":0.29},{"nodeType":"feGaussianBlur","result":"gaussOut","in":"SourceAlpha","stdDeviation":[1.75,1.75]},{"nodeType":"feComposite","in":"floodOut","in2":"gaussOut","operator":"in"}],"filterUnits":"userSpaceOnUse","x":-11.25,"y":-11.25,"width":917.5,"height":125.5}]},{"nodeType":"use","transform":[{"type":"translate","args":[0,0]},{"type":"scale","args":[1,1]}],"xlink:href":"#pathwrap-120","filter":"url(#filter-121)","data-angle":45,"data-distance":4,"data-height":103,"data-scale":1,"data-adornment-type":"drop-shadow","data-width":895},{"nodeType":"g","id":"pathwrap-120","children":[{"nodeType":"path","d":"M875.472961,1E-06C884.677734,-1.6E-05 892.139648,7.461894 892.139648,16.666662 892.139648,16.666666 892.139648,16.666668 892.139648,16.666672L892.139648,16.666672L892.139709,100 0,100 0,0z","id":"path-122","fill":"#DCE6F2","fill-opacity":1,"stroke-width":2,"stroke":"#385D8A","stroke-opacity":1,"stroke-linecap":"flat","stroke-linejoin":"round"}]}],"className":"eventable"},"commandset-141":{"nodeType":"g","children":[{"nodeType":"g","id":"shape-123","children":[{"nodeType":"path","d":"M0,0L624,0 624,48 0,48z","id":"path-123","fill":"none"}]},{"nodeType":"g","id":"shape-124","children":[{"nodeType":"use","transform":[{"type":"rotate","args":[0]}],"id":"text-124","data-reference-type":"text","data-reference-id":"01","data-shadow":false,"data-rotation":0,"x":0,"y":0}],"className":"uneventable"}],"className":"eventable"},"commandset-142":{"nodeType":"g","children":[{"nodeType":"text","font-family":"Wingdings Charset1_ 5mhC2892A93","font-size":"32px","fill":"#254061","fill-opacity":1,"children":[{"nodeType":"tspan","x":"10 25","y":35,"children":["§"]}]},{"nodeType":"text","font-family":"Open Sans Charset1_ 6WV85374840","font-size":"32px","fill":"#254061","fill-opacity":1,"children":[{"nodeType":"tspan","x":"25 58","y":35,"children":["\\t"]}]},{"nodeType":"text","font-family":"ArticulateBold CharBoldF6ADAFED","font-size":"32px","fill":"#254061","fill-opacity":1,"children":[{"nodeType":"tspan","x":"58 81 101 110 119 128 140 152 172 186 198 207 219 239 248 262 271 285 305 325 337 351 369 385","y":35,"children":["Do I trust this source?"]}]}]},"commandset-143":{"nodeType":"g","children":[{"nodeType":"g","id":"shape-125","children":[{"nodeType":"path","d":"M18.666723,-7E-06C8.357409,-2.7E-05 4.9E-05,8.357314 3.5E-05,18.666656 3.5E-05,18.666658 3.5E-05,18.666658 3.5E-05,18.666666L3.5E-05,18.666666L7E-06,112 233,112 233,-7E-06z","id":"path-125","fill":"#4F81BD","fill-opacity":1,"stroke-width":3,"stroke":"#376092","stroke-opacity":1,"stroke-linecap":"flat","stroke-linejoin":"round"}]},{"nodeType":"g","id":"shape-126","children":[{"nodeType":"use","transform":[{"type":"rotate","args":[0]}],"id":"text-126","data-reference-type":"text","data-reference-id":"01","data-shadow":false,"data-rotation":0,"x":0,"y":0}],"className":"uneventable"}],"className":"eventable"},"commandset-144":{"nodeType":"g","children":[{"nodeType":"text","font-family":"ArticulateBold CharBoldF6ADAFED","font-size":"32px","fill":"#FFFFFF","fill-opacity":1,"children":[{"nodeType":"tspan","x":"50 75 98 121 137 146 162 183 192","y":67,"children":["QUALIFY "]}]}]},"commandset-145":{"nodeType":"g","children":[{"nodeType":"text","font-family":"Wingdings Charset1_ 5mhC2892A93","font-size":"32px","fill":"#254061","fill-opacity":1,"children":[{"nodeType":"tspan","x":"10 25","y":35,"children":["§"]}]},{"nodeType":"text","font-family":"Open Sans Charset1_ 6WV85374840","font-size":"32px","fill":"#254061","fill-opacity":1,"children":[{"nodeType":"tspan","x":"25 58","y":35,"children":["\\t"]}]},{"nodeType":"text","font-family":"ArticulateBold CharBoldF6ADAFED","font-size":"32px","fill":"#254061","fill-opacity":1,"children":[{"nodeType":"tspan","x":"58 81 101 119 133 142 151 163 172 200 218 236 254 263 277 295 315 329 347 356 368 388 397 425 443 459","y":35,"children":["Does it make sense to me?"]}]}]},"commandset-146":{"nodeType":"g","children":[{"nodeType":"g","id":"shape-127","children":[{"nodeType":"path","d":"M18.666723,-7E-06C8.357409,-2.7E-05 4.9E-05,8.357314 3.5E-05,18.666656 3.5E-05,18.666658 3.5E-05,18.666658 3.5E-05,18.666666L3.5E-05,18.666666L7E-06,112 233,112 233,-7E-06z","id":"path-127","fill":"#9BBB59","fill-opacity":1,"stroke-width":3,"stroke":"#71893F","stroke-opacity":1,"stroke-linecap":"flat","stroke-linejoin":"round"}]},{"nodeType":"g","id":"shape-128","children":[{"nodeType":"use","transform":[{"type":"rotate","args":[0]}],"id":"text-128","data-reference-type":"text","data-reference-id":"01","data-shadow":false,"data-rotation":0,"x":0,"y":0}],"className":"uneventable"}],"className":"eventable"},"commandset-147":{"nodeType":"g","children":[{"nodeType":"text","font-family":"ArticulateBold CharBoldF6ADAFED","font-size":"32px","fill":"#FFFFFF","fill-opacity":1,"children":[{"nodeType":"tspan","x":"41 62 85 101 110 133 156 174 192","y":67,"children":["VALIDATE"]}]}]},"commandset-148":{"nodeType":"g","children":[{"nodeType":"g","id":"shape-129","children":[{"nodeType":"path","d":"M0,0L624,0 624,86 0,86z","id":"path-129","fill":"none"}]},{"nodeType":"g","id":"shape-130","children":[{"nodeType":"use","transform":[{"type":"rotate","args":[0]}],"id":"text-130","data-reference-type":"text","data-reference-id":"01","data-shadow":false,"data-rotation":0,"x":0,"y":0}],"className":"uneventable"}],"className":"eventable"},"commandset-149":{"nodeType":"g","children":[{"nodeType":"text","font-family":"Wingdings Charset1_ 5mhC2892A93","font-size":"32px","fill":"#254061","fill-opacity":1,"children":[{"nodeType":"tspan","x":"10 25","y":35,"children":["§"]}]},{"nodeType":"text","font-family":"Open Sans Charset1_ 6WV85374840","font-size":"32px","fill":"#254061","fill-opacity":1,"children":[{"nodeType":"tspan","x":"25 58","y":35,"children":["\\t"]}]},{"nodeType":"text","font-family":"ArticulateBold CharBoldF6ADAFED","font-size":"32px","fill":"#254061","fill-opacity":1,"children":[{"nodeType":"tspan","x":"58 78 98 116 130 148 157 185 194 206 226 235 253 273 282 291 311 331 349 369 387 407 427 445 465 477 486 495 513 531 551 569 581 593 602","y":35,"children":["Check with an independent, expert "]}]},{"nodeType":"text","font-family":"ArticulateBold CharBoldF6ADAFED","font-size":"32px","fill":"#254061","fill-opacity":1,"children":[{"nodeType":"tspan","x":"58 72 92 112 124 138 156 165","y":73,"children":["source."]}]}]},"commandset-150":{"nodeType":"g","children":[{"nodeType":"g","id":"shape-131","children":[{"nodeType":"path","d":"M18.666723,-7E-06C8.357409,-2.7E-05 4.9E-05,8.357314 3.5E-05,18.666656 3.5E-05,18.666658 3.5E-05,18.666658 3.5E-05,18.666666L3.5E-05,18.666666L7E-06,112 233,112 233,-7E-06z","id":"path-131","fill":"#CF104E","fill-opacity":1,"stroke-width":3,"stroke":"#953735","stroke-opacity":1,"stroke-linecap":"flat","stroke-linejoin":"round"}]},{"nodeType":"g","id":"shape-132","children":[{"nodeType":"use","transform":[{"type":"rotate","args":[0]}],"id":"text-132","data-reference-type":"text","data-reference-id":"01","data-shadow":false,"data-rotation":0,"x":0,"y":0}],"className":"uneventable"}],"className":"eventable"},"commandset-151":{"nodeType":"g","children":[{"nodeType":"text","font-family":"ArticulateBold CharBoldF6ADAFED","font-size":"32px","fill":"#FFFFFF","fill-opacity":1,"children":[{"nodeType":"tspan","x":"64 85 103 123 132 148 169","y":67,"children":["VERIFY"]}]}]},"commandset-152":{"nodeType":"g","children":[{"nodeType":"defs","children":[{"nodeType":"filter","id":"filter-134","children":[{"nodeType":"feFlood","result":"floodOut","flood-color":"#000000","flood-opacity":0.36},{"nodeType":"feGaussianBlur","result":"gaussOut","in":"SourceAlpha","stdDeviation":[1.0499999523162842,1.0499999523162842]},{"nodeType":"feComposite","in":"floodOut","in2":"gaussOut","operator":"in"}],"filterUnits":"userSpaceOnUse","x":-6.75,"y":-6.75,"width":895.5,"height":97.5}]},{"nodeType":"use","transform":[{"type":"translate","args":[0,0]},{"type":"scale","args":[1,1]}],"xlink:href":"#pathwrap-133","filter":"url(#filter-134)","data-angle":90,"data-distance":2,"data-height":84,"data-scale":1,"data-adornment-type":"drop-shadow","data-width":882},{"nodeType":"g","id":"pathwrap-133","children":[{"nodeType":"g","id":"shape-135","children":[{"nodeType":"path","d":"M0,0L878,0 878,80 0,80z","id":"path-135","fill":"#EEC111","fill-opacity":1,"stroke-width":3,"stroke":"#B2AA00","stroke-opacity":1,"stroke-linecap":"flat","stroke-linejoin":"round"}]},{"nodeType":"g","id":"shape-136","children":[{"nodeType":"use","transform":[{"type":"rotate","args":[0]}],"id":"text-136","data-reference-type":"text","data-reference-id":"01","data-shadow":false,"data-rotation":0,"x":0,"y":0}],"className":"uneventable"}]}],"className":"eventable"},"commandset-153":{"nodeType":"g","children":[{"nodeType":"text","font-family":"Open SansBold CharsBoldB5B3B88A","font-size":"24px","fill":"#000000","fill-opacity":1,"children":[{"nodeType":"tspan","x":"41 49 59 64 76 82 98 113 123 129 143 158 173 189 199 205 219 231 246 253 269 283 289 304 320 334 346 356 363 378 394 406 413 419 427 437 442 454 460 474 489 504 520 530 536 551 567 581 593 603 610 625 641 648 664 678 684 694 710 724 730 744 760 772 793 807 818 830 837","y":36,"children":["It’s not about asking questions, It’s about questioning the answers!"]}]}]},"commandset-154":{"nodeType":"g","children":[{"nodeType":"g","id":"shape-137","children":[{"nodeType":"path","d":"M0,0L135,0 135,73 0,73z","id":"path-137","fill":"none"}]},{"nodeType":"g","id":"shape-138","children":[{"nodeType":"use","transform":[{"type":"rotate","args":[0]}],"id":"text-138","data-reference-type":"text","data-reference-id":"01","data-shadow":false,"data-rotation":0,"x":0,"y":0}],"className":"uneventable"}],"className":"eventable"},"commandset-155":{"nodeType":"g","children":[{"nodeType":"text","font-family":"Open SansBold CharsBoldB5B3B88A","font-size":"48px","fill":"#FFFFFF","fill-opacity":1,"children":[{"nodeType":"tspan","x":"8 34 62 95 127","y":55,"children":["STAR"]}]}]},"commandset-156":{"nodeType":"g","children":[{"nodeType":"path","d":"M0,0L268,0 268,320 0,320z","id":"path-140","fill":"none"},{"nodeType":"image","transform":[{"type":"scale","args":[0.5,0.5]}],"id":"image-139","data-original-image":"01","x":0,"y":0,"opacity":1}],"className":"eventable"},"commandset-157":{"nodeType":"g","children":[{"nodeType":"g","id":"shape-141","children":[{"nodeType":"path","d":"M0,0L784,0 784,61 0,61z","id":"path-141","fill":"none"}]},{"nodeType":"g","id":"shape-142","children":[{"nodeType":"use","transform":[{"type":"rotate","args":[0]}],"id":"text-142","data-reference-type":"text","data-reference-id":"01","data-shadow":false,"data-rotation":0,"x":0,"y":0}],"className":"uneventable"}],"className":"eventable"},"commandset-158":{"nodeType":"g","children":[{"nodeType":"text","font-family":"ArticulateBold CharBoldF6ADAFED","font-size":"43px","fill":"#C0504D","fill-opacity":1,"children":[{"nodeType":"tspan","x":"10 34","y":46,"children":["S"]}]},{"nodeType":"text","font-family":"Articulate Charset1_ 5bF9B03E56","font-size":"37px","fill":"#000000","fill-opacity":1,"children":[{"nodeType":"tspan","x":"34 48 71 94 104 114 124","y":46,"children":["top , "]}]},{"nodeType":"text","font-family":"ArticulateBold CharBoldF6ADAFED","font-size":"43px","fill":"#C0504D","fill-opacity":1,"children":[{"nodeType":"tspan","x":"124 148","y":46,"children":["T"]}]},{"nodeType":"text","font-family":"Articulate Charset1_ 5bF9B03E56","font-size":"37px","fill":"#000000","fill-opacity":1,"children":[{"nodeType":"tspan","x":"148 171 181 204 225 235 245","y":46,"children":["hink, "]}]},{"nodeType":"text","font-family":"ArticulateBold CharBoldF6ADAFED","font-size":"43px","fill":"#C0504D","fill-opacity":1,"children":[{"nodeType":"tspan","x":"245 276","y":46,"children":["A"]}]},{"nodeType":"text","font-family":"Articulate Charset1_ 5bF9B03E56","font-size":"37px","fill":"#000000","fill-opacity":1,"children":[{"nodeType":"tspan","x":"276 292 306 316 326","y":46,"children":["ct, "]}]},{"nodeType":"text","font-family":"ArticulateBold CharBoldF6ADAFED","font-size":"43px","fill":"#C0504D","fill-opacity":1,"children":[{"nodeType":"tspan","x":"326 352","y":46,"children":["R"]}]},{"nodeType":"text","font-family":"Articulate Charset1_ 5bF9B03E56","font-size":"37px","fill":"#000000","fill-opacity":1,"children":[{"nodeType":"tspan","x":"352 373 392 402 423 454","y":46,"children":["eview"]}]},{"nodeType":"path","d":"M10,50L34,50 34,52 10,52z","id":"path-143","fill":"#C0504D","fill-opacity":1},{"nodeType":"path","d":"M124,50L148,50 148,52 124,52z","id":"path-144","fill":"#C0504D","fill-opacity":1},{"nodeType":"path","d":"M245,50L276,50 276,52 245,52z","id":"path-145","fill":"#C0504D","fill-opacity":1},{"nodeType":"path","d":"M326,50L352,50 352,52 326,52z","id":"path-146","fill":"#C0504D","fill-opacity":1}]},"commandset-159":{"nodeType":"g","children":[{"nodeType":"g","id":"shape-147","children":[{"nodeType":"path","d":"M0,0L641,0 641,80 0,80z","id":"path-147","fill":"none"}]},{"nodeType":"g","id":"shape-148","children":[{"nodeType":"use","transform":[{"type":"rotate","args":[0]}],"id":"text-148","data-reference-type":"text","data-reference-id":"01","data-shadow":false,"data-rotation":0,"x":0,"y":0}],"className":"uneventable"}],"className":"eventable"},"commandset-160":{"nodeType":"g","children":[{"nodeType":"text","font-family":"ArticulateBold CharBoldF6ADAFED","font-size":"32px","fill":"#C0504D","fill-opacity":1,"children":[{"nodeType":"tspan","x":"10 28 40 60 80","y":35,"children":["Stop"]}]},{"nodeType":"text","font-family":"Arial Charset1_ 5uFpJFK9A16A6B0","font-size":"27px","fill":"#000000","fill-opacity":1,"children":[{"nodeType":"tspan","x":"10 19","y":69,"children":["•"]}]},{"nodeType":"text","font-family":"Open Sans Charset1_ 6WV85374840","font-size":"27px","fill":"#000000","fill-opacity":1,"children":[{"nodeType":"tspan","x":"19 60","y":69,"children":["\\t"]}]},{"nodeType":"text","font-family":"Articulate Charset1_ 5bF9B03E56","font-size":"27px","fill":"#000000","fill-opacity":1,"children":[{"nodeType":"tspan","x":"60 75 90 106 117 132 140 151 167 175 186 202 214 230 241 249 264 275 286 301 317 328 336 352 368 376 392 408 416 427 443 458 466 477 492 503 518 526 541 552 560 576 591 607 623 631","y":69,"children":["Pause to focus attention on the task at hand "]}]},{"nodeType":"path","d":"M10,38L28,38 28,40 10,40z","id":"path-149","fill":"#C0504D","fill-opacity":1}]},"commandset-161":{"nodeType":"g","children":[{"nodeType":"g","id":"shape-150","children":[{"nodeType":"path","d":"M0,0L593,0 593,166 0,166z","id":"path-150","fill":"none"}]},{"nodeType":"g","id":"shape-151","children":[{"nodeType":"use","transform":[{"type":"rotate","args":[0]}],"id":"text-151","data-reference-type":"text","data-reference-id":"01","data-shadow":false,"data-rotation":0,"x":0,"y":0}],"className":"uneventable"}],"className":"eventable"},"commandset-162":{"nodeType":"g","children":[{"nodeType":"text","font-family":"ArticulateBold CharBoldF6ADAFED","font-size":"32px","fill":"#C0504D","fill-opacity":1,"children":[{"nodeType":"tspan","x":"10 28 48 57 77 95","y":35,"children":["Think"]}]},{"nodeType":"text","font-family":"Arial Charset1_ 5uFpJFK9A16A6B0","font-size":"27px","fill":"#000000","fill-opacity":1,"children":[{"nodeType":"tspan","x":"10 19","y":69,"children":["•"]}]},{"nodeType":"text","font-family":"Open Sans Charset1_ 6WV85374840","font-size":"27px","fill":"#000000","fill-opacity":1,"children":[{"nodeType":"tspan","x":"19 35","y":69,"children":["\\t"]}]},{"nodeType":"text","font-family":"Articulate Charset1_ 5bF9B03E56","font-size":"27px","fill":"#000000","fill-opacity":1,"children":[{"nodeType":"tspan","x":"35 54 70 86 101 112 123 134 149 165 181 189 216 235 254 269 277 285 296 304 315 331 339 355 370 378 394 410 426 441 449","y":69,"children":["Understand WHAT is to be done "]}]},{"nodeType":"text","font-family":"Arial Charset1_ 5uFpJFK9A16A6B0","font-size":"27px","fill":"#000000","fill-opacity":1,"children":[{"nodeType":"tspan","x":"10 19","y":112,"children":["•"]}]},{"nodeType":"text","font-family":"Open Sans Charset1_ 6WV85374840","font-size":"27px","fill":"#000000","fill-opacity":1,"children":[{"nodeType":"tspan","x":"19 35","y":112,"children":["\\t"]}]},{"nodeType":"text","font-family":"Articulate Charset1_ 5bF9B03E56","font-size":"27px","fill":"#000000","fill-opacity":1,"children":[{"nodeType":"tspan","x":"35 50 58 73 89 97 110 126 142 153 161 176 188 199 207 223 239 250 258","y":112,"children":["Plan your actions "]}]},{"nodeType":"text","font-family":"Open Sans Charset1_ 6WV85374840","font-size":"9px","fill":"#000000","fill-opacity":1,"children":[{"nodeType":"tspan","x":"10 35","y":127,"children":["\\t"]}]},{"nodeType":"text","font-family":"Arial Charset1_ 5uFpJFK9A16A6B0","font-size":"27px","fill":"#000000","fill-opacity":1,"children":[{"nodeType":"tspan","x":"10 19","y":155,"children":["•"]}]},{"nodeType":"text","font-family":"Open Sans Charset1_ 6WV85374840","font-size":"27px","fill":"#000000","fill-opacity":1,"children":[{"nodeType":"tspan","x":"19 35","y":155,"children":["\\t"]}]},{"nodeType":"text","font-family":"Articulate Charset1_ 5bF9B03E56","font-size":"27px","fill":"#000000","fill-opacity":1,"children":[{"nodeType":"tspan","x":"35 54 69 81 89 105 120 128 150 166 181 192 200 211 227 235 251 267 275 283 294 302 313 329 344 352 368 384 399 412 428 443 455 466 481 497 505 521 533 545 561 572 583","y":155,"children":["Decide what to do if the unexpected occurs"]}]},{"nodeType":"path","d":"M10,38L28,38 28,40 10,40z","id":"path-152","fill":"#C0504D","fill-opacity":1}]},"commandset-163":{"nodeType":"g","children":[{"nodeType":"g","id":"shape-153","children":[{"nodeType":"path","d":"M0,0L382,0 382,80 0,80z","id":"path-153","fill":"none"}]},{"nodeType":"g","id":"shape-154","children":[{"nodeType":"use","transform":[{"type":"rotate","args":[0]}],"id":"text-154","data-reference-type":"text","data-reference-id":"01","data-shadow":false,"data-rotation":0,"x":0,"y":0}],"className":"uneventable"}],"className":"eventable"},"commandset-164":{"nodeType":"g","children":[{"nodeType":"text","font-family":"ArticulateBold CharBoldF6ADAFED","font-size":"32px","fill":"#C0504D","fill-opacity":1,"children":[{"nodeType":"tspan","x":"10 33 47 59","y":35,"children":["Act"]}]},{"nodeType":"text","font-family":"Arial Charset1_ 5uFpJFK9A16A6B0","font-size":"27px","fill":"#000000","fill-opacity":1,"children":[{"nodeType":"tspan","x":"10 19","y":69,"children":["•"]}]},{"nodeType":"text","font-family":"Open Sans Charset1_ 6WV85374840","font-size":"27px","fill":"#000000","fill-opacity":1,"children":[{"nodeType":"tspan","x":"19 35","y":69,"children":["\\t"]}]},{"nodeType":"text","font-family":"Articulate Charset1_ 5bF9B03E56","font-size":"27px","fill":"#000000","fill-opacity":1,"children":[{"nodeType":"tspan","x":"35 51 66 77 88 101 109 125 141 152 160 171 187 202 210 226 234 249 265 281 296 312 320 331 346 357 372","y":69,"children":["Carry out the planned task"]}]},{"nodeType":"path","d":"M10,38L33,38 33,40 10,40z","id":"path-155","fill":"#C0504D","fill-opacity":1}]},"commandset-165":{"nodeType":"g","children":[{"nodeType":"g","id":"shape-156","children":[{"nodeType":"path","d":"M0,0L647,0 647,80 0,80z","id":"path-156","fill":"none"}]},{"nodeType":"g","id":"shape-157","children":[{"nodeType":"use","transform":[{"type":"rotate","args":[0]}],"id":"text-157","data-reference-type":"text","data-reference-id":"01","data-shadow":false,"data-rotation":0,"x":0,"y":0}],"className":"uneventable"}],"className":"eventable"},"commandset-166":{"nodeType":"g","children":[{"nodeType":"text","font-family":"ArticulateBold CharBoldF6ADAFED","font-size":"32px","fill":"#C0504D","fill-opacity":1,"children":[{"nodeType":"tspan","x":"10 30 48 66 75 93 121","y":35,"children":["Review"]}]},{"nodeType":"text","font-family":"Arial Charset1_ 5uFpJFK9A16A6B0","font-size":"27px","fill":"#000000","fill-opacity":1,"children":[{"nodeType":"tspan","x":"10 19","y":69,"children":["•"]}]},{"nodeType":"text","font-family":"Open Sans Charset1_ 6WV85374840","font-size":"27px","fill":"#000000","fill-opacity":1,"children":[{"nodeType":"tspan","x":"19 35","y":69,"children":["\\t"]}]},{"nodeType":"text","font-family":"Articulate Charset1_ 5bF9B03E56","font-size":"27px","fill":"#000000","fill-opacity":1,"children":[{"nodeType":"tspan","x":"35 53 68 79 87 98 111 119 130 146 161 172 180 193 209 225 233 249 264 275 283 294 310 325 333 348 361 377 392 404 415 430 446 454 470 485 496 504 515 530 546 554 565 580 591 607 615 626 637","y":69,"children":["Verify that you get the expected/desired results"]}]},{"nodeType":"path","d":"M10,38L30,38 30,40 10,40z","id":"path-158","fill":"#C0504D","fill-opacity":1}]},"commandset-167":{"nodeType":"g","children":[{"nodeType":"g","id":"shape-159","children":[{"nodeType":"path","d":"M0,0L185,0 185,73 0,73z","id":"path-159","fill":"none"}]},{"nodeType":"g","id":"shape-160","children":[{"nodeType":"use","transform":[{"type":"rotate","args":[0]}],"id":"text-160","data-reference-type":"text","data-reference-id":"01","data-shadow":false,"data-rotation":0,"x":0,"y":0}],"className":"uneventable"}],"className":"eventable"},"commandset-168":{"nodeType":"g","children":[{"nodeType":"text","font-family":"Open SansBold CharsBoldB5B3B88A","font-size":"48px","fill":"#FFFFFF","fill-opacity":1,"children":[{"nodeType":"tspan","x":"8 39 71 99 124 154 177","y":55,"children":["Check?"]}]}]},"commandset-169":{"nodeType":"g","children":[{"nodeType":"g","id":"shape-161","children":[{"nodeType":"path","d":"M0,0L872,0 872,72 0,72z","id":"path-161","fill":"none"}]},{"nodeType":"g","id":"shape-162","children":[{"nodeType":"use","transform":[{"type":"rotate","args":[0]}],"id":"text-162","data-reference-type":"text","data-reference-id":"01","data-shadow":false,"data-rotation":0,"x":0,"y":0}],"className":"uneventable"}],"className":"eventable"},"commandset-170":{"nodeType":"g","children":[{"nodeType":"text","font-family":"Wingdings Charset1_ 5mhC2892A93","font-size":"27px","fill":"#222268","fill-opacity":1,"children":[{"nodeType":"tspan","x":"26 38","y":30,"children":["§"]}]},{"nodeType":"text","font-family":"Open Sans Charset1_ 6WV85374840","font-size":"27px","fill":"#222268","fill-opacity":1,"children":[{"nodeType":"tspan","x":"38 66","y":30,"children":["\\t"]}]},{"nodeType":"text","font-family":"Articulate Charset1_ 5bF9B03E56","font-size":"27px","fill":"#254061","fill-opacity":1,"children":[{"nodeType":"tspan","x":"66 79 95 119 134 145 161 169 185 201 209 217 225 241 257 265 276 292 300 316 331 339 355 363","y":30,"children":["Something I do to help "]}]},{"nodeType":"text","font-family":"ArticulateBold CharBoldF6ADAFED","font-size":"27px","fill":"#254061","fill-opacity":1,"children":[{"nodeType":"tspan","x":"363 387 402 414 429 437 448 456","y":30,"children":["myself."]}]},{"nodeType":"path","d":"M363,33L448,33 448,34 363,34z","id":"path-163","fill":"#254061","fill-opacity":1},{"nodeType":"path","d":"M448,33L456,33 456,34 448,34z","id":"path-164","fill":"#254061","fill-opacity":1}]},"commandset-171":{"nodeType":"g","children":[{"nodeType":"g","id":"shape-165","children":[{"nodeType":"path","d":"M0,0L800,0 800,74 0,74z","id":"path-165","fill":"none"}]},{"nodeType":"g","id":"shape-166","children":[{"nodeType":"use","transform":[{"type":"rotate","args":[0]}],"id":"text-166","data-reference-type":"text","data-reference-id":"01","data-shadow":false,"data-rotation":0,"x":0,"y":0}],"className":"uneventable"}],"className":"eventable"},"commandset-172":{"nodeType":"g","children":[{"nodeType":"text","font-family":"Wingdings Charset1_ 5mhC2892A93","font-size":"27px","fill":"#000000","fill-opacity":1,"children":[{"nodeType":"tspan","x":"28 40","y":31,"children":["§"]}]},{"nodeType":"text","font-family":"Open Sans Charset1_ 6WV85374840","font-size":"27px","fill":"#000000","fill-opacity":1,"children":[{"nodeType":"tspan","x":"40 68","y":31,"children":["\\t"]}]},{"nodeType":"text","font-family":"Articulate Charset1_ 5bF9B03E56","font-size":"27px","fill":"#254061","fill-opacity":1,"children":[{"nodeType":"tspan","x":"68 83 98 113 128 136 151 167 180 195 211 222 237 253 268 276 292 303 311 333 349 360 375 383 399 415 423 434 450 466 481 492 508 523 534 542 555 563","y":31,"children":["Take advantage of working together – "]}]},{"nodeType":"text","font-family":"Articulate Charset1_ 5bF9B03E56","font-size":"27px","fill":"#254061","fill-opacity":1,"children":[{"nodeType":"tspan","x":"68 83 94 116 132 140 156 171 186 202 213 221 236 247 262 270 286 301 312 323 338 349 357 368 384 399 415 423 439 455 470 478 493","y":63,"children":["“two heads are better than one.”"]}]}]},"commandset-173":{"nodeType":"g","children":[{"nodeType":"path","d":"M0,0L265,0 265,176 0,176z","id":"path-168","fill":"none"},{"nodeType":"image","transform":[{"type":"scale","args":[0.44166666269302368,0.43999999761581421]}],"id":"image-167","data-original-image":"01","x":0,"y":0,"opacity":1}],"className":"eventable"},"commandset-174":{"nodeType":"g","children":[{"nodeType":"g","id":"shape-169","children":[{"nodeType":"path","d":"M0,0L784,0 784,74 0,74z","id":"path-169","fill":"none"}]},{"nodeType":"g","id":"shape-170","children":[{"nodeType":"use","transform":[{"type":"rotate","args":[0]}],"id":"text-170","data-reference-type":"text","data-reference-id":"01","data-shadow":false,"data-rotation":0,"x":0,"y":0}],"className":"uneventable"}],"className":"eventable"},"commandset-175":{"nodeType":"g","children":[{"nodeType":"text","font-family":"Wingdings Charset1_ 5mhC2892A93","font-size":"27px","fill":"#000000","fill-opacity":1,"children":[{"nodeType":"tspan","x":"28 40","y":31,"children":["§"]}]},{"nodeType":"text","font-family":"Open Sans Charset1_ 6WV85374840","font-size":"27px","fill":"#000000","fill-opacity":1,"children":[{"nodeType":"tspan","x":"40 68","y":31,"children":["\\t"]}]},{"nodeType":"text","font-family":"Articulate Charset1_ 5bF9B03E56","font-size":"27px","fill":"#254061","fill-opacity":1,"children":[{"nodeType":"tspan","x":"68 76 92 107 123 134 142 153 166 174 190 206 217 232 248 259 267 282 290 298 314 325 341 357 365 380 404 415 423 438 454 470 478 489 504 519 534 542 557 573 586 594 606 621 629 640 651 667 691 699 714 722","y":31,"children":["Identify potential problems and seek advice from a "]}]},{"nodeType":"text","font-family":"Articulate Charset1_ 5bF9B03E56","font-size":"27px","fill":"#254061","fill-opacity":1,"children":[{"nodeType":"tspan","x":"68 79 94 109 133 141 165 180 204 220 235 246 254","y":63,"children":["team member."]}]}]},"commandset-176":{"nodeType":"g","children":[{"nodeType":"g","id":"shape-171","children":[{"nodeType":"path","d":"M0,0L808,0 808,42 0,42z","id":"path-171","fill":"none"}]},{"nodeType":"g","id":"shape-172","children":[{"nodeType":"use","transform":[{"type":"rotate","args":[0]}],"id":"text-172","data-reference-type":"text","data-reference-id":"01","data-shadow":false,"data-rotation":0,"x":0,"y":0}],"className":"uneventable"}],"className":"eventable"},"commandset-177":{"nodeType":"g","children":[{"nodeType":"text","font-family":"Wingdings Charset1_ 5mhC2892A93","font-size":"27px","fill":"#000000","fill-opacity":1,"children":[{"nodeType":"tspan","x":"28 40","y":31,"children":["§"]}]},{"nodeType":"text","font-family":"Open Sans Charset1_ 6WV85374840","font-size":"27px","fill":"#000000","fill-opacity":1,"children":[{"nodeType":"tspan","x":"40 68","y":31,"children":["\\t"]}]},{"nodeType":"text","font-family":"Articulate Charset1_ 5bF9B03E56","font-size":"27px","fill":"#254061","fill-opacity":1,"children":[{"nodeType":"tspan","x":"68 84 100 115 127 142 150 163 179 195 206 214 230 252 268 276 298 314 325 340 348 363 379 395 403 414 430 438 454 469 477 493 509 517","y":31,"children":["Check your own work and thinking."]}]}]},"commandset-178":{"nodeType":"g","children":[{"nodeType":"defs","children":[{"nodeType":"linearGradient","gradientTransform":[{"type":"rotate","args":[90,0.5,0.5]}],"id":"gradient-fill-174","children":[{"nodeType":"stop","offset":"0%","stop-color":"#C76866","stop-opacity":1},{"nodeType":"stop","offset":"50.196%","stop-color":"#C64B47","stop-opacity":1},{"nodeType":"stop","offset":"100%","stop-color":"#B63B37","stop-opacity":1}]},{"nodeType":"filter","id":"filter-176","children":[{"nodeType":"feFlood","result":"floodOut","flood-color":"#000000","flood-opacity":0.36},{"nodeType":"feGaussianBlur","result":"gaussOut","in":"SourceAlpha","stdDeviation":[1.0499999523162842,1.0499999523162842]},{"nodeType":"feComposite","in":"floodOut","in2":"gaussOut","operator":"in"}],"filterUnits":"userSpaceOnUse","x":-6.75,"y":-6.75,"width":615.5,"height":99.5}]},{"nodeType":"use","transform":[{"type":"translate","args":[0,0]},{"type":"scale","args":[1,1]}],"xlink:href":"#pathwrap-175","filter":"url(#filter-176)","data-angle":90,"data-distance":2,"data-height":86,"data-scale":1,"data-adornment-type":"drop-shadow","data-width":602},{"nodeType":"g","id":"pathwrap-175","children":[{"nodeType":"g","id":"shape-177","children":[{"nodeType":"path","d":"M0,0L600,0 600,84 0,84z","id":"path-177","fill":"url(#gradient-fill-174)","stroke-width":2,"stroke":"#632523","stroke-opacity":1,"stroke-linecap":"flat","stroke-linejoin":"round"}]},{"nodeType":"g","id":"shape-178","children":[{"nodeType":"use","transform":[{"type":"rotate","args":[0]}],"id":"text-178","data-reference-type":"text","data-reference-id":"01","data-shadow":false,"data-rotation":0,"x":0,"y":0}],"className":"uneventable"}]}],"className":"eventable"},"commandset-179":{"nodeType":"g","children":[{"nodeType":"text","font-family":"ArticulateBold CharBoldF6ADAFED","font-size":"32px","fill":"#FFFFFF","fill-opacity":1,"children":[{"nodeType":"tspan","x":"42 51 60 69 78 87 96 105 128 142 160 169 187 196 208 226 244 272 281 309 327 355 375 393 405 414 426 446 455 467 485 503 512 530 558 567","y":34,"children":["       Ask a team member to review "]}]},{"nodeType":"text","font-family":"ArticulateBold CharBoldF6ADAFED","font-size":"32px","fill":"#FFFFFF","fill-opacity":1,"children":[{"nodeType":"tspan","x":"222 240 260 280 292 301 321 330 348 368 377","y":72,"children":["your plan."]}]}]},"commandset-180":{"nodeType":"g","children":[{"nodeType":"g","id":"shape-179","children":[{"nodeType":"path","d":"M0,0L186,0 186,73 0,73z","id":"path-179","fill":"none"}]},{"nodeType":"g","id":"shape-180","children":[{"nodeType":"use","transform":[{"type":"rotate","args":[0]}],"id":"text-180","data-reference-type":"text","data-reference-id":"01","data-shadow":false,"data-rotation":0,"x":0,"y":0}],"className":"uneventable"}],"className":"eventable"},"commandset-181":{"nodeType":"g","children":[{"nodeType":"text","font-family":"Open SansBold CharsBoldB5B3B88A","font-size":"48px","fill":"#FFFFFF","fill-opacity":1,"children":[{"nodeType":"tspan","x":"8 39 71 99 124 154 178","y":55,"children":["Checks"]}]}]},"commandset-182":{"nodeType":"g","children":[{"nodeType":"g","id":"shape-181","children":[{"nodeType":"path","d":"M0,0L803,0 803,104 0,104z","id":"path-181","fill":"none"}]},{"nodeType":"g","id":"shape-182","children":[{"nodeType":"use","transform":[{"type":"rotate","args":[0]}],"id":"text-182","data-reference-type":"text","data-reference-id":"01","data-shadow":false,"data-rotation":0,"x":0,"y":0}],"className":"uneventable"}],"className":"eventable"},"commandset-183":{"nodeType":"g","children":[{"nodeType":"text","font-family":"Articulate Charset1_ 5bF9B03E56","font-size":"20px","fill":"#000000","fill-opacity":1,"children":[{"nodeType":"tspan","x":"8 21 33 45 51 62 68 76 88 94 106 117 128 140 146 154 166 172 180 191 202 208 214 225 237 246 258 270 278 289 301 312 324 330 338 350 356 365 377 395 413 425 437 443 452 463 471 482 488 505 511 519 531 537 543 552 564 575 584 596 602 608 619 631 643 649 657 668 680 692 703 711 719 725 737 748 759 767 773","y":23,"children":["You also need to feel encouraged to communicate with, coach, and request peer "]}]},{"nodeType":"text","font-family":"Articulate Charset1_ 5bF9B03E56","font-size":"20px","fill":"#000000","fill-opacity":1,"children":[{"nodeType":"tspan","x":"8 17 29 40 49 60 68 74 82 90 102 120 126 136 148 160 168 174 180 191 202 214 225 233 241 247 253 263 275 293 304 312 318 336 347 355 361 367 377 389 401 407 425 436 446 452 464 475 484 496 514 525 531 537 549 557 563 581 587 599 610 618 629 641 647 659 669 675 686 692 698 709 720 732 743 751 757 768 780 792 798","y":47,"children":["checks from your leaders. Sometimes, you may become intimidated by a leader and "]}]},{"nodeType":"text","font-family":"Articulate Charset1_ 5bF9B03E56","font-size":"20px","fill":"#000000","fill-opacity":1,"children":[{"nodeType":"tspan","x":"8 20 31 40 46 58 69 75 87 99 107 113 121 133 139 150 158 169 175 187 193 211 217 229 237 243 255 266 274 280 286 294 300 311 317 329 341 349 360 372 383 389 395 403 409 418 430 438 446 457 466 474 480 486 497 509 515 527 538 544 555 567 573 584 592 600 611 620 628 634 644 655 661 669 680 691 709 715 727 733 744 754 765 773 779 785","y":71,"children":["decide not to ask him or her if a dosage is correct. To be an effective team player, "]}]},{"nodeType":"text","font-family":"Articulate Charset1_ 5bF9B03E56","font-size":"20px","fill":"#000000","fill-opacity":1,"children":[{"nodeType":"tspan","x":"8 18 30 42 48 66 78 86 94 100 112 123 129 146 152 158 164 170 182 194 200 208 220 226 235 247 265 283 295 307 313 322 333 341 352 358 375 381 389 401 407 418 428 439 447 457 469 481 492 498 504 510 522 531 537 549 561 567 579 591 597 607 619 631 639 645 651 662 673 685 696 704 712 718","y":95,"children":["you must be willing to communicate with everyone, including your leaders."]}]}]},"commandset-184":{"nodeType":"g","children":[{"nodeType":"g","id":"shape-183","children":[{"nodeType":"path","d":"M0,0L475,0 475,176 0,176z","id":"path-183","fill":"none"}]},{"nodeType":"g","id":"shape-184","children":[{"nodeType":"use","transform":[{"type":"rotate","args":[0]}],"id":"text-184","data-reference-type":"text","data-reference-id":"01","data-shadow":false,"data-rotation":0,"x":0,"y":0}],"className":"uneventable"}],"className":"eventable"},"commandset-185":{"nodeType":"g","children":[{"nodeType":"text","font-family":"Articulate Charset1_ 5bF9B03E56","font-size":"20px","fill":"#000000","fill-opacity":1,"children":[{"nodeType":"tspan","x":"8 19 29 38 49 57 65 71 81 92 98 110 118 130 138 149 157 165 171 183 195 206 212 218 227 239 251 259 267 278 286 296 302 311 322 334 340 352 361 370 382 390 396 413 419 427 439 445 457 463","y":23,"children":["Excessive professional courtesy can occur within "]}]},{"nodeType":"text","font-family":"Articulate Charset1_ 5bF9B03E56","font-size":"20px","fill":"#000000","fill-opacity":1,"children":[{"nodeType":"tspan","x":"8 18 30 42 50 56 67 79 89 95 103 115 127 145 156 168 176 182 188 199 209 218 229 237 245 251 261 272 278 290 298 310 318 329 337 345 351 363 375 386 392 398","y":47,"children":["your environment. Excessive professional "]}]},{"nodeType":"text","font-family":"Articulate Charset1_ 5bF9B03E56","font-size":"20px","fill":"#000000","fill-opacity":1,"children":[{"nodeType":"tspan","x":"8 17 29 41 49 57 68 76 86 92 98 106 112 129 141 152 164 170 178 189 200 218 224 242 253 271 283 294 302 310 316 328 334 344 355 361 369 381 399 410 422 434 445 451","y":71,"children":["courtesy is when team members give someone "]}]},{"nodeType":"text","font-family":"Articulate Charset1_ 5bF9B03E56","font-size":"20px","fill":"#000000","fill-opacity":1,"children":[{"nodeType":"tspan","x":"8 20 28 34 46 52 64 76 87 95 101 109 120 132 143 149 161 169 175 183 191 202 210 222 230 236 244 256 268 274 292 304 313 325 331 339 350 362 373 381 393 399","y":95,"children":["of higher rank or status too much regard "]}]},{"nodeType":"text","font-family":"Articulate Charset1_ 5bF9B03E56","font-size":"20px","fill":"#000000","fill-opacity":1,"children":[{"nodeType":"tspan","x":"8 20 31 40 51 63 71 82 88 100 108 114 126 132 140 146 158 166 172 184 195 203 209 221 233 241 247 255 261 273 285 291 297 308 319 330 348 354 372 383 401 413 424 432 440 446","y":119,"children":["because of his or her position. Team members "]}]},{"nodeType":"text","font-family":"Articulate Charset1_ 5bF9B03E56","font-size":"20px","fill":"#000000","fill-opacity":1,"children":[{"nodeType":"tspan","x":"8 16 28 39 47 58 66 78 86 97 103 111 122 128 134 140 148 160 166 178 190 196 208 216 222 234 246 254 260 272 283 291 297 306 312 323 335 344 350 361 369 375 387 399 410 416 424 436 442","y":143,"children":["therefore fail to point out deficiencies due to "]}]},{"nodeType":"text","font-family":"Articulate Charset1_ 5bF9B03E56","font-size":"20px","fill":"#000000","fill-opacity":1,"children":[{"nodeType":"tspan","x":"8 20 32 40 46 54 60 72 84 90 98 106 117 125 137 145 151 163 171 177 183 194 205 217 228 236 244 250 256","y":167,"children":["position/status of leaders. "]}]}]},"commandset-186":{"nodeType":"g","children":[{"nodeType":"g","id":"shape-185","children":[{"nodeType":"path","d":"M0,0L438,0 438,104 0,104z","id":"path-185","fill":"none"}]},{"nodeType":"g","id":"shape-186","children":[{"nodeType":"use","transform":[{"type":"rotate","args":[0]}],"id":"text-186","data-reference-type":"text","data-reference-id":"01","data-shadow":false,"data-rotation":0,"x":0,"y":0}],"className":"uneventable"}],"className":"eventable"},"commandset-187":{"nodeType":"g","children":[{"nodeType":"text","font-family":"Articulate Charset1_ 5bF9B03E56","font-size":"20px","fill":"#000000","fill-opacity":1,"children":[{"nodeType":"tspan","x":"8 19 29 40 48 58 70 82 93 99 117 128 139 150 158 164 182 188 196 204 215 226 237 245 251 257 268 278 289 301 307 313 324 335 347 358 366 374 380 386","y":23,"children":["Everyone makes mistakes, even leaders. "]}]},{"nodeType":"text","font-family":"Articulate Charset1_ 5bF9B03E56","font-size":"20px","fill":"#000000","fill-opacity":1,"children":[{"nodeType":"tspan","x":"8 19 29 40 48 58 70 82 93 99 111 122 133 145 153 159 167 179 197 208 220 232 243 249 257 269 275 284 295 303 312 324 330 341 353 365 371","y":47,"children":["Everyone needs someone to catch and "]}]},{"nodeType":"text","font-family":"Articulate Charset1_ 5bF9B03E56","font-size":"20px","fill":"#000000","fill-opacity":1,"children":[{"nodeType":"tspan","x":"8 17 29 37 45 56 65 73 79 91 97 115 121 133 141 147 159 170 178 184 196 207 215 227 235 246 252 270 281 292 298 310 322 328 339 345 363 369 377 385 396 407 418 424","y":71,"children":["correct him or her before making a mistake "]}]},{"nodeType":"text","font-family":"Articulate Charset1_ 5bF9B03E56","font-size":"20px","fill":"#000000","fill-opacity":1,"children":[{"nodeType":"tspan","x":"8 25 37 43 52 64 70 79 91 103 109 121 127 133 144 155 167 173 181 193 199 210 216 226 236 247 253","y":95,"children":["which could lead to a SSE."]}]}]},"commandset-188":{"nodeType":"g","children":[{"nodeType":"path","d":"M-1,-1L386,-1 386,214 -1,214z","id":"path-188","fill":"none","stroke-width":2,"stroke":"#1F497D","stroke-opacity":1,"stroke-linecap":"flat","stroke-linejoin":"round"},{"nodeType":"image","transform":[{"type":"scale","args":[0.20698924362659454,0.20719844102859497]}],"id":"image-187","data-original-image":"01","x":0,"y":0,"opacity":1}],"className":"eventable"},"commandset-189":{"nodeType":"g","children":[{"nodeType":"g","id":"shape-189","children":[{"nodeType":"path","d":"M0,0L253,0 253,67 0,67z","id":"path-189","fill":"none"}]},{"nodeType":"g","id":"shape-190","children":[{"nodeType":"use","transform":[{"type":"rotate","args":[0]}],"id":"text-190","data-reference-type":"text","data-reference-id":"01","data-shadow":false,"data-rotation":0,"x":0,"y":0}],"className":"uneventable"}],"className":"eventable"},"commandset-190":{"nodeType":"g","children":[{"nodeType":"text","font-family":"Open SansBold CharsBoldB5B3B88A","font-size":"43px","fill":"#FFFFFF","fill-opacity":1,"children":[{"nodeType":"tspan","x":"8 35 60 85 105 116 143 171 196 218 245","y":50,"children":["Peer Check"]}]}]},"commandset-191":{"nodeType":"g","children":[{"nodeType":"g","id":"shape-191","children":[{"nodeType":"path","d":"M0,0L803,0 803,80 0,80z","id":"path-191","fill":"none"}]},{"nodeType":"g","id":"shape-192","children":[{"nodeType":"use","transform":[{"type":"rotate","args":[0]}],"id":"text-192","data-reference-type":"text","data-reference-id":"01","data-shadow":false,"data-rotation":0,"x":0,"y":0}],"className":"uneventable"}],"className":"eventable"},"commandset-192":{"nodeType":"g","children":[{"nodeType":"text","font-family":"Articulate Charset1_ 5bF9B03E56","font-size":"20px","fill":"#000000","fill-opacity":1,"children":[{"nodeType":"tspan","x":"8 22 28 40 52 63 69 75 83 95 103 109 126 138 146 157 163 175 187 193 204 212 218 229 241 247 258 266 274 285 294 302 308 318 329 335 343 354 365 383 389 395 403 409 417 429 435 443 451 462 473 479 489 495 503 514 526 538 549 557 565 571 582 594 606 612 623 632 641 652 664 672 678 686 697 708 720 732 743 752 763 769","y":23,"children":["A goal for working as an effective team is to freely request and accept feedback "]}]},{"nodeType":"text","font-family":"Articulate Charset1_ 5bF9B03E56","font-size":"20px","fill":"#000000","fill-opacity":1,"children":[{"nodeType":"tspan","x":"8 16 24 36 54 60 72 80 92 103 111 119 125 135 141 153 165 173 179 191 202 213 221 229 235 246 258 270 276 288 296 308 316 327 335 343 349 361 373 384 390 398 404 415 423 429 441 447 455 463 474 482 493 505 513 519 525 536 546 557 563 571 577 583 597 605 616 622 633 639 651 662 673 681 687 698 704 716 728 739 747 755 761 773 785 791","y":47,"children":["from others – our peers and professionals at different levels. Ask a peer a question "]}]},{"nodeType":"text","font-family":"Articulate Charset1_ 5bF9B03E56","font-size":"20px","fill":"#000000","fill-opacity":1,"children":[{"nodeType":"tspan","x":"8 16 28 34 44 55 63 69 77 87 93 103 115 127 133 144 152 163 169 177 183 195 207 215 221","y":71,"children":["to verify you are right."]}]}]},"commandset-193":{"nodeType":"g","children":[{"nodeType":"text","font-family":"Articulate Charset1_ 5bF9B03E56","font-size":"20px","fill":"#000000","fill-opacity":1,"children":[{"nodeType":"tspan","x":"8 21 33 45 51 69 75 87 99 107 113 124 132 143 149 160 166 178 189 200 208 214 222 234 240 251 259 267 279 287 298 304 312 324 335 341 350 362 370 378 389 398 406 418 429 437 445 451 463 471 477","y":23,"children":["You might ask a peer to assure the correctness of:"]}]},{"nodeType":"text","font-family":"Arial Charset1_ 5uFpJFK9A16A6B0","font-size":"20px","fill":"#000000","fill-opacity":1,"children":[{"nodeType":"tspan","x":"42 49","y":47,"children":["•"]}]},{"nodeType":"text","font-family":"Open Sans Charset1_ 6WV85374840","font-size":"20px","fill":"#000000","fill-opacity":1,"children":[{"nodeType":"tspan","x":"49 57","y":47,"children":["\\t"]}]},{"nodeType":"text","font-family":"Articulate Charset1_ 5bF9B03E56","font-size":"20px","fill":"#000000","fill-opacity":1,"children":[{"nodeType":"tspan","x":"57 71 83 91 102 108 116 127 135 146 152 161 172 178 187 199 205 216 224 230 242 254 262","y":47,"children":["Dose rate calculations"]}]},{"nodeType":"text","font-family":"Arial Charset1_ 5uFpJFK9A16A6B0","font-size":"20px","fill":"#000000","fill-opacity":1,"children":[{"nodeType":"tspan","x":"42 49","y":71,"children":["•"]}]},{"nodeType":"text","font-family":"Open Sans Charset1_ 6WV85374840","font-size":"20px","fill":"#000000","fill-opacity":1,"children":[{"nodeType":"tspan","x":"49 57","y":71,"children":["\\t"]}]},{"nodeType":"text","font-family":"Articulate Charset1_ 5bF9B03E56","font-size":"20px","fill":"#000000","fill-opacity":1,"children":[{"nodeType":"tspan","x":"57 68 79 87 93 104 116 124 130 138 144 156 162 170 178 190 198 208","y":71,"children":["Patient’s history"]}]},{"nodeType":"text","font-family":"Arial Charset1_ 5uFpJFK9A16A6B0","font-size":"20px","fill":"#000000","fill-opacity":1,"children":[{"nodeType":"tspan","x":"42 49","y":95,"children":["•"]}]},{"nodeType":"text","font-family":"Open Sans Charset1_ 6WV85374840","font-size":"20px","fill":"#000000","fill-opacity":1,"children":[{"nodeType":"tspan","x":"49 57","y":95,"children":["\\t"]}]},{"nodeType":"text","font-family":"Articulate Charset1_ 5bF9B03E56","font-size":"20px","fill":"#000000","fill-opacity":1,"children":[{"nodeType":"tspan","x":"57 67 79 88 99 105 117 129 137 143 154 166 178 184 192 203 215 221 233 245 253 261 267 275 287 295 301 319 330 336 348 356 367 379 390 402 411 422 428 439 448 456 462 472 478 486 492 503 511","y":95,"children":["Lock out and tag outs for maintenance activities"]}]}]},"commandset-194":{"nodeType":"g","children":[{"nodeType":"g","id":"shape-193","children":[{"nodeType":"path","d":"M0,0L803,0 803,56 0,56z","id":"path-193","fill":"none"}]},{"nodeType":"g","id":"shape-194","children":[{"nodeType":"use","transform":[{"type":"rotate","args":[0]}],"id":"text-194","data-reference-type":"text","data-reference-id":"01","data-shadow":false,"data-rotation":0,"x":0,"y":0}],"className":"uneventable"}],"className":"eventable"},"commandset-195":{"nodeType":"g","children":[{"nodeType":"text","font-family":"Articulate Charset1_ 5bF9B03E56","font-size":"20px","fill":"#000000","fill-opacity":1,"children":[{"nodeType":"tspan","x":"8 22 30 41 47 59 71 77 88 94 102 113 124 142 148 166 177 195 207 218 226 232 240 252 258 267 279 290 299 310 316 326 338 350 356 374 385 395 401 409 420 431 449 455 467 479 488 500 518 526 538 546 554 565 577 583 594 600 611 619 625 633 639 647 655 663 669 675 689 697 703 713 725 737 743 754 762 773 779","y":23,"children":["Asking a team member to check you may seem uncomfortable at first. As you ask "]}]},{"nodeType":"text","font-family":"Articulate Charset1_ 5bF9B03E56","font-size":"20px","fill":"#000000","fill-opacity":1,"children":[{"nodeType":"tspan","x":"8 20 31 42 50 58 64 72 84 90 99 111 122 131 142 148 158 170 182 190 196 213 225 233 244 250 268 280 288 299 305 317 325 333 344 356 362 368 374 382 388 405 411 417 423 429 441 452 461 473 491 502 508 526 538 546 557 563 571 582 600 606 612 618 629 637 643 651 663 669 679 691 703 709 715","y":47,"children":["peers to check your work more often, it will become more familiar to you. "]}]}]},"commandset-196":{"nodeType":"g","children":[{"nodeType":"g","id":"shape-195","children":[{"nodeType":"path","d":"M0,0L803,0 803,128 0,128z","id":"path-195","fill":"none"}]},{"nodeType":"g","id":"shape-196","children":[{"nodeType":"use","transform":[{"type":"rotate","args":[0]}],"id":"text-196","data-reference-type":"text","data-reference-id":"01","data-shadow":false,"data-rotation":0,"x":0,"y":0}],"className":"uneventable"}],"className":"eventable"},"commandset-197":{"nodeType":"g","children":[{"nodeType":"text","font-family":"Articulate Charset1_ 5bF9B03E56","font-size":"20px","fill":"#000000","fill-opacity":1,"children":[{"nodeType":"tspan","x":"8 19 31 37 49 60 66 74 86 95 104 115 123 131 139 151 157 163 169 181 187 199 210 221 229 235 244 256 267 276 287 293 305 317 323 329 346 357 363 381 393 401 409 415 427 438 444 461 467 473 479 485 497 509 515 523 535 541 550 562 573 582 593 599 611 619 631 642 650 658 664 678 692 706 712 724 735 741","y":23,"children":["To be successful in peer checking, we must be willing to check others AND be "]}]},{"nodeType":"text","font-family":"Articulate Charset1_ 5bF9B03E56","font-size":"20px","fill":"#000000","fill-opacity":1,"children":[{"nodeType":"tspan","x":"8 25 31 37 43 49 61 73 79 87 99 105 117 128 138 149 155 163 175 186 204 210 219 231 242 251 262 268 280 288 294 300 311 323 329 337 343 361 372 383 395 403 409 417 429 440 448 454 471 482 488 506 518 526 534 540 558 569 580 591 597 608 619 628 640 646 654 665 676 694 700 718 729 747 759 770 778 784","y":47,"children":["willing to have them check us. This means that we must make each team member "]}]},{"nodeType":"text","font-family":"Articulate Charset1_ 5bF9B03E56","font-size":"20px","fill":"#000000","fill-opacity":1,"children":[{"nodeType":"tspan","x":"8 17 29 40 49 60 66 77 83 95 107 115 121 129 135 145 156 162 173 183 195 206 214 220 231 243 252 263 269 277 289 297 303 311 323 334 340 352 360 372 383 391 397 409 420 428 436 448 460 466 474 486 497 505 511 519 531 543 554 560 568 580 591 597 608 626 638 646 652 664 676 687 693 699 707 713 721 732 738 750 758 764","y":71,"children":["check a positive experience for the other person that took the emotional risk of "]}]},{"nodeType":"text","font-family":"Articulate Charset1_ 5bF9B03E56","font-size":"20px","fill":"#000000","fill-opacity":1,"children":[{"nodeType":"tspan","x":"8 20 28 36 47 55 61 73 85 91 99 111 122 128 140 152 160 172 178 184 193 199 207 218 230 236 247 259 269 275 284 295 301 307 313 321 327 335 346 357 375 382 400 411 429 441 452 460 466 475 487 498 507 518 524 536 548 554 560 568 574 586 598 606 612 623 629 641 653 661 667 675 681 691 702 708","y":95,"children":["offering the unsolicited advice. If team-member checking is not a positive "]}]},{"nodeType":"text","font-family":"Articulate Charset1_ 5bF9B03E56","font-size":"20px","fill":"#000000","fill-opacity":1,"children":[{"nodeType":"tspan","x":"8 19 29 41 52 60 66 77 89 98 109 115 121 129 141 152 158 166 174 185 197 209 220 232 241 251 257 269 277 283 295 306 312 324 330 347 353 359 365 371 383 395 401 410 421 427 437 443 455 466 475 483 494 505 513 524 530 538 550 556 568 576 582 594 600 612 623 629 635 641 652 662 673 679 687 693 700 712 720 726 743 755 763 771 782 789 795","y":119,"children":["experience, the frequency of help will quickly decrease to original levels (or worse)."]}]}]},"commandset-198":{"nodeType":"g","children":[{"nodeType":"g","id":"shape-197","children":[{"nodeType":"path","d":"M0,0L742,0 742,67 0,67z","id":"path-197","fill":"none"}]},{"nodeType":"g","id":"shape-198","children":[{"nodeType":"use","transform":[{"type":"rotate","args":[0]}],"id":"text-198","data-reference-type":"text","data-reference-id":"01","data-shadow":false,"data-rotation":0,"x":0,"y":0}],"className":"uneventable"}],"className":"eventable"},"commandset-199":{"nodeType":"g","children":[{"nodeType":"text","font-family":"Open SansBold CharsBoldB5B3B88A","font-size":"43px","fill":"#FFFFFF","fill-opacity":1,"children":[{"nodeType":"tspan","x":"8 32 57 83 110 135 155 176 187 217 237 262 273 303 316 337 364 375 402 428 448 467 478 505 522 533 552 580 605 616 641 666 692 734","y":50,"children":["Leaders Are Also Part o the Team"]}]}]},"commandset-200":{"nodeType":"g","children":[{"nodeType":"g","id":"shape-199","children":[{"nodeType":"path","d":"M0,0L803,0 803,32 0,32z","id":"path-199","fill":"none"}]},{"nodeType":"g","id":"shape-200","children":[{"nodeType":"use","transform":[{"type":"rotate","args":[0]}],"id":"text-200","data-reference-type":"text","data-reference-id":"01","data-shadow":false,"data-rotation":0,"x":0,"y":0}],"className":"uneventable"}],"className":"eventable"},"commandset-201":{"nodeType":"g","children":[{"nodeType":"text","font-family":"Articulate Charset1_ 5bF9B03E56","font-size":"20px","fill":"#000000","fill-opacity":1,"children":[{"nodeType":"tspan","x":"8 19 31 42 48 54 65 76 88 99 107 113 131 143 151 159 165 174 182 193 204 212 223 229 240 246","y":23,"children":["The leader must create a "]}]},{"nodeType":"text","font-family":"ArticulateBold CharBoldF6ADAFED","font-size":"20px","fill":"#000000","fill-opacity":1,"children":[{"nodeType":"tspan","x":"246 256 265 277 288 296 307 319 325 343 354 366 374 385 391 397 415 427 439 450 456 466","y":23,"children":["“shared mental model”"]}]},{"nodeType":"text","font-family":"Articulate Charset1_ 5bF9B03E56","font-size":"20px","fill":"#000000","fill-opacity":1,"children":[{"nodeType":"tspan","x":"466 472 489 495 503 515 521 529 541 552 558 566 577 588 606 612 620 632 638","y":23,"children":[" with the team so:"]}]}]},"commandset-202":{"nodeType":"g","children":[{"nodeType":"g","id":"shape-201","children":[{"nodeType":"path","d":"M0,0L615,0 615,176 0,176z","id":"path-201","fill":"none"}]},{"nodeType":"g","id":"shape-202","children":[{"nodeType":"use","transform":[{"type":"rotate","args":[0]}],"id":"text-202","data-reference-type":"text","data-reference-id":"01","data-shadow":false,"data-rotation":0,"x":0,"y":0}],"className":"uneventable"}],"className":"eventable"},"commandset-203":{"nodeType":"g","children":[{"nodeType":"text","font-family":"Arial Charset1_ 5uFpJFK9A16A6B0","font-size":"20px","fill":"#000000","fill-opacity":1,"children":[{"nodeType":"tspan","x":"42 49","y":23,"children":["•"]}]},{"nodeType":"text","font-family":"Open Sans Charset1_ 6WV85374840","font-size":"20px","fill":"#000000","fill-opacity":1,"children":[{"nodeType":"tspan","x":"49 57","y":23,"children":["\\t"]}]},{"nodeType":"text","font-family":"Articulate Charset1_ 5bF9B03E56","font-size":"20px","fill":"#000000","fill-opacity":1,"children":[{"nodeType":"tspan","x":"57 68 79 87 93 104 116 124 130 139 150 158 169 175 181 189 195 207 215 227 237 243 255 266 278 284 295 303 309 320 326 334 345 356 374","y":23,"children":["Patient care is provided as a team"]}]},{"nodeType":"text","font-family":"Arial Charset1_ 5uFpJFK9A16A6B0","font-size":"20px","fill":"#000000","fill-opacity":1,"children":[{"nodeType":"tspan","x":"42 49","y":47,"children":["•"]}]},{"nodeType":"text","font-family":"Open Sans Charset1_ 6WV85374840","font-size":"20px","fill":"#000000","fill-opacity":1,"children":[{"nodeType":"tspan","x":"49 57","y":47,"children":["\\t"]}]},{"nodeType":"text","font-family":"Articulate Charset1_ 5bF9B03E56","font-size":"20px","fill":"#000000","fill-opacity":1,"children":[{"nodeType":"tspan","x":"57 68 79 90 108 114 132 143 161 173 184 192 200 206 218 229 239 250 256 267 273 282 294 312 330 342 354 360 372 384 396 407 415 423 431 442 454 466 472 484 496 502 514 522 528 545 557 568 576 587 593","y":47,"children":["Team members have a common understanding of where "]}]},{"nodeType":"text","font-family":"Articulate Charset1_ 5bF9B03E56","font-size":"20px","fill":"#000000","fill-opacity":1,"children":[{"nodeType":"tspan","x":"57 68 79 88 100 106 114 125 136 154 160 178 189 207 219 230 238 244 250 258 264 275 285 296 304 312 318 330 342 348 360 366 374 380 392 400 406 418 429 437 443 454 462 470 482 490 498 506 512 519 536 548 554 563 575 581","y":71,"children":["each team member is exerting his or her efforts (which "]}]},{"nodeType":"text","font-family":"Articulate Charset1_ 5bF9B03E56","font-size":"20px","fill":"#000000","fill-opacity":1,"children":[{"nodeType":"tspan","x":"57 65 76 84 95 103 109 121 132 138 150 158 164 172 184 195 201 207 215 221 230 242 260 272 278 289 297 303 315 327 334","y":95,"children":["tasks he or she is completing)"]}]},{"nodeType":"text","font-family":"Arial Charset1_ 5uFpJFK9A16A6B0","font-size":"20px","fill":"#000000","fill-opacity":1,"children":[{"nodeType":"tspan","x":"42 49","y":119,"children":["•"]}]},{"nodeType":"text","font-family":"Open Sans Charset1_ 6WV85374840","font-size":"20px","fill":"#000000","fill-opacity":1,"children":[{"nodeType":"tspan","x":"49 57","y":119,"children":["\\t"]}]},{"nodeType":"text","font-family":"Articulate Charset1_ 5bF9B03E56","font-size":"20px","fill":"#000000","fill-opacity":1,"children":[{"nodeType":"tspan","x":"57 68 79 88 100 106 114 125 136 154 160 178 189 207 219 230 238 244 250 258 264 275 287 299 316 322 333 345 357 368 379 391 397 408 414 425 437 449 461 469 475 492 504 515 523 529 535 543 549","y":119,"children":["Each team member is knowledgeable about what is "]}]},{"nodeType":"text","font-family":"Articulate Charset1_ 5bF9B03E56","font-size":"20px","fill":"#000000","fill-opacity":1,"children":[{"nodeType":"tspan","x":"57 69 80 92 104 115 127 133 145 157 163 174 186 198 204 212 224 235 243 254 262 274 282 293 299 305 323 335 343 354 360 371 383 389 400 406 414 426 432 444 452 463 475 481 490 498 504 515 527 539 545 555 566 574 580 588 598 604","y":143,"children":["happening and therefore, more able to predict and verify "]}]},{"nodeType":"text","font-family":"Articulate Charset1_ 5bF9B03E56","font-size":"20px","fill":"#000000","fill-opacity":1,"children":[{"nodeType":"tspan","x":"57 65 77 88 94 106 117 127 135 141 152 161 169 175 187 199 207","y":167,"children":["the next actions"]}]}]},"commandset-204":{"nodeType":"g","children":[{"nodeType":"g","id":"shape-203","children":[{"nodeType":"path","d":"M0,0L840,0 840,104 0,104z","id":"path-203","fill":"none"}]},{"nodeType":"g","id":"shape-204","children":[{"nodeType":"use","transform":[{"type":"rotate","args":[0]}],"id":"text-204","data-reference-type":"text","data-reference-id":"01","data-shadow":false,"data-rotation":0,"x":0,"y":0}],"className":"uneventable"}],"className":"eventable"},"commandset-205":{"nodeType":"g","children":[{"nodeType":"text","font-family":"Articulate Charset1_ 5bF9B03E56","font-size":"20px","fill":"#000000","fill-opacity":1,"children":[{"nodeType":"tspan","x":"8 14 22 28 34 42 48 54 72 84 96 104 112 123 135 143 149 157 169 175 183 194 205 211 217 227 238 244 252 264 275 283 289","y":23,"children":["It is important to realize that "]}]},{"nodeType":"text","font-family":"ArticulateBold CharBoldF6ADAFED","font-size":"20px","fill":"#000000","fill-opacity":1,"children":[{"nodeType":"tspan","x":"289 300 312 323 335 347 358","y":23,"children":["anyone"]}]},{"nodeType":"text","font-family":"Articulate Charset1_ 5bF9B03E56","font-size":"20px","fill":"#000000","fill-opacity":1,"children":[{"nodeType":"tspan","x":"358 364 373 384 396 402 414 425 431 439 451 462 468 476 487 498 516 522 528 539 550 562 573 581 589 595 606 618 629 635 641 652 663 675 686 694 702 714 720 732 738 746 758 764 775 781 799 810 820 826","y":23,"children":[" can be the team leader! The leadership role may "]}]},{"nodeType":"text","font-family":"Articulate Charset1_ 5bF9B03E56","font-size":"20px","fill":"#000000","fill-opacity":1,"children":[{"nodeType":"tspan","x":"8 16 24 35 47 55 61 69 75 87 99 105 113 121 133 151 157 169 181 192 198 206 217 228 246 252 270 281 299 311 322 330 336 344 356 362 373 385 397 405 417 428 436 442 448 459 469 480 492 498 510 522 530 536 548 560 566 577 583 591 599 610 622 640 651 657 665 671 679 691 702 710 716 728 740 746 752 758 766 772","y":47,"children":["transition from one team member to another, even during a trauma situation. If "]}]},{"nodeType":"text","font-family":"Articulate Charset1_ 5bF9B03E56","font-size":"20px","fill":"#000000","fill-opacity":1,"children":[{"nodeType":"tspan","x":"8 16 28 46 57 65 77 83 95 107 113 125 136 148 160 171 183 191 197 205 217 223 233 245 257 265 271 283 294 302 308 319 331 339 345 351","y":71,"children":["something happens to your patient, "]}]},{"nodeType":"text","font-family":"ArticulateBold CharBoldF6ADAFED","font-size":"20px","fill":"#000000","fill-opacity":1,"children":[{"nodeType":"tspan","x":"351 362 374 386","y":71,"children":["you"]}]},{"nodeType":"text","font-family":"Articulate Charset1_ 5bF9B03E56","font-size":"20px","fill":"#000000","fill-opacity":1,"children":[{"nodeType":"tspan","x":"386 392 403 411 422 428 436 448 459 465 471 489 507 518 530 536 547 555 566 572 580 591 602 620 626 632 643 654 666 677 685 691 697","y":71,"children":[" are the immediate team leader. "]}]},{"nodeType":"text","font-family":"Articulate Charset1_ 5bF9B03E56","font-size":"20px","fill":"#000000","fill-opacity":1,"children":[{"nodeType":"tspan","x":"8 19 31 42 48 56 67 78 96 102 108 119 130 142 153 161 167 185 197 205 213 219","y":95,"children":["The team leader must:"]}]},{"nodeType":"path","d":"M289,25L358,25 358,26 289,26z","id":"path-205","fill":"#000000","fill-opacity":1},{"nodeType":"path","d":"M351,73L386,73 386,74 351,74z","id":"path-206","fill":"#000000","fill-opacity":1}]},"commandset-206":{"nodeType":"g","children":[{"nodeType":"g","id":"shape-207","children":[{"nodeType":"path","d":"M0,0L664,0 664,152 0,152z","id":"path-207","fill":"none"}]},{"nodeType":"g","id":"shape-208","children":[{"nodeType":"use","transform":[{"type":"rotate","args":[0]}],"id":"text-208","data-reference-type":"text","data-reference-id":"01","data-shadow":false,"data-rotation":0,"x":0,"y":0}],"className":"uneventable"}],"className":"eventable"},"commandset-207":{"nodeType":"g","children":[{"nodeType":"text","font-family":"Arial Charset1_ 5uFpJFK9A16A6B0","font-size":"20px","fill":"#000000","fill-opacity":1,"children":[{"nodeType":"tspan","x":"42 49","y":23,"children":["•"]}]},{"nodeType":"text","font-family":"Open Sans Charset1_ 6WV85374840","font-size":"20px","fill":"#000000","fill-opacity":1,"children":[{"nodeType":"tspan","x":"49 57","y":23,"children":["\\t"]}]},{"nodeType":"text","font-family":"Articulate Charset1_ 5bF9B03E56","font-size":"20px","fill":"#000000","fill-opacity":1,"children":[{"nodeType":"tspan","x":"57 69 81 93 101 107 119 130 138 144 156 168 176 182 194 206 214 220 232 240 246 263 275 286 294 300 309 321 333 339 351 357 369 380 392 404 415 427 433 445 456 466 474","y":23,"children":["Consider options of what could happen next"]}]},{"nodeType":"text","font-family":"Arial Charset1_ 5uFpJFK9A16A6B0","font-size":"20px","fill":"#000000","fill-opacity":1,"children":[{"nodeType":"tspan","x":"42 49","y":47,"children":["•"]}]},{"nodeType":"text","font-family":"Open Sans Charset1_ 6WV85374840","font-size":"20px","fill":"#000000","fill-opacity":1,"children":[{"nodeType":"tspan","x":"49 57","y":47,"children":["\\t"]}]},{"nodeType":"text","font-family":"Articulate Charset1_ 5bF9B03E56","font-size":"20px","fill":"#000000","fill-opacity":1,"children":[{"nodeType":"tspan","x":"57 69 81 93 101 107 119 130 138 144 161 173 185 191 208 214 220 226 232 244 255 261 272 280 288 294 306 318 329 341 347 355 367 373 390 402 408 417 429 435 443 454 462 473","y":47,"children":["Consider who will be assigned to which task"]}]},{"nodeType":"text","font-family":"Arial Charset1_ 5uFpJFK9A16A6B0","font-size":"20px","fill":"#000000","fill-opacity":1,"children":[{"nodeType":"tspan","x":"42 49","y":71,"children":["•"]}]},{"nodeType":"text","font-family":"Open Sans Charset1_ 6WV85374840","font-size":"20px","fill":"#000000","fill-opacity":1,"children":[{"nodeType":"tspan","x":"49 57","y":71,"children":["\\t"]}]},{"nodeType":"text","font-family":"Articulate Charset1_ 5bF9B03E56","font-size":"20px","fill":"#000000","fill-opacity":1,"children":[{"nodeType":"tspan","x":"57 69 75 86 97 105 111 121 127 138 150 162 168 177 189 201 210 216 224 235 241 251 257 266 278 296 314 326 338 344 353 364 372 383 389 397 409 415 423 435 446 452 460 471 479 487 493 505 513 519 527 539 550 556 564 575 586 604","y":71,"children":["Clearly and concisely communicate to the rest of the team"]}]},{"nodeType":"text","font-family":"Arial Charset1_ 5uFpJFK9A16A6B0","font-size":"20px","fill":"#000000","fill-opacity":1,"children":[{"nodeType":"tspan","x":"42 49","y":95,"children":["•"]}]},{"nodeType":"text","font-family":"Open Sans Charset1_ 6WV85374840","font-size":"20px","fill":"#000000","fill-opacity":1,"children":[{"nodeType":"tspan","x":"49 57","y":95,"children":["\\t"]}]},{"nodeType":"text","font-family":"Articulate Charset1_ 5bF9B03E56","font-size":"20px","fill":"#000000","fill-opacity":1,"children":[{"nodeType":"tspan","x":"57 69 77 88 99 107 118 124 135 141 152 160 172 183 191 202 214 220 238 249 261 269 280 286 292 310 322 334 345 351 362 368 376 388 396 402 410 422 433 439 447 458 469 487","y":95,"children":["Create a “shared mental model” for the team"]}]},{"nodeType":"text","font-family":"Arial Charset1_ 5uFpJFK9A16A6B0","font-size":"20px","fill":"#000000","fill-opacity":1,"children":[{"nodeType":"tspan","x":"42 49","y":119,"children":["•"]}]},{"nodeType":"text","font-family":"Open Sans Charset1_ 6WV85374840","font-size":"20px","fill":"#000000","fill-opacity":1,"children":[{"nodeType":"tspan","x":"49 57","y":119,"children":["\\t"]}]},{"nodeType":"text","font-family":"Articulate Charset1_ 5bF9B03E56","font-size":"20px","fill":"#000000","fill-opacity":1,"children":[{"nodeType":"tspan","x":"57 69 80 86 98 106 117 129 140 148 159 171 177 185 197 203 215 226 234 242 248 260 266 274 280 292 300 306 318 329 337 343 349 360 371 383 394 402 410 422 428 440 446 454 466 472 483 489 497 509 515 526 538 550 558 570 581 589 595 603 614 625 643 649","y":119,"children":["Be prepared to pass his or her leadership role to another team "]}]},{"nodeType":"text","font-family":"Articulate Charset1_ 5bF9B03E56","font-size":"20px","fill":"#000000","fill-opacity":1,"children":[{"nodeType":"tspan","x":"57 75 86 104 116 127 135 141","y":143,"children":["member."]}]}]},"commandset-208":{"nodeType":"g","children":[{"nodeType":"path","d":"M-1,-1L237,-1 237,313 -1,313z","id":"path-210","fill":"none","stroke-width":2,"stroke":"#1F497D","stroke-opacity":1,"stroke-linecap":"flat","stroke-linejoin":"round"},{"nodeType":"image","transform":[{"type":"scale","args":[0.40901213884353638,0.40837696194648743]}],"id":"image-209","data-original-image":"01","x":0,"y":0,"opacity":1}],"className":"eventable"},"commandset-209":{"nodeType":"g","children":[{"nodeType":"g","id":"shape-211","children":[{"nodeType":"path","d":"M0,0L869,0 869,43 0,43z","id":"path-211","fill":"none"}]},{"nodeType":"g","id":"shape-212","children":[{"nodeType":"use","transform":[{"type":"rotate","args":[0]}],"id":"text-212","data-reference-type":"text","data-reference-id":"01","data-shadow":false,"data-rotation":0,"x":0,"y":0}],"className":"uneventable"}],"className":"eventable"},"commandset-210":{"nodeType":"g","children":[{"nodeType":"text","font-family":"ArticulateBold CharBoldF6ADAFED","font-size":"29px","fill":"#000000","fill-opacity":1,"children":[{"nodeType":"tspan","x":"8 16 34 45 61 72 90 106 117 130 148 166 182 190 198 216 234 260 286 304 322 330 343 359 370 378 396 414 422 430 443 451 464 475 483 494 502 515 531 539 547 558 576 587 595 611 622 633 649 662 673 681 697 713 721 732 748 764 790 816 834 845 861","y":32,"children":["Interpersonal Communication is critical for effective teamwork"]}]}]},"commandset-211":{"nodeType":"g","children":[{"nodeType":"path","d":"M0,0L439,0 439,398 0,398z","id":"path-213","fill":"none"}],"className":"eventable"},"commandset-212":{"nodeType":"g","children":[{"nodeType":"text","font-family":"Wingdings Charset1_ 5mhC2892A93","font-size":"21px","fill":"#000000","fill-opacity":1,"children":[{"nodeType":"tspan","x":"8 18","y":339,"children":["§"]}]},{"nodeType":"text","font-family":"Open Sans Charset1_ 6WV85374840","font-size":"21px","fill":"#000000","fill-opacity":1,"children":[{"nodeType":"tspan","x":"18 40","y":339,"children":["\\t"]}]},{"nodeType":"text","font-family":"Articulate Charset1_ 5bF9B03E56","font-size":"21px","fill":"#000000","fill-opacity":1,"children":[{"nodeType":"tspan","x":"40 52 65 77 83 96 109 121 127 133 141 152 158 171 179 185 193 205 217 236 254 267 275 287 293 306 318 331 343 356 369 377 383 396 409 415","y":339,"children":["The quality of teamwork depends on "]}]},{"nodeType":"text","font-family":"Articulate Charset1_ 5bF9B03E56","font-size":"21px","fill":"#000000","fill-opacity":1,"children":[{"nodeType":"tspan","x":"40 48 61 73 79 92 105 117 123 129 137 148 154 167 175 181 187 200 208 221 229 248 260 268 274 287 300 306 314 327 339 347 353 371 383 389","y":364,"children":["the quality of information that we "]}]},{"nodeType":"text","font-family":"Articulate Charset1_ 5bF9B03E56","font-size":"21px","fill":"#000000","fill-opacity":1,"children":[{"nodeType":"tspan","x":"40 48 61 73 81 93 99","y":389,"children":["share."]}]}]},"commandset-213":{"nodeType":"g","children":[{"nodeType":"text","font-family":"Wingdings Charset1_ 5mhC2892A93","font-size":"21px","fill":"#000000","fill-opacity":1,"children":[{"nodeType":"tspan","x":"8 18","y":209,"children":["§"]}]},{"nodeType":"text","font-family":"Open Sans Charset1_ 6WV85374840","font-size":"21px","fill":"#000000","fill-opacity":1,"children":[{"nodeType":"tspan","x":"18 40","y":209,"children":["\\t"]}]},{"nodeType":"text","font-family":"Articulate Charset1_ 5bF9B03E56","font-size":"21px","fill":"#000000","fill-opacity":1,"children":[{"nodeType":"tspan","x":"40 52 64 76 95 101 110 123 142 161 174 187 193 202 214 222 228 241 254 260 266 274 280 288 301 313 319 331 342 351 364 376 389 402 414 420","y":209,"children":["Team communication is the exchange "]}]},{"nodeType":"text","font-family":"Articulate Charset1_ 5bF9B03E56","font-size":"21px","fill":"#000000","fill-opacity":1,"children":[{"nodeType":"tspan","x":"40 53 61 67 73 86 94 107 115 134 146 154 160 173 186 192 205 217 225 243 255 267 280 286 294 306 318 337 343","y":234,"children":["of information between team "]}]},{"nodeType":"text","font-family":"Articulate Charset1_ 5bF9B03E56","font-size":"21px","fill":"#000000","fill-opacity":1,"children":[{"nodeType":"tspan","x":"40 59 71 90 103 115 123 131 137 145 158 170 178 184 190 198 204 212 224 232 238 246 254 266 275 283 296 304 310 316 327 333","y":259,"children":["members that is satisfactorily "]}]},{"nodeType":"text","font-family":"Articulate Charset1_ 5bF9B03E56","font-size":"21px","fill":"#000000","fill-opacity":1,"children":[{"nodeType":"tspan","x":"40 48 56 68 81 89 108 114 122 130 142 155 161 167 175 187 196 208 214 225 237 250 256 268 281 294 300 312 321 329 341 354 360 373 386 399 412 418 424","y":284,"children":["transmitted, received and acted upon. "]}]}]},"commandset-214":{"nodeType":"g","children":[{"nodeType":"text","font-family":"Wingdings Charset1_ 5mhC2892A93","font-size":"21px","fill":"#000000","fill-opacity":1,"children":[{"nodeType":"tspan","x":"8 18","y":104,"children":["§"]}]},{"nodeType":"text","font-family":"Open Sans Charset1_ 6WV85374840","font-size":"21px","fill":"#000000","fill-opacity":1,"children":[{"nodeType":"tspan","x":"18 40","y":104,"children":["\\t"]}]},{"nodeType":"text","font-family":"Articulate Charset1_ 5bF9B03E56","font-size":"21px","fill":"#000000","fill-opacity":1,"children":[{"nodeType":"tspan","x":"40 54 67 80 88 94 102 114 126 145 151 159 165 178 191 203 209 215 221 229 235 243 256 262 275 287 298 310 316 324 332 344 356 362 370 376 389 407 413","y":104,"children":["Your team’s goal is to have free flow "]}]},{"nodeType":"text","font-family":"Articulate Charset1_ 5bF9B03E56","font-size":"21px","fill":"#000000","fill-opacity":1,"children":[{"nodeType":"tspan","x":"40 53 61 67 73 86 94 107 115 134 146 154 160 173 186 192 200 213 219 231 244 257 263 271 279 292 311 317 329 335 341 347 355 367 379 398 404","y":129,"children":["of information to and from all team "]}]},{"nodeType":"text","font-family":"Articulate Charset1_ 5bF9B03E56","font-size":"21px","fill":"#000000","fill-opacity":1,"children":[{"nodeType":"tspan","x":"40 59 71 90 103 115 123 131 137 144 150","y":154,"children":["members - "]}]},{"nodeType":"text","font-family":"Articulate Charset1_ 5bF9B03E56","font-size":"21px","fill":"#C00000","fill-opacity":1,"children":[{"nodeType":"tspan","x":"150 165 171 182 195 207 215 227 240 246 266 278 291 299 311 317 323 343 356 369 381 387 393","y":154,"children":["A Shared Mental Model."]}]}]},"commandset-215":{"nodeType":"g","children":[{"nodeType":"text","font-family":"Wingdings Charset1_ 5mhC2892A93","font-size":"21px","fill":"#000000","fill-opacity":1,"children":[{"nodeType":"tspan","x":"8 18","y":24,"children":["§"]}]},{"nodeType":"text","font-family":"Open Sans Charset1_ 6WV85374840","font-size":"21px","fill":"#000000","fill-opacity":1,"children":[{"nodeType":"tspan","x":"18 40","y":24,"children":["\\t"]}]},{"nodeType":"text","font-family":"Articulate Charset1_ 5bF9B03E56","font-size":"21px","fill":"#000000","fill-opacity":1,"children":[{"nodeType":"tspan","x":"40 55 61 67 73 81 93 105 124 130 149 161 180 193 205 213 221 227 239 247 259 265 273 285 293 306 319 332 340 346 359 365 377 383 391 404 412 418","y":24,"children":["All team members are responsible for "]}]},{"nodeType":"text","font-family":"Articulate Charset1_ 5bF9B03E56","font-size":"21px","fill":"#000000","fill-opacity":1,"children":[{"nodeType":"tspan","x":"40 49 62 81 100 113 126 132 141 153 161 167 180 193 199 211 219 227 239 248 256 262 273 285 291 302 308","y":49,"children":["communicating effectively."]}]}]},"commandset-216":{"nodeType":"g","children":[{"nodeType":"g","id":"shape-214","children":[{"nodeType":"path","d":"M0,0L662,0 662,67 0,67z","id":"path-214","fill":"none"}]},{"nodeType":"g","id":"shape-215","children":[{"nodeType":"use","transform":[{"type":"rotate","args":[0]}],"id":"text-215","data-reference-type":"text","data-reference-id":"01","data-shadow":false,"data-rotation":0,"x":0,"y":0}],"className":"uneventable"}],"className":"eventable"},"commandset-217":{"nodeType":"g","children":[{"nodeType":"text","font-family":"Open SansBold CharsBoldB5B3B88A","font-size":"43px","fill":"#FFFFFF","fill-opacity":1,"children":[{"nodeType":"tspan","x":"8 22 50 69 94 114 141 166 186 207 234 262 288 301 312 339 366 408 450 478 506 519 541 567 586 599 626 654","y":50,"children":["Interpersonal Communication"]}]}]},"commandset-218":{"nodeType":"g","children":[{"nodeType":"defs","children":[{"nodeType":"filter","id":"filter-219","children":[{"nodeType":"feFlood","result":"floodOut","flood-color":"#000000","flood-opacity":0.29},{"nodeType":"feGaussianBlur","result":"gaussOut","in":"SourceAlpha","stdDeviation":[1.75,1.75]},{"nodeType":"feComposite","in":"floodOut","in2":"gaussOut","operator":"in"}],"filterUnits":"userSpaceOnUse","x":-11.25,"y":-11.25,"width":187.5,"height":352.5}]},{"nodeType":"use","transform":[{"type":"translate","args":[0,0]},{"type":"scale","args":[1,1]}],"xlink:href":"#pathwrap-218","filter":"url(#filter-219)","data-angle":90,"data-distance":4,"data-height":330,"data-scale":1,"data-adornment-type":"drop-shadow","data-width":165},{"nodeType":"g","id":"pathwrap-218","children":[{"nodeType":"path","d":"M0,0L165,0 165,330 0,330z","id":"path-220","fill":"none"},{"nodeType":"image","transform":[{"type":"scale","args":[0.5,0.5]}],"id":"image-217","data-original-image":"01","x":0,"y":0,"opacity":1}]}],"className":"eventable"},"commandset-219":{"nodeType":"g","children":[{"nodeType":"defs","children":[{"nodeType":"filter","id":"filter-224","children":[{"nodeType":"feFlood","result":"floodOut","flood-color":"#000000","flood-opacity":0.29},{"nodeType":"feGaussianBlur","result":"gaussOut","in":"SourceAlpha","stdDeviation":[1.75,1.75]},{"nodeType":"feComposite","in":"floodOut","in2":"gaussOut","operator":"in"}],"filterUnits":"userSpaceOnUse","x":-11.25,"y":-11.25,"width":189.5,"height":356.5}]},{"nodeType":"use","transform":[{"type":"translate","args":[0,0]},{"type":"scale","args":[1,1]}],"xlink:href":"#pathwrap-223","filter":"url(#filter-224)","data-angle":90,"data-distance":4,"data-height":334,"data-scale":1,"data-adornment-type":"drop-shadow","data-width":167},{"nodeType":"g","id":"pathwrap-223","children":[{"nodeType":"path","d":"M0,0L167,0 167,334 0,334z","id":"path-225","fill":"none"},{"nodeType":"image","transform":[{"type":"scale","args":[0.5,0.5]}],"id":"image-222","data-original-image":"01","x":0,"y":0,"opacity":1}]}],"className":"eventable"},"commandset-220":{"nodeType":"g","children":[{"nodeType":"defs","children":[{"nodeType":"filter","id":"filter-227","children":[{"nodeType":"feFlood","result":"floodOut","flood-color":"#000000","flood-opacity":0.29},{"nodeType":"feGaussianBlur","result":"gaussOut","in":"SourceAlpha","stdDeviation":[2.4500000476837158,2.4500000476837158]},{"nodeType":"feComposite","in":"floodOut","in2":"gaussOut","operator":"in"}],"filterUnits":"userSpaceOnUse","x":-15.75,"y":-15.75,"width":160.5,"height":92.5}]},{"nodeType":"use","transform":[{"type":"translate","args":[-1.29,-0.61]},{"type":"scale","args":[1.0199999809265137,1.0199999809265137]}],"xlink:href":"#pathwrap-226","filter":"url(#filter-227)","data-angle":0,"data-distance":0,"data-height":61,"data-scale":1.02,"data-adornment-type":"drop-shadow","data-width":129},{"nodeType":"g","id":"pathwrap-226","children":[{"nodeType":"path","d":"M116.333305,1E-06C121.672058,-9E-06 125.999985,4.327898 125.999992,9.666663 125.999992,9.666665 125.999992,9.666668 125.999992,9.66667L125.999992,9.66667L125.999992,48.333324C125.999992,53.672077 121.672073,57.999992 116.333328,57.999992L116.333328,57.999992L9.66667,57.999992C4.327919,57.999992 3E-06,53.672081 1E-06,48.333332L1E-06,48.333332L0,9.666673C-3E-06,4.327921 4.327906,5E-06 9.666656,0z","id":"path-228","fill":"#BFBFBF","fill-opacity":1,"stroke-width":2,"stroke":"#808080","stroke-opacity":1,"stroke-linecap":"flat","stroke-linejoin":"round"}]}],"className":"eventable"},"commandset-221":{"nodeType":"g","children":[{"nodeType":"g","id":"shape-229","children":[{"nodeType":"path","d":"M0,0L123,0 123,38 0,38z","id":"path-229","fill":"none"}]},{"nodeType":"g","id":"shape-230","children":[{"nodeType":"use","transform":[{"type":"rotate","args":[0]}],"id":"text-230","data-reference-type":"text","data-reference-id":"01","data-shadow":false,"data-rotation":0,"x":0,"y":0}],"className":"uneventable"}],"className":"eventable"},"commandset-222":{"nodeType":"g","children":[{"nodeType":"text","font-family":"ArticulateBold CharBoldF6ADAFED","font-size":"23px","fill":"#000000","fill-opacity":1,"children":[{"nodeType":"tspan","x":"25 38 52 66 75 85 98","y":27,"children":["Source"]}]}]},"commandset-223":{"nodeType":"g","children":[{"nodeType":"text","font-family":"ArticulateBold CharBoldF6ADAFED","font-size":"23px","fill":"#000000","fill-opacity":1,"children":[{"nodeType":"tspan","x":"16 30 43 53 66 72 85 98 107","y":27,"children":["Receiver"]}]}]},"commandset-224":{"nodeType":"g","children":[{"nodeType":"g","id":"shape-231","children":[{"nodeType":"path","d":"M0,0L138,0 138,33 0,33z","id":"path-231","fill":"none"}]},{"nodeType":"g","id":"shape-232","children":[{"nodeType":"use","transform":[{"type":"rotate","args":[0]}],"id":"text-232","data-reference-type":"text","data-reference-id":"01","data-shadow":false,"data-rotation":0,"x":0,"y":0}],"className":"uneventable"}],"className":"eventable"},"commandset-225":{"nodeType":"g","children":[{"nodeType":"text","font-family":"ArticulateBold CharBoldF6ADAFED","font-size":"19px","fill":"#0D0D0D","fill-opacity":1,"children":[{"nodeType":"tspan","x":"11 25 33 41 53 70 82 89 94 106 118 126","y":23,"children":["Assumptions"]}]}]},"commandset-226":{"nodeType":"g","children":[{"nodeType":"text","font-family":"ArticulateBold CharBoldF6ADAFED","font-size":"19px","fill":"#0D0D0D","fill-opacity":1,"children":[{"nodeType":"tspan","x":"35 45 56 63 68 80 92 103","y":22,"children":["Fatigue"]}]}]},"commandset-227":{"nodeType":"g","children":[{"nodeType":"text","font-family":"ArticulateBold CharBoldF6ADAFED","font-size":"19px","fill":"#0D0D0D","fill-opacity":1,"children":[{"nodeType":"tspan","x":"17 31 36 44 51 58 69 77 84 89 101 113 121","y":22,"children":["Distractions"]}]}]},"commandset-228":{"nodeType":"g","children":[{"nodeType":"text","font-family":"ArticulateBold CharBoldF6ADAFED","font-size":"19px","fill":"#0D0D0D","fill-opacity":1,"children":[{"nodeType":"tspan","x":"40 54 59 70 84 98","y":22,"children":["HIPAA"]}]}]},"commandset-229":{"nodeType":"g","children":[{"nodeType":"g","id":"shape-233","children":[{"nodeType":"path","d":"M135.511063,24.873039L110.638023,0 110.638023,12.43652 13.551106,12.43652 13.551106,37.309559 110.638023,37.309559 110.638023,49.746078z M5.420443,12.43652L10.840885,12.43652 10.840885,37.309559 5.420443,37.309559z M0,12.43652L2.710221,12.43652 2.710221,37.309559 0,37.309559z","id":"path-233","fill":"#4F81BD","fill-opacity":1,"stroke-width":1,"stroke":"#385D8A","stroke-opacity":1,"stroke-linecap":"flat","stroke-linejoin":"round"}]},{"nodeType":"g","id":"shape-234","children":[{"nodeType":"use","transform":[{"type":"rotate","args":[0]}],"id":"text-234","data-reference-type":"text","data-reference-id":"01","data-shadow":false,"data-rotation":0,"x":0,"y":0}],"className":"uneventable"}],"className":"eventable"},"commandset-230":{"nodeType":"g","children":[{"nodeType":"text","font-family":"Articulate Charset1_ 5bF9B03E56","font-size":"20px","fill":"#FFFFFF","fill-opacity":1,"children":[{"nodeType":"tspan","x":"28 47 58 66 74 85 97 108","y":32,"children":["Message"]}]}]},"commandset-231":{"nodeType":"g","children":[{"nodeType":"path","d":"M144.375,26.5L117.875,0 117.875,13.25 14.4375,13.25 14.4375,39.75 117.875,39.75 117.875,53z M5.775,13.25L11.55,13.25 11.55,39.75 5.775,39.75z M0,13.25L2.8875,13.25 2.8875,39.75 0,39.75z","id":"path-235","fill":"#8064A2","fill-opacity":1,"stroke-width":1,"stroke":"#5C4776","stroke-opacity":1,"stroke-linecap":"flat","stroke-linejoin":"round"}],"className":"eventable"},"commandset-232":{"nodeType":"g","children":[{"nodeType":"g","id":"shape-236","children":[{"nodeType":"path","d":"M0,0L126.364868164063,0 126.364868164063,33 0,33z","id":"path-236","fill":"none"}]},{"nodeType":"g","id":"shape-237","children":[{"nodeType":"use","transform":[{"type":"rotate","args":[0]}],"id":"text-237","data-reference-type":"text","data-reference-id":"01","data-shadow":false,"data-rotation":0,"x":0,"y":0}],"className":"uneventable"}],"className":"eventable"},"commandset-233":{"nodeType":"g","children":[{"nodeType":"text","font-family":"Articulate Charset1_ 5bF9B03E56","font-size":"19px","fill":"#FFFFFF","fill-opacity":1,"children":[{"nodeType":"tspan","x":"20 30 41 52 64 76 87 95 106","y":23,"children":["Feedback"]}]}]},"commandset-234":{"nodeType":"g","children":[{"nodeType":"g","id":"shape-238","children":[{"nodeType":"path","d":"M0,0L271,0 271,73 0,73z","id":"path-238","fill":"none"}]},{"nodeType":"g","id":"shape-239","children":[{"nodeType":"use","transform":[{"type":"rotate","args":[0]}],"id":"text-239","data-reference-type":"text","data-reference-id":"01","data-shadow":false,"data-rotation":0,"x":0,"y":0}],"className":"uneventable"}],"className":"eventable"},"commandset-235":{"nodeType":"g","children":[{"nodeType":"text","font-family":"Open SansBold CharsBoldB5B3B88A","font-size":"48px","fill":"#FFFFFF","fill-opacity":1,"children":[{"nodeType":"tspan","x":"8 36 68 97 129 159 171 201 231 263","y":55,"children":["Thank You"]}]}]},"commandset-236":{"nodeType":"g","children":[{"nodeType":"g","id":"shape-240","children":[{"nodeType":"path","d":"M0,0L587,0 587,82 0,82z","id":"path-240","fill":"none"}]},{"nodeType":"g","id":"shape-241","children":[{"nodeType":"use","transform":[{"type":"rotate","args":[0]}],"id":"text-241","data-reference-type":"text","data-reference-id":"01","data-shadow":false,"data-rotation":0,"x":0,"y":0}],"className":"uneventable"}],"className":"eventable"},"commandset-237":{"nodeType":"g","children":[{"nodeType":"text","font-family":"CorbelBold Charset1Bold3B102865","font-size":"30px","fill":"#C00000","fill-opacity":1,"children":[{"nodeType":"tspan","x":"44 66 83 105 111 119 134 145 152 165 171 197 214 229 244 250 267 284 295 312 318 329 346 361 367 378 395 402 412 429 435 461 478 495 511 519 534 543","y":33,"children":["Now let’s move onto the third module."]}]},{"nodeType":"text","font-family":"CorbelBold Charset1Bold3B102865","font-size":"30px","fill":"#C00000","fill-opacity":1,"children":[{"nodeType":"tspan","x":"8 29 46 68 74 96 111 117 134 150 158 166 172 183 200 207 220 226 237 254 271 286 297 314 329 339 345 352 369 375 388 396 403 420 427 440 455 463 469 486 496 511 524 535 542 555 570 579","y":70,"children":["How we pull this together in clinical practice."]}]}]},"commandset-238":{"nodeType":"g","children":[{"nodeType":"defs","children":[{"nodeType":"filter","id":"filter-245","children":[{"nodeType":"feFlood","result":"floodOut","flood-color":"#000000","flood-opacity":0.4},{"nodeType":"feGaussianBlur","result":"gaussOut","in":"SourceAlpha","stdDeviation":[2.0999999046325684,2.0999999046325684]},{"nodeType":"feComposite","in":"floodOut","in2":"gaussOut","operator":"in"}],"filterUnits":"userSpaceOnUse","x":-13.5,"y":-13.5,"width":729.5,"height":308.5}]},{"nodeType":"use","transform":[{"type":"translate","args":[0,0]},{"type":"scale","args":[1,1]}],"xlink:href":"#pathwrap-244","filter":"url(#filter-245)","data-angle":90,"data-distance":1,"data-height":281.5,"data-scale":1,"data-adornment-type":"drop-shadow","data-width":702.5},{"nodeType":"g","id":"pathwrap-244","children":[{"nodeType":"path","d":"M-2.5,-2.5L695.5,-2.5 695.5,274.5 -2.5,274.5z","id":"path-247","fill":"#EDEDED","fill-opacity":1,"stroke-width":3,"stroke":"#FFFFFF","stroke-opacity":1,"stroke-linecap":"square","stroke-linejoin":"miter"},{"nodeType":"image","transform":[{"type":"scale","args":[0.38019692897796631,0.38108482956886292]}],"id":"image-243","data-original-image":"01","x":0,"y":0,"opacity":1},{"nodeType":"path","d":"M-3,-3L697,-3 697,277 -3,277z","id":"path-248","fill":"none","stroke-width":1,"stroke":"#E7E7E7","stroke-opacity":1,"stroke-linecap":"round","stroke-linejoin":"miter"}]},{"nodeType":"g","id":"shape-249","children":[{"nodeType":"path","d":"M-3,-1L-3,276 697,276 697,-1","id":"path-249","fill":"none","stroke-width":1,"stroke":"#E4E4E4","stroke-opacity":1,"stroke-linecap":"round","stroke-linejoin":"miter"}]},{"nodeType":"g","id":"shape-250","children":[{"nodeType":"path","d":"M-4,-3L-4,277 698,277 698,-3","id":"path-250","fill":"none","stroke-width":1,"stroke":"#ACACAC","stroke-opacity":1,"stroke-linecap":"round","stroke-linejoin":"miter"}]},{"nodeType":"g","id":"shape-246","children":[{"nodeType":"line","id":"line-246","x1":-4,"y1":278,"x2":698,"y2":278,"stroke-width":1,"stroke":"#8F8F8F","stroke-opacity":1,"stroke-linecap":"round","stroke-linejoin":"miter"}]}],"className":"eventable"},"commandset-239":{"nodeType":"g","children":[{"nodeType":"g","id":"shape-251","children":[{"nodeType":"path","d":"M0,0L877,0 877,48 0,48z","id":"path-251","fill":"none"}]},{"nodeType":"g","id":"shape-252","children":[{"nodeType":"use","transform":[{"type":"rotate","args":[0]}],"id":"text-252","data-reference-type":"text","data-reference-id":"01","data-shadow":false,"data-rotation":0,"x":0,"y":0}],"className":"uneventable"}],"className":"eventable"},"commandset-240":{"nodeType":"g","children":[{"nodeType":"text","font-family":"ArticulateBold CharBoldF6ADAFED","font-size":"32px","fill":"#C00000","fill-opacity":1,"children":[{"nodeType":"tspan","x":"201 219 239 257 277 295 304 325 345 365 374 386 406 418 427 448 468 488 500 509 532 544 556 574 594 606 615 635 655 664 676","y":35,"children":["Thank You for Your Attention !"]}]}]}},"common":{"commandset-0":{"nodeType":"g","children":[{"nodeType":"use","transform":[{"type":"rotate","args":[0]}],"id":"text-253","data-reference-type":"text","data-reference-id":"01","data-shadow":false,"data-rotation":0,"x":0,"y":0}]},"commandset-1":{"nodeType":"g","children":[{"nodeType":"text","font-family":"Open SansBold CharsBoldB5B3B88A","font-size":"19px","fill":"#FFFFFF","fill-opacity":1,"children":[{"nodeType":"tspan","x":"0 12 24 36 41 60 72 81 89 94 104 116 135 147 153 164 172 183 188 196 208 219 224 236 248 259 268 276 282 294 306 311 323 334 341 353 362 373 378","y":20,"children":["You must complete the question beore "]}]},{"nodeType":"text","font-family":"Open SansBold CharsBoldB5B3B88A","font-size":"19px","fill":"#FFFFFF","fill-opacity":1,"children":[{"nodeType":"tspan","x":"0 9 21 33 52 58 66 74 80 92 103 108","y":46,"children":["submitting."]}]}]},"commandset-2":{"nodeType":"g","children":[{"nodeType":"text","font-family":"Open Sans Charset1_ 6WV85374840","font-size":"16px","fill":"#FFFFFF","fill-opacity":1,"children":[{"nodeType":"tspan","x":"39 51 61","y":21,"children":["OK"]}]}]},"commandset-3":{"nodeType":"g","children":[{"nodeType":"text","font-family":"Open SansBold CharsBoldB5B3B88A","font-size":"19px","fill":"#FFFFFF","fill-opacity":1,"children":[{"nodeType":"tspan","x":"0 11 23 31 42 51 56 67 79 91 100 105 117 128 147 158 163 169 181 186 194 206 217 222 235 246 252 264 269 281 292 298 310 326 331","y":20,"children":["Enter your name in the eld below:"]}]}]},"commandset-4":{"nodeType":"g","children":[{"nodeType":"text","font-family":"Open SansBold CharsBoldB5B3B88A","font-size":"19px","fill":"#FFFFFF","fill-opacity":1,"children":[{"nodeType":"tspan","x":"0 12 24 36 41 60 72 81 89 94 103 113 122 134 140 146 151 159 171 176 184 196 207 212 224 236 244 252 264 283 288 300 311 318 330 339 350 355","y":20,"children":["You must scroll to the bottom beore "]}]},{"nodeType":"text","font-family":"Open SansBold CharsBoldB5B3B88A","font-size":"19px","fill":"#FFFFFF","fill-opacity":1,"children":[{"nodeType":"tspan","x":"0 9 21 33 52 58 66 74 80 92 103 108","y":46,"children":["submitting."]}]}]},"commandset-5":{"nodeType":"g","children":[{"nodeType":"text","font-family":"Open SansBold CharsBoldB5B3B88A","font-size":"19px","fill":"#FFFFFF","fill-opacity":1,"children":[{"nodeType":"tspan","x":"0 18 30 42 48 60 65 76 88 100 105 111 117 129 140 145 153 165 170 179 190 199 211 230 241 246 262 274 285 294 305 310 321 333 345 350 356 367 374 382 387","y":20,"children":["Would you like to resume where you let "]}]},{"nodeType":"text","font-family":"Open SansBold CharsBoldB5B3B88A","font-size":"19px","fill":"#FFFFFF","fill-opacity":1,"children":[{"nodeType":"tspan","x":"0 12 27 36","y":46,"children":["o?"]}]}]},"commandset-6":{"nodeType":"g","children":[{"nodeType":"text","font-family":"Open Sans Charset1_ 6WV85374840","font-size":"16px","fill":"#FFFFFF","fill-opacity":1,"children":[{"nodeType":"tspan","x":"37 46 55 63","y":21,"children":["Yes"]}]}]},"commandset-7":{"nodeType":"g","children":[{"nodeType":"text","font-family":"Open Sans Charset1_ 6WV85374840","font-size":"16px","fill":"#FFFFFF","fill-opacity":1,"children":[{"nodeType":"tspan","x":"39 51 61","y":21,"children":["No"]}]}]},"commandset-8":{"nodeType":"g","children":[{"nodeType":"g","id":"shape-254","children":[{"nodeType":"path","d":"M0,0L383,0 383,105 0,105z","id":"path-254","fill":"#FFFFFF","fill-opacity":0}],"className":"uneventable"},{"nodeType":"g","id":"shape-255","children":[{"nodeType":"use","transform":[{"type":"rotate","args":[0]}],"id":"text-255","data-reference-type":"text","data-reference-id":"01","data-shadow":false,"data-rotation":0,"x":0,"y":0}],"className":"uneventable"}]}}}');
