# Supplementary material for: Code Response Training: Improving Interprofessional Communication
Source: MedEdPORTAL. 2021 May 19;17:11155. doi: 10.15766/mep_2374-8265.11155 (PMC8131416; doi:10.15766/mep_2374-8265.11155)
Supplement: Supplementary file 1 — Module 1 Patient Safety Fundamentals folderModule 2 Communication and Teamwork folderModule 3 Pulling It Together folderModule Instructions.docxFacilitators Guide.docxSimulation Case 1.docxSimulation Case 2.docxEquipment Checklist.docxObserver Checklist.docxDebriefing Guide.docxPostcourse Evaluation.docxShort-Term Follow-Up Activity.docxLong-Term Follow-Up Activity.docx [file mep_2374-8265.11155-s001.zip › B. Module 2 Communication and Teamwork/html5/lib/scripts/ds-slides.min.js]

/*! ds-bootstrap - v1.0.0.1228 - 2020-09-25 2:37pm UTC
* Copyright (c) 2020 ; Not Licensed */!function(a){function t(t){for(var e,n,i=t[0],r=t[1],s=0,o=[];s<i.length;s++)n=i[s],Object.prototype.hasOwnProperty.call(l,n)&&l[n]&&o.push(l[n][0]),l[n]=0;for(e in r)Object.prototype.hasOwnProperty.call(r,e)&&(a[e]=r[e]);for(u&&u(t);o.length;)o.shift()()}var n={},l={0:0};function r(t){if(n[t])return n[t].exports;var e=n[t]={i:t,l:!1,exports:{}};return a[t].call(e.exports,e,e.exports,r),e.l=!0,e.exports}r.e=function(){return Promise.resolve()},r.m=a,r.c=n,r.d=function(t,e,n){r.o(t,e)||Object.defineProperty(t,e,{enumerable:!0,get:n})},r.r=function(t){"undefined"!=typeof Symbol&&Symbol.toStringTag&&Object.defineProperty(t,Symbol.toStringTag,{value:"Module"}),Object.defineProperty(t,"__esModule",{value:!0})},r.t=function(e,t){if(1&t&&(e=r(e)),8&t)return e;if(4&t&&"object"==typeof e&&e&&e.__esModule)return e;var n=Object.create(null);if(r.r(n),Object.defineProperty(n,"default",{enumerable:!0,value:e}),2&t&&"string"!=typeof e)for(var i in e)r.d(n,i,function(t){return e[t]}.bind(null,i));return n},r.n=function(t){var e=t&&t.__esModule?function(){return t.default}:function(){return t};return r.d(e,"a",e),e},r.o=function(t,e){return Object.prototype.hasOwnProperty.call(t,e)},r.p="",r.oe=function(t){throw console.error(t),t};var e=window.webpackJsonp=window.webpackJsonp||[],i=e.push.bind(e);e.push=t,e=e.slice();for(var s=0;s<e.length;s++)t(e[s]);var u=i;r(r.s=284)}([function(t,e,n){"use strict";var i,r;i=[n(285)],void 0===(r=function(n){function i(t){var e=n.createClass(t);return e.__spec=t,e}var r=DS._;return r.extend({},n,{createClass:i,extend:function(t,e){return i(r.extend({},t.__spec,e))}})}.apply(e,i))||(t.exports=r)},,function(t,e,y){"use strict";var n;void 0===(n=function(t){y(0);function s(t){return o.values(t.refs)}function r(t){return null!=t.currView}var e,n=y(26),i=y(287),o=DS._,a=DS.Backbone,l=DS.subscribable,u=DS.shortEventable,c=DS.cssPrefix,h=DS.errorManager,d=DS.utils,p=DS.vow,f=DS.detection,g=h.backtick,m=h.throwError("baseView"),v="Must specify a "+g("displayName"),S={mixins:[a.Events,l,u,i],getInitialState:function(){return{isVisible:null==this.initialVisibility||this.initialVisibility}},componentWillMount:function(){this.displayName=this.constructor.displayName,this.displayName||m("baseView",v),this.template||(this.template=e.getTemplate(this.displayName)),this.cssTransform=c.camelCase("transform"),this.cssTransformOrigin=c.camelCase("transform-origin"),this.cssTransitionDuration=c.camelCase("transition-duration"),this.cssTransitionProperty=c.camelCase("transition-property"),this.cssTransitionTimingFunc=c.camelCase("transition-timing-function")},componentDidMount:function(t){t||(this.el=n.findDOMNode(this),null==this.props.model||this.props.isInnard||(this.props.model.currView=this))},componentWillUnmount:function(){this.stopListening(),null==this.props.model||this.props.isInnard||(this.props.model.currView=null)},shouldComponentUpdate:function(t,e){return(!d.shallowEqual(this.props,t)||!d.shallowEqual(this.state,e))&&(!this.shouldUpdate||this.shouldUpdate(t,e))},htmlReady:function(t){window.requestAnimationFrame(t)},afterHtmlReady:function(t){this.htmlReady(function(){this.htmlReady(t)}.bind(this))},onShown:function(t){for(var e,n=this.props.model,i=[];null!=n;)null!=n.currView&&n.currView.isVisible()||(e=new p.Deferred,n.once("shown",e.resolve),i.push(e.promise())),n=n.getClosestAncestor(r);p.after.apply(p,i).then(o.partial(this.htmlReady,t))},find:function(t){return this.el.querySelector(t)},findAll:function(t){return o.toArray(this.el.querySelectorAll(t))},findAllComponents:function(t){for(var e=0,n=s(this);e<n.length;)n.push.apply(n,s(n[e])),e++;return o.where(n,{displayName:t})},findComponent:function(t){for(var e,n=0,i=o.isString(t),r=s(this);(e=r[n])&&n<r.length;){if(i&&e.displayName===t||!i&&e===t)return e;r.push.apply(r,s(e)),n++}},render:function(){return this.template()},displayClass:function(){return this.isVisible()?"shown":"hidden"},toggleVisibility:function(t){return t=null==t?!this.isVisible():t,this.setState({isVisible:t}),this},isVisible:function(){var t=null!=this.getPlayerProp?this.state:this.props.playerProps;return null!=this.props.model&&null!=this.props.model.isSlideObject?!!this.props.model.isKind("shufflegroup")||t.OnStage&&!t.HiddenByLayer:this.state.isVisible},isEnabled:function(){return this.enabledHook?this.enabledHook():this.getPlayerProp&&!0===this.getPlayerProp("Enabled")},getPath:function(t){return d.getPath(this,t)},setTemplateManager:function(t){e=t},getTemplateManager:function(){return e},hex:function(t){return d.hexify(t)},quotify:function(t){return d.quote(t)},previewMouseEvent:function(t){return f.env.isMobilePreview?t:null},setLayerScroll:function(){o.isFunction(this.getLayer)&&(this.getLayer().scrollTop=0)}};return S.show=o.partial(S.toggleVisibility,!0),S.hide=o.partial(S.toggleVisibility,!1),S}.call(e,y,e,t))||(t.exports=n)},,,function(t,e,n){"use strict";var i;void 0===(i=function(t){return{}}.call(e,n,e,t))||(t.exports=i)},function(t,e,s){"use strict";var n;void 0===(n=function(t){var r=s(36),m=s(37),i=/-?(\d+(\.\d+)?|\.\d+)(?=\D|$)/gm,e=/[\s\r\t\n]+/gm,n=/^\s+|\s+$/g,v=/^xMid/,S=/YMid$/,y=/^xMax/,b=/YMax$/,w={kappa:(Math.sqrt(2)-1)/3*4,trim:function(t){return t.replace(n,"")},compressSpaces:function(t){return t.replace(e," ")},ToNumberArray:function(t){for(var e=(t||"").match(i)||[],n=0;n<e.length;n++)e[n]=parseFloat(e[n]);return e},CreatePoint:function(t){var e=this.ToNumberArray(t);return new r(e[0],e[1])},CreatePath:function(t){for(var e=this.ToNumberArray(t),n=[],i=0;i<e.length;i+=2)n.push(new r(e[i],e[i+1]));return n},parseXml:function(t){var e;return window.DOMParser?(new window.DOMParser).parseFromString(t,"text/xml"):(t=t.replace(/<!DOCTYPE svg[^>]*>/,""),(e=new window.ActiveXObject("Microsoft.XMLDOM")).async="false",e.loadXML(t),e)},aspectRatio:function(t,e,n,i,r,s,o,a,l,u){var c=(e=(e=w.compressSpaces(e)).replace(/^defer\s/,"")).split(" ")[0]||"xMidYMid",h=e.split(" ")[1]||"meet",d=n/i,p=r/s,f=Math.min(d,p),g=Math.max(d,p);"meet"===h&&(i*=f,s*=f),"slice"===h&&(i*=g,s*=g),l=new m("refX",l),u=new m("refY",u),l.hasValue()&&u.hasValue()?t.translate(-f*l.toPixels("x"),-f*u.toPixels("y")):(c.match(v)&&("meet"===h&&f===p||"slice"===h&&g===p)&&t.translate(n/2-i/2,0),c.match(S)&&("meet"===h&&f===d||"slice"===h&&g===d)&&t.translate(0,r/2-s/2),c.match(y)&&("meet"===h&&f===p||"slice"===h&&g===p)&&t.translate(n-i,0),c.match(b)&&("meet"===h&&f===d||"slice"===h&&g===d)&&t.translate(0,r-s)),"none"===c?t.scale(d,p):"meet"===h?t.scale(f,f):"slice"===h&&t.scale(g,g),t.translate(null==o?0:-o,null==a?0:-a)}};return w}.call(e,s,e,t))||(t.exports=n)},function(t,e,n){"use strict";var i;void 0===(i=function(t){var i=DS.Backbone,r=DS._,e=DS.BaseModel,n=DS.subscribable,s=DS.resolveable,o=DS.ancestral,a=DS.shortEventable,l=DS.mixer;return i.Collection.extend({mixins:[n,s,o,a],model:e,isCollection:!0,constructor:function(t,e){var n=this.initialize;this.initialize=r.noop,i.Collection.apply(this,arguments),this.createParentReference(e),l.initMixinsOf(this),this.initialize=n,this.initialize.apply(this,arguments),l.postInitMixinsOf(this)}})}.call(e,n,e,t))||(t.exports=i)},function(t,e,i){"use strict";var n;void 0===(n=function(t){var r=i(13),s=i(55),o=DS._,e=DS.utils,a=DS.errorManager.throwError("eventable"),n={isEventable:!0,hasEvent:function(t){return 0<this.getEvents(t).length},getEvents:function(t){var e=this.events()||[];return e&&o.union(o.where(e,{kind:t}),o.where(e,{eventName:t}),o.where(e,{eventname:t}))},getFilteredPlayerEvent:function(t,e,n){var i=this.getEvents(e);return 0===i.length?{events:s.empty,data:n}:(n&&!o.isObject(n)&&a("executeFilteredPlayerEvent","data supplied must be an object"),n=o.extend(n||{},{context:this.getClosestEventTarget(),eventType:e}),{events:new s(i).filter(t),data:n})},executeFilteredPlayerEvent:function(t,e,n){var i=this.getFilteredPlayerEvent(t,e,n);return i.events.forEach(function(t){null!=t.actions&&r.executeActions(t.actions,i.data)}),this},traceFilteredPlayerEvent:function(t,e,n){var i=this.getFilteredPlayerEvent(t,e,n);return i.events.map(function(t){return r.traceActions(t.actions,i.data)}).flatten()}};return o.extend(n,{executePlayerEvent:o.partial(n.executeFilteredPlayerEvent,e.alwaysTrue),tracePlayerEvent:o.partial(n.traceFilteredPlayerEvent,e.alwaysTrue)}),n}.call(e,i,e,t))||(t.exports=n)},function(t,e,n){"use strict";var i;void 0===(i=function(t){return{ADD_CHOICE_RESPONSE:"action:addchoiceresponse",ADD_PAIR_RESPONSE:"action:addpairresponse",ADJUST_VAR:"action:adjustvar",BRING_TO_FRONT:"action:bringtofront",CANCEL_EVENT:"action:cancel_event",CLOSE_PLAYER:"action:close_player",CLOSEWNDGOTOSLIDE:"action:closewndgotoslide",CLOSE_WINDOW:"action:close_window",DEBUG_TRACE:"action:debug_trace",DEBUG_ERROR:"action:debug_error",EMAILTO:"action:emailto",ENABLE_FRAME_CONTROL:"action:enable_frame_control",ENABLE_WINDOW_CONTROL:"action:enable_window_control",EVAL_ALL_UNANSWERED:"action:eval_all_unanswered",EVAL_INTERACTION:"action:eval_interaction",EXE_ACTIONGROUP:"action:exe_actiongroup",EXE_ANIMATION:"action:exe_animation",EXE_JAVASCRIPT:"action:exe_javascript",FOREACH:"action:foreach",GET_MOUSE_POSITION:"action:get_mouse_position",GOTOPLAY:"action:gotoplay",HIDE:"action:hide",HIDE_SLIDELAYER:"action:hide_slidelayer",HIDE_TIMER:"action:hidetimer",HISTORY_PREV:"action:history_prev",HISTORY_PREV_GROUP:"action:history_prev_group",NEXTVIEWEDSLIDE:"action:nextviewedslide",IF_ACTION:"action:if_action",MEDIA_SEEK:"action:media_seek",MEDIA_PLAY:"action:media_play",MEDIA_PAUSE:"action:media_pause",MEDIA_TOGGLE:"action:media_toggle",MOVE_TO:"action:moveto",NEXT_VIEWED_SLIDE:"action:nextviewedslide",NOTIFYLINKSELECTED:"action:notifylinkselected",NOTIFY_PREVIEW:"action:notify_preview",OBJECT_ACTION:"action:object_action",OPEN_VIDEO:"action:open_video",OPEN_URL:"action:open_url",PAUSE_ANIMATIONS:"action:pause_animations",PAUSE_TIMELINE:"action:pause_timeline",PAUSE_TIMER:"action:pausetimer",PLAYNEXTDRAWSLIDE:"action:playnextdrawslide",PRINTRESULTS:"action:printresults",RESET_QUIZ:"action:resetquiz",RESET_TIMER:"action:resettimer",RESET_PLAYER:"action:reset_player",RESET_SLIDE:"action:resetslide",RESTORE_RESUME_STATE:"action:restore_resume_state",RESUME_PLAYER:"action:resume_player",RESUME_TIMELINE:"action:resume_timeline",SAVE_RESUME_DATA:"action:save_resume_data",SEEK_TIMELINE:"action:seek_timeline",SET_ACTIVE_TIMELINE:"action:setactivetimeline",SET_COURSE_STATUS:"action:set_course_status",SET_DRAW_REVIEW:"action:setdrawreview",SET_ENABLED:"action:set_enabled",SET_FOCUS:"action:setfocus",SET_FRAME_LAYOUT:"action:set_frame_layout",SET_FRAME_LAYOUT_TYPE:"action:set_frame_layout_type",SET_OBJ_STATE:"action:setobjstate",SET_QUIZ_COMPLETE:"action:setquizcomplete",SET_REVIEW:"action:set_review",SET_VOLUME:"action:set_volume",SHOW_SLIDELAYER:"action:show_slidelayer",SET_WINDOW_CONTROL_LAYOUT:"action:set_window_control_layout",SET_WINDOW_CONTROL_VISIBLE:"action:set_window_control_visible",SHOW:"action:show",SHOW_TIMER:"action:showtimer",START_TIMER:"action:starttimer",STORE_RESUME_DATA:"action:store_resume_data",TRIGGER_HOST_EVENT:"action:trigger_host_event",TRIGGER_NEXT_SLIDE:"action:trigger_next_slide",TRIGGER_PREV_SLIDE:"action:trigger_prev_slide",TRIGGER_SLIDE_FINISH:"action:trigger_slide_finish",TRIGGER_SUBMITALL_SLIDE:"action:trigger_submitall_slide",TRIGGER_SUBMIT_SLIDE:"action:trigger_submit_slide",TRIGGER_WEBOBJECT_CLIENT_EVENT:"action:trigger_webobject_client_event",UPDATE_SCROLL_POS:"action:updatescrollpos",UPDATE_SCROLL_HEIGHT:"action:updatescrollheight",ZOOMPAN:"action:zoompan"}}.call(e,n,e,t))||(t.exports=i)},,function(t,e,n){"use strict";var i;void 0===(i=function(t){DS._;function f(t,e){parseFloat(u.getPath(t,"el.style.zoom"));var n,i,r,s=t.state,o=s.rotateXPos,a=s.rotateYPos,l=null!=t.decorators&&t.decorators.rotatable;return null!=t.tweenedConfig&&null!=t.tweenedConfig.props&&(s=t.tweenedConfig.props),i=t.dragging?(n=(r=t.decorators.draggable.getDraggingPosition()).x,r.y):(n=s.RawXPos,s.RawYPos),e.translate(n,i),100!==s.ScaleX&&100!==s.ScaleY&&e.scale(s.ScaleX/100,s.ScaleY/100,o,a),0!==s.Rotation&&e.rotate(s.Rotation,o,a),l&&l.lastSetRotation&&e.rotate(l.lastSetRotation,l.rotateXPos,l.rotateYPos),e}function i(t,e,n){for(var i,r,s,o,a,l=[],u=t,c=null!=n?n.copy():new g;u!==e;)u.props.isInnard||l.push(u),u=null!=(o=u.reparentedContainer)?(a=o.props.model).isSlideLayer||a.isSlide?void 0:o:u.props.parent;for(i=l.length-1;0<=i;i--){if(u=l[i],c=f(u,c),(s=u.props.model).isKind("expandinglabel"))if(0<i){var h=u.refs.innard.refs.contents,d=h.offsetLeft,p=h.offsetTop;c.translate(d/t.props.winScale,p/t.props.winScale)}else c.translate(6,6);s.isKind("scrollarea")&&(c.translate(0,u.props.topOffset||0),0<i&&(r=u.getPlayerProp("Position"))&&c.translate(0,-r))}return c}var g=DS.TransMatrix,u=DS.utils,r={setMatrixDirty:function(t){var e,n;if(t.props.model.setTransformDirty(),null!=t.allRefs)for(e=t.allRefs.length,n=0;n<e;n++)null!=t.allRefs[n].currView?this.setMatrixDirty(t.allRefs[n].currView):t.allRefs[n].setTransformDirty()},getMatrix:function(t){var e=t.props.model;return!1===e.transformDirty?e.currTransform:(e.transformDirty=!1,e.currTransform=i(t))},getRelativeMatrix:function(t,e,n){return i(t,e,n)},localPtToGlobal:function(t,e,n,i){i=i||this.getSlideMetrics(t);var r=t.props.model.isSlideObject?this.localPtToSlide(t,e,n):{x:e,y:n};return{x:i.left+r.x*i.scaleX,y:i.top+r.y*i.scaleY}},globalPtToLocal:function(t,e,n,i){var r=t.props.model;return r.isSlide&&(r=r.getBaseLayer()),r.isSlideLayer?this.globalPtToLayer(r.currView,e,n,i):this.globalPtToSlideObject(t,e,n,i)},globalPtToLayer:function(t,e,n,i){return{x:(e-(i=i||this.getSlideMetrics(t)).left)/i.scaleX,y:(n-i.top)/i.scaleY}},globalPtToSlideObject:function(t,e,n,i){var r=t.props.model.getLayer().currView,s=this.globalPtToLayer(r,e,n,i),o=this.getMatrix(t).copy().invert().transformPoint(s.x,s.y);return{x:o.x,y:o.y}},localPtToSlide:function(t,e,n){return this.getMatrix(t).transformPoint(e,n)},parentPtToSlide:function(t,e,n){for(var i,r=t.props.parent;null!=r&&(r.props.isInnard||r.props.model.isKind("shufflegroup"));)r=r.props.parent;return null!=r&&r.el.contains(t.el)?(i=this.getMatrix(r),r.props.model.isKind("scrollarea")&&(i=i.copy()).translate(0,-(r.getPlayerProp("Position")||0)),i.transformPoint(e,n)):{x:e,y:n}},localPtToLocal:function(t,e,n,i){var r=this.localPtToSlide(t,n,i);return this.slidePtToSlideObject(e,r.x,r.y)},slidePtToSlideObject:function(t,e,n){return r.getMatrix(t).copy().invert().transformPoint(e,n)},getSlideMetrics:function(t){var e,n=(e=t.props.model).isSlide?e.getBaseLayer().currView:e.isSlideLayer?e.currView:e.getLayer().currView,i=n.el.getBoundingClientRect();return{scaleX:i.width/n.props.width,scaleY:i.height/n.props.height,left:i.left,top:i.top,right:i.right,bottom:i.bottom,width:i.right-i.left,height:i.bottom-i.top}}};return r}.call(e,n,e,t))||(t.exports=i)},function(t,e,u){"use strict";var n;void 0===(n=function(t){var n,i=u(138),r=DS._,e=DS.errorManager,s=DS.vow,o=e.throwError("assetManager"),a=e.backtick,l={audio:1,video:2};return{initialize:function(t){return n=t,this},getAsset:function(t){var e=n.get(t);return e||o("getAsset","No asset with id of",a(t)),e},getAssetUrl:function(t){return this.getAsset(t).url()},offloadAssets:function(t){t.forEach(function(t){var e=this.getAsset(t);"audio"===e.type()&&i.wipeFromBuffer(e.url())}.bind(this))},prioritizeAssets:function(t){var e=t.map(this.getAsset.bind(this));return r.sortBy(e,function(t){return l[t.type()]||0})},loadAssets:function(t,e){r.isArray(t)||o("loadAssets","Must pass in an array of asset ids");var n=r.invoke(this.prioritizeAssets(t),"load",e),i=s.after.apply(null,n);return i.dfds=r.pluck(n,"dfd"),i}}}.call(e,u,e,t))||(t.exports=n)},function(t,e,L){"use strict";var n;void 0===(n=function(t){function e(t){var e="action:",n=t.shortEvents,i=n&&n.self;return m.keys(i).filter(function(t){return 0===t.indexOf(e)}).map(function(t){return t.replace(e,"")})}function n(t,e){var n=T[t];return m.contains(n,e.kind)}function a(t){return m.contains(["gotoplay","history_prev","playnextdrawslide","nextunansweredslide","nextunsubmittedslide","nextviewedslide","history_prev_scene","history_prev_group"],t.kind)}function r(o,a){var t,n,i,e,r,s=y.splitPath(o.id),l=m.last(s),u=y.joinPath(m.initial(s)),c=u?y.resolvePath(u,a.context):a.context,h=(i=a,r=t=c,null!=(n=o).scopeRef&&(r=m.isArray(t)?t.map(function(t){var e=y.getRef(n.scopeRef,t,i);return 0===n.id.indexOf(x.CHILDREN)&&e===x.CHILDREN?t:y.resolvePath(e,t)}):"_owner"===(e=y.getRef(n.scopeRef,i.context,i))?t:y.resolvePath(e,i.context)),r),d=m.isArray(c)?c:[c],p=d.map(function(t){return y.resolvePath(l,t,{optional:"_children"===m.first(s)})}),f=m.isArray(h)?h:[h];return 1===p.length&&1<f.length&&f.forEach(function(t,e){d[e]=d[e]||d[0],p[e]=p[e]||p[0]}),new g(p).map(function(t,e){if(null!=t){var n,i,r=m.defaults({context:f[e]},a),s=m.defaults({context:d[e]},a);return r.params=(n=o,i=s,m.mapValues(n.params||{},function(t){return y.getRef(t,i.context,i)})),{actions:t.actions,data:r}}}.bind(this)).filter(m.identity)}function i(t,e){return t[l.evaluateAction(t,e)?"thenActions":"elseActions"]}var o,s=L(9),u=L(120),l=L(80),c=L(15),g=L(55),h=L(19),m=DS._,d=DS.Backbone,p=DS.automation,f=DS.utils,v=DS.debug,S=DS.errorManager,y=(DS.pubSub,DS.resolver),b=DS.mixer,w=DS.shortEventable,x=DS.constants,E=S.throwError("actionManager"),P=S.warn("actionManager"),C=S.backtick,T={global:null,meta:null},D=m.partial(n,"global"),A=m.partial(n,"meta"),I=(o=["param","objRef","varRef","quizRef","variable","id","drawid","interactionId","value","startslideid","scrollref"],function(i,r){var s;return m.find(o,function(t){var e,n;return e=r,n=i[t],s=m.isPlainObject(n)?y.getRef(n,e.context,e):n}),s}),R={exe_actiongroup:function(t,e){return r(t,e).map(function(t){return k.traceActions(t.actions,t.data)}).flatten()},if_action:function(t,e){return k.traceActions(i(t,e),e)}},_={};_[s.EXE_ACTIONGROUP]="executeActionGroup",_[s.IF_ACTION]="evaluateConditional",_[s.FOREACH]="executeLoop",_[s.DEBUG_TRACE]="logDebugMessage",_[s.DEBUG_ERROR]="logErrorMessage";var k={mixins:[c,w,d.Events],shortEvents:{self:_},executeActions:function(t,e){var n,i,r=0,s=t.length,o=!1;if(0<s)for(;n=t[r],o&&"close_window"!==n.kind?P("executeActions","skip action:",n.id):(this.slideJumpPerformed=!1,i=m.clone(e),this.executeAction(n,i),e.cancel=i.cancel,o=a(n)||o||this.slideJumpPerformed),++r<s;);return this.slideJumpPerformed=o,this},executeAction:function(t,e){var n,i,r,s,o,a,l;if(!0!==p.silenceActions[t.kind])return e&&e.context||E("executeAction","Cannot execute action without a context:",C(t.kind)),"close_window"!==t.kind&&"hidetimer"!==t.kind&&e.context.isAncestral&&(r=e.context.getClosestAncestorByKind("slide",!0),f.getPath(r,"destroyed"))?P("executeActions","skip action:",t.id):(s=t,a=(o=e).context,n=!!(l=I(s,o))&&y.resolvePath(l.replace(/^\./,""),a,{optional:!0}),(i=D(t)?u:A(t)?k:n)||E("executeAction","the object",f.doubleQuote(I(t,e)),"does not exist in this scope:",f.doubleQuote(f.stripPlayer(e.context.absoluteId||"")),"to execute the action",C(t.kind)),e.actionTarget=n,f.applyMethod("triggerAction",i,t,e)),this},executeActionGroup:function(t,i){return r(t,i).forEach(function(t){var e=t.actions,n=t.data;this.executeActions(e,n),n.cancel&&(i.cancel=n.cancel)}.bind(this)),this},evaluateConditional:function(t,e){var n=i(t,e);return n&&this.executeActions(n,e),this},executeLoop:function(n,i){n.iterables.forEach(function(t){var e=m.defaults({iterables:t.valueref},i);k.executeActions(n.actions,e)})},logMessage:function(t,e){if(v.debugMode){var n="debug"===t;console[n?"log":"error"](t.toUpperCase()+":",e.message),n||v.throwError()}},traceActions:function(t,n){return null==t?g.empty:new g(t).map(function(t){var e=R[t.kind];return null!=e?e(t,n):[t]}).flatten()},isJumpAction:a};return k.logDebugMessage=m.partial(k.logMessage,"debug"),k.logErrorMessage=m.partial(k.logMessage,"error"),b.mix(k),b.initMixinsOf(k),T.global=e(u),T.meta=e(k),h.initialize(k),k}.call(e,L,e,t))||(t.exports=n)},function(t,e,n){"use strict";var i;void 0===(i=function(t){function e(t,e){this.maskProps=e,this.shapeProps=t,n.bindAll(this,"adjustForScale"),s.on(r.window.AFTER_SCALE,this.adjustForScale),this.createSvg(t),this.setupAnimation(),this.getAnimateFn&&(this.animate=this.getAnimateFn())}var n=DS._,i=DS.svgUtils,r=(DS.utils,DS.events),s=DS.pubSub,o=DS.dom;DS.TransMatrix;return n.extend(e.prototype,{setupAnimation:n.noop,animate:n.noop,adjustForScale:function(){this.clipPath.setAttribute("transform","scale("+this.view.props.winScale+")")},getDirection:function(){return this.maskProps.direction},isExit:function(){return this.maskProps.isExit},createSvg:function(t){return this.view=t.view,this.width=t.rotatedBounds.right-t.rotatedBounds.left+2,this.height=t.rotatedBounds.bottom-t.rotatedBounds.top+2,this.halfWidth=this.width/2,this.halfHeight=this.height/2,this.maskId=n.uniqueId("mask-"),this.maskNode=i.createSvgNode(this.width,this.height),this.clipPath=i.createElement("clipPath"),this.clipPath.setAttribute("id",this.maskId),this.adjustForScale(),this.maskNode.appendChild(this.clipPath),this.clipShape=o.setAttributes(i.createElement("path"),{"clip-rule":"evenodd"}),this.transformSvg(t),this.clipPath.appendChild(this.clipShape),document.querySelector("#mask-library").appendChild(this.maskNode),this.direction=this.getDirection(),this.fullRect=i.rectPath(0,0,this.width,this.height),this.invertRect=this.isExit()?this.fullRect:"",this.inRect="in"===this.direction?this.fullRect:"",this},transformSvg:function(t){var e=i.transformRotate(-t.globalRotation.x,t.regPoint.x-t.rotatedBounds.left,t.regPoint.y-t.rotatedBounds.top),n=i.transformTranslate(t.rotatedBounds.left-t.maskableOffset.x,t.rotatedBounds.top-t.maskableOffset.y);this.clipShape.setAttribute("transform",[n,e].join(" "))},destroy:function(){this.maskNode.parentNode&&this.maskNode.parentNode.removeChild(this.maskNode)}}),e}.call(e,n,e,t))||(t.exports=i)},function(t,e,n){"use strict";var i;void 0===(i=function(t){DS._;var e=DS.errorManager,i=e.throwError("actionable");e.warn("actionable");return{triggerAction:function(t,e){var n=t&&t.kind;return n||i("triggerAction","Cannot execute action without `kind`"),this.trigger("action:"+n,t,e),this}}}.call(e,n,e,t))||(t.exports=i)},function(t,e,o){"use strict";var n;void 0===(n=function(t){var s=o(36),e=DS._,n=DS.TransMatrix,r=new n,i={left:function(){return this.update(),this.bounds[0]},top:function(){return this.update(),this.bounds[1]},width:function(){return this.update(),this.bounds[2]-this.bounds[0]},height:function(){return this.update(),this.bounds[3]-this.bounds[1]},applyTransform:function(t){var e,n,i,r=this.points.length;for(e=0;e<r;e++)n=this.points[e],i=new s(n[0],n[1]),t.applyToPoint(i),this.points[e]=[i.x,i.y]},getBounds:function(t){return this.update(t),this.bounds.slice()},addPoint:function(t,e){this.dirty=!0,this.points.push([t,e])},addBezierCurve:function(t,e,n,i,r,s,o,a){this.dirty=!0,this.beziers.push([t,e,n,i,r,s,o,a])},addQuadraticCurve:function(t,e,n,i,r,s){var o=t+2/3*(n-t),a=e+2/3*(i-e),l=o+1/3*(r-t),u=a+1/3*(s-e);this.addBezierCurve(t,e,o,a,l,u,r,s)},addChildBoundingBox:function(t){null!=t&&this.children.push(t)},hasMatrixChanged:function(t){return!t.isEqual(this.lastMatrix)},update:function(t){t=t||r,this.dirty?this.calculateBounds(t):this.hasMatrixChanged(t)&&(t.isOnlyTranslated(this.lastMatrix)?this.translateLastBounds(t):this.calculateBounds(t))},translateLastBounds:function(t){var e=t.tx-this.lastMatrix.tx,n=t.ty-this.lastMatrix.ty;this.lastMatrix=t.copy(),this.bounds[0]+=e,this.bounds[1]+=n,this.bounds[2]+=e,this.bounds[3]+=n},getPointBounds:function(t){var e,n,i,r,s,o,a,l=t.length;if(0<l)for(e=i=t[0][0],n=r=t[0][1],a=1;a<l;a++)(s=t[a][0])<e?e=s:i<s&&(i=s),(o=t[a][1])<n?n=o:r<o&&(r=o);return[e,n,i,r]},addBezierBounds:function(t,e){var n,i,r=t.length;if(0<r)for(null==e[0]&&(e[0]=e[2]=t[0][0],e[1]=e[3]=t[0][1]),n=0;n<r;n++)i=t[n],this.addBezierBoundingPoints(i[0],i[1],i[2],i[3],i[4],i[5],i[6],i[7],e);return e},addChildBounds:function(t,e){var n,i,r=this.children.length;for(n=0;n<r;n++)null!=(i=this.children[n].getBounds(e))[0]&&(null==t[0]?t=i:(i[0]<t[0]?t[0]=i[0]:i[2]>t[2]&&(t[2]=i[2]),i[1]<t[1]?t[1]=i[1]:i[3]>t[3]&&(t[3]=i[3])));return t},transformPoints:function(t,e){var n,i,r=[],s=t.length;for(r.length=s,i=0;i<s;i++)n=e.transformPoint(t[i][0],t[i][1]),r[i]=[n.x,n.y];return r},transformBeziers:function(t,e){var n,i,r,s,o,a,l=[],u=t.length;for(l.length=u,n=0;n<u;n++)i=t[n],r=e.transformPoint(i[0],i[1]),s=e.transformPoint(i[2],i[3]),o=e.transformPoint(i[4],i[5]),a=e.transformPoint(i[6],i[7]),l[n]=[r.x,r.y,s.x,s.y,o.x,o.y,a.x,a.y];return l},calculateBounds:function(t){var e,n=this.points,i=this.beziers;t.isEqual(r)||(n=this.transformPoints(n,t),i=this.transformBeziers(i,t)),e=this.getPointBounds(n),e=this.addBezierBounds(i,e),e=this.addChildBounds(e,t),this.dirty=!1,this.bounds=e,this.lastMatrix=t.copy()},addBezierBoundingPoints:function(t,e,n,i,r,s,o,a,l){function u(t,e){if(0<t&&t<1){var n=1-t,i=n*n,r=t*t,s=n*i*S[e]+3*i*t*y[e]+3*n*r*b[e]+t*r*w[e];0===e?s<l[0]?l[0]=s:s>l[2]&&(l[2]=s):s<l[1]?l[1]=s:s>l[3]&&(l[3]=s)}}function c(t){t[0]<l[0]?l[0]=t[0]:t[0]>l[2]&&(l[2]=t[0]),t[1]<l[1]?l[1]=t[1]:t[1]>l[3]&&(l[3]=t[1])}var h,d,p,f,g,m,v,S=[t,e],y=[n,i],b=[r,s],w=[o,a];for(c(S),c(w),v=0;v<=1;v++)d=6*S[v]-12*y[v]+6*b[v],p=3*y[v]-3*S[v],0==(h=-3*S[v]+9*y[v]-9*b[v]+3*w[v])?0!=d&&u(-p/d,v):0<=(f=d*d-4*p*h)&&(u((-d+(g=Math.sqrt(f)))/(m=2*h),v),u((-d-g)/m,v))}};return function(){this.points=[],this.beziers=[],this.children=[],this.dirty=!0,this.lastMatrix=r,e.assign(this,i)}}.call(e,o,e,t))||(t.exports=n)},function(t,e,f){"use strict";var n,g=function(t,e){if(Array.isArray(t))return t;if(Symbol.iterator in Object(t))return function(t,e){var n=[],i=!0,r=!1,s=void 0;try{for(var o,a=t[Symbol.iterator]();!(i=(o=a.next()).done)&&(n.push(o.value),!e||n.length!==e);i=!0);}catch(t){r=!0,s=t}finally{try{!i&&a.return&&a.return()}finally{if(r)throw s}}return n}(t,e);throw new TypeError("Invalid attempt to destructure non-iterable instance")};void 0===(n=function(t){var e=f(46),n=f(18).parseBlocks,i=DS,r=i._,s=i.utils,o=s.getPath,a=s.pxify,l=i.events,u=i.focusManager,c=i.keyManager,h=i.pubSub,d=i.dom,p=i.appState;return{accBase:{getInitialState:function(){var i=this;return null==this.getWidth&&(this.getWidth=function(){var t=g(i.state.rect,4),e=t[0],n=(t[1],t[2]);t[3];return n-e}),null==this.getHeight&&(this.getHeight=function(){var t=g(i.state.rect,4),e=(t[0],t[1]);t[2];return t[3]-e}),this.objView=this.props.slideObject.currView,this.controlView=o(this.objView,this.controlViewPath),this.objModel=this.props.slideObject,this.id=this.objModel.id,(this.objView.accShadowView=this).scrollParent=this.objModel.getClosestAncestorByKind("scrollarea"),null!=this.beforeInitState&&this.beforeInitState(),{rect:e.getBounds(this.objView),label:this.getLabel(),tabbable:this.getTabbable(),tabIndex:this.tabIndex,depth:this.objModel.getFlattenedDepth()}},getBaseAccAttribs:function(){return{id:"acc-"+this.id,tabIndex:this.tabIndex,onFocus:this.onShadowFocus,onBlur:this.onShadowBlur,onKeyDown:this.onShadowKeyDown,disabled:!this.state.enabled||null,"aria-hidden":!this.state.tabbable||null,"data-represents":this.objModel.absoluteId}},hasVarText:function(){return null!=o(this,"semanticTextConfig.origConfig.vartext")},getBaseAccStyle:function(){var t=g(this.state.rect,2),e=t[0],n=t[1];return{left:a(e),top:a(n),width:a(this.getWidth()),height:a(this.getHeight()),visibility:this.state.tabbable?"visible":"hidden",zIndex:this.state.depth}},componentWillMount:function(){this.objModel.on("trueVisibilityChanged",this.onVisibilityChange),this.objModel.on(l.slideObject.TRANSFORM_DIRTY,this.onTransformDirty),h.on(l.layer.STACKING_CHANGED,this.onDepthChanged)},componentDidMount:function(){this.associatedElso=this.getAssociatedElso(this.objModel)},onDepthChanged:function(){this.setState({depth:this.objModel.getFlattenedDepth()})},componentWillUnmount:function(){h.off(l.layer.STACKING_CHANGED,this.onDepthChanged),this.objModel.off("trueVisibilityChanged",this.onVisibilityChange),this.objModel.off(l.slideObject.TRANSFORM_DIRTY,this.onTransformDirty)},componentDidUpdate:function(t,e){null==this.focusedEl||r.isEqual(e.rect,this.state.rect)||u.setFocusRectOn(this.focusedEl)},onStateChanged:function(t,e){var n={enabled:this.objView.isEnabled(),tabbable:this.getTabbable(),label:this.getLabel()};null!=this.getState&&Object.assign(n,this.getState(e)),this.setState(n)},onShadowFocus:function(t){null!=this.scrollParent&&this.objView.props.onScrollFocus(this.objView),null!=this.onFocus&&this.onFocus(t),this.focusedEl=o(this,"getFocusTarget",t.target),u.setFocusRectOn("A"===t.target.tagName?t.target:this.focusedEl,null,2),this.props.shadowDom.currFocusId=this.id,this.isRelatedToElso(this.objModel)&&this.objModel.parent.executePlayerEvent("onrollover")},onShadowKeyDown:function(t){null!=this.onKeyDown&&this.onKeyDown(t),c.executeKeypressEvent(this.objModel,t)},isRelatedToElso:function(t){return null!=t.relatedObject&&t.relatedObject.isKind("expandinglabel")},getAssociatedElso:function(t){if(null==t||!t.isKind)return null;if(t.isKind("expandinglabel"))return t;var e=t.getClosestAncestorByKind?t.getClosestAncestorByKind("expandinglabel"):null;return null==e&&this.isRelatedToElso(t)&&(e=t.relatedObject),e},onShadowBlur:function(t){if(null!=this.onBlur&&this.onBlur(t),u.takeFocusOff(this.focusedEl),(this.focusedEl=null)!=this.associatedElso){var e=t.relatedTarget||document.activeElement,n=d.mapShadowToModel(e);this.getAssociatedElso(n)!==this.associatedElso&&this.associatedElso.currView.refs.innard.hideComplete()}},onVisibilityChange:function(){this.setState({tabbable:this.getTabbable()})},onTransformDirty:function(){this.setState({rect:this.getBounds()})},getTabbable:function(){return!this.objView.props.tabIndexDisabled&&this.objView.trulyVisible&&this.objModel.get("tabEnabled")&&(null==this.isTabbable||this.isTabbable())},getBounds:function(){return e.getBounds(this.objView)},getLabel:function(){return this.objView.getAccessibleText()},takeFocus:function(){o(this,"getFocusTarget",this.el).focus()},isCheckedState:function(){var t=this.objModel.getCurrentStateData();return null!=t&&0<(16&t.accState)},triggerDefaultAction:function(){for(var t=this.objModel.get("defaultAction")||"onrelease",e=this.objModel;e.isEventable&&r.some(e.events(),{kind:t})&&e.executePlayerEvent(t),null!=(e=e.parent)&&!e.isKind("expandinglabel"););}},accTextControl:{beforeInitState:function(){this.semanticTextConfig=this.objModel.semanticTextConfig||{origConfig:{vartext:r.noop}},this.origTemplate=this.semanticTextConfig.origConfig.vartext()},parseText:function(){var t=this.semanticTextConfig.origConfig;return null==t?{children:[]}:n(this.semanticTextConfig.varMethods.updateVarText(this.origTemplate),t.wordwrap()||p.accessibleTextOn(),t.textshadow())},getLabelStyle:function(){var t=this.semanticTextConfig.origConfig;return{left:a(t.get("xAccOffset")),top:a(t.get("yAccOffset")),position:"absolute"}},onLinkClicked:function(t){this.objView.textEvent("onlinkrelease",t)},isLinkTabbable:function(){return!0}}}}.call(e,f,e,t))||(t.exports=n)},function(t,e,A){"use strict";var n,I=arguments,X=function(t,e){if(Array.isArray(t))return t;if(Symbol.iterator in Object(t))return function(t,e){var n=[],i=!0,r=!1,s=void 0;try{for(var o,a=t[Symbol.iterator]();!(i=(o=a.next()).done)&&(n.push(o.value),!e||n.length!==e);i=!0);}catch(t){r=!0,s=t}finally{try{!i&&a.return&&a.return()}finally{if(r)throw s}}return n}(t,e);throw new TypeError("Invalid attempt to destructure non-iterable instance")};function R(t,e,n){return e in t?Object.defineProperty(t,e,{value:n,enumerable:!0,configurable:!0,writable:!0}):t[e]=n,t}function _(t){if(Array.isArray(t)){for(var e=0,n=Array(t.length);e<t.length;e++)n[e]=t[e];return n}return Array.from(t)}void 0===(n=function(t){function G(t,e,n){return"none"!==t?e?"bullet"===t?f:p:g:n?n.toLowerCase():d}function c(t,e){var n=Y.extend({},e.baseSpanStyle,t.style),i=n.fontFamily,r=n.fontSize,s=n.fontIsBold,o=n.fontIsItalic,a=n.fontIsUnderline,l=n.fontIsStrikeout,u=n.foregroundColor,c=n.linkColor,h=n.linkId,d=n.backgroundColor,p=n.spacing,f=n.displayCase,g=n.ascent,m=n.descent,v=n.elevation;return{fontFamily:i,backgroundColor:d,color:null!=h?c:u,fontSize:q(r*("normal"==v?1:.6)),fontWeight:s?"700":"400",fontStyle:o?"italic":"normal",letterSpacing:null!=p?q(p):"normal",lineHeight:y(S(e,g+m)),textTransform:C[f],textDecoration:[].concat(_(a?["underline"]:[]),_(l?["line-through"]:[])).join(" ")}}function a(l){if(!Y.isEmpty(l.spans)){var u=l.styleConfig;if(1===l.spans.length&&"\n"===l.spans[0].text){l.children.push({parent:l,type:w,style:c(l.spans[0],u),value:" "})}else l.spans.forEach(function(e){function t(t,e){var n={parent:e,type:t,children:[]};return e.children.push(n),n}var n=l,i=e.style,r=i.fontIsBold,s=i.fontIsItalic,o=i.linkId,a=i.elevation;null!=o&&((n=t(m,n)).linkId=o),null!=r&&(n=t(b,n)),null!=s&&(n=t(v,n)),"superscript"===a?n=t(E,n):"subscript"===a&&(n=t(P,n)),e.text.split(/(\r\n|\n|\r)/).forEach(function(t){"\n"!==t&&("\r\n"===t||"\r"===t?n.children.push({parent:n,type:x,style:c(e,u),value:"",children:[]}):n.children.push({parent:n,type:w,style:c(e,u),value:t}))})})}}function H(t,e,n){var i=e.isList&&!n?Y.last(e.children):e;t.parent=i;var r=function(t){for(var e=t.parent;null!=e&&null==e.styleConfig;)e=e.parent;return null==e?{paddingLeft:0,paddingRight:0}:e.styleConfig.padding}(t),s=r.paddingLeft,o=r.paddingRight;t.style.paddingLeft-=s,t.style.paddingRight-=o,i.children.push(t),a(t)}var e,l=A(0).createElement,n=A(54),i=n.splitTemplateOnTokens,u=n.parseTemplate,r=A(118),W=r.getListInfo,z=r.adjustMargin,S=r.getLineHeight,s=DS,Y=s._,o=s.utils,q=o.ptify,y=o.pxify,h=o.juxt,d="p",p="ol",f="ul",g="li",m="a",v="em",b="strong",w="span",x="br",E="sup",P="sub",Q={rightToLeft:{left:"right",right:"left",center:"center",justify:"justify"},leftToRight:{left:"left",right:"right",center:"center",justify:"justify"}},C={upper:"uppercase",lower:"lowercase"},T=(R(e={},p,function(t,e,n){var i=t.type,r=t.children;return l(i,{className:"semantic-list",key:e},D(r,n))}),R(e,f,function(t,e,n){var i=t.type,r=t.children;return l(i,{className:"semantic-list",key:e},D(r,n))}),R(e,g,function(t,e,n){var i=t.style,r=t.type,s=t.children,o=t.listStyle,a=t.listChar;return l(r,{style:i,key:e},[l("span",{style:o,key:"bullet"},a)].concat(_(D(s,n))))}),R(e,m,function(t,e,n){var i=t.style,r=t.type,s=t.children,o=t.linkId;return l(r,{className:o,style:i,key:e,href:"#",tabIndex:n.isLinkTabbable()?"0":"-1",onClick:function(){return n.onLinkClicked(o)}},D(s,n))}),R(e,x,function(t,e){var n=t.type;return l(n,{key:e})}),R(e,w,function(t,e){var n=t.style,i=t.type,r=t.value;return l(i,{style:n,key:e},r)}),e),D=function(t,n){return t.map(function(t,e){return(T[t.type]||function(t,e,n){var i=t.style,r=t.type,s=t.children;return l(r,{style:i,key:e},D(s,n))})(t,e,n)})};return{parseBlocks:function(V,N,B){var j=[],t={children:[],level:0},U=0,F=t;return V.blocks.forEach(function(t,e){var n=Y.extend({},V.defaultBlockStyle,t.style||{}),i=W(t,n,V.defaultBlockStyle,null,0,j,!1),r=null!=i,s=r?n.listStyle.listType:"none",o=r?i.listLevel+1:n.listLevel;if(r&&(U<o||o===U&&!F.isList)){var a={type:G(s,!0,n.tagType),children:[],isList:!0,level:o,listInfo:i,style:{}};H(a,F,!1),F=a}else if(o<U)for(;null!=F.parent&&(o<F.level||r&&!F.isList);)F=F.parent;U=o;var l,u,c,h,d,p,f,g,m,v,S,y,b,w,x,E,P,C,T,D,A,I=0===e,R=e===V.blocks.length-1,_=(u=i,c=N,h=B,d=I,p=R,f=(l=n).flowDirection,g=l.justification,m=l.leadingMargin,v=l.firstLineMargin,S=l.spacingBefore,y=void 0===S?0:S,b=l.spacingAfter,w=void 0===b?0:b,x=v-m,E=z(v<0?Math.max(x,-m):x),P=z(m),C=X("rightToLeft"===f?[0,P,"rtl"]:[P,0,"ltr"],3),T=C[0],D=C[1],A=C[2],l.padding={paddingLeft:T,paddingRight:D},{marginBlockStart:0,marginBlockEnd:0,textAlign:Q[f][g],textIndent:null!=u?Math.min(E,0):E,paddingTop:d?0:y,paddingBottom:p?0:w,paddingRight:D,paddingLeft:T,overflowWrap:"break-word",whiteSpace:c?"pre-wrap":"pre",textShadow:h?"1.5px 1.5px 3px rgba(0, 0, 0, 0.5)":"none",direction:A}),k=function(t,e,n){if(null==n)return{};var i=t.baseSpanStyle,r=t.firstLineMargin,s=t.leadingMargin,o=t.flowDirection,a=t.justification,l=t.listStyle,u=l.listType,c=l.bulletFont,h=l.size,d=l.color,p=Object.assign({},i,e),f=p.fontFamily,g=p.fontSize,m=p.foregroundColor;return{listStyle:{fontFamily:"bullet"===u?c:f,fontSize:q(h*g/100),color:d||m,minWidth:Math.abs(z(r-s)),display:"inline-block",textIndent:0,textAlign:Q[o][a]},listChar:n.bulletChars.map(function(t){return t.content}).join("")}}(n,t.spans[0].style,i),L=k.listStyle,M=k.listChar,O={spans:t.spans,type:G(s,!1,n.tagType),children:[],level:U,listInfo:i,style:_,listStyle:L,listChar:M,styleConfig:n};H(O,F,r)}),t},parseVariables:function(t){if(null==t)return{listenToVarChanges:function(){return Y.noop},updateVarText:function(){return{}}};var e=t.blocks.reduce(function(t,e){if(0===e.runs.length)return t;var n=e.spans.reduce(function(s,o){return i(o.text).forEach(function(t){var e=u(t),n=e.addListeners,i=e.updateString,r=e.hasVars;s.addListeners.push(n),s.updateString.push(function(){var t=i.apply(void 0,I);return r?{text:t,style:o.style}:[Y.extend({},o,{text:t})]})}),s},{addListeners:[],updateString:[]});return t.addListeners=t.addListeners.concat(n.addListeners),t.updateString.push(function(){return Y.extend({},e,{spans:Y.flatten(h(n.updateString).apply(void 0,I))})}),t},{addListeners:[],updateString:[]});return{listenToVarChanges:function(){var t=h(e.addListeners).apply(void 0,arguments);return h(t)},updateVarText:function(){return Y.extend({},t,{blocks:h(e.updateString).apply(void 0,arguments)})}}},renderSemanticText:D}}.call(e,A,e,t))||(t.exports=n)},function(t,e,y){"use strict";var n;void 0===(n=function(t){function b(t,e){return t[0]<e[2]&&t[2]>e[0]&&t[1]<e[3]&&t[3]>e[1]}function w(t,e){return[Math.max(t[0],e[0]),Math.max(t[1],e[1]),Math.min(t[2],e[2]),Math.min(t[3],e[3])]}function x(t,e){var n=C.getBounds(e);return t[0]<=n[0]&&t[2]>=n[2]&&t[1]<=n[1]&&t[3]>=n[3]}function E(t,e,n,i,r){var s,o,a,l,u,c=t.props.model.getHitType(),h=e.props.model.getHitType(),d=n.length,p=0,f=Math.floor(i[0]),g=Math.floor(i[1]),m=Math.ceil(i[2])-f,v=Math.ceil(i[3])-g,S=c===T||c===A,y=h===T||h===A;if(0===d&&(S&&y||y&&x(i,t)||S&&x(i,e)))return m*v;for(P.translate(-f,-g),P.clearRect(f,g,m,v),P.globalAlpha=.5,I(P,e),a=0;a<d;a++)u=n[a],l=C.getBounds(u),b(i,l)&&I(P,n[a],!0);for(I(P,t),o=(s=C.getImageData(P,0,0,m,v).data).length,a=3;a<o&&(!(128<s[a])||(p++,r));a+=4);return P.translate(f,g),p}function s(t,e,n){var i=t.props.model,r=C.getCanvas(t).getContext("2d"),s=i.getCurrentStateMetrics(),o=null==s.mask?s.strokewidth:0,a=s.xPos-o,l=s.yPos-o;return 0!==C.getImageData(r,e-a,n-l,1,1).data[0]}function i(t){if(null!=t&&0!==t.length){var e,n,i,r,s,o,a=t.length,l=[];for(e=0;e<a;e++)(n=t[e]).lastCollision,i=n.eventableModel,r=n.targetModel,s=i.currView,o=r.currView,null!=s&&null!=o&&(n.currCollision=s.trulyVisible&&o.trulyVisible&&g(s,o),n.currCollision!==n.lastCollision&&(n.lastCollision=n.currCollision,l.push(i)));m(u.uniq(l))}}var c,r,P,e,C=y(46),p=y(11),o=y(27),h=y(57),u=DS._,a=DS.utils,l=DS.pubSub,d=DS.vow,n=DS.constants,f=DS.events,T=n.RECT_HIT,D=n.GROUP_HIT,A=n.SLIDE_HIT,I=function(t,e,n){var i,r,s,o,a,l,u,c,h,d=!n&&!e.dragging&&(c=e.props.model,null==(h=c.closestScrollAncestor)&&(h=c.closestScrollAncestor=c.getClosestAncestorByKind("scrollarea")||!1),h&&h.currView);d?(o=(u=d.props.model).width(),a=u.height(),null==u.scrollCanvas?((r=u.scrollCanvas=document.createElement("canvas")).width=o,r.height=a):r=u.scrollCanvas,(s=r.getContext("2d")).clearRect(0,0,o,a),s.save(),i=(l=p.getMatrix(d)).copy().invert(),s.transform(i.a,i.c,i.b,i.d,i.tx,i.ty),C.drawToTarget(e,s),s.restore(),t.save(),i=l,t.transform(i.a,i.c,i.b,i.d,i.tx,i.ty),t.drawImage(r,0,0)):(t.save(),n&&(t.globalAlpha=1,t.globalCompositeOperation="destination-out"),C.drawToTarget(e,t)),t.restore()},g=function(t,e){var n,i,r,s,o,a,l,u=t.props.model,c=e.props.model,h=u.getHitType(),d=c.getHitType(),p=h===D?t.allRefs:[u],f=d===D?e.allRefs:[c],g=p.length,m=f.length,v=[],S=[],y=[];for(v.length=g,S.length=m,s=0;s<g;s++)if((n=p[s]).currView.trulyVisible)for(v[s]=C.getBounds(n.currView),o=0;o<m;o++)(i=f[o]).currView.trulyVisible&&(0===s&&(S[o]=C.getBounds(i.currView)),b(v[s],S[o])&&y.push([s,o]));for(r=y.length,s=0;s<r;s++)if(a=y[s][0],l=y[s][1],0<E(p[a].currView,f[l].currView,[],w(v[a],S[l]),!1))return!0;return!1},m=function(t){var e,n,i,r,s,o,a,l,u=t.length;for(n=0;n<u;n++)for(e=t[n],o=(a=h.getEventableLookupAndStates(e)).eventStates,l=a.lookup,i=o.length,s=0;s<i;s++)r=o[s],v(e,r,l)&&c.executeActions(r.event.actions,{context:e})},v=function(t,e,n){var i,r,s=e.event.kind,o=e.targets,a=o.length,l=!1,u=!1;for(i=0;i<a;i++)if(r=n[o[i].getRelativeId()],(l=l||r.currCollision)&&"oncollisionstart"===s)return u=e.lastHit!==l,e.lastHit=l,u;return l||"oncollisionend"!==s?(e.lastHit=l,!1):(u=e.lastHit!==l,e.lastHit=l,u)},S={initialize:function(t){var n=this;this.setupDfd=new d.Deferred,c=t,l.on(f.app.COMPLETE,function(){(e=o.getCollisionLib())&&(r=e.querySelector("canvas"),(P=r.getContext("2d")).imageSmoothingEnabled=!1,r.width=720,r.height=540,e.appendChild(r)),S.setupDfd.resolve()}),l.on(f.slide.HAS_MOUNTED,function(e){n.setupDfd.then(function(){var t=a.getPath(e,"props.model");null==t||e.props.isMessageWindow||(r.width=t.get("width"),r.height=t.get("height"))})})},transformUpdated:function(t,e){var n=t.props.model;p.setMatrixDirty(t),!1!==n.isCollideable&&(e?i(h.getCollisionSets(n)):h.markCollisionsDirty(n,function(){i(h.getDirtyCollisionSets())}))},containsPoint:function(t,e,n){if(t.props.model.getHitType()!==D)return s(t,e,n);var r=p.localPtToSlide(t,e,n);return u.reduce(t.allRefs,function(t,e){var n=e.currView,i=p.slidePtToSlideObject(n,r.x,r.y);return t||s(n,i.x,i.y)},!1)},getOverlapArea:function(t,e,n,i){var r=C.getBounds(t),s=C.getBounds(e),o=0;return b(r,s)&&(o=E(t,e,n,w(r,s),i)),o}};return S}.call(e,y,e,t))||(t.exports=n)},function(t,e,n){"use strict";var i;void 0===(i=function(t){DS._,DS.constants.PLAYER_PROPS_KEYPATH;return{getInitialState:function(){return this.constructProps(),this.playerPropsModel.toJSON()},constructProps:function(){var t=this.props.model;return this.playerPropsModel={},t&&t.createPlayerProps&&(this.playerPropsModel=t.playerProps||t.createPlayerProps(),this.listenTo(this.playerPropsModel,"change",this.onUpdatePlayerProps)),this},onUpdatePlayerProps:function(){this.isMounted()&&this.setState(this.playerPropsModel.toJSON())},getPlayerProp:function(t){return this.state[t]},setPlayerProp:function(t,e){return this.props.model.prop(t,e)}}}.call(e,n,e,t))||(t.exports=i)},,function(t,e,s){"use strict";var n;void 0===(n=function(t){function e(t){return t instanceof window.SVGElement&&"svg"!==t.tagName}function n(t){return t&&null!=t.getAttribute&&"events"===t.getAttribute("data-accepts")}var i=s(85),u=s(34),c=DS._,h=DS.dom,r=function(l){return function(t,e,n,i,r,s){function o(t){var e=!n||n(t);e&&i(c.extend({},a,e,{origEvent:t}))}var a={type:l,node:t};return u.isTouchEventName(e)?u.on(t,e,o,r,s):h.on(t,e,o,r)}};return{registerEvent:function(t,e){i[t]=e(r(t))},on:h.on,off:h.off,parentNodesOf:h.parentNodesOf,isNodeSvgEl:e,isTgtSvgEl:function(t){return e(t.target)},isTgtVideoEl:function(t){return h.isVideoNode(t.target)},isLeftMouseBtn:function(t){return 1===t.which},isRightMouseBtn:function(t){return 3===t.which},doesEventTargetAcceptEvents:function(t,e){return n(t.target.ownerSVGElement)||!!h.closest(t.target,n,e)},isSpacebarClick:function(t){return 0<=["click","mouseup","mousedown"].indexOf(t.type)&&(null==t.pageX||0===t.pageX)&&(null==t.pageY||0===t.pageY)}}}.call(e,s,e,t))||(t.exports=n)},function(t,e,n){"use strict";var i;void 0===(i=function(t){function r(t){return t[o.PLAYER_PROPS_KEYPATH]}function i(t,e){return t[o.PLAYER_PROPS_KEYPATH].set(e),t}var s=DS._,e=DS.utils,n=DS.events,o=DS.constants,a=DS.Backbone;return{init:function(){var t,e;this.variableMap={},t=this,e=new a.Model,t[o.PLAYER_PROPS_KEYPATH]=e,this.createVariableProps().createPlayerProps(),this.once(n.data.UPDATED,this.createPlayerProps.bind(this))},getStaticPlayerProps:function(){return{Id:this.id,AbsoluteId:this.absoluteId&&e.stripPlayer(this.absoluteId),parent:this.parent}},isVariableProp:function(t){if(this.variableProps)return s.has(this.variableProps,t)},getVariableProp:function(t){return this.variableMap[t]},createVariableProps:function(){var i={};return this.variableProps&&(this.variableMap=s.reduce(this.variableProps,function(t,e,n){return t[n]=this.variables().addVariable({name:n,type:e.type,value:e.value,resume:null==e.resume||e.resume},this),i[n]=e.value,t}.bind(this),{}),this.variableProps=i),this},createPlayerProps:function(t,e){e=e||{};var n=s.extend({},this.getStaticPlayerProps(),this.getTransformedPropsObj(),t?{}:this.decodedResumeData);return i(this,s.omit(n,e)),r(this)},prop:function(t,e){var n=void 0===e&&!s.isObject(t),i=r(this);if(n)return i.get(t);i.set(t,e),this.isVariableProp(t)&&this.getVariableProp(t).value(e);return this},getPlayerProps:function(){return r(this)},getVariableProps:function(){var i=this.variableProps||{};return s.forEach(i,function(t,e){if(this.isVariableProp(e)){var n=this.getVariableProp(e);n&&(i[e]=n.value())}}.bind(this))},getTransformedPropsObj:function(){var t=this.playerPropNames||{},e=s.omit(t,"model"),n=s.transform(t.model,function(t,e,n){t[n]=this.get(e)}.bind(this));return s.extend(e,n,this.getVariableProps())},hasOwnPlayerProp:function(t){return r(this).has(t)},prepareResumeData:function(t){return t=t||{},this.onBeforeResumeBuilt(t),s.isFunction(this.buildResumeData)&&this.buildResumeData(t.force),t.skipPostBuild||this.onAfterResumeBuilt(t.retainState),this},resetProps:function(){this.createPlayerProps(!0)},resetPropsExcept:function(t){this.createPlayerProps(!0,t)},resetSpecifiedProps:function(t){var e=0<arguments.length&&void 0!==t?t:[],n=Object.assign({},this.getStaticPlayerProps(),this.getTransformedPropsObj());return i(this,s.pick(n,e)),r(this)},getPlayerPropsRaw:function(){return this.getPlayerProps().toJSON()},onAfterResumeBuilt:s.noop,onBeforeResumeBuilt:s.noop}}.call(e,n,e,t))||(t.exports=i)},function(t,e,A){"use strict";var n;void 0===(n=function(t){var e,n,i=A(9),r=(A(40),A(7),A(43)),s=A(142),o=A(156),a=A(15),l=A(23),u=A(8),c=A(61),h=A(498),d=A(13),p=A(82),f=DS._,g=(DS.utils,DS.constants),m=DS.events,v=(DS.vow,DS.resolver),S=DS.BaseModel,y=(DS.Chunk,DS.pubSub,"_default"),b=/hotspot.*marker/,w=/tooltip/,x=/value":"[^,]*_tooltip/,E=/(Incorrect|Correct)Review/,P=1e3,C={webobject:[{name:"_remotedata",type:g.varTypes.STRING,value:""}]},T=S.extend({mixins:[a,u,h,l,c],resolveables:["variables","actionGroups"],abilities:{resolveAsThis:!0,resolveAsParent:!0,beEventTarget:!0,groupObjects:!1},associations:{variables:r,textLib:s,animations:o},shorthand:["kind","data","states","alpha","xPos","yPos","rotateXPos","rotateYPos","rotation","width","height","imagelib","dragdrop","dragrotation","dragpath","resume","depth","scaleX","scaleY","xOffset","yOffset","events","actionGroups"],playerPropNames:{DragOverId:null,DropTargetId:null,LastKeyAlt:!1,LastKeyCode:-1,LastKeyShift:!1,LastKeyCtrl:!1,LastKeyValue:null,Moved:null,ReviewMode:null,Text:null,Expanded:!1,DragConnectData:"",SelectedItemData:"",TimelineControlled:!0,DragConnected:!1,Enabled:!0,MouseOver:!1,ObjectState:y,OnStage:!1,HiddenByLayer:!1,model:{Alpha:"alpha",depth:"depth",height:"height",InitXPos:"xPos",InitYPos:"yPos",InitDepth:"depth",nXPos:"xPos",nYPos:"yPos",RawXPos:"xPos",RawYPos:"yPos",rotateXPos:"rotateXPos",rotateYPos:"rotateYPos",Rotation:"rotation",ScaleX:"scaleX",ScaleY:"scaleY",ShuffleXPos:"xPos",ShuffleYPos:"yPos",tabIndex:"tabIndex",width:"width"}},subscriptions:((n={})[m.player.RESET]="onPlayerReset",n),shortEvents:{self:((e={"change:xPos change:yPos":"onPositionUpdate"})[i.SHOW]="show",e[i.HIDE]="hide",e[i.SET_OBJ_STATE]="setState",e[i.BRING_TO_FRONT]="bringToFront",e[i.SET_ENABLED]="setEnabled",e[i.STORE_RESUME_DATA]="storeResumeData",e[i.RESTORE_RESUME_STATE]="restoreResumeState",e[i.GET_MOUSE_POSITION]="getMousePosition",e[i.MOVE_TO]="moveTo",e[i.SET_REVIEW]="setReview",e)},isSlideObject:!0,initialize:function(){this.addExtraVariables().setupToggleVisibilityState(),this.getLayer().once(m.data.UPDATED,this.bindTimelineEvents.bind(this)),this.hiderParents=[],this.showFns=[],this.containsGif=p.containsGif(this.imagelib()),this.isVectorShape()&&this.isCorrectIncorrectReview()&&this.set("accType","button")},shouldUpdateGif:function(){return!(!this.containsGif||!this.prop("OnStage"))},addExtraVariables:function(){return(C[this.kind()]||[]).forEach(function(t){this.variables().addVariable(t)}.bind(this)),this},bindTimelineEvents:function(){var t=this.getLayer().timeline();this.listenTo(t,m.timeline.BEFORE_SEEK_UPDATE,this.onBeforeSeekUpdate.bind(this)),this.listenTo(t,m.timeline.AFTER_SEEK_UPDATE,this.onAfterSeekUpdate.bind(this))},isInDefaultState:function(){return this.prop("ObjectState")===y},isDraggable:function(){return!(!this.dragdrop()||!this.dragdrop().dragenabled)},isDroppable:function(){return!(!this.dragdrop()||!this.dragdrop().dropenabled&&!this.dragdrop().dragoverenabled)},isSlideable:function(){return!!this.dragpath()},isZoomable:function(){return!!this.get("zoomdata")},isWebObject:function(){return this.isKind("webobject")},isTweenable:function(){return!(!this.animations()||this.animations().isEmpty())},isAtNewDepth:function(){return this.depth()!==this.prop("depth")},isShuffled:function(){return this.xPos()!==this.prop("ShuffleXPos")||this.yPos()!==this.prop("ShuffleYPos")},isScaled:function(){return this.scaleX()!==this.prop("ScaleX")||this.scaleY()!==this.prop("ScaleY")},isRotated:function(){return this.rotation()!==this.prop("Rotation")},isAlphaed:function(){return this.alpha()!==this.prop("Alpha")},isInNewPosition:function(){return this.prop("ShuffleXPos")!==this.prop("RawXPos")||this.prop("ShuffleYPos")!==this.prop("RawYPos")},isHotSpotMarker:function(){return b.test(this.id)},isToolTip:function(){return w.test(this.id)},isCorrectIncorrectReview:function(){return E.test(this.id)},isObscurableBySelf:function(){if(this.isStateGroupSlideObject)return!1;var t,e,n,i=f.findWhere(this.events(),{kind:"onrollover"});return i&&(e=-1!==(t=JSON.stringify(i.actions)).indexOf('kind":"show'),n=x.test(t)),e&&!n},isRotatable:function(){return null!=this.dragrotation()},hasAnimated:function(){return this.isRotated()||this.isAlphaed()||this.isScaled()||this.isInNewPosition()},getAnimationResumeState:function(){return f.reduce(["RawXPos","RawYPos","ScaleX","ScaleY","Rotation","Alpha"],function(t,e){return t[e]=this.prop(e),t}.bind(this),{})},getPathRef:function(){return this.getCurrentStateData().vectorData.pr},getPathLib:function(){return this.getPathRef().l},commandsetId:function(){return this.getPathRef().i},getRelativeId:function(){if(null!=this.relativeId)return this.relativeId;var t=this.getLayer(),e=t.parent;return t=t.isBaseLayer()?e:t,this.relativeId=this.absoluteId.substr(t.absoluteId.length+1)},getHitType:function(){var t;return null!=this.hitType?this.hitType:(t=this.isVectorShape()?g.SVG_HIT:!this.isGroupingSlideObject||this.isKind("scrollarea")||this.isKind("expandinglabel")?g.RECT_HIT:g.GROUP_HIT,this.hitType=t)},getStateFromVar:function(){return f.findWhere(this.states(),{name:this.prop("ObjectState")})},getStateFromName:function(t){return f.findWhere(this.states(),{name:t})},getStateFromIndex:function(t){return this.states()[t].name},getCurrentStateIndex:function(){return this.states().indexOf(this.getStateFromVar())},getCurrentStateData:function(){return this.isInDefaultState()?this.data():this.getStateFromVar().data},getPosition:function(){return{top:this.prop("RawYPos"),left:this.prop("RawXPos")}},getShapeMask:function(){var t=this.get("shapemaskId");return f.isEmpty(t)?null:v.resolvePath(t,this)},hasVarText:function(){return this.textLib().some(function(t){return"richvartext"===t.get("type")})},fixZeroBoundsMetrics:function(t){return 0!==t.strokewidth||0!==t.width&&0!==t.height||(t.strokewidth=.5),t},getCurrentStateMetrics:function(){var t=(this.getCurrentStateData()||{}).html5data,e={xPos:0,yPos:0,width:this.get("width"),height:this.get("height"),strokewidth:0};return this.hasVarText()&&0===t.width&&0===t.height&&(t.width=e.width,t.height=e.height),this.fixZeroBoundsMetrics(f.extend(e,t))},getBounds:function(){var t=this.getCurrentStateMetrics(),e=t.strokewidth,n=2*e;return t.strokewidth*=2,f.extend(t,{fullX:Math.ceil(t.xPos-e),fullY:Math.ceil(t.yPos-e),fullWidth:t.width+n,fullHeight:t.height+n})},getSlide:function(){return this.getClosestAncestor(function(t){return!!t.isSlide})},getLayer:function(){return this.getClosestAncestor(function(t){return null!=t.isBaseLayer})},moveTo:function(t,e){var n,i,r=v.getRef(t.xOffset,e.context),s=v.getRef(t.yOffset,e.context),o=v.getRef(t.xPos,e.context),a=v.getRef(t.yPos,e.context);n=o+(r=t.addoffsetx?r:-r),i=a+(s=t.addoffsety?s:-s),this.trigger("moveTo",n,i)},getMousePosition:function(t){this.trigger("getMousePosition",t)},setState:function(t,e){var n=v.getRef(t.stateRef,e.context,e);return this.prop("ObjectState",n),this},setReview:function(t){this.prop("ReviewMode",t.enabled.value),this.trigger("setReview",t.enabled.value)},setStateFromIndex:function(t){this.prop("ObjectState",this.getStateFromIndex(t))},setTransformDirty:function(){this.transformDirty||(this.transformDirty=!0,this.trigger(m.slideObject.TRANSFORM_DIRTY))},setEnabled:function(t){this.prop("Enabled",t.enabled.value)},setSlideIndex:function(t){this.prop("slideIndex",t)},getFlattenedDepth:function(){return this.getLayer().startDepth+this.layerDepth},bringToFront:function(){this.prop("depth",P++)},setHiddenByLayer:function(t,e){var n=this.currView;this.hiderParents=t?f.without(this.hiderParents,e):f(this.hiderParents).push(e).uniq().value(),this.prop("HiddenByLayer",0<this.hiderParents.length),null!=n&&(f.isFunction(n.updateTrueVisibility)?n.updateTrueVisibility():n.props.parent&&f.isFunction(n.props.parent.updateTrueVisibility)&&n.props.parent.updateTrueVisibility())},adjustVariables:function(){f.toArray(arguments).forEach(function(t){this.adjustVariable(t.name,t.value)}.bind(this))},adjustVariable:function(t,e){var n=this.getClosestParentRef(),i={kind:"adjustvar",variable:t,operator:"set",value:{type:"number",value:e}};d.executeAction(i,{context:this}),n.executePlayerEvent("onvarchanged")},getInitParentContainer:function(){return this.parent.isKind("shufflegroup")?this.parent.parent:this.parent},getParentContainer:function(){var t=this.getInitParentContainer();return null!=t.getChildParent?t.getChildParent(this):t},reparentChild:function(t){var e=this.getInitParentContainer();null!=e.reparentChild&&e.reparentChild(this,t)},reattachChild:function(){var t=this.getInitParentContainer();null!=t.reattachChild&&t.reattachChild(this)},storeResumeData:function(t,e){v.resolvePath(t.varref,e.context).value(this.getFullResumeData(!0))},restoreResumeState:function(t,e){var n=v.resolvePath(t.varref,e.context),i=t.limited,r=i?"setResumeDataLimited":"setResumeData";this.resetObjectBeforeResume(i),this[r](n.value()).forceUpdateResume()},resetForSeek:function(){var t=this.currView;this.trigger("clearAnimations"),this.trigger("unparentForSeek"),this.resetPropsExcept(["Enabled","ReviewMode","HiddenByLayer","depth","ShuffleXPos","ShuffleYPos"]),this.prop({RawXPos:this.prop("ShuffleXPos"),RawYPos:this.prop("ShuffleYPos")}),null!=t&&(f.isFunction(t.applyStylesDirectly)?t.applyStylesDirectly():t.props.parent&&f.isFunction(t.props.parent.applyStylesDirectly)&&t.props.parent.applyStylesDirectly())},onBeforeSeekUpdate:function(){this.prop("TimelineControlled")&&this.prop("OnStage")&&(this.shouldHideOnSeek=!0,this.resetForSeek())},onAfterSeekUpdate:function(){this.shouldHideOnSeek&&(this.hiding=!1,this.prop("updateGifOnShow",!0),this.trigger("hide"))},setupToggleVisibilityState:function(){this.hideShowState=null},toggleVisibility:function(c,h,d,p){var t=function(){d=d||{},p=p||{};var t,e=this.prop("OnStage"),n=this.prop("TimelineControlled"),i="show"===c,r=!!p.isSeekAction,s=null!=d&&"custom"===d.transition,o=i?"shown":"hidden",a=function(){i||(this.hiding=!1,this.prop("OnStage",!1)),this.trigger(o),this.executePlayerEvent(h+"complete")}.bind(this),l=(d.animationId,p.time,function(){t=this.animations().get(d.animationId),this.trigger(c+"custom",i,p,t,a)}.bind(this)),u=null!=p.timelineLabel;if(this.shouldHideOnSeek=this.shouldHideOnSeek&&!i,(!i&&!u||r&&0===p.currentTime)&&this.prop("updateGifOnShow",!0),!n&&u&&i&&r&&(p.beforeSeekTime<p.time||p.time===p.currentTime))this.resetForSeek();else if(!i&&!e||i&&e&&!this.hiding||r&&!n&&p.beforeSeekTime>p.time)return;this.hideShowState=d.kind,this.prop("TimelineControlled",u),this.trigger(c),i?this.prop("OnStage",!0):this.hiding=!0,this.executePlayerEvent(h),(s?l:a)()}.bind(this);return null!=this.currView?t():(this.showFns||(this.showFns=[]),this.showFns.push(t)),this},onTweenUpdate:function(t){this.trigger(m.tween.UPDATE,t)},onPlayerReset:function(){},killMounted:function(){return this.resetSubscriptions(),this},killEverything:function(){return this.off(),this}}),D=T.prototype;return D.show=f.partial(D.toggleVisibility,"show","ontransitionin"),D.hide=f.partial(D.toggleVisibility,"hide","ontransitionout"),D.isVectorShape=f.partial(D.isKind,"vectorshape"),T}.call(e,A,e,t))||(t.exports=n)},,function(t,e,n){t.exports=n(0).__SECRET_DOM_DO_NOT_USE_OR_YOU_WILL_BE_FIRED},function(t,e,n){"use strict";var i;void 0===(i=function(t){function e(){return null==s&&(s=document.getElementById(r.els.PRESO)),s}function n(){var t=e();return(o=document.createElement("div")).id=r.els.LIB,o.classList.add("offscreen"),t.appendChild(o),(a=document.createElement("div")).innerHTML='<svg width="0" height="0" style="position:absolute;" focusable="false">\n      <defs>\n        <filter id="text-shadow" x="0%" y="0%" width="113%" height="113%">\n          <feGaussianBlur stdDeviation="1 1" result="text-shadow"/>\n          <feOffset dx="1.5" dy="1.5"/>\n        </filter>\n        <linearGradient id="timer-blue-grad" class="cs-duration">\n          <stop offset="0%""/>\n          <stop offset="100%"/>\n        </linearGradient>\n        <linearGradient id="timer-yellow-grad" class="cs-elapsed">\n          <stop offset="0%"/>\n          <stop offset="100%"/>\n        </linearGradient>\n        <linearGradient id="drop-list-gradient" gradientTransform="rotate(90)">\n          <stop offset="0%"/>\n          <stop offset="100%"/>\n        </linearGradient>\n        <linearGradient id="dragdrop-gradient" gradientTransform="rotate(90)">\n          <stop offset="0%"/>\n          <stop offset="100%"/>\n        </linearGradient>\n        <linearGradient id="dragdrop-hover-gradient" gradientTransform="rotate(90)">\n          <stop offset="0%"/>\n          <stop offset="100%"/>\n        </linearGradient>\n        <linearGradient id="wordbank-droparea-stroke-gradient" gradientTransform="rotate(90)">\n          <stop offset="0%"/>\n          <stop offset="100%"/>\n        </linearGradient>\n        <filter id="dragdrop-inner-stroke">\n          <feFlood flood-color="#fff" result="strokeColor"/>\n          <feMorphology operator="erode" radius="2" in="SourceAlpha" result="innerMorph"/>\n          <feMorphology operator="erode" radius="1" in="SourceAlpha" result="outerMorph"/>\n          <feComposite in="innerMorph" in2="outerMorph" operator="xor" result="morph"/>\n          <feComposite in="strokeColor" in2="morph" operator="in" result="innerStroke"/>\n          <feComposite in="innerStroke" in2="SourceGraphic" operator="over"/>\n        </filter>\n      </defs>\n    </svg>',y().appendChild(a),(u=document.createElement("div")).id="video-pen",u.className="offscreen",o.appendChild(u),(l=document.createElement("div")).appendChild(document.createElement("canvas")),o.appendChild(l),(p=document.createElement("div")).id="presentation-canvas",o.appendChild(p),(f=document.createElement("div")).id="zoomimage-container",o.appendChild(f),(v=document.createElement("div")).id=r.els.MASK_LIB,o.appendChild(v),S(),o}var i=DS.globalEventHelper.addWindowListener,r=DS.constants,s=void 0,o=void 0,a=void 0,l=void 0,u=void 0,c=void 0,h=void 0,d=void 0,p=void 0,f=void 0,g=void 0,m=void 0,v=void 0,S=function(){(c=document.createElement("div")).id="app-top",c.style.position="absolute",preso.appendChild(c),(d=document.createElement("div")).id="app-top-overlay",c.appendChild(d),(h=document.createElement("div")).id="app-top-container",c.appendChild(h),new MutationObserver(function(t){_.last(preso.children)!==c&&preso.appendChild(c)}).observe(preso,{childList:!0});function e(){var t=b();null!=t?(c.style.left=t.x()+"px",c.style.top=t.y()+"px"):DS.animationClock.requestAnimationFrame(e)}i("resize",e,!1,"after"),e()},y=function(){return null==o&&n(),o},b=function(){var t=DS.windowManager.getMainWindow();return null!=t&&(m=t.frame),m};return{getMainWindowEl:function(){if(null==g){var t=b();null!=t&&(g=t.wndEl)}return g},getPreso:e,getPresoCanvas:function(){return p},getZoomContainer:function(){return f},getSvgLib:function(){return a},getVideoPen:function(){return u},getCollisionLib:function(){return l},getTopContainer:function(){return h},getTopOverlay:function(){return d},createLib:n,addToLib:function(t){return y().appendChild(t),t},removeElFromParent:function(t){null!=t.parentNode&&t.parentNode.removeChild(t)}}}.call(e,n,e,t))||(t.exports=i)},,,,,function(t,e,r){"use strict";var n;void 0===(n=function(t){r(6),r(16);function e(t){this.base=i,this.base(t),this.path=function(t){null!=t&&t.beginPath()},this.renderChildren=function(t){this.path(t),""!==t.fillStyle&&("inherit"!==this.style("fill-rule").valueOrDefault("inherit")?t.fill(this.style("fill-rule").value):t.fill()),""!==t.strokeStyle&&(t.lineWidth>n.maxStroke&&(n.maxStroke=t.lineWidth),t.stroke())}}var n=r(5),i=r(39);return e.prototype=new i,e}.call(e,r,e,t))||(t.exports=n)},function(t,e,d){"use strict";var n;void 0===(n=function(t){d(142);var o=d(143),a=DS._,i=DS.utils,e=DS.BaseModel,r=DS.resolver,n={exponetial:"Expo",bounce:"Bounce",circular:"Circ",cubic:"Cubic",linear:"Linear",quadratic:"Quad",quadradic:"Quad",quartic:"Quart",quintic:"Quint",sine:"Sine"},s={easein:"easeIn",easeout:"easeOut",easeinout:"easeInOut",none:"none"},l="cubic",u="line",c=a.partialRight(i.fix,2),h=/^[/$#]/;return e.extend({initialize:function(){a.bindAll(this,"getAttrConfig")},getAttrConfig:function(t){return this.hasDuration()?(null==this.points&&this.initPath(),this.buildConfig(t)):null},initPath:function(){this.segments=[],this.ptResolvers=[],this.segmentResolvers=[],a.forEach(this.get("path"),function(t,e){this.buildSegment(t,e)}.bind(this))},buildSegment:function(t){function e(){i.samples=o.getSamplePoints(i.points),i.distance=o.getDistance(i.points,i.samples)}var n=t.type||u,i={points:[]},r=this.ptResolvers.length;this.buildSinglePoint(i,this.getSegmentPoint(t,"anchora")),n!==u&&this.buildSinglePoint(i,this.getSegmentPoint(t,"controla")),n===l&&this.buildSinglePoint(i,this.getSegmentPoint(t,"controlb")),this.buildSinglePoint(i,this.getSegmentPoint(t,"anchorb")),null!=this.extendSegmentConfig&&this.extendSegmentConfig(i,t),r===this.ptResolvers.length?e():this.segmentResolvers.push(e),this.segments.push(i)},getSegmentPoint:a.noop,extendConfig:a.identity,extendAfterUpdate:a.identity,buildSinglePoint:function(t,e){var n;this.isStaticPoint(e)?t.points.push(this.getAbsolutePoint(e)):(n=t.points.length,this.ptResolvers.push(function(){t.points[n]=this.getAbsolutePoint(e)}.bind(this)),t.points.push(null))},isStaticPoint:function(t){return this.isStaticValue(t.x)&&this.isStaticValue(t.dx)&&this.isStaticValue(t.y)&&this.isStaticValue(t.dy)},isStaticValue:function(t){return!a.isString(t)||!h.test(t)},getAbsolutePoint:function(t){return{x:c(this.getAbsoluteCoordinate(t.x,t.dx)),y:c(this.getAbsoluteCoordinate(t.y,t.dy))}},getAbsoluteCoordinate:function(t,e){return this.getValue(t)+this.getValue(e)},getValue:function(t){var e,n=this.getClosestThisRef();return i.isNumeric(t)?parseFloat(t):a.isString(t)?(e=r.resolvePath(t,n),parseFloat(e.isVar?e.value():e)):t},buildConfig:function(t){var e={delay:t,duration:this.getDuration(),ease:this.getEasing(),getPointAtTime:this.getPointAtTime.bind(this)};return e.update=this.updateConfig.bind(this,e),this.extendConfig(e)},hasDuration:function(){return null!=this.get("duration")},getDuration:function(){return this.get("duration")},getEasing:function(){return[n[this.get("easing")],s[this.get("easingdir")]].join(".")},updateConfig:function(t){var e=0;this.ptResolvers.forEach(function(t){t()}),this.segmentResolvers.forEach(function(t){t()}),this.segments.forEach(function(t){t.start=e,e+=t.distance}),this.totalDistance=e,this.getIsRelative()||(t.update=a.noop),this.extendAfterUpdate(t)},getIsRelative:function(){return!(!this.ptResolvers||!this.ptResolvers.length)},getPointAtTime:function(t,e){var n,i,r=this.totalDistance*t,s=a.sortedIndex(this.segments,{start:r},"start");return(s>this.segments.length-1||r!==this.segments[s].start)&&s--,i=(t-((n=this.segments[s]).start/this.totalDistance||0))/(n.distance/this.totalDistance||1),this.lastSegmentInfo={index:s,adjustedTime:i},o.getNormalizedPointAtTime(i,n.points,n.samples,e)}})}.call(e,d,e,t))||(t.exports=n)},function(t,e,n){"use strict";var i;void 0===(i=function(t){function e(){return n.device.isMobile}var s=DS._,r=DS.utils,o=DS.dom,n=DS.detection,a=DS.appState,l=(DS.pubSub,DS.events,DS.slideObjectUtils),u=DS.globalEventHelper.addDocumentListener,c={},i=["touchstart","touchmove","touchend","touchcancel"],h={mousedown:"touchstart",mousemove:"touchmove",mouseup:"touchend"};c.clickOrTouch=e()?"touchend":"click";function d(t){return e()?h[t]:t}u("touchstart",function(t){1===t.touches.length?c.currentTouch=t.touches[0]:t.preventDefault()},!0);function p(i,r){return function(t){var e,n;t.touches&&1<t.touches.length||(e=t,s.any(e.changedTouches,function(t){return t.identifier===c.currentTouch.identifier})&&i(t),!r||o.isInput(t.target)||(n=t.target,o.isNodeOfType("select",n))||l.isScrollRelated(t.target)||o.hasClass(t.target,"acc-shadow-el")||t.preventDefault())}}c.on=function(t,e,n,i,r){var s,o,a,l,u,c,h,d=p(n,!1!==r);return"touchstart"===e?(t.addEventListener(e,d,i),function(){t.removeEventListener(e,d,i)}):(o=e,a=d,l=i,c=p(function(t){(u=t.target).addEventListener(o,a,l),u.addEventListener("touchend",h)}),h=function t(){u&&(u.removeEventListener(o,a,l),u.removeEventListener("touchend",t))},(s=t).addEventListener("touchstart",c),function(){s.removeEventListener("touchstart",c),h()})},c.isTouchEventName=function(t){return s.contains(i,t)},c.addEventListener=function(t,e,n,i){t.addEventListener(d(e),n,!!i)},c.removeEventListener=function(t,e,n){t.removeEventListener(d(e),n)},c.getPageLoc=function(t){var e={};return t.touches&&1===t.touches.length?(e.pageX=t.touches[0].pageX,e.pageY=t.touches[0].pageY):(e.pageX=t.pageX,e.pageY=t.pageY),e};return c.tap=function(t,e,n){var i={callback:n};e.addEventListener("touchstart",function(t){this.started=!0,this.touchX=t.touches[0].pageX,this.touchY=t.touches[0].pageY,this.currTouchX=t.touches[0].pageX,this.currTouchY=t.touches[0].pageY,this.startScale=a.windowManager.getCurrentWindowSlide().currView.pinch.zoom}.bind(i)),u("touchmove",function(t){t.touches&&1===t.touches.length&&(this.currTouchX=t.touches[0].pageX,this.currTouchY=t.touches[0].pageY)}.bind(i)),e.addEventListener("touchend",function(){var t,e=a.windowManager.getCurrentWindowSlide().currView.pinch.zoom;this.started&&this.startScale===e&&(t=r.dist(this.touchX,this.touchY,this.currTouchX,this.currTouchY),this.started=!1,t<10&&this.callback())}.bind(i))},c}.call(e,n,e,t))||(t.exports=i)},,function(t,e,n){"use strict";var i;void 0===(i=function(t){function e(t,e){this.x=t,this.y=e}return DS._.extend(e.prototype,{angleTo:function(t){return Math.atan2(t.y-this.y,t.x-this.x)},applyTransform:function(t){var e=this.x*t[0]+this.y*t[2]+t[4],n=this.x*t[1]+this.y*t[3]+t[5];this.x=e,this.y=n}}),e}.call(e,n,e,t))||(t.exports=i)},function(t,e,m){"use strict";var n;void 0===(n=function(t){function e(t,e){this.name=t,this.value=e}var r=m(5),n=DS._,i=Math.PI/180,s=/px$/,o=/pt$/,a=/pc$/,l=/cm$/,u=/mm$/,c=/in$/,h=/%$/,d=/deg$/,p=/rad$/,f=/grad$/,g=/#([^\)'"]+)/;return n.extend(e.prototype,{getValue:function(){return this.value},hasValue:function(){return null!=this.value&&""!==this.value},numValue:function(){if(!this.hasValue())return 0;var t=parseFloat(this.value);return(this.value+"").match(h)&&(t/=100),t},valueOrDefault:function(t){return this.hasValue()?this.value:t},numValueOrDefault:function(t){return this.hasValue()?this.numValue():t},getDefinition:function(){var t=this.value.match(g);return t=(t=t&&t[1])||this.value,r.defs[t]},isUrlDefinition:function(){return 0===this.value.indexOf("url(")},getDPI:function(){return 96},getUnits:function(){return(this.value+"").replace(/[0-9\.\-]/g,"")},toPixels:function(t,e){if(!this.hasValue())return 0;var n=this.value+"";if(n.match(s))return this.numValue();if(n.match(o))return this.numValue()*this.getDPI(t)*(1/72);if(n.match(a))return 15*this.numValue();if(n.match(l))return this.numValue()*this.getDPI(t)/2.54;if(n.match(u))return this.numValue()*this.getDPI(t)/25.4;if(n.match(c))return this.numValue()*this.getDPI(t);if(n.match(h))return this.numValue()*r.viewPort.ComputeSize(t);var i=this.numValue();return e&&i<1?i*r.viewPort.ComputeSize(t):i},toRadians:function(){if(!this.hasValue())return 0;var t=this.value+"";return t.match(d)?this.numValue()*i:t.match(p)?this.numValue():t.match(f)?this.numValue()*(Math.PI/200):this.numValue()*i}}),e}.call(e,m,e,t))||(t.exports=n)},function(t,e,n){"use strict";var i;void 0===(i=function(t){var c=n(5),h=n(6),d=n(37),r=n(16),p=DS._,f={attribute:function(t,e){var n=this.attributes[t];return null!=n?n:(e&&(n=new d(t,""),this.attributes[t]=n),n||c.emptyProperty)},getHrefAttribute:function(){for(var t in this.attributes)if("href"===t||t.match(/:href$/))return this.attributes[t];return c.emptyProperty},style:function(t,e,n){var i=this.styles[t];if(null!=i)return i;var r=this.attribute(t);if(null!=r&&r.hasValue())return this.styles[t]=r;if(n){var s=this.parent;if(null!=s){var o=s.style(t);if(null!=o&&o.hasValue())return o}}return e&&(i=new d(t,""),this.styles[t]=i),i||c.emptyProperty},render:function(t){if("none"!==this.style("display").value&&"hidden"!==this.style("visibility").value){if(t.save(),this.style("mask").hasValue()){var e=this.style("mask").getDefinition();null!=e&&e.apply(t,this)}else if(this.style("filter").hasValue()){var n=this.style("filter").getDefinition();null!=n&&n.apply(t,this)}else this.setContext(t),this.renderChildren(t),this.clearContext(t);t.restore()}},setContext:p.noop,clearContext:p.noop,renderChildren:function(t){for(var e=0;e<this.children.length;e++)this.children[e].render(t)},addChild:function(t,e){var n=t;e&&(n=c.createElement(t)),n.parent=this,"title"!==n.type&&this.children.push(n)},flattenBoundingBox:function(t){var e,n,i;if(null!=this.updateBoundingBox&&this.updateBoundingBox(),null!=this.bb&&(0<this.bb.points.length&&t.points.push.apply(t.points,this.bb.points),0<this.bb.beziers.length&&t.beziers.push.apply(t.beziers,this.bb.beziers)),null!=this.children)for(i=this.children.length,e=0;e<i;e++)null!=(n=this.children[e]).flattenBoundingBox&&n.flattenBoundingBox(t);return t},getBoundingBox:function(){var t,e,n,i=new r;if(null!=this.bb&&i.addChildBoundingBox(this.bb),null!=this.children)for(n=this.children.length,t=0;t<n;t++)null!=(e=this.children[t]).getBoundingBox&&i.addChildBoundingBox(e.getBoundingBox());return i}};return function(t){var e,n;if(this.attributes={},this.styles={},this.children=[],p.assign(this,f),null!=t&&1===t.nodeType){for(n=t.attributes.length,e=0;e<n;e++){var i=t.attributes[e],r=i.nodeName;this.attributes[r]=new d(r,i.value)}if(this.attribute("style").hasValue()){var s=this.attribute("style").value.split(";");for(e=0;e<s.length;e++)if(""!==h.trim(s[e])){var o=s[e].split(":"),a=h.trim(o[0]),l=h.trim(o[1]);this.styles[a]=new d(a,l)}}for(this.attribute("id").hasValue()&&null==c.defs[this.attribute("id").value]&&(c.defs[this.attribute("id").value]=this),e=0;e<t.childNodes.length;e++){var u=t.childNodes[e];1===u.nodeType&&this.addChild(u,!0)}}}}.call(e,n,e,t))||(t.exports=i)},function(t,e,i){"use strict";var n;void 0===(n=function(t){i(6);function e(t){this.base=n,this.base(t),this.setStrokeStyles=function(t){if(t.strokeStyle=s.options.col||"blue",this.style("stroke-width").hasValue()){var e=this.style("stroke-width").toPixels();t.lineWidth=0===e?.001:e}this.style("stroke-linecap").hasValue()&&(t.lineCap=this.style("stroke-linecap").value),this.style("stroke-linejoin").hasValue()&&(t.lineJoin=this.style("stroke-linejoin").value),this.style("stroke-miterlimit").hasValue()&&(t.miterLimit=this.style("stroke-miterlimit").value)},this.setContext=function(t){var e=this.style("fill"),n=this.style("stroke"),i=n.hasValue()&&"none"!==n.value;e.hasValue()&&"none"!==e.value?t.fillStyle=s.options.col||"red":t.fillStyle="rgba(0,0,0,0)",i?this.setStrokeStyles(t):t.strokeStyle="",this.style("transform",!1,!0).hasValue()&&new o(this.style("transform",!1,!0).value).apply(t);if(this.style("clip-path",!1,!0).hasValue()){var r=this.style("clip-path",!1,!0).getDefinition();null!=r&&r.apply(t)}}}var s=i(5),o=i(56),n=i(38);i(16);return e.prototype=new n,e}.call(e,i,e,t))||(t.exports=n)},function(t,e,y){"use strict";var n;void 0===(n=function(t){var a=y(137),o=y(82),l=y(331),u=y(333),c=y(334),h=y(335),d=y(336),p=y(337),f=DS._,g=DS.svgUtils,s=DS.utils,e=DS.errorManager,n=DS.BaseModel,r=e.throwError("SvgManager"),m=e.backtick,v=s.createSuper(n),i=s.parseParams().svgfilename||"paths",S=new(n.extend({id:"paths",url:s.resolveDataUrl(i),getSvgNode:function(t,e){var n,i,r=e.props.winScale,s=this.get(t.libId,g.svgPrefix(t.commandsetId));return s=g.getFullSvgConfig(s,t.bounds,t.commandsetId,r),s=h.ensureIdsAreUnique(s),n=g.getDefsNode(s),s=p.decorateAdornables(s),t.imagelib&&(i=f.pick(t.bounds,"fullHeight","fullWidth"),s=o.applyImagelib(s,t.imagelib),s=u.applyImagePatterns(s,t.imagelib,i)),s=c.translateOddWidths(s,t),s=l.applySlideBackground(s,t,e),t.textLib&&!t.textLib.isEmpty()&&(s=d.applyTextLib(s,t.textLib,t.bounds,n)),a.createSvg(s,r)},getSvgFromData:function(t,e){var n=t.pick("imagelib","textLib");return S.getSvgNode(f.extend(n,{commandsetId:t.commandsetId(),libId:t.getPathLib(),bounds:t.getBounds()}),e)},createMask:function(t,e,n){var i,r,s=new window.DOMParser,o=g.getFullSvgConfig(t,{top:0,left:0,width:0,height:0});return i=s.parseFromString(a.createSvg(o),"text/xml"),r=document.adoptNode(i.documentElement).firstChild,n.appendChild(r),r},get:function(t,e){var n,i=v("get").call(this,t);return i||r("get","tried calling for an undefined library",m(t)),(n=i[e])||r("get","tried calling for an undefined path id",m(e)),s.cloneDeeply(n)},getStringFromVectorText:function(t){var e=t.i,n=t.l,i=g.svgPrefix(e),r=S.get(n,i);return s.getPath(r,"children[0].children[0].children[0]")}}));return d.setSvgManager(S),S}.call(e,y,e,t))||(t.exports=n)},function(t,e,s){"use strict";var n;void 0===(n=function(t){var e=s(0),n=s(2),i=DS.vendorOverrides,r=DS.utils;return e.createClass({displayName:"LinearBackgroundGradient",mixins:[n],fill:function(){return this.props.fill||this.props.layerModel.background().fill},stopPct:function(t){return r.stopPct(t.stop)},stopProps:i.stopColorProps||function(t){return{stopColor:r.rgbify(t.rgb),stopOpacity:r.opacify(t.alpha)}}})}.call(e,s,e,t))||(t.exports=n)},function(t,e,b){"use strict";var n;void 0===(n=function(t){function s(t,e){return t.left<e.right&&t.right>e.left&&t.top<e.bottom&&t.bottom>e.top}function a(t,e){if(!s(t,e))return 0;var n=Math.max(t.top,e.top),i=Math.min(t.bottom,e.bottom),r=Math.max(t.left,e.left);return(Math.min(t.right,e.right)-r)*(i-n)}function n(t){return-t.getZIndex()}function e(t,e){var r,s=t.el.getBoundingClientRect(),o=c.sortBy(e,n);return o.reduce(function(t,e,n){var i=o.slice(0,n).reduce(function(t,e){return t-a(s,e.getBounds())},a(s,e.getBounds()));return t<i?(r=e,i):t},0),r}function i(t,e,n){this.view=t,this.el=n||t.el,this.params=c.defaults(e,m),this.relativeView=null!=n?this.view.props.model.parentModel.currView:this.view,this.currSlide=o.getCurrentWindowSlide(),c.bindAll(this),this.offsetX=this.grabbedXPos=this.offsetY=this.grabbedYPos=0,this.enable()}var r=b(34),l=b(19),u=b(11),c=DS._,h=DS.utils,d=DS.svgUtils,o=(DS.vendorOverrides,DS.windowManager),p=DS.globalEventHelper,f=p.addBodyListener,g=p.removeBodyListener,m=c.reduce(["dragstart","drag","dragend","dropenter","dropdrag","dropleave","drop"],function(t,e){return t["on"+e]=c.noop,t.setTargets=c.noop,t},{}),v=[],S=["currView","refs","innard"];c.extend(i.prototype,{hasMoved:!1,x:0,y:0,unbindTouch:c.noop,disable:function(){this.el.removeEventListener("mousedown",this.onGrabMouse),this.unbindTouch()},enable:function(){this.el.addEventListener("mousedown",this.onGrabMouse),this.bindTouch()},bindTouch:function(){this.unbindTouch(),this.unbindTouch=c.flow(r.on(this.el,"touchstart",this.onGrabTouch),r.on(this.el,"touchmove",this.onMoveTouch),r.on(this.el,"touchend",this.onReleaseTouch))},grab:function(t,e){this.cachedMetrics=u.getSlideMetrics(this.relativeView),this.grabbedXPos=this.relativeView.getPlayerProp("RawXPos"),this.grabbedYPos=this.relativeView.getPlayerProp("RawYPos");var n=this.getPosition(),i=u.globalPtToLayer(this.relativeView,t,e,this.cachedMetrics),r=u.parentPtToSlide(this.relativeView,this.grabbedXPos,this.grabbedYPos);this.view.props.model;this.params.setTargets(),this.params.getPosition&&(n=this.params.getPosition(),this.relativeView!==this.view&&(r={x:n.x/this.cachedMetrics.scaleX,y:n.y/this.cachedMetrics.scaleY})),this.offsetX=r.x-i.x,this.offsetY=r.y-i.y,this.origPosX=n.x,this.origPosY=n.y,this.hasMoved=!1},contain:function(){if(null==this.dropTarget){var t=this.el.getBoundingClientRect(),e=this.params.containment.getBoundingClientRect(),n=c.result(this.view.props.model,"getCurrentStateMetrics",{strokewidth:0}).strokewidth/2,i=this.currSlide.calculateTotalScale();this.x=h.clamp(n,(e.width-t.width)*i-n,this.x),this.y=h.clamp(n,(e.height-t.height)*i-n,this.y)}},move:function(t,e){var n,i=this.dropTarget,r=u.globalPtToLayer(this.relativeView,t,e,this.cachedMetrics),s=this.view.props.model,o=this.view.props.winScale;this.x=r.x+this.offsetX,this.y=r.y+this.offsetY,this.el.style[this.view.cssTransform]=[d.transformTranslate(h.pxify(this.x*o),h.pxify(this.y*o)),d.transformRotate(this.view.state.Rotation+"deg"),d.transformScale(this.view.state.ScaleX/100,this.view.state.ScaleY/100)].join(" "),this.dropTarget=this.getDropTarget("drag"),l.transformUpdated(this.view),this.hasMoved||(n=i&&i.el,null!=s.reparentChild&&s.reparentChild(s.getSlide()),this.params.ondragstart(this,this.dropTarget),this.hasMoved=!0),this.params.ondrag(this,this.dropTarget),!i||this.dropTarget&&i===this.dropTarget||this.params.ondropleave(this,i),this.dropTarget&&(i===this.dropTarget&&n!==this.dropTarget.el||this.params.ondropenter(this,this.dropTarget),this.params.ondropdrag(this,this.dropTarget))},release:function(){this.hasMoved&&(this.contain(),this.params.setPosition&&this.params.setPosition(this.x,this.y),this.dropTarget=this.getDropTarget("drop"),null!=this.dropTarget&&this.params.ondrop(this,this.dropTarget),this.params.ondragend(this,this.dropTarget),null!=this.dropTarget&&this.relativeView.props.model.executePlayerEvent("ondragconnect"))},onGrabMouse:function(t){this.isMousedDown||(this.isMousedDown=!0,this.grab(t.clientX,t.clientY),f("mousemove",this.onMoveMouse),f("mouseup",this.onReleaseMouse),t.preventDefault())},onGrabTouch:function(t){var e=t.changedTouches[0];this.touchId=e.identifier,this.grab(e.clientX,e.clientY),t.preventDefault()},onMoveMouse:function(t){this.move(t.clientX,t.clientY),t.preventDefault()},onMoveTouch:function(t){var e=t.changedTouches[0];this.touchId===e.identifier&&(this.move(e.clientX,e.clientY),t.preventDefault())},onReleaseMouse:function(){this.isMousedDown=!1,this.release(),this.view.props.model.setTransformDirty(),this.hasMoved||"textinput"!==this.view.props.model.get("kind")||this.view.accShadowView.takeFocus(),g("mousemove",this.onMoveMouse),g("mouseup",this.onReleaseMouse)},onReleaseTouch:function(){this.release()},hasModalAbove:function(){var t=h.getPath(this,"view.props.model.getLayer");return null!=t&&t.collection.hasModalLayerAbove(t)},getDropTarget:function(t){if(!this.hasModalAbove())return this.params.getDropTarget?this.params.getDropTarget(this,v,t):e(this,v)},getPosition:function(){return{x:this.x,y:this.y}}});function y(t,e){this.el=t,this.params=e,v.push(this)}return c.extend(y.prototype,{getBounds:function(){return this.el.getBoundingClientRect()},getZIndex:function(){return parseInt(this.el.style.zIndex)},unregister:function(){c.remove(v,this)}}),{DraggableHelper:i,DroppableHelper:y,util:{getClosestScrollInnard:function(t){return h.getPath(t.props.model.getClosestAncestorByKind("scrollarea"),S)},areOverlapping:s,unionArea:a,getDropTargetByOverlap:e,sortByZIndexReverse:n,getRegisteredDroppables:function(){return v}}}}.call(e,b,e,t))||(t.exports=n)},function(t,e,l){"use strict";var n;void 0===(n=function(t){var e,n=l(7),i=l(488),s=l(91),r=DS._,o=DS.Chunk,a=DS.events;return n.extend({model:i,subscriptions:((e={})[a.player.RESET]="resetValues",e),initialize:function(){this.getResumeDataOrReturn=r.partial(s.meetConditionOrReturn,this,this.shouldGetResumeData)},addVariable:function(t,e){return this.push(r.extend({},{resume:!0},t),{parent:e})},resetValues:function(){this.invoke("resetValue")},shouldGetResumeData:function(){return this.filter(s.isResumable).some(function(t){return!t.hasInitValue()})},getResumeData:function(){this.booleans=[];var t=this.filter(s.isResumable).reduce(this.encodeVariable.bind(this),"");return o.create(this.encodeBooleans())+t},encodeVariable:function(t,e){return e.isBoolean()?this.booleans.push(e.value()):t+=e.getEncodedValue(),t},encodeBooleans:function(){for(var n,t,e="";this.booleans.length;)n=1,t=this.booleans.splice(0,6).reduce(function(t,e){return t+=e*n,n*=2,t},0),e+=o.toUnsignedString64(t);return e},setResumeData:function(t){var e="";if(0<t.length){var n=new o({fullString:t}),i=this.convertBoolStringToArray(n.encodedString()),r=this.filter(s.isResumable);e=n.remainder(),r.forEach(function(t){t.isBoolean()?t.value(i.shift(),{silent:!0}):(n=n.reChunk(),t.setEncodedValue(n.encodedString()),e=n.remainder())})}return e},convertBoolStringToArray:function(t){return t.split("").reduce(function(t,e){for(var n=o.fromUnsignedString64(e),i=1;i<=32;)t.push(!!(n&i)),i*=2;return t},[])}})}.call(e,l,e,t))||(t.exports=n)},,,function(t,e,n){"use strict";var i,x=function(t,e){if(Array.isArray(t))return t;if(Symbol.iterator in Object(t))return function(t,e){var n=[],i=!0,r=!1,s=void 0;try{for(var o,a=t[Symbol.iterator]();!(i=(o=a.next()).done)&&(n.push(o.value),!e||n.length!==e);i=!0);}catch(t){r=!0,s=t}finally{try{!i&&a.return&&a.return()}finally{if(r)throw s}}return n}(t,e);throw new TypeError("Invalid attempt to destructure non-iterable instance")};void 0===(i=function(t){function s(t){var e,n,i,r=(t.props.model.getCurrentStateData()||{}).html5data||{};return null!=r.mask?{canvas:(n=a.buildImage(r.mask,r.xPos,r.yPos,r.width,r.height)).canvas,bb:n.bb,sw:0}:{canvas:e=document.createElement("canvas"),bb:(i=l(e,t.find("svg").parentNode.innerHTML.replace(g,"").replace(v," ").replace(m,"").replace(S,""),{col:"#ff0000",winScale:t.props.winScale})).bb,sw:i.sw}}function o(t){var e=t.props.model,n=e.getSlide().id,i=e.absoluteId+t.state.ObjectState,r=(b[n]||{})[i];return null!=r?r:(null==b[n]&&(b[n]={}),b[n][i]=s(t),b[n][i])}function h(t){return null!=t.getClosestAncestorByKind("expandinglabel",!0)}var a=n(298),c=n(11),l=n(299),d=DS._,p=DS.constants,u=DS.utils,f=DS.TransMatrix,g=/xlink\:href="(.*?)"/g,m=/data-reactid="(.*?)"/g,v=/&nbsp;/g,S=/xmlns:(.*?)=".*?" \1:/g,y={data:[0,0,0,0]},b={},i={svgHit:function(t,e){var n=o(t),i=n.bb.getBounds(e),r=n.sw/2;return i[0]-=r,i[1]-=r,i[2]+=r,i[3]+=r,i},groupHit:function(s,o){var t=s.props.model,a=t.isStateGroupSlideObject&&t.getIsExpandingLabel();return d.reduce(s.allRefs,function(t,e){var n=e.currView,i=c.getRelativeMatrix(n,s,o),r=w.getBounds(n,i);return a&&h(e)||r.every(isNaN)||(t[0]=Math.min(t[0],r[0]),t[1]=Math.min(t[1],r[1]),t[2]=Math.max(t[2],r[2]),t[3]=Math.max(t[3],r[3])),t},[1/0,1/0,-1/0,-1/0])},rectHit:function(t,e){var n=t.props.model.getCurrentStateMetrics(),i=n.xPos,r=n.yPos,s=i+n.width,o=r+n.height,a=[e.transformPoint(i,r),e.transformPoint(s,r),e.transformPoint(i,o),e.transformPoint(s,o)];return[Math.min(a[0].x,a[1].x,a[2].x,a[3].x),Math.min(a[0].y,a[1].y,a[2].y,a[3].y),Math.max(a[0].x,a[1].x,a[2].x,a[3].x),Math.max(a[0].y,a[1].y,a[2].y,a[3].y)]},slideHit:function(t){return[0,0,t.props.model.get("width"),t.props.model.get("height")]}},e={svgHit:function(t){return o(t).canvas},groupHit:function(t){var e=w.getLocalRotatedBounds(t,0),n=w.getBounds(t),i=Math.round(n[0]),r=Math.round(n[1]),s=Math.ceil(e[2]-e[0]),o=Math.ceil(e[3]-e[1]),a=document.createElement("canvas"),l=a.getContext("2d"),u=t.props.model,c=u.isStateGroupSlideObject&&u.getIsExpandingLabel();return a.width=s,a.height=o,l.translate(-i,-r),d.forEach(t.allRefs,function(t){c&&h(t)||!t.currView.trulyVisible||w.drawToTarget(t.currView,l)}),l.translate(i,r),a},rectHit:function(t){var e=t.props.model.getCurrentStateMetrics(),n=document.createElement("canvas"),i=n.getContext("2d");return n.width=e.width,n.height=e.height,i.fillStyle="#ff0000",i.fillRect(0,0,n.width,n.height),n},slideHit:function(){return null}},w={getImageData:function(t,e,n,i,r){return u.isNumeric(e)&&u.isNumeric(n)&&u.isNumeric(i)&&u.isNumeric(r)?t.getImageData(e,n,i,r):y},getBounds:function(t,e){return e=e||c.getMatrix(t),i[t.props.model.getHitType()](t,e)},getGlobalBounds:function(t){var e=this.getBounds(t),n=x(e,4),i=n[0],r=n[1],s=n[2],o=n[3],a=t.props.model.getSlide().currView,l=c.localPtToGlobal(a,i,r),u=c.localPtToGlobal(a,s,o);return[l.x,l.y,u.x,u.y]},getLocalRotatedBounds:function(t,e){var n=(new f).rotate(e,t.state.rotateXPos,t.state.rotateYPos);return i[t.props.model.getHitType()](t,n)},getCanvas:function(t){return e[t.props.model.getHitType()](t)},drawToTarget:function(t,e){var n,i=t.props.model,r=c.getMatrix(t)||new f,s=t.props.model.getHitType(),o=null!=i.getCurrentStateMetrics?i.getCurrentStateMetrics():{xPos:0,yPos:0},a=null==o.mask?o.strokewidth:0,l=o.xPos-a,u=o.yPos-a;e.save(),e.transform(r.a,r.c,r.b,r.d,r.tx,r.ty),s===p.SLIDE_HIT||s===p.RECT_HIT?(n=w.getLocalRotatedBounds(t,0),e.fillStyle="#ff0000",e.fillRect(n[0],n[1],n[2]-n[0],n[3]-n[1])):(s===p.GROUP_HIT&&(n=w.getLocalRotatedBounds(t,0),l=Math.round(n[0]),u=Math.round(n[1])),e.drawImage(w.getCanvas(t),l,u)),e.restore()},clearBitmapCache:function(){b={}},clearSlideCache:function(t){b[t]=null}};return w}.call(e,n,e,t))||(t.exports=i)},function(t,e,m){"use strict";var n;void 0===(n=function(t){function n(t){if(t["font-family"])if(Array.isArray(t["font-family"])){var e=t["font-family"];t.style={fontFamily:e.map(l.doubleQuote).concat(a.last(e)).join(",")},delete t["font-family"]}else t["font-family"]=l.doubleQuote(t["font-family"]);return t}function i(t){return u.isTspanNode(t)&&(t.children=t.children.map(function(t){return t.replace(/\s/g," ")})),t}var e=m(0),r=m(2),s=m(40),o=m(137),a=DS._,l=DS.utils,u=DS.svgUtils,c=DS.detection,h=DS.vendorOverrides,d=DS.globalEventHelper,p=d.addWindowListener,f=d.removeWindowListener,g=null!=h.removeCharPositions;return e.createClass({displayName:"VectorTextItem",mixins:[r],componentWillMount:function(){g&&(p("beforeprint",this.beforePrint),p("afterprint",this.afterPrint))},componentWillUnmount:function(){g&&(f("beforeprint",this.beforePrint),f("afterprint",this.afterPrint))},getInitialState:function(){return{printing:!1}},addShadow:function(t){return!c.browser.isEdge&&this.props.isShadow&&u.isTspanNode(t)&&(t.filter="url(#text-shadow)",t.fill="rgba(0, 0, 0, 0.2)"),t},template:function(){var t=u.svgPrefix(this.props.commandsetId),e=s.get(this.props.pathLib,t);return u.transformNodeConfig(a.compose(i,n,this.addShadow,this.state.printing&&g?h.removeCharPositions:a.identity),e),o.createSvg(e)},beforePrint:function(){this.setState({printing:!0})},afterPrint:function(){this.setState({printing:!1})}})}.call(e,m,e,t))||(t.exports=n)},function(t,e,V){"use strict";var n,N=function(t,e){if(Array.isArray(t))return t;if(Symbol.iterator in Object(t))return function(t,e){var n=[],i=!0,r=!1,s=void 0;try{for(var o,a=t[Symbol.iterator]();!(i=(o=a.next()).done)&&(n.push(o.value),!e||n.length!==e);i=!0);}catch(t){r=!0,s=t}finally{try{!i&&a.return&&a.return()}finally{if(r)throw s}}return n}(t,e);throw new TypeError("Invalid attempt to destructure non-iterable instance")};void 0===(n=function(t){function n(t){return g.pluck(t.events(),"kind").map(O)}function i(t,e){var n,i=t.currView;return null==i||null==i.tweenedConfig?((n=t.getPlayerPropsRaw()).ScaleX/=100,n.ScaleY/=100,(new x).adjustByViewProps(n)):e?i.tweenedConfig.matrix.copy():i.tweenedConfig.matrix}var e=V(20),r=V(377),s=V(85),o=V(140),a=V(2),l=V(146),u=V(0),c=(V(9),V(19)),h=V(57),d=V(54),p=V(46),f=V(11),g=DS._,m=DS.windowManager,v=DS.detection,S=DS.dom,y=DS.events,b=DS.utils,w=DS.svgUtils,x=DS.TransMatrix,E=DS.vendorOverrides,P=(DS.keyManager,DS.focusManager),C=DS.TweenLite,T={VectorSlideObject:V(59),ButtonSlideObject:V(385),PlaceHolderSlideObject:V(386),GroupingSlideObject:V(387),StateGroupSlideObject:V(388),ImageSlideObject:V(389),WebObjectSlideObject:V(392),ScrollAreaSlideObject:V(393),ExpandingLabelSlideObject:V(394),DropareaSlideObject:V(396),DragitemSlideObject:V(397),TextInputSlideObject:V(398),VideoSlideObject:V(399),DropListSlideObject:V(400),SequenceCtrlSlideObject:V(402),SlideFrameSlideObject:V(403),AnnotationSlideObject:V(404),ThreeSixtyImageSlideObject:V(147)},D=/\n/g,A={vectorshape:"Vector",button:"Button",objgroup:"Grouping",shufflegroup:"Grouping",image:"Image",webobject:"WebObject",stategroup:"StateGroup",scrollarea:"ScrollArea",expandinglabel:"ExpandingLabel",textinput:"TextInput",droparea:"Droparea",dragitem:"Dragitem",video:"Video",droplist:"DropList",sequencectrl:"SequenceCtrl",slideframe:"SlideFrame",annotation:"Annotation",threesixtyimage:"ThreeSixtyImage"},I={vectorshape:"vectorData.altText",scrollarea:"vectorData.altText",video:"videodata.altText",droplist:"textdata.altText",button:"textdata.altText",expandinglabel:"vectorData.altText",image:"imagedata.altText"},R=["release","press","doubleclick","rightrelease","rightpress"],_=["releaseoutside","rollover","rollout"],k=E.handleWillChange||g.noop,L={image:"img",radio:"radio",checkbox:"checkbox",button:"button",slider:"slider",dial:"slider"},M={button:"button"},O=function(t){return t.replace(/^on/,"")};return u.createClass({displayName:"SlideObject",initialVisibility:!1,mixins:[a,e,r,o,l],shortEvents:{model:{show:"showObject",hidden:"hideObject",getMousePosition:"updateMousePosition",moveTo:"moveTo",shown:"updateDecorators"}},componentWillMount:function(){var t,e;this.key=g.uniqueId("slideobject"),this.isObscurable=this.props.model.isObscurableBySelf(),this.latestEvent=null,this.innardConfigs={vectorshape:{textHit:g.partial(this.textEvent,"onlinkrelease"),textOver:g.partial(this.textEvent,"onlinkrollover"),textOut:g.partial(this.textEvent,"onlinkrollout")}},t=T[e=this.props.model,(A[e.kind()]||"PlaceHolder")+"SlideObject"],this.slideObjectInnard=t,this.setupVariableRefs(),this.setupShapeMask()},componentDidMount:function(){this.getAllRefs().registerEvents(),this.getPlayerProp("MouseOver")&&!this.isMousedOver()&&(this.triggerEvent({type:"rollout"}),this.setPlayerProp("MouseOver",!1)),this.renderShapeMask(),null!=this.addAccEl&&this.addAccEl(),"swirl"===this.props.model.get("markerType")&&(this.markerAnimationTween=C.to(this.refs.markerAnimation,.6,{rotation:360,ease:"linear",onComplete:function(){this.markerAnimationTween.restart()}.bind(this)})),this.clearShowFns()},componentWillUpdate:function(t,e){this.state.ObjectState!==e.ObjectState&&(this.compareStateAspects(e)&&(this.key=g.uniqueId("slideobject")),this.setupVariableRefs())},componentDidUpdate:function(t,e){this.renderShapeMask(),e.RawXPos===this.state.RawXPos&&e.RawYPos===this.state.RawYPos||f.setMatrixDirty(this),null!=this.accShadowView&&this.accShadowView.onStateChanged(e,this.state)},componentWillUnmount:function(){null!=this.stopListeningToVarChanges&&this.stopListeningToVarChanges(),(this.allRefs=null)!=this.shapeMask&&(this.shapeMask.off(y.tween.UPDATE,this.renderShapeMask),this.props.model.off(y.tween.UPDATE,this.renderShapeMask)),null!=this.markerAnimationTween&&this.markerAnimationTween.kill()},compareStateAspects:function(t){var e,n,i=!1;return 0<(this.props.model.imagelib()||[]).length&&(e=(this.props.model.getCurrentStateData()||{}).html5data||{},null!=(n=(this.props.model.getStateFromName(t.ObjectState)||{}).html5data||{}).height&&null!=n.width&&null!=e.height&&null!=e.width&&(i=n.height/n.width!=e.height/e.width)),i},getInnardConfigs:function(){return g.extend({ref:"innard",key:this.key,model:this.props.model,parent:this,playerProps:this.state,setPlayerProp:this.setPlayerProp,onScrollFocus:this.props.onScrollFocus,onBeforeScrollFocus:this.props.onBeforeScrollFocus,isInnard:!0,tabIndexDisabled:this.props.tabIndexDisabled,winScale:this.props.winScale,slideFrame:this.props.slideFrame,checkElso:this.props.checkElso,slideVisible:!!this.props.slideVisible,onElsoAction:this.props.onElsoAction,addAccEl:this.props.addAccEl},this.innardConfigs[this.props.model.kind()]||{},this.props.topOffset?{topOffset:this.props.topOffset}:{})},getAllRefs:function(){var t=this.findAllComponents("SlideObject");return this.allRefs=g.reject(t,function(t){return t.props.model.isGroupingSlideObject}).map(function(t){return t.props.model}),this},registerEvents:function(){var t=this.getRegisterableEvents();return g.forEach(t,function(t){this.registerEvent(t,this.triggerEvent)}.bind(this)),h.registerCollisions(this.props.model),this},setupVariableRefs:function(){var t,e=I[this.props.model.kind()];this.accessibleTextTemplate=null!=e?b.getPath(this.props.model.getCurrentStateData(),e):this.props.model.get("altText"),t=d.parseTemplate(this.accessibleTextTemplate),this.updateVarText=t.updateString,this.updateAccessibleText(),this.stopListeningToVarChanges=t.addListeners(this.props.model,this.updateAccessibleText)},setupShapeMask:function(){var t=this.shapeMask=this.props.model.getShapeMask();return null!=t&&(t.isShapeMask=!0,this.props.model.isShapeMasked=!0,t.on(y.tween.UPDATE,this.renderShapeMask),this.props.model.on(y.tween.UPDATE,this.renderShapeMask)),this},renderShapeMask:function(){if(null!=this.shapeMask){var t=i(this.shapeMask),e=i(this.props.model,!0);this.applyShapeMask(t,e)}return this},applyShapeMask:function(t,e){var n=e.invert().append(t),i=this.shapeMask,r=i.prop("width"),s=i.prop("height"),o=n.transform(0,0),a=n.transform(r,s),l=[o.y,a.x,a.y,o.x].map(b.pxify);return null!=this.el&&(this.el.style.clip=["rect(",l.join(","),")"].join("")),this},updateDecorators:function(){this.callLifeCycleEvent("onAfterShow")},moveTo:function(t,e){this.setPlayerProp({RawXPos:t,RawYPos:e})},updateMousePosition:function(t){var e=m.getCurrentWindow().getCurSlide();this.props.model.adjustVariables({name:t.xvar.value,value:e.mouseX},{name:t.yvar.value,value:e.mouseY})},updateFromTween:function(){var t;return null!=this.tweenedConfig&&(t=null!=this.animationOverride?this.animationOverride.adjustProps(g.clone(this.tweenedConfig.props)):this.tweenedConfig.props,null!=this.decorators.draggable&&this.decorators.draggable.updateAfterTween(g.pick(t,"RawXPos","RawYPos")),this.setPlayerProp(t)),this},applyStylesDirectly:function(){g.extend(this.el.style,this.getStyles())},showObject:function(){this.updateTrueVisibility(!0),this.htmlReady(function(){this.props.hideShowCallback&&this.props.hideShowCallback(),this.isMounted()&&c.transformUpdated(this,!0)}.bind(this))},hideObject:function(){this.htmlReady(function(){this.props.hideShowCallback&&this.props.hideShowCallback(),this.isMounted()&&c.transformUpdated(this,!0)}.bind(this)),this.updateTrueVisibility(!1)},getRegisterableEvents:function(){var t=g.intersection(g.keys(s),n(this.props.model)),e=g.contains(t,"rollover");return e!==g.contains(t,"rollout")&&(e?t.push("rollout"):(t.push("rollover"),e=!0)),e&&(t=g(t).without("rollover").unshift("rollover").value()),t},shouldFireEvent:function(t,e){var n=!0,i=this.refs.innard;return null!=i&&g.isFunction(i.isClickDefAllowed)&&(n=i.isClickDefAllowed(e.target,t)),!this.dragging&&n&&(!g.contains(_,t)||this.latestEvent!==t)},triggerEvent:function(t){var e,n=t.type;this.state.Enabled&&(e=(e=t.origEvent)||t,this.shouldFireEvent(n,e)&&("rollover"===n&&this.setPlayerProp("MouseOver",!0),"press"===n&&v.device.isMobile&&this.el.focus(),this.latestEvent=n,this.props.model.executePlayerEvent("on"+n),"rollout"===n&&this.setPlayerProp("MouseOver",!1)))},cursorByType:function(){var t=this.props.model;return t.isDraggable()||t.isZoomable()||t.isWebObject()||t.isSlideable()},showCursor:function(){return!this.props.model.isCorrectIncorrectReview()&&!1!==this.props.model.get("useHandCursor")&&(!g(R).intersection(n(this.props.model)).isEmpty()||this.cursorByType())},cursorClass:function(){return this.state.Enabled?this.showCursor()?"cursor-hover":"":"cursor-default"},textEvent:function(t,e){this.props.model.executeFilteredPlayerEvent(function(t){return t.triggerid===e},t)},getDepth:function(){var t=this.props.model;return t.isKind("shufflegroup")?null:t.isKind("annotation")&&"spotlight"===t.get("style")?1e4:t.prop("depth")},getRotation:function(){return null!=this.tweenedConfig?this.tweenedConfig.props.Rotation:this.props.model.get("rotation")},getPosition:function(){return null!=this.tweenedConfig?{x:this.tweenedConfig.props.RawXPos,y:this.tweenedConfig.props.RawYPos}:{x:this.props.model.playerProps.get("RawXPos"),y:this.props.model.playerProps.get("RawYPos")}},getStyles:function(){var t,e=this.props.winScale,n=(this.getGlobalRotation(),{xPos:"xOffset",yPos:"yOffset"}),i=this.props.model.getCurrentStateData(),r=null!=i&&null!=i.html5data,s=this.props.model.get("cliptobounds"),o=this.props.model.hasVarText(),a=function(t){return!r||s||o?this.getPath("props.model."+(n[t]||t)):i.html5data[t]}.bind(this);return t={zIndex:this.getDepth(),width:a("width")*e,height:a("height")*e,opacity:b.pctToDec(this.state.Alpha)},s&&(t.overflow="hidden"),this.props.model.isKind("shufflegroup")||(t[this.cssTransformOrigin]=[this.state.rotateXPos*e,"px ",this.state.rotateYPos*e,"px"].join(""),t[this.cssTransform]=this.getPositioningTransform()),this.props.model.isTweenable()&&k(t),t},getPositioningTransform:function(){function t(t){return b.pxify(Math.round(t*l))}var e=this.state,n=e.RawXPos,i=e.RawYPos,r=e.Rotation,s=e.ScaleX,o=e.ScaleY,a=this.getGlobalRotation(),l=this.props.winScale,u=0!==a&&s!==o;return g.compact([w.transformTranslate(t(n),t(i)),w.transformRotate(r+"deg"),u?w.transformRotate(-a+"deg"):"",w.transformScale(s/100,o/100),u?w.transformRotate(a+"deg"):"",E.transformZ]).join(" ")},getGlobalRotation:function(){for(var t=this.props.model,e=0;t;)t.isSlideObject&&(e+=t.playerProps.get("Rotation")),t=t.parent;return e},hasElsoMethod:function(){return g.isFunction(this.props.checkElso)},getAccessibleText:function(){return(this.state.accessibleText||"").replace(D," ")},updateAccessibleText:function(){this.setState({accessibleText:this.updateVarText(this.props.model)})},getAriaRole:function(){var t=this.props.model.get("accType"),e=L[t];return null!=e?e:M[this.props.model.kind()]||null},isAccTypeText:function(){return"text"===this.props.model.get("accType")},getAriaLabel:function(){return this.isAccTypeText()?null:this.getAccessibleText()||""},getIsAriaChecked:function(){var t=this.getAriaRole(),e=this.props.model.getCurrentStateData();return"radio"!==t&&"checkbox"!==t||null==e?null:0<(16&e.accState)},isFocusable:function(){var t=this.props.model,e=t.get("tabEnabled"),n=t.prop("tabIndex"),i=t.isKind("slideframe");return e&&0<=n&&!i},getTabIndex:function(){return this.props.model.get("tabEnabled")&&!this.props.tabIndexDisabled&&"textinput"!==this.props.model.kind()?"0":"-1"},getFocusTarget:function(){var t=this.refs.innard;return this.isFocusable()?this:null!=t.getFocusTarget?t.getFocusTarget():void 0},getLayer:function(){return this.parentLayer=this.parentLayer||S.closest(this.el,function(t){return t.classList.contains("slide-layer")}),this.parentLayer},isMousedOver:function(){var t=this.el.getBoundingClientRect();return b.pointInRect(S.mouseX,S.mouseY,[[t.left,t.top],[t.width,t.height]])},clearShowFns:function(){var t,e=this.props.model;if(!g.isEmpty(e.showFns))for(;t=e.showFns.shift();)t.call(e)},updateFocus:function(){var t=this.props.model,e=t.getLayer().currView,n=this.el.getBoundingClientRect();if(t.isSlideable()){var i=p.getGlobalBounds(this),r=N(i,4);n={left:r[0],top:r[1],right:r[2],bottom:r[3]}}var s=b.getRectIntersection(n,e.el.getBoundingClientRect());s&&P.setFocusRectOn(this.el,s)},onMouseUp:function(t){this.giveAccFocus(t)},addAccEl:function(){this.props.addAccEl&&this.props.addAccEl(this.props.model)},giveAccFocus:function(t){null!=this.accShadowView&&(this.accShadowView.takeFocus(),null!=t&&t.stopPropagation())}})}.call(e,V,e,t))||(t.exports=n)},function(t,e,n){"use strict";var i;void 0===(i=function(t){DS._;var e=DS.TweenLite,n={none:"getNoTweens",appear:"getNoTweens",draw:"getDrawTweens",bounce:"getBounceTweens",fade:"getFadeTweens",stretch:"getStretchTweens"};return{getInitialState:function(){return{gradientId:this.getUniqueNodeId("gradient"),filterId:this.getUniqueNodeId("filter"),maskId:this.getUniqueNodeId("mask"),bgId:this.getUniqueNodeId("bg"),fillColorId:this.getUniqueNodeId("fill"),borderColorId:this.getUniqueNodeId("border"),animationMaskId:this.getUniqueNodeId("animation-mask")}},getUniqueNodeId:function(t){return["annotation",this.props.model.id,t].join("-")},renderColors:function(){return this.getTemplateManager().getTemplate("AnnotationColors").call(this)},getTweens:function(){return this[n[this.props.model.get("animationtype")]]()},getNoTweens:function(){return[]},getBounceTweens:function(){return[e.fromTo(this.el,this.getAnimationDuration(),{left:-25},{ease:"Power1.easeOut",left:0})]},getFadeTweens:function(){return[e.fromTo(this.el,this.getAnimationDuration(),{opacity:0},{ease:"Linear.easeNone",opacity:1})]},getStretchTweens:function(){return[e.fromTo(this.el,this.getAnimationDuration(),{scale:.6},{ease:"Power1.easeOut",scale:1})]}}}.call(e,n,e,t))||(t.exports=i)},function(t,e,c){"use strict";var n;void 0===(n=function(t){function l(){return i.capabilities.hasAudioApi?e:n}var e=c(138),n=c(440),i=DS.detection,r=DS.pubSub,s=DS.events,u=DS.slidesController,o={};r.on("nextSlide:requesting",function(){o={}}),r.on(s.main.PREPARE_AUDIO,function(t){i.device.isMobile&&a.prepare(t)});var a={prepare:function(a){return new Promise(function(t){var e,n,i,r,s=!1,o=a.assetLib();o.hasType("audio")?(e=l()).prepare(function(){e.checkNeedsApproval()&&(r=u.getSlide(u.getEntrypoint()),s=null==r||(n=a.slideMap(),i=r.fullId(),n.getRefById(i).assetIds().some(function(t){return"audio"===o.findWhere({id:t}).type()}))),t(s)}):t(!1)})},loadUrl:function(t,e){if(null!=o[e])return o[e].load(),o[e];var n=new(l())(t);return(o[e]=n).load(),n}};return a}.call(e,c,e,t))||(t.exports=n)},function(t,e,o){"use strict";var n;void 0===(n=function(t){var e=o(24),s=DS._,n=DS.utils.createSuper(e),i=n("resolveables").concat(["objects"]),r=s.defaults({groupObjects:!0},n("abilities"));return e.extend({resolveables:i,abilities:r,isGroupingSlideObject:!0,resolvers:{objects:function(t,e){return e.findNestedObject(t)}},getCorrectBounds:function(t,e){var n=t.getBounds(),i=t.prop("RawXPos"),r=t.prop("RawYPos");return s.extend({left:i,right:i+n.width,top:r,bottom:r+n.height,idx:e},s.pick(n,"height","width"))},killEverything:function(){n("killEverything"),this.objects().invoke("killEverything")}})}.call(e,o,e,t))||(t.exports=n)},,function(t,e,n){"use strict";var i,s=function(t,e){if(Array.isArray(t))return t;if(Symbol.iterator in Object(t))return function(t,e){var n=[],i=!0,r=!1,s=void 0;try{for(var o,a=t[Symbol.iterator]();!(i=(o=a.next()).done)&&(n.push(o.value),!e||n.length!==e);i=!0);}catch(t){r=!0,s=t}finally{try{!i&&a.return&&a.return()}finally{if(r)throw s}}return n}(t,e);throw new TypeError("Invalid attempt to destructure non-iterable instance")};void 0===(i=function(t){function n(t){var e=t.split(".").map(function(t){return parseInt(t)}),n=s(e,4);return{major:n[0],minor:n[1],build:n[2],revision:n[3]}}var i=DS._,r=/ version: ([0-9]+.*)+ /;return{major:0,minor:0,build:0,revision:0,init:function(){var t,e;this.version=(t=i.first(i.filter(document.head.childNodes,function(t){return t.nodeType===t.COMMENT_NODE&&r.test(t.nodeValue)}))||{nodeValue:" version: 0.0.0.0 "},e=r.exec(t.nodeValue),n(e[1])),this.fixThemeName().addVideoPen().addFontAnalyticsNodes()},setDataVersion:function(t){this.version=n(t)},parseParams:function(){if(null!=window.globals.parsedParams)return window.globals.parsedParams;for(var t,e=window.location.search.substr(1).split("+").join(" "),n={},i=/[?&]?([^=]+)=([^&]*)/g;t=i.exec(e);)n[decodeURIComponent(t[1]).trim()]=decodeURIComponent(t[2]).trim();return window.globals.parsedParams=n},fixThemeName:function(){return null!=window.globals.themeName&&"null"!==window.globals.themeName||(window.globals.themeName="classic"),this.isClassic="classic"===window.globals.themeName,this},addVideoPen:function(){if(null==document.getElementById("video-pen")){var t=document.createElement("div");t.id="video-pen",t.classList.add("offscreen"),document.body.appendChild(t)}return this},addFontAnalyticsNodes:function(){if(null==document.getElementById("font-test")){var t=document.createElement("div");t.id="font-test",t.setAttribute("style","position: fixed; left: -1000px; top: 0;"),t.setAttribute("aria-hidden",!0),t.innerHTML='\n          <svg height="100" width="100" viewBox="0 0 100 100" focusable="false">\n            <text style="font-family: DS_TEST_CHARSET, sans-serif" y="20">\n              <tspan color="black" id="font-test-download">M</tspan>\n            </text>\n            <text style="font-family: sans-serif" y="40">\n              <tspan color="black" id="font-test-default">M</tspan>\n            </text>\n          </svg>',document.body.appendChild(t)}return this},hasPatternImageFlag:function(){return 3<=this.version.major&&11<=this.version.minor}}}.call(e,n,e,t))||(t.exports=i)},function(t,e,n){"use strict";var i;void 0===(i=function(t){function c(t){return h.isNumber(t)?e.fix(t,2):t}function l(t){return r.reduce(function(t,e){return t.replace(e.find,e.replace)},t)}function u(t,e){var n,i,r,s,o,a,l=t.replace(g,""),u=d.resolvePath(l,e,{optional:!0});return u||-1<l.search(p)?(i=d.isPropRef(l)?(n=function(t){return c(d.resolvePath(l,t))},s=l.split("."),o=h.initial(s).join("."),a=h.last(s).replace(f,""),function(t,e){var n=d.resolvePath(o,t).playerProps,i="change:"+a;return n.on(i,e),function(){n.off(i,e)}}):(n=function(){return c(u.value())},r=u,function(t,e){return r.on("change",e),function(){r.off("change",e)}}),{builder:n,on:i}):{builder:h.constant(t)}}var h=DS._,e=DS.utils,d=DS.resolver,n=/(%[^%^\^^\s]+%)/g,p=/\.\$/g,f=/^\$/,g=/%/g,i=/\s+$/g,r=[{find:/\^%\^/g,replace:"%"},{find:/\^\^/g,replace:"^"}];return{parseTemplate:function(t,r){if(null==t)return{updateString:h.constant(""),addListeners:h.constant(h.noop)};var e=t.split(n),s=[],o=[],a={};return e.length<=1?{updateString:h.constant(l(t)),addListeners:h.constant(h.noop)}:(e.forEach(function(t,e){var n,i;e%2==1?(i=(n=u(t,r)).on,s.push(n.builder),null!=i&&null==a[t]&&(a[t]=!0,o.push(i))):h.isEmpty(t)||s.push(h.constant(l(t)))}),{hasVars:!0,updateString:function(e){return t=s.map(function(t){return t(e)}).join(""),(n=t.split("\n")).map(function(t,e){return e<n.length-1?t.replace(i,"")+"\n":t}).join("");var t,n},addListeners:function(e,n){var t=o.map(function(t){return t(e,n)});return function(){t.forEach(function(t){t()})}}})},splitTemplateOnTokens:function(t){if(null==t)return[t];var e=t.split(n);return e.length<=1?[t]:h.compact(e)}}}.call(e,n,e,t))||(t.exports=i)},function(t,e,n){"use strict";var i;void 0===(i=function(t){function l(t){return this instanceof l?t instanceof l?t:void(e.isArray(t)?(this.iterator=(n=t,function(){var t=n.length,e=0;return{next:function(){return e===t?{done:!0}:{value:n[e++],done:!1}}}}),this.arr=t):null!=t[Symbol.iterator]?this.iterator=t[Symbol.iterator].bind(t):this.iterator=t):new l(t);var n}var e=DS._;return l.empty=new l([]),l.isIterable=function(t){return e.isArray(t)||e.isFunction(t)||null!=t[Symbol.iterator]&&"string"!=typeof t},e.extend(l.prototype,{toArray:function(){if(null!=this.arr)return this.arr;var e=[];return this.forEach(function(t){e.push(t)}),this.arr=e},forEach:function(t){for(var e,n,i=this.iterator(),r=0,s=[];!(e=i.next()).done&&!1!==n;)n=t(e.value,r++,this),s.push(e.value);return new l(s)},map:function(i){return new l(function(){var e=this.iterator(),n=0;return{next:function(){var t=e.next();return t.done?{done:!0}:{value:i(t.value,n++,this),done:!1}}.bind(this)}}.bind(this))},filter:function(r){return new l(function(){var n=this.iterator(),i=0;return{next:function t(){var e=n.next();return e.done?{done:!0}:r(e.value,i++,this)?{value:e.value,done:!1}:t.call(this)}.bind(this)}}.bind(this))},some:function(n){var i=!1;return this.forEach(function(t,e){return!(i=!!n(t,e,this))}.bind(this)),i},flatten:function(){return new l(function(){var i=this.iterator(),r=[];return{next:function t(){var e=i.next(),n=e.value;return e.done?null==(i=r.pop())?{done:!0}:t.call(this):(l.isIterable(n)&&(n=new l(n)),n instanceof l?(r.push(i),i=n.iterator(),t.call(this)):e)}.bind(this)}}.bind(this))},concat:function(){var i=[this].concat(e.map(arguments,l));return new l(function(){var n;return{next:function t(){if(null==n){if(0===i.length)return{done:!0};n=i.shift().iterator()}var e=n.next();return e.done?(n=null,t()):e}}})},first:function(){return this.iterator().next().value},flatMap:function(a){return new l(function(){var r=this.iterator(),s=[],o=0;return{next:function t(){if(0<s.length){var e=s[s.length-1].next();return e.done?(s.pop(),t()):e}var n,i=r.next();return i.done?{done:!0}:(n=a(i.value,o++,this),l.isIterable(n)?(s.push(new l(n).iterator()),t()):{value:n,done:!1})}.bind(this)}}.bind(this))},reduce:function(t,e){var n,i=0,r=this.iterator();if(void 0===e&&(i++,(n=r.next()).done))throw new TypeError("Reduce of empty iterable with no initial value");for(;(n=r.next())&&!n.done;)e=t(e,n.value,i++,this);return e}}),l.prototype.compact=e.partial(l.prototype.filter,Boolean),l}.call(e,n,e,t))||(t.exports=i)},function(t,e,n){"use strict";var i;void 0===(i=function(t){var l=n(6),u=n(37),c=/\)([a-zA-Z])/g,h=/\)(\s?,\s?)/g,d=/\s(?=[a-z])/;return function(t){var e=this;this.Type={},this.Type.translate=function(t){this.p=l.CreatePoint(t),this.apply=function(t){t.translate(this.p.x||0,this.p.y||0)},this.unapply=function(t){t.translate(-1*this.p.x||0,-1*this.p.y||0)},this.applyToPoint=function(t){t.applyTransform([1,0,0,1,this.p.x||0,this.p.y||0])}},this.Type.rotate=function(t){var e=l.ToNumberArray(t);this.angle=new u("angle",e[0]),this.cx=e[1]||0,this.cy=e[2]||0,this.apply=function(t){t.translate(this.cx,this.cy),t.rotate(this.angle.toRadians()),t.translate(-this.cx,-this.cy)},this.unapply=function(t){t.translate(this.cx,this.cy),t.rotate(-1*this.angle.toRadians()),t.translate(-this.cx,-this.cy)},this.applyToPoint=function(t){var e=this.angle.toRadians();t.applyTransform([1,0,0,1,this.p.x||0,this.p.y||0]),t.applyTransform([Math.cos(e),Math.sin(e),-Math.sin(e),Math.cos(e),0,0]),t.applyTransform([1,0,0,1,-this.p.x||0,-this.p.y||0])}},this.Type.scale=function(t){this.p=l.CreatePoint(t),this.apply=function(t){t.scale(this.p.x||1,this.p.y||this.p.x||1)},this.unapply=function(t){t.scale(1/this.p.x||1,1/this.p.y||this.p.x||1)},this.applyToPoint=function(t){t.applyTransform([this.p.x||0,0,0,this.p.y||0,0,0])}},this.Type.matrix=function(t){this.m=l.ToNumberArray(t),this.apply=function(t){t.transform(this.m[0],this.m[1],this.m[2],this.m[3],this.m[4],this.m[5])},this.unapply=function(t){var e=this.m[0],n=this.m[2],i=this.m[4],r=this.m[1],s=this.m[3],o=this.m[5],a=1/(e*(s-0*o)-n*(r-0*o)+i*(0*r-0*s));t.transform(a*(s-0*o),a*(0*o-r),a*(0*i-n),a*(e-0*i),a*(n*o-i*s),a*(i*r-e*o))},this.applyToPoint=function(t){t.applyTransform(this.m)}},this.Type.SkewBase=function(t){this.base=e.Type.matrix,this.base(t),this.angle=new u("angle",t)},this.Type.SkewBase.prototype=new this.Type.matrix,this.Type.skewX=function(t){this.base=e.Type.SkewBase,this.base(t),this.m=[1,0,Math.tan(this.angle.toRadians()),1,0,0]},this.Type.skewX.prototype=new this.Type.SkewBase,this.Type.skewY=function(t){this.base=e.Type.SkewBase,this.base(t),this.m=[1,Math.tan(this.angle.toRadians()),0,1,0,0]},this.Type.skewY.prototype=new this.Type.SkewBase,this.transforms=[],this.apply=function(t){for(var e=0;e<this.transforms.length;e++)this.transforms[e].apply(t)},this.unapply=function(t){for(var e=this.transforms.length-1;0<=e;e--)this.transforms[e].unapply(t)},this.applyToPoint=function(t){for(var e=0;e<this.transforms.length;e++)this.transforms[e].applyToPoint(t)};for(var n=l.trim(l.compressSpaces(t)).replace(c,") $1").replace(h,") ").split(d),i=n.length,r=0;r<i;r++){var s=n[r].split("("),o=l.trim(s[0]),a=s[1].replace(")","");this.transforms.push(new this.Type[o](a))}}}.call(e,n,e,t))||(t.exports=i)},function(t,e,n){"use strict";var i;void 0===(i=function(t){function f(t){var e=t.getLayer(),n=e.parent;return{slideId:n.id,layerId:(e.isBaseLayer()?n:e).id}}function y(t,e){var n=f(t),i=n.slideId,r=n.layerId,s=t.getRelativeId(),o=a[i]&&a[i][r];return e&&(null==o&&(o={eventables:{},targets:{},relatives:{},lookup:{}},a[i]=a[i]||{},a[i][r]=o),null==o.eventables[s]&&(o.eventables[s]={sets:[],dirty:!1,eventStates:[]})),o}function b(i,t,r){function o(t){t.isCollideable=!0;var e=t.getRelativeId(),n=i.relatives[e];null==n&&(n=i.relatives[e]={}),(n=n||{})[r]=r}var e;if(t.isGroupingSlideObject&&!function t(e){var n,i,r=e.getChildren(),s=r.length;for(n=0;n<s;n++)i=r[n],o(i),i.isGroupingSlideObject&&t(i)}(t),s.test(r))for(e=t.parent;null!=e&&!e.isKind("slidelayer");)o(e),e=e.parent}var p=DS._,w=DS.resolver,n=DS.windowManager,g=DS.animationClock,s=/\./,a={},m=!1,v={};return{registerCollisions:function(t){t.collisionsCached||(t.collisionsCached=!0,null!=t.events()&&function(t){var e,n,i,r,s,o,a,l,u,c,h,d,p,f,g,m=t.events(),v=m.length,S={};for(s=0;s<v;s++)if("ononscreen"!==(p=(a=m[s]).kind)&&"onoffscreen"!==p||(a={kind:p="ononscreen"===p?"oncollisionstart":"oncollisionend",targets:["_currentSlide"],actions:a.actions}),"oncollisionstart"===p||"oncollisionend"===p)for(null==n&&(e=t.getRelativeId(),i=(n=y(t,!0)).eventables[e].sets,r=n.eventables[e].eventStates,t.isCollideable=!0,b(n,t,e)),l={lastHit:!1,event:a,targets:[]},r.push(l),c=(u=a.targets).length,o=0;o<c;o++)f=(h=w.resolvePath(u[o],t)).getRelativeId(),l.targets.push(h),null==S[f]&&(S[f]=!0,h.isCollideable=!0,b(n,h,f),null==(d=n.targets[f])&&(d=n.targets[f]={dirty:!1,sets:[]}),g={targetModel:h,eventableModel:t,lastCollision:!1,currCollision:!1},i.push(g),d.sets.push(g),null==n.lookup[e]&&(n.lookup[e]={}),n.lookup[e][f]=g)}(t))},getCollisionSets:function(t){if(t.isCollideable&&null!=t.currView){var e,n,i,r,s,o,a=[],l=t.getRelativeId(),u=y(t),c=u.relatives[l],h=u.eventables[l],d=u.targets[l];if(null!=h&&(a=h.sets,h.dirty=!1),null!=u.targets[l]&&(a=a.concat(d.sets),d.dirty=!1),null!=c)for(i=(e=Object.keys(c)).length,r=0;r<i;r++)n=e[r],s=u.eventables[n],o=u.targets[n],null!=s&&(a=a.concat(s.sets),s.dirty=!1),null!=o&&(a=a.concat(o.sets),o.dirty=!1);return p.uniq(a)}},getDirtyCollisionSets:function(){var t=n.getCurrentWindowSlide().id,e=v[t],s=[];return v={},p.forEach(e,function(t){var e,n,i,r;for(i=(e=Object.keys(t.eventables)).length,n=0;n<i;n++)r=e[n],t.eventables[r].dirty&&(t.eventables[r].dirty=!1,s.push.apply(s,t.eventables[r].sets));for(i=(e=Object.keys(t.targets)).length,n=0;n<i;n++)r=e[n],t.targets[r].dirty&&(t.targets[r].dirty=!1,s.push.apply(s,t.targets[r].sets))}),p.uniq(s)},markCollisionsDirty:function(t,e){if(t.isCollideable&&null!=t.currView){var n,i,r,s,o,a,l=f(t),u=l.slideId,c=l.layerId,h=t.getRelativeId(),d=y(t),p=d.relatives[h];if(null!=d.eventables[h]&&(d.eventables[h].dirty=!0),null!=d.targets[h]&&(d.targets[h].dirty=!0),null!=p)for(r=(n=Object.keys(p)).length,s=0;s<r;s++)i=n[s],o=d.eventables[i],a=d.targets[i],null!=o&&(o.dirty=!0),null!=a&&(a.dirty=!0);v[u]=v[u]||{},v[u][c]=d,m||(m=!0,g.requestAnimationFrame(function(){m=!1,e()},!0))}},getEventableLookupAndStates:function(t){var e=t.getRelativeId(),n=y(t),i=n.eventables[e];return{lookup:n.lookup[e],eventStates:i.eventStates}},clearHitStates:function(t){var e=a[t];p.forEach(e,function(t){var e,n,i,r,s,o,a,l,u;for(n=(e=Object.keys(t.eventables)).length,s=0;s<n;s++){for(i=e[s],a=(r=t.eventables[i].eventStates).length,o=0;o<a;o++)r[o].lastHit=!1;for(u=(l=t.eventables[i].sets).length,o=0;o<u;o++)l[o].lastCollision=!1}})},clearMapCache:function(){m=!(a={})},clearSlideCache:function(t){a[t]=null,v[t]=null}}}.call(e,n,e,t))||(t.exports=i)},function(t,e,V){"use strict";var n;void 0===(n=function(t){function e(t,e,n,i){this.view=t,this.secondaryView=i,this.model=this.view.props.model,this.isReverse=e,this.config=n,this.duration=n.duration,this.startTime=0,this.tweens=n.tweens,this.listenTo(this.model,{moveTo:this.updateDefaultPosition}),this.initialize(),this.handleMobileVideo()}var i=V(46),n=V(347),r=V(348),s=V(349),o=V(350),a=V(351),l=V(352),u=V(353),c=V(354),h=V(355),d=V(356),p=V(357),f=V(358),g=V(359),m=V(360),v=DS._,S=DS.utils,y=DS.TransMatrix,b=DS.dom,w=DS.svgUtils,x=DS.vendorOverrides,E=DS.errorManager,P=DS.cssPrefix,C=DS.detection,T=DS.Backbone,D=P.camelCase("transform"),A=["position","rotation","scale","skew","alpha","mask","colors"],I={position:"applyTranslation",scale:"applyScale",skew:"applySkew",rotation:"applyRotation",alpha:"applyAlpha",mask:"applyMask",colors:"applyColor"},R={checkerboard:n,circle:r,box:s,diamond:a,blinds:l,randombars:u,split:c,wheel:h,dissolve:d,plus:p,wipe:f,full:o,strips:g,wedge:m},_={right:{x:1,y:0},left:{x:-1,y:0},down:{x:0,y:1},up:{x:0,y:-1}},k={topleft:{x:0,y:0},topright:{x:1,y:0},bottomleft:{x:0,y:1},bottomright:{x:1,y:1}},L=["blinds","box","checkerboard","circle","clock","comb","diamond","dissolve","full","none","plus","randombars","split","strips","wedge","wheel","wipe","strips"],M=E.throwError("TweenHelper"),O=x.forceSingleRepaint||v.noop;return v.extend(e.prototype,T.Events,{initialize:function(){this.defaults=this.getDefaults()},handleMobileVideo:function(){C.deviceView.isMobile&&this.model.isKind("video")&&this.model.get("autoplay")&&(this.applyTweenedConfig=v.noop)},stepAnimation:function(t){this.isReverse&&(t=this.duration-t)<0&&(t=0),this.applyTweenedConfig(this.getTweenedConfig(t)),C.browser.isIE&&O(this.view.el)},totalTime:function(){return this.duration},delay:function(){return this.startTime},reset:function(){var t={matrix:new y,props:{},style:{}},e=this.view.props.winScale;t.props.ScaleX=this.defaults.scale.x,t.props.ScaleY=this.defaults.scale.y,t.props.RawXPos=this.defaults.position.x,t.props.RawYPos=this.defaults.position.y,t.props.Rotation=this.defaults.rotation.x,t.props.Alpha=this.defaults.alpha.x,t.matrix.translate(this.defaults.position.x*e,this.defaults.position.y*e),t.matrix.rotate(this.defaults.rotation.x,0,0),t.matrix.scale(S.pctToDec(this.defaults.scale.x),S.pctToDec(this.defaults.scale.y)),t.style.opacity=S.pctToDec(this.defaults.alpha.x),t.style[D]=t.matrix.toCssTransform(),this.applyTweenedConfig(t)},updateDefaultPosition:function(t,e){this.defaults.position.x=t,this.defaults.position.y=e},getDefaults:function(){return this.model.isSlideObject?this.getSlideObjectProps():this.getSlideOrLayerProps()},getSlideOrLayerProps:function(){var t,e,n=this.model.get("width"),i=this.model.get("height");return e={regPoint:{x:n/2,y:i/2},position:{x:0,y:0},scale:{x:100,y:100},rotation:{x:0},globalRotation:{x:0},size:{x:n,y:i},maskableOffset:{x:0,y:0},alpha:{x:100}},this.hasSecondary()&&(t=this.secondaryView.props.model,e.secondarySize={x:t.get("width"),y:t.get("height")}),e},hasSecondary:function(){return null!=this.secondaryView},getSlideObjectProps:function(){var t=this.model.playerProps,e=this.model.getCurrentStateMetrics();return{regPoint:{x:this.model.rotateXPos(),y:this.model.rotateYPos()},position:{x:t.get("RawXPos"),y:t.get("RawYPos")},scale:{x:t.get("ScaleX"),y:t.get("ScaleY")},rotation:{x:t.get("Rotation")},globalRotation:{x:this.view.getGlobalRotation()},size:{x:e.width-(2*e.xPos-1),y:e.height-(2*e.yPos-1)},alpha:{x:t.get("Alpha")},maskableOffset:{x:e.xPos-e.strokewidth,y:e.yPos-e.strokewidth}}},getTweenedConfig:function(e,n){var i={},t=0,r=this.tweens.length,s={matrix:new y,props:{Rotation:0},style:{}};for(n=!1!==n;t<r;)this.tweens[t].delay<=e&&v.extend(i,this.tweens[t].tweenAttrs),t++;return A.forEach(function(t){this[I[t]](e,i[t],s,n)}.bind(this)),s.style[D]=s.matrix.toCssTransform(),s},applyTweenedConfig:function(t){this.view.tweenedConfig=t,v.extend(this.view.el.style,t.style),this.hasSecondary()&&null!=this.config.pushDir&&this.tweenSecondary(t.props)},adjustRotateble:function(t){var e,n=this.defaults.regPoint;if(this.model.isRotatable&&this.model.isRotatable()){e=this.view.decorators.rotatable;var i=this.model.prop("Rotation");t.rotate(i,0,0),t.rotate(e.lastSetRotation,e.rotateXPos-n.x,e.rotateYPos-n.y),t.rotate(-i,0,0)}},applyTranslation:function(t,e,n){var i,r=this.view.props.winScale,s=this.getAttrPointAtTime(t,e,this.defaults.position,!!e&&e.autoRotation);n.props.RawXPos=s.x,n.props.RawYPos=s.y,n.matrix.translate(s.x*r,s.y*r),e&&e.autoRotation&&(null==this.initRotation&&(this.initRotation=0===t?s.angle:this.getAttrPointAtTime(0,e,this.defaults.position,e.autoRotation).angle),i=t>=e.duration+e.delay&&e.closedPath?0:s.angle-this.initRotation,n.matrix.rotate(i,0,0),n.props.Rotation=i)},applyScale:function(t,e,n){var i=this.getAttrPointAtTime(t,e,this.defaults.scale),r=this.view.animationOverride&&this.view.animationOverride.scale;n.props.ScaleX=i.x,n.props.ScaleY=i.y,null!=r?r(n.props):(n.matrix.rotate(-this.defaults.globalRotation.x,0,0),n.matrix.scale(S.pctToDec(i.x),S.pctToDec(i.y)),n.matrix.rotate(this.defaults.globalRotation.x,0,0))},applyRotation:function(t,e,n,i){var r=this.getAttrPointAtTime(t,e,this.defaults.rotation).x;i&&this.adjustRotateble(n.matrix),n.matrix.rotate(r,0,0),n.props.Rotation+=r},applyAlpha:function(t,e,n){if(e){var i=this.getAttrPointAtTime(t,e,this.defaults.alpha).x;n.style.opacity=S.pctToDec(i),n.props.Alpha=i}},getAttrPointAtTime:function(t,e,n,i){if(null==e)return n;var r,s,o,a,l=t-e.delay;return r=0===e.duration&&(l<0||0==l&&this.isReverse)?0:(s=e.ease,o=l,(a=e.duration)<=o?1:S.clamp(0,1,EaseLookup.find(s).getRatio(o/a))),e.getPointAtTime(r,i)},applySkew:function(t,e,n){if(null!=e){var i=this.getAttrPointAtTime(t,e,{x:0,y:0}),r=k[e.corner],s=e.useGlobalAxes?{x:this.defaults.size.x*r.x,y:this.defaults.size.y*r.y}:{x:e.regPoint.x,y:e.regPoint.y},o=e.useGlobalAxes?this.defaults.globalRotation.x:0,a=e.getSecondaryPoint();s.x-=this.defaults.regPoint.x,s.y-=this.defaults.regPoint.y,n.matrix.rotate(-o,0,0),n.matrix.scale(S.pctToDec(a.x),S.pctToDec(a.y),s.x,s.y),n.matrix.skew(-i.x,i.y,s.x,s.y),n.matrix.rotate(o,0,0)}},applyColor:function(t,e,n,i){var r;e&&this.model.isSlide&&i&&(null==this.overlay&&this.createColorOverlay(),r=this.getAttrPointAtTime(t,e,0).x,this.overlay.style.opacity=S.pctToDec(r))},applyMask:function(t,e,n,i){if(null!=e&&i&&!this.model.isKind("video")){var r;if(C.deviceView.isMobile&&-1!==L.indexOf(e.maskType))return!this.isReverse&&e.maskProps.isExit&&(t=this.duration-t,this.isReverse=!0),r=S.decToPct(this.getAttrPointAtTime(t,e,this.isReverse?1:0).x),n.style.opacity=S.pctToDec(r),void(n.props.Alpha=r);var s,o=this.getAttrPointAtTime(t,e,0).x;null==this.mask&&(null==R[e.maskType]&&(M("The mask type ",e.maskType," does not exist"),e.maskType="split"),this.createMask(e)),"full"===e.maskType&&(s=this.getTweenedConfig(this.duration,!1),this.ptFinal=this.ptFinal||s.matrix.transformPoint(0,0)),this.mask.animate(o,this.ptFinal,n.matrix.transformPoint(0,0)),O(this.maskedEl),this.maskedEl.classList.contains("slide-object-stategroup")&&this.repaintStateGroup(this.maskedEl)}},repaintStateGroup:function(t){var e=t.getElementsByClassName("slideobject-maskable");if(!v.isEmpty(e))for(var n=0;n<e.length;n++)O(e[n])},createMask:function(t){var e,n=this.view.el.firstElementChild;this.marker=this.view.find(".marker-animation"),null!=this.marker&&this.marker.classList.add("hidden"),e=this.model.isSlideObject?i.getLocalRotatedBounds(this.view,this.defaults.globalRotation.x):[0,0,this.defaults.size.x,this.defaults.size.y],this.defaults.rotatedBounds={left:e[0],top:e[1],right:e[2],bottom:e[3]},this.defaults.view=this.view,this.mask=new R[t.maskType](this.defaults,t.maskProps),this.maskedEl=b.hasClass(n,"slideobject-maskable")?n:this.view.el,this.maskedEl.style.WebkitClipPath=w.buildUrl(this.mask.maskId),this.maskedEl.style.clipPath=w.buildUrl(this.mask.maskId),this.maskedEl.style.willChange="contents"},tweenSecondary:function(t){var e,n=this.defaults.secondarySize,i=_[this.config.pushDir],r=this.model.currView.props.winScale;e=w.transformTranslate(S.pxify(i.x*(n.x+t.RawXPos*i.x)*r),S.pxify(i.y*(n.y+t.RawYPos*i.y)*r)),this.secondaryView.el.style.transform=e},createColorOverlay:function(){var t=this.view.props.winScale;this.overlay=b.setAttributes(document.createElement("div"),{class:"slide-overlay"}),b.setStyles(this.overlay,{width:S.pxify(this.defaults.size.x*t),height:S.pxify(this.defaults.size.y*t)}),this.view.el.appendChild(this.overlay)},kill:function(){this.stopListening(),null!=this.maskedEl&&(this.maskedEl.style.WebkitClipPath="",this.maskedEl.style.clipPath="",this.maskedEl=null),null!=this.marker&&this.marker.classList.remove("hidden"),null!=this.mask&&(this.mask.destroy(),this.mask=null),null!=this.overlay&&this.overlay.parentNode&&(this.overlay.parentNode.removeChild(this.overlay),this.overlay=null)}}),e}.call(e,V,e,t))||(t.exports=n)},function(t,e,a){"use strict";var n,l=function(t,e){if(Array.isArray(t))return t;if(Symbol.iterator in Object(t))return function(t,e){var n=[],i=!0,r=!1,s=void 0;try{for(var o,a=t[Symbol.iterator]();!(i=(o=a.next()).done)&&(n.push(o.value),!e||n.length!==e);i=!0);}catch(t){r=!0,s=t}finally{try{!i&&a.return&&a.return()}finally{if(r)throw s}}return n}(t,e);throw new TypeError("Invalid attempt to destructure non-iterable instance")};void 0===(n=function(t){var e=a(2),n=a(383),i=a(0),r=a(40),s=(DS._,DS.events),o=DS.detection;return i.createClass({displayName:"VectorSlideObject",mixins:[e,n],onAccessibleTextChanged:function(t){this.setState({accessibleText:t})},refresh:function(){return this.htmlReady(this.whenHtmlReady),this},whenHtmlReady:function(){var t=this.find("svg");this.adornSvg(),null!=t&&o.browser.isIE11&&t.setAttribute("focusable","false"),this.determineChildMouseBehavior()},shouldAlternate:function(){var t=this.props.model.imagelib();return null!=t&&1<t.length},calcIsStateGroupChild:function(){return!!this.props.model.getClosestAncestorByKind("stategroup")},componentWillMount:function(){this.isAlternating=this.shouldAlternate(),this.alternate=!0,this.isStateGroupChild=this.calcIsStateGroupChild()},componentDidMount:function(){this.refresh().bindEvents()},componentDidUpdate:function(){this.refresh().bindEvents()},shouldUpdate:function(t,e){var n=this.props.model.shouldUpdateGif(),i=this.find("image"),r=t.playerProps.ObjectState!==this.props.playerProps.ObjectState||t.winScale!==this.props.winScale||n||e.accessibleText!==this.state.accessibleText;return this.isStateGroupChild&&null!=i&&n&&i.setAttribute("xlink:href",""),this.isAlternating?(window.setTimeout(function(){if(this.forceUpdate(),this.els=this.el.querySelectorAll(".slideobject-maskable"),2===this.els.length){var t=this.alternate?["none","block"]:["block","none"],e=l(t,2),n=e[0],i=e[1];this.els[0].style.display=n,this.els[1].style.display=i}}.bind(this),32),!1):r},bindEvents:function(){return this.stopListening(),this.findAllComponents("VectorText").concat(this.findAllComponents("VariableText")).concat(this.findAllComponents("RichVariableText")).concat(this.findAllComponents("AccessibleText")).forEach(function(t){this.listenTo(t,{textHit:this.props.textHit,textOver:this.props.textOver,textOut:this.props.textOut})}.bind(this)),this.listenTo(DS.appState,s.player.ACCESSIBLE_TEXT_CHANGED,this.onAccessibleTextChanged),this},determineChildMouseBehavior:function(){var t;this.props.model.isCorrectIncorrectReview()&&(this.findAll("g").forEach(function(t){t.style.pointerEvents="none"}),(t=this.find("g g:nth-child(2)")||this.find("g g:nth-child(3)")).setAttribute("cursor","pointer"),t.style.pointerEvents="all")},template:function(){var t=r.getSvgFromData(this.props.model,this);return this.isAlternating?(this.alternate?this.a=t:this.b=t,this.alternate=!this.alternate,i.createElement("div",{className:"alternating-svg"},this.a,this.b)):t}})}.call(e,a,e,t))||(t.exports=n)},function(t,e,p){"use strict";var n;void 0===(n=function(t){function r(t){t.target.scrollTop=0,t.target.scrollLeft=0}var e,n=p(0),i=p(2),s=DS,o=s._,a=s.vow,l=s.detection,u=s.events,c=(s.utils,s.pubSub),h=s.slideObjectUtils,d=s.scaler;return n.createClass({displayName:"SlideContainer",mixins:[i],subscriptions:((e={})[u.mobile.ENTER_THUMB_VIEW]="onEnterThumbView",e[u.mobile.EXIT_THUMB_VIEW]="onExitThumbView",e[u.sidebar.RESIZING]="onResize",l.deviceView.isClassicDesktop||!window.globals.HAS_FRAME?e[u.window.SCALE]="onWindowScale":e[u.frame.SCALE]="onWindowScale",e[u.window.AFTER_SCALE]="onResize",e),getInitialState:function(){return{slides:[],loadContainerStyleAttr:{},scale:this.props.getWinScale()}},componentWillMount:function(){this.firstLoad=!0},componentDidMount:function(){this.thumbView=!1},componentWillUnmount:function(){this.findAll(".slide-transition-container").forEach(function(t){t.removeEventListener("scroll",r)})},resize:function(){null!=this.curSlide&&this.positionSlide(this.curSlide)},onResize:function(){this.resize(),l.env.isMobilePreview&&(clearInterval(this.previewTimeout),this.previewTimeout=setTimeout(this.resize,500))},onEnterThumbView:function(){this.thumbView=!0,this.positionSlide(this.curSlide)},onExitThumbView:function(){this.thumbView=!1,this.positionSlide(this.curSlide)},addSlideEvents:function(t){return t.on("pinchzoom",this.onPinchZoom),this},removeSlideEvents:function(t){return this.prevSlide.killPinchZoom(),t.off("pinchzoom",this.onPinchZoom),this},componentWillUpdate:function(t){t.currentSlide===this.props.currentSlide||this.isShowingMovedSlide||(this.el.contains(document.activeElement)&&(document.activeElement.focus=o.noop),this.slideScale=t.scale,this.updateInnerSlides(t.currentSlide)),(l.device.isMobile||l.theme.isUnified)&&d.setWindowScale(this.state.scale)},componentDidUpdate:function(t,e){var n,i=["xOff","yOff","scale"];if(o.isEqual(o.pick(e,i),o.pick(this.state,i))||c.trigger(u.slideContainer.POSITIONED),!o.isEqual(e.slides,this.state.slides)){if(o.intersection(Object.keys(this.refs),o.pluck(this.state.slides,"absoluteId")).length!==this.state.slides.length)return;(n=0===this.state.slides.length?null:this.refs[o.last(this.state.slides).absoluteId])!==this.curSlide&&(this.prevSlide=this.curSlide,this.curSlide=n,null!=this.curSlide&&(this.curSlide.el.parentNode.addEventListener("scroll",r),this.curSlide.slideScale=this.slideScale,this.addSlideEvents(this.curSlide),this.positionSlide(this.curSlide),null!=this.prevSlide&&(this.prevSlide.el.parentNode.removeEventListener("scroll",r),this.removeSlideEvents(this.prevSlide),this.curSlide.setPrevSlide(this.prevSlide)),this.curSlideDfd.resolve(this.curSlide)))}},stateableValuesUpdated:function(){this.htmlReady(this.onResize)},updateInnerSlides:function(e){return this.curSlideDfd=new a.Deferred,this.setState(function(t){return{slides:o(t.slides).without(e).push(e).value(),overflowHide:l.deviceView.isMobile}}),this},getCurSlidePromise:function(){return this.curSlideDfd=this.curSlideDfd||new a.Deferred,this.curSlideDfd.promise()},rebuildCurSlide:function(){return this.updateInnerSlides(this.props.currentSlide),this},transitionComplete:function(){this.setState({overflowHide:!1}),this.firstLoad&&(h.removeEngageBorder(),this.setLoaderStyle()),this.firstLoad=!1},killSlide:function(e){this.setState(function(t){return{slides:o.without(t.slides,e)}})},positionSlide:function(t){if(!this.props.shouldScale||this.props.shouldScale()){var e=t.props.model,n={xOff:0,yOff:0,scale:this.state.scale};e.parentTransform=n}},onPinchZoom:function(t){this.props.onPinchZoom(t)},getWrapperDimensions:function(){return null!=this.props.getWrapperDimensions?this.props.getWrapperDimensions():{width:document.body.clientWidth,height:document.body.clientHeight}},prepareToUpdateSlide:function(t){return this.isShowingMovedSlide=t,this},replaceSlideWith:function(t){return l.deviceView.isMobile&&(t.killPinchZoom(),t.initPinchZoom(this.props.lightboxed?this:null)),t.props.slideContainer.killSlide(t.props.model),this.updateInnerSlides(t.props.model),this.props.lightboxed&&this.props.lightbox.updateSizeCalculations(t.props.model),this},setLoaderStyle:function(t){t=t||{},this.setState({loadContainerStyleAttr:t})},onWindowScale:function(){this.setState({scale:this.props.getWinScale()}),this.forceUpdate(),c.trigger(DS.events.loader.HIDE)}})}.call(e,p,e,t))||(t.exports=n)},function(t,e,n){"use strict";var i;void 0===(i=function(t){function e(t,e){return e.kind===t}function l(t){return["change",t].join(":")}var i=DS._,u=DS.resolver,n=DS.errorManager,s=(n.throwError("varPropListenable"),n.backtick,i.partial(e,"onvarchanged")),o=i.partial(e,"onpropchanged");return{setVarAndPropListeners:function(){var a,t,r,e,n=this.events();return[].concat((r=this,e=i.sortBy(n.filter(s),"priority").reverse(),i.invoke(e,function(){function t(){r.executeFilteredPlayerEvent(function(t){return t===e},"onvarchanged")}var e=this,n=l("value"),i=u.resolvePath(e.varname,r);return null!=i&&r.listenTo(i,n,t),{listener:r,obj:i,event:n,callback:t}})),(a=this,t=i.sortBy(n.filter(o),"priority").reverse(),i.invoke(t,function(){function t(){window.requestAnimationFrame(function(){r!==n.prop(i)&&(r=n.prop(i),a.executeFilteredPlayerEvent(function(t){return t===e},"onpropchanged"))})}var e=this,n=u.resolvePath(e.objRef,a),i=e.propname,r=n.prop(i),s=l(i),o=n.getPlayerProps();return a.listenTo(o,s,t),{listener:a,obj:o,event:s,callback:t}})))}}}.call(e,n,e,t))||(t.exports=i)},,,,,,,,,,,,,,,,,,,function(t,e,x){"use strict";var n;void 0===(n=function(t){var a=x(19),l=x(11),o=DS._,e=DS.errorManager,u=DS.resolver,s=e.throwError("conditioner"),c=e.backtick,n={and:" and ",or:" or ",nand:" nand ",nor:" nor ",lt:" is less than ",gt:" is greater than ",lte:" is less than or equal to ",gte:" is greater than or equal to ",eq:" is equal to ",iceq:" is equal to ",noteq:" is not equal to ",icneq:" is not equal to "},i={andOr:function(t,e,n){return e.statements.map(function(t){return w.statementToString(t,n)}).join(t)},compare:function(t,e){return[f(t.valuea,t.typea,e),f(t.valueb,t.typeb,e)].join(n[t.operator])}};i.and=o.partial(i.andOr,n.and),i.or=o.partial(i.andOr,n.or),i.nand=o.partial(i.andOr,n.nand),i.nor=o.partial(i.andOr,n.nor);function r(t,e){var n=o.isArray(t)?t:e;return{arr:n,item:n===t?e:t}}function h(t){return String(t).toLowerCase()}function d(t,e){var n=e?h:o.identity;return e||o.isString(t)?n(t).replace(/‘|’|‚/g,"'").replace(/“|”/g,'"'):t}function p(t,e){var n=t+"id";return e[t+"Response"]===e[n]}var f=function(t,e,n){return"property"===e?"Correct Response":g({type:e,value:t},{context:n})},g=function(t,e){return u.getRef(t,e.context||e,e.context&&e)},m=o.partial(p,"statement"),v=o.partial(p,"choice"),S={and:o.every,or:o.some};S.nand=o.negate(S.and),S.nor=o.negate(S.or);var y={eq:function(t,e){return d(t)==d(e)},noteq:function(t,e){return d(t)!=d(e)},iceq:function(t,e){return d(t,!0)===d(e,!0)},icneq:function(t,e){return d(t,!0)!==d(e,!0)},gt:function(t,e){return d(t)>d(e)},lt:function(t,e){return d(t)<d(e)},gte:function(t,e){return d(t)>=d(e)},lte:function(t,e){return d(t)<=d(e)},has:function(t,e){var n=r(t,e);return o.contains(n.arr,n.item)},ichas:function(t,e){var n=r(t,e);return y.has(n.arr.map(h),h(n.item))}},b={compare:"evaluateComparison",varexists:"checkExistence",actiongroupexists:"checkExistence",stateexists:"checkState",hittestpoint:"evaluateHitTest",pair:"evaluatePair",isdescendant:"evaluateIsDescendant",containstext:"evaluateContainsText"},w={evaluateAction:function(t,e){return this.evaluateStatement(t.condition.statement,e)},evaluateStatements:function(t,e,n){return t(e,function(t){return this.evaluateStatement(t,n)}.bind(this))},evaluateStatement:function(t,e){return!!t&&this[b[t.kind]||"evaluateGroup"](t,e)},evaluateHitTest:function(t,e){var n,i=u.resolvePath(t.objRef.value,e.context),r=g({type:t.xPos.type,value:t.xPos.value},e),s=g({type:t.yPos.type,value:t.yPos.value},e),o=i.currView;return null!=o&&(n=l.slidePtToSlideObject(o,r,s),a.containsPoint(o,n.x,n.y))},evaluatePair:function(t){return m(t)&&v(t)},evaluateComparison:function(t,e){e.context;var n,i,r=t.operator;return r in y||s("evaluate","Cannot evaluate unsupported operator",c(r)),n=g({type:t.typea,value:t.valuea},e),i=g({type:t.typeb,value:t.valueb},e),y[r](n,i)},evaluateIsDescendant:function(t,e){var n=g({type:t.typea,value:t.targeta},e),i=g({type:t.typeb,value:t.targetb},e),r=u.resolvePath(n,e),s=u.resolvePath(i,e);return-1!==r.absoluteId.indexOf(s.absoluteId)},evaluateContainsText:function(t,e){var n=t.casesensitive?o.identity:h,i=o.flow(g,n),r=i(t.targetref,e),s=i(t.searchref,e);return-1!==r.indexOf(s)},evaluateGroup:function(t,e){var n=S[t.kind],i=t.statements;return this.evaluateStatements(n,i,e)},checkExistence:function(t,e){var n=u.getRef(t,e.context,e);return!!u.resolvePath(n,e.context,{optional:!0})},checkState:function(t,e){var n=u.getRef(t.objRef,e.context,e),i=u.resolvePath(n,e.context,{optional:!0}),r=u.getRef(t.stateRef,e.context,e);return null!=i&&o.isFunction(i.getStateFromName)&&null!=i.getStateFromName(r)},statementToString:function(t,e){return i[t.kind](t,e)}};return w}.call(e,x,e,t))||(t.exports=n)},function(t,e,d){"use strict";var n;void 0===(n=function(t){var e=d(0),n=d(2),i=d(18).parseBlocks,r=DS,s=r.utils,c=s.pxify,o=s.getPath,a=s.hexify,h=r.svgUtils,l=r.flagManager,u={};return e.createClass({displayName:"AccessibleText",mixins:[n],componentWillMount:function(){var t=this;this.stopListeningToVarChanges=this.listenToVarChanges(this.props.model,function(){return t.setState({textConfig:t.parseText().children})})},componentWillUnmount:function(){null!=this.stopListeningToVarChanges&&this.stopListeningToVarChanges()},updateTemplate:function(t){this.origTemplate!==t&&(this.origTemplate=t,this.setState({textConfig:this.parseText().children,linkStyles:this.getLinkStyles()}))},getInitialState:function(){var t=o(this.props.model,"parent.semanticTextConfig.varMethods",{listenToVarChanges:function(){return _.noop},updateVarText:_.identity});return this.origTemplate=this.props.model.vartext(),Object.assign(this,t),{textConfig:this.parseText().children,linkStyles:this.getLinkStyles()}},onLinkClicked:function(t){u[t]=!0,this.trigger("textHit",t)},isLinkTabbable:function(){return!1},getInnerProps:function(){var t=this.props,e=t.model,n=t.winScale,i=t.rotDeg,r=void 0===i?0:i,s=t.originX,o=void 0===s?0:s,a=t.originY,l=void 0===a?0:a,u=this.origTemplate.direction;return{transformOrigin:"0 0",transform:[h.transformScale(n),h.transformTranslate(c("rotated90"===u?e.width()+o:o),c("rotated270"===u?e.height()+l:l)),h.transformRotate(r+"deg")].join(" ")}},getLegacyLinkHighlightColor:function(t){return a(o(t.get("fill"),"colors[0].rgb"))},getLinkState:function(t){return{highlight:null==t.highlightColor||"highlight"!=t.decoration?"transparent":a(t.highlightColor),textColor:a(t.textColor),decoration:t.decoration}},getLinkStyles:function(){var e=this;return this.props.model.linkdata().map(function(t){return l.hasFlag(l.constants.TEXT_STYLE_HYPERLINKS)?{id:t.get("id"),hoverState:e.getLinkState(t.get("hoverState")),activeState:e.getLinkState(t.get("activeState")),visitedState:e.getLinkState(t.get("visitedState"))}:{id:t.get("id"),legacyColor:e.getLegacyLinkHighlightColor(t)}})},linkIsVisited:function(t){return null!=u[t]},parseText:function(){return i(this.updateVarText(this.origTemplate),!0,this.props.model.textshadow())}})}.call(e,d,e,t))||(t.exports=n)},function(t,e,n){"use strict";var i;void 0===(i=function(t){var i=n(12),r=n(53),s=DS._,o=DS.svgUtils,a="animatedgif",l="data-original-image",u={findImage:function(t,e){var n=s.findWhere(t,{id:e[l]});return i.getAsset(n.assetId)},containsGif:function(t){return null!=t&&null!=s.find(t,function(t){var e=i.getAsset(t.assetId);return null!=e&&e.get("imageType")===a})},addImageAttrs:function(t,e){if(!o.isImageNode(t))return t;var n,i=u.findImage(e,t);return i.isValid()?(n=i.url(),i.get("imageType")===a&&(n=n+"?rs="+s.uniqueId("")),t["xlink:href"]=n,t.height=i.height(),t.width=i.width(),t.x+=i.get("mobiledx")||0,t.y+=i.get("mobiledy")||0,null==t.patternImage&&r.hasPatternImageFlag()&&(t.preserveAspectRatio="none"),t):{nodeType:!1}}};return u.applyImagelib=s.partial(o.transformNodeConfig,u.addImageAttrs),u}.call(e,n,e,t))||(t.exports=i)},function(t,e,p){"use strict";var n;void 0===(n=function(t){var e=p(0),n=p(2),i=(p(84),p(11)),r=DS._,s=DS.detection,l=DS.utils,o=(DS.windowManager,DS.dom),a=DS.globalEventHelper,u=a.addBodyListener,c=a.removeBodyListener,h=s.device.isMobile?"touchmove":"mousemove",d=s.device.isMobile?"touchend":"mouseup";return e.createClass({displayName:"ScrollBar",mixins:[n],componentWillMount:function(){this.lastScrollTop=0},componentDidMount:function(){this.contentHeight=this.props.parent.contentheight(),this.yPos=this.props.offY,this.scrollingArea=this.props.parent.refs[this.props.refName||"scrollArea"],this.parentSlideObject=function(t){for(var e=t.props.parent;l.getPath(e,"props.isInnard",!1);)e=e.props.parent;return e}(this),this.scrollingArea.addEventListener("wheel",this.onWheel),s.deviceView.isClassicDesktop&&(this.scrollingArea.style.overflowY="hidden"),this.props.initSelf&&(this.update(),this.scrollingArea.addEventListener("scroll",this.storeAndUpdate))},componentWillUnmount:function(){this.scrollingArea.removeEventListener("wheel",this.onWheel),this.scrollingArea.removeEventListener("scroll",this.storeAndUpdate)},componentDidUpdate:function(){this.update(),this.scrollTop(this.lastScrollTop)},scrollTop:function(t){if(null==t)return this.lastScrollTop;var e=this.props.winScale,n=this.getMaxScroll();t=l.clamp(0,n,t),this.lastScrollTop=t,this.scrollingArea.scrollTop=t*e},storeAndUpdate:function(){this.lastScrollTop=this.scrollingArea.scrollTop/this.props.winScale,this.update()},update:function(){if(!this.scrollByButton){var t=this.props.winScale,e=this.contentHeight,n=this.props.height,i=n/e*n,r=this.lastScrollTop/(e-n);r=l.clamp(0,1,r),r*=1-i/n,this.updateScrollBtn({height:l.pxify(i*t),top:l.decToPct(r,!0)})}},updateScrollBtn:function(e){var i=this;["scrollBtn","after"].forEach(function(t){var n=i.refs[t];r.forEach(e,function(t,e){n.style[e]=t})})},onAutoScroll:function(t){o.hasClass(t.target,"scrollarea-btn")||(this.clickDeltaY=parseFloat(this.refs.scrollBtn.style.height)/this.props.winScale/2,this.onDragBtn(t),this.onScrollBtnDown(t))},getCursorPos:function(t){var e=1===l.getPath(t,"touches.length")?t.touches[0]:t;return i.globalPtToSlideObject(this.parentSlideObject,e.pageX,e.pageY)},onScrollBtnDown:function(t){u(h,this.onDragBtn),u(d,this.onEndScrollDrag);var e=this.refs.scrollBtn,n=l.pctToDec(e.style.top)*this.props.height;this.clickDeltaY=this.getCursorPos(t).y-this.yPos-n,this.scrollByButton=!0,t.preventDefault()},onEndScrollDrag:function(){this.scrollByButton=!1,c(d,this.onEndScrollDrag),c(h,this.onDragBtn)},onDragBtn:function(t){var e=this.props.winScale,n=this.refs.scrollBtn,i=this.props.height,r=parseFloat(n.style.height)/e,s=i-r,o=this.getCursorPos(t).y-this.yPos-this.clickDeltaY,a=l.clamp(0,1,o/s);this.updateScrollBtn({top:l.decToPct(a*(1-r/i),!0)}),this.scrollTop(this.getMaxScroll()*a),t.preventDefault()},getMaxScroll:function(){return this.contentHeight-this.props.height},onWheel:function(t){var e=t.deltaY,n=DS.utils.getPath(this.props.parent,"getItemHeight",Math.abs(e));this.scrollTop(this.scrollTop()+n*(0<e?1:-1)),this.update()}})}.call(e,p,e,t))||(t.exports=n)},function(t,e,E){"use strict";var n;void 0===(n=function(t){function u(t,e,n){n.executeFilteredPlayerEvent(function(t){return p(t.objects).pluck("value").map(S.splitPath).map(p.last).intersection(e).isEmpty()},t)}var e=E(0),n=E(20),i=E(140),r=E(346),s=E(372),o=E(373),a=E(2),l=E(374),c=E(86),h=E(11),d=DS.globalEventHelper.addDocumentListener,p=DS._,f=DS.windowManager,g=DS.vow,m=DS.pubSub,v=DS.keyManager,S=DS.resolver,y=DS.utils,b=DS.events,w=DS.detection,x=DS.dom;return e.createClass({displayName:"Slide",mixins:[a,n,i,l,r,s,o,c],getDefaultProps:function(){return{onSlideStarted:p.noop}},componentWillMount:function(){var t=this.props.model;this.props.model.buildFlatDepths(),this.removeKeyListener=d("keydown",this.onKeyDown),t.slideReady=!1,t.destroyed=!1,t.getVariableChangeSubscriptions();var e=t.getSlideDraw();f.getCurrentWindow();null!=e&&this.listenTo(e,b.draw.EXIT,this.onSlideDrawExit),this.mouseX=0,this.mouseY=0,t.executePlayerEvent("onbeforeslidein"),this.getSlideObjectViews=p.memoize(this.getSlideObjectViews),this.loadDfd=this.props.model.loadSlideAssets()},componentDidMount:function(){var t=this.props.model;t.applyResumeData(),this.registerEvent("clickoutsideobjects",function(t){this.triggerClickOutside("on"+t.type,t.data)}.bind(this)),t.interactions().invoke("updateInitialAttemptCount"),t.setAsViewed(),g.isPending(this.loadDfd)?this.loadDfd.always(this.whenHtmlReady):this.htmlReady(this.whenHtmlReady),this.updateWindowId(),m.trigger(b.slide.HAS_MOUNTED,this)},shouldUpdate:function(t,e){return e.isVisible!==this.state.isVisible||e.transitionDepth!==this.state.transitionDepth||t.winScale!==this.props.winScale},componentWillUpdate:function(t,e){e.isVisible&&!this.state.isVisible&&this.props.model.executePlayerEvent("onbeforeslidein")},whenHtmlReady:function(){var t=this.props.model,e=t.getBaseLayer(),n=this.swipe.wasSwiped();null!=this.prevSlide&&(this.prevSlide.trulyVisible=!1,this.prevSlide.props.model.executePlayerEvent("ontransitionout")),e.timeline().pause(),t.executePlayerEvent("ontransitionin"),m.trigger(b.slide.ON_TRANSITION_IN,this.props.model),this.trulyVisible=!0,this.transitionIn(function(){t.executePlayerEvent("ontransitionincomplete"),null==this.props.slideFrame&&e.isTimelineLayerPlayable()&&!t.pauseForResume&&e.resumeTimeline(),t.pauseForResume=!1,m.trigger(b.preview.NOTIFY,"PREVIEW_SLIDE_IN_COMPLETE",t.absoluteId),t.executePlayerEvent("onslidestart"),this.initPinchZoom(),this.publishSlideStarted()}.bind(this),n),t.slideReady=!0,m.trigger(b.slide.READY),w.device.isMobile?setTimeout(function(){window.requestAnimationFrame(function(){m.trigger(b.loader.HIDE)})},60):m.trigger(b.loader.HIDE)},componentWillUnmount:function(){this.removeKeyListener(),this.props.model.prepareResumeData(),f.isMultiWindowSlide(this.props.model)||this.props.model.resetModel()},addAccEl:function(t,e){if(w.deviceView.isClassicMobile&&-1!=this.props.model.absoluteId.indexOf("ResumePromptSlide")){var n=t.currView;x.setAttributes(n.el,{tabindex:n.getTabIndex(),"aria-label":n.getAccessibleText(),"aria-hidden":!1})}else!1===t.get("tabEnabled")&&"textinput"!==t.kind()||this.refs.accShadowDom.addAccEl(t,e)},retainShadowFocus:function(t){this.refs.accShadowDom.retainShadowFocus(t)},getCurrentShadowFocus:function(){return this.refs.accShadowDom.getCurrentShadowFocus()},updateWindowId:function(t){this.props.model.windowId=t||this.props.slideContainer&&this.props.slideContainer.props.windowId},triggerClickOutside:function(t,e){var n,i=this.props.model,r=i.slideLayers(),s=p.partial(u,t,e),o=r.activeLayers.slice(),a=r.prevLayers,l=!1;null!=a&&!p.isEqual(o,a)||(n=o.reverse().reduce(function(t,e){return l||(l=!!e.modal(),t.push(e)),t},[]),l||s(i),n.forEach(s)),r.prevLayers=void 0},onStoreMouseLoc:function(t){var e=h.globalPtToLocal(this,t.clientX,t.clientY);this.mouseX=e.x,this.mouseY=e.y},calcMouseLoc:function(t,e){var n=this.el.getBoundingClientRect(),i=t-n.left,r=e-n.top,s=this.props.model.calculateTotalScale();return{x:i*s,y:r*s,slideRect:n,scale:s}},onStoreTouchLoc:function(t){1===t.touches.length&&this.onStoreMouseLoc(t.touches[0])},publishSlideStarted:function(){this.props.model.trigger("started"),m.trigger(b.slide.STARTED,y.stripPlayer(this.props.model.absoluteId),this.props.model,this.props.windowId),this.props.onSlideStarted()},onCtxMenu:function(t){t.preventDefault()},getSlideObjectViews:function(e,t){var n;return e=e||"",t=t||0,n=this.refs["layer"+t].findAllComponents("SlideObject"),""!==e?n.filter(function(t){return t.props.model.kind()===e}):n},onSlideDrawExit:function(){this.props.model.storeInteractionResults()},killSlide:function(){null!=this.props.killSlide&&this.props.killSlide()},onKeyDown:function(t){var e=this.props.model,n=e.slideLayers().getTopMostLayer()||e.getBaseLayer(),i=e.slideLayers().activeLayers.slice(0);window.requestAnimationFrame(function(){v.executeKeypressEvent(n,t,i)})}})}.call(e,E,e,t))||(t.exports=n)},function(t,e,n){"use strict";var i;void 0===(i=function(t){return{}}.call(e,n,e,t))||(t.exports=i)},function(t,e,i){"use strict";var n;void 0===(n=function(t){var e=i(11),n=DS._;return{componentWillMount:function(){this.props.isInnard&&n.extend(this.props.parent,{attachView:this.attachView})},componentWillUpdate:function(){n.forEach(this.getDetachedChildren(),function(t){this.attachView(t.child.currView)}.bind(this))},componentDidUpdate:function(){n.forEach(this.getDetachedChildren(),function(t){var e=t.newParent.currView,n=t.child.currView;null!=e&&null!=n&&e.attachView(n)}.bind(this))},attachView:function(t){null!=(t.reparentedContainer=this).refs.bg&&this.refs.contentArea.contains(this.refs.bg.el)?this.refs.contentArea.insertBefore(t.el,this.refs.bg.el):null!=this.refs.allAudio&&this.refs.contentArea.contains(this.refs.allAudio)?this.refs.contentArea.insertBefore(t.el,this.refs.allAudio):this.refs.contentArea.appendChild(t.el),e.setMatrixDirty(t)},getDetachedChildren:function(){return this.props.model.detachedChildren||{}}}}.call(e,i,e,t))||(t.exports=n)},function(t,e,n){"use strict";var i;void 0===(i=function(t){var e=n(12);return{hasVectorBackground:function(){return"vector"===this.getPath("props.model.background.type")},hasImageBackground:function(){return"swf"===this.getPath("props.model.background.type")},getImageBgAssetId:function(){return this.getPath("props.model.background.imagedata.assetId")},getImageBgAsset:function(){return e.getAsset(this.getImageBgAssetId())},getImageBgUrl:function(){return this.getImageBgAsset().url()},getImageBgStyle:function(){var t=this.getImageBgAsset();return{position:"absolute",left:t.mobiledx(),top:t.mobiledy(),height:t.height(),width:t.width()}}}}.call(e,n,e,t))||(t.exports=i)},function(t,e,n){"use strict";var i;void 0===(i=function(t){DS._;var e=DS.dom;return{template:function(){return this.getTemplateManager().getTemplate("DragdropSlideObject").bind(this)()},getDefaultProps:function(){return{notchWidth:10,notchHeight:Math.round(6)}},componentDidMount:function(){this.htmlReady(this.mountWithOverState)},mountWithOverState:function(){var t=document.elementFromPoint(e.mouseX,e.mouseY);e.closest(t,function(t){return t===this.el}.bind(this))&&this.didMouseOver()},getInitialState:function(){var t=this.getPath("props.model.data.textdata.vectortext.pr")||{};return{textCommandsetId:t.i,textPathLibId:t.l,wordbankRadius:this.getPath("props.model.height")/2}},didMouseOver:function(){this.isEnabled()&&this.setState({hovered:!0})},didMouseOut:function(){this.setState({hovered:!1})}}}.call(e,n,e,t))||(t.exports=i)},function(t,e,c){"use strict";var n;void 0===(n=function(t){var n=c(0),e=DS._,i=DS.utils,r=DS.svgUtils,s=DS.events,o=0,a=1,l={arrowsquare:"ArrowSquare",arrowround:"ArrowRound",arrowtriangle:"ArrowTriangle",arrowv:"ArrowV",check:"Check",cross:"Cross"},u={componentWillMount:function(){var t=this.props.model.getLayer().timeline(),e={};this.listenTo(t,s.timeline.AFTER_SEEK_UPDATE,this.onTimelineSeek),e[s.animation.CREATED]=this.onAnimationCreated,e[s.animation.DESTROYED]=this.onAnimationDestroyed,this.listenTo(this,e)},renderDefs:function(){return this.getTemplateManager().getTemplate("AnnotationDefs").call(this)},renderBg:function(){var t=this.state.bgId,e=this.props.model.get("rotation");return n.createElement("use",{xlinkHref:["#",t].join(""),transform:r.transformRotate(-e)})},getShadowTransform:function(){var t=this.props.model.get("rotation"),e=i.rotatePoint(o,a,0,0,-t);return r.transformTranslate(e.x,e.y)},getAnimationDuration:function(){return.4},setMaskFill:function(e){null!=this.getMasks&&this.getMasks().forEach(function(t){null!=t&&t.setAttribute("fill",e)})},onAnimationCreated:function(){this.hideMask()},onAnimationDestroyed:function(){this.showMask()},onTimelineSeek:function(){this.showMask()},template:function(){var t=this.props.model.get("arrowstyle");return this.getTemplateManager().getTemplate([l[t],"Annotation"].join("")).call(this)}};return e.extend(u,{showMask:e.partial(u.setMaskFill,"#fff"),hideMask:e.partial(u.setMaskFill,"#000")}),u}.call(e,c,e,t))||(t.exports=n)},function(t,e,P){"use strict";var n;void 0===(n=function(t){function r(t){t.pause(),t.src=y,t.load()}function i(e){var n=null!=e.parentNode,t=n&&f.hasClass(e.parentNode,"offscreen"),i=x.some(function(t){return t.el.contains(e)&&n&&!d.getPath(t.props,"isPlaying",!0)});!i&&n&&!t||(e.pause(),i||r(e))}function o(t,e,n){n=n||c.noop,null!=e?e.then(function(){i(t),n()}).catch(function(){i(t),n(!0)}):(i(t),n())}function e(){function e(){o(t,t.play()),w.forEach(function(t){return S(t,e)})}var t=document.createElement("video");t.src=y,t.setAttribute("preload","auto"),p.device.isMobile&&(t.setAttribute("playsinline",1),t.setAttribute("webkit-playsinline","true")),u.appendChild(t),t.load(),o(t,t.play()),w.forEach(function(t){return v(t,e)})}var a,l,u,n=P(27),c=DS._,s=DS.vow,h=DS.constants,d=DS.utils,p=DS.detection,f=DS.dom,g=DS.slidesController,m=DS.globalEventHelper,v=m.addBodyListener,S=m.removeBodyListener,y=h.TINY_VIDEO,b=p.os.isIOS?window.globals.maxIosVideoElements:200,w=p.device.mobile?["touchend","click"]:["click"],x=[],E=[];return{initialize:function(s){return u=n.getVideoPen(),new Promise(function(r){a=s.assetLib(),l=a.getVideoCount(),c.times(Math.min(b,l),e),function(t,e){if(p.device.isPhone||0===e)t();else{var n=u.firstElementChild,i=n.play();o(n,i,t)}}(function(t){var e=!1,n=s.slideMap();if(0<l&&t){var i=g.getSlide(g.getEntrypoint());e=null==i||n.getRefById(i.fullId()).assetIds().some(function(t){return"video"===a.findWhere({id:t}).type()})}r(e)},l)})},getVideoElement:function(t){var e=u.firstElementChild;return null!=e?null==t.isMediaElement&&u.removeChild(e):e=null!=(e=c.findLast(x,function(t){return t.isPaused||t.ended()}))?(c.pull(x,e),e.retrieveVideo()):x.pop().retrieveVideo(),x.unshift(t),e},requestVideoEl:function(e,t){var n=new s.Deferred;return t||u.firstElementChild?(n.resolve(this.getVideoElement(e)),c.remove(E,function(t){return t.obj===e})):E.unshift({dfd:n,obj:e}),n.promise()},putVideoInPen:function(t,e){c.pull(x,e),r(t),u.insertBefore(t,u.firstElementChild),this.getNextInLine()},getNextInLine:function(){var t;0<E.length&&(t=E.pop()).dfd.resolve(this.getVideoElement(t.obj))},prepare:function(){c.toArray(u.childNodes).forEach(function(t){t.readyState===t.HAVE_NOTHING&&t.networkState===t.NETWORK_EMPTY&&u.removeChild(t)})}}}.call(e,P,e,t))||(t.exports=n)},function(t,e,n){"use strict";var i;void 0===(i=function(t){var e=DS.utils;return{isResumable:function(t){return t.shouldResume?t.shouldResume():!(!t.resume||!t.resume())},getResumeableFilter:function(t){return t?e.alwaysTrue:this.isResumable},meetConditionOrReturn:function(t,e,n){return e.call(t)?t.getResumeData():n}}}.call(e,n,e,t))||(t.exports=i)},function(t,e,n){"use strict";var i;void 0===(i=function(t){DS._,DS.utils;return{init:function(){this.detachedChildren={}},reparentChild:function(t,e){if(e!==this){var n=t.currView,i=e.currView;this.detachedChildren[t.absoluteId]={child:t,newParent:e},null!=n&&null!=i&&i.attachView(n)}else this.reattachChild(t)},reattachChild:function(t){var e=t.absoluteId,n=this.detachedChildren[e];this===t.parent&&delete this.detachedChildren[e],null!=n&&(this.currView.attachView(t.currView),n.newParent=this)},getChildParent:function(t){var e=this.detachedChildren[t.absoluteId];return null!=e?e.newParent:this}}}.call(e,n,e,t))||(t.exports=i)},function(t,e,r){"use strict";var n;void 0===(n=function(t){function e(t){this.init(t)}var n=r(50),i=r(94);return DS._.assign(e.prototype,i.prototype,{isMediaElement:!0,createElement:function(){return this},load:function(){return this.hasStartedLoading||(this.hasStartedLoading=!0,this.audioClip=n.loadUrl(this.url,this.id),this.audioClip.dfd.promise().then(this.dfd.resolve).catch(this.dfd.reject)),this.promise},teardown:function(){null!=this.audioClip&&this.audioClip.destroy(!0),this.audioClip=null}}),e}.call(e,r,e,t))||(t.exports=n)},function(t,e,n){"use strict";var i;void 0===(i=function(t){function e(t){this.init(t)}var n=DS._,i=DS.vow,r=DS.detection,s=(new i.Deferred).resolve().promise();n.extend(e.prototype,{retries:1,retryTimeout:250,hasStartedLoading:!1,isMediaElement:!1,init:function(t){n.bindAll(this,"onLoad","onCanPlay","onError","setElement"),this.retries=null!=t.retries?t.retries:this.retries,this.retryTimeout=null!=t.retryTimeout?t.retryTimeout:this.retryTimeout,this.failuresCount=0,this.url=t.url,this.id=t.id,this.type=t.type,this.loadForView=!!t.loadForView,this.createDeferred().createElement(),this[this.loadForView?"batchLoad":"queueLoad"]()},createDeferred:function(){var t=new i.Deferred;return Object.defineProperties(this,{dfd:{value:t},promise:{value:t.promise()}}),this},createElement:function(){return this.setElement(document.createElement(this.type)),this},setElement:function(t){this.teardown(),this.el=t,this.addEventListeners()},queueLoad:function(){return s.always(this.load.bind(this)),s=this.promise,this.promise},batchLoad:function(){this[r.os.isIOS&&this.isMediaElement?"queueLoad":"load"]()},load:function(){if(null!=this.el)return this.hasStartedLoading||(this.hasStartedLoading=!0,this.el.src=this.url,this.isMediaElement&&this.loadMediaElement()),this.promise},loadMediaElement:function(){null!=this.el&&this.el.load()},retry:function(){return this.failuresCount++,setTimeout(function(){return this.hasStartedLoading=!1,this.createElement().load()}.bind(this),this.retryTimeout),this},shouldRetry:function(){return this.failuresCount<this.retries},onLoad:function(){this.isMediaElement||(this.dfd.resolve(),this.removeEventListeners())},onCanPlay:function(){this.dfd.resolve(),this.removeEventListeners()},onError:function(){this.shouldRetry()?this.retry():(this.dfd.reject("Could not load media "+this.url),this.removeEventListeners())},teardown:function(){null!=this.el&&(this.el.src="",this.detachElement())},detachElement:function(){this.removeEventListeners(),this.el=null},bindListeners:function(t){var e=t?"addEventListener":"removeEventListener";null!=this.el&&(this.el[e]("load",this.onLoad),this.el[e]("canplay",this.onCanPlay),this.el[e]("error",this.onError))}});var o=e.prototype;return n.extend(o,{addEventListeners:n.partial(o.bindListeners,!0),removeEventListeners:n.partial(o.bindListeners,!1)}),e}.call(e,n,e,t))||(t.exports=i)},,,,,,,,,,,,,,,,,,,,,,,,function(t,e,O){"use strict";var n;void 0===(n=function(t){function it(t){return 1-t/100}function h(t,e){return t.fontSize,st.mapValues(st.pick(t,["ascent","descent","leading","underlinePosition","underlineThickness"]),ot.multiply(it(e)))}var rt=O(55),s=O(27),st=DS._,o=DS.svgUtils,ot=DS.utils,S=(DS.constants,DS.TransMatrix),e=DS.detection,J=DS.flagManager,i={single:st.identity,singlePt5:ot.multiply(1.5),double:ot.multiply(2),atLeast:function(t,e,n){return Math.max(t,e)*it(n)},exactly:function(t,e){return y(e)},multiple:function(t,e){return t*(e/20)},percent:ot.multiply};i.mulipleTopAligned=i.multiple;function d(t,e,n){return i[t.lineSpacingRule](e,t.lineSpacing,n)}function at(t){return[t,"sans-serif"].join(",")}function lt(t){return{direction:dt[t.flowDirection]}}function ut(t){var e="normal"===t.elevation?1:.6;return t.fontSize*e}function u(t,e,n,i,r,s){var o=e.fontFamily,a=e.fontStyle,l=e.fontWeight,u=e.textTransform,c=parseFloat(e.fontSize),h=[n?[i,t,r].join(""):t,o,a,l,u];return s||h.push(c),h}function f(t,e){g.setAttribute("style",""),st.extend(g.style,e,{fontFeatureSettings:'"liga" 1',textAnchor:"start"}),g.textContent=t}function c(t,e,n,i,r){var s=u(t,e,n,i,r,!1),o=st.get(v,s);return null==o&&(f(n?[i,t,r].map(function(t){return null==(e=t)||0===e.length||(null!=l[e]?l[e]:(g.textContent=e,l[e]=0===g.getNumberOfChars()))?"​":t;var e}).join(""):t,e),0===(o=n?g.getSubStringLength(1,1):g.getComputedTextLength())&&(g.textContent="."+t+".",o=g.getSubStringLength(1,1)),st.set(v,s,o)),o}function p(t,e,n,i,r){var s=parseFloat(e.fontSize),o=u(t,e,n,i,r,!0),a=ot.getPath(v,o,{}),l=Object.keys(a)[0];return null==l?c(t,e):null!=a[s]?a[s]:a[l]*(s/l)}function ct(t,e){var n,i=t.char,r=t.lineWidth,s=t.isCursive,o=!s&&t.letterSpacing||0,a=t.domStyle,l=(e?p:c)(i,a,s,t.lastChar,t.nextChar);return r+=l,{dx:n=y(o),lineWidth:r+=n,width:l}}function ht(t,e,n){var i,r=b(t.leadingMargin),s=b(t.firstLineMargin),o=b(t.trailingMargin);return e&&(r=n?s<0?(s=r-s,0):(i=Math.min(r,s),s=Math.max(r,s),i):s),{leadingMargin:r,trailingMargin:o,firstLineMargin:s,widthOffset:(n&&e?s:r)-o}}function B(t){function U(){var t=n[i++];return null!=t?{end:t.idx+t.len-1,flowDirection:t.flowDirection,isCursive:t.cursive}:{}}var e,F=t.blockIdx,G=t.baseSpanStyle,H=t.width,W=t.idx,z=t.estimate,Y=t.wrapText,q=t.domStyle,Q=t.spans,X=Q.length,n=t.runs,K=t.blockStyle,Z=t.fontSizeShrink,$=t.isList,J="rightToLeft"===K.flowDirection,tt=n.some(function(t){return t.flowDirection!==K.flowDirection}),c=t.y,i=0,et=W,r=t.isFirst?0:y(K.spacingBefore),s=t.isLast?0:y(K.spacingAfter),nt=U();return c+=r,e=new rt(regeneratorRuntime.mark(function t(){var l,u,c,h,n,i,r,s,o,a,d,p,f,g,m,v,S,y,b,w,x,E,P,C,T,D,A,I,R,_,k,L,M,O,V,N,B,j;return regeneratorRuntime.wrap(function(t){for(;;)switch(t.prev=t.next){case 0:n=gt(),(i=function(t,e,n){e=e||W;var i=l,r=ht(K,t,$),s=r.leadingMargin,o=r.trailingMargin,a=r.widthOffset;return null!=n&&i.spans.push(n),l={charIdx:e,chars:[],spans:[],isBiDi:tt,isFirst:t,isRtl:J,isLast:!1,blockStyle:K,blockIdx:F,domStyle:q,marginLeft:J?o:s,marginRight:J?s:o,width:H-a},h=c=0,u=-1,i})(!0),r=0;case 3:if(!(r<X)){t.next=58;break}s=Q[r],o=s.text,a=o.length,(d=st.extend({},G,s.style)).fontSize=Math.max(1,d.fontSize*it(Z)),p={direction:dt[(e=d).flowDirection],fill:null==e.linkId?e.foregroundColor:e.linkColor,fontFamily:at(e.fontFamily),fontSize:ot.ptify(ut(e)),fontStyle:e.fontIsItalic?"italic":"normal",fontWeight:e.fontIsBold?"bold":"normal",textTransform:"upper"===e.displayCase?"uppercase":"none"},v=0;case 8:if(!(v<a)){t.next=54;break}if(S=o[v],y=pt(S),w=b=!1,x=S,E=0<v?o[v-1]:null,P=v<a-1?o[v+1]:null,g=pt(E)?g:E,W-et>nt.end&&(nt=U()),T=lt({flowDirection:nt.flowDirection}),st.includes(["\r","\n"],S)?(w="\r"===S||"\r"!==g&&"\n"===S&&v<a-1,x=S=" ",b=y=!0):y&&(u=l.chars.length),m=st.extend({},K.domStyle,p),D=ct({char:x,lineWidth:c,letterSpacing:h,isCursive:nt.isCursive,domStyle:m,lastChar:E,nextChar:P},z),C=D.dx,c=D.lineWidth,f=D.width,y||0!==f||!(0<l.chars.length)){t.next=23;break}st.last(l.chars).content+=S,t.next=44;break;case 23:if(!Y||y){t.next=43;break}case 24:if(!(0<l.chars.length&&c>l.width&&(c=ft({line:l,lineWidth:c,letterSpacing:h,style:m,nextChar:{content:x,width:D.width}},n))>l.width)){t.next=43;break}if(gt(n),-1!==u)return A=u+1,I=l.chars.splice(A),R=I.length,null==(_=new rt(I).map(function(t){return t.idx}).compact().first())&&(_=W),t.next=31,i(!1,_,d);t.next=39;break;case 31:for(l.chars.push.apply(l.chars,I),k=0;k<R;k++)L=I[k],M=L.spanStyle,O=L.domStyle,V=L.content,N=0<k?I[k-1].content:null,B=k<R-1?I[k+1].content:null,j=ct({char:V,lineWidth:c,letterSpacing:h,isCursive:nt.isCursive,domStyle:st.extend({},q,O),lastChar:N,nextChar:B},z),c=j.lineWidth,h=M.spacing,L.dx=j.dx;D=ct({char:x,lineWidth:c,letterSpacing:h,isCursive:nt.isCursive,domStyle:st.extend({},q,p),lastChar:E,nextChar:P},z),C=D.dx,c=D.lineWidth,f=D.width,t.next=41;break;case 39:return t.next=41,i(!1,W,d);case 41:t.next=24;break;case 43:l.chars.push({content:S,dx:C,idx:W,isNewLine:b,isRtl:"rightToLeft"===nt.flowDirection,isCursive:nt.cursive,spanStyle:d,domStyle:p,runDomStyle:T,width:f});case 44:if(v===a-1&&ft({line:l,lineWidth:c,letterSpacing:h,style:m},n),W++,h=d.spacing,w)return gt(n),t.next=51,i(!0,W,d);t.next=51;break;case 51:v++,t.next=8;break;case 54:l.spans.push(d);case 55:r++,t.next=3;break;case 58:return l.isLast=!0,t.next=61,l;case 61:case"end":return t.stop()}var e},t,this)})).filter(function(t){return 0<t.spans.length}).map(function(t){var e,n,i,r=h(t.spans[0],Z),s=r.ascent,o=r.descent,a=r.leading,l=r.underlinePosition,u=r.underlineThickness;return t.spans.forEach(function(t){var e=h(t,Z);s=Math.max(s,e.ascent),o=Math.max(o,e.descent),a=Math.max(a,e.leading),l=Math.min(l,e.underlinePosition),u=Math.max(u,e.underlineThickness)}),n=d(K,e=s+o,Z),i=0===e?1:n/e,st.extend(t,{ascent:s,descent:o,leading:a,underlinePosition:l,underlineThickness:u,y:c+Math.floor(s*i)}),c+=(s+o+a)*i,t}).toArray(),{y:c+=s,lines:e,isBlockRtl:J}}function m(t,e){return[(i=t,C[(r=e).listType](i,r)),["none","bullet"].includes((n=e).listType)?"":T[n.listTypeFormat]].join("");var n,i,r}function j(t,e,n,i,r,s,o){if(M(t))return null;if(!L(e))return s.length=e.listLevel,null;var a,l,u,c,h,d,p=t.spans,f=n.listStyle,g=n.baseSpanStyle,m=e.listLevel,v=s[m]||0,S=st.extend({},f,e.listStyle),y="rightToLeft"===e.flowDirection;return v=0===v?Math.max(1,S.start):v+1,(l=st.extend({},g,p[0].style)).fontSize=Math.max(1,l.fontSize*it(r)),d=l,u={fill:(h=S).color||d.foregroundColor,fontFamily:at("bullet"===h.listType?h.bulletFont:d.fontFamily),fontSize:ot.ptify(d.fontSize*ot.pctToDec(h.size)),fontStyle:"normal",fontWeight:"normal",textTransform:"none"},c=lt({flowDirection:e.flowDirection}),a=D(v,S,i?st.extend({},i,u):null,l,c,y,o),s[m]=v,s.length=m+1,{listLevel:m,listNum:v,bulletChars:a.chars,bulletWidth:a.width}}var a,g,dt={leftToRight:"ltr",rightToLeft:"rtl"},U={leftToRight:"lr-tb",rightToLeft:"rl-tb"},n="["+["0020","00a0","1680","180e","2000","2001","2002","2003","2004","2005","2006","2007","2008","2009","200a","200b","202f","205f","3000","feff"].map(function(t){return["\\u",t].join("")}).join("|")+"]",r=new RegExp(n),pt=r.test.bind(r),l={},v={},y=function(t){return t*(16/12)},b=st.flow(y,ot.multiply(.5)),w=st.constant([[1e3,"M"],[900,"CM"],[500,"D"],[400,"CD"],[100,"C"],[90,"XC"],[50,"L"],[40,"XL"],[10,"X"],[9,"IX"],[5,"V"],[4,"IV"],[1,"I"]]),x=st.memoize(function(){return w().map(function(t){return[t[0],t[1].toLowerCase()]})}),E=st.curry(function(t,e){var i=[],r=e;return t().forEach(function(t){for(var e=t[0],n=t[1];r%e<r;)i.push(n),r-=e}),i.join("")}),P=st.curry(function(t,e){var n=e-1;return st.repeat(String.fromCharCode(n%26+t.charCodeAt(0)),Math.floor(n/26)+1)}),C={none:st.constant(""),bullet:function(t,e){return String.fromCharCode(e.bulletChar)},listNumberedAsArabic:st.identity,listNumberAsUCRoman:E(w),listNumberAsLCRoman:E(x),listNumberAsUCLetter:P("A"),listNumberAsLCLetter:P("a")},T={plain:"",parentheses:")",minus:" -",period:"."},D=function(t,e,n,i,r,s,o){var a,l,u,c,h=m(t,e),d=[],p=0,f=0;s&&(h=h.split("").reverse().join(""));for(var g=0;g<h.length;g++)a=h[g],n&&(u=(l=ct({char:a,lineWidth:f,domStyle:n},o)).dx,f=l.lineWidth,c=l.width),d.push({content:a,dx:u,isBulletChar:!0,isRtl:s,spanStyle:st.extend({},i,{fontIsStrikeout:!1,fontIsUnderline:!1}),domStyle:n,runDomStyle:r,width:c}),p+=c+u;return{chars:d,width:p}},ft=function(t,e){var n=t.line,i=t.lineWidth,r=t.letterSpacing,s=t.style,o=t.nextChar,a=e.charIdx,l=e.width,u=n.chars.slice(a),c=u.length,h=null!=o,d=void 0,p=void 0;return 0!==r?(Object.assign(e,{charIdx:n.chars.length,width:i}),i):(h&&(u.push(o),c++),f("​"+u.map(function(t){return t.content}).join("").replace("  "," ​")+"​",s),l+=g.getSubStringLength(1,u.length),g.getNumberOfChars()<c+1||(d=g.getEndPositionOfChar(0).x,st.range(1,c+1).forEach(function(t,e){p=g.getEndPositionOfChar(t).x,u[e].width=p-d,d=p}),Object.assign(e,{charIdx:a+c-(h?1:0),width:l-(h?st.last(u).width:0)})),l)},gt=function(t){return Object.assign(t||{},{charIdx:0,width:0})},A=function(t,e){var n=t.runs.reduce(function(t,e){return t+e.spans.reduce(function(t,e,n){return t+I(e,0===n)},0)},0);return t.charX=n+e,t},I=function(t){return 0===st.last(t.dx)?(g.setAttribute("style",""),g.setAttribute("text-rendering","geometricPrecision"),st.extend(g.style,t.domStyle,{fontFeatureSettings:'"liga" 1'}),g.textContent="​"+t.content.join("")+"​",st.first(t.dx)+g.getComputedTextLength()):st.first(t.dx)+(st.last(t.xs)+st.last(t.widths)+st.last(t.dx))-st.first(t.xs)};e.browser.isIE?A=function(t){return t}:(ft=function(t){return t.lineWidth},gt=function(){});function tt(t){var e=t.lines,n=t.curr,i=t.next,r=t.x,s=st.omit(t,["lines","curr","next","x"]),o=st.last(e),a=n!==i,l=null!=o&&!st.isEqual(k(o),k(s));null!=o&&(a&&!i||l)&&null==o.x2&&(o.x2=r),(a||l)&&i&&e.push(st.extend({x1:r},s))}function F(t){var z=t.ascent,e=t.blockIdx,Y=t.descent,n=t.isBiDi,i=t.isLast,q=t.isRtl,r=t.marginLeft,s=t.domStyle,Q=t.underlinePosition,X=t.underlineThickness,o=t.width,K=t.y,a=t.blockStyle.flowDirection,l=t.blockStyle.justification,u=t.charIdx,c=Math.abs(R[l]-("leftToRight"===a?0:1)),h=t.chars,d=h.reduce(function(t,e,n){var i=e.content,r=t.currTrailingSpaceIdx;return pt(i)?0!==n&&pt(h[n-1].content)||(r=n):r=n+1,{charX:t.charX+e.dx+e.width,trailingSpaceIdx:r}},{charX:0,trailingSpaceIdx:-1}),p=d.charX,Z=d.trailingSpaceIdx,f=null!=Z?st(h).slice(Z).reduce(function(t,e){return t+e.dx+e.width},0):0,g=o-p+f,m=g*c-(q?f:0),v=st(h).slice(0,Z).reduce(function(t,e){return t+(pt(e.content)?1:0)},0),$="justify"!==l||n||i?0:g/v,S=[],y=[],b=A(new rt(h).flatMap(regeneratorRuntime.mark(function t(e,n){return regeneratorRuntime.wrap(function(t){for(;;)switch(t.prev=t.next){case 0:if(!q){t.next=4;break}S.unshift(e),t.next=6;break;case 4:return t.next=6,e;case 6:if(n===h.length-1)return t.delegateYield(S,"t0",8);t.next=8;break;case 8:case"end":return t.stop()}},t,this)})).flatMap(regeneratorRuntime.mark(function t(e,n){return regeneratorRuntime.wrap(function(t){for(;;)switch(t.prev=t.next){case 0:if(e.isRtl===q){t.next=4;break}y.unshift(e),t.next=9;break;case 4:if(0<y.length)return t.delegateYield(y,"t0",6);t.next=7;break;case 6:y=[];case 7:return t.next=9,e;case 9:if(n===h.length-1&&0<y.length)return t.delegateYield(y,"t1",11);t.next=11;break;case 11:case"end":return t.stop()}},t,this)})).reduce(function(t,e,n){var i,r=e.content,s=e.dx,o=e.idx,a=e.isBulletChar,l=e.isRtl,u=e.isNewLine,c=e.runDomStyle,h=e.spanStyle,d=h.backgroundColor,p=h.elevation,f=h.fontIsUnderline,g=J.hasFlag(J.constants.TEXT_STYLE_HYPERLINKS)&&!f&&null!=h.linkId,m=h.fontIsStrikeout,v=h.shadow,S=h.underlineThickness,y=h.xHeight,b=h.linkId,w=h.linkId+"-"+n,x=e.domStyle,E=x.fill,P=x.fill,C=e.width,T=ut(h),D=!a&&!u,A=null!=d&&""!==d&&D,I=(!!f||g)&&D,R=!!m&&D,_=null!=v,k=Z<=n,L=t.charX,M=t.hasBackground,O=t.hasShadow,V=t.linkId,N=t.letterSpacing,B=t.isStrikeThrough,j=t.isUnderlined,U=t.elevation,F=(q?st.first:st.last)(t.runs),G=(l?st.first:st.last)(st.get(F,"spans")),H=q?"unshift":"push",W=l?"unshift":"push";return _&&(t.anyShadows=!0),null!=F&&st.isEqual(c,F.domStyle)||(F={isRtl:l,domStyle:c,spans:[]},t.runs[H](F),G=void 0),null!=G&&U===p&&N===h.spacing&&O===_&&e.idx!==Z&&V===b&&st.isEqual(x,G.domStyle)||(G={charIdx:o,content:[],dx:[],hasShadow:_,idxs:[],isNewLine:[],isTrailingSpace:k,domStyle:x,widths:[],xs:[],y:et(p,K,T,z),linkId:b,linkRef:w},F.spans[W](G)),pt(r)&&0!=$&&(s+=$,e=st.extend({},e,{dx:s})),G.content[W](r),G.dx[W](s),G.idxs[W](o),G.isNewLine[W](u),G.widths[W](C),G.xs[W](L),G.charIdx=Math.min(G.charIdx,o),i=G.y,tt({lines:t.strikethroughs,curr:B,next:R,x:L+s,y:i-y/2,stroke:E,strokeWidth:S}),tt({lines:t.underlines,curr:j,next:I,x:L+s,y:i-Q,stroke:P,linkId:b,linkRef:w,hiddenLinkUnderline:g,strokeWidth:X}),tt({lines:t.backgrounds,curr:M,next:A,x:L+s,y:K-z,height:z+Y,fill:d}),tt({lines:t.linkBackgrounds,curr:null!=V,next:null!=b,x:L+s,y:K-z,height:z+Y,linkId:b}),st.extend({},t,{charX:L+e.dx+e.width,hasBackground:A,hasShadow:_,letterSpacing:h.spacing,isStrikeThrough:R,isUnderlined:I,elevation:p,linkId:b})},{linkBackgrounds:[],backgrounds:[],charX:r,hasBackground:!1,hasShadow:!1,isStrikeThrough:!1,isUnderlined:!1,anyShadows:!1,trailingSpaceIdx:-1,runs:[],strikethroughs:[],underlines:[]}),r),w=b.linkBackgrounds,x=b.backgrounds,E=b.runs,P=b.strikethroughs,C=b.underlines,T=b.anyShadows,D=b.charX;return{anyShadows:T,ascent:z,linkBackgrounds:w,backgrounds:x,blockIdx:e,charIdx:u,descent:Y,isBiDi:n,isRtl:q,lineWidth:D,lineXOff:m,runs:E,strikethroughs:P,domStyle:s,trailingSpaceIdx:Z,underlines:C,x:m+r+(D-r)/2,y:K}}function G(t,e){return{maxLineWidth:Math.max(t.maxLineWidth,e.lineWidth),minLineXOff:Math.min(t.minLineXOff,e.lineXOff),lines:t.lines.concat([e])}}function H(t){var e,n,i,r,s,o,a,l,u,c,h,I=t.estimate,d=t.final,R=0,_=0,k=t.blocks,p=t.lastShrinkStep,L=t.defaultBlockStyle,M=L.baseSpanStyle,f=t.direction,O=t.textFontSizeShrink||0,g=t.scaleAttempt||0,V=Math.abs(t.width),m=Math.abs(t.height),N=[];if("horizontal"!==f){var v=V;V=m,m=v}if(0===k.length)return{textLines:[],maxLineWidth:0,textMtx:new S};if(s=new rt(k).flatMap(regeneratorRuntime.mark(function t(y,b){var w,x,E,P,C,T,D,A;return regeneratorRuntime.wrap(function(t){for(;;)switch(t.prev=t.next){case 0:if(w=y.spans,x=y.runs,E=st.extend({},L,y.style),P={direction:dt[(S=E).flowDirection],textAnchor:"middle",writingMode:U[S.flowDirection]},C=j(y,E,L,P,O,N,I),T=null!=C?C.bulletWidth:0,A=B({blockStyle:E,blockIdx:b,baseSpanStyle:M,estimate:I,fontSizeShrink:O,idx:_,isList:null!=C,runs:x,domStyle:P,spans:w,width:V,wrapText:!0,y:R,bulletWidth:T,isFirst:0===b,isLast:b===k.length-1}),R=A.y,_=A.idx,D=A.lines,null!=C)return t.delegateYield((e={bulletChars:C.bulletChars,bulletWidth:T,lines:D,rtl:A.isBlockRtl},v=m=d=u=l=a=o=s=r=i=n=void 0,c=e.bulletChars,h=e.bulletWidth,d=e.lines||[],p=d[0],f=ot.getPath(p,"chars.length",0),g=0<f&&p.isRtl!==p.chars[0].isRtl,m=g?st.last:st.first,v=g?st.initial:st.tail,0<f&&(n=p.blockStyle,o=(s=ht(n,!0,!0)).firstLineMargin-s.leadingMargin-h,i=m(p.chars),i=Object.assign({},i,{dx:Math.max(i.dx,i.dx+o)}),r=v(p.chars),d=[st.extend({},p,{width:p.width+o+(e.rtl?h:0),chars:(a=c,l=i,u=r,g?a.concat(u).concat(l):a.concat(l).concat(u))})].concat(d.slice(1))),d),"t0",7);t.next=9;break;case 7:t.next=10;break;case 9:return t.delegateYield(D,"t1",10);case 10:case"end":return t.stop()}var e,n,i,r,s,o,a,l,u,c,h,d,p,f,g,m,v,S},t,this)})).map(F).reduce(G,{maxLineWidth:0,minLineXOff:1/0,lines:[]}),g<=30){if((l=Math.floor(R)>m)||0<g&&1<p)return o=0===g?16:l?p:p/2,a=l?O+o:O-p+o,H(st.extend({},t,{textFontSizeShrink:a,estimate:!d,final:d,shrinking:!0,scaleAttempt:g+1,lastShrinkStep:o}));if(I)return H(st.extend({},t,{estimate:!1,final:!0,scaleAttempt:0}))}return e=s.maxLineWidth,n=s.minLineXOff,i=s.lines,u=m,c=R,h=W[t.valign],r=(new S).translate(0,u*h).translate(0,-c*h),{textLines:i,textHeight:R,minTextLineXOff:n,maxTextLineWidth:e,textMtx:r}}var R={left:0,right:1,center:.5,justify:0,leading:0,trailing:1},_={normal:st.identity,subscript:function(t,e){return t+e/2},superscript:function(t,e,n){return t-n+e}},et=st.restParam(function(t,e){return _[t].apply(null,e)}),k=st.ary(st.partialRight(st.pick,["fill","stroke","y"]),1),W={top:0,center:.5,bottom:1},L=function(t){var e=t.listStyle;return"none"!==(void 0===e?{listType:"none"}:e).listType},M=function(t){var e=t.spans;return 0===e.length||1===e.length&&"\n"===e[0].text};return{parseVectorText:function(t,e){var n=t.width(),i=t.height(),r=t.valign();return null==a&&(a=o.createElement("svg"),g=o.createElement("text"),st.extend(a.style,{left:0,position:"fixed",top:0,visibility:"hidden"}),g.setAttribute("space","preserve"),g.setAttribute("text-rendering","geometricPrecision"),a.appendChild(g),s.addToLib(a)),H({estimate:!1,final:!1,shrinking:!1,blocks:e.blocks,direction:e.direction,defaultBlockStyle:e.defaultBlockStyle,width:n,height:i,valign:r})},getLineHeight:d,adjustMargin:b,getListInfo:j}}.call(e,O,e,t))||(t.exports=n)},function(t,e,a){"use strict";var n;void 0===(n=function(t){var e=a(8),n=a(0),i=a(2),r=a(17),s=r.accBase,o=r.accTextControl;return n.createClass({displayName:"AccButton",mixins:[i,e,s].concat(function(t){if(Array.isArray(t)){for(var e=0,n=Array(t.length);e<t.length;e++)n[e]=t[e];return n}return Array.from(t)}(DS.flagManager.accTextEnabled?[o]:[])),tabIndex:0,onClick:function(t){if(0===t.screenX&&0===t.screenY){var e=this.objView.state,n=e.RawXPos,i=e.rotateXPos,r=e.RawYPos,s=e.rotateYPos;this.objModel.getSlide().currView.mouseX=n+i,this.objModel.getSlide().currView.mouseY=r+s}this.triggerDefaultAction()}})}.call(e,a,e,t))||(t.exports=n)},function(t,e,A){"use strict";var n;void 0===(n=function(t){function i(){return h.getCurrentWindow().isWaitingForSlideLoad()}var r,e,s=A(27),n=A(9),o=A(15),a=A(121),l=DS._,u=DS.Backbone,c=DS.playerGlobals,h=DS.windowManager,d=DS.constants,p=DS.events,f=DS.detection,g=DS.pubSub,m=DS.mixer,v=DS.utils,S=DS.resumer,y=DS.errorManager,b=DS.shortEventable,w=DS.resolver,x=DS.webObjectHelper,E=DS.slidesController,P=DS.flagManager,C=y.throwError("actionator"),T=l.debounce(function(){return g.trigger(p.request.NEXT_SLIDE)},300,!0),D={mixins:[o,b,u.Events],shortEvents:{self:((e={})[n.SAVE_RESUME_DATA]="saveResume",e[n.NOTIFY_PREVIEW]="notifyPreview",e[n.ENABLE_FRAME_CONTROL]="enableFrameControl",e[n.SET_FRAME_LAYOUT_TYPE]="setFrameLayout",e[n.SET_WINDOW_CONTROL_LAYOUT]="setWindowControlLayout",e[n.SET_FRAME_LAYOUT]="setFrameLayoutFromLayout",e[n.SET_WINDOW_CONTROL_VISIBLE]="changeWindowControl",e[n.ENABLE_WINDOW_CONTROL]="changeWindowControl",e[n.GOTOPLAY]="changeSlide",e[n.TRIGGER_NEXT_SLIDE]="advanceSlide",e[n.TRIGGER_PREV_SLIDE]="triggerPrevSlideClicked",e[n.TRIGGER_SUBMITALL_SLIDE]="onSubmitAll",e[n.TRIGGER_SUBMIT_SLIDE]="onSubmitSlide",e[n.TRIGGER_SLIDE_FINISH]="onSlideFinish",e[n.HISTORY_PREV]="goBack",e[n.HISTORY_PREV_GROUP]="goBackHistoryGroup",e[n.CLOSE_WINDOW]="closeWindow",e[n.CLOSE_PLAYER]="closePlayer",e[n.OPEN_VIDEO]="openVideo",e[n.OPEN_URL]="openUrl",e[n.RESUME_PLAYER]="applyPlayerResumeData",e[n.PLAYNEXTDRAWSLIDE]="advanceSlideDrawSlide",e[n.GET_MOUSE_POSITION]="getMousePosition",e[n.ZOOMPAN]="zoomPan",e[n.CLOSEWNDGOTOSLIDE]="closeWndGotoSlide",e[n.NEXTVIEWEDSLIDE]="nextViewedSlide",e[n.EXE_JAVASCRIPT]="exeJavaScript",e[n.EMAILTO]="mailTo",e[n.RESET_PLAYER]="resetPlayer",e[n.RESET_SLIDE]="resetSlide",e[n.PRINTRESULTS]="printQuizResults",e[n.NOTIFYLINKSELECTED]="notifyLinkSelected",e[n.CANCEL_EVENT]="cancelEvent",e[n.TRIGGER_HOST_EVENT]="triggerHostEvent",e[n.SET_COURSE_STATUS]="setCourseStatus",e)},onSubmitAll:function(){h.getCurrentWindowSlide().executePlayerEvent("onsubmitallslide")},onSubmitSlide:function(){h.getCurrentWindowSlide().executePlayerEvent("onsubmitslide")},onSlideFinish:function(){h.getCurrentWindowSlide().executePlayerEvent("onfinishslide")},resetSlide:function(){h.getCurrentWindowSlide().reset()},saveResume:function(t,e){var n=w.getRef(t.slideref||t.slideRefs);w.resolvePath(n,e.context).prepareResumeData({retainState:!0})},notifyPreview:function(t){g.trigger(p.preview.NOTIFY,t.message,t.data)},mailTo:function(t){var e,n="mailto:"+t.address;r.isPreview()?g.trigger(p.preview.NOTIFY,"PREVIEW_EMAILTO"):f.device.isMobile?window.top.location.assign("mailto:"+t.address):((e=document.createElement("iframe")).src=n,l.extend(e.style,{height:"1px",width:"1px",border:"0"}),s.addToLib(e),setTimeout(function(){s.removeElFromParent(e),e=null},200))},execUserJs:window.ExecuteScript,exeJavaScript:function(t){if(r.isPreview())g.trigger(p.preview.NOTIFY,"PREVIEW_EXE_JAVASCRIPT");else try{this.execUserJs(t.id)}catch(t){C("exeJavaScript",t.message||"Unknown custom script error")}},openVideo:function(t,e){t.windowsize="custom",g.trigger(p.window.OPEN_EXTERNAL,t,e)},getMousePosition:function(t,e){v.applyMethod("triggerAction",e.context,t,e)},zoomPan:function(t,e){v.applyMethod("triggerAction",e.context,t,e)},closeWndGotoSlide:function(t){var e=t.objRef.value;g.trigger(p.window.CLOSING,t.closewindowid),g.trigger(p.request.NEXT_SLIDE,e)},nextViewedSlide:function(t,e){var n=w.resolvePath(w.getRef(t.quizRef),e.context);v.applyMethod("triggerAction",n,t,e)},openUrl:function(t,e){g.trigger(p.window.OPEN_EXTERNAL,t,e)},initialize:function(t){r=t},setWindowControlLayout:function(t,e){var n=e.context.prop("WindowId")||h.getCurrentWindowId();g.trigger(p.controlLayout.CHANGED,t.name,n)},setFrameLayout:function(t){g.trigger(p.controlLayout.CHANGED,t.name,d.refs.FRAME)},setFrameLayoutFromLayout:function(t){g.trigger(p.controlLayout.CHANGED,t.name,d.refs.FRAME)},changeControls:function(t,e,n){var i=[(-1===e.name.indexOf("swipe")?"navcontrols":"swipe")+":changed",e];t&&i.push(n),g.trigger.apply(g,i)},changeSlide:function(t,e){if(!i()){var n=v.getPath(e,"actionTarget.absoluteId");null==n&&r.isPreview()?g.trigger(p.preview.NOTIFY,"PREVIEW_SLIDE_MISSING"):g.trigger(p.request.NEXT_SLIDE,n,t.window)}},triggerPrevSlideClicked:function(){h.getCurrentWindowSlide().executePlayerEvent("onprevslide")},goBack:function(){i()||g.trigger(p.request.PREV_SLIDE)},goBackHistoryGroup:function(){i()||g.trigger(p.request.PREV_HISTORY_GROUP)},advanceSlide:function(){i()||T()},advanceSlideDrawSlide:function(){i()||g.trigger(p.request.NEXT_DRAW_SLIDE)},closeWindow:function(t){g.trigger(p.window.CLOSING,t.id)},closePlayer:function(){g.trigger(p.player.CLOSING)},applyPlayerResumeData:function(t){g.trigger(p.loader.UNMUTE),S.applyResumeData(t.resume)},resetPlayer:function(t,e){g.trigger(p.player.RESET);var n=h.getCurrentWindowSlide(),i=E.getSlide(t.startslideid,n);null!=n&&n.absoluteId===i.absoluteId?(S.clearResumeData(),n.reset()):(null!=v.getPath(n,"currView.killSlide")&&n.currView.killSlide(),S.clearResumeData(),this.changeSlide(t,e))},printQuizResults:function(t,e){a.printQuizResults(t,e)},notifyLinkSelected:function(t){g.trigger(p.actionlink.VIEWED,t.id)},cancelEvent:function(t,e){e.cancel=!0},triggerHostEvent:function(t){x.triggerHostEvent(t.eventName)},setCourseStatus:function(t){if(P.hasFlag(P.constants.MULTIPLE_QUIZ_TRACKING))c.presentation.scorings().manuallySetActionStatus(t.status);else{var e=c.presentation.scoring();"action"===e.type()&&(e.prop("Status",e.get(t.status?"passStatus":"failStatus")),g.trigger(p.course.MANUALLY_COMPLETED,t.status,e))}}};return l.extend(D,{changeWindowControl:l.partial(D.changeControls,!0),enableFrameControl:l.partial(D.changeControls,!1)}),m.mix(D),m.initMixinsOf(D),D}.call(e,A,e,t))||(t.exports=n)},function(t,e,i){"use strict";var n;void 0===(n=function(t){function h(t){return{strQuizId:t.id,strQuizName:t.get("lmstext"),nScore:t.prop("Score"),nPassingScore:t.prop("PassPercent"),nPtScore:t.prop("PercentScore"),dtmFinished:t.timeComplete,strStatus:t.prop("Status"),arrQuestions:t.flatInteractions.map(function(t,e){return{nQuestionNumber:e+1,strDescription:t.get("lmstext"),strCorrectResponse:n.correctResponseToString(t),strUserResponse:n.actualResponseToString(t),strStatus:t.prop("Status"),nPoints:t.prop("Score"),strLMSId:t.get("lmsId"),strType:t.get("type")}})}}var d,n=i(297),p=(DS._,DS.utils),f=DS.events,g=DS.pubSub,m=DS.constants,v=DS.resolver,S=DS.globalEventHelper.addWindowListener,y={qm:m.QUIZ_MAKER_URL,ap:m.PRESENTER_URL};return{printQuizResults:function(t,e){var n,i,r,s,o,a=[];if(!d.isPreview()){var l={type:t.quizidtype,value:t.quizid},u=v.resolvePath(v.getRef(l,e.context,e)),c=null==t.usernamevar||""===t.usernamevar?null:v.resolvePath(t.usernamevar);return n={strName:(null==c?null:c.value())||"",arrQuizzes:[u.id],strMainQuizId:u.id,bShowUserScore:t.showuserscore,bShowPassingScore:t.showpassingscore,bShowShowPassFail:t.showpassfail,bShowQuizReview:t.showquizreview,bSurvey:u.get("issurvey")},(i={})[u.id]=h(u),0<u.quizzes.length&&(u.quizzes.forEach(function(t){a.push(t.id),i[t.id]=h(t)}),n.arrQuizzes=a),r={dtmFinished:JSON.stringify(u.timeComplete||new Date)},s={g_oContentResults:r,g_oPrintOptions:n,g_listQuizzes:i},null!=(o=window.open(p.getPath(y,m.player.OUTPUT_TYPE,m.STORY_CONTENT_URL)+"report.html","_blank")).postMessage&&S("message",function(t){"getQuizData"===t.data&&o.postMessage(JSON.stringify(s),"*")},!1),s}g.trigger(f.preview.NOTIFY,"PREVIEW_PRINT_RESULTS")},initialize:function(t){d=t}}}.call(e,i,e,t))||(t.exports=n)},function(t,e,n){"use strict";var i;void 0===(i=function(t){n(5),n(6);function e(t){var e,n,i,r,s,o,a,l,u,c;this.base=d,this.base(t),null!=t&&(e=this.attribute("x").toPixels("x"),n=this.attribute("y").toPixels("y"),i=this.attribute("width").toPixels("x"),r=this.attribute("height").toPixels("y"),s=e+i,o=n+r,a=this.attribute("rx").toPixels("x"),l=this.attribute("ry").toPixels("y"),u=this.attribute("rx").hasValue(),c=this.attribute("ry").hasValue(),u&&!c?l=a:!u&&c&&(a=l),a=Math.min(a,i/2),l=Math.min(l,r/2),this.bb=new h,0<a||0<l?(this.bb.addQuadraticCurve(s-a,n,s,n,s,n+l),this.bb.addQuadraticCurve(s,o-l,s,o,s-a,o),this.bb.addQuadraticCurve(e+a,o,e,o,e,o-l),this.bb.addQuadraticCurve(e,n+l,e,n,e+a,n)):(this.bb.addPoint(e,n),this.bb.addPoint(s,n),this.bb.addPoint(s,o),this.bb.addPoint(e,o))),this.path=function(t){null!=t&&(t.beginPath(),t.moveTo(e+a,n),t.lineTo(s-a,n),t.quadraticCurveTo(s,n,s,n+l),t.lineTo(s,o-l),t.quadraticCurveTo(s,o,s-a,o),t.lineTo(e+a,o),t.quadraticCurveTo(e,o,e,o-l),t.lineTo(e,n+l),t.quadraticCurveTo(e,n,e+a,n),t.closePath())}}var h=n(16),d=n(32);return e.prototype=new d,e}.call(e,n,e,t))||(t.exports=i)},function(t,e,n){"use strict";var i;void 0===(i=function(t){n(5);function e(t){if(this.base=s,this.base(t),null!=t){this.points=i.CreatePath(this.attribute("points").value);var e,n=this.points.length;for(this.bb=new r,e=0;e<n;e++)this.bb.addPoint(this.points[e].x,this.points[e].y)}this.path=function(t){if(null!=t){t.beginPath(),t.moveTo(this.points[0].x,this.points[0].y);for(var e=1;e<this.points.length;e++)t.lineTo(this.points[e].x,this.points[e].y)}}}var i=n(6),r=n(16),s=n(32);return e.prototype=new s,e}.call(e,n,e,t))||(t.exports=i)},function(t,e,i){"use strict";var n;void 0===(n=function(t){function e(t){this.base=n,this.base(t),this.baseClearContext=this.clearContext,this.clearContext=function(t){this.baseClearContext(t),l.viewPort.RemoveCurrent()},this.baseSetContext=this.setContext,this.setContext=function(t){t.strokeStyle="rgba(0,0,0,0)",t.lineCap="butt",t.lineJoin="miter",t.miterLimit=4,void 0!==t.font&&void 0!==window.getComputedStyle&&(t.font=window.getComputedStyle(t.canvas).getPropertyValue("font")),this.baseSetContext(t),this.attribute("x").hasValue()||(this.attribute("x",!0).value=0),this.attribute("y").hasValue()||(this.attribute("y",!0).value=0),t.translate(this.attribute("x").toPixels("x"),this.attribute("y").toPixels("y"));var e=l.viewPort.width(),n=l.viewPort.height();if(this.attribute("width").hasValue()||(this.attribute("width",!0).value="100%"),this.attribute("height").hasValue()||(this.attribute("height",!0).value="100%"),void 0===this.root){e=this.attribute("width").toPixels("x"),n=this.attribute("height").toPixels("y");var i=0,r=0;this.attribute("refX").hasValue()&&this.attribute("refY").hasValue()&&(i=-this.attribute("refX").toPixels("x"),r=-this.attribute("refY").toPixels("y")),"visible"!==this.attribute("overflow").valueOrDefault("hidden")&&(t.beginPath(),t.moveTo(i,r),t.lineTo(e,r),t.lineTo(e,n),t.lineTo(i,n),t.closePath(),t.clip())}if(l.viewPort.SetCurrent(e,n),this.attribute("viewBox").hasValue()){var s=u.ToNumberArray(this.attribute("viewBox").value),o=s[0],a=s[1];e=s[2]+(this.root?1:0),n=s[3]+(this.root?1:0),u.aspectRatio(t,this.attribute("preserveAspectRatio").value,l.viewPort.width(),e,l.viewPort.height(),n,o,a,this.attribute("refX").value,this.attribute("refY").value),l.viewPort.RemoveCurrent(),l.viewPort.SetCurrent(s[2],s[3])}}}var l=i(5),u=i(6),n=i(39);return e.prototype=new n,e}.call(e,i,e,t))||(t.exports=n)},function(t,e,a){"use strict";var n;void 0===(n=function(t){var e=a(8),n=a(0),i=a(2),r=a(17),s=r.accBase,o=r.accTextControl;return n.createClass({displayName:"AccCheckbox",mixins:[i,e,s].concat(function(t){if(Array.isArray(t)){for(var e=0,n=Array(t.length);e<t.length;e++)n[e]=t[e];return n}return Array.from(t)}(DS.flagManager.accTextEnabled?[o]:[])),tabIndex:0,getInitialState:function(){return this.getState()},getState:function(){return{checked:this.isCheckedState()}},onClick:function(){this.triggerDefaultAction()},getFocusTarget:function(){return this.refs.input}})}.call(e,a,e,t))||(t.exports=n)},function(t,e,o){"use strict";var n;void 0===(n=function(t){var e=o(18).parseBlocks,n=o(8),i=o(0),r=o(2),s=o(17).accBase;DS.utils.getPath;return i.createClass({displayName:"AccDropList",controlViewPath:["refs","innard","parentableDropList"],mixins:[r,n,s],tabIndex:0,getInitialState:function(){return this.getState(this.controlView.state)},getState:function(t){var e="block"===t.display,n=t.SelectedItemData,i=t.SelectedItemIndex;return{expanded:e,selectedData:n,selectedText:-1!==i?this.objModel.origItemsList[i].textdata.altText:this.getLabel()}},getChoices:function(){return this.objModel.itemslist.map(function(t){return{value:t.itemdata,textdata:t.textdata}})},parseText:function(t){return e(t.vartext,t.wordwrap,t.textshadow)},onChangeMobile:function(t){this.controlView.focusItem(t.target.selectedIndex-1)},onKeyDown:function(t){this.controlView.shadowDomKeyHandler(t)},onBlur:function(t){this.controlView.shadowDomBlur(t)},getFocusTarget:function(){return this.refs.input},onClickInput:function(){this.controlView.onShowList()},onClickOption:function(t){this.controlView.focusItem(t.target.getAttribute("data-index"))}})}.call(e,o,e,t))||(t.exports=n)},function(t,e,s){"use strict";var n;void 0===(n=function(t){var e=s(8),n=s(0),i=s(2),r=s(17).accBase;return n.createClass({displayName:"AccImage",controlViewPath:["refs","innard"],mixins:[i,e,r],tabIndex:-1,hasZoom:function(){return"none"!==(this.objModel.get("zoomtype")||"none")},hasRelease:function(){var t=this.objModel.events();if(null!=t)return t.some(function(t){return"onrelease"===t.kind})},getTabIndex:function(){return this.hasZoom()||this.hasRelease()?0:this.tabIndex},onClick:function(){this.hasZoom()&&this.controlView.toggleZoom(),this.hasRelease()&&this.triggerDefaultAction()},onBlur:function(){this.hasZoom()&&this.controlView.closeZoom()}})}.call(e,s,e,t))||(t.exports=n)},function(t,e,u){"use strict";var n,T=function(t,e){if(Array.isArray(t))return t;if(Symbol.iterator in Object(t))return function(t,e){var n=[],i=!0,r=!1,s=void 0;try{for(var o,a=t[Symbol.iterator]();!(i=(o=a.next()).done)&&(n.push(o.value),!e||n.length!==e);i=!0);}catch(t){r=!0,s=t}finally{try{!i&&a.return&&a.return()}finally{if(r)throw s}}return n}(t,e);throw new TypeError("Invalid attempt to destructure non-iterable instance")};void 0===(n=function(t){function E(t){return 270===t||90===t}var e=u(8),n=u(0),i=u(2),r=u(17).accBase,s=u(18).parseBlocks,o=DS,a=o._,P=o.utils.pxify,C=o.svgUtils,l=o.appState;return n.createClass(Object.assign({displayName:"AccText",controlViewPath:["refs","innard"],mixins:[i,e,r],tabIndex:-1,getFocusTarget:function(){return this.refs.focusTarget}},DS.flagManager.accTextEnabled?{componentWillMount:function(){l.on(DS.events.player.ACCESSIBLE_TEXT_CHANGED,this.onAccessibleTextChanged)},componentWillUnmount:function(){l.off(DS.events.player.ACCESSIBLE_TEXT_CHANGED,this.onAccessibleTextChanged)},beforeInitState:function(){this.tabIndex=this.objModel.isEventable&&this.objModel.hasEvent("onkeypress")?0:-1,this.semanticTextConfig=this.objModel.semanticTextConfig||{origConfig:{vartext:a.noop}},this.origTemplate=this.semanticTextConfig.origConfig.vartext()},getInitialState:function(){return{accessibleTextOn:l.accessibleTextOn()}},onAccessibleTextChanged:function(t){this.setState({accessibleTextOn:t})},getTextRotation:function(){return this.semanticTextConfig.rotation},getWidth:function(){var t=T(this.state.rect,4),e=t[0],n=t[1],i=t[2],r=t[3];return E(this.getTextRotation())?r-n:i-e},getHeight:function(){var t=T(this.state.rect,4),e=t[0],n=t[1],i=t[2],r=t[3];return E(this.getTextRotation())?i-e:r-n},onLinkClicked:function(t){this.objView.textEvent("onlinkrelease",t)},isLinkTabbable:function(){return!0},getInnerProps:function(){var e=this,t=[],n=T(this.state.rect,2),i=n[0],r=n[1],s=["rotateXPos","rotateYPos","rotation","xPos","yPos"].map(function(t){return e.objModel[t]()}),o=T(s,5),a=o[0],l=o[1],u=o[2],c=o[3],h=o[4];0!==u&&t.push(C.transformTranslate(P(c-i),P(h-r)),C.transformTranslate(P(a),P(l)),C.transformRotate(u+"deg"),C.transformTranslate(P(-a),P(-l)));var d=["xPos","yPos","width","height","valign"].map(function(t){return e.semanticTextConfig.origConfig[t]()}),p=T(d,5),f=p[0],g=p[1],m=p[2],v=p[3],S=p[4],y=this.getTextRotation(),b=E(y),w=this.origTemplate.direction;t.push(C.transformTranslate(P("rotated90"===w?this.getHeight()-f:f),P("rotated270"===w?this.getWidth()-g:g))),0!==y&&t.push(C.transformRotate(y+"deg"));var x="top"===S?"flex-start":"center"===S?"center":"flex-end";return{display:"flex",flexDirection:"column",transformOrigin:"0 0",width:b?v:m,height:b?m:v,transform:t.join(" "),justifyContent:x}},parseText:function(){var t=this.semanticTextConfig.origConfig;return null==t?{children:[]}:s(this.semanticTextConfig.varMethods.updateVarText(this.origTemplate),t.wordwrap()||l.accessibleTextOn(),t.textshadow())}}:{beforeInitState:function(){this.tabIndex=this.objModel.isEventable&&this.objModel.hasEvent("onkeypress")?0:-1}}))}.call(e,u,e,t))||(t.exports=n)},function(t,e,p){"use strict";var n,f=function(t,e){if(Array.isArray(t))return t;if(Symbol.iterator in Object(t))return function(t,e){var n=[],i=!0,r=!1,s=void 0;try{for(var o,a=t[Symbol.iterator]();!(i=(o=a.next()).done)&&(n.push(o.value),!e||n.length!==e);i=!0);}catch(t){r=!0,s=t}finally{try{!i&&a.return&&a.return()}finally{if(r)throw s}}return n}(t,e);throw new TypeError("Invalid attempt to destructure non-iterable instance")};void 0===(n=function(t){var e=p(8),n=p(0),i=p(2),r=p(17).accBase,s=DS,a=(s._,s.utils.pxify),o=s.dom,l=o.addClass,u=o.removeClass,c=s.globalEventHelper.addDocumentListener,h=s.pubSub,d=s.events;return n.createClass({displayName:"AccTextInput",controlViewPath:["refs","innard"],mixins:[i,e,r],tabIndex:0,componentWillMount:function(){h.on(d.layer.STACKING_CHANGED,this.onStackingChanged)},componentWillUnmount:function(){h.off(d.layer.STACKING_CHANGED,this.onStackingChanged)},onStackingChanged:function(){var t=this;window.requestAnimationFrame(function(){t.setState({enabled:!t.objModel.getSlide().slideLayers().hasModalLayerAbove(t.objModel.getLayer())})})},getInitialState:function(){return this.tabIndex=this.objModel.get("tabEnabled")?0:-1,{placeholder:this.objModel.get("placeholder"),inputValue:this.controlView.state.inputValue||""}},onInputChange:function(t){this.controlView.isValidEntry(t.target)&&(this.setState({inputValue:t.target.value}),this.controlView.onInputChange(t))},onBlur:function(t){this.controlView.onInputBlur(t),this.onTextSelectionChanged()},getState:function(){return{inputValue:this.controlView.state.inputValue}},isTextArea:function(){return this.controlView.isTextArea()},onKeyDown:function(t){this.controlView.onKeyDown(t)},onKeyUp:function(t){this.controlView.setPlayerProp("Text",t.target.value)},onTextMouseUp:function(t){0===t.button?this.objModel.executePlayerEvent("onrelease"):2===t.button&&this.objModel.executePlayerEvent("onrightrelease")},onDoubleClick:function(t){0===t.button&&this.objModel.executePlayerEvent("ondoubleclick")},getInputStyle:function(){var t=this.controlView.getInputStyle(!0,this.props.winScale),e=f(this.state.rect,4),n=e[0],i=e[1],r=e[2],s=e[3],o="PrintPromptSlide_Input"===this.id&&DS.detection.theme.isUnified;return Object.assign(t,{caretColor:t.color,transform:"scale("+1/this.props.winScale+") "+(t.transform||""),width:a((r-n)*this.props.winScale),height:a((s-i)*this.props.winScale),visibility:"visible"},o?{left:n+47}:{})},onBeginTextSelect:function(){var t=this;this.selecting=!0,this.removeSelectListener=c("mouseup",function(){t.selecting=!1,t.removeSelectListener()}),window.requestAnimationFrame(function(){t.onTextSelectionChanged()})},onTextSelectionChanged:function(){var t=this,e=this.getScrollInfo(),n=e.left,i=e.top;n===this.lastScrollLeft&&i===this.lastScrollTop||(this.controlView.scrollTo(n,i),this.lastScrollLeft=n,this.lastScrollTop=i),this.selecting&&window.requestAnimationFrame(function(){t.onTextSelectionChanged()})},getScrollInfo:function(){var t=this.refs.input;return{left:t.scrollLeft,top:t.scrollTop}},getFocusTarget:function(){return this.refs.input},onScroll:function(){var t=this.getScrollInfo(),e=t.left,n=t.top;this.controlView.scrollTo(e,n)},setClickable:function(t){this.clickable!=t&&((this.clickable=t)?l:u)(this.getFocusTarget(),"acc-clickable")}})}.call(e,p,e,t))||(t.exports=n)},function(t,e,r){"use strict";var n;void 0===(n=function(t){var e=r(8),n=r(0),i=r(2);return n.createClass({displayName:"AccRadioGroup",mixins:[i,e],tabIndex:-1})}.call(e,r,e,t))||(t.exports=n)},function(t,e,o){"use strict";var n;void 0===(n=function(t){var e=DS.detection,n=o(8),i=o(0),r=o(2),s=o(17).accBase;return i.createClass({displayName:"AccSlider",mixins:[r,n,s],tabIndex:0,componentDidMount:function(){e.os.isIOS&&(this.checkInterval=setInterval(this.checkRange,100))},componentWillUnmount:function(){clearInterval(this.checkInterval)},getSlideable:function(){var t=(_.isEmpty(this.objView.decorators)?this.objModel.parent.currView:this.objView).decorators,e=t.slideable,n=t.rotatable;return e||n},getInitialState:function(){var t=this.getSlideable().getRangeAttributes();return{min:t.min,max:t.max,step:t.step,currValue:t.value}},onChange:function(){this.skipRangeUpdate||this.getSlideable().onAccShadowRangeChange(parseFloat(this.el.value))},checkRange:function(){this.getSlideable().onAccShadowRangeChange(parseFloat(this.el.value))},viewChanged:function(t){this.skipRangeUpdate=!0,this.el.value=t,this.skipRangeUpdate=!1}})}.call(e,o,e,t))||(t.exports=n)},function(t,e,o){"use strict";var n;void 0===(n=function(t){var e=DS.focusManager,n=o(8),i=o(0),r=o(2),s=o(17).accBase,l=o(11);return i.createClass({displayName:"AccVideo",controlViewPath:["refs","innard"],mixins:[r,n,s],tabIndex:-1,getInitialState:function(){return this.videoControls=this.controlView.refs.controls,this.getState()},getState:function(){return{playLabel:null!=this.videoControls?this.videoControls.props.isPlaying?this.videoControls.state.i18nacc_pause:this.videoControls.state.i18nacc_play:null,seekLabel:"seek bar",duration:this.controlView.state.duration,elapsed:this.controlView.state.currentTime,playRect:this.getRectByRef("playPause"),seekRect:this.getRectByRef("progressBar")}},getRectByRef:function(t){if(null!=this.videoControls){var e=this.videoControls.refs[t].getBoundingClientRect(),n=e.top,i=e.left,r=e.bottom,s=e.right,o=l.globalPtToSlideObject(this.objView,i,n),a=l.globalPtToSlideObject(this.objView,s,r);return[o.x,o.y,a.x,a.y]}},onButtonClick:function(){this.triggerDefaultAction()},onPlayPauseClick:function(){this.videoControls.props.toggleVideoControls()},onSeekbarChange:function(){this.controlView.onAccShadowRangeChange(parseInt(this.refs.progressBar.value))},takeControlFocus:function(t){this.refs[t].focus(),e.setFocusRectOn(this.refs[t])}})}.call(e,o,e,t))||(t.exports=n)},function(t,e,o){"use strict";var n;void 0===(n=function(t){var e=o(8),n=o(0),i=o(2),r=o(17).accBase,s=DS.events;return n.createClass({displayName:"AccMarker",mixins:[i,e,r],tabIndex:0,expanded:!1,getInitialState:function(){return{expanded:!1}},componentDidMount:function(){this.listenTo(this.props.relatedObject,s.elso.TOGGLE_EXPANDED,this.onToggleExpanded)},componentWillUnmount:function(){this.stopListening()},onToggleExpanded:function(t){this.setState({expanded:t})},onClick:function(){this.triggerDefaultAction()}})}.call(e,o,e,t))||(t.exports=n)},function(t,e,o){"use strict";var n;void 0===(n=function(t){var e=o(8),n=o(0),i=o(2),r=o(17).accBase,s=DS.events;return n.createClass({displayName:"AccElso",mixins:[i,e,r],tabIndex:-1,expanded:!1,getInitialState:function(){return{expanded:!1}},componentDidMount:function(){this.listenTo(this.objModel,s.elso.TOGGLE_EXPANDED,this.onToggleExpanded)},componentWillUnmount:function(){this.stopListening()},onToggleExpanded:function(t){this.setState({expanded:t})}})}.call(e,o,e,t))||(t.exports=n)},function(t,e,r){"use strict";var n;void 0===(n=function(t){var e=r(8),n=r(0),i=r(2);return n.createClass({displayName:"AccSection",mixins:[i,e],tabIndex:-1,getAccType:function(t){var e=t.get("kind");return null!=t.get("markerType")?"marker":!["video","image"].includes(e)&&t.get("accType")||e}})}.call(e,r,e,t))||(t.exports=n)},function(t,e,s){"use strict";var n;void 0===(n=function(t){var e=s(8),n=s(0),i=s(2),r=s(17).accBase;return n.createClass({displayName:"AccScrollarea",mixins:[i,e,r],controlViewPath:["refs","innard"],tabIndex:0,getInitialState:function(){return{canScroll:!1}},onKeyDown:function(t){this.controlView.scrollOnKey(t)},getScrollPercentage:function(){var t=this.controlView.contentheight()-this.controlView.height(),e=0<t;return this.state.canScroll!==e&&this.setState({canScroll:e}),0<t&&void 0!==this.controlView.lastScrollTop?Math.round(this.controlView.lastScrollTop/t*100):0},getAriaLabel:function(){var t=this.objModel.background();return void 0!==t?t.vectorData.altText:""}})}.call(e,s,e,t))||(t.exports=n)},function(t,e,s){"use strict";var n;void 0===(n=function(t){function g(t){return t.join("")}function e(t){return t?x.isString(t)?t:t.map(r.buildTransformFromConfigFn).join(" "):""}function m(t){return x.isArray(t)?t.join(","):t}function v(t){return!1!==t.nodeType}function S(t,e){return"text"===t&&"tspan"===E.getPath(e,"children[0].nodeType")}var y=s(0),n=s(328),b=s(329),i=s(330),w=s(81),x=DS._,r=DS.svgUtils,E=DS.utils,P=DS.vendorOverrides,C={vectorText:n,variableText:b,richVariableText:i,accessibleText:w},T={"xlink:href":"xlinkHref"},D=("image rect ellipse path".split(" "),{transform:e,gradientTransform:e,patternTransform:e}),A=1,I=function(t,e){if(!v(t))return"";if(null==t.nodeType)return t;var n,i,r,s,o,a,l,u,c,h,d,p=C[t.nodeType]||t.nodeType,f=x.omit(t,"children","nodeType");return n=x.transform(f,function(t,e,n){-1===n.indexOf("data-")&&/-/g.test(n)&&(n=E.camelCaseAttr(n));var i=D[n]||m;t[T[n]||n]=i(e)},{}),"tspan"===p&&(n["aria-hidden"]=!0),null!=e&&(n.key="defs"===t.nodeType||null!=C[t.nodeType]?x.uniqueId("r-"):e),x.isString(p)||(n.ref=n.ref||n.key),i=p,s=n,l=[],u=(r=t).children,h=0,d=(c="tspan"===i)?g:x.identity,null!=P.forceLayoutLtr&&S(i,r)&&P.forceLayoutLtr(s),u&&(o=x.pick(s,"data-accepts"),l=u.filter(v).map(function(t,e){return"defs"===t.nodeType&&(h=1),I(x.defaults(t,o),e-h)})),a=d(l),null!=P.fixTspan&&c&&1<a.length&&(s=P.fixTspan(s,a)),i!==b&&i!==w||(s.winScale=A),y.createElement(i,s,a)};return{createSvg:function(t,e){return A=e,I(t)}}}.call(e,s,e,t))||(t.exports=n)},function(t,e,x){"use strict";var n;void 0===(n=function(t){function r(){return"suspended"===b.context().state}var e,n,i,s=x(139),o=DS._,a=DS.audioContext,l=(DS.vow,DS.utils),u=DS.detection,c=DS.vendorOverrides,h=DS.superagent,d=DS.globalEventHelper,p=d.addBodyListener,f=d.removeBodyListener,g=l.createSuper(s),m={},v={},S=!1,y=c.destroyAudioContext||function(){null!=e&&clearTimeout(e),e=setTimeout(function(){null!=n&&(n.close(),n=null)},3e4)},b=function(){s.apply(this,arguments)};o.extend(b,s,{context:function(){return null==n&&(n=a&&new a,r()&&p("mousedown",function t(){n.onstatechange(),f("mousedown",t)}),n.onstatechange=function(){null!=n&&r()&&n.resume()}),null!=e&&(clearTimeout(e),e=null),n},prepare:function(t){var e,n=!0,i=u.browser.isFF?"window.setTimeout":function(t){return t()};this.playInaudibleBeep(),r()&&null!=(e=b.context().resume())?window.requestAnimationFrame(function(){e.then(function(){n=!1,r()&&(S=!0),t()}).catch(function(){S=!(n=!1),t()}),i(function(){n&&(S=r(),t())},250)}):t()},checkNeedsApproval:function(){return S},playInaudibleBeep:function(){var t=new w,e=function(){t.destroy(),this.prepareScratchBuffer()}.bind(this);return t.play(),u.os.isAndroid?setTimeout(e,30):e(),this},prepareScratchBuffer:function(){var t=this.context();i=t.createBuffer(1,1,22050)}}),b.prototype=new s,o.extend(b.prototype,{constructor:b,initialize:function(){g("initialize").apply(this,arguments),this.contextStartTime=0,this.dfd.catch(function(){b.wipeFromBuffer(this.url)}.bind(this))},load:function(){return null!=m[this.url]?(this.buffer=m[this.url],this.dfd.resolve()):h.get(this.url).on("request",function(){this.xhr.responseType="arraybuffer"}).end(function(t,e){t?this.dfd.reject(t):this.decode(e.xhr.response)}.bind(this)),this},decode:function(t){b.context().decodeAudioData(t,this.onDecodeSuccess.bind(this),this.dfd.reject)},onDecodeSuccess:function(t){t?(m[this.url]=this.buffer=t,this.dfd.resolve()):this.dfd.reject("Could not load audio buffer from "+this.url)},onEnded:function(){this.destroySource(),this.destroyGain(),this.unmarkAsPlaying(),g("onEnded").apply(this,arguments)},createGain:function(){var t=b.context();this.gainNode=t.createGain(),this.gainNode.connect(t.destination),this.gainNode.gain.value=this.volume},destroyGain:function(){null!=this.gainNode&&(this.gainNode.disconnect(),this.gainNode=null)},createSource:function(){var t=b.context();this.source=t.createBufferSource(),this.source.buffer=this.buffer,this.bindSourceOnEnded(),this.source.connect(this.gainNode)},destroySource:function(){if(null!=this.source){this.unbindSourceOnEnded();try{this.source.stop(0)}catch(t){}this.source.disconnect();try{this.source.buffer=i}catch(t){}this.source=null}},clearTimeUpdateInterval:function(){clearInterval(this.timeUpdateTimeoutHandle)},startTimeUpdateInterval:function(){this.clearTimeUpdateInterval(),this.timeUpdateTimeoutHandle=setInterval(function(){this.onTimeUpdateDelegate(this.getCurrentTime())}.bind(this),250)},deferredPlay:function(){var t=b.context();this.destroySource(),this.destroyGain(),this.startAt<this.getDuration()?(this.createGain(),this.createSource(),this.contextStartTime=t.currentTime,this.source.start(this.contextStartTime+Math.max(0,-this.startAt),Math.max(0,this.startAt)),this.startTimeUpdateInterval(),this.isPlaying=!0,this.markAsPlaying()):this.onEnded()},deferredPause:function(){this.isPlaying&&(this.startAt=this.getCurrentTime(),this.destroySource(),this.destroyGain(),this.isPlaying=!1,this.unmarkAsPlaying(),this.clearTimeUpdateInterval())},getCurrentTime:function(){return this.isPlaying?b.context().currentTime-this.contextStartTime+this.startAt||0:this.startAt},getDuration:function(){return l.getPath(this.buffer,"duration")},setVolume:function(t){return this.volume=t,null!=this.gainNode&&(this.gainNode.gain.value=t),this},destroy:function(t){return null==t&&(t=!u.device.isMobile),this.destroySource(),this.destroyGain(),this.unmarkAsPlaying(),this.clearTimeUpdateInterval(),t||b.wipeFromBuffer(this.url),g("destroy").apply(this,arguments),this},bindSourceOnEnded:function(){this.onEndedOnceDelegate=o.once(this.onEndedDelegate),this.source.onended=this.onEndedOnceDelegate,this.source.addEventListener("ended",this.onEndedOnceDelegate)},unbindSourceOnEnded:function(){this.source.onended=null,this.source.removeEventListener("ended",this.onEndedOnceDelegate),this.onEndedOnceDelegate=null},markAsPlaying:function(){v[this.url]=!0},unmarkAsPlaying:function(){v[this.url]=null,o.every(v,o.isNull)&&(v={},y())}}),b.wipeFromBuffer=function(t){m[t]=null};var w=function(){b.apply(this,arguments),this.url="#inaudible",this.volume=0,this.dfd.resolve()};return w.prototype=new b,o.extend(w.prototype,{constructor:w,createSource:function(){var t=b.context();this.source=t.createOscillator(),this.source.type="sine",this.source.frequency.value=22e3,this.source.connect(this.gainNode)},getDuration:function(){return 1/0}}),b}.call(e,x,e,t))||(t.exports=n)},function(t,e,n){"use strict";var i;void 0===(i=function(t){function e(t){this.deferredOp=n.noop,this.dfd=a.Deferred(),this.dfd.then(function(){this.deferredOp(),this.deferredOp=n.noop}.bind(this)),this.dfd.catch(function(t){r.throwError("AudioClipBase","constructor",'could not load "',this.url,'" ',t)}.bind(this)),this.url=t,this.startAt=0,this.isPlaying=!1,this.isEnded=!1,this.onEndedDelegate=this.onEnded.bind(this),this.onTimeUpdateDelegate=this.onTimeUpdate.bind(this),n.bindAll(this,"onVisibilityHidden","onVisibilityShown"),this.initialize()}var n=DS._,i=DS.Backbone,r=DS.errorManager,s=DS.events,o=DS.pubSub,a=DS.vow,l=s.detection;e.prepare=n.noop,e.checkNeedsApproval=n.noop;var u=e.prototype;return n.extend(u,i.Events,{initialize:function(){this.detectionSubscriptions={},this.detectionSubscriptions[l.VISIBILITY_HIDDEN]=this.onVisibilityHidden,this.detectionSubscriptions[l.VISIBILITY_SHOWN]=this.onVisibilityShown,o.on(this.detectionSubscriptions)},onEnded:function(){this.isPlaying=!1,this.isEnded=!0,this.trigger(s.audioClip.ENDED)},onTimeUpdate:function(t){this.isPlaying&&this.trigger(s.audioClip.TIME_UPDATE,t)},onVisibilityHidden:function(){this.isPlaying&&(this.wasPlayingWhenVisible=!0,this.pause())},onVisibilityShown:function(){this.wasPlayingWhenVisible&&(this.wasPlayingWhenVisible=!1,this.play())},doDeferredOp:function(t){a.isResolved(this.dfd)?t():this.deferredOp=t},play:function(t){return null!=t&&(this.startAt=t),this.doDeferredOp(this.deferredPlay.bind(this)),this},pause:function(){return this.doDeferredOp(this.deferredPause.bind(this)),this},seek:function(t){return this.startAt=t,this.isPlaying&&this.play(),this},destroy:function(){return o.off(this.detectionSubscriptions),this}}),e}.call(e,n,e,t))||(t.exports=i)},function(t,e,n){"use strict";var i;void 0===(i=function(t){var i=n(85),e=DS._;return{componentWillMount:function(){this.offs=[]},registerEvent:function(t,e,n){n=n||this.el,this.offs.push(i[t](n,e,this))},componentWillUnmount:function(){e(this.offs).flatten().invoke("teardown").value(),this.offs=[]}}}.call(e,n,e,t))||(t.exports=i)},function(t,e,i){"use strict";var n;void 0===(n=function(t){var e=i(361),n=DS._;return DS.BaseModel.extend({shorthand:["duration"],associations:{tweens:e},buildConfig:function(){var t={isWipe:!!this.get("wipetrans"),pushDir:this.get("pushdirection"),duration:this.get("duration"),tweens:this.tweens().buildTweens(),updateConfig:function(){t.tweens.forEach(function(t){n.forOwn(t.tweenAttrs,function(t){t.update()})})}};return t},getConfig:function(){return this.config=this.config||this.buildConfig(),this.config.updateConfig(),this.config}})}.call(e,i,e,t))||(t.exports=n)},function(t,e,i){"use strict";var n;void 0===(n=function(t){var e=i(7),n=i(364);return e.extend({model:n})}.call(e,i,e,t))||(t.exports=n)},function(t,e,n){"use strict";var i;void 0===(i=function(t){function p(t,e){return n.dist(t.x,t.y,e.x,e.y)}function d(t,e){return Math.atan2(e.y-t.y,e.x-t.x)*i}var f=DS._,n=DS.utils,e=DS.constants,i=e.math.TO_DEGREES,g=[void 0,void 0,function(t,e){return{x:e[0].x+(e[1].x-e[0].x)*t,y:e[0].y+(e[1].y-e[0].y)*t}},function(t,e){var n=1-t,i=n*n,r=2*n*t,s=t*t;return{x:i*e[0].x+r*e[1].x+s*e[2].x,y:i*e[0].y+r*e[1].y+s*e[2].y}},function(t,e){var n=1-t,i=t*t,r=n*n,s=r*n,o=3*t*r,a=3*i*n,l=i*t;return{x:s*e[0].x+o*e[1].x+a*e[2].x+l*e[3].x,y:s*e[0].y+o*e[1].y+a*e[2].y+l*e[3].y}}];return{getDistance:function(t,e){return 2===t.length?p(t[0],t[1]):(f.isArray(e)||(e=this.getSamplePoints(t,e||10)),f.last(e).distance)},getSamplePoints:function(t,e){if(2===t.length)return null;e=e||10;for(var n,i,r=0,s=[],o=t[0],a=1/e,l=0;l<=e;l++)n=a*l,i=this.getPointAtTime(n,t),r+=p(o,i),s.push({time:n,distance:r}),o=i;return s},curveToLines:function(t,e){if(2===t.length)return f.clone(t,!0);var n,i,r,s,o,a,l,u,c=[],h=0,d=g[t.length];for(null==e&&(i=d(0,t),r=d(.25,t),s=d(.5,t),o=d(.75,t),a=d(1,t),u=p(i,r)+p(r,s)+p(s,o)+p(o,a),e=Math.min(parseInt(u/2),20)),l=1/e,n=0;n<e;n++)c.push(d(h,t)),h+=l;return c.push(d(1,t)),c},getPointAtTime:function(t,e){return g[e.length](t,e)},getNormalizedPointAtTime:function(t,e,n,i){var r,s,o,a,l,u,c,h;return 2===e.length?(s=this.getPointAtTime(t,e),i&&(s.angle=d(e[0],e[1]))):(f.isArray(n)||(n=this.getSamplePoints(e,n||10)),l=0,u=1,a=this.getDistance(e,n)*t,((r=f.sortedIndex(n,{distance:a},"distance"))>n.length-1||a!==n[r].distance)&&r--,c=n[r],h=n[r+1],r<n.length-1&&(u=c.time+((a-c.distance)/(h.distance-c.distance)||0)*(h.time-c.time)),s=this.getPointAtTime(u,e),i&&(1<(u+=.01)&&(u-=.02,l=-180),o=this.getPointAtTime(u,e),s.angle=d(s,o)+l)),s}}}.call(e,n,e,t))||(t.exports=i)},function(t,e,a){"use strict";var n;void 0===(n=function(t){function e(t,e,n,i){this.view=t,this.timeline=e,this.timelineLabel=n,this.timelineControlled=null!=this.timelineLabel,this.layerTimeline=this.timelineControlled?r.getTimelineFromLabel(n):this.view.props.model.getLayer().timeline(),this.isHide=!!i,this.initialize()}var r=a(145),n=DS._,i=DS.utils,s=DS.events,o=DS.Backbone;DS.AnimationTimeline;return n.extend(e.prototype,o.Events,{playOnSeekEnd:!0,initialize:function(){var t={};this.addChildTimeline(),this.timelineControlled||(t[s.timeline.PLAYING]=this.playTimeline,t[s.timeline.PAUSED]=this.pauseTimeline,t[s.timeline.SEEK_START]=this.onSeekStart,t[s.timeline.SEEK_END]=this.onSeekEnd,this.listenTo(this.layerTimeline,t))},addChildTimeline:function(){this.timelineControlled?this.layerTimeline.addChildTimeline(this.timeline,this.timelineLabel):(this.actionTimeline=this.timeline,this.actionTimeline.seek(0),this.actionTimeline.play())},removeChildTimeline:function(){this.timelineControlled?this.layerTimeline.removeChildTimeline(this.timeline):this.actionTimeline=null},pauseTimeline:function(){null!=this.actionTimeline&&this.actionTimeline.pause()},playTimeline:function(){null!=this.actionTimeline&&this.actionTimeline.play()},onSeekStart:function(){this.playOnSeekEnd=this.actionTimeline.isActive(),this.pauseTimeline()},onSeekEnd:function(){this.playOnSeekEnd&&this.playTimeline()},destroy:function(t){this.removeChildTimeline(),this.isHide?this.timeline.reset():t&&this.timeline.progress(1,!0),this.timeline.kill(),i.getPath(this.view,"updateFromTween"),this.stopListening()}}),e}.call(e,a,e,t))||(t.exports=n)},function(t,e,c){"use strict";var n;void 0===(n=function(t){var e,i=c(13),r=DS._,n=DS.utils,s=DS.events,o=DS.BaseModel,a=DS.Chunk,l=DS.AnimationTimeline,u=(DS.pubSub,{});return o.extend({shorthand:["duration","events"],shortEvents:{self:{"change:duration":"onChangeDuration"}},subscriptions:((e={})[s.detection.VISIBILITY_SHOWN]="onVisibilityShown",e[s.detection.VISIBILITY_HIDDEN]="onVisibilityHidden",e),initialize:function(){r.bindAll(this,"update","triggerPlaybackStateChange","onComplete"),this.timeline=new l({onUpdate:this.update}),this.labels=[],this.silent=!1,this.setUpTimelineDuration().setUpClamp().setupEvents().setRenderDirty()},setUpTimelineDuration:function(){return this.timeline.totalTime(this.duration()),this},timelineDuration:function(){return this.timeline.duration},setUpClamp:function(){return this.clampTime=r.partial(n.clamp,0,this.duration()||0),this},elapsedTime:function(){return this.timeline.time()},hasFinished:function(){return 1===this.progress()},hasStarted:function(){return 0<this.progress()},update:function(){return 1!==this.progress()||this.completed||(this.completed=!0,this.onComplete()),this.trigger(s.timeline.TICK,this.progress()),this},play:function(){return this.timeline.play(),this.render(),this.trigger(s.timeline.PLAYING),this},pause:function(t,e){return t||this.render(),this.timeline.pause(),this.trigger(s.timeline.PAUSED,e),this},render:function(){this.renderDirty&&(this.renderDirty=!1,this.seek(this.resetValue||0))},progress:function(t){if(null==t)return n.clamp(0,1,this.timeline.currentTime/this.duration());this.seek(Math.floor(t*this.duration()))},togglePlayback:function(){var t=this.isPlaying()&&!this.hasFinished()?"pause":"play";return this[t](!1,!0),this},onSeekStart:function(){this.isSeeking||(this.trigger(s.timeline.SEEK_START,this.seekPlaybackState),this.seekPlaybackState=this.playbackState(),this.isSeeking=!0),this.pause(!0)},onSeekEnd:function(){this.trigger(s.timeline.SEEK_END,this.seekPlaybackState),"playing"===this.seekPlaybackState?this.play():this.pause(),this.isSeeking=!1},seek:function(t){return t=this.clampTime(t),this.beforeSeekTime=this.elapsedTime(),this.trigger(s.timeline.BEFORE_SEEK_UPDATE),this.timeline.reset(),this.timeline.seek(t),this.update(),this.trigger(s.timeline.AFTER_SEEK_UPDATE,t),this.lastSeekTime=t,this.completed=!1,this},reset:function(){return this.trigger(s.timeline.BEFORE_RESET),this.trigger(s.timeline.RESET),this},silentReset:function(){return this.timeline.silent=!0,this.timeline.seek(0,!0),this.timeline.pause(),this.timeline.silent=!1,this},isPlaying:function(){return this.timeline.isActive()},setupEvents:function(){var t=this.events();return null!=t&&t.forEach(function(t){var e=r.uniqueId("timeline-"),n=t.time;this.timeline.add(e,n),this.timeline.add(function(){this.triggerTimelineEvent(t,e)}.bind(this),e),this.labels.push(e),u[e]=this}.bind(this)),this},triggerTimelineEvent:function(t,e){var n={context:this.getClosestThisRef(),timelineLabel:e,isSeekAction:this.isSeeking,beforeSeekTime:this.beforeSeekTime||0,time:t.time,currentTime:this.elapsedTime()};i.executeActions(t.actions,n)},playbackState:function(){return this.hasFinished()?"ended":this.isPlaying()?"playing":"paused"},onComplete:function(){this.trigger(s.timeline.ENDED),this.trigger(s.timeline.COMPLETE,this)},triggerPlaybackStateChange:function(){this.trigger(s.timeline[this.playbackState().toUpperCase()])},addChildTimeline:function(t,e){return this.timeline.add(t,e),this},removeChildTimeline:function(t){return null!=this.timeline&&this.timeline.remove(t),this},removeLabel:function(t){this.timeline.remove(t)},getResumeData:function(){return a.toSignedString64(this.elapsedTime())},resetResume:function(){this.resetValue=0,this.setRenderDirty()},setResumeData:function(t){this.resetValue=a.fromSignedString64(t),this.setRenderDirty().pause()},getResetValue:function(){return this.resetValue||0},clearResetValue:function(){return this.resetValue=0,this.setRenderDirty(),this},setRenderDirty:function(){return this.renderDirty=!0,this},onChangeDuration:function(){this.setUpTimelineDuration().setUpClamp()},destroy:function(){this.labels.forEach(function(t){u[t]=null})},onVisibilityShown:function(){this.wasPlaying&&(this.wasPlaying=!1,this.play())},onVisibilityHidden:function(){this.isPlaying()&&(this.wasPlaying=!0,this.pause())},killEverything:function(){this.resetSubscriptions().stopListening().off(),this.timeline.kill(),this.timeline=null}},{getTimelineFromLabel:function(t){return u[t]}})}.call(e,c,e,t))||(t.exports=n)},function(t,e,n){"use strict";var i;void 0===(i=function(t){var s=DS._,i=DS.utils;return{componentWillMount:function(){var t=this.props.model,e=t.isKind("slidelayer"),n=this.props.slideFrame;this.childrenVisible=!1,this.trulyVisible=!1,this.parentVisible=!1,e&&null!=n&&this.listenTo(n.props.model,"trueVisibilityChanged",s.partial(this.updateTrueVisibility,null)),this.isParentVisible=e?function(){return i.getPath(this.props.slideFrame,["props","model","currView","trulyVisible"],!0)}:function(){return this.parentVisible},e?this.isObjectVisible=function(){return this.isBaseLayer()||!!t.isOpen}:t.isKind("shufflegroup")?this.isObjectVisible=this.isParentVisible:this.isObjectVisible=function(){return t.prop("OnStage")&&!t.prop("HiddenByLayer")},this.isChildrenVisible=t.isKind("expandinglabel")?function(t){return t&&this.getPlayerProp("Expanded")}:s.identity},componentDidMount:function(){this.isBaseLayer&&this.isBaseLayer()&&this.updateTrueVisibility()},updateTrueVisibility:function(t){null==t&&(t=this.isObjectVisible());var e=this.props.model,n=this.isParentVisible(),i=t&&n,r=this.isChildrenVisible(i);i!==this.trulyVisible&&(this.trulyVisible=i,this.parentVisible=n,e.trigger("trueVisibilityChanged",i)),this.childrenVisible!==r&&(this.childrenVisible=r,e.objects&&e.objects().forEach(function(t){var e=t.currView;null!=e&&s.isFunction(e.updateTrueVisibility)&&e.parentVisible!==r&&(e.parentVisible=r,e.updateTrueVisibility())}))}}}.call(e,n,e,t))||(t.exports=i)},function(t,e,l){"use strict";var n;void 0===(n=function(t){var e=l(2),n=l(0),i=l(12),r=DS.globalEventHelper,s=(r.addWindowListener,r.removeWindowListener,DS),o=s.detection,a=s.ThreeSixtyImage;return n.createClass(Object.assign({displayName:"ThreeSixtyImageSlideObject",mixins:[e],componentDidMount:function(){var t=this.props.model.data(),e=t.threesixtyimagedata,n=this.props.model;this.image3d=new a({dataUri:e.dataUri,assetManager:i,markerData:t.markerdata,initialLat:e.initialLat,initialLon:e.initialLon,width:n.width(),height:n.height(),scale:this.props.winScale,model:this.props.model,el:this.refs.glEl,cssEl:this.refs.cssEl,overlaysEl:this.refs.overlaysEl,isMobile:o.deviceView.isMobile,slideObject:this}),this.updateSize(),this.image3d.animate()},componentWillUnmount:function(){this.image3d.destroy()},updateSize:function(){this.image3d.updateSize(Math.ceil(this.props.model.width()*this.props.winScale),Math.ceil(this.props.model.height()*this.props.winScale))},componentDidUpdate:function(t){this.props.winScale!==t.winScale&&this.updateSize()}}))}.call(e,l,e,t))||(t.exports=n)},function(t,e,r){"use strict";var n;void 0===(n=function(t){var e=r(0),n=r(2),i=(r(41),DS.detection.browser.isIE11);return e.createClass({displayName:"SlideBackground",mixins:[n],componentDidMount:function(){i&&this.el.setAttribute("focusable","false")},patternFillId:function(){return"pattern-fill-"+this.props.layerModel.id}})}.call(e,r,e,t))||(t.exports=n)},function(t,e,n){"use strict";var i;void 0===(i=function(t){var r=DS.events,e=(DS.pubSub,DS.captionsManager),s=(DS.windowManager,DS.utils);return{componentWillMount:function(){this.captions=e.getCaptions(this.getAssetId()),this.hasCaptions=null!=this.captions,this.hasCaptions&&(this.currentCaptions=[])},componentDidMount:function(){var t=this.props.model||this.props.slideObjectModel;this.slideOwner=t.getSlide(),this.slideId=this.slideOwner.id,e.mount(this,this.slideId)},componentWillUnmount:function(){this.clearCaptions(),e.unmount(this,this.slideId)},adjustCaptions:function(){var e=this,n=this.slideOwner.currView.props.slideContainer;if(null!=n&&this.hasCaptions&&this.props.objectVisible&&this.props.slideVisible){var i=this.getCurrentTime();0<this.currentCaptions.length&&(this.currentCaptions=this.currentCaptions.reduce(function(t,e){return s.isWithinRange(e.startTime,e.endTime,i)?t.push(e):n.trigger(r.captions.REMOVE,e.getCueAsHTML()),t},[])),_.difference(this.captions,this.currentCaptions).forEach(function(t){s.isWithinRange(t.startTime,t.endTime,i)&&(e.currentCaptions.push(t),n.trigger(r.captions.ADD,t.getCueAsHTML()))})}return this},clearCaptions:function(){var e=s.getPath(this.slideOwner,"currView.props.slideContainer");return null!=e&&this.hasCaptions&&0<this.currentCaptions.length&&this.currentCaptions.forEach(function(t){e.trigger(r.captions.REMOVE,t.getCueAsHTML())}),this.currentCaptions=[],this}}}.call(e,n,e,t))||(t.exports=i)},function(t,e,i){"use strict";var n;void 0===(n=function(t){var e=i(0),n=i(2),s=i(40);return e.createClass({displayName:"VectorBackground",mixins:[n],template:function(){var t=this.props.vectorData,e=t.left,n=t.top,i=t.right-t.left,r=t.bottom-t.top;return s.getSvgNode({commandsetId:t.pr.i,libId:t.pr.l,bounds:{xPos:e,yPos:n,fullX:e,fullY:n,height:r,width:i,fullHeight:r,fullWidth:i}},this)}})}.call(e,i,e,t))||(t.exports=n)},function(t,e,r){"use strict";var n;void 0===(n=function(t){var e=r(0),n=r(2),i=DS.utils;return e.createClass({displayName:"Icon",mixins:[n],template:function(){var t,e=this.props.templateName||(t=this.props.type,i.upperCaseFirst(t)+"Icon");return this.getTemplateManager().getTemplate(e).bind(this)()}})}.call(e,r,e,t))||(t.exports=n)},function(t,e,i){"use strict";var n;void 0===(n=function(t){var e=i(7),n=i(483);return e.extend({model:n})}.call(e,i,e,t))||(t.exports=n)},function(t,e,d){"use strict";var n;void 0===(n=function(t){var e,n=d(23),i=DS._,r=DS.utils,s=DS.resolver,o=DS.constants,a=DS.BaseModel,l=DS.events,u=DS.pubSub,c=DS.flagManager,h=a.extend({mixins:[n],playerPropNames:{Score:0,PercentScore:0,Status:o.statuses.INCOMPLETE,Completed:!1},shorthand:["type","scoreRefs"],subscriptions:((e={})[l.slide.VIEWED]="incrementViewed",e[l.slide.SLIDE_NUMBERS_UPDATED]="reportViewedIfPastThreshold",e[l.player.RESET]="reset",e),initialize:function(){this.viewedSlideGroups={},this.viewedSlides=0,u.once(l.data.INITIALIZED,this.setupRefs.bind(this))},setupRefs:function(){this.isExpandedTrackingAvailable=c.hasFlag(c.constants.MULTIPLE_QUIZ_TRACKING),this.scoreRef=null!=this.scoreRefs()&&0<this.scoreRefs().length&&this.scoreRefs()[0],this.linkRef()},hasScoreRef:function(){return!!this.scoreRef},linkRef:function(){this.hasScoreRef()&&(this.quiz=this.getQuiz(this.scoreRef.ref),this.quiz.setScoring(this))},incrementViewed:function(t){this.viewedSlideGroups[t.getViewGroupId()]||(this.viewedSlideGroups[t.getViewGroupId()]=!0,this.viewedSlides++,this.reportViewedIfPastThreshold())},reportViewedIfPastThreshold:function(){this.isPastViewThreshold()&&this.isView()&&(u.trigger(l.course.VIEWED,this),this.updateStatus(!1))},getQuiz:function(t){return s.resolvePath(r.prefixWithPlayer(t),this)},isCourseComplete:function(){return this.isView()&&this.isPastViewThreshold()||this.isAction()&&this.isPassed()||!(!this.quiz||!this.quiz.getIsComplete())},isPastViewThreshold:function(){var t=this.get("viewThreshold"),e=this.viewedSlides;if(this.isExpandedTrackingAvailable){var n={menu:"menuSlidesViewed","project-numbered":"projectSlidesViewed"}[this.get("slidesViewedMode")];if(null!=n){var i=DS.presentation.playerVars().variables().get(n);null!=i&&(e=i.value())}}return t<=e},weightScore:function(t){return r.fix(t/this.get("weight"),2)},getStatus:function(){var t,e,n=o.statuses.INCOMPLETE;return this.isCourseComplete()&&(this.isView()||this.isAction()||this.isType("survey")?n=this.get("passStatus"):this.isType("quiz")&&(t=this.quiz.prop("PercentScore")>=this.quiz.passPercent(),n=this.get(t?"passStatus":"failStatus"),!this.scoreRef.mustpass&&t||(e=this.quiz.isPassed()?"passStatus":"failStatus",n=this.get(e)))),n},updateStatus:function(t){var e=!t,n=this.getStatus();this.prop("Status",n),e&&u.trigger(l.status.UPDATED)},updateScore:function(t){var e=0,n=0;this.quiz===t?(0<this.quiz.maxPoints&&(e=this.quiz.prop("Score"),n=this.quiz.prop("PercentScore")),this.prop({Score:e,PercentScore:n}),this.updateStatus()):this.quiz.updateScore()},setComplete:function(){this.hasScoreRef()&&this.prop({Completed:this.quiz.getIsComplete()})},reset:function(){null!=this.quiz&&this.prop({Status:this.getStatus(),Score:this.quiz.prop("Score"),Completed:this.quiz.prop("Completed")})},checkCourseComplete:function(){var t=this.prop("Completed");this.updateStatus(),this.isCourseComplete()&&(this.setComplete(),t||this.isView()||u.trigger(l.course.COMPLETED,this,t))},isPassed:function(){return this.prop("Status")===this.get("passStatus")},getPercentScore:function(){return r.pctToDec(this.quiz.prop("PercentScore"))},markAttemptsSent:function(){this.quiz&&this.quiz.markAttemptsSent()},getViewedStatus:function(){return this.get(this.isPastViewThreshold()?"passStatus":"failStatus")}});return i.extend(h.prototype,{isView:i.partial(h.prototype.isType,"view"),isAction:i.partial(h.prototype.isType,"action"),isSurvey:i.partial(h.prototype.isType,"survey")}),h}.call(e,d,e,t))||(t.exports=n)},function(t,e,i){"use strict";var n;void 0===(n=function(t){var e=i(7),n=i(491);return e.extend({model:n})}.call(e,i,e,t))||(t.exports=n)},function(t,e,r){"use strict";var n;void 0===(n=function(t){var e=r(7),n=r(496),i=(DS._,DS.Chunk);return e.extend({model:n,getResumeData:function(t){return this.invoke("getResumeData",t).map(i.create).join("")},setResumeData:function(t,e){var n=new i({fullString:t});this.forEach(function(t){t.setResumeData(n.encodedString(),e),n=n.reChunk()})},resetBeforeView:function(){this.invoke("resetBeforeView")}})}.call(e,r,e,t))||(t.exports=n)},function(t,e,i){"use strict";var n;void 0===(n=function(t){var e=i(7),n=i(141);return e.extend({model:n})}.call(e,i,e,t))||(t.exports=n)},function(t,e,n){"use strict";var i;void 0===(i=function(t){var e,n=DS.utils;return{initialize:function(t){e=t},load:function(t){return e.load(n.stripPlayer(t.absoluteId))}}}.call(e,n,e,t))||(t.exports=i)},function(t,e,f){"use strict";var n;void 0===(n=function(t){function e(t){var e=t.props.model;e.isMessageSlide()||(l.isEmpty(e.get("globalAudioId"))?p.stop():p.play(e.get("globalAudioId")))}function i(t,e){d.setVolume(e)}var r,s=f(12),o=f(50),a=f(93),l=DS._,u=DS.appState,c=DS.events,n=DS.pubSub,h=DS.vow,d={},p={initialize:function(t){r=t,n.on(c.slide.HAS_MOUNTED,e)},play:function(e){var t=r.find(function(t){return t.get("id")===e}),n=s.getAssetUrl(t.get("assetId"));n!==d.url&&(p.stop(),d=o.loadUrl(n,t.get("assetId")),u.on(c.volume.CHANGE_CURRENT,i),d.setVolume(u.currentVolume()),d.play())},stop:function(){null!=d.url&&(u.off(c.volume.CHANGE_CURRENT,i),d.destroy(),d={})},load:function(e){var t,n,i;return l.isEmpty(e)?(new h.Deferred).resolve().promise():(n=r.find(function(t){return t.get("id")===e}),(i=s.getAssetUrl(n.get("assetId")))!==d.url?(t=new a({type:"audio",url:i})).promise.always(t.teardown.bind(t)):void 0)}};return p}.call(e,f,e,t))||(t.exports=n)},function(t,e,n){"use strict";var i;void 0===(i=function(t){function s(t){return t.isSlideDraw||t.resume()||t.hasInteractions()||i.player.isReadOnlyOnce()}var e=DS._,o=DS.Chunk,n=DS.vow,i=(DS.utils,DS.playerGlobals),r=DS.events,a=DS.resumer,l=DS.pubSub,u="slides",c="slidedraws",h={arrays:{slides:"slidesResume",slidedraws:"slidedrawsResume"},maps:{slides:"slidesResumeMap",slidedraws:"slidedrawsResumeMap"},arrGetters:{slides:"getResumableSlidesArray",slidedraws:"getResumableDrawsArray"},indexGetters:{slides:"getSlideMapIndexOf",slidedraws:"getDrawMapIndexOf"}},d={postInit:function(){i.player&&i.player.hasData?this.onPlayerInitialized():l.once(r.player.INITIALIZED,this.onPlayerInitialized.bind(this))},onPlayerInitialized:function(){var t;this.isScene&&(this.createSlideResumeArray(),this.hasDraws()&&(t=this.slidedraws().invoke("getSlidePromise"),n.after.apply(n,t).then(this.createDrawResumeArray.bind(this))))},getResumableArray:function(t){return this[t]().filter(s)},createSlideResumeArray:function(){return this.slidesResumeMap=[],this.slidesResume=this.slides().filter(s).reduce(function(t,e){return this.slidesResumeMap.push(e.index()),t.push(o.EMPTY_CHUNK),t}.bind(this),[]),this},createDrawResumeArray:function(){this.slidedrawsResumeMap=[],this.slidedrawsResume=this.slidedraws().reduce(function(t,e){return e.createSlideResumeArray(),this.slidedrawsResumeMap.push(e.index()),t.push(o.create(e.getResumeData())),t}.bind(this),[])},createOrderArray:function(t){this.resumeOrder=t.map(function(t){return o.toUnsignedString64(this.sliderefs().indexOf(t),2)}.bind(this)).join("")},getMapIndexOf:function(t,e){return this[t].indexOf(e.index())},saveData:function(t,e){if(s(e)){var n=h.indexGetters[t],i=h.arrays[t],r=this[n](e);this[i][r]=o.create(e.getResumeData())}this.isScene?a.savePresentationData(this):this.getScene().saveDrawData(this)},getResumeData:function(){return this[this.isSlideDraw?"getDrawResume":"getSceneResume"]()},getDrawResume:function(){var t=this.variables();return[o.create(this.resumeOrder),this.slidesResume.join(""),t.length?o.create(t.getResumeDataOrReturn("")):""].join("")},getSceneResume:function(){var t=this.variables();return[t.length?o.create(t.getResumeDataOrReturn("")):"",this.slidesResume.join(""),(this.slidedrawsResume||[]).join("")].join("")},clearResumeData:function(){this.createSlideResumeArray()},setResumeData:function(t){""!==t&&null!=t&&this[this.isSlideDraw?"setDrawResume":"setSceneResume"](t)},setSceneResume:function(t){var e,n=new o({fullString:t}),i=n,r=this.variables();r.length&&(r.setResumeData(n.encodedString()),i=n.reChunk()),e=this.setSlideResumeData(i),this.setDrawsResumeData(e)},setDrawResume:function(t){var e,n=new o({fullString:t}),i=n.reChunk(),r=this.variables();this.setSlidesInResumeOrder(n.encodedString()),e=this.setSlideResumeData(i),r.length&&r.setResumeData(e.encodedString()),this.slideDfd.resolve(this.slides())},setSlidesInResumeOrder:function(t){var e,n;for(this.resumeOrder=[];0<t.length;)e=t.slice(0,2),this.resumeOrder.push(o.fromUnsignedString64(e)),t=t.slice(2);n=this.resumeOrder.map(function(t){return this.sliderefs()[t]}.bind(this)),this.generateSlides(n)},setSlidesOrDrawsResumeData:function(t,n){var i,e=this[h.arrGetters[t]](),r=this[h.arrays[t]];return e.forEach(function(t,e){i=n.encodedString(),r[e]=o.create(i),t.setResumeData(i),n=n.reChunk()}),n}};return d.saveSlideData=e.partial(d.saveData,u),d.saveDrawData=e.partial(d.saveData,c),d.getSlideMapIndexOf=e.partial(d.getMapIndexOf,h.maps[u]),d.getDrawMapIndexOf=e.partial(d.getMapIndexOf,h.maps[c]),d.getResumableSlidesArray=e.partial(d.getResumableArray,u),d.getResumableDrawsArray=e.partial(d.getResumableArray,c),d.setSlideResumeData=e.partial(d.setSlidesOrDrawsResumeData,u),d.setDrawsResumeData=e.partial(d.setSlidesOrDrawsResumeData,c),d}.call(e,n,e,t))||(t.exports=i)},function(t,e,i){"use strict";var n;void 0===(n=function(t){var e=i(7),n=DS.Chunk;return e.extend({getResumeData:function(){return this.invoke("getResumeData").map(n.create).join("")||""},setResumeData:function(e){return this.forEach(function(t){t.setResumeData(e.encodedString()),e=e.reChunk()}),e}})}.call(e,i,e,t))||(t.exports=n)},function(t,e,n){"use strict";var i;void 0===(i=function(t){var n=DS._,e=DS.vow,i=DS.constants,r=DS.pubSub,s=DS.events,o=DS.detection,a=DS.Chunk;return{componentWillUpdate:function(t,e){this.state.currentSlide&&this.state.currentSlide!==e.currentSlide&&this.state.currentSlide.beforeSlideOut(),e.currentSlide&&e.currentSlide!==this.state.currentSlide&&!this.isShowingMovedSlide&&e.currentSlide.resetBeforeView()},componentWillMount:function(){o.theme.isClassic||r.on(s.resume.RESET_DATA,this.onResetData)},onResetData:function(){this.clearNextPush=function(){this.resetHistoryResumeData(),this.setState({history:[]}),r.trigger(s.slideWindow.CLEAR_HISTORY)}},componentDidMount:function(){this.slideContainer=this.findComponent("SlideContainer")},getId:function(){return this.props.isMainWindow?i.refs.FRAME:this.props.id},getInitialState:function(){return{history:[],currentSlide:this.getCurrentSlide()}},forceTransition:function(){this.getCurSlidePromise().then(function(t){t.forceTransition()})},getCurrentSlide:function(){return n.last(this.state?this.state.history:[])},getPrevSlide:function(){var t=this.state.history;return 1<t.length?t[t.length-2]:null},getPrevHistoryGroup:function(){var t=this.state.history,e=this.getPrevHistoryGroupIndex();return-1===e?null:t[e]},getPrevHistoryGroupIndex:function(){var e=this.getCurrentSlide(),t=this.state.history;return null==e?-1:n.findLastIndex(t,function(t){return e.get("historyGroupId")!==t.get("historyGroupId")})},canGoForward:function(t){return n.last(this.state.history)!==t},pushHistory:function(t){return null!=this.clearNextPush&&(this.clearNextPush(),this.clearNextPush=null),this.canGoForward(t)&&this.refreshHistory(t),this},popHistory:function(){return null!=this.getPrevSlide()&&this.refreshHistory(),this},popHistoryGroup:function(){var t=this.state.history,e=this.getPrevHistoryGroupIndex();return-1!==e&&(t=t.slice(0,e+1),this.updateHistoryState(t)),this},refreshHistory:function(t){var e=this.state.history.slice();return t?e.push(t):e.pop(),this.updateHistoryState(e),this},updateHistoryState:function(t){var e=n.last(t);e.prop("WindowId",this.props.isMainWindow?i.refs.FRAME:this.props.model.id),this.setState({history:t,currentSlide:e})},prepareToUpdateSlide:function(t){return this.isShowingMovedSlide=t,this.slideContainer.prepareToUpdateSlide(t),this},replaceSlideWith:function(t){return this.slideContainer.replaceSlideWith(t),this},rebuildCurSlide:function(){return this.slideContainer.rebuildCurSlide(),this},getCurSlide:function(){return this.slideContainer.curSlide},getCurSlidePromise:function(){return this.slideContainer.getCurSlidePromise()},resetHistoryResumeData:function(){this.state.history.forEach(function(t){return t.resetResume()})},getHistoryResumeData:function(){return this.state.history.map(function(t){return t.getWindowResumeRef()}).join("")},getResumeData:function(){var t=this.props.model,e=null==t?0:t.index()+1;return[a.create(a.toUnsignedString64(e)),this.getCurrentSlide().getWindowResumeRef(),a.create(this.getHistoryResumeData())].join("")},setPreviousHistory:function(t){var e=this.state.history;e.unshift.apply(e,t)},isWaitingForSlideLoad:function(){return e.isPending(this.slideLoadingPromise)},setSlideLoading:function(t){return this.slideLoadingPromise=t,this}}}.call(e,n,e,t))||(t.exports=i)},function(t,e,u){"use strict";var n;void 0===(n=function(t){var e=u(0),n=u(2),i=u(161),r=DS._,s=DS.detection.deviceView.isClassicMobile,o=DS.utils,a=DS.constants,l=(o=DS.utils,DS.events,DS.scaler,r.memoize(r.partial(o.quote,a.MOBILE_FONT)));return e.createClass({displayName:"MessageWindow",mixins:[n,i],windowType:function(){return this.state.currentSlide?r.kebabCase(this.state.currentSlide.id).split("-").slice(0,3).join("-"):""},isScaleable:function(){return this.isResumeWin()},isResumeWin:function(){return"resume-prompt-slide"===this.windowType()},componentDidUpdate:function(){this.adjustForMobileLayout()},createResumeText:function(){var t=document.createElement("style");t.innerHTML=[".message-window.resume-prompt-slide .slide-object:nth-child(2) button::after {",' content: "',DS.stringTabler.getString("continueresponsive"),'"; } ',".message-window.resume-prompt-slide .slide-object:nth-child(3) button::after {",' content: "',DS.stringTabler.getString("restart"),'"; }'].join(""),document.body.appendChild(t)},getScrollAreaText:function(){return this.findAll('[data-acc-text]:not([data-acc-text=""]):not(.slide-object-button)').map(function(t){return t.getAttribute("data-acc-text")}).join(" ")},adjustForMobileLayout:function(){var t;s&&(t=this.find(".message-window-heading"),r.union([t],t.querySelectorAll("*")).forEach(function(t){t.style.fontFamily=l()}),this.isResumeWin()?this.createResumeText():(document.body.classList.add("resume-shown"),this.htmlReady(function(){var t=this.getScrollAreaText();this.setState({mobileText:t})}.bind(this)),DS.pubSub.trigger(DS.events.messageWindow.SHOWN)))}})}.call(e,u,e,t))||(t.exports=n)},,,,,,,,,,,,,,,,,,,,,,,,,,,,,,,,,,,,,,,,,,,,,,,,,,,,,,,,,,,,,,,,,,,,,,,,,,,,,,,,,,,,,,,,,,,,,,,,,,,,,,,,,,,,,,,,,,,,,,,,,,function(t,e,n){"use strict";Promise.resolve().then(function(){var t=[n(53)];(function(t){t.init(),Promise.resolve().then(function(){var t=[n(0),n(26),n(53),n(286),n(470)];(function(L,M){Promise.resolve().then(function(){var t=[n(481),n(12),n(120),n(13),n(40),n(50),n(90),n(523),n(157),n(158),n(121),n(524),n(162),n(525),n(526),n(527),n(27),n(528)];(function(t,n,i,r,e,s,o,a,l,u,c,h,d,p,f,g,m){var v=DS._,S=DS.events,y=DS.pubSub,b=DS.detection,w=DS.vow,x=DS.errorManager,E=DS.fontManager,P=DS.windowManager,C=DS.slideNumberManager,T=DS.resumer,D=DS.captionsManager,A=DS.scaler,I=DS.appState;DS.renderEngine={createWindowFor:function(t,e,n,i){var r=b.theme.isUnified?p:d,s=M.render(L.createElement(e?r:h,n),t.querySelector(".slide-container"));return null!=i&&M.render(L.createElement(g,{slideContainer:s.refs.slideContainer,getWinScale:n.getWinScale}),i),s},closeWindow:function(t,e){M.unmountComponentAtNode(t),null!=e&&M.unmountComponentAtNode(e)},createMobileStartOverlay:function(){var t=document.getElementById("preso");return this.mobileStartContainer=document.createElement("div"),this.mobileStartContainer.setAttribute("id","mobile-start-container"),this.mobileStartContainer.classList.add("fn-"+DS.frame.getDefaultLayout()),t.parentNode.insertBefore(this.mobileStartContainer,t.nextSibling),M.render(L.createElement(f),this.mobileStartContainer)},showMobileStartOverlay:function(){this.mobileStartContainer.style.display="block"},killMobileStartOverlay:function(){this.mobileStartContainer.style.display="none"}},m.createLib();var R,_=new t,k=function(t){var e=T.initialize(_,t);A.initialize(),i.initialize(_),n.initialize(_.assetLib()),l.initialize(_.audioplaylists()),u.initialize(_.globalaudiolib()),a.initialize(_),c.initialize(_),R.always(function(){if(y.trigger(S.data.INITIALIZED),y.trigger(S.ds.PRESO_LOADED,r),null!=DS.playerGlobals.player){var t=null!=_.playerVars()?_.playerVars().variables():null;D.initialize(_.assetLib(),DS.playerGlobals.player,P,null!=t?t.get("displayCaptions"):null),C.initialize(P,_,DS.playerGlobals.player.getNavData()),A.connectVariables(null!=t?t.get("zoomToFit"):null),I.connectVariables(null!=t?t.get("accessibleText"):null)}e.always(function(){y.trigger(S.loader.REMOVE_TITLE),y.trigger(S.main.PREPARE_AUDIO,_),o.prepare(),w.isRejected(e)&&y.trigger(S.request.NEXT_SLIDE),T.courseStarted(w.isResolved(e))}).catch(function(t){return t})})};w.when(_.fetch(),e.fetch()).then(function(){DS.presentation=_,R=E.loadFonts(_),Promise.all([s.prepare(_),o.initialize(_)]).then(function(t){return k(v.some(t))}).catch(function(t){return k(v.some(t))})}).catch(function(){x.throwError("init","initialization","Could not load presentation data")})}).apply(null,t)}).catch(n.oe)}).apply(null,t)}).catch(n.oe)}).apply(null,t)}).catch(n.oe)},function(t,e,n){t.exports=function r(s,o,a){function l(n,t){if(!o[n]){if(!s[n]){if(0,u)return u(n,!0);var e=new Error("Cannot find module '"+n+"'");throw e.code="MODULE_NOT_FOUND",e}var i=o[n]={exports:{}};s[n][0].call(i.exports,function(t){var e=s[n][1][t];return l(e||t)},i,i.exports,r,s,o,a)}return o[n].exports}for(var u=!1,t=0;t<a.length;t++)l(a[t]);return l}({1:[function(t,e,n){"use strict";var i=t(22),r=t(26),s=t(37),o=t(29),a=t(64),l=t(94),u=t(96),c=t(118),h=t(140),d=t(143),p=t(173),f=!1;r.addons={CSSTransitionGroup:o,LinkedStateMixin:i,PureRenderMixin:s,TransitionGroup:l,batchedUpdates:function(){return p(f,"React.addons.batchedUpdates is deprecated. Use ReactDOM.unstable_batchedUpdates instead."),f=!0,u.batchedUpdates.apply(this,arguments)},cloneWithProps:c,createFragment:a.create,shallowCompare:h,update:d},r.addons.Perf=t(55),r.addons.TestUtils=t(91),e.exports=r},{118:118,140:140,143:143,173:173,22:22,26:26,29:29,37:37,55:55,64:64,91:91,94:94,96:96}],2:[function(t,e,n){"use strict";var i=t(72),r=t(122),s=t(155),o={componentDidMount:function(){this.props.autoFocus&&s(r(this))}},a={Mixin:o,focusDOMComponent:function(){s(i.getNode(this._rootNodeID))}};e.exports=a},{122:122,155:155,72:72}],3:[function(t,e,n){"use strict";var i=t(15),u=t(19),r=t(147),c=t(20),h=t(103),a=t(107),s=t(166),o=[9,13,27,32],d=229,p=r.canUseDOM&&"CompositionEvent"in window,l=null;r.canUseDOM&&"documentMode"in document&&(l=document.documentMode);var f=r.canUseDOM&&"TextEvent"in window&&!l&&!function(){var t=window.opera;return"object"==typeof t&&"function"==typeof t.version&&parseInt(t.version(),10)<=12}(),g=r.canUseDOM&&(!p||l&&8<l&&l<=11);var m=32,v=String.fromCharCode(m),S=i.topLevelTypes,y={beforeInput:{phasedRegistrationNames:{bubbled:s({onBeforeInput:null}),captured:s({onBeforeInputCapture:null})},dependencies:[S.topCompositionEnd,S.topKeyPress,S.topTextInput,S.topPaste]},compositionEnd:{phasedRegistrationNames:{bubbled:s({onCompositionEnd:null}),captured:s({onCompositionEndCapture:null})},dependencies:[S.topBlur,S.topCompositionEnd,S.topKeyDown,S.topKeyPress,S.topKeyUp,S.topMouseDown]},compositionStart:{phasedRegistrationNames:{bubbled:s({onCompositionStart:null}),captured:s({onCompositionStartCapture:null})},dependencies:[S.topBlur,S.topCompositionStart,S.topKeyDown,S.topKeyPress,S.topKeyUp,S.topMouseDown]},compositionUpdate:{phasedRegistrationNames:{bubbled:s({onCompositionUpdate:null}),captured:s({onCompositionUpdateCapture:null})},dependencies:[S.topBlur,S.topCompositionUpdate,S.topKeyDown,S.topKeyPress,S.topKeyUp,S.topMouseDown]}},b=!1;function w(t,e){switch(t){case S.topKeyUp:return-1!==o.indexOf(e.keyCode);case S.topKeyDown:return e.keyCode!==d;case S.topKeyPress:case S.topMouseDown:case S.topBlur:return 1;default:return}}function x(t){var e=t.detail;return"object"==typeof e&&"data"in e?e.data:null}var E=null;function P(t,e,n,i,r){var s,o;if(p?s=function(t){switch(t){case S.topCompositionStart:return y.compositionStart;case S.topCompositionEnd:return y.compositionEnd;case S.topCompositionUpdate:return y.compositionUpdate}}(t):E?w(t,i)&&(s=y.compositionEnd):function(t,e){return t===S.topKeyDown&&e.keyCode===d}(t,i)&&(s=y.compositionStart),!s)return null;g&&(E||s!==y.compositionStart?s===y.compositionEnd&&E&&(o=E.getData()):E=c.getPooled(e));var a=h.getPooled(s,n,i,r);if(o)a.data=o;else{var l=x(i);null!==l&&(a.data=l)}return u.accumulateTwoPhaseDispatches(a),a}function C(t,e,n,i,r){var s;if(!(s=(f?function(t,e){switch(t){case S.topCompositionEnd:return x(e);case S.topKeyPress:return e.which!==m?null:(b=!0,v);case S.topTextInput:var n=e.data;return n===v&&b?null:n;default:return null}}:function(t,e){if(E){if(t===S.topCompositionEnd||w(t,e)){var n=E.getData();return c.release(E),E=null,n}return null}switch(t){case S.topPaste:return null;case S.topKeyPress:return e.which&&(!((i=e).ctrlKey||i.altKey||i.metaKey)||i.ctrlKey&&i.altKey)?String.fromCharCode(e.which):null;case S.topCompositionEnd:return g?null:e.data;default:return null}var i})(t,i)))return null;var o=a.getPooled(y.beforeInput,n,i,r);return o.data=s,u.accumulateTwoPhaseDispatches(o),o}var T={eventTypes:y,extractEvents:function(t,e,n,i,r){return[P(t,e,n,i,r),C(t,e,n,i,r)]}};e.exports=T},{103:103,107:107,147:147,15:15,166:166,19:19,20:20}],4:[function(t,e,n){"use strict";var i={animationIterationCount:!0,boxFlex:!0,boxFlexGroup:!0,boxOrdinalGroup:!0,columnCount:!0,flex:!0,flexGrow:!0,flexPositive:!0,flexShrink:!0,flexNegative:!0,flexOrder:!0,fontWeight:!0,lineClamp:!0,lineHeight:!0,opacity:!0,order:!0,orphans:!0,tabSize:!0,widows:!0,zIndex:!0,zoom:!0,fillOpacity:!0,stopOpacity:!0,strokeDashoffset:!0,strokeOpacity:!0,strokeWidth:!0};var r=["Webkit","ms","Moz","O"];Object.keys(i).forEach(function(e){r.forEach(function(t){i[function(t,e){return t+e.charAt(0).toUpperCase()+e.substring(1)}(t,e)]=i[e]})});var s={isUnitlessNumber:i,shorthandPropertyExpansions:{background:{backgroundAttachment:true,backgroundColor:true,backgroundImage:true,backgroundPositionX:true,backgroundPositionY:true,backgroundRepeat:true},backgroundPosition:{backgroundPositionX:true,backgroundPositionY:true},border:{borderWidth:true,borderStyle:true,borderColor:true},borderBottom:{borderBottomWidth:true,borderBottomStyle:true,borderBottomColor:true},borderLeft:{borderLeftWidth:true,borderLeftStyle:true,borderLeftColor:true},borderRight:{borderRightWidth:true,borderRightStyle:true,borderRightColor:true},borderTop:{borderTopWidth:true,borderTopStyle:true,borderTopColor:true},font:{fontStyle:true,fontVariant:true,fontWeight:true,fontSize:true,lineHeight:true,fontFamily:true},outline:{outlineWidth:true,outlineStyle:true,outlineColor:true}}};e.exports=s},{}],5:[function(t,e,n){"use strict";var a=t(4),i=t(147),r=t(78),s=t(149),l=t(119),o=t(160),u=t(168),c=t(173),h=u(function(t){return o(t)}),d=!1,p="cssFloat";if(i.canUseDOM){var f=document.createElement("div").style;try{f.font=""}catch(t){d=!0}void 0===document.documentElement.style.cssFloat&&(p="styleFloat")}var g=/^(?:webkit|moz|o)[A-Z]/,m=/;\s*$/,v={},S={},y=function(t,e){-1<t.indexOf("-")?function(t){if(v.hasOwnProperty(t)&&v[t]){return}(v[t]=true)?c(false,"Unsupported style property %s. Did you mean %s?",t,s(t)):undefined}(t):g.test(t)?function(t){if(v.hasOwnProperty(t)&&v[t]){return}(v[t]=true)?c(false,"Unsupported vendor-prefixed style property %s. Did you mean %s?",t,t.charAt(0).toUpperCase()+t.slice(1)):undefined}(t):m.test(e)&&function(t,e){if(S.hasOwnProperty(e)&&S[e]){return}(S[e]=true)?c(false,"Style property values shouldn't contain a semicolon. "+'Try "%s: %s" instead.',t,e.replace(m,"")):undefined}(t,e)},b={createMarkupForStyles:function(t){var e="";for(var n in t)if(t.hasOwnProperty(n)){var i=t[n];y(n,i),null!=i&&(e+=h(n)+":",e+=l(n,i)+";")}return e||null},setValueForStyles:function(t,e){var n=t.style;for(var i in e)if(e.hasOwnProperty(i)){y(i,e[i]);var r=l(i,e[i]);if("float"===i&&(i=p),r)n[i]=r;else{var s=d&&a.shorthandPropertyExpansions[i];if(s)for(var o in s)n[o]="";else n[i]=""}}}};r.measureMethods(b,"CSSPropertyOperations",{setValueForStyles:"setValueForStyles"}),e.exports=b},{119:119,147:147,149:149,160:160,168:168,173:173,4:4,78:78}],6:[function(t,e,n){"use strict";var i=t(25),r=t(24),s=t(161);function o(){this._callbacks=null,this._contexts=null}r(o.prototype,{enqueue:function(t,e){this._callbacks=this._callbacks||[],this._contexts=this._contexts||[],this._callbacks.push(t),this._contexts.push(e)},notifyAll:function(){var t=this._callbacks,e=this._contexts;if(t){t.length!==e.length&&s(!1,"Mismatched list of contexts in callback queue"),this._callbacks=null,this._contexts=null;for(var n=0;n<t.length;n++)t[n].call(e[n]);t.length=0,e.length=0}},reset:function(){this._callbacks=null,this._contexts=null},destructor:function(){this.reset()}}),i.addPoolingTo(o),e.exports=o},{161:161,24:24,25:25}],7:[function(t,e,n){"use strict";var i=t(15),r=t(16),u=t(19),s=t(147),o=t(96),c=t(105),a=t(128),l=t(133),h=t(134),d=t(166),p=i.topLevelTypes,f={change:{phasedRegistrationNames:{bubbled:d({onChange:null}),captured:d({onChangeCapture:null})},dependencies:[p.topBlur,p.topChange,p.topClick,p.topFocus,p.topInput,p.topKeyDown,p.topKeyUp,p.topSelectionChange]}},g=null,m=null,v=null,S=null;var y=!1;function b(t){var e=c.getPooled(f.change,m,t,a(t));u.accumulateTwoPhaseDispatches(e),o.batchedUpdates(w,e)}function w(t){r.enqueueEvents(t),r.processEventQueue(!1)}function x(){g&&(g.detachEvent("onchange",b),m=g=null)}function E(t,e,n){if(t===p.topChange)return n}function P(t,e,n){t===p.topFocus?(x(),function(t,e){m=e,(g=t).attachEvent("onchange",b)}(e,n)):t===p.topBlur&&x()}s.canUseDOM&&(y=l("change")&&(!("documentMode"in document)||8<document.documentMode));var C=!1;s.canUseDOM&&(C=l("input")&&(!("documentMode"in document)||9<document.documentMode));var T={get:function(){return S.get.call(this)},set:function(t){v=""+t,S.set.call(this,t)}};function D(){g&&(delete g.value,g.detachEvent("onpropertychange",A),S=v=m=g=null)}function A(t){if("value"===t.propertyName){var e=t.srcElement.value;e!==v&&(v=e,b(t))}}function I(t,e,n){if(t===p.topInput)return n}function R(t,e,n){t===p.topFocus?(D(),function(t,e){m=e,v=(g=t).value,S=Object.getOwnPropertyDescriptor(t.constructor.prototype,"value"),Object.defineProperty(g,"value",T),g.attachEvent("onpropertychange",A)}(e,n)):t===p.topBlur&&D()}function _(t,e,n){if((t===p.topSelectionChange||t===p.topKeyUp||t===p.topKeyDown)&&g&&g.value!==v)return v=g.value,m}function k(t,e,n){if(t===p.topClick)return n}var L={eventTypes:f,extractEvents:function(t,e,n,i,r){var s,o;if(!function(t){var e=t.nodeName&&t.nodeName.toLowerCase();return"select"===e||"input"===e&&"file"===t.type}(e)?h(e)?C?s=I:(s=_,o=R):function(t){return t.nodeName&&"input"===t.nodeName.toLowerCase()&&("checkbox"===t.type||"radio"===t.type)}(e)&&(s=k):y?s=E:o=P,s){var a=s(t,e,n);if(a){var l=c.getPooled(f.change,a,i,r);return l.type="change",u.accumulateTwoPhaseDispatches(l),l}}o&&o(t,e,n)}};e.exports=L},{105:105,128:128,133:133,134:134,147:147,15:15,16:16,166:166,19:19,96:96}],8:[function(t,e,n){"use strict";var i=0,r={createReactRootIndex:function(){return i++}};e.exports=r},{}],9:[function(t,e,n){"use strict";var d=t(12),p=t(74),i=t(78),f=t(138),g=t(139),m=t(161);function v(t,e,n){var i=n>=t.childNodes.length?null:t.childNodes.item(n);t.insertBefore(e,i)}var r={dangerouslyReplaceNodeWithMarkup:d.dangerouslyReplaceNodeWithMarkup,updateTextContent:g,processUpdates:function(t,e){for(var n,i,r=null,s=null,o=0;o<t.length;o++)if((n=t[o]).type===p.MOVE_EXISTING||n.type===p.REMOVE_NODE){var a=n.fromIndex,l=n.parentNode.childNodes[a],u=n.parentID;l||m(!1,"processUpdates(): Unable to find child %s of element. This probably means the DOM was unexpectedly mutated (e.g., by the browser), usually due to forgetting a <tbody> when using tables, nesting tags like <form>, <p>, or <a>, or using non-SVG elements in an <svg> parent. Try inspecting the child nodes of the element with React ID `%s`.",a,u),(r=r||{})[u]=r[u]||[],r[u][a]=l,(s=s||[]).push(l)}if(i=e.length&&"string"==typeof e[0]?d.dangerouslyRenderMarkup(e):e,s)for(var c=0;c<s.length;c++)s[c].parentNode.removeChild(s[c]);for(var h=0;h<t.length;h++)switch((n=t[h]).type){case p.INSERT_MARKUP:v(n.parentNode,i[n.markupIndex],n.toIndex);break;case p.MOVE_EXISTING:v(n.parentNode,r[n.parentID][n.fromIndex],n.toIndex);break;case p.SET_MARKUP:f(n.parentNode,n.content);break;case p.TEXT_CONTENT:g(n.parentNode,n.content);break;case p.REMOVE_NODE:}}};i.measureMethods(r,"DOMChildrenOperations",{updateTextContent:"updateTextContent"}),e.exports=r},{12:12,138:138,139:139,161:161,74:74,78:78}],10:[function(t,e,n){"use strict";var d=t(161);function p(t,e){return(t&e)===e}var f={MUST_USE_ATTRIBUTE:1,MUST_USE_PROPERTY:2,HAS_SIDE_EFFECTS:4,HAS_BOOLEAN_VALUE:8,HAS_NUMERIC_VALUE:16,HAS_POSITIVE_NUMERIC_VALUE:48,HAS_OVERLOADED_BOOLEAN_VALUE:64,injectDOMPropertyConfig:function(t){var e=f,n=t.Properties||{},i=t.DOMAttributeNamespaces||{},r=t.DOMAttributeNames||{},s=t.DOMPropertyNames||{},o=t.DOMMutationMethods||{};for(var a in t.isCustomAttribute&&g._isCustomAttributeFunctions.push(t.isCustomAttribute),n){g.properties.hasOwnProperty(a)&&d(!1,"injectDOMPropertyConfig(...): You're trying to inject DOM property '%s' which has already been injected. You may be accidentally injecting the same DOM property config twice, or you may be injecting two configs that have conflicting property names.",a);var l=a.toLowerCase(),u=n[a],c={attributeName:l,attributeNamespace:null,propertyName:a,mutationMethod:null,mustUseAttribute:p(u,e.MUST_USE_ATTRIBUTE),mustUseProperty:p(u,e.MUST_USE_PROPERTY),hasSideEffects:p(u,e.HAS_SIDE_EFFECTS),hasBooleanValue:p(u,e.HAS_BOOLEAN_VALUE),hasNumericValue:p(u,e.HAS_NUMERIC_VALUE),hasPositiveNumericValue:p(u,e.HAS_POSITIVE_NUMERIC_VALUE),hasOverloadedBooleanValue:p(u,e.HAS_OVERLOADED_BOOLEAN_VALUE)};if(c.mustUseAttribute&&c.mustUseProperty&&d(!1,"DOMProperty: Cannot require using both attribute and property: %s",a),!c.mustUseProperty&&c.hasSideEffects&&d(!1,"DOMProperty: Properties that have side effects must use property: %s",a),c.hasBooleanValue+c.hasNumericValue+c.hasOverloadedBooleanValue<=1||d(!1,"DOMProperty: Value can be one of boolean, overloaded boolean, or numeric value, but not a combination: %s",a),g.getPossibleStandardName[l]=a,r.hasOwnProperty(a)){var h=r[a];c.attributeName=h,g.getPossibleStandardName[h]=a}i.hasOwnProperty(a)&&(c.attributeNamespace=i[a]),s.hasOwnProperty(a)&&(c.propertyName=s[a]),o.hasOwnProperty(a)&&(c.mutationMethod=o[a]),g.properties[a]=c}}},r={},g={ID_ATTRIBUTE_NAME:"data-reactid",properties:{},getPossibleStandardName:{},_isCustomAttributeFunctions:[],isCustomAttribute:function(t){for(var e=0;e<g._isCustomAttributeFunctions.length;e++){var n=g._isCustomAttributeFunctions[e];if(n(t))return!0}return!1},getDefaultValueForProperty:function(t,e){var n,i=r[t];return i||(r[t]=i={}),e in i||(n=document.createElement(t),i[e]=n[e]),i[e]},injection:f};e.exports=g},{161:161}],11:[function(t,e,n){"use strict";var l=t(10),i=t(78),r=t(136),s=t(173),o=/^[a-zA-Z_][\w\.\-]*$/,a={},u={};function c(t){if(u.hasOwnProperty(t))return 1;if(!a.hasOwnProperty(t)){if(o.test(t))return u[t]=!0;a[t]=!0,s(!1,"Invalid attribute name: `%s`",t)}}function h(t,e){return null==e||t.hasBooleanValue&&!e||t.hasNumericValue&&isNaN(e)||t.hasPositiveNumericValue&&e<1||t.hasOverloadedBooleanValue&&!1===e}var d={children:!0,dangerouslySetInnerHTML:!0,key:!0,ref:!0},p={},f=function(t){if(!(d.hasOwnProperty(t)&&d[t]||p.hasOwnProperty(t)&&p[t])){p[t]=!0;var e=t.toLowerCase(),n=l.isCustomAttribute(e)?e:l.getPossibleStandardName.hasOwnProperty(e)?l.getPossibleStandardName[e]:null;s(null==n,"Unknown DOM property %s. Did you mean %s?",t,n)}},g={createMarkupForID:function(t){return l.ID_ATTRIBUTE_NAME+"="+r(t)},setAttributeForID:function(t,e){t.setAttribute(l.ID_ATTRIBUTE_NAME,e)},createMarkupForProperty:function(t,e){var n=l.properties.hasOwnProperty(t)?l.properties[t]:null;if(n){if(h(n,e))return"";var i=n.attributeName;return n.hasBooleanValue||n.hasOverloadedBooleanValue&&!0===e?i+'=""':i+"="+r(e)}return l.isCustomAttribute(t)?null==e?"":t+"="+r(e):(f(t),null)},createMarkupForCustomAttribute:function(t,e){return c(t)&&null!=e?t+"="+r(e):""},setValueForProperty:function(t,e,n){var i=l.properties.hasOwnProperty(e)?l.properties[e]:null;if(i){var r=i.mutationMethod;if(r)r(t,n);else if(h(i,n))this.deleteValueForProperty(t,e);else if(i.mustUseAttribute){var s=i.attributeName,o=i.attributeNamespace;o?t.setAttributeNS(o,s,""+n):i.hasBooleanValue||i.hasOverloadedBooleanValue&&!0===n?t.setAttribute(s,""):t.setAttribute(s,""+n)}else{var a=i.propertyName;i.hasSideEffects&&""+t[a]==""+n||(t[a]=n)}}else l.isCustomAttribute(e)?g.setValueForAttribute(t,e,n):f(e)},setValueForAttribute:function(t,e,n){c(e)&&(null==n?t.removeAttribute(e):t.setAttribute(e,""+n))},deleteValueForProperty:function(t,e){var n=l.properties.hasOwnProperty(e)?l.properties[e]:null;if(n){var i=n.mutationMethod;if(i)i(t,void 0);else if(n.mustUseAttribute)t.removeAttribute(n.attributeName);else{var r=n.propertyName,s=l.getDefaultValueForProperty(t.nodeName,r);n.hasSideEffects&&""+t[r]===s||(t[r]=s)}}else l.isCustomAttribute(e)?t.removeAttribute(e):f(e)}};i.measureMethods(g,"DOMPropertyOperations",{setValueForProperty:"setValueForProperty",setValueForAttribute:"setValueForAttribute",deleteValueForProperty:"deleteValueForProperty"}),e.exports=g},{10:10,136:136,173:173,78:78}],12:[function(t,e,n){"use strict";var p=t(147),f=t(152),g=t(153),m=t(157),v=t(161),S=/^(<[^ \/>]+)/,y="data-danger-index";var i={dangerouslyRenderMarkup:function(t){var e;p.canUseDOM||v(!1,"dangerouslyRenderMarkup(...): Cannot render markup in a worker thread. Make sure `window` and `document` are available globally before requiring React when unit testing or use ReactDOMServer.renderToString for server rendering.");for(var n,i={},r=0;r<t.length;r++)t[r]||v(!1,"dangerouslyRenderMarkup(...): Missing markup."),n=t[r],e=n.substring(1,n.indexOf(" ")),e=m(e)?e:"*",i[e]=i[e]||[],i[e][r]=t[r];var s=[],o=0;for(e in i)if(i.hasOwnProperty(e)){var a,l=i[e];for(a in l)if(l.hasOwnProperty(a)){var u=l[a];l[a]=u.replace(S,"$1 "+y+'="'+a+'" ')}for(var c=f(l.join(""),g),h=0;h<c.length;++h){var d=c[h];d.hasAttribute&&d.hasAttribute(y)?(a=+d.getAttribute(y),d.removeAttribute(y),s.hasOwnProperty(a)&&v(!1,"Danger: Assigning to an already-occupied result index."),s[a]=d,o+=1):console.error("Danger: Discarding unexpected node:",d)}}return o!==s.length&&v(!1,"Danger: Did not assign to every index of resultList."),s.length!==t.length&&v(!1,"Danger: Expected markup to render %s nodes, but rendered %s.",t.length,s.length),s},dangerouslyReplaceNodeWithMarkup:function(t,e){var n;p.canUseDOM||v(!1,"dangerouslyReplaceNodeWithMarkup(...): Cannot render markup in a worker thread. Make sure `window` and `document` are available globally before requiring React when unit testing or use ReactDOMServer.renderToString() for server rendering."),e||v(!1,"dangerouslyReplaceNodeWithMarkup(...): Missing markup."),"html"===t.tagName.toLowerCase()&&v(!1,"dangerouslyReplaceNodeWithMarkup(...): Cannot replace markup of the <html> node. This is because browser quirks make this unreliable and/or slow. If you want to render to the root you must use server rendering. See ReactDOMServer.renderToString()."),n="string"==typeof e?f(e,g)[0]:e,t.parentNode.replaceChild(n,t)}};e.exports=i},{147:147,152:152,153:153,157:157,161:161}],13:[function(t,e,n){"use strict";var i=t(166),r=[i({ResponderEventPlugin:null}),i({SimpleEventPlugin:null}),i({TapEventPlugin:null}),i({EnterLeaveEventPlugin:null}),i({ChangeEventPlugin:null}),i({SelectEventPlugin:null}),i({BeforeInputEventPlugin:null})];e.exports=r},{166:166}],14:[function(t,e,n){"use strict";var i=t(15),p=t(19),f=t(109),g=t(72),r=t(166),m=i.topLevelTypes,v=g.getFirstReactDOM,S={mouseEnter:{registrationName:r({onMouseEnter:null}),dependencies:[m.topMouseOut,m.topMouseOver]},mouseLeave:{registrationName:r({onMouseLeave:null}),dependencies:[m.topMouseOut,m.topMouseOver]}},y=[null,null],s={eventTypes:S,extractEvents:function(t,e,n,i,r){if(t===m.topMouseOver&&(i.relatedTarget||i.fromElement))return null;if(t!==m.topMouseOut&&t!==m.topMouseOver)return null;var s,o,a;if(e.window===e)s=e;else{var l=e.ownerDocument;s=l?l.defaultView||l.parentWindow:window}var u="",c="";if(t===m.topMouseOut?(o=e,u=n,(a=v(i.relatedTarget||i.toElement))?c=g.getID(a):a=s,a=a||s):(o=s,a=e,c=n),o===a)return null;var h=f.getPooled(S.mouseLeave,u,i,r);h.type="mouseleave",h.target=o,h.relatedTarget=a;var d=f.getPooled(S.mouseEnter,c,i,r);return d.type="mouseenter",d.target=a,d.relatedTarget=o,p.accumulateEnterLeaveDispatches(h,d,u,c),y[0]=h,y[1]=d,y}};e.exports=s},{109:109,15:15,166:166,19:19,72:72}],15:[function(t,e,n){"use strict";var i=t(165),r=i({bubbled:null,captured:null}),s=i({topAbort:null,topBlur:null,topCanPlay:null,topCanPlayThrough:null,topChange:null,topClick:null,topCompositionEnd:null,topCompositionStart:null,topCompositionUpdate:null,topContextMenu:null,topCopy:null,topCut:null,topDoubleClick:null,topDrag:null,topDragEnd:null,topDragEnter:null,topDragExit:null,topDragLeave:null,topDragOver:null,topDragStart:null,topDrop:null,topDurationChange:null,topEmptied:null,topEncrypted:null,topEnded:null,topError:null,topFocus:null,topInput:null,topKeyDown:null,topKeyPress:null,topKeyUp:null,topLoad:null,topLoadedData:null,topLoadedMetadata:null,topLoadStart:null,topMouseDown:null,topMouseMove:null,topMouseOut:null,topMouseOver:null,topMouseUp:null,topPaste:null,topPause:null,topPlay:null,topPlaying:null,topProgress:null,topRateChange:null,topReset:null,topScroll:null,topSeeked:null,topSeeking:null,topSelectionChange:null,topStalled:null,topSubmit:null,topSuspend:null,topTextInput:null,topTimeUpdate:null,topTouchCancel:null,topTouchEnd:null,topTouchMove:null,topTouchStart:null,topVolumeChange:null,topWaiting:null,topWheel:null}),o={topLevelTypes:s,PropagationPhases:r};e.exports=o},{165:165}],16:[function(t,e,n){"use strict";var c=t(17),i=t(18),r=t(61),h=t(115),s=t(124),o=t(161),a=t(173),l={},u=null,d=function(t,e){t&&(i.executeDispatchesInOrder(t,e),t.isPersistent()||t.constructor.release(t))},p=function(t){return d(t,!0)},f=function(t){return d(t,!1)},g=null;function m(){var t=g&&g.traverseTwoPhase&&g.traverseEnterLeave;a(t,"InstanceHandle not injected before use!")}var v={injection:{injectMount:i.injection.injectMount,injectInstanceHandle:function(t){g=t,m()},getInstanceHandle:function(){return m(),g},injectEventPluginOrder:c.injectEventPluginOrder,injectEventPluginsByName:c.injectEventPluginsByName},eventNameDispatchConfigs:c.eventNameDispatchConfigs,registrationNameModules:c.registrationNameModules,putListener:function(t,e,n){"function"!=typeof n&&o(!1,"Expected %s listener to be a function, instead got type %s",e,typeof n);var i=l[e]||(l[e]={});i[t]=n;var r=c.registrationNameModules[e];r&&r.didPutListener&&r.didPutListener(t,e,n)},getListener:function(t,e){var n=l[e];return n&&n[t]},deleteListener:function(t,e){var n=c.registrationNameModules[e];n&&n.willDeleteListener&&n.willDeleteListener(t,e);var i=l[e];i&&delete i[t]},deleteAllListeners:function(t){for(var e in l)if(l[e][t]){var n=c.registrationNameModules[e];n&&n.willDeleteListener&&n.willDeleteListener(t,e),delete l[e][t]}},extractEvents:function(t,e,n,i,r){for(var s,o=c.plugins,a=0;a<o.length;a++){var l=o[a];if(l){var u=l.extractEvents(t,e,n,i,r);u&&(s=h(s,u))}}return s},enqueueEvents:function(t){t&&(u=h(u,t))},processEventQueue:function(t){var e=u;u=null,s(e,t?p:f),u&&o(!1,"processEventQueue(): Additional events were enqueued while processing an event queue. Support for this has not yet been implemented."),r.rethrowCaughtError()},__purge:function(){l={}},__getListenerBank:function(){return l}};e.exports=v},{115:115,124:124,161:161,17:17,173:173,18:18,61:61}],17:[function(t,e,n){"use strict";var o=t(161),s=null,a={};function r(){if(s)for(var t in a){var e=a[t],n=s.indexOf(t);if(-1<n||o(!1,"EventPluginRegistry: Cannot inject event plugins that do not exist in the plugin ordering, `%s`.",t),!c.plugins[n]){e.extractEvents||o(!1,"EventPluginRegistry: Event plugins must implement an `extractEvents` method, but `%s` does not.",t);var i=(c.plugins[n]=e).eventTypes;for(var r in i)l(i[r],e,r)||o(!1,"EventPluginRegistry: Failed to publish event `%s` for plugin `%s`.",r,t)}}}function l(t,e,n){c.eventNameDispatchConfigs.hasOwnProperty(n)&&o(!1,"EventPluginHub: More than one plugin attempted to publish the same event name, `%s`.",n);var i=(c.eventNameDispatchConfigs[n]=t).phasedRegistrationNames;if(i){for(var r in i)if(i.hasOwnProperty(r)){var s=i[r];u(s,e,n)}return 1}return t.registrationName&&(u(t.registrationName,e,n),1)}function u(t,e,n){c.registrationNameModules[t]&&o(!1,"EventPluginHub: More than one plugin attempted to publish the same registration name, `%s`.",t),c.registrationNameModules[t]=e,c.registrationNameDependencies[t]=e.eventTypes[n].dependencies}var c={plugins:[],eventNameDispatchConfigs:{},registrationNameModules:{},registrationNameDependencies:{},injectEventPluginOrder:function(t){s&&o(!1,"EventPluginRegistry: Cannot inject event plugin ordering more than once. You are likely trying to load more than one copy of React."),s=Array.prototype.slice.call(t),r()},injectEventPluginsByName:function(t){var e=!1;for(var n in t)if(t.hasOwnProperty(n)){var i=t[n];a.hasOwnProperty(n)&&a[n]===i||(a[n]&&o(!1,"EventPluginRegistry: Cannot inject two different event plugins using the same name, `%s`.",n),a[n]=i,e=!0)}e&&r()},getPluginModuleForEvent:function(t){var e=t.dispatchConfig;if(e.registrationName)return c.registrationNameModules[e.registrationName]||null;for(var n in e.phasedRegistrationNames)if(e.phasedRegistrationNames.hasOwnProperty(n)){var i=c.registrationNameModules[e.phasedRegistrationNames[n]];if(i)return i}return null},_resetEventPlugins:function(){for(var t in s=null,a)a.hasOwnProperty(t)&&delete a[t];c.plugins.length=0;var e=c.eventNameDispatchConfigs;for(var n in e)e.hasOwnProperty(n)&&delete e[n];var i=c.registrationNameModules;for(var r in i)i.hasOwnProperty(r)&&delete i[r]}};e.exports=c},{161:161}],18:[function(t,e,n){"use strict";var s,i=t(15),o=t(61),r=t(161),a=t(173),l={Mount:null,injectMount:function(t){l.Mount=t,a(t&&t.getNode&&t.getID,"EventPluginUtils.injection.injectMount(...): Injected Mount module is missing getNode or getID.")}},u=i.topLevelTypes;function c(t,e,n,i){var r=t.type||"unknown-event";t.currentTarget=l.Mount.getNode(i),e?o.invokeGuardedCallbackWithCatch(r,n,t,i):o.invokeGuardedCallback(r,n,t,i),t.currentTarget=null}function h(t){var e=t._dispatchListeners,n=t._dispatchIDs;if(s(t),Array.isArray(e)){for(var i=0;i<e.length&&!t.isPropagationStopped();i++)if(e[i](t,n[i]))return n[i]}else if(e&&e(t,n))return n;return null}s=function(t){var e=t._dispatchListeners,n=t._dispatchIDs,i=Array.isArray(e),r=Array.isArray(n),s=r?n.length:n?1:0,o=i?e.length:e?1:0;a(r===i&&s===o,"EventPluginUtils: Invalid `event`.")};var d={isEndish:function(t){return t===u.topMouseUp||t===u.topTouchEnd||t===u.topTouchCancel},isMoveish:function(t){return t===u.topMouseMove||t===u.topTouchMove},isStartish:function(t){return t===u.topMouseDown||t===u.topTouchStart},executeDirectDispatch:function(t){s(t);var e=t._dispatchListeners,n=t._dispatchIDs;Array.isArray(e)&&r(!1,"executeDirectDispatch(...): Invalid `event`.");var i=e?e(t,n):null;return t._dispatchListeners=null,t._dispatchIDs=null,i},executeDispatchesInOrder:function(t,e){var n=t._dispatchListeners,i=t._dispatchIDs;s(t);if(Array.isArray(n))for(var r=0;r<n.length&&!t.isPropagationStopped();r++)c(t,e,n[r],i[r]);else n&&c(t,e,n,i);t._dispatchListeners=null,t._dispatchIDs=null},executeDispatchesInOrderStopAtTrue:function(t){var e=h(t);return t._dispatchIDs=null,t._dispatchListeners=null,e},hasDispatches:function(t){return!!t._dispatchListeners},getNode:function(t){return l.Mount.getNode(t)},getID:function(t){return l.Mount.getID(t)},injection:l};e.exports=d},{15:15,161:161,173:173,61:61}],19:[function(t,e,n){"use strict";var i=t(15),r=t(16),s=t(173),o=t(115),a=t(124),l=i.PropagationPhases,u=r.getListener;function c(t,e,n){s(t,"Dispatching id must not be null");var i=e?l.bubbled:l.captured,r=function(t,e,n){var i=e.dispatchConfig.phasedRegistrationNames[n];return u(t,i)}(t,n,i);r&&(n._dispatchListeners=o(n._dispatchListeners,r),n._dispatchIDs=o(n._dispatchIDs,t))}function h(t){t&&t.dispatchConfig.phasedRegistrationNames&&r.injection.getInstanceHandle().traverseTwoPhase(t.dispatchMarker,c,t)}function d(t){t&&t.dispatchConfig.phasedRegistrationNames&&r.injection.getInstanceHandle().traverseTwoPhaseSkipTarget(t.dispatchMarker,c,t)}function p(t,e,n){if(n&&n.dispatchConfig.registrationName){var i=n.dispatchConfig.registrationName,r=u(t,i);r&&(n._dispatchListeners=o(n._dispatchListeners,r),n._dispatchIDs=o(n._dispatchIDs,t))}}function f(t){t&&t.dispatchConfig.registrationName&&p(t.dispatchMarker,null,t)}var g={accumulateTwoPhaseDispatches:function(t){a(t,h)},accumulateTwoPhaseDispatchesSkipTarget:function(t){a(t,d)},accumulateDirectDispatches:function(t){a(t,f)},accumulateEnterLeaveDispatches:function(t,e,n,i){r.injection.getInstanceHandle().traverseEnterLeave(n,i,p,t,e)}};e.exports=g},{115:115,124:124,15:15,16:16,173:173}],20:[function(t,e,n){"use strict";var i=t(25),r=t(24),s=t(131);function o(t){this._root=t,this._startText=this.getText(),this._fallbackText=null}r(o.prototype,{destructor:function(){this._root=null,this._startText=null,this._fallbackText=null},getText:function(){return"value"in this._root?this._root.value:this._root[s()]},getData:function(){if(this._fallbackText)return this._fallbackText;var t,e,n=this._startText,i=n.length,r=this.getText(),s=r.length;for(t=0;t<i&&n[t]===r[t];t++);var o=i-t;for(e=1;e<=o&&n[i-e]===r[s-e];e++);var a=1<e?1-e:void 0;return this._fallbackText=r.slice(t,a),this._fallbackText}}),i.addPoolingTo(o),e.exports=o},{131:131,24:24,25:25}],21:[function(t,e,n){"use strict";var i,r=t(10),s=t(147),o=r.injection.MUST_USE_ATTRIBUTE,a=r.injection.MUST_USE_PROPERTY,l=r.injection.HAS_BOOLEAN_VALUE,u=r.injection.HAS_SIDE_EFFECTS,c=r.injection.HAS_NUMERIC_VALUE,h=r.injection.HAS_POSITIVE_NUMERIC_VALUE,d=r.injection.HAS_OVERLOADED_BOOLEAN_VALUE;if(s.canUseDOM){var p=document.implementation;i=p&&p.hasFeature&&p.hasFeature("http://www.w3.org/TR/SVG11/feature#BasicStructure","1.1")}var f={isCustomAttribute:RegExp.prototype.test.bind(/^(data|aria)-[a-z_][a-z\d_.\-]*$/),Properties:{accept:null,acceptCharset:null,accessKey:null,action:null,allowFullScreen:o|l,allowTransparency:o,alt:null,async:l,autoComplete:null,autoPlay:l,capture:o|l,cellPadding:null,cellSpacing:null,charSet:o,challenge:o,checked:a|l,classID:o,className:i?o:a,cols:o|h,colSpan:null,content:null,contentEditable:null,contextMenu:o,controls:a|l,coords:null,crossOrigin:null,data:null,dateTime:o,default:l,defer:l,dir:null,disabled:o|l,download:d,draggable:null,encType:null,form:o,formAction:o,formEncType:o,formMethod:o,formNoValidate:l,formTarget:o,frameBorder:o,headers:null,height:o,hidden:o|l,high:null,href:null,hrefLang:null,htmlFor:null,httpEquiv:null,icon:null,id:a,inputMode:o,integrity:null,is:o,keyParams:o,keyType:o,kind:null,label:null,lang:null,list:o,loop:a|l,low:null,manifest:o,marginHeight:null,marginWidth:null,max:null,maxLength:o,media:o,mediaGroup:null,method:null,min:null,minLength:o,multiple:a|l,muted:a|l,name:null,nonce:o,noValidate:l,open:l,optimum:null,pattern:null,placeholder:null,poster:null,preload:null,radioGroup:null,readOnly:a|l,rel:null,required:l,reversed:l,role:o,rows:o|h,rowSpan:null,sandbox:null,scope:null,scoped:l,scrolling:null,seamless:o|l,selected:a|l,shape:null,size:o|h,sizes:o,span:h,spellCheck:null,src:null,srcDoc:a,srcLang:null,srcSet:o,start:c,step:null,style:null,summary:null,tabIndex:null,target:null,title:null,type:null,useMap:null,value:a|u,width:o,wmode:o,wrap:null,about:o,datatype:o,inlist:o,prefix:o,property:o,resource:o,typeof:o,vocab:o,autoCapitalize:o,autoCorrect:o,autoSave:null,color:null,itemProp:o,itemScope:o|l,itemType:o,itemID:o,itemRef:o,results:null,security:o,unselectable:o},DOMAttributeNames:{acceptCharset:"accept-charset",className:"class",htmlFor:"for",httpEquiv:"http-equiv"},DOMPropertyNames:{autoComplete:"autocomplete",autoFocus:"autofocus",autoPlay:"autoplay",autoSave:"autosave",encType:"encoding",hrefLang:"hreflang",radioGroup:"radiogroup",spellCheck:"spellcheck",srcDoc:"srcdoc",srcSet:"srcset"}};e.exports=f},{10:10,147:147}],22:[function(t,e,n){"use strict";var i=t(70),r=t(90),s={linkState:function(t){return new i(this.state[t],r.createStateKeySetter(this,t))}};e.exports=s},{70:70,90:90}],23:[function(t,e,n){"use strict";var i=t(82),o=t(81),r=t(161),a=t(173),s={button:!0,checkbox:!0,image:!0,hidden:!0,radio:!0,reset:!0,submit:!0};function l(t){null!=t.checkedLink&&null!=t.valueLink&&r(!1,"Cannot provide a checkedLink and a valueLink. If you want to use checkedLink, you probably don't want to use valueLink and vice versa.")}function u(t){l(t),null==t.value&&null==t.onChange||r(!1,"Cannot provide a valueLink and a value or onChange event. If you want to use value or onChange, you probably don't want to use valueLink.")}function c(t){l(t),null==t.checked&&null==t.onChange||r(!1,"Cannot provide a checkedLink and a checked property or onChange event. If you want to use checked or onChange, you probably don't want to use checkedLink")}var h={value:function(t,e,n){return!t[e]||s[t.type]||t.onChange||t.readOnly||t.disabled?null:new Error("You provided a `value` prop to a form field without an `onChange` handler. This will render a read-only field. If the field should be mutable use `defaultValue`. Otherwise, set either `onChange` or `readOnly`.")},checked:function(t,e,n){return!t[e]||t.onChange||t.readOnly||t.disabled?null:new Error("You provided a `checked` prop to a form field without an `onChange` handler. This will render a read-only field. If the field should be mutable use `defaultChecked`. Otherwise, set either `onChange` or `readOnly`.")},onChange:i.func},d={};function p(t){if(t){var e=t.getName();if(e)return" Check the render method of `"+e+"`."}return""}var f={checkPropTypes:function(t,e,n){for(var i in h){if(h.hasOwnProperty(i))var r=h[i](e,i,t,o.prop);if(r instanceof Error&&!(r.message in d)){d[r.message]=!0;var s=p(n);a(!1,"Failed form propType: %s%s",r.message,s)}}},getValue:function(t){return t.valueLink?(u(t),t.valueLink.value):t.value},getChecked:function(t){return t.checkedLink?(c(t),t.checkedLink.value):t.checked},executeOnChange:function(t,e){return t.valueLink?(u(t),t.valueLink.requestChange(e.target.value)):t.checkedLink?(c(t),t.checkedLink.requestChange(e.target.checked)):t.onChange?t.onChange.call(void 0,e):void 0}};e.exports=f},{161:161,173:173,81:81,82:82}],24:[function(t,e,n){"use strict";e.exports=function(t,e){if(null==t)throw new TypeError("Object.assign target cannot be null or undefined");for(var n=Object(t),i=Object.prototype.hasOwnProperty,r=1;r<arguments.length;r++){var s=arguments[r];if(null!=s){var o=Object(s);for(var a in o)i.call(o,a)&&(n[a]=o[a])}}return n}},{}],25:[function(t,e,n){"use strict";var i=t(161),r=function(t){if(this.instancePool.length){var e=this.instancePool.pop();return this.call(e,t),e}return new this(t)},s=function(t){t instanceof this||i(!1,"Trying to release an instance into a pool of a different type."),t.destructor(),this.instancePool.length<this.poolSize&&this.instancePool.push(t)},o=10,a=r,l={addPoolingTo:function(t,e){var n=t;if(n.instancePool=[],n.getPooled=e||a,!n.poolSize){n.poolSize=o}return n.release=s,n},oneArgumentPooler:r,twoArgumentPooler:function(t,e){var n=this;if(n.instancePool.length){var i=n.instancePool.pop();n.call(i,t,e);return i}else{return new n(t,e)}},threeArgumentPooler:function(t,e,n){var i=this;if(i.instancePool.length){var r=i.instancePool.pop();i.call(r,t,e,n);return r}else{return new i(t,e,n)}},fourArgumentPooler:function(t,e,n,i){var r=this;if(r.instancePool.length){var s=r.instancePool.pop();r.call(s,t,e,n,i);return s}else{return new r(t,e,n,i)}},fiveArgumentPooler:function(t,e,n,i,r){var s=this;if(s.instancePool.length){var o=s.instancePool.pop();s.call(o,t,e,n,i,r);return o}else{return new s(t,e,n,i,r)}}};e.exports=l},{161:161}],26:[function(t,e,n){"use strict";var i=t(40),r=t(50),s=t(69),o=t(24),a=t(120),l={};o(l,s),o(l,{findDOMNode:a("findDOMNode","ReactDOM","react-dom",i,i.findDOMNode),render:a("render","ReactDOM","react-dom",i,i.render),unmountComponentAtNode:a("unmountComponentAtNode","ReactDOM","react-dom",i,i.unmountComponentAtNode),renderToString:a("renderToString","ReactDOMServer","react-dom/server",r,r.renderToString),renderToStaticMarkup:a("renderToStaticMarkup","ReactDOMServer","react-dom/server",r,r.renderToStaticMarkup)}),l.__SECRET_DOM_DO_NOT_USE_OR_YOU_WILL_BE_FIRED=i,l.__SECRET_DOM_SERVER_DO_NOT_USE_OR_YOU_WILL_BE_FIRED=r,l.Injection=t(65),e.exports=l},{120:120,24:24,40:40,50:50,69:69}],27:[function(t,e,n){"use strict";var i=t(68),r=t(122),s=t(173),o="_getDOMNodeDidWarn",a={getDOMNode:function(){return s(this.constructor[o],"%s.getDOMNode(...) is deprecated. Please use ReactDOM.findDOMNode(instance) instead.",i.get(this).getName()||this.tagName||"Unknown"),this.constructor[o]=!0,r(this)}};e.exports=a},{122:122,173:173,68:68}],28:[function(t,e,n){"use strict";var l=t(15),i=t(16),u=t(17),r=t(62),s=t(78),o=t(114),a=t(24),c=t(133),h={},d=!1,p=0,f={topAbort:"abort",topBlur:"blur",topCanPlay:"canplay",topCanPlayThrough:"canplaythrough",topChange:"change",topClick:"click",topCompositionEnd:"compositionend",topCompositionStart:"compositionstart",topCompositionUpdate:"compositionupdate",topContextMenu:"contextmenu",topCopy:"copy",topCut:"cut",topDoubleClick:"dblclick",topDrag:"drag",topDragEnd:"dragend",topDragEnter:"dragenter",topDragExit:"dragexit",topDragLeave:"dragleave",topDragOver:"dragover",topDragStart:"dragstart",topDrop:"drop",topDurationChange:"durationchange",topEmptied:"emptied",topEncrypted:"encrypted",topEnded:"ended",topError:"error",topFocus:"focus",topInput:"input",topKeyDown:"keydown",topKeyPress:"keypress",topKeyUp:"keyup",topLoadedData:"loadeddata",topLoadedMetadata:"loadedmetadata",topLoadStart:"loadstart",topMouseDown:"mousedown",topMouseMove:"mousemove",topMouseOut:"mouseout",topMouseOver:"mouseover",topMouseUp:"mouseup",topPaste:"paste",topPause:"pause",topPlay:"play",topPlaying:"playing",topProgress:"progress",topRateChange:"ratechange",topScroll:"scroll",topSeeked:"seeked",topSeeking:"seeking",topSelectionChange:"selectionchange",topStalled:"stalled",topSuspend:"suspend",topTextInput:"textInput",topTimeUpdate:"timeupdate",topTouchCancel:"touchcancel",topTouchEnd:"touchend",topTouchMove:"touchmove",topTouchStart:"touchstart",topVolumeChange:"volumechange",topWaiting:"waiting",topWheel:"wheel"},g="_reactListenersID"+String(Math.random()).slice(2);var m=a({},r,{ReactEventListener:null,injection:{injectReactEventListener:function(t){t.setHandleTopLevel(m.handleTopLevel),m.ReactEventListener=t}},setEnabled:function(t){m.ReactEventListener&&m.ReactEventListener.setEnabled(t)},isEnabled:function(){return!(!m.ReactEventListener||!m.ReactEventListener.isEnabled())},listenTo:function(t,e){for(var n=e,i=function(t){Object.prototype.hasOwnProperty.call(t,g)||(t[g]=p++,h[t[g]]={});return h[t[g]]}(n),r=u.registrationNameDependencies[t],s=l.topLevelTypes,o=0;o<r.length;o++){var a=r[o];i.hasOwnProperty(a)&&i[a]||(a===s.topWheel?c("wheel")?m.ReactEventListener.trapBubbledEvent(s.topWheel,"wheel",n):c("mousewheel")?m.ReactEventListener.trapBubbledEvent(s.topWheel,"mousewheel",n):m.ReactEventListener.trapBubbledEvent(s.topWheel,"DOMMouseScroll",n):a===s.topScroll?c("scroll",!0)?m.ReactEventListener.trapCapturedEvent(s.topScroll,"scroll",n):m.ReactEventListener.trapBubbledEvent(s.topScroll,"scroll",m.ReactEventListener.WINDOW_HANDLE):a===s.topFocus||a===s.topBlur?(c("focus",!0)?(m.ReactEventListener.trapCapturedEvent(s.topFocus,"focus",n),m.ReactEventListener.trapCapturedEvent(s.topBlur,"blur",n)):c("focusin")&&(m.ReactEventListener.trapBubbledEvent(s.topFocus,"focusin",n),m.ReactEventListener.trapBubbledEvent(s.topBlur,"focusout",n)),i[s.topBlur]=!0,i[s.topFocus]=!0):f.hasOwnProperty(a)&&m.ReactEventListener.trapBubbledEvent(a,f[a],n),i[a]=!0)}},trapBubbledEvent:function(t,e,n){return m.ReactEventListener.trapBubbledEvent(t,e,n)},trapCapturedEvent:function(t,e,n){return m.ReactEventListener.trapCapturedEvent(t,e,n)},ensureScrollValueMonitoring:function(){if(!d){var t=o.refreshScrollValues;m.ReactEventListener.monitorScrollValue(t),d=!0}},eventNameDispatchConfigs:i.eventNameDispatchConfigs,registrationNameModules:i.registrationNameModules,putListener:i.putListener,getListener:i.getListener,deleteListener:i.deleteListener,deleteAllListeners:i.deleteAllListeners});s.measureMethods(m,"ReactBrowserEventEmitter",{putListener:"putListener",deleteListener:"deleteListener"}),e.exports=m},{114:114,133:133,15:15,16:16,17:17,24:24,62:62,78:78}],29:[function(t,e,n){"use strict";var i=t(26),r=t(24),s=t(94),o=t(30);function a(t){var e="transition"+t+"Timeout",n="transition"+t;return function(t){if(t[n]){if(null==t[e])return new Error(e+" wasn't supplied to ReactCSSTransitionGroup: this can cause unreliable animations and won't be supported in a future version of React. See https://fb.me/react-animation-transition-group-timeout for more information.");if("number"!=typeof t[e])return new Error(e+" must be a number (in milliseconds)")}}}var l=i.createClass({displayName:"ReactCSSTransitionGroup",propTypes:{transitionName:o.propTypes.name,transitionAppear:i.PropTypes.bool,transitionEnter:i.PropTypes.bool,transitionLeave:i.PropTypes.bool,transitionAppearTimeout:a("Appear"),transitionEnterTimeout:a("Enter"),transitionLeaveTimeout:a("Leave")},getDefaultProps:function(){return{transitionAppear:!1,transitionEnter:!0,transitionLeave:!0}},_wrapChild:function(t){return i.createElement(o,{name:this.props.transitionName,appear:this.props.transitionAppear,enter:this.props.transitionEnter,leave:this.props.transitionLeave,appearTimeout:this.props.transitionAppearTimeout,enterTimeout:this.props.transitionEnterTimeout,leaveTimeout:this.props.transitionLeaveTimeout},t)},render:function(){return i.createElement(s,r({},this.props,{childFactory:this._wrapChild}))}});e.exports=l},{24:24,26:26,30:30,94:94}],30:[function(t,e,n){"use strict";var i=t(26),l=t(40),u=t(145),c=t(93),r=t(135),s=i.createClass({displayName:"ReactCSSTransitionGroupChild",propTypes:{name:i.PropTypes.oneOfType([i.PropTypes.string,i.PropTypes.shape({enter:i.PropTypes.string,leave:i.PropTypes.string,active:i.PropTypes.string}),i.PropTypes.shape({enter:i.PropTypes.string,enterActive:i.PropTypes.string,leave:i.PropTypes.string,leaveActive:i.PropTypes.string,appear:i.PropTypes.string,appearActive:i.PropTypes.string})]).isRequired,appear:i.PropTypes.bool,enter:i.PropTypes.bool,leave:i.PropTypes.bool,appearTimeout:i.PropTypes.number,enterTimeout:i.PropTypes.number,leaveTimeout:i.PropTypes.number},transition:function(t,e,n){var i=l.findDOMNode(this);if(i){var r=this.props.name[t]||this.props.name+"-"+t,s=this.props.name[t+"Active"]||r+"-active",o=null,a=function(t){t&&t.target!==i||(clearTimeout(o),u.removeClass(i,r),u.removeClass(i,s),c.removeEndEventListener(i,a),e&&e())};u.addClass(i,r),this.queueClass(s),n?(o=setTimeout(a,n),this.transitionTimeouts.push(o)):c.addEndEventListener(i,a)}else e&&e()},queueClass:function(t){this.classNameQueue.push(t),this.timeout||(this.timeout=setTimeout(this.flushClassNameQueue,17))},flushClassNameQueue:function(){this.isMounted()&&this.classNameQueue.forEach(u.addClass.bind(u,l.findDOMNode(this))),this.classNameQueue.length=0,this.timeout=null},componentWillMount:function(){this.classNameQueue=[],this.transitionTimeouts=[]},componentWillUnmount:function(){this.timeout&&clearTimeout(this.timeout),this.transitionTimeouts.forEach(function(t){clearTimeout(t)})},componentWillAppear:function(t){this.props.appear?this.transition("appear",t,this.props.appearTimeout):t()},componentWillEnter:function(t){this.props.enter?this.transition("enter",t,this.props.enterTimeout):t()},componentWillLeave:function(t){this.props.leave?this.transition("leave",t,this.props.leaveTimeout):t()},render:function(){return r(this.props.children)}});e.exports=s},{135:135,145:145,26:26,40:40,93:93}],31:[function(t,e,n){"use strict";var u=t(84),c=t(132),h=t(141),r=t(142),s=t(173);function o(t,e,n){var i=void 0===t[n];s(i,"flattenChildren(...): Encountered two children with the same key, `%s`. Child keys must be unique; when two children share a key, only the first child will be used.",n),null!=e&&i&&(t[n]=c(e,null))}var i={instantiateChildren:function(t,e,n){if(null==t)return null;var i={};return r(t,o,i),i},updateChildren:function(t,e,n,i){if(!e&&!t)return null;var r;for(r in e)if(e.hasOwnProperty(r)){var s=t&&t[r],o=s&&s._currentElement,a=e[r];if(null!=s&&h(o,a))u.receiveComponent(s,a,n,i),e[r]=s;else{s&&u.unmountComponent(s,r);var l=c(a,null);e[r]=l}}for(r in t)!t.hasOwnProperty(r)||e&&e.hasOwnProperty(r)||u.unmountComponent(t[r]);return e},unmountChildren:function(t){for(var e in t)if(t.hasOwnProperty(e)){var n=t[e];u.unmountComponent(n)}}};e.exports=i},{132:132,141:141,142:142,173:173,84:84}],32:[function(t,e,n){"use strict";var i=t(25),l=t(57),u=t(153),a=t(142),r=i.twoArgumentPooler,s=i.fourArgumentPooler,o=/\/(?!\/)/g;function c(t){return(""+t).replace(o,"//")}function h(t,e){this.func=t,this.context=e,this.count=0}function d(t,e,n){var i=t.func,r=t.context;i.call(r,e,t.count++)}function p(t,e,n,i){this.result=t,this.keyPrefix=e,this.func=n,this.context=i,this.count=0}function f(t,e,n){var i=t.result,r=t.keyPrefix,s=t.func,o=t.context,a=s.call(o,e,t.count++);Array.isArray(a)?g(a,i,n,u.thatReturnsArgument):null!=a&&(l.isValidElement(a)&&(a=l.cloneAndReplaceKey(a,r+(a!==e?c(a.key||"")+"/":"")+n)),i.push(a))}function g(t,e,n,i,r){var s="";null!=n&&(s=c(n)+"/");var o=p.getPooled(e,s,i,r);a(t,f,o),p.release(o)}function m(t,e,n){return null}h.prototype.destructor=function(){this.func=null,this.context=null,this.count=0},i.addPoolingTo(h,r),p.prototype.destructor=function(){this.result=null,this.keyPrefix=null,this.func=null,this.context=null,this.count=0},i.addPoolingTo(p,s);var v={forEach:function(t,e,n){if(null==t)return t;var i=h.getPooled(e,n);a(t,d,i),h.release(i)},map:function(t,e,n){if(null==t)return t;var i=[];return g(t,i,null,e,n),i},mapIntoWithKeyPrefixInternal:g,count:function(t,e){return a(t,m,null)},toArray:function(t){var e=[];return g(t,e,null,u.thatReturnsArgument),e}};e.exports=v},{142:142,153:153,25:25,57:57}],33:[function(t,e,n){"use strict";var i=t(34),c=t(57),r=t(81),s=t(80),o=t(76),a=t(24),l=t(154),h=t(161),u=t(165),d=t(166),p=t(173),f=d({mixins:null}),g=u({DEFINE_ONCE:null,DEFINE_MANY:null,OVERRIDE_BASE:null,DEFINE_MANY_MERGED:null}),m=[],v=!1;function S(){v||p(!(v=!0),"setProps(...) and replaceProps(...) are deprecated. Instead, call render again at the top level.")}var y={mixins:g.DEFINE_MANY,statics:g.DEFINE_MANY,propTypes:g.DEFINE_MANY,contextTypes:g.DEFINE_MANY,childContextTypes:g.DEFINE_MANY,getDefaultProps:g.DEFINE_MANY_MERGED,getInitialState:g.DEFINE_MANY_MERGED,getChildContext:g.DEFINE_MANY_MERGED,render:g.DEFINE_ONCE,componentWillMount:g.DEFINE_MANY,componentDidMount:g.DEFINE_MANY,componentWillReceiveProps:g.DEFINE_MANY,shouldComponentUpdate:g.DEFINE_ONCE,componentWillUpdate:g.DEFINE_MANY,componentDidUpdate:g.DEFINE_MANY,componentWillUnmount:g.DEFINE_MANY,updateComponent:g.OVERRIDE_BASE},b={displayName:function(t,e){t.displayName=e},mixins:function(t,e){if(e)for(var n=0;n<e.length;n++)E(t,e[n])},childContextTypes:function(t,e){w(t,e,r.childContext),t.childContextTypes=a({},t.childContextTypes,e)},contextTypes:function(t,e){w(t,e,r.context),t.contextTypes=a({},t.contextTypes,e)},getDefaultProps:function(t,e){t.getDefaultProps?t.getDefaultProps=C(t.getDefaultProps,e):t.getDefaultProps=e},propTypes:function(t,e){w(t,e,r.prop),t.propTypes=a({},t.propTypes,e)},statics:function(t,e){!function(t,e){if(!e)return;for(var n in e){var i=e[n];if(e.hasOwnProperty(n))n in b&&h(!1,'ReactClass: You are attempting to define a reserved property, `%s`, that shouldn\'t be on the "statics" key. Define it as an instance property instead; it will still be accessible on the constructor.',n),n in t&&h(!1,"ReactClass: You are attempting to define `%s` on your component more than once. This conflict may be due to a mixin.",n),t[n]=i}}(t,e)},autobind:function(){}};function w(t,e,n){for(var i in e)e.hasOwnProperty(i)&&p("function"==typeof e[i],"%s: %s type `%s` is invalid; it must be a function, usually from React.PropTypes.",t.displayName||"ReactClass",s[n],i)}function x(t,e){var n=y.hasOwnProperty(e)?y[e]:null;A.hasOwnProperty(e)&&n!==g.OVERRIDE_BASE&&h(!1,"ReactClassInterface: You are attempting to override `%s` from your class specification. Ensure that your method names do not overlap with React methods.",e),t.hasOwnProperty(e)&&n!==g.DEFINE_MANY&&n!==g.DEFINE_MANY_MERGED&&h(!1,"ReactClassInterface: You are attempting to define `%s` on your component more than once. This conflict may be due to a mixin.",e)}function E(t,e){if(e){"function"==typeof e&&h(!1,"ReactClass: You're attempting to use a component class as a mixin. Instead, just use a regular object."),c.isValidElement(e)&&h(!1,"ReactClass: You're attempting to use a component as a mixin. Instead, just use a regular object.");var n=t.prototype;for(var i in e.hasOwnProperty(f)&&b.mixins(t,e.mixins),e)if(e.hasOwnProperty(i)&&i!==f){var r=e[i];if(x(n,i),b.hasOwnProperty(i))b[i](t,r);else{var s=y.hasOwnProperty(i),o=n.hasOwnProperty(i),a="function"==typeof r,l=a&&!s&&!o&&!1!==e.autobind;if(l)n.__reactAutoBindMap||(n.__reactAutoBindMap={}),n.__reactAutoBindMap[i]=r,n[i]=r;else if(o){var u=y[i];s&&(u===g.DEFINE_MANY_MERGED||u===g.DEFINE_MANY)||h(!1,"ReactClass: Unexpected spec policy %s for key %s when mixing in component specs.",u,i),u===g.DEFINE_MANY_MERGED?n[i]=C(n[i],r):u===g.DEFINE_MANY&&(n[i]=T(n[i],r))}else"function"==typeof(n[i]=r)&&e.displayName&&(n[i].displayName=e.displayName+"_"+i)}}}}function P(t,e){for(var n in t&&e&&"object"==typeof t&&"object"==typeof e||h(!1,"mergeIntoWithNoDuplicateKeys(): Cannot merge non-objects."),e)e.hasOwnProperty(n)&&(void 0!==t[n]&&h(!1,"mergeIntoWithNoDuplicateKeys(): Tried to merge two objects with the same key: `%s`. This conflict may be due to a mixin; in particular, this may be caused by two getInitialState() or getDefaultProps() methods returning objects with clashing keys.",n),t[n]=e[n]);return t}function C(i,r){return function(){var t=i.apply(this,arguments),e=r.apply(this,arguments);if(null==t)return e;if(null==e)return t;var n={};return P(n,t),P(n,e),n}}function T(t,e){return function(){t.apply(this,arguments),e.apply(this,arguments)}}function D(s,o){var a=o.bind(s);a.__reactBoundContext=s,a.__reactBoundMethod=o,a.__reactBoundArguments=null;var l=s.constructor.displayName,u=a.bind;return a.bind=function(t){for(var e=arguments.length,n=Array(1<e?e-1:0),i=1;i<e;i++)n[i-1]=arguments[i];if(t!==s&&null!==t)p(!1,"bind(): React component methods may only be bound to the component instance. See %s",l);else if(!n.length)return p(!1,"bind(): You are binding a component method to the component. React does this for you automatically in a high-performance way, so you can safely remove this call. See %s",l),a;var r=u.apply(a,arguments);return r.__reactBoundContext=s,r.__reactBoundMethod=o,r.__reactBoundArguments=n,r},a}var A={replaceState:function(t,e){this.updater.enqueueReplaceState(this,t),e&&this.updater.enqueueCallback(this,e)},isMounted:function(){return this.updater.isMounted(this)},setProps:function(t,e){S(),this.updater.enqueueSetProps(this,t),e&&this.updater.enqueueCallback(this,e)},replaceProps:function(t,e){S(),this.updater.enqueueReplaceProps(this,t),e&&this.updater.enqueueCallback(this,e)}},I=function(){};a(I.prototype,i.prototype,A);var R={createClass:function(t){var r=function(t,e,n){p(this instanceof r,"Something is calling a React component directly. Use a factory or JSX instead. See: https://fb.me/react-legacyfactory"),this.__reactAutoBindMap&&function(t){for(var e in t.__reactAutoBindMap)if(t.__reactAutoBindMap.hasOwnProperty(e)){var n=t.__reactAutoBindMap[e];t[e]=D(t,n)}}(this),this.props=t,this.context=e,this.refs=l,this.updater=n||o,this.state=null;var i=this.getInitialState?this.getInitialState():null;void 0===i&&this.getInitialState._isMockFunction&&(i=null),"object"==typeof i&&!Array.isArray(i)||h(!1,"%s.getInitialState(): must return an object or null",r.displayName||"ReactCompositeComponent"),this.state=i};for(var e in r.prototype=new I,r.prototype.constructor=r,m.forEach(E.bind(null,r)),E(r,t),r.getDefaultProps&&(r.defaultProps=r.getDefaultProps()),r.getDefaultProps&&(r.getDefaultProps.isReactClassApproved={}),r.prototype.getInitialState&&(r.prototype.getInitialState.isReactClassApproved={}),r.prototype.render||h(!1,"createClass(...): Class specification must implement a `render` method."),p(!r.prototype.componentShouldUpdate,"%s has a method called componentShouldUpdate(). Did you mean shouldComponentUpdate()? The name is phrased as a question because the function is expected to return a value.",t.displayName||"A component"),p(!r.prototype.componentWillRecieveProps,"%s has a method called componentWillRecieveProps(). Did you mean componentWillReceiveProps()?",t.displayName||"A component"),y)r.prototype[e]||(r.prototype[e]=null);return r},injection:{injectMixin:function(t){m.push(t)}}};e.exports=R},{154:154,161:161,165:165,166:166,173:173,24:24,34:34,57:57,76:76,80:80,81:81}],34:[function(t,e,n){"use strict";var i=t(76),r=t(117),s=t(154),o=t(161),a=t(173);function l(t,e,n){this.props=t,this.context=e,this.refs=s,this.updater=n||i}l.prototype.isReactComponent={},l.prototype.setState=function(t,e){"object"!=typeof t&&"function"!=typeof t&&null!=t&&o(!1,"setState(...): takes an object of state variables to update or a function which returns an object of state variables."),a(null!=t,"setState(...): You passed an undefined or null state object; instead, use forceUpdate()."),this.updater.enqueueSetState(this,t),e&&this.updater.enqueueCallback(this,e)},l.prototype.forceUpdate=function(t){this.updater.enqueueForceUpdate(this),t&&this.updater.enqueueCallback(this,t)};var u={getDOMNode:["getDOMNode","Use ReactDOM.findDOMNode(component) instead."],isMounted:["isMounted","Instead, make sure to clean up subscriptions and pending requests in componentWillUnmount to prevent memory leaks."],replaceProps:["replaceProps","Instead, call render again at the top level."],replaceState:["replaceState","Refactor your code to use setState instead (see https://github.com/facebook/react/issues/3236)."],setProps:["setProps","Instead, call render again at the top level."]},c=function(t,e){r&&Object.defineProperty(l.prototype,t,{get:function(){a(!1,"%s(...) is deprecated in plain JavaScript React classes. %s",e[0],e[1])}})};for(var h in u)u.hasOwnProperty(h)&&c(h,u[h]);e.exports=l},{117:117,154:154,161:161,173:173,76:76}],35:[function(t,e,n){"use strict";var i=t(45),r=t(72),s={processChildrenUpdates:i.dangerouslyProcessChildrenUpdates,replaceNodeWithMarkupByID:i.dangerouslyReplaceNodeWithMarkupByID,unmountIDFromEnvironment:function(t){r.purgeID(t)}};e.exports=s},{45:45,72:72}],36:[function(t,e,n){"use strict";var i=t(161),r=!1,s={unmountIDFromEnvironment:null,replaceNodeWithMarkupByID:null,processChildrenUpdates:null,injection:{injectEnvironment:function(t){r&&i(!1,"ReactCompositeComponent: injectEnvironment() can only be called once."),s.unmountIDFromEnvironment=t.unmountIDFromEnvironment,s.replaceNodeWithMarkupByID=t.replaceNodeWithMarkupByID,s.processChildrenUpdates=t.processChildrenUpdates,r=!0}}};e.exports=s},{161:161}],37:[function(t,e,n){"use strict";var i=t(140),r={shouldComponentUpdate:function(t,e){return i(this,t,e)}};e.exports=r},{140:140}],38:[function(t,e,n){"use strict";var i=t(36),h=t(39),d=t(57),p=t(68),r=t(78),a=t(81),l=t(80),f=t(84),g=t(95),u=t(24),m=t(154),v=t(161),c=t(141),S=t(173);function y(t){var e=t._currentElement._owner||null;if(e){var n=e.getName();if(n)return" Check the render method of `"+n+"`."}return""}function b(t){}b.prototype.render=function(){var t=p.get(this)._currentElement.type;return t(this.props,this.context,this.updater)};var w=1,s={construct:function(t){this._currentElement=t,this._rootNodeID=null,this._instance=null,this._pendingElement=null,this._pendingStateQueue=null,this._pendingReplaceState=!1,this._pendingForceUpdate=!1,this._renderedComponent=null,this._context=null,this._mountOrder=0,this._topLevelWrapper=null,this._pendingCallbacks=null},mountComponent:function(t,e,n){this._context=n,this._mountOrder=w++,this._rootNodeID=t;var i,r,s=this._processProps(this._currentElement.props),o=this._processContext(n),a=this._currentElement.type,l="prototype"in a;if(l){h.current=this;try{i=new a(s,o,g)}finally{h.current=null}}l&&null!==i&&!1!==i&&!d.isValidElement(i)||(r=i,i=new b(a)),null==i.render?S(!1,"%s(...): No `render` method found on the returned component instance: you may have forgotten to define `render`, returned null/false from a stateless component, or tried to render an element whose type is a function that isn't a React component.",a.displayName||a.name||"Component"):S(a.prototype&&a.prototype.isReactComponent||!l||!(i instanceof a),"%s(...): React component classes must extend React.Component.",a.displayName||a.name||"Component"),i.props=s,i.context=o,i.refs=m,i.updater=g,this._instance=i,p.set(i,this),S(!i.getInitialState||i.getInitialState.isReactClassApproved,"getInitialState was defined on %s, a plain JavaScript class. This is only supported for classes created using React.createClass. Did you mean to define a state property instead?",this.getName()||"a component"),S(!i.getDefaultProps||i.getDefaultProps.isReactClassApproved,"getDefaultProps was defined on %s, a plain JavaScript class. This is only supported for classes created using React.createClass. Use a static property to define defaultProps instead.",this.getName()||"a component"),S(!i.propTypes,"propTypes was defined as an instance property on %s. Use a static property to define propTypes instead.",this.getName()||"a component"),S(!i.contextTypes,"contextTypes was defined as an instance property on %s. Use a static property to define contextTypes instead.",this.getName()||"a component"),S("function"!=typeof i.componentShouldUpdate,"%s has a method called componentShouldUpdate(). Did you mean shouldComponentUpdate()? The name is phrased as a question because the function is expected to return a value.",this.getName()||"A component"),S("function"!=typeof i.componentDidUnmount,"%s has a method called componentDidUnmount(). But there is no such lifecycle method. Did you mean componentWillUnmount()?",this.getName()||"A component"),S("function"!=typeof i.componentWillRecieveProps,"%s has a method called componentWillRecieveProps(). Did you mean componentWillReceiveProps()?",this.getName()||"A component");var u=i.state;void 0===u&&(i.state=u=null),"object"==typeof u&&!Array.isArray(u)||v(!1,"%s.state: must be set to an object or null",this.getName()||"ReactCompositeComponent"),this._pendingStateQueue=null,this._pendingReplaceState=!1,this._pendingForceUpdate=!1,i.componentWillMount&&(i.componentWillMount(),this._pendingStateQueue&&(i.state=this._processPendingState(i.props,i.context))),void 0===r&&(r=this._renderValidatedComponent()),this._renderedComponent=this._instantiateReactComponent(r);var c=f.mountComponent(this._renderedComponent,t,e,this._processChildContext(n));return i.componentDidMount&&e.getReactMountReady().enqueue(i.componentDidMount,i),c},unmountComponent:function(){var t=this._instance;t.componentWillUnmount&&t.componentWillUnmount(),f.unmountComponent(this._renderedComponent),this._renderedComponent=null,this._instance=null,this._pendingStateQueue=null,this._pendingReplaceState=!1,this._pendingForceUpdate=!1,this._pendingCallbacks=null,this._pendingElement=null,this._context=null,this._rootNodeID=null,this._topLevelWrapper=null,p.remove(t)},_maskContext:function(t){var e=null,n=this._currentElement.type,i=n.contextTypes;if(!i)return m;for(var r in e={},i)e[r]=t[r];return e},_processContext:function(t){var e=this._maskContext(t),n=this._currentElement.type;return n.contextTypes&&this._checkPropTypes(n.contextTypes,e,a.context),e},_processChildContext:function(t){var e=this._currentElement.type,n=this._instance,i=n.getChildContext&&n.getChildContext();if(i){for(var r in"object"!=typeof e.childContextTypes&&v(!1,"%s.getChildContext(): childContextTypes must be defined in order to use getChildContext().",this.getName()||"ReactCompositeComponent"),this._checkPropTypes(e.childContextTypes,i,a.childContext),i)r in e.childContextTypes||v(!1,'%s.getChildContext(): key "%s" is not defined in childContextTypes.',this.getName()||"ReactCompositeComponent",r);return u({},t,i)}return t},_processProps:function(t){var e=this._currentElement.type;return e.propTypes&&this._checkPropTypes(e.propTypes,t,a.prop),t},_checkPropTypes:function(t,e,n){var i=this.getName();for(var r in t)if(t.hasOwnProperty(r)){var s;try{"function"!=typeof t[r]&&v(!1,"%s: %s type `%s` is invalid; it must be a function, usually from React.PropTypes.",i||"React class",l[n],r),s=t[r](e,r,i,n)}catch(t){s=t}if(s instanceof Error){var o=y(this);n===a.prop?S(!1,"Failed Composite propType: %s%s",s.message,o):S(!1,"Failed Context Types: %s%s",s.message,o)}}},receiveComponent:function(t,e,n){var i=this._currentElement,r=this._context;this._pendingElement=null,this.updateComponent(e,i,t,r,n)},performUpdateIfNecessary:function(t){null!=this._pendingElement&&f.receiveComponent(this,this._pendingElement||this._currentElement,t,this._context),null===this._pendingStateQueue&&!this._pendingForceUpdate||this.updateComponent(t,this._currentElement,this._currentElement,this._context,this._context)},updateComponent:function(t,e,n,i,r){var s,o=this._instance,a=this._context===r?o.context:this._processContext(r);e===n?s=n.props:(s=this._processProps(n.props),o.componentWillReceiveProps&&o.componentWillReceiveProps(s,a));var l=this._processPendingState(s,a),u=this._pendingForceUpdate||!o.shouldComponentUpdate||o.shouldComponentUpdate(s,l,a);S(void 0!==u,"%s.shouldComponentUpdate(): Returned undefined instead of a boolean value. Make sure to return true or false.",this.getName()||"ReactCompositeComponent"),u?(this._pendingForceUpdate=!1,this._performComponentUpdate(n,s,l,a,t,r)):(this._currentElement=n,this._context=r,o.props=s,o.state=l,o.context=a)},_processPendingState:function(t,e){var n=this._instance,i=this._pendingStateQueue,r=this._pendingReplaceState;if(this._pendingReplaceState=!1,this._pendingStateQueue=null,!i)return n.state;if(r&&1===i.length)return i[0];for(var s=u({},r?i[0]:n.state),o=r?1:0;o<i.length;o++){var a=i[o];u(s,"function"==typeof a?a.call(n,s,t,e):a)}return s},_performComponentUpdate:function(t,e,n,i,r,s){var o,a,l,u=this._instance,c=Boolean(u.componentDidUpdate);c&&(o=u.props,a=u.state,l=u.context),u.componentWillUpdate&&u.componentWillUpdate(e,n,i),this._currentElement=t,this._context=s,u.props=e,u.state=n,u.context=i,this._updateRenderedComponent(r,s),c&&r.getReactMountReady().enqueue(u.componentDidUpdate.bind(u,o,a,l),u)},_updateRenderedComponent:function(t,e){var n=this._renderedComponent,i=n._currentElement,r=this._renderValidatedComponent();if(c(i,r))f.receiveComponent(n,r,t,this._processChildContext(e));else{var s=this._rootNodeID,o=n._rootNodeID;f.unmountComponent(n),this._renderedComponent=this._instantiateReactComponent(r);var a=f.mountComponent(this._renderedComponent,s,t,this._processChildContext(e));this._replaceNodeWithMarkupByID(o,a)}},_replaceNodeWithMarkupByID:function(t,e){i.replaceNodeWithMarkupByID(t,e)},_renderValidatedComponentWithoutOwnerOrContext:function(){var t=this._instance,e=t.render();return void 0===e&&t.render._isMockFunction&&(e=null),e},_renderValidatedComponent:function(){var t;h.current=this;try{t=this._renderValidatedComponentWithoutOwnerOrContext()}finally{h.current=null}return null===t||!1===t||d.isValidElement(t)||v(!1,"%s.render(): A valid ReactComponent must be returned. You may have returned undefined, an array or some other invalid object.",this.getName()||"ReactCompositeComponent"),t},attachRef:function(t,e){var n=this.getPublicInstance();null==n&&v(!1,"Stateless function components cannot have refs.");var i=e.getPublicInstance(),r=e&&e.getName?e.getName():"a component";S(null!=i,'Stateless function components cannot be given refs (See ref "%s" in %s created by %s). Attempts to access this ref will fail.',t,r,this.getName());var s=n.refs===m?n.refs={}:n.refs;s[t]=i},detachRef:function(t){var e=this.getPublicInstance().refs;delete e[t]},getName:function(){var t=this._currentElement.type,e=this._instance&&this._instance.constructor;return t.displayName||e&&e.displayName||t.name||e&&e.name||null},getPublicInstance:function(){var t=this._instance;return t instanceof b?null:t},_instantiateReactComponent:null};r.measureMethods(s,"ReactCompositeComponent",{mountComponent:"mountComponent",updateComponent:"updateComponent",_renderValidatedComponent:"_renderValidatedComponent"});var o={Mixin:s};e.exports=o},{141:141,154:154,161:161,173:173,24:24,36:36,39:39,57:57,68:68,78:78,80:80,81:81,84:84,95:95}],39:[function(t,e,n){"use strict";e.exports={current:null}},{}],40:[function(t,e,n){"use strict";var i=t(39),r=t(51),s=t(54),o=t(67),a=t(72),l=t(78),u=t(84),c=t(96),h=t(97),d=t(122),p=t(137),f=t(173);s.inject();var g=l.measure("React","render",a.render),m={findDOMNode:d,render:g,unmountComponentAtNode:a.unmountComponentAtNode,version:h,unstable_batchedUpdates:c.batchedUpdates,unstable_renderSubtreeIntoContainer:p};"undefined"!=typeof __REACT_DEVTOOLS_GLOBAL_HOOK__&&"function"==typeof __REACT_DEVTOOLS_GLOBAL_HOOK__.inject&&__REACT_DEVTOOLS_GLOBAL_HOOK__.inject({CurrentOwner:i,InstanceHandles:o,Mount:a,Reconciler:u,TextComponent:r});var v=t(147);if(v.canUseDOM&&window.top===window.self){"undefined"==typeof __REACT_DEVTOOLS_GLOBAL_HOOK__&&(-1<navigator.userAgent.indexOf("Chrome")&&-1===navigator.userAgent.indexOf("Edge")||-1<navigator.userAgent.indexOf("Firefox"))&&console.debug("Download the React DevTools for a better development experience: https://fb.me/react-devtools");var S=document.documentMode&&document.documentMode<8;f(!S,'Internet Explorer is running in compatibility mode; please add the following tag to your HTML to prevent this from happening: <meta http-equiv="X-UA-Compatible" content="IE=edge" />');for(var y=[Array.isArray,Array.prototype.every,Array.prototype.forEach,Array.prototype.indexOf,Array.prototype.map,Date.now,Function.prototype.bind,Object.keys,String.prototype.split,String.prototype.trim,Object.create,Object.freeze],b=0;b<y.length;b++)if(!y[b]){console.error("One or more ES5 shim/shams expected by React are not available: https://fb.me/react-warning-polyfills");break}}e.exports=m},{122:122,137:137,147:147,173:173,39:39,51:51,54:54,67:67,72:72,78:78,84:84,96:96,97:97}],41:[function(t,e,n){"use strict";var s={onClick:!0,onDoubleClick:!0,onMouseDown:!0,onMouseMove:!0,onMouseUp:!0,onClickCapture:!0,onDoubleClickCapture:!0,onMouseDownCapture:!0,onMouseMoveCapture:!0,onMouseUpCapture:!0},i={getNativeProps:function(t,e,n){if(!e.disabled)return e;var i={};for(var r in e)e.hasOwnProperty(r)&&!s[r]&&(i[r]=e[r]);return i}};e.exports=i},{}],42:[function(t,e,n){"use strict";var i,u=t(2),c=t(5),h=t(10),d=t(11),r=t(15),s=t(28),o=t(35),p=t(41),f=t(46),g=t(47),m=t(48),v=t(52),S=t(72),a=t(73),l=t(78),y=t(95),b=t(24),w=t(117),x=t(121),E=t(161),P=t(133),C=t(166),T=t(138),D=t(139),A=t(171),I=t(144),R=t(173),_=s.deleteListener,k=s.listenTo,L=s.registrationNameModules,M={string:!0,number:!0},O=C({children:null}),V=C({style:null}),N=C({__html:null}),B=1;function j(t){if(t){var e=t._currentElement._owner||null;if(e){var n=e.getName();if(n)return" This DOM node was rendered by `"+n+"`."}}return""}function U(){var t=this._reactInternalComponent;return R(!1,"ReactDOMComponent: Do not access .getDOMNode() of a DOM node; instead, use the node directly.%s",j(t)),this}function F(){var t=this._reactInternalComponent;return R(!1,"ReactDOMComponent: Do not access .isMounted() of a DOM node.%s",j(t)),!!t}function G(){var t=this._reactInternalComponent;R(!1,"ReactDOMComponent: Do not access .setState(), .replaceState(), or .forceUpdate() of a DOM node. This is a no-op.%s",j(t))}function H(t,e){var n=this._reactInternalComponent;R(!1,"ReactDOMComponent: Do not access .setProps() of a DOM node. Instead, call ReactDOM.render again at the top level.%s",j(n)),n&&(y.enqueueSetPropsInternal(n,t),e&&y.enqueueCallbackInternal(n,e))}function W(t,e){var n=this._reactInternalComponent;R(!1,"ReactDOMComponent: Do not access .replaceProps() of a DOM node. Instead, call ReactDOM.render again at the top level.%s",j(n)),n&&(y.enqueueReplacePropsInternal(n,t),e&&y.enqueueCallbackInternal(n,e))}function z(t){if("object"!=typeof t)return"string"==typeof t?JSON.stringify(t):"function"==typeof t?"[function object]":String(t);if(Array.isArray(t))return"["+t.map(z).join(", ")+"]";var e=[];for(var n in t)if(Object.prototype.hasOwnProperty.call(t,n)){var i=/^[a-z$_][\w$_]*$/i.test(n)?n:JSON.stringify(n);e.push(i+": "+z(t[n]))}return"{"+e.join(", ")+"}"}i={props:{enumerable:!1,get:function(){var t=this._reactInternalComponent;return R(!1,"ReactDOMComponent: Do not access .props of a DOM node; instead, recreate the props as `render` did originally or read the DOM properties/attributes directly from this node (e.g., this.refs.box.className).%s",j(t)),t._currentElement.props}}};var Y={};function q(t,e,n){if(null!=t&&null!=e&&!A(t,e)){var i,r=n._tag,s=n._currentElement._owner;s&&(i=s.getName());var o=i+"|"+r;Y.hasOwnProperty(o)||(Y[o]=!0,R(!1,"`%s` was passed a style object that has previously been mutated. Mutating `style` is deprecated. Consider cloning it beforehand. Check the `render` %s. Previous style: %s. Mutated style: %s.",r,s?"of `"+i+"`":"using <"+r+">",z(t),z(e)))}}function Q(t,e){e&&(it[t._tag]&&R(null==e.children&&null==e.dangerouslySetInnerHTML,"%s is a void element tag and must not have `children` or use `props.dangerouslySetInnerHTML`.%s",t._tag,t._currentElement._owner?" Check the render method of "+t._currentElement._owner.getName()+".":""),null!=e.dangerouslySetInnerHTML&&(null!=e.children&&E(!1,"Can only set one of `children` or `props.dangerouslySetInnerHTML`."),"object"==typeof e.dangerouslySetInnerHTML&&N in e.dangerouslySetInnerHTML||E(!1,"`props.dangerouslySetInnerHTML` must be in the form `{__html: ...}`. Please visit https://fb.me/react-invariant-dangerously-set-inner-html for more information.")),R(null==e.innerHTML,"Directly setting property `innerHTML` is not permitted. For more information, lookup documentation on `dangerouslySetInnerHTML`."),R(!e.contentEditable||null==e.children,"A component is `contentEditable` and contains `children` managed by React. It is now your responsibility to guarantee that none of those nodes are unexpectedly modified or duplicated. This is probably not intentional."),null!=e.style&&"object"!=typeof e.style&&E(!1,"The `style` prop expects a mapping from style properties to values, not a string. For example, style={{marginRight: spacing + 'em'}} when using JSX.%s",j(t)))}function X(t,e,n,i){R("onScroll"!==e||P("scroll",!0),"This browser doesn't support the `onScroll` event");var r=S.findReactContainerForID(t);if(r){var s=r.nodeType===B?r.ownerDocument:r;k(e,s)}i.getReactMountReady().enqueue(K,{id:t,registrationName:e,listener:n})}function K(){s.putListener(this.id,this.registrationName,this.listener)}var Z={topAbort:"abort",topCanPlay:"canplay",topCanPlayThrough:"canplaythrough",topDurationChange:"durationchange",topEmptied:"emptied",topEncrypted:"encrypted",topEnded:"ended",topError:"error",topLoadedData:"loadeddata",topLoadedMetadata:"loadedmetadata",topLoadStart:"loadstart",topPause:"pause",topPlay:"play",topPlaying:"playing",topProgress:"progress",topRateChange:"ratechange",topSeeked:"seeked",topSeeking:"seeking",topStalled:"stalled",topSuspend:"suspend",topTimeUpdate:"timeupdate",topVolumeChange:"volumechange",topWaiting:"waiting"};function $(){this._rootNodeID||E(!1,"Must be mounted to trap events");var t=S.getNode(this._rootNodeID);switch(t||E(!1,"trapBubbledEvent(...): Requires node to be rendered."),this._tag){case"iframe":this._wrapperState.listeners=[s.trapBubbledEvent(r.topLevelTypes.topLoad,"load",t)];break;case"video":case"audio":for(var e in this._wrapperState.listeners=[],Z)Z.hasOwnProperty(e)&&this._wrapperState.listeners.push(s.trapBubbledEvent(r.topLevelTypes[e],Z[e],t));break;case"img":this._wrapperState.listeners=[s.trapBubbledEvent(r.topLevelTypes.topError,"error",t),s.trapBubbledEvent(r.topLevelTypes.topLoad,"load",t)];break;case"form":this._wrapperState.listeners=[s.trapBubbledEvent(r.topLevelTypes.topReset,"reset",t),s.trapBubbledEvent(r.topLevelTypes.topSubmit,"submit",t)]}}function J(){f.mountReadyWrapper(this)}function tt(){m.postUpdateWrapper(this)}var et={area:!0,base:!0,br:!0,col:!0,embed:!0,hr:!0,img:!0,input:!0,keygen:!0,link:!0,meta:!0,param:!0,source:!0,track:!0,wbr:!0},nt={listing:!0,pre:!0,textarea:!0},it=b({menuitem:!0},et),rt=/^[a-zA-Z][a-zA-Z:_\.\-\d]*$/,st={},ot={}.hasOwnProperty;function at(t,e){var n=(t=b({},t))[I.ancestorInfoContextKey];return t[I.ancestorInfoContextKey]=I.updatedAncestorInfo(n,e._tag,e),t}function lt(t,e){return 0<=t.indexOf("-")||null!=e.is}function ut(t){!function(t){ot.call(st,t)||(rt.test(t)||E(!1,"Invalid tag: %s",t),st[t]=!0)}(t),this._tag=t.toLowerCase(),this._renderedChildren=null,this._previousStyle=null,this._previousStyleCopy=null,this._rootNodeID=null,this._wrapperState=null,this._topLevelWrapper=null,this._nodeWithLegacyProperties=null,this._unprocessedContextDev=null,this._processedContextDev=null}ut.displayName="ReactDOMComponent",ut.Mixin={construct:function(t){this._currentElement=t},mountComponent:function(t,e,n){this._rootNodeID=t;var i,r=this._currentElement.props;switch(this._tag){case"iframe":case"img":case"form":case"video":case"audio":this._wrapperState={listeners:null},e.getReactMountReady().enqueue($,this);break;case"button":r=p.getNativeProps(this,r,n);break;case"input":f.mountWrapper(this,r,n),r=f.getNativeProps(this,r,n);break;case"option":g.mountWrapper(this,r,n),r=g.getNativeProps(this,r,n);break;case"select":m.mountWrapper(this,r,n),r=m.getNativeProps(this,r,n),n=m.processChildContext(this,r,n);break;case"textarea":v.mountWrapper(this,r,n),r=v.getNativeProps(this,r,n)}if(Q(this,r),n[I.ancestorInfoContextKey]&&I(this._tag,this,n[I.ancestorInfoContextKey]),this._unprocessedContextDev=n,this._processedContextDev=at(n,this),n=this._processedContextDev,e.useCreateElement){var s=n[S.ownerDocumentContextKey],o=s.createElement(this._currentElement.type);d.setAttributeForID(o,this._rootNodeID),S.getID(o),this._updateDOMProperties({},r,e,o),this._createInitialChildren(e,r,n,o),i=o}else{var a=this._createOpenTagMarkupAndPutListeners(e,r),l=this._createContentMarkup(e,r,n);i=!l&&et[this._tag]?a+"/>":a+">"+l+"</"+this._currentElement.type+">"}switch(this._tag){case"input":e.getReactMountReady().enqueue(J,this);case"button":case"select":case"textarea":r.autoFocus&&e.getReactMountReady().enqueue(u.focusDOMComponent,this)}return i},_createOpenTagMarkupAndPutListeners:function(t,e){var n="<"+this._currentElement.type;for(var i in e)if(e.hasOwnProperty(i)){var r=e[i];if(null!=r)if(L.hasOwnProperty(i))r&&X(this._rootNodeID,i,r,t);else{i===V&&(r&&(this._previousStyle=r,r=this._previousStyleCopy=b({},e.style)),r=c.createMarkupForStyles(r));var s=null;null!=this._tag&&lt(this._tag,e)?i!==O&&(s=d.createMarkupForCustomAttribute(i,r)):s=d.createMarkupForProperty(i,r),s&&(n+=" "+s)}}if(t.renderToStaticMarkup)return n;var o=d.createMarkupForID(this._rootNodeID);return n+" "+o},_createContentMarkup:function(t,e,n){var i="",r=e.dangerouslySetInnerHTML;if(null!=r)null!=r.__html&&(i=r.__html);else{var s=M[typeof e.children]?e.children:null,o=null!=s?null:e.children;if(null!=s)i=x(s);else if(null!=o){var a=this.mountChildren(o,t,n);i=a.join("")}}return nt[this._tag]&&"\n"===i.charAt(0)?"\n"+i:i},_createInitialChildren:function(t,e,n,i){var r=e.dangerouslySetInnerHTML;if(null!=r)null!=r.__html&&T(i,r.__html);else{var s=M[typeof e.children]?e.children:null,o=null!=s?null:e.children;if(null!=s)D(i,s);else if(null!=o)for(var a=this.mountChildren(o,t,n),l=0;l<a.length;l++)i.appendChild(a[l])}},receiveComponent:function(t,e,n){var i=this._currentElement;this._currentElement=t,this.updateComponent(e,i,t,n)},updateComponent:function(t,e,n,i){var r=e.props,s=this._currentElement.props;switch(this._tag){case"button":r=p.getNativeProps(this,r),s=p.getNativeProps(this,s);break;case"input":f.updateWrapper(this),r=f.getNativeProps(this,r),s=f.getNativeProps(this,s);break;case"option":r=g.getNativeProps(this,r),s=g.getNativeProps(this,s);break;case"select":r=m.getNativeProps(this,r),s=m.getNativeProps(this,s);break;case"textarea":v.updateWrapper(this),r=v.getNativeProps(this,r),s=v.getNativeProps(this,s)}this._unprocessedContextDev!==i&&(this._unprocessedContextDev=i,this._processedContextDev=at(i,this)),i=this._processedContextDev,Q(this,s),this._updateDOMProperties(r,s,t,null),this._updateDOMChildren(r,s,t,i),!w&&this._nodeWithLegacyProperties&&(this._nodeWithLegacyProperties.props=s),"select"===this._tag&&t.getReactMountReady().enqueue(tt,this)},_updateDOMProperties:function(t,e,n,i){var r,s,o;for(r in t)if(!e.hasOwnProperty(r)&&t.hasOwnProperty(r))if(r===V){var a=this._previousStyleCopy;for(s in a)a.hasOwnProperty(s)&&((o=o||{})[s]="");this._previousStyleCopy=null}else L.hasOwnProperty(r)?t[r]&&_(this._rootNodeID,r):(h.properties[r]||h.isCustomAttribute(r))&&(i=i||S.getNode(this._rootNodeID),d.deleteValueForProperty(i,r));for(r in e){var l=e[r],u=r===V?this._previousStyleCopy:t[r];if(e.hasOwnProperty(r)&&l!==u)if(r===V)if(l?(q(this._previousStyleCopy,this._previousStyle,this),this._previousStyle=l,l=this._previousStyleCopy=b({},l)):this._previousStyleCopy=null,u){for(s in u)!u.hasOwnProperty(s)||l&&l.hasOwnProperty(s)||((o=o||{})[s]="");for(s in l)l.hasOwnProperty(s)&&u[s]!==l[s]&&((o=o||{})[s]=l[s])}else o=l;else L.hasOwnProperty(r)?l?X(this._rootNodeID,r,l,n):u&&_(this._rootNodeID,r):lt(this._tag,e)?(i=i||S.getNode(this._rootNodeID),r===O&&(l=null),d.setValueForAttribute(i,r,l)):(h.properties[r]||h.isCustomAttribute(r))&&(i=i||S.getNode(this._rootNodeID),null!=l?d.setValueForProperty(i,r,l):d.deleteValueForProperty(i,r))}o&&(i=i||S.getNode(this._rootNodeID),c.setValueForStyles(i,o))},_updateDOMChildren:function(t,e,n,i){var r=M[typeof t.children]?t.children:null,s=M[typeof e.children]?e.children:null,o=t.dangerouslySetInnerHTML&&t.dangerouslySetInnerHTML.__html,a=e.dangerouslySetInnerHTML&&e.dangerouslySetInnerHTML.__html,l=null!=r?null:t.children,u=null!=s?null:e.children,c=null!=r||null!=o,h=null!=s||null!=a;null!=l&&null==u?this.updateChildren(null,n,i):c&&!h&&this.updateTextContent(""),null!=s?r!==s&&this.updateTextContent(""+s):null!=a?o!==a&&this.updateMarkup(""+a):null!=u&&this.updateChildren(u,n,i)},unmountComponent:function(){switch(this._tag){case"iframe":case"img":case"form":case"video":case"audio":var t=this._wrapperState.listeners;if(t)for(var e=0;e<t.length;e++)t[e].remove();break;case"input":f.unmountWrapper(this);break;case"html":case"head":case"body":E(!1,"<%s> tried to unmount. Because of cross-browser quirks it is impossible to unmount some top-level components (eg <html>, <head>, and <body>) reliably and efficiently. To fix this, have a single top-level component that never unmounts render these elements.",this._tag)}if(this.unmountChildren(),s.deleteAllListeners(this._rootNodeID),o.unmountIDFromEnvironment(this._rootNodeID),this._rootNodeID=null,this._wrapperState=null,this._nodeWithLegacyProperties){var n=this._nodeWithLegacyProperties;n._reactInternalComponent=null,this._nodeWithLegacyProperties=null}},getPublicInstance:function(){if(!this._nodeWithLegacyProperties){var t=S.getNode(this._rootNodeID);t._reactInternalComponent=this,t.getDOMNode=U,t.isMounted=F,t.setState=G,t.replaceState=G,t.forceUpdate=G,t.setProps=H,t.replaceProps=W,w?Object.defineProperties(t,i):t.props=this._currentElement.props,this._nodeWithLegacyProperties=t}return this._nodeWithLegacyProperties}},l.measureMethods(ut,"ReactDOMComponent",{mountComponent:"mountComponent",updateComponent:"updateComponent"}),b(ut.prototype,ut.Mixin,a.Mixin),e.exports=ut},{10:10,11:11,117:117,121:121,133:133,138:138,139:139,144:144,15:15,161:161,166:166,171:171,173:173,2:2,24:24,28:28,35:35,41:41,46:46,47:47,48:48,5:5,52:52,72:72,73:73,78:78,95:95}],43:[function(t,e,n){"use strict";var i=t(57),r=t(58),s=t(167);var o=s({a:"a",abbr:"abbr",address:"address",area:"area",article:"article",aside:"aside",audio:"audio",b:"b",base:"base",bdi:"bdi",bdo:"bdo",big:"big",blockquote:"blockquote",body:"body",br:"br",button:"button",canvas:"canvas",caption:"caption",cite:"cite",code:"code",col:"col",colgroup:"colgroup",data:"data",datalist:"datalist",dd:"dd",del:"del",details:"details",dfn:"dfn",dialog:"dialog",div:"div",dl:"dl",dt:"dt",em:"em",embed:"embed",fieldset:"fieldset",figcaption:"figcaption",figure:"figure",footer:"footer",form:"form",h1:"h1",h2:"h2",h3:"h3",h4:"h4",h5:"h5",h6:"h6",head:"head",header:"header",hgroup:"hgroup",hr:"hr",html:"html",i:"i",iframe:"iframe",img:"img",input:"input",ins:"ins",kbd:"kbd",keygen:"keygen",label:"label",legend:"legend",li:"li",link:"link",main:"main",map:"map",mark:"mark",menu:"menu",menuitem:"menuitem",meta:"meta",meter:"meter",nav:"nav",noscript:"noscript",object:"object",ol:"ol",optgroup:"optgroup",option:"option",output:"output",p:"p",param:"param",picture:"picture",pre:"pre",progress:"progress",q:"q",rp:"rp",rt:"rt",ruby:"ruby",s:"s",samp:"samp",script:"script",section:"section",select:"select",small:"small",source:"source",span:"span",strong:"strong",style:"style",sub:"sub",summary:"summary",sup:"sup",table:"table",tbody:"tbody",td:"td",textarea:"textarea",tfoot:"tfoot",th:"th",thead:"thead",time:"time",title:"title",tr:"tr",track:"track",u:"u",ul:"ul",var:"var",video:"video",wbr:"wbr",circle:"circle",clipPath:"clipPath",defs:"defs",ellipse:"ellipse",g:"g",image:"image",line:"line",linearGradient:"linearGradient",mask:"mask",path:"path",pattern:"pattern",polygon:"polygon",polyline:"polyline",radialGradient:"radialGradient",rect:"rect",stop:"stop",svg:"svg",text:"text",tspan:"tspan"},function(t){return r.createFactory(t);return i.createFactory(t)});e.exports=o},{167:167,57:57,58:58}],44:[function(t,e,n){"use strict";e.exports={useCreateElement:false}},{}],45:[function(t,e,n){"use strict";var i=t(9),r=t(11),s=t(72),o=t(78),a=t(161),l={dangerouslySetInnerHTML:"`dangerouslySetInnerHTML` must be set using `updateInnerHTMLByID()`.",style:"`style` must be set using `updateStylesByID()`."},u={updatePropertyByID:function(t,e,n){var i=s.getNode(t);l.hasOwnProperty(e)&&a(!1,"updatePropertyByID(...): %s",l[e]),null!=n?r.setValueForProperty(i,e,n):r.deleteValueForProperty(i,e)},dangerouslyReplaceNodeWithMarkupByID:function(t,e){var n=s.getNode(t);i.dangerouslyReplaceNodeWithMarkup(n,e)},dangerouslyProcessChildrenUpdates:function(t,e){for(var n=0;n<t.length;n++)t[n].parentNode=s.getNode(t[n].parentID);i.processUpdates(t,e)}};o.measureMethods(u,"ReactDOMIDOperations",{dangerouslyReplaceNodeWithMarkupByID:"dangerouslyReplaceNodeWithMarkupByID",dangerouslyProcessChildrenUpdates:"dangerouslyProcessChildrenUpdates"}),e.exports=u},{11:11,161:161,72:72,78:78,9:9}],46:[function(t,e,n){"use strict";var r=t(45),h=t(23),d=t(72),p=t(96),o=t(24),f=t(161),g={};function m(){this._rootNodeID&&i.updateWrapper(this)}var i={getNativeProps:function(t,e,n){var i=h.getValue(e),r=h.getChecked(e),s=o({},e,{defaultChecked:void 0,defaultValue:void 0,value:null!=i?i:t._wrapperState.initialValue,checked:null!=r?r:t._wrapperState.initialChecked,onChange:t._wrapperState.onChange});return s},mountWrapper:function(t,e){h.checkPropTypes("input",e,t._currentElement._owner);var n=e.defaultValue;t._wrapperState={initialChecked:e.defaultChecked||!1,initialValue:null!=n?n:null,onChange:function(t){var e=this._currentElement.props,n=h.executeOnChange(e,t);p.asap(m,this);var i=e.name;if("radio"===e.type&&null!=i){for(var r=d.getNode(this._rootNodeID),s=r;s.parentNode;)s=s.parentNode;for(var o=s.querySelectorAll("input[name="+JSON.stringify(""+i)+'][type="radio"]'),a=0;a<o.length;a++){var l=o[a];if(l!==r&&l.form===r.form){var u=d.getID(l);u||f(!1,"ReactDOMInput: Mixing React and non-React radio inputs with the same `name` is not supported.");var c=g[u];c||f(!1,"ReactDOMInput: Unknown radio button ID %s.",u),p.asap(m,c)}}}return n}.bind(t)}},mountReadyWrapper:function(t){g[t._rootNodeID]=t},unmountWrapper:function(t){delete g[t._rootNodeID]},updateWrapper:function(t){var e=t._currentElement.props,n=e.checked;null!=n&&r.updatePropertyByID(t._rootNodeID,"checked",n||!1);var i=h.getValue(e);null!=i&&r.updatePropertyByID(t._rootNodeID,"value",""+i)}};e.exports=i},{161:161,23:23,24:24,45:45,72:72,96:96}],47:[function(t,e,n){"use strict";var s=t(32),i=t(48),o=t(24),a=t(173),l=i.valueContextKey,r={mountWrapper:function(t,e,n){a(null==e.selected,"Use the `defaultValue` or `value` props on <select> instead of setting `selected` on <option>.");var i=n[l],r=null;if(null!=i)if(r=!1,Array.isArray(i)){for(var s=0;s<i.length;s++)if(""+i[s]==""+e.value){r=!0;break}}else r=""+i==""+e.value;t._wrapperState={selected:r}},getNativeProps:function(t,e,n){var i=o({selected:void 0,children:void 0},e);null!=t._wrapperState.selected&&(i.selected=t._wrapperState.selected);var r="";return s.forEach(e.children,function(t){null!=t&&("string"==typeof t||"number"==typeof t?r+=t:a(!1,"Only strings and numbers are supported as <option> children."))}),i.children=r,i}};e.exports=r},{173:173,24:24,32:32,48:48}],48:[function(t,e,n){"use strict";var s=t(23),a=t(72),i=t(96),r=t(24),o=t(173),l="__ReactDOMSelect_value$"+Math.random().toString(36).slice(2);function u(){if(this._rootNodeID&&this._wrapperState.pendingUpdate){this._wrapperState.pendingUpdate=!1;var t=this._currentElement.props,e=s.getValue(t);null!=e&&d(this,Boolean(t.multiple),e)}}function c(t){if(t){var e=t.getName();if(e)return" Check the render method of `"+e+"`."}return""}var h=["value","defaultValue"];function d(t,e,n){var i,r,s=a.getNode(t._rootNodeID).options;if(e){for(i={},r=0;r<n.length;r++)i[""+n[r]]=!0;for(r=0;r<s.length;r++){var o=i.hasOwnProperty(s[r].value);s[r].selected!==o&&(s[r].selected=o)}}else{for(i=""+n,r=0;r<s.length;r++)if(s[r].value===i)return void(s[r].selected=!0);s.length&&(s[0].selected=!0)}}var p={valueContextKey:l,getNativeProps:function(t,e,n){return r({},e,{onChange:t._wrapperState.onChange,value:void 0})},mountWrapper:function(t,e){(function(t,e){var n=t._currentElement._owner;s.checkPropTypes("select",e,n);for(var i=0;i<h.length;i++){var r=h[i];null!=e[r]&&(e.multiple?o(Array.isArray(e[r]),"The `%s` prop supplied to <select> must be an array if `multiple` is true.%s",r,c(n)):o(!Array.isArray(e[r]),"The `%s` prop supplied to <select> must be a scalar value if `multiple` is false.%s",r,c(n)))}})(t,e);var n=s.getValue(e);t._wrapperState={pendingUpdate:!1,initialValue:null!=n?n:e.defaultValue,onChange:function(t){var e=this._currentElement.props,n=s.executeOnChange(e,t);return this._wrapperState.pendingUpdate=!0,i.asap(u,this),n}.bind(t),wasMultiple:Boolean(e.multiple)}},processChildContext:function(t,e,n){var i=r({},n);return i[l]=t._wrapperState.initialValue,i},postUpdateWrapper:function(t){var e=t._currentElement.props;t._wrapperState.initialValue=void 0;var n=t._wrapperState.wasMultiple;t._wrapperState.wasMultiple=Boolean(e.multiple);var i=s.getValue(e);null!=i?(t._wrapperState.pendingUpdate=!1,d(t,Boolean(e.multiple),i)):n!==Boolean(e.multiple)&&(null!=e.defaultValue?d(t,Boolean(e.multiple),e.defaultValue):d(t,Boolean(e.multiple),e.multiple?[]:""))}};e.exports=p},{173:173,23:23,24:24,72:72,96:96}],49:[function(t,e,n){"use strict";var i=t(147),c=t(130),h=t(131);function p(t,e,n,i){return t===n&&e===i}var r=i.canUseDOM&&"selection"in document&&!("getSelection"in window),s={getOffsets:r?function(t){var e=document.selection.createRange(),n=e.text.length,i=e.duplicate();i.moveToElementText(t),i.setEndPoint("EndToStart",e);var r=i.text.length;return{start:r,end:r+n}}:function(t){var e=window.getSelection&&window.getSelection();if(!e||0===e.rangeCount)return null;var n=e.anchorNode,i=e.anchorOffset,r=e.focusNode,s=e.focusOffset,o=e.getRangeAt(0);try{o.startContainer.nodeType,o.endContainer.nodeType}catch(t){return null}var a=p(e.anchorNode,e.anchorOffset,e.focusNode,e.focusOffset)?0:o.toString().length,l=o.cloneRange();l.selectNodeContents(t),l.setEnd(o.startContainer,o.startOffset);var u=p(l.startContainer,l.startOffset,l.endContainer,l.endOffset)?0:l.toString().length,c=u+a,h=document.createRange();h.setStart(n,i),h.setEnd(r,s);var d=h.collapsed;return{start:d?c:u,end:d?u:c}},setOffsets:r?function(t,e){var n,i,r=document.selection.createRange().duplicate();i=void 0===e.end?(n=e.start,n):e.start>e.end?(n=e.end,e.start):(n=e.start,e.end);r.moveToElementText(t),r.moveStart("character",n),r.setEndPoint("EndToStart",r),r.moveEnd("character",i-n),r.select()}:function(t,e){if(!window.getSelection)return;var n=window.getSelection(),i=t[h()].length,r=Math.min(e.start,i),s=void 0===e.end?r:Math.min(e.end,i);if(!n.extend&&s<r){var o=s;s=r,r=o}var a=c(t,r),l=c(t,s);if(a&&l){var u=document.createRange();u.setStart(a.node,a.offset),n.removeAllRanges(),s<r?(n.addRange(u),n.extend(l.node,l.offset)):(u.setEnd(l.node,l.offset),n.addRange(u))}}};e.exports=s},{130:130,131:131,147:147}],50:[function(t,e,n){"use strict";var i=t(54),r=t(88),s=t(97);i.inject();var o={renderToString:r.renderToString,renderToStaticMarkup:r.renderToStaticMarkup,version:s};e.exports=o},{54:54,88:88,97:97}],51:[function(t,e,n){"use strict";var r=t(9),o=t(11),i=t(35),a=t(72),s=t(24),l=t(121),u=t(139),c=t(144),h=function(t){};s(h.prototype,{construct:function(t){this._currentElement=t,this._stringText=""+t,this._rootNodeID=null,this._mountIndex=0},mountComponent:function(t,e,n){if(n[c.ancestorInfoContextKey]&&c("span",null,n[c.ancestorInfoContextKey]),this._rootNodeID=t,e.useCreateElement){var i=n[a.ownerDocumentContextKey],r=i.createElement("span");return o.setAttributeForID(r,t),a.getID(r),u(r,this._stringText),r}var s=l(this._stringText);return e.renderToStaticMarkup?s:"<span "+o.createMarkupForID(t)+">"+s+"</span>"},receiveComponent:function(t,e){if(t!==this._currentElement){var n=""+(this._currentElement=t);if(n!==this._stringText){this._stringText=n;var i=a.getNode(this._rootNodeID);r.updateTextContent(i,n)}}},unmountComponent:function(){i.unmountIDFromEnvironment(this._rootNodeID)}}),e.exports=h},{11:11,121:121,139:139,144:144,24:24,35:35,72:72,9:9}],52:[function(t,e,n){"use strict";var s=t(23),i=t(45),o=t(96),r=t(24),a=t(161),l=t(173);function u(){this._rootNodeID&&c.updateWrapper(this)}var c={getNativeProps:function(t,e,n){null!=e.dangerouslySetInnerHTML&&a(!1,"`dangerouslySetInnerHTML` does not make sense on <textarea>.");var i=r({},e,{defaultValue:void 0,value:void 0,children:t._wrapperState.initialValue,onChange:t._wrapperState.onChange});return i},mountWrapper:function(t,e){s.checkPropTypes("textarea",e,t._currentElement._owner);var n=e.defaultValue,i=e.children;null!=i&&(l(!1,"Use the `defaultValue` or `value` props instead of setting children on <textarea>."),null!=n&&a(!1,"If you supply `defaultValue` on a <textarea>, do not pass children."),Array.isArray(i)&&(i.length<=1||a(!1,"<textarea> can only have at most one child."),i=i[0]),n=""+i),null==n&&(n="");var r=s.getValue(e);t._wrapperState={initialValue:""+(null!=r?r:n),onChange:function(t){var e=this._currentElement.props,n=s.executeOnChange(e,t);return o.asap(u,this),n}.bind(t)}},updateWrapper:function(t){var e=t._currentElement.props,n=s.getValue(e);null!=n&&i.updatePropertyByID(t._rootNodeID,"value",""+n)}};e.exports=c},{161:161,173:173,23:23,24:24,45:45,96:96}],53:[function(t,e,n){"use strict";var i=t(96),r=t(113),s=t(24),o=t(153),a={initialize:o,close:function(){d.isBatchingUpdates=!1}},l={initialize:o,close:i.flushBatchedUpdates.bind(i)},u=[l,a];function c(){this.reinitializeTransaction()}s(c.prototype,r.Mixin,{getTransactionWrappers:function(){return u}});var h=new c,d={isBatchingUpdates:!1,batchedUpdates:function(t,e,n,i,r,s){var o=d.isBatchingUpdates;d.isBatchingUpdates=!0,o?t(e,n,i,r,s):h.perform(t,null,e,n,i,r,s)}};e.exports=d},{113:113,153:153,24:24,96:96}],54:[function(e,t,n){"use strict";var i=e(3),r=e(7),s=e(8),o=e(13),a=e(14),l=e(147),u=e(21),c=e(27),h=e(35),d=e(53),p=e(42),f=e(51),g=e(63),m=e(65),v=e(67),S=e(72),y=e(83),b=e(99),w=e(100),x=e(101),E=e(98),P=!1;t.exports={inject:function(){if(P)return;{P=!0,m.EventEmitter.injectReactEventListener(g),m.EventPluginHub.injectEventPluginOrder(o),m.EventPluginHub.injectInstanceHandle(v),m.EventPluginHub.injectMount(S),m.EventPluginHub.injectEventPluginsByName({SimpleEventPlugin:x,EnterLeaveEventPlugin:a,ChangeEventPlugin:r,SelectEventPlugin:b,BeforeInputEventPlugin:i}),m.NativeComponent.injectGenericComponentClass(p),m.NativeComponent.injectTextComponentClass(f),m.Class.injectMixin(c),m.DOMProperty.injectDOMPropertyConfig(u),m.DOMProperty.injectDOMPropertyConfig(E),m.EmptyComponent.injectEmptyComponent("noscript"),m.Updates.injectReconcileTransaction(y),m.Updates.injectBatchingStrategy(d),m.RootIndex.injectCreateReactRootIndex(l.canUseDOM?s.createReactRootIndex:w.createReactRootIndex),m.Component.injectEnvironment(h);var t=l.canUseDOM&&window.location.href||"";/[?&]react_perf\b/.test(t)&&e(55).start()}}}},{100:100,101:101,13:13,14:14,147:147,21:21,27:27,3:3,35:35,42:42,51:51,53:53,55:55,63:63,65:65,67:67,7:7,72:72,8:8,83:83,98:98,99:99}],55:[function(t,e,n){"use strict";var i=t(10),r=t(56),v=t(72),s=t(78),S=t(170);function o(t){return Math.floor(100*t)/100}function y(t,e,n){t[e]=(t[e]||0)+n}var b={_allMeasurements:[],_mountStack:[0],_injected:!1,start:function(){b._injected||s.injection.injectMeasure(b.measure),b._allMeasurements.length=0,s.enableMeasure=!0},stop:function(){s.enableMeasure=!1},getLastMeasurements:function(){return b._allMeasurements},printExclusive:function(t){t=t||b._allMeasurements;var e=r.getExclusiveSummary(t);console.table(e.map(function(t){return{"Component class name":t.componentName,"Total inclusive time (ms)":o(t.inclusive),"Exclusive mount time (ms)":o(t.exclusive),"Exclusive render time (ms)":o(t.render),"Mount time per instance (ms)":o(t.exclusive/t.count),"Render time per instance (ms)":o(t.render/t.count),Instances:t.count}}))},printInclusive:function(t){t=t||b._allMeasurements;var e=r.getInclusiveSummary(t);console.table(e.map(function(t){return{"Owner > component":t.componentName,"Inclusive time (ms)":o(t.time),Instances:t.count}})),console.log("Total time:",r.getTotalTime(t).toFixed(2)+" ms")},getMeasurementsSummaryMap:function(t){var e=r.getInclusiveSummary(t,!0);return e.map(function(t){return{"Owner > component":t.componentName,"Wasted time (ms)":t.time,Instances:t.count}})},printWasted:function(t){t=t||b._allMeasurements,console.table(b.getMeasurementsSummaryMap(t)),console.log("Total time:",r.getTotalTime(t).toFixed(2)+" ms")},printDOM:function(t){t=t||b._allMeasurements;var e=r.getDOMSummary(t);console.table(e.map(function(t){var e={};return e[i.ID_ATTRIBUTE_NAME]=t.id,e.type=t.type,e.args=JSON.stringify(t.args),e})),console.log("Total time:",r.getTotalTime(t).toFixed(2)+" ms")},_recordWrite:function(t,e,n,i){var r=b._allMeasurements[b._allMeasurements.length-1].writes;r[t]=r[t]||[],r[t].push({type:e,time:n,args:i})},measure:function(f,g,m){return function(){for(var t=arguments.length,n=Array(t),e=0;e<t;e++)n[e]=arguments[e];var i,r,s;if("_renderNewRootComponent"===g||"flushBatchedUpdates"===g)return b._allMeasurements.push({exclusive:{},inclusive:{},render:{},counts:{},writes:{},displayNames:{},totalTime:0,created:{}}),s=S(),r=m.apply(this,n),b._allMeasurements[b._allMeasurements.length-1].totalTime=S()-s,r;if("_mountImageIntoNode"===g||"ReactBrowserEventEmitter"===f||"ReactDOMIDOperations"===f||"CSSPropertyOperations"===f||"DOMChildrenOperations"===f||"DOMPropertyOperations"===f){if(s=S(),r=m.apply(this,n),i=S()-s,"_mountImageIntoNode"===g){var o=v.getID(n[1]);b._recordWrite(o,g,i,n[0])}else if("dangerouslyProcessChildrenUpdates"===g)n[0].forEach(function(t){var e={};null!==t.fromIndex&&(e.fromIndex=t.fromIndex),null!==t.toIndex&&(e.toIndex=t.toIndex),null!==t.textContent&&(e.textContent=t.textContent),null!==t.markupIndex&&(e.markup=n[1][t.markupIndex]),b._recordWrite(t.parentID,t.type,i,e)});else{var a=n[0];"object"==typeof a&&(a=v.getID(n[0])),b._recordWrite(a,g,i,Array.prototype.slice.call(n,1))}return r}if("ReactCompositeComponent"!==f||"mountComponent"!==g&&"updateComponent"!==g&&"_renderValidatedComponent"!==g)return m.apply(this,n);if(this._currentElement.type===v.TopLevelWrapper)return m.apply(this,n);var l="mountComponent"===g?n[0]:this._rootNodeID,u="_renderValidatedComponent"===g,c="mountComponent"===g,h=b._mountStack,d=b._allMeasurements[b._allMeasurements.length-1];if(u?y(d.counts,l,1):c&&(d.created[l]=!0,h.push(0)),s=S(),r=m.apply(this,n),i=S()-s,u)y(d.render,l,i);else if(c){var p=h.pop();h[h.length-1]+=i,y(d.exclusive,l,i-p),y(d.inclusive,l,i)}else y(d.inclusive,l,i);return d.displayNames[l]={current:this.getName(),owner:this._currentElement._owner?this._currentElement._owner.getName():"<root>"},r}}};e.exports=b},{10:10,170:170,56:56,72:72,78:78}],56:[function(t,e,n){"use strict";var h=t(24),i={_mountImageIntoNode:"set innerHTML",INSERT_MARKUP:"set innerHTML",MOVE_EXISTING:"move",REMOVE_NODE:"remove",SET_MARKUP:"set innerHTML",TEXT_CONTENT:"set textContent",setValueForProperty:"update attribute",setValueForAttribute:"update attribute",deleteValueForProperty:"remove attribute",setValueForStyles:"update styles",replaceNodeWithMarkup:"replace",updateTextContent:"set textContent"};function d(t){var e={},n=Object.keys(t.writes),i=h({},t.exclusive,t.inclusive);for(var r in i){for(var s=!1,o=0;o<n.length;o++)if(0===n[o].indexOf(r)){s=!0;break}t.created[r]&&(s=!0),!s&&0<t.counts[r]&&(e[r]=!0)}return e}var r={getExclusiveSummary:function(t){for(var e,n={},i=0;i<t.length;i++){var r=t[i],s=h({},r.exclusive,r.inclusive);for(var o in s)e=r.displayNames[o].current,n[e]=n[e]||{componentName:e,inclusive:0,exclusive:0,render:0,count:0},r.render[o]&&(n[e].render+=r.render[o]),r.exclusive[o]&&(n[e].exclusive+=r.exclusive[o]),r.inclusive[o]&&(n[e].inclusive+=r.inclusive[o]),r.counts[o]&&(n[e].count+=r.counts[o])}var a=[];for(e in n)1.2<=n[e].exclusive&&a.push(n[e]);return a.sort(function(t,e){return e.exclusive-t.exclusive}),a},getInclusiveSummary:function(t,e){for(var n,i={},r=0;r<t.length;r++){var s,o=t[r],a=h({},o.exclusive,o.inclusive);for(var l in e&&(s=d(o)),a)if(!e||s[l]){var u=o.displayNames[l];n=u.owner+" > "+u.current,i[n]=i[n]||{componentName:n,time:0,count:0},o.inclusive[l]&&(i[n].time+=o.inclusive[l]),o.counts[l]&&(i[n].count+=o.counts[l])}}var c=[];for(n in i)1.2<=i[n].time&&c.push(i[n]);return c.sort(function(t,e){return e.time-t.time}),c},getDOMSummary:function(t){var n=[];return t.forEach(function(t){Object.keys(t.writes).forEach(function(e){t.writes[e].forEach(function(t){n.push({id:e,type:i[t.type]||t.type,args:t.args})})})}),n},getTotalTime:function(t){for(var e=0,n=0;n<t.length;n++){var i=t[n];e+=i.totalTime}return e}};e.exports=r},{24:24}],57:[function(t,e,n){"use strict";var p=t(39),f=t(24),l=t(117),u="function"==typeof Symbol&&Symbol.for&&Symbol.for("react.element")||60103,g={key:!0,ref:!0,__self:!0,__source:!0},m=function(t,e,n,i,r,s,o){var a={$$typeof:u,type:t,key:e,ref:n,props:o,_owner:s,_store:{}};return l?(Object.defineProperty(a._store,"validated",{configurable:!1,enumerable:!1,writable:!0,value:!1}),Object.defineProperty(a,"_self",{configurable:!1,enumerable:!1,writable:!1,value:i}),Object.defineProperty(a,"_source",{configurable:!1,enumerable:!1,writable:!1,value:r})):(a._store.validated=!1,a._self=i,a._source=r),Object.freeze(a.props),Object.freeze(a),a};m.createElement=function(t,e,n){var i,r={},s=null,o=null,a=null,l=null;if(null!=e)for(i in o=void 0===e.ref?null:e.ref,s=void 0===e.key?null:""+e.key,a=void 0===e.__self?null:e.__self,l=void 0===e.__source?null:e.__source,e)e.hasOwnProperty(i)&&!g.hasOwnProperty(i)&&(r[i]=e[i]);var u=arguments.length-2;if(1==u)r.children=n;else if(1<u){for(var c=Array(u),h=0;h<u;h++)c[h]=arguments[h+2];r.children=c}if(t&&t.defaultProps){var d=t.defaultProps;for(i in d)void 0===r[i]&&(r[i]=d[i])}return m(t,s,o,a,l,p.current,r)},m.createFactory=function(t){var e=m.createElement.bind(null,t);return e.type=t,e},m.cloneAndReplaceKey=function(t,e){var n=m(t.type,e,t.ref,t._self,t._source,t._owner,t.props);return n},m.cloneAndReplaceProps=function(t,e){var n=m(t.type,t.key,t.ref,t._self,t._source,t._owner,e);return n._store.validated=t._store.validated,n},m.cloneElement=function(t,e,n){var i,r=f({},t.props),s=t.key,o=t.ref,a=t._self,l=t._source,u=t._owner;if(null!=e)for(i in void 0!==e.ref&&(o=e.ref,u=p.current),void 0!==e.key&&(s=""+e.key),e)e.hasOwnProperty(i)&&!g.hasOwnProperty(i)&&(r[i]=e[i]);var c=arguments.length-2;if(1==c)r.children=n;else if(1<c){for(var h=Array(c),d=0;d<c;d++)h[d]=arguments[d+2];r.children=h}return m(t.type,s,o,a,l,u,r)},m.isValidElement=function(t){return"object"==typeof t&&null!==t&&t.$$typeof===u},e.exports=m},{117:117,24:24,39:39}],58:[function(t,e,n){"use strict";var a=t(57),i=t(81),l=t(80),u=t(39),r=t(117),c=t(129),h=t(161),d=t(173);function p(){if(u.current){var t=u.current.getName();if(t)return" Check the render method of `"+t+"`."}return""}var f={},g={};function m(t,e){if(t._store&&!t._store.validated&&null==t.key){t._store.validated=!0;var n=function(t,e,n){var i=p();if(!i){var r="string"==typeof n?n:n.displayName||n.name;r&&(i=" Check the top-level render call using <"+r+">.")}var s=f[t]||(f[t]={});if(s[i])return null;s[i]=!0;var o={parentOrOwner:i,url:" See https://fb.me/react-warning-keys for more information.",childOwner:null};e&&e._owner&&e._owner!==u.current&&(o.childOwner=" It was passed a child from "+e._owner.getName()+".");return o}("uniqueKey",t,e);null!==n&&d(!1,'Each child in an array or iterator should have a unique "key" prop.%s%s%s',n.parentOrOwner||"",n.childOwner||"",n.url||"")}}function o(t,e){if("object"==typeof t)if(Array.isArray(t))for(var n=0;n<t.length;n++){var i=t[n];a.isValidElement(i)&&m(i,e)}else if(a.isValidElement(t))t._store&&(t._store.validated=!0);else if(t){var r=c(t);if(r&&r!==t.entries)for(var s,o=r.call(t);!(s=o.next()).done;)a.isValidElement(s.value)&&m(s.value,e)}}function v(t){var e=t.type;if("function"==typeof e){var n=e.displayName||e.name;e.propTypes&&function(t,e,n,i){for(var r in e)if(e.hasOwnProperty(r)){var s;try{"function"!=typeof e[r]&&h(!1,"%s: %s type `%s` is invalid; it must be a function, usually from React.PropTypes.",t||"React class",l[i],r),s=e[r](n,r,t,i)}catch(t){s=t}if(d(!s||s instanceof Error,"%s: type specification of %s `%s` is invalid; the type checker function must return `null` or an `Error` but returned a %s. You may have forgotten to pass an argument to the type checker creator (arrayOf, instanceOf, objectOf, oneOf, oneOfType, and shape all require an argument).",t||"React class",l[i],r,typeof s),s instanceof Error&&!(s.message in g)){g[s.message]=!0;var o=p();d(!1,"Failed propType: %s%s",s.message,o)}}}(n,e.propTypes,t.props,i.prop),"function"==typeof e.getDefaultProps&&d(e.getDefaultProps.isReactClassApproved,"getDefaultProps is only used on classic React.createClass definitions. Use a static property named `defaultProps` instead.")}}var s={createElement:function(t,e,n){var i="string"==typeof t||"function"==typeof t;d(i,"React.createElement: type should not be null, undefined, boolean, or number. It should be a string (for DOM elements) or a ReactClass (for composite components).%s",p());var r=a.createElement.apply(this,arguments);if(null==r)return r;if(i)for(var s=2;s<arguments.length;s++)o(arguments[s],t);return v(r),r},createFactory:function(t){var e=s.createElement.bind(null,t);return e.type=t,r&&Object.defineProperty(e,"type",{enumerable:!1,get:function(){return d(!1,"Factory.type is deprecated. Access the class directly before passing it to createFactory."),Object.defineProperty(this,"type",{value:t}),t}}),e},cloneElement:function(t,e,n){for(var i=a.cloneElement.apply(this,arguments),r=2;r<arguments.length;r++)o(arguments[r],i.type);return v(i),i}};e.exports=s},{117:117,129:129,161:161,173:173,39:39,57:57,80:80,81:81}],59:[function(t,e,n){"use strict";var i,r=t(57),s=t(60),o=t(84),a=t(24),l={injectEmptyComponent:function(t){i=r.createElement(t)}},u=function(t){this._currentElement=null,this._rootNodeID=null,this._renderedComponent=t(i)};a(u.prototype,{construct:function(t){},mountComponent:function(t,e,n){return s.registerNullComponentID(t),this._rootNodeID=t,o.mountComponent(this._renderedComponent,t,e,n)},receiveComponent:function(){},unmountComponent:function(t,e,n){o.unmountComponent(this._renderedComponent),s.deregisterNullComponentID(this._rootNodeID),this._rootNodeID=null,this._renderedComponent=null}}),u.injection=l,e.exports=u},{24:24,57:57,60:60,84:84}],60:[function(t,e,n){"use strict";var i={};var r={isNullComponentID:function(t){return!!i[t]},registerNullComponentID:function(t){i[t]=!0},deregisterNullComponentID:function(t){delete i[t]}};e.exports=r},{}],61:[function(t,e,n){"use strict";var r=null;function i(t,e,n,i){try{return e(n,i)}catch(t){return void(null===r&&(r=t))}}var s={invokeGuardedCallback:i,invokeGuardedCallbackWithCatch:i,rethrowCaughtError:function(){if(r){var t=r;throw r=null,t}}};if(1,"undefined"!=typeof window&&"function"==typeof window.dispatchEvent&&"undefined"!=typeof document&&"function"==typeof document.createEvent){var a=document.createElement("react");s.invokeGuardedCallback=function(t,e,n,i){var r=e.bind(null,n,i),s="react-"+t;a.addEventListener(s,r,!1);var o=document.createEvent("Event");o.initEvent(s,!1,!1),a.dispatchEvent(o),a.removeEventListener(s,r,!1)}}e.exports=s},{}],62:[function(t,e,n){"use strict";var o=t(16);var i={handleTopLevel:function(t,e,n,i,r){var s=o.extractEvents(t,e,n,i,r);!function(t){o.enqueueEvents(t),o.processEventQueue(!1)}(s)}};e.exports=i},{16:16}],63:[function(t,e,n){"use strict";var r=t(146),i=t(147),s=t(25),c=t(67),h=t(72),o=t(96),a=t(24),d=t(128),l=t(158);function u(t,e){this.topLevelType=t,this.nativeEvent=e,this.ancestors=[]}function p(t){!function(t){var e=h.getFirstReactDOM(d(t.nativeEvent))||window,n=e;for(;n;)t.ancestors.push(n),i=n,0,r=h.getID(i),s=c.getReactRootIDFromNodeID(r),o=h.findReactContainerForID(s),a=h.getFirstReactDOM(o),n=a;var i,r,s,o,a;for(var l=0;l<t.ancestors.length;l++){e=t.ancestors[l];var u=h.getID(e)||"";f._handleTopLevel(t.topLevelType,e,u,t.nativeEvent,d(t.nativeEvent))}}(t)}a(u.prototype,{destructor:function(){this.topLevelType=null,this.nativeEvent=null,this.ancestors.length=0}}),s.addPoolingTo(u,s.twoArgumentPooler);var f={_enabled:!0,_handleTopLevel:null,WINDOW_HANDLE:i.canUseDOM?window:null,setHandleTopLevel:function(t){f._handleTopLevel=t},setEnabled:function(t){f._enabled=!!t},isEnabled:function(){return f._enabled},trapBubbledEvent:function(t,e,n){var i=n;return i?r.listen(i,e,f.dispatchEvent.bind(null,t)):null},trapCapturedEvent:function(t,e,n){var i=n;return i?r.capture(i,e,f.dispatchEvent.bind(null,t)):null},monitorScrollValue:function(t){var e=function(t){var e=l(window);t(e)}.bind(null,t);r.listen(window,"scroll",e)},dispatchEvent:function(t,e){if(f._enabled){var n=u.getPooled(t,e);try{o.batchedUpdates(p,n)}finally{u.release(n)}}}};e.exports=f},{128:128,146:146,147:147,158:158,24:24,25:25,67:67,72:72,96:96}],64:[function(t,e,n){"use strict";var i=t(32),r=t(57),s=t(153),o=t(161),a=t(173),l=/^\d+$/,u=!1,c={create:function(t){if("object"!=typeof t||!t||Array.isArray(t))return a(!1,"React.addons.createFragment only accepts a single object. Got: %s",t),t;if(r.isValidElement(t))return a(!1,"React.addons.createFragment does not accept a ReactElement without a wrapper object."),t;1===t.nodeType&&o(!1,"React.addons.createFragment(...): Encountered an invalid child; DOM elements are not valid children of React components.");var e=[];for(var n in t)!u&&l.test(n)&&(a(!1,"React.addons.createFragment(...): Child objects should have non-numeric keys so ordering is preserved."),u=!0),i.mapIntoWithKeyPrefixInternal(t[n],e,n,s.thatReturnsArgument);return e}};e.exports=c},{153:153,161:161,173:173,32:32,57:57}],65:[function(t,e,n){"use strict";var i=t(10),r=t(16),s=t(36),o=t(33),a=t(59),l=t(28),u=t(75),c=t(78),h=t(86),d=t(96),p={Component:s.injection,Class:o.injection,DOMProperty:i.injection,EmptyComponent:a.injection,EventPluginHub:r.injection,EventEmitter:l.injection,NativeComponent:u.injection,Perf:c.injection,RootIndex:h.injection,Updates:d.injection};e.exports=p},{10:10,16:16,28:28,33:33,36:36,59:59,75:75,78:78,86:86,96:96}],66:[function(t,e,n){"use strict";var s=t(49),r=t(150),o=t(155),a=t(156);var l={hasSelectionCapabilities:function(t){var e=t&&t.nodeName&&t.nodeName.toLowerCase();return e&&("input"===e&&"text"===t.type||"textarea"===e||"true"===t.contentEditable)},getSelectionInformation:function(){var t=a();return{focusedElem:t,selectionRange:l.hasSelectionCapabilities(t)?l.getSelection(t):null}},restoreSelection:function(t){var e=a(),n=t.focusedElem,i=t.selectionRange;e!==n&&function(t){return r(document.documentElement,t)}(n)&&(l.hasSelectionCapabilities(n)&&l.setSelection(n,i),o(n))},getSelection:function(t){var e;if("selectionStart"in t)e={start:t.selectionStart,end:t.selectionEnd};else if(document.selection&&t.nodeName&&"input"===t.nodeName.toLowerCase()){var n=document.selection.createRange();n.parentElement()===t&&(e={start:-n.moveStart("character",-t.value.length),end:-n.moveEnd("character",-t.value.length)})}else e=s.getOffsets(t);return e||{start:0,end:0}},setSelection:function(t,e){var n=e.start,i=e.end;if(void 0===i&&(i=n),"selectionStart"in t)t.selectionStart=n,t.selectionEnd=Math.min(i,t.value.length);else if(document.selection&&t.nodeName&&"input"===t.nodeName.toLowerCase()){var r=t.createTextRange();r.collapse(!0),r.moveStart("character",n),r.moveEnd("character",i-n),r.select()}else s.setOffsets(t,e)}};e.exports=l},{150:150,155:155,156:156,49:49}],67:[function(t,e,n){"use strict";var i=t(86),h=t(161),r=".",s=r.length;function o(t,e){return t.charAt(e)===r||e===t.length}function a(t){return""===t||t.charAt(0)===r&&t.charAt(t.length-1)!==r}function d(t,e){return 0===e.indexOf(t)&&o(e,t.length)}function p(t){return t?t.substr(0,t.lastIndexOf(r)):""}function f(t,e){if(a(t)&&a(e)||h(!1,"getNextDescendantID(%s, %s): Received an invalid React DOM ID.",t,e),d(t,e)||h(!1,"getNextDescendantID(...): React has made an invalid assumption about the DOM hierarchy. Expected `%s` to be an ancestor of `%s`.",t,e),t===e)return t;var n,i=t.length+s;for(n=i;n<e.length&&!o(e,n);n++);return e.substr(0,n)}function l(t,e){var n=Math.min(t.length,e.length);if(0===n)return"";for(var i=0,r=0;r<=n;r++)if(o(t,r)&&o(e,r))i=r;else if(t.charAt(r)!==e.charAt(r))break;var s=t.substr(0,i);return a(s)||h(!1,"getFirstCommonAncestorID(%s, %s): Expected a valid React DOM ID: %s",t,e,s),s}function u(t,e,n,i,r,s){(t=t||"")===(e=e||"")&&h(!1,"traverseParentPath(...): Cannot traverse from and to the same ID, `%s`.",t);var o=d(e,t);o||d(t,e)||h(!1,"traverseParentPath(%s, %s, ...): Cannot traverse from two IDs that do not have a parent path.",t,e);for(var a=0,l=o?p:f,u=t;;u=l(u,e)){var c;if(r&&u===t||s&&u===e||(c=n(u,o,i)),!1===c||u===e)break;a++<1e4||h(!1,"traverseParentPath(%s, %s, ...): Detected an infinite loop while traversing the React DOM ID tree. This may be due to malformed IDs: %s",t,e,u)}}var c={createReactRootID:function(){return function(t){return r+t.toString(36)}(i.createReactRootIndex())},createReactID:function(t,e){return t+e},getReactRootIDFromNodeID:function(t){if(t&&t.charAt(0)===r&&1<t.length){var e=t.indexOf(r,1);return-1<e?t.substr(0,e):t}return null},traverseEnterLeave:function(t,e,n,i,r){var s=l(t,e);s!==t&&u(t,s,n,i,!1,!0),s!==e&&u(s,e,n,r,!0,!1)},traverseTwoPhase:function(t,e,n){t&&(u("",t,e,n,!0,!1),u(t,"",e,n,!1,!0))},traverseTwoPhaseSkipTarget:function(t,e,n){t&&(u("",t,e,n,!0,!0),u(t,"",e,n,!0,!0))},traverseAncestors:function(t,e,n){u("",t,e,n,!0,!1)},getFirstCommonAncestorID:l,_getNextDescendantID:f,isAncestorIDOf:d,SEPARATOR:r};e.exports=c},{161:161,86:86}],68:[function(t,e,n){"use strict";var i={remove:function(t){t._reactInternalInstance=void 0},get:function(t){return t._reactInternalInstance},has:function(t){return void 0!==t._reactInternalInstance},set:function(t,e){t._reactInternalInstance=e}};e.exports=i},{}],69:[function(t,e,n){"use strict";var i=t(32),r=t(34),s=t(33),o=t(43),a=t(57),l=t(58),u=t(82),c=t(97),h=t(24),d=t(135),p=a.createElement,f=a.createFactory,g=a.cloneElement;p=l.createElement,f=l.createFactory,g=l.cloneElement;var m={Children:{map:i.map,forEach:i.forEach,count:i.count,toArray:i.toArray,only:d},Component:r,createElement:p,cloneElement:g,isValidElement:a.isValidElement,PropTypes:u,createClass:s.createClass,createFactory:f,createMixin:function(t){return t},DOM:o,version:c,__spread:h};e.exports=m},{135:135,24:24,32:32,33:33,34:34,43:43,57:57,58:58,82:82,97:97}],70:[function(t,e,n){"use strict";var i=t(26);function r(t,e){this.value=t,this.requestChange=e}r.PropTypes={link:function(t){var e={value:void 0===t?i.PropTypes.any.isRequired:t.isRequired,requestChange:i.PropTypes.func.isRequired};return i.PropTypes.shape(e)}},e.exports=r},{26:26}],71:[function(t,e,n){"use strict";var r=t(116),i=/\/?>/,s={CHECKSUM_ATTR_NAME:"data-react-checksum",addChecksumToMarkup:function(t){var e=r(t);return t.replace(i," "+s.CHECKSUM_ATTR_NAME+'="'+e+'"$&')},canReuseMarkup:function(t,e){var n=e.getAttribute(s.CHECKSUM_ATTR_NAME);n=n&&parseInt(n,10);var i=r(t);return i===n}};e.exports=s},{116:116}],72:[function(t,e,n){"use strict";var i=t(10),r=t(28),o=t(39),l=t(44),m=t(57),s=t(60),u=t(67),a=t(68),h=t(71),c=t(78),d=t(84),p=t(95),f=t(96),g=t(24),v=t(154),S=t(150),y=t(132),b=t(161),w=t(138),x=t(141),E=t(144),P=t(173),C=i.ID_ATTRIBUTE_NAME,T={},D=9,A="__ReactMount_ownerDocument$"+Math.random().toString(36).slice(2),I={},R={},_={},k=[];function L(t){return t?t.nodeType===D?t.documentElement:t.firstChild:null}function M(t){var e=L(t);return e&&W.getID(e)}function O(t){return t&&t.getAttribute&&t.getAttribute(C)||""}function V(t,e){if(t){O(t)!==e&&b(!1,"ReactMount: Unexpected modification of `%s`",C);var n=W.findReactContainerForID(e);if(n&&S(n,t))return!0}return!1}var N=null;function B(t){var e=T[t];if(!e||!V(e,t))return!1;N=e}function j(t,e,n,i,r,s){l.useCreateElement&&(s=g({},s),n.nodeType===D?s[A]=n:s[A]=n.ownerDocument),s===v&&(s={});var o=n.nodeName.toLowerCase();s[E.ancestorInfoContextKey]=E.updatedAncestorInfo(null,o,null);var a=d.mountComponent(t,e,i,s);t._renderedComponent._topLevelWrapper=t,W._mountImageIntoNode(a,n,r,i)}function U(t,e,n,i,r){var s=f.ReactReconcileTransaction.getPooled(i);s.perform(j,null,t,e,n,s,i,r),f.ReactReconcileTransaction.release(s)}function F(t,e){for(d.unmountComponent(t),e.nodeType===D&&(e=e.documentElement);e.lastChild;)e.removeChild(e.lastChild)}function G(t){var e=M(t);return!!e&&e!==u.getReactRootIDFromNodeID(e)}var H=function(){};H.prototype.isReactComponent={},H.displayName="TopLevelWrapper",H.prototype.render=function(){return this.props};var W={TopLevelWrapper:H,_instancesByReactRootID:I,scrollMonitor:function(t,e){e()},_updateRootComponent:function(t,e,n,i){return W.scrollMonitor(n,function(){p.enqueueElementInternal(t,e),i&&p.enqueueCallbackInternal(t,i)}),_[M(n)]=L(n),t},_registerComponent:function(t,e){e&&(1===e.nodeType||e.nodeType===D||11===e.nodeType)||b(!1,"_registerComponent(...): Target container is not a DOM element."),r.ensureScrollValueMonitoring();var n=W.registerContainer(e);return I[n]=t,n},_renderNewRootComponent:function(t,e,n,i){P(null==o.current,"_renderNewRootComponent(): Render methods should be a pure function of props and state; triggering nested component updates from render is not allowed. If necessary, trigger nested updates in componentDidUpdate. Check the render method of %s.",o.current&&o.current.getName()||"ReactCompositeComponent");var r=y(t,null),s=W._registerComponent(r,e);return f.batchedUpdates(U,r,s,e,n,i),_[s]=L(e),r},renderSubtreeIntoContainer:function(t,e,n,i){return null!=t&&null!=t._reactInternalInstance||b(!1,"parentComponent must be a valid React Component"),W._renderSubtreeIntoContainer(t,e,n,i)},_renderSubtreeIntoContainer:function(t,e,n,i){m.isValidElement(e)||b(!1,"ReactDOM.render(): Invalid component element.%s","string"==typeof e?" Instead of passing an element string, make sure to instantiate it by passing it to React.createElement.":"function"==typeof e?" Instead of passing a component class, make sure to instantiate it by passing it to React.createElement.":null!=e&&void 0!==e.props?" This may be caused by unintentionally loading two independent copies of React.":""),P(!n||!n.tagName||"BODY"!==n.tagName.toUpperCase(),"render(): Rendering components directly into document.body is discouraged, since its children are often manipulated by third-party scripts and browser extensions. This may lead to subtle reconciliation issues. Try rendering into a container element created for your app.");var r=new m(H,null,null,null,null,null,e),s=I[M(n)];if(s){var o=s._currentElement,a=o.props;if(x(a,e)){var l=s._renderedComponent.getPublicInstance(),u=i&&function(){i.call(l)};return W._updateRootComponent(s,r,n,u),l}W.unmountComponentAtNode(n)}var c=L(n),h=c&&!!O(c),d=G(n);if(1,P(!d,"render(...): Replacing React-rendered children with a new root component. If you intended to update the children of this node, you should instead have the existing children update their state and render the new components instead of calling ReactDOM.render."),!h||c.nextSibling)for(var p=c;p;){if(O(p)){P(!1,"render(): Target node has markup rendered by React, but there are unrelated nodes as well. This is most commonly caused by white-space inserted around server-rendered markup.");break}p=p.nextSibling}var f=h&&!s&&!d,g=W._renderNewRootComponent(r,n,f,null!=t?t._reactInternalInstance._processChildContext(t._reactInternalInstance._context):v)._renderedComponent.getPublicInstance();return i&&i.call(g),g},render:function(t,e,n){return W._renderSubtreeIntoContainer(null,t,e,n)},registerContainer:function(t){var e=M(t);return e=(e=e&&u.getReactRootIDFromNodeID(e))||u.createReactRootID(),R[e]=t,e},unmountComponentAtNode:function(t){P(null==o.current,"unmountComponentAtNode(): Render methods should be a pure function of props and state; triggering nested component updates from render is not allowed. If necessary, trigger nested updates in componentDidUpdate. Check the render method of %s.",o.current&&o.current.getName()||"ReactCompositeComponent"),t&&(1===t.nodeType||t.nodeType===D||11===t.nodeType)||b(!1,"unmountComponentAtNode(...): Target container is not a DOM element.");var e=M(t),n=I[e];if(n)return f.batchedUpdates(F,n,t),delete I[e],delete R[e],delete _[e],!0;var i=G(t),r=O(t),s=r&&r===u.getReactRootIDFromNodeID(r);return P(!i,"unmountComponentAtNode(): The node you're attempting to unmount was rendered by React and is not a top-level container. %s",s?"You may have accidentally passed in a React root node instead of its container.":"Instead, have the parent component update its state and rerender in order to remove this component."),!1},findReactContainerForID:function(t){var e=u.getReactRootIDFromNodeID(t),n=R[e],i=_[e];if(i&&i.parentNode!==n){P(O(i)===e,"ReactMount: Root element ID differed from reactRootID.");var r=n.firstChild;r&&e===O(r)?_[e]=r:P(!1,"ReactMount: Root element has been removed from its original container. New container: %s",i.parentNode)}return n},findReactNodeByID:function(t){var e=W.findReactContainerForID(t);return W.findComponentRoot(e,t)},getFirstReactDOM:function(t){return function(t){for(;t&&t.parentNode!==t;t=t.parentNode)if(1===t.nodeType){var e=O(t);if(e){var n,i=u.getReactRootIDFromNodeID(e),r=t;do{if(n=O(r),null==(r=r.parentNode))return null}while(n!==i);if(r===R[i])return t}}return null}(t)},findComponentRoot:function(t,e){var n=k,i=0,r=function(t){N=null,u.traverseAncestors(t,B);var e=N;return N=null,e}(e)||t;for(P(null!=r,"React can't find the root component node for data-reactid value `%s`. If you're seeing this message, it probably means that you've loaded two copies of React on the page. At this time, only a single copy of React can be loaded at a time.",e),n[0]=r.firstChild,n.length=1;i<n.length;){for(var s,o=n[i++];o;){var a=W.getID(o);a?e===a?s=o:u.isAncestorIDOf(a,e)&&(n.length=i=0,n.push(o.firstChild)):n.push(o.firstChild),o=o.nextSibling}if(s)return n.length=0,s}n.length=0,b(!1,"findComponentRoot(..., %s): Unable to find element. This probably means the DOM was unexpectedly mutated (e.g., by the browser), usually due to forgetting a <tbody> when using tables, nesting tags like <form>, <p>, or <a>, or using non-SVG elements in an <svg> parent. Try inspecting the child nodes of the element with React ID `%s`.",e,W.getID(t))},_mountImageIntoNode:function(t,e,n,i){if(e&&(1===e.nodeType||e.nodeType===D||11===e.nodeType)||b(!1,"mountComponentIntoNode(...): Target container is not valid."),n){var r=L(e);if(h.canReuseMarkup(t,r))return;var s=r.getAttribute(h.CHECKSUM_ATTR_NAME);r.removeAttribute(h.CHECKSUM_ATTR_NAME);var o=r.outerHTML;r.setAttribute(h.CHECKSUM_ATTR_NAME,s);var a,l=t;1===e.nodeType?((a=document.createElement("div")).innerHTML=t,l=a.innerHTML):(a=document.createElement("iframe"),document.body.appendChild(a),a.contentDocument.write(t),l=a.contentDocument.documentElement.outerHTML,document.body.removeChild(a));var u=function(t,e){for(var n=Math.min(t.length,e.length),i=0;i<n;i++)if(t.charAt(i)!==e.charAt(i))return i;return t.length===e.length?-1:n}(l,o),c=" (client) "+l.substring(u-20,u+20)+"\n (server) "+o.substring(u-20,u+20);e.nodeType===D&&b(!1,"You're trying to render a component to the document using server rendering but the checksum was invalid. This usually means you rendered a different component type or props on the client from the one on the server, or your render() methods are impure. React cannot handle this case due to cross-browser quirks by rendering at the document root. You should look for environment dependent code in your components and ensure the props are the same client and server side:\n%s",c),P(!1,"React attempted to reuse markup in a container but the checksum was invalid. This generally means that you are using server rendering and the markup generated on the server was not what the client was expecting. React injected new markup to compensate which works but you have lost many of the benefits of server rendering. Instead, figure out why the markup being generated is different on the client or server:\n%s",c)}if(e.nodeType===D&&b(!1,"You're trying to render a component to the document but you didn't use server rendering. We can't do this without using server rendering due to cross-browser quirks. See ReactDOMServer.renderToString() for server rendering."),i.useCreateElement){for(;e.lastChild;)e.removeChild(e.lastChild);e.appendChild(t)}else w(e,t)},ownerDocumentContextKey:A,getReactRootID:M,getID:function(t){var e=O(t);if(e)if(T.hasOwnProperty(e)){var n=T[e];n!==t&&(V(n,e)&&b(!1,"ReactMount: Two valid but unequal nodes with the same `%s`: %s",C,e),T[e]=t)}else T[e]=t;return e},setID:function(t,e){var n=O(t);n!==e&&delete T[n];t.setAttribute(C,e),T[e]=t},getNode:function(t){T.hasOwnProperty(t)&&V(T[t],t)||(T[t]=W.findReactNodeByID(t));return T[t]},getNodeFromInstance:function(t){var e=a.get(t)._rootNodeID;if(s.isNullComponentID(e))return null;T.hasOwnProperty(e)&&V(T[e],e)||(T[e]=W.findReactNodeByID(e));return T[e]},isValid:V,purgeID:function(t){delete T[t]}};c.measureMethods(W,"ReactMount",{_renderNewRootComponent:"_renderNewRootComponent",_mountImageIntoNode:"_mountImageIntoNode"}),e.exports=W},{10:10,132:132,138:138,141:141,144:144,150:150,154:154,161:161,173:173,24:24,28:28,39:39,44:44,57:57,60:60,67:67,68:68,71:71,78:78,84:84,95:95,96:96}],73:[function(t,e,n){"use strict";var i=t(36),r=t(74),s=t(39),c=t(84),o=t(31),a=t(123),l=0,u=[],h=[];function d(){u.length&&(i.processChildrenUpdates(u,h),p())}function p(){u.length=0,h.length=0}var f={Mixin:{_reconcilerInstantiateChildren:function(t,e,n){if(1,this._currentElement)try{return s.current=this._currentElement._owner,o.instantiateChildren(t,e,n)}finally{s.current=null}return o.instantiateChildren(t,e,n)},_reconcilerUpdateChildren:function(t,e,n,i){var r;if(1,this._currentElement){try{s.current=this._currentElement._owner,r=a(e)}finally{s.current=null}return o.updateChildren(t,r,n,i)}return r=a(e),o.updateChildren(t,r,n,i)},mountChildren:function(t,e,n){var i=this._reconcilerInstantiateChildren(t,e,n);this._renderedChildren=i;var r=[],s=0;for(var o in i)if(i.hasOwnProperty(o)){var a=i[o],l=this._rootNodeID+o,u=c.mountComponent(a,l,e,n);a._mountIndex=s++,r.push(u)}return r},updateTextContent:function(t){l++;var e=!0;try{var n=this._renderedChildren;for(var i in o.unmountChildren(n),n)n.hasOwnProperty(i)&&this._unmountChild(n[i]);this.setTextContent(t),e=!1}finally{--l||(e?p:d)()}},updateMarkup:function(t){l++;var e=!0;try{var n=this._renderedChildren;for(var i in o.unmountChildren(n),n)n.hasOwnProperty(i)&&this._unmountChildByName(n[i],i);this.setMarkup(t),e=!1}finally{--l||(e?p:d)()}},updateChildren:function(t,e,n){l++;var i=!0;try{this._updateChildren(t,e,n),i=!1}finally{--l||(i?p:d)()}},_updateChildren:function(t,e,n){var i=this._renderedChildren,r=this._reconcilerUpdateChildren(i,t,e,n);if((this._renderedChildren=r)||i){var s,o=0,a=0;for(s in r)if(r.hasOwnProperty(s)){var l=i&&i[s],u=r[s];l===u?(this.moveChild(l,a,o),o=Math.max(l._mountIndex,o),l._mountIndex=a):(l&&(o=Math.max(l._mountIndex,o),this._unmountChild(l)),this._mountChildByNameAtIndex(u,s,a,e,n)),a++}for(s in i)!i.hasOwnProperty(s)||r&&r.hasOwnProperty(s)||this._unmountChild(i[s])}},unmountChildren:function(){var t=this._renderedChildren;o.unmountChildren(t),this._renderedChildren=null},moveChild:function(t,e,n){t._mountIndex<n&&function(t,e,n){u.push({parentID:t,parentNode:null,type:r.MOVE_EXISTING,markupIndex:null,content:null,fromIndex:e,toIndex:n})}(this._rootNodeID,t._mountIndex,e)},createChild:function(t,e){!function(t,e,n){u.push({parentID:t,parentNode:null,type:r.INSERT_MARKUP,markupIndex:h.push(e)-1,content:null,fromIndex:null,toIndex:n})}(this._rootNodeID,e,t._mountIndex)},removeChild:function(t){!function(t,e){u.push({parentID:t,parentNode:null,type:r.REMOVE_NODE,markupIndex:null,content:null,fromIndex:e,toIndex:null})}(this._rootNodeID,t._mountIndex)},setTextContent:function(t){!function(t,e){u.push({parentID:t,parentNode:null,type:r.TEXT_CONTENT,markupIndex:null,content:e,fromIndex:null,toIndex:null})}(this._rootNodeID,t)},setMarkup:function(t){!function(t,e){u.push({parentID:t,parentNode:null,type:r.SET_MARKUP,markupIndex:null,content:e,fromIndex:null,toIndex:null})}(this._rootNodeID,t)},_mountChildByNameAtIndex:function(t,e,n,i,r){var s=this._rootNodeID+e,o=c.mountComponent(t,s,i,r);t._mountIndex=n,this.createChild(t,o)},_unmountChild:function(t){this.removeChild(t),t._mountIndex=null}}};e.exports=f},{123:123,31:31,36:36,39:39,74:74,84:84}],74:[function(t,e,n){"use strict";var i=t(165),r=i({INSERT_MARKUP:null,MOVE_EXISTING:null,REMOVE_NODE:null,SET_MARKUP:null,TEXT_CONTENT:null});e.exports=r},{165:165}],75:[function(t,e,n){"use strict";var i=t(24),r=t(161),s=null,o={},a=null,l={injectGenericComponentClass:function(t){s=t},injectTextComponentClass:function(t){a=t},injectComponentClasses:function(t){i(o,t)}};var u={getComponentClassForElement:function(t){if("function"==typeof t.type)return t.type;var e=t.type,n=o[e];null==n&&(o[e]=n=null(e));return n},createInternalComponent:function(t){return s||r(!1,"There is no registered component for the tag %s",t.type),new s(t.type,t.props)},createInstanceForText:function(t){return new a(t)},isTextComponent:function(t){return t instanceof a},injection:l};e.exports=u},{161:161,24:24}],76:[function(t,e,n){"use strict";var i=t(173);function r(t,e){i(!1,"%s(...): Can only update a mounted or mounting component. This usually means you called %s() on an unmounted component. This is a no-op. Please check the code for the %s component.",e,e,t.constructor&&t.constructor.displayName||"")}var s={isMounted:function(t){return!1},enqueueCallback:function(t,e){},enqueueForceUpdate:function(t){r(t,"forceUpdate")},enqueueReplaceState:function(t,e){r(t,"replaceState")},enqueueSetState:function(t,e){r(t,"setState")},enqueueSetProps:function(t,e){r(t,"setProps")},enqueueReplaceProps:function(t,e){r(t,"replaceProps")}};e.exports=s},{173:173}],77:[function(t,e,n){"use strict";var i=t(161),r={isValidOwner:function(t){return!(!t||"function"!=typeof t.attachRef||"function"!=typeof t.detachRef)},addComponentAsRefTo:function(t,e,n){r.isValidOwner(n)||i(!1,"addComponentAsRefTo(...): Only a ReactOwner can have refs. You might be adding a ref to a component that was not created inside a component's `render` method, or you have multiple copies of React loaded (details: https://fb.me/react-refs-must-have-owner)."),n.attachRef(e,t)},removeComponentAsRefFrom:function(t,e,n){r.isValidOwner(n)||i(!1,"removeComponentAsRefFrom(...): Only a ReactOwner can have refs. You might be removing a ref to a component that was not created inside a component's `render` method, or you have multiple copies of React loaded (details: https://fb.me/react-refs-must-have-owner)."),n.getPublicInstance().refs[e]===t.getPublicInstance()&&n.detachRef(e)}};e.exports=r},{161:161}],78:[function(t,e,n){"use strict";var s={enableMeasure:!1,storedMeasure:function(t,e,n){return n},measureMethods:function(t,e,n){for(var i in 1,n)n.hasOwnProperty(i)&&(t[i]=s.measure(e,n[i],t[i]))},measure:function(t,e,n){var i=null,r=function(){return s.enableMeasure?(i=i||s.storedMeasure(t,e,n)).apply(this,arguments):n.apply(this,arguments)};return r.displayName=t+"_"+e,r},injection:{injectMeasure:function(t){s.storedMeasure=t}}};e.exports=s},{}],79:[function(t,e,n){"use strict";var i=t(24),r=t(153),s=t(164);function o(i){return function(t,e,n){t.hasOwnProperty(e)?t[e]=i(t[e],n):t[e]=n}}var a=o(function(t,e){return i({},e,t)}),l={children:r,className:o(s),style:a};var u={mergeProps:function(t,e){return function(t,e){for(var n in e)if(e.hasOwnProperty(n)){var i=l[n];i&&l.hasOwnProperty(n)?i(t,n,e[n]):t.hasOwnProperty(n)||(t[n]=e[n])}return t}(i({},t),e)}};e.exports=u},{153:153,164:164,24:24}],80:[function(t,e,n){"use strict";var i={};i={prop:"prop",context:"context",childContext:"child context"},e.exports=i},{}],81:[function(t,e,n){"use strict";var i=t(165),r=i({prop:null,context:null,childContext:null});e.exports=r},{165:165}],82:[function(t,e,n){"use strict";var o=t(57),d=t(80),i=t(153),s=t(129),c="<<anonymous>>",r={array:a("array"),bool:a("boolean"),func:a("function"),number:a("number"),object:a("object"),string:a("string"),any:p(i.thatReturns(null)),arrayOf:function(c){return p(function(t,e,n,i,r){var s=t[e];if(!Array.isArray(s)){var o=d[i],a=f(s);return new Error("Invalid "+o+" `"+r+"` of type `"+a+"` supplied to `"+n+"`, expected an array.")}for(var l=0;l<s.length;l++){var u=c(s,l,n,i,r+"["+l+"]");if(u instanceof Error)return u}return null})},element:p(function(t,e,n,i,r){if(o.isValidElement(t[e]))return null;var s=d[i];return new Error("Invalid "+s+" `"+r+"` supplied to `"+n+"`, expected a single ReactElement.")}),instanceOf:function(u){return p(function(t,e,n,i,r){if(t[e]instanceof u)return null;var s,o=d[i],a=u.name||c,l=(s=t[e]).constructor&&s.constructor.name?s.constructor.name:"<<anonymous>>";return new Error("Invalid "+o+" `"+r+"` of type `"+l+"` supplied to `"+n+"`, expected instance of `"+a+"`.")})},node:p(function(t,e,n,i,r){if(l(t[e]))return null;var s=d[i];return new Error("Invalid "+s+" `"+r+"` supplied to `"+n+"`, expected a ReactNode.")}),objectOf:function(c){return p(function(t,e,n,i,r){var s=t[e],o=f(s);if("object"!==o){var a=d[i];return new Error("Invalid "+a+" `"+r+"` of type `"+o+"` supplied to `"+n+"`, expected an object.")}for(var l in s)if(s.hasOwnProperty(l)){var u=c(s,l,n,i,r+"."+l);if(u instanceof Error)return u}return null})},oneOf:function(u){if(!Array.isArray(u))return p(function(){return new Error("Invalid argument supplied to oneOf, expected an instance of array.")});return p(function(t,e,n,i,r){for(var s=t[e],o=0;o<u.length;o++)if(s===u[o])return null;var a=d[i],l=JSON.stringify(u);return new Error("Invalid "+a+" `"+r+"` of value `"+s+"` supplied to `"+n+"`, expected one of "+l+".")})},oneOfType:function(a){if(!Array.isArray(a))return p(function(){return new Error("Invalid argument supplied to oneOfType, expected an instance of array.")});return p(function(t,e,n,i,r){for(var s=0;s<a.length;s++){if(null==(0,a[s])(t,e,n,i,r))return null}var o=d[i];return new Error("Invalid "+o+" `"+r+"` supplied to `"+n+"`.")})},shape:function(h){return p(function(t,e,n,i,r){var s=t[e],o=f(s);if("object"!==o){var a=d[i];return new Error("Invalid "+a+" `"+r+"` of type `"+o+"` supplied to `"+n+"`, expected `object`.")}for(var l in h){var u=h[l];if(u){var c=u(s,l,n,i,r+"."+l);if(c)return c}}return null})}};function p(a){function t(t,e,n,i,r,s){if(i=i||c,s=s||n,null!=e[n])return a(e,n,i,r,s);var o=d[r];return t?new Error("Required "+o+" `"+s+"` was not specified in `"+i+"`."):null}var e=t.bind(null,!1);return e.isRequired=t.bind(null,!0),e}function a(l){return p(function(t,e,n,i,r){var s=t[e];if(f(s)===l)return null;var o=d[i],a=u(s);return new Error("Invalid "+o+" `"+r+"` of type `"+a+"` supplied to `"+n+"`, expected `"+l+"`.")})}function l(t){switch(typeof t){case"number":case"string":case"undefined":return!0;case"boolean":return!t;case"object":if(Array.isArray(t))return t.every(l);if(null===t||o.isValidElement(t))return!0;var e=s(t);if(!e)return!1;var n,i=e.call(t);if(e!==t.entries){for(;!(n=i.next()).done;)if(!l(n.value))return!1}else for(;!(n=i.next()).done;){var r=n.value;if(r&&!l(r[1]))return!1}return!0;default:return!1}}function f(t){var e=typeof t;return Array.isArray(t)?"array":t instanceof RegExp?"object":e}function u(t){var e=f(t);if("object"===e){if(t instanceof Date)return"date";if(t instanceof RegExp)return"regexp"}return e}e.exports=r},{129:129,153:153,57:57,80:80}],83:[function(t,e,n){"use strict";var i=t(6),r=t(25),s=t(28),o=t(44),a=t(66),l=t(113),u=t(24),c={initialize:a.getSelectionInformation,close:a.restoreSelection},h={initialize:function(){var t=s.isEnabled();return s.setEnabled(!1),t},close:function(t){s.setEnabled(t)}},d=[c,h,{initialize:function(){this.reactMountReady.reset()},close:function(){this.reactMountReady.notifyAll()}}];function p(t){this.reinitializeTransaction(),this.renderToStaticMarkup=!1,this.reactMountReady=i.getPooled(null),this.useCreateElement=!t&&o.useCreateElement}var f={getTransactionWrappers:function(){return d},getReactMountReady:function(){return this.reactMountReady},destructor:function(){i.release(this.reactMountReady),this.reactMountReady=null}};u(p.prototype,l.Mixin,f),r.addPoolingTo(p),e.exports=p},{113:113,24:24,25:25,28:28,44:44,6:6,66:66}],84:[function(t,e,n){"use strict";var o=t(85);function a(){o.attachRefs(this,this._currentElement)}var i={mountComponent:function(t,e,n,i){var r=t.mountComponent(e,n,i);return t._currentElement&&null!=t._currentElement.ref&&n.getReactMountReady().enqueue(a,t),r},unmountComponent:function(t){o.detachRefs(t,t._currentElement),t.unmountComponent()},receiveComponent:function(t,e,n,i){var r=t._currentElement;if(e!==r||i!==t._context){var s=o.shouldUpdateRefs(r,e);s&&o.detachRefs(t,r),t.receiveComponent(e,n,i),s&&t._currentElement&&null!=t._currentElement.ref&&n.getReactMountReady().enqueue(a,t)}},performUpdateIfNecessary:function(t,e){t.performUpdateIfNecessary(e)}};e.exports=i},{85:85}],85:[function(t,e,n){"use strict";var i=t(77),r={};r.attachRefs=function(t,e){if(null!==e&&!1!==e){var n=e.ref;null!=n&&function(t,e,n){"function"==typeof t?t(e.getPublicInstance()):i.addComponentAsRefTo(e,t,n)}(n,t,e._owner)}},r.shouldUpdateRefs=function(t,e){var n=null===t||!1===t,i=null===e||!1===e;return n||i||e._owner!==t._owner||e.ref!==t.ref},r.detachRefs=function(t,e){if(null!==e&&!1!==e){var n=e.ref;null!=n&&function(t,e,n){"function"==typeof t?t(null):i.removeComponentAsRefFrom(e,t,n)}(n,t,e._owner)}},e.exports=r},{77:77}],86:[function(t,e,n){"use strict";var i={injectCreateReactRootIndex:function(t){r.createReactRootIndex=t}},r={createReactRootIndex:null,injection:i};e.exports=r},{}],87:[function(t,e,n){"use strict";e.exports={isBatchingUpdates:false,batchedUpdates:function(t){}}},{}],88:[function(t,e,n){"use strict";var r=t(53),s=t(57),o=t(67),a=t(71),l=t(87),u=t(89),c=t(96),h=t(154),d=t(132),p=t(161);e.exports={renderToString:function(e){var n;s.isValidElement(e)||p(!1,"renderToString(): You must pass a valid ReactElement.");try{c.injection.injectBatchingStrategy(l);var i=o.createReactRootID();return(n=u.getPooled(!1)).perform(function(){var t=d(e,null).mountComponent(i,n,h);return a.addChecksumToMarkup(t)},null)}finally{u.release(n),c.injection.injectBatchingStrategy(r)}},renderToStaticMarkup:function(t){var e;s.isValidElement(t)||p(!1,"renderToStaticMarkup(): You must pass a valid ReactElement.");try{c.injection.injectBatchingStrategy(l);var n=o.createReactRootID();return(e=u.getPooled(!0)).perform(function(){return d(t,null).mountComponent(n,e,h)},null)}finally{u.release(e),c.injection.injectBatchingStrategy(r)}}}},{132:132,154:154,161:161,53:53,57:57,67:67,71:71,87:87,89:89,96:96}],89:[function(t,e,n){"use strict";var i=t(25),r=t(6),s=t(113),o=t(24),a=t(153),l={initialize:function(){this.reactMountReady.reset()},close:a},u=[l];function c(t){this.reinitializeTransaction(),this.renderToStaticMarkup=t,this.reactMountReady=r.getPooled(null),this.useCreateElement=!1}var h={getTransactionWrappers:function(){return u},getReactMountReady:function(){return this.reactMountReady},destructor:function(){r.release(this.reactMountReady),this.reactMountReady=null}};o(c.prototype,s.Mixin,h),i.addPoolingTo(c),e.exports=c},{113:113,153:153,24:24,25:25,6:6}],90:[function(t,e,n){"use strict";var i={createStateSetter:function(a,l){return function(t,e,n,i,r,s){var o=l.call(a,t,e,n,i,r,s);o&&a.setState(o)}},createStateKeySetter:function(t,e){var n=t.__keySetters||(t.__keySetters={});return n[e]||(n[e]=function(e,n){var i={};return function(t){i[n]=t,e.setState(i)}}(t,e))}};i.Mixin={createStateSetter:function(t){return i.createStateSetter(this,t)},createStateKeySetter:function(t){return i.createStateKeySetter(this,t)}},e.exports=i},{}],91:[function(t,e,n){"use strict";var i=t(15),a=t(16),l=t(19),r=t(26),s=t(40),u=t(57),c=t(28),o=t(38),h=t(67),d=t(68),p=t(72),f=t(96),g=t(105),m=t(24),v=t(154),S=t(122),y=t(161),b=i.topLevelTypes;function w(t){}var x={renderIntoDocument:function(t){var e=document.createElement("div");return s.render(t,e)},isElement:function(t){return u.isValidElement(t)},isElementOfType:function(t,e){return u.isValidElement(t)&&t.type===e},isDOMComponent:function(t){return!(!t||1!==t.nodeType||!t.tagName)},isDOMComponentElement:function(t){return!!(t&&u.isValidElement(t)&&t.tagName)},isCompositeComponent:function(t){return!x.isDOMComponent(t)&&(null!=t&&"function"==typeof t.render&&"function"==typeof t.setState)},isCompositeComponentWithType:function(t,e){if(!x.isCompositeComponent(t))return!1;var n=d.get(t),i=n._currentElement.type;return i===e},isCompositeComponentElement:function(t){if(!u.isValidElement(t))return!1;var e=t.type.prototype;return"function"==typeof e.render&&"function"==typeof e.setState},isCompositeComponentElementWithType:function(t,e){var n=d.get(t),i=n._currentElement.type;return!(!x.isCompositeComponentElement(t)||i!==e)},getRenderedChildOfCompositeComponent:function(t){if(!x.isCompositeComponent(t))return null;var e=d.get(t);return e._renderedComponent.getPublicInstance()},findAllInRenderedTree:function(t,e){return t?(x.isCompositeComponent(t)||y(!1,"findAllInRenderedTree(...): instance must be a composite component"),function t(e,n){if(!e||!e.getPublicInstance)return[];var i=e.getPublicInstance();var r=n(i)?[i]:[];var s=e._currentElement;if(x.isDOMComponent(i)){var o,a=e._renderedChildren;for(o in a)a.hasOwnProperty(o)&&(r=r.concat(t(a[o],n)))}else u.isValidElement(s)&&"function"==typeof s.type&&(r=r.concat(t(e._renderedComponent,n)));return r}(d.get(t),e)):[]},scryRenderedDOMComponentsWithClass:function(t,i){return Array.isArray(i)||(i=i.split(/\s+/)),x.findAllInRenderedTree(t,function(t){if(x.isDOMComponent(t)){var e=t.className;"string"!=typeof e&&(e=t.getAttribute("class")||"");var n=e.split(/\s+/);return i.every(function(t){return-1!==n.indexOf(t)})}return!1})},findRenderedDOMComponentWithClass:function(t,e){var n=x.scryRenderedDOMComponentsWithClass(t,e);if(1!==n.length)throw new Error("Did not find exactly one match (found: "+n.length+") for class:"+e);return n[0]},scryRenderedDOMComponentsWithTag:function(t,e){return x.findAllInRenderedTree(t,function(t){return x.isDOMComponent(t)&&t.tagName.toUpperCase()===e.toUpperCase()})},findRenderedDOMComponentWithTag:function(t,e){var n=x.scryRenderedDOMComponentsWithTag(t,e);if(1!==n.length)throw new Error("Did not find exactly one match for tag:"+e);return n[0]},scryRenderedComponentsWithType:function(t,e){return x.findAllInRenderedTree(t,function(t){return x.isCompositeComponentWithType(t,e)})},findRenderedComponentWithType:function(t,e){var n=x.scryRenderedComponentsWithType(t,e);if(1!==n.length)throw new Error("Did not find exactly one match for componentType:"+e+" (found "+n.length+")");return n[0]},mockComponent:function(t,e){return e=e||t.mockTagName||"div",t.prototype.render.mockImplementation(function(){return r.createElement(e,null,this.props.children)}),this},simulateNativeEventOnNode:function(t,e,n){n.target=e,c.ReactEventListener.dispatchEvent(t,n)},simulateNativeEventOnDOMComponent:function(t,e,n){x.simulateNativeEventOnNode(t,S(e),n)},nativeTouchData:function(t,e){return{touches:[{pageX:t,pageY:e}]}},createRenderer:function(){return new E},Simulate:null,SimulateNative:{}},E=function(){this._instance=null};E.prototype.getRenderOutput=function(){return this._instance&&this._instance._renderedComponent&&this._instance._renderedComponent._renderedOutput||null};var P=function(t){this._renderedOutput=t,this._currentElement=t};P.prototype={mountComponent:function(){},receiveComponent:function(t){this._renderedOutput=t,this._currentElement=t},unmountComponent:function(){},getPublicInstance:function(){return null}};var C=function(){};function T(o){return function(t,e){var n;x.isDOMComponent(t)?n=S(t):t.tagName&&(n=t);var i=c.eventNameDispatchConfigs[o],r=new w;r.target=n;var s=new g(i,p.getID(n),r,n);m(s,e),i.phasedRegistrationNames?l.accumulateTwoPhaseDispatches(s):l.accumulateDirectDispatches(s),f.batchedUpdates(function(){a.enqueueEvents(s),a.processEventQueue(!0)})}}function D(){var t;for(t in x.Simulate={},c.eventNameDispatchConfigs)x.Simulate[t]=T(t)}m(C.prototype,o.Mixin,{_instantiateReactComponent:function(t){return new P(t)},_replaceNodeWithMarkupByID:function(){},_renderValidatedComponent:o.Mixin._renderValidatedComponentWithoutOwnerOrContext}),E.prototype.render=function(t,e){u.isValidElement(t)||y(!1,"ReactShallowRenderer render(): Invalid component element.%s","function"==typeof t?" Instead of passing a component class, make sure to instantiate it by passing it to React.createElement.":""),"string"==typeof t.type&&y(!1,"ReactShallowRenderer render(): Shallow rendering works only with custom components, not primitives (%s). Instead of calling `.render(el)` and inspecting the rendered output, look at `el.props` directly instead.",t.type),e=e||v;var n=f.ReactReconcileTransaction.getPooled(!1);this._render(t,n,e),f.ReactReconcileTransaction.release(n)},E.prototype.unmount=function(){this._instance&&this._instance.unmountComponent()},E.prototype._render=function(t,e,n){if(this._instance)this._instance.receiveComponent(t,e,n);else{var i=h.createReactRootID(),r=new C(t.type);r.construct(t),r.mountComponent(i,e,n),this._instance=r}};var A=a.injection.injectEventPluginOrder;a.injection.injectEventPluginOrder=function(){A.apply(this,arguments),D()};var I=a.injection.injectEventPluginsByName;a.injection.injectEventPluginsByName=function(){I.apply(this,arguments),D()},D(),Object.keys(b).forEach(function(t){var e=0===t.indexOf("top")?t.charAt(3).toLowerCase()+t.substr(4):t;x.SimulateNative[e]=function(i){return function(t,e){var n=new w(i);m(n,e),x.isDOMComponent(t)?x.simulateNativeEventOnDOMComponent(i,t,n):t.tagName&&x.simulateNativeEventOnNode(i,t,n)}}(t)}),e.exports=x},{105:105,122:122,15:15,154:154,16:16,161:161,19:19,24:24,26:26,28:28,38:38,40:40,57:57,67:67,68:68,72:72,96:96}],92:[function(t,e,n){"use strict";var i=t(123),r={getChildMapping:function(t){return t?i(t):t},mergeChildMappings:function(e,n){function t(t){return n.hasOwnProperty(t)?n[t]:e[t]}e=e||{},n=n||{};var i,r={},s=[];for(var o in e)n.hasOwnProperty(o)?s.length&&(r[o]=s,s=[]):s.push(o);var a={};for(var l in n){if(r.hasOwnProperty(l))for(i=0;i<r[l].length;i++){var u=r[l][i];a[r[l][i]]=t(u)}a[l]=t(l)}for(i=0;i<s.length;i++)a[s[i]]=t(s[i]);return a}};e.exports=r},{123:123}],93:[function(t,e,n){"use strict";var i=t(147),r={transitionend:{transition:"transitionend",WebkitTransition:"webkitTransitionEnd",MozTransition:"mozTransitionEnd",OTransition:"oTransitionEnd",msTransition:"MSTransitionEnd"},animationend:{animation:"animationend",WebkitAnimation:"webkitAnimationEnd",MozAnimation:"mozAnimationEnd",OAnimation:"oAnimationEnd",msAnimation:"MSAnimationEnd"}},s=[];i.canUseDOM&&function(){var t=document.createElement("div").style;"AnimationEvent"in window||delete r.animationend.animation;"TransitionEvent"in window||delete r.transitionend.transition;for(var e in r){var n=r[e];for(var i in n)if(i in t){s.push(n[i]);break}}}();var o={addEndEventListener:function(e,n){0!==s.length?s.forEach(function(t){!function(t,e,n){t.addEventListener(e,n,!1)}(e,t,n)}):window.setTimeout(n,0)},removeEndEventListener:function(e,n){0!==s.length&&s.forEach(function(t){!function(t,e,n){t.removeEventListener(e,n,!1)}(e,t,n)})}};e.exports=o},{147:147}],94:[function(t,e,n){"use strict";var i=t(26),o=t(92),r=t(24),s=t(153),a=i.createClass({displayName:"ReactTransitionGroup",propTypes:{component:i.PropTypes.any,childFactory:i.PropTypes.func},getDefaultProps:function(){return{component:"span",childFactory:s.thatReturnsArgument}},getInitialState:function(){return{children:o.getChildMapping(this.props.children)}},componentWillMount:function(){this.currentlyTransitioningKeys={},this.keysToEnter=[],this.keysToLeave=[]},componentDidMount:function(){var t=this.state.children;for(var e in t)t[e]&&this.performAppear(e)},componentWillReceiveProps:function(t){var e,n=o.getChildMapping(t.children),i=this.state.children;for(e in this.setState({children:o.mergeChildMappings(i,n)}),n){var r=i&&i.hasOwnProperty(e);!n[e]||r||this.currentlyTransitioningKeys[e]||this.keysToEnter.push(e)}for(e in i){var s=n&&n.hasOwnProperty(e);!i[e]||s||this.currentlyTransitioningKeys[e]||this.keysToLeave.push(e)}},componentDidUpdate:function(){var t=this.keysToEnter;this.keysToEnter=[],t.forEach(this.performEnter);var e=this.keysToLeave;this.keysToLeave=[],e.forEach(this.performLeave)},performAppear:function(t){this.currentlyTransitioningKeys[t]=!0;var e=this.refs[t];e.componentWillAppear?e.componentWillAppear(this._handleDoneAppearing.bind(this,t)):this._handleDoneAppearing(t)},_handleDoneAppearing:function(t){var e=this.refs[t];e.componentDidAppear&&e.componentDidAppear(),delete this.currentlyTransitioningKeys[t];var n=o.getChildMapping(this.props.children);n&&n.hasOwnProperty(t)||this.performLeave(t)},performEnter:function(t){this.currentlyTransitioningKeys[t]=!0;var e=this.refs[t];e.componentWillEnter?e.componentWillEnter(this._handleDoneEntering.bind(this,t)):this._handleDoneEntering(t)},_handleDoneEntering:function(t){var e=this.refs[t];e.componentDidEnter&&e.componentDidEnter(),delete this.currentlyTransitioningKeys[t];var n=o.getChildMapping(this.props.children);n&&n.hasOwnProperty(t)||this.performLeave(t)},performLeave:function(t){this.currentlyTransitioningKeys[t]=!0;var e=this.refs[t];e.componentWillLeave?e.componentWillLeave(this._handleDoneLeaving.bind(this,t)):this._handleDoneLeaving(t)},_handleDoneLeaving:function(n){var t=this.refs[n];t.componentDidLeave&&t.componentDidLeave(),delete this.currentlyTransitioningKeys[n];var e=o.getChildMapping(this.props.children);e&&e.hasOwnProperty(n)?this.performEnter(n):this.setState(function(t){var e=r({},t.children);return delete e[n],{children:e}})},render:function(){var t=[];for(var e in this.state.children){var n=this.state.children[e];n&&t.push(i.cloneElement(this.props.childFactory(n),{ref:e,key:e}))}return i.createElement(this.props.component,this.props,t)}});e.exports=a},{153:153,24:24,26:26,92:92}],95:[function(t,e,n){"use strict";var i=t(39),o=t(57),r=t(68),s=t(96),a=t(24),l=t(161),u=t(173);function c(t){s.enqueueUpdate(t)}function h(t,e){var n=r.get(t);return n?(u(null==i.current,"%s(...): Cannot update during an existing state transition (such as within `render`). Render methods should be a pure function of props and state.",e),n):(u(!e,"%s(...): Can only update a mounted or mounting component. This usually means you called %s() on an unmounted component. This is a no-op. Please check the code for the %s component.",e,e,t.constructor.displayName),null)}var d={isMounted:function(t){var e=i.current;null!==e&&(u(e._warnedAboutRefsInRender,"%s is accessing isMounted inside its render() function. render() should be a pure function of props and state. It should never access something that requires stale data from the previous render, such as refs. Move this logic to componentDidMount and componentDidUpdate instead.",e.getName()||"A component"),e._warnedAboutRefsInRender=!0);var n=r.get(t);return!!n&&!!n._renderedComponent},enqueueCallback:function(t,e){"function"!=typeof e&&l(!1,"enqueueCallback(...): You called `setProps`, `replaceProps`, `setState`, `replaceState`, or `forceUpdate` with a callback that isn't callable.");var n=h(t);if(!n)return null;n._pendingCallbacks?n._pendingCallbacks.push(e):n._pendingCallbacks=[e],c(n)},enqueueCallbackInternal:function(t,e){"function"!=typeof e&&l(!1,"enqueueCallback(...): You called `setProps`, `replaceProps`, `setState`, `replaceState`, or `forceUpdate` with a callback that isn't callable."),t._pendingCallbacks?t._pendingCallbacks.push(e):t._pendingCallbacks=[e],c(t)},enqueueForceUpdate:function(t){var e=h(t,"forceUpdate");e&&(e._pendingForceUpdate=!0,c(e))},enqueueReplaceState:function(t,e){var n=h(t,"replaceState");n&&(n._pendingStateQueue=[e],n._pendingReplaceState=!0,c(n))},enqueueSetState:function(t,e){var n=h(t,"setState");if(n){var i=n._pendingStateQueue||(n._pendingStateQueue=[]);i.push(e),c(n)}},enqueueSetProps:function(t,e){var n=h(t,"setProps");n&&d.enqueueSetPropsInternal(n,e)},enqueueSetPropsInternal:function(t,e){var n=t._topLevelWrapper;n||l(!1,"setProps(...): You called `setProps` on a component with a parent. This is an anti-pattern since props will get reactively updated when rendered. Instead, change the owner's `render` method to pass the correct value as props to the component where it is created.");var i=n._pendingElement||n._currentElement,r=i.props,s=a({},r.props,e);n._pendingElement=o.cloneAndReplaceProps(i,o.cloneAndReplaceProps(r,s)),c(n)},enqueueReplaceProps:function(t,e){var n=h(t,"replaceProps");n&&d.enqueueReplacePropsInternal(n,e)},enqueueReplacePropsInternal:function(t,e){var n=t._topLevelWrapper;n||l(!1,"replaceProps(...): You called `replaceProps` on a component with a parent. This is an anti-pattern since props will get reactively updated when rendered. Instead, change the owner's `render` method to pass the correct value as props to the component where it is created.");var i=n._pendingElement||n._currentElement,r=i.props;n._pendingElement=o.cloneAndReplaceProps(i,o.cloneAndReplaceProps(r,e)),c(n)},enqueueElementInternal:function(t,e){t._pendingElement=e,c(t)}};e.exports=d},{161:161,173:173,24:24,39:39,57:57,68:68,96:96}],96:[function(t,e,n){"use strict";var i=t(6),r=t(25),s=t(78),o=t(84),a=t(113),l=t(24),u=t(161),c=[],h=i.getPooled(),d=!1,p=null;function f(){x.ReactReconcileTransaction&&p||u(!1,"ReactUpdates: must inject a reconcile transaction class and batching strategy")}var g={initialize:function(){this.dirtyComponentsLength=c.length},close:function(){this.dirtyComponentsLength!==c.length?(c.splice(0,this.dirtyComponentsLength),b()):c.length=0}},m=[g,{initialize:function(){this.callbackQueue.reset()},close:function(){this.callbackQueue.notifyAll()}}];function v(){this.reinitializeTransaction(),this.dirtyComponentsLength=null,this.callbackQueue=i.getPooled(),this.reconcileTransaction=x.ReactReconcileTransaction.getPooled(!1)}function S(t,e){return t._mountOrder-e._mountOrder}function y(t){var e=t.dirtyComponentsLength;e!==c.length&&u(!1,"Expected flush transaction's stored dirty-components length (%s) to match dirty-components array length (%s).",e,c.length),c.sort(S);for(var n=0;n<e;n++){var i=c[n],r=i._pendingCallbacks;if(i._pendingCallbacks=null,o.performUpdateIfNecessary(i,t.reconcileTransaction),r)for(var s=0;s<r.length;s++)t.callbackQueue.enqueue(r[s],i.getPublicInstance())}}l(v.prototype,a.Mixin,{getTransactionWrappers:function(){return m},destructor:function(){this.dirtyComponentsLength=null,i.release(this.callbackQueue),this.callbackQueue=null,x.ReactReconcileTransaction.release(this.reconcileTransaction),this.reconcileTransaction=null},perform:function(t,e,n){return a.Mixin.perform.call(this,this.reconcileTransaction.perform,this.reconcileTransaction,t,e,n)}}),r.addPoolingTo(v);var b=function(){for(;c.length||d;){if(c.length){var t=v.getPooled();t.perform(y,null,t),v.release(t)}if(d){d=!1;var e=h;h=i.getPooled(),e.notifyAll(),i.release(e)}}};b=s.measure("ReactUpdates","flushBatchedUpdates",b);var w={injectReconcileTransaction:function(t){t||u(!1,"ReactUpdates: must provide a reconcile transaction class"),x.ReactReconcileTransaction=t},injectBatchingStrategy:function(t){t||u(!1,"ReactUpdates: must provide a batching strategy"),"function"!=typeof t.batchedUpdates&&u(!1,"ReactUpdates: must provide a batchedUpdates() function"),"boolean"!=typeof t.isBatchingUpdates&&u(!1,"ReactUpdates: must provide an isBatchingUpdates boolean attribute"),p=t}},x={ReactReconcileTransaction:null,batchedUpdates:function(t,e,n,i,r,s){f(),p.batchedUpdates(t,e,n,i,r,s)},enqueueUpdate:function t(e){f();if(!p.isBatchingUpdates)return void p.batchedUpdates(t,e);c.push(e)},flushBatchedUpdates:b,injection:w,asap:function(t,e){p.isBatchingUpdates||u(!1,"ReactUpdates.asap: Can't enqueue an asap callback in a context whereupdates are not being batched."),h.enqueue(t,e),d=!0}};e.exports=x},{113:113,161:161,24:24,25:25,6:6,78:78,84:84}],97:[function(t,e,n){"use strict";e.exports="0.14.6"},{}],98:[function(t,e,n){"use strict";var i=t(10),r=i.injection.MUST_USE_ATTRIBUTE,s={xlink:"http://www.w3.org/1999/xlink",xml:"http://www.w3.org/XML/1998/namespace"},o={Properties:{clipPath:r,cx:r,cy:r,d:r,dx:r,dy:r,fill:r,fillOpacity:r,fontFamily:r,fontSize:r,fx:r,fy:r,gradientTransform:r,gradientUnits:r,markerEnd:r,markerMid:r,markerStart:r,offset:r,opacity:r,patternContentUnits:r,patternUnits:r,points:r,preserveAspectRatio:r,r:r,rx:r,ry:r,spreadMethod:r,stopColor:r,stopOpacity:r,stroke:r,strokeDasharray:r,strokeLinecap:r,strokeOpacity:r,strokeWidth:r,textAnchor:r,transform:r,version:r,viewBox:r,x1:r,x2:r,x:r,xlinkActuate:r,xlinkArcrole:r,xlinkHref:r,xlinkRole:r,xlinkShow:r,xlinkTitle:r,xlinkType:r,xmlBase:r,xmlLang:r,xmlSpace:r,y1:r,y2:r,y:r},DOMAttributeNamespaces:{xlinkActuate:s.xlink,xlinkArcrole:s.xlink,xlinkHref:s.xlink,xlinkRole:s.xlink,xlinkShow:s.xlink,xlinkTitle:s.xlink,xlinkType:s.xlink,xmlBase:s.xml,xmlLang:s.xml,xmlSpace:s.xml},DOMAttributeNames:{clipPath:"clip-path",fillOpacity:"fill-opacity",fontFamily:"font-family",fontSize:"font-size",gradientTransform:"gradientTransform",gradientUnits:"gradientUnits",markerEnd:"marker-end",markerMid:"marker-mid",markerStart:"marker-start",patternContentUnits:"patternContentUnits",patternUnits:"patternUnits",preserveAspectRatio:"preserveAspectRatio",spreadMethod:"spreadMethod",stopColor:"stop-color",stopOpacity:"stop-opacity",strokeDasharray:"stroke-dasharray",strokeLinecap:"stroke-linecap",strokeOpacity:"stroke-opacity",strokeWidth:"stroke-width",textAnchor:"text-anchor",viewBox:"viewBox",xlinkActuate:"xlink:actuate",xlinkArcrole:"xlink:arcrole",xlinkHref:"xlink:href",xlinkRole:"xlink:role",xlinkShow:"xlink:show",xlinkTitle:"xlink:title",xlinkType:"xlink:type",xmlBase:"xml:base",xmlLang:"xml:lang",xmlSpace:"xml:space"}};e.exports=o},{10:10}],99:[function(t,e,n){"use strict";var i=t(15),r=t(19),s=t(147),o=t(66),a=t(105),l=t(156),u=t(134),c=t(166),h=t(171),d=i.topLevelTypes,p=s.canUseDOM&&"documentMode"in document&&document.documentMode<=11,f={select:{phasedRegistrationNames:{bubbled:c({onSelect:null}),captured:c({onSelectCapture:null})},dependencies:[d.topBlur,d.topContextMenu,d.topFocus,d.topKeyDown,d.topMouseDown,d.topMouseUp,d.topSelectionChange]}},g=null,m=null,v=null,S=!1,y=!1,b=c({onSelect:null});function w(t,e){if(S||null==g||g!==l())return null;var n=function(t){{if("selectionStart"in t&&o.hasSelectionCapabilities(t))return{start:t.selectionStart,end:t.selectionEnd};if(window.getSelection){var e=window.getSelection();return{anchorNode:e.anchorNode,anchorOffset:e.anchorOffset,focusNode:e.focusNode,focusOffset:e.focusOffset}}if(document.selection){var n=document.selection.createRange();return{parentElement:n.parentElement(),text:n.text,top:n.boundingTop,left:n.boundingLeft}}}}(g);if(v&&h(v,n))return null;v=n;var i=a.getPooled(f.select,m,t,e);return i.type="select",i.target=g,r.accumulateTwoPhaseDispatches(i),i}var x={eventTypes:f,extractEvents:function(t,e,n,i,r){if(!y)return null;switch(t){case d.topFocus:!u(e)&&"true"!==e.contentEditable||(g=e,m=n,v=null);break;case d.topBlur:v=m=g=null;break;case d.topMouseDown:S=!0;break;case d.topContextMenu:case d.topMouseUp:return S=!1,w(i,r);case d.topSelectionChange:if(p)break;case d.topKeyDown:case d.topKeyUp:return w(i,r)}return null},didPutListener:function(t,e,n){e===b&&(y=!0)}};e.exports=x},{105:105,134:134,147:147,15:15,156:156,166:166,171:171,19:19,66:66}],100:[function(t,e,n){"use strict";var i=Math.pow(2,53),r={createReactRootIndex:function(){return Math.ceil(Math.random()*i)}};e.exports=r},{}],101:[function(t,e,n){"use strict";var i=t(15),r=t(146),l=t(19),s=t(72),u=t(102),c=t(105),h=t(106),d=t(108),p=t(109),f=t(104),g=t(110),m=t(111),v=t(112),o=t(153),S=t(125),y=t(161),a=t(166),b=i.topLevelTypes,w={abort:{phasedRegistrationNames:{bubbled:a({onAbort:!0}),captur
[truncated: 510,778 more chars]
