# Supplementary material for: Code Response Training: Improving Interprofessional Communication
Source: MedEdPORTAL. 2021 May 19;17:11155. doi: 10.15766/mep_2374-8265.11155 (PMC8131416; doi:10.15766/mep_2374-8265.11155)
Supplement: Supplementary file 1 — Module 1 Patient Safety Fundamentals folderModule 2 Communication and Teamwork folderModule 3 Pulling It Together folderModule Instructions.docxFacilitators Guide.docxSimulation Case 1.docxSimulation Case 2.docxEquipment Checklist.docxObserver Checklist.docxDebriefing Guide.docxPostcourse Evaluation.docxShort-Term Follow-Up Activity.docxLong-Term Follow-Up Activity.docx [file mep_2374-8265.11155-s001.zip › B. Module 2 Communication and Teamwork/html5/lib/stylesheets/mobile.min.css]

/*! normalize-scss | MIT/GPLv2 License | bit.ly/normalize-scss */html{line-height:1.15;-ms-text-size-adjust:100%;-webkit-text-size-adjust:100%}body{margin:0}article,aside,footer,header,nav,section{display:block}h1{font-size:2em;margin:0.67em 0}figcaption,figure{display:block}figure{margin:1em 40px}hr{box-sizing:content-box;height:0;overflow:visible}main{display:block}pre{font-family:monospace, monospace;font-size:1em}a{background-color:transparent;-webkit-text-decoration-skip:objects}abbr[title]{border-bottom:none;text-decoration:underline;text-decoration:underline dotted}b,strong{font-weight:inherit}b,strong{font-weight:bolder}code,kbd,samp{font-family:monospace, monospace;font-size:1em}dfn{font-style:italic}mark{background-color:#ff0;color:#000}small{font-size:80%}sub,sup{font-size:75%;line-height:0;position:relative;vertical-align:baseline}sub{bottom:-0.25em}sup{top:-0.5em}audio,video{display:inline-block}audio:not([controls]){display:none;height:0}img{border-style:none}svg:not(:root){overflow:hidden}button,input,optgroup,select,textarea{font-family:sans-serif;font-size:100%;line-height:1.15;margin:0}button{overflow:visible}button,select{text-transform:none}button,html [type="button"],[type="reset"],[type="submit"]{-webkit-appearance:button}button::-moz-focus-inner,[type="button"]::-moz-focus-inner,[type="reset"]::-moz-focus-inner,[type="submit"]::-moz-focus-inner{border-style:none;padding:0}button:-moz-focusring,[type="button"]:-moz-focusring,[type="reset"]:-moz-focusring,[type="submit"]:-moz-focusring{outline:1px dotted ButtonText}input{overflow:visible}[type="checkbox"],[type="radio"]{box-sizing:border-box;padding:0}[type="number"]::-webkit-inner-spin-button,[type="number"]::-webkit-outer-spin-button{height:auto}[type="search"]{-webkit-appearance:textfield;outline-offset:-2px}[type="search"]::-webkit-search-cancel-button,[type="search"]::-webkit-search-decoration{-webkit-appearance:none}::-webkit-file-upload-button{-webkit-appearance:button;font:inherit}fieldset{padding:0.35em 0.75em 0.625em}legend{box-sizing:border-box;display:table;max-width:100%;padding:0;color:inherit;white-space:normal}progress{display:inline-block;vertical-align:baseline}textarea{overflow:auto}details{display:block}summary{display:list-item}menu{display:block}canvas{display:inline-block}template{display:none}[hidden]{display:none}div.popup-pane p strong,div.popup-pane p em{white-space:nowrap;overflow:hidden;text-overflow:ellipsis}.offscreen{position:absolute;left:-9999px !important}.invisible{visibility:hidden !important}.visible{visibility:visible !important}.transparent{opacity:0 !important}.no-wid{display:inline-block;overflow:hidden !important;width:1px !important}.hidden{display:none !important}.accessibility,.slider{position:absolute;top:0;left:0;height:1px;width:1px;overflow:hidden;opacity:0}.accessibility:focus,.slider:focus{outline:none}.scrollable{overflow:auto}.focused{outline:none !important}rect.focused{fill:none;outline:none !important;stroke:yellow}.align-left{text-align:left !important}.align-right{text-align:right !important}.align-center{text-align:center !important}.align-flex-start{display:-webkit-box;display:-webkit-flex;display:-moz-flex;display:-ms-flexbox;display:flex;-webkit-box-align:start;-ms-flex-align:start;-webkit-align-items:flex-start;-moz-align-items:flex-start;align-items:flex-start}.align-flex-center{display:-webkit-box;display:-webkit-flex;display:-moz-flex;display:-ms-flexbox;display:flex;-webkit-box-align:center;-ms-flex-align:center;-webkit-align-items:center;-moz-align-items:center;align-items:center}.align-flex-end{display:-webkit-box;display:-webkit-flex;display:-moz-flex;display:-ms-flexbox;display:flex;-webkit-box-align:end;-ms-flex-align:end;-webkit-align-items:flex-end;-moz-align-items:flex-end;align-items:flex-end}.inflexible{-webkit-box-flex:none;-webkit-flex:none !important;-moz-box-flex:none;-moz-flex:none !important;-ms-flex:none !important;flex:none !important}.auto-flexible{-webkit-box-flex:auto;-webkit-flex:auto !important;-moz-box-flex:auto;-moz-flex:auto !important;-ms-flex:auto !important;flex:auto !important}.initial-flexible{-webkit-box-flex:0;-webkit-flex:0 1 auto !important;-moz-box-flex:0;-moz-flex:0 1 auto !important;-ms-flex:0 1 auto !important;flex:0 1 auto !important}.bleed{padding:0 !important}.unstyled{margin:0;padding:0;list-style:none;border:none;background:none}.force-unstyled{background:none !important;border:none !important;box-shadow:none !important}.text-compact{display:inline-block;max-width:100%;overflow:hidden;white-space:nowrap;text-overflow:ellipsis}.text-rtl{direction:rtl;unicode-bidi:bidi-override;text-align:right}.text-align-sub{vertical-align:sub}.text-align-middle{vertical-align:middle}.ui-draggable{z-index:99}.ui-droppable{z-index:98}.ui-draggable-dragging{z-index:9999}.border-base,input[type='text'],input[type='search']{border-style:solid;border-width:1px}.cursor-hover:hover,.rotatable:hover{cursor:pointer}.cursor-hover:hover *,.rotatable:hover *{cursor:pointer}.cursor-default{cursor:default !important}.cursor-default *{cursor:default !important}.opaque{pointer-events:all !important}.non-eventable{pointer-events:none}.full-size{height:100%;position:relative;width:100%}.abs{position:absolute}.tweenable{will-change:opacity, transform}.skipnav{position:fixed;display:inline-block;background-color:rgba(0,0,0,0.4);border:2px solid yellow;color:#FFF;text-shadow:1px 1px 1px rgba(0,0,0,0.4);padding:8px 16px;font-size:150%;border-radius:25px;margin:10px 0 0 10px;z-index:9999}*{box-sizing:border-box}html,body{height:100%}html{font-size:62.5%;-webkit-user-select:none;-moz-user-select:none;-ms-user-select:none;user-select:none}body{font-size:1.3rem;line-height:1.2;font-family:sans-serif;overflow:hidden}body.view-desktop.is-too-tall{overflow-y:scroll}body.view-desktop.has-scrollbar{overflow:scroll}body.view-desktop.is-too-wide{overflow-x:scroll}body.view-desktop *{-webkit-font-smoothing:subpixel-antialiasing}body.theme-classic.view-mobile::-webkit-scrollbar,body.theme-classic.view-mobile *::-webkit-scrollbar{-webkit-appearance:none;display:none}a{color:inherit;text-decoration:none}input[type='text'],input[type='search']{border-radius:4px;padding:.3em .5em}hr{position:absolute;top:0;left:0;width:100%;height:1px;background:none;border:0;border-top-style:solid;border-top-width:1px;color:none;margin:0}*:focus{outline:none}.view-desktop .grid-center{-webkit-box-pack:center;-ms-flex-pack:center;-webkit-justify-content:center;-moz-justify-content:center;justify-content:center;-webkit-box-align:center;-ms-flex-align:center;-webkit-align-items:center;-moz-align-items:center;align-items:center}.view-desktop .grid-row{max-width:100%;max-height:100%;display:-webkit-box;display:-webkit-flex;display:-moz-flex;display:-ms-flexbox;display:flex;-webkit-box-direction:normal;-webkit-box-orient:horizontal;-webkit-flex-direction:row;-moz-flex-direction:row;-ms-flex-direction:row;flex-direction:row}.view-desktop .grid-row.grid-reverse{-webkit-box-direction:reverse;-webkit-box-orient:horizontal;-webkit-flex-direction:row-reverse;-moz-flex-direction:row-reverse;-ms-flex-direction:row-reverse;flex-direction:row-reverse}.view-desktop .grid-row.grid-horz-center{-webkit-box-pack:center;-ms-flex-pack:center;-webkit-justify-content:center;-moz-justify-content:center;justify-content:center}.view-desktop .grid-row.grid-vert-center{-webkit-box-align:center;-ms-flex-align:center;-webkit-align-items:center;-moz-align-items:center;align-items:center}.view-desktop .grid-row>*{-webkit-box-flex:1;-webkit-flex:1;-moz-box-flex:1;-moz-flex:1;-ms-flex:1;flex:1;max-width:100%}.view-desktop .grid-row-align-start{-webkit-box-pack:start;-ms-flex-pack:start;-webkit-justify-content:flex-start;-moz-justify-content:flex-start;justify-content:flex-start}.view-desktop .grid-row-align-end{-webkit-box-pack:end;-ms-flex-pack:end;-webkit-justify-content:flex-end;-moz-justify-content:flex-end;justify-content:flex-end}.view-desktop .grid-col{max-width:100%;max-height:100%;display:-webkit-box;display:-webkit-flex;display:-moz-flex;display:-ms-flexbox;display:flex;-webkit-box-direction:normal;-webkit-box-orient:vertical;-webkit-flex-direction:column;-moz-flex-direction:column;-ms-flex-direction:column;flex-direction:column}.view-desktop .grid-col.grid-reverse{-webkit-box-direction:reverse;-webkit-box-orient:vertical;-webkit-flex-direction:column-reverse;-moz-flex-direction:column-reverse;-ms-flex-direction:column-reverse;flex-direction:column-reverse}.view-desktop .grid-col.grid-horz-center{-webkit-box-align:center;-ms-flex-align:center;-webkit-align-items:center;-moz-align-items:center;align-items:center}.view-desktop .grid-col.grid-vert-center{-webkit-box-pack:center;-ms-flex-pack:center;-webkit-justify-content:center;-moz-justify-content:center;justify-content:center}.view-desktop .grid-col>*{-webkit-box-flex:1;-webkit-flex:1;-moz-box-flex:1;-moz-flex:1;-ms-flex:1;flex:1;max-height:100%}.caption{font-family:"Open Sans Full", Helvetica, Arial, sans-serif;position:fixed;pointer-events:none;z-index:1;display:flex;align-items:center;flex-direction:column;bottom:0px;margin-bottom:10px;width:60vw;left:50vw;transform:translateX(-50%) translateZ(0)}.caption>div{pointer-events:none;width:100%;text-align:center}.caption p{display:inline-block;pointer-events:none;padding:10px;text-shadow:-1px 0px black, 0px 1px black, 1px 0px black, 0px -1px black;color:#ffffff;border-radius:4px;background:#31373a;margin:0 0 10px 0;padding:10px;text-align:center;line-height:1.5}.caption p p:last-child{margin-bottom:0}.caption p q:before,.caption p q:after{content:''}.theme-classic.view-mobile.is-portrait .caption{position:relative;margin-bottom:0}.theme-classic.view-mobile.is-landscape .caption{left:50%}.view-desktop .caption,.theme-unified .caption{position:absolute;width:60%;left:50%}.caption-controls{margin-right:10px}.text-direction-rtl .view-desktop .caption-controls{margin-left:10px;margin-right:0}.caption-controls .caption-btn.button-tapped{background:rgba(0,0,0,0.2)}.caption-controls .caption-btn svg{margin-left:2px;margin-top:6px}.shortcut-slide{background:white;padding:2em 2em}.shortcut-slide h1{margin:0;color:black;padding:0}.shortcut-slide table{width:100%;border-collapse:collapse}.shortcut-slide table tr{text-align:left}.shortcut-slide table td{padding:15px 0 5px 0;color:#1d1d1d;border-bottom:solid #dddddd 1px}.shortcut-slide table th{padding:20px 0 0 0;color:black}.shortcut-slide table td.action,.shortcut-slide table th.action{text-align:left}.shortcut-slide table td.key,.shortcut-slide table th.key{text-align:right}.close-btn-floating{fill:white;border-radius:100%;border:none;background:transparent;padding:0}.close-btn-floating:after{position:absolute;top:-15px;right:-15px;bottom:-15px;left:-15px;z-index:-1;content:'';display:block;border-radius:50%;background:rgba(0,0,0,0.5)}.shortcut-slide::-webkit-scrollbar{display:none}.error-icon{position:absolute;top:5px;left:calc(50% - 32px);height:30px;width:25px;z-index:999}input,textarea{pointer-events:all}input:focus,textarea:focus{outline:none}.btn-unstyled{background:none;border:none;color:inherit;display:inline-block;height:inherit;line-height:inherit;padding:0;text-align:inherit}.slide-object-video.hidden{display:block !important;visibility:hidden}.video-slide-object{position:relative;pointer-events:auto;background:transparent}.video-slide-object video::-webkit-media-controls-start-playback-button{display:none !important;-webkit-appearance:none}.video-controls{position:relative;height:26px;margin:3px 0;padding:1px;border:1px solid #b9b9b9}.video-controls .progress-bar-inner{top:0}.video-controls-play-pause{background-image:-owg-linear-gradient(#868686, #5d5d5d);background-image:-webkit-linear-gradient(#868686, #5d5d5d);background-image:-moz-linear-gradient(#868686, #5d5d5d);background-image:-o-linear-gradient(#868686, #5d5d5d);background-image:linear-gradient(#868686, #5d5d5d);cursor:pointer;width:25px;line-height:20px;text-align:center;border-right:1px solid #454545}.video-controls-play-pause *{cursor:pointer}.video-controls-play-pause rect,.video-controls-play-pause path{fill:#fff !important}.video-controls-play-pause .pause-icon{width:6px;height:7px}.theme-unified .video-controls-play-pause .pause-icon{transform:translate(3px, 3px)}.video-controls-play-pause .play-icon{width:6px;height:7px}.video-controls{max-width:100%;max-height:100%;display:-webkit-box;display:-webkit-flex;display:-moz-flex;display:-ms-flexbox;display:flex;-webkit-box-direction:normal;-webkit-box-orient:horizontal;-webkit-flex-direction:row;-moz-flex-direction:row;-ms-flex-direction:row;flex-direction:row}.video-controls.grid-reverse{-webkit-box-direction:reverse;-webkit-box-orient:horizontal;-webkit-flex-direction:row-reverse;-moz-flex-direction:row-reverse;-ms-flex-direction:row-reverse;flex-direction:row-reverse}.video-controls.grid-horz-center{-webkit-box-pack:center;-ms-flex-pack:center;-webkit-justify-content:center;-moz-justify-content:center;justify-content:center}.video-controls.grid-vert-center{-webkit-box-align:center;-ms-flex-align:center;-webkit-align-items:center;-moz-align-items:center;align-items:center}.video-controls>*{-webkit-box-flex:1;-webkit-flex:1;-moz-box-flex:1;-moz-flex:1;-ms-flex:1;flex:1;max-width:100%}.video-controls .progress-bar{margin:0 0 0 1px;pointer-events:all !important}.theme-classic.view-mobile .video-controls .progress-bar{display:block}.video-controls .video-controls-play-pause{position:relative}.video-controls .video-controls-play-pause button{position:absolute;padding:0;left:50%;top:50%;border:none;transform:translate(-50%, -50%);background:transparent}.theme-classic.view-mobile .video-controls input[type=range]{display:none}@media only screen and (orientation: portrait){.theme-classic.view-mobile .video-controls input[type=range]{display:none}}.video-controls .progress-bar-seek{height:22px;background-image:-owg-linear-gradient(#c3c3c3, #acacac);background-image:-webkit-linear-gradient(#c3c3c3, #acacac);background-image:-moz-linear-gradient(#c3c3c3, #acacac);background-image:-o-linear-gradient(#c3c3c3, #acacac);background-image:linear-gradient(#c3c3c3, #acacac);border-radius:0;border:none}@media only screen and (orientation: portrait){.theme-classic.view-mobile .video-controls .progress-bar-seek{height:22px;background-image:-owg-linear-gradient(#c3c3c3, #acacac);background-image:-webkit-linear-gradient(#c3c3c3, #acacac);background-image:-moz-linear-gradient(#c3c3c3, #acacac);background-image:-o-linear-gradient(#c3c3c3, #acacac);background-image:linear-gradient(#c3c3c3, #acacac);border-radius:0;border:none}}.video-controls .progress-bar-fill{background-image:-owg-linear-gradient(#a6a6a6, #7d7d7d);background-image:-webkit-linear-gradient(#a6a6a6, #7d7d7d);background-image:-moz-linear-gradient(#a6a6a6, #7d7d7d);background-image:-o-linear-gradient(#a6a6a6, #7d7d7d);background-image:linear-gradient(#a6a6a6, #7d7d7d);height:100%}@media only screen and (orientation: portrait){.theme-classic.view-mobile .video-controls .progress-bar-fill{background-image:-owg-linear-gradient(#a6a6a6, #7d7d7d);background-image:-webkit-linear-gradient(#a6a6a6, #7d7d7d);background-image:-moz-linear-gradient(#a6a6a6, #7d7d7d);background-image:-o-linear-gradient(#a6a6a6, #7d7d7d);background-image:linear-gradient(#a6a6a6, #7d7d7d)}.theme-classic.view-mobile .video-controls .progress-bar-fill:after{display:none}}.video-controls .progress-bar-elapsed-time{height:22px;line-height:22px;position:absolute;top:1px;right:5px;z-index:1;font-weight:bold;font-size:92.307%;color:#454545}.video-player-limited-container{position:relative;background-position:center center;background-repeat:no-repeat;background-size:contain}.video-player-limited-container video{height:100%;width:100%}.video-player-poster{position:absolute;top:0;left:0}.html-reset p{margin:0}.html-reset font{font-size:inherit;font-family:inherit}.overlay{position:fixed;top:0;right:0;bottom:0;left:0;background:rgba(0,0,0,0.5)}.overlay-message{background:transparent}.zoom-image-overlay{background:rgba(0,0,0,0.15)}.view-desktop .overlay{position:fixed;top:-75%;right:-75%;bottom:-75%;left:-75%}.start-overlay{position:fixed;top:0;right:0;bottom:0;left:0;-webkit-border-radius:10px;-moz-border-radius:10px;-ms-border-radius:10px;-o-border-radius:10px;border-radius:10px;background:transparent;display:flex;align-items:center;justify-content:center;text-align:center;z-index:-1 !important}.start-overlay.opaque{z-index:10 !important;background:rgba(0,0,0,0.35)}.start-overlay>button{background-color:transparent;align-items:center;cursor:pointer;display:flex;height:180px;justify-content:center;width:180px}.start-overlay .cs-button{align-items:center;border-radius:50px;display:flex;font-size:60px;height:100px;justify-content:center;padding:8px;text-align:center;width:100px}.start-overlay .cs-button div{height:60px;line-height:60px;padding:0px 5px;width:60px}.popup{width:100%;height:100%;display:flex;justify-content:center;align-items:center;position:absolute;top:0;display:none;background-color:rgba(255, 255, 255, 0.000001)}.popup.show{display:block}div.popup-pane{width:339px;height:225px;padding:22px;top:calc(50% - 2px);border-radius:5px}div.popup-pane p{color:#a4a4a4;height:171px;margin-top:0;overflow-y:auto;line-height:1.3;cursor:default}div.popup-pane p strong{font-weight:bold;display:block;margin-bottom:3px;font-size:0.97em}div.popup-pane p em{display:block;font-weight:200;font-size:0.97em;margin-bottom:14px;font-style:normal}div.popup-pane p span{display:block;font-size:0.89em;line-height:1.5;word-break:break-all;word-break:break-word}div.popup-pane a{position:absolute;bottom:7px;text-decoration:underline;font-weight:bold;font-size:0.86em}div.popup-pane .popup-close{right:24px;font-size:0.86em}.popup-bio{white-space:pre-wrap}.text-direction-rtl .popup .popup-pane{direction:rtl}.text-direction-rtl .popup .popup-pane p em{color:#454545;font-weight:600}.text-direction-rtl .popup .popup-pane .popup-close{left:22px;right:auto}.text-direction-rtl .popup .lightbox-close-btn{top:0;right:auto;left:-27px}.lightbox-close-btn--large{width:25px;height:25px;top:-2px;right:-1px}.lightbox-close-btn--large .icon{transform:scale(1.3)}.message-window{border-radius:8px;border:1px solid transparent}.sidebar-right:not(.sidebar-closed).theme-classic .message-window{margin-left:-120px}.sidebar-left:not(.sidebar-closed).theme-classic .message-window{margin-left:120px}.no-sidebar .message-window{margin-left:0}.message-window-header{position:relative;padding:1.1em 10px 0.8em}.message-window-header hr{position:absolute;top:auto;right:10px;bottom:0;left:10px;width:auto}.message-window-header hr+hr{bottom:1px}.message-window-heading{font-weight:normal;font-size:118.342%;margin:0}.message-window-heading p{margin:0}.image-container img{position:absolute}.zoom{position:absolute;top:0;left:0}.zoom-image{position:absolute;top:0;left:0;z-index:2000}.webobject{position:absolute;-webkit-overflow-scrolling:touch;pointer-events:all;background:white}.webobject .thumbnail{position:absolute;top:0;left:0}.webobject iframe{position:absolute;top:0;left:0;border:none;width:100%;height:100%;-webkit-overflow-scrolling:unset}.theme-classic.view-mobile .webobject-engage{border:1px solid #62686c}.theme-classic.view-mobile .webobject{overflow-y:scroll}.scrollarea{position:absolute;top:0;left:0}.scrollarea-background{position:absolute;top:0;left:0}.scrollarea-background svg{position:absolute;top:0;left:0}.scrollarea-background img{position:absolute}.scrollarea-area{position:absolute;top:0;left:0;line-height:0;overflow-y:auto;overflow-x:hidden;pointer-events:auto;z-index:2;background:transparent;-ms-overflow-style:auto}.prevent-scroll{overflow-y:hidden}.scrollarea-scrollbar{position:absolute;top:0px;left:0px;width:40px;height:0;background:transparent;pointer-events:all;cursor:pointer;z-index:10}.scrollarea-scrollbar:before{position:absolute;top:0px;left:20px;width:10px;height:100%;background:#ebebeb;border-radius:5px;content:'';display:block}.scrollarea-btn{position:absolute;top:0px;left:0px;width:40px;height:0;background:transparent;pointer-events:all;border-radius:5px;z-index:10}.scrollarea-btn:after{position:absolute;top:0px;left:21px;width:8px;height:100%;background:#b5b5b5;pointer-events:none;box-shadow:0 0 0px 1px #f2f2f2;border-radius:5px;content:'';display:block}.accessible-scrollbar{position:relative;left:0px}.accessible-scrollbar.scrollarea-scrollbar{width:7px;height:100%}.accessible-scrollbar.scrollarea-scrollbar:before{position:absolute;top:0px;left:0px;width:7px;height:100%}.accessible-scrollbar .micro-scrollbar-btn.scrollarea-btn{width:7px}.accessible-scrollbar .micro-scrollbar-btn.scrollarea-btn:after{position:absolute;top:0px;left:0px;width:7px;height:100%;box-shadow:none}.view-desktop .slide-object-button,.view-desktop .slide-object-button-text{width:100%;height:100%;padding:0;pointer-events:all}.theme-classic.view-mobile .slide-object-button,.theme-classic.view-mobile .slide-object-button-text{width:100%;height:100%;padding:0;background:black;color:white;left:-1px;pointer-events:all}.expanding-label-container{position:relative}.expanding-label{position:absolute;z-index:1;overflow:hidden;pointer-events:all}.cursor-hover:hover .expanding-label,.rotatable:hover .expanding-label,.cursor-hover:hover .expanding-label *,.rotatable:hover .expanding-label *{cursor:default}.cursor-hover:hover .expanding-label .cursor-hover:hover *,.rotatable:hover .expanding-label .cursor-hover:hover *,.cursor-hover:hover .expanding-label .rotatable:hover *,.rotatable:hover .expanding-label .rotatable:hover *{cursor:pointer}.slide-object .expanding-label-path{position:absolute}.slide-object .expanding-label-path.content-shown{pointer-events:all}.expanding-label-content{position:relative;top:0;left:0;padding:6px;overflow:hidden}.expanding-label-content svg{position:relative}.marker-animation{position:absolute;display:block;width:38px;height:38px}@-moz-keyframes fadeInOut{0%{opacity:0}30%{opacity:1}100%{opacity:0}}@-webkit-keyframes fadeInOut{0%{opacity:0}30%{opacity:1}100%{opacity:0}}@-o-keyframes fadeInOut{0%{opacity:0}30%{opacity:1}100%{opacity:0}}@-ms-keyframes fadeInOut{0%{opacity:0}30%{opacity:1}100%{opacity:0}}@keyframes fadeInOut{0%{opacity:0}30%{opacity:1}100%{opacity:0}}.marker-animation-pulse{z-index:-1;border-radius:50%;-webkit-transform:translate(-5px, -5px);-moz-transform:translate(-5px, -5px);-ms-transform:translate(-5px, -5px);-o-transform:translate(-5px, -5px);transform:translate(-5px, -5px)}.marker-animation-pulse:before{position:absolute;width:inherit;height:inherit;content:" ";opacity:0;-webkit-animation:fadeInOut 1.3s 0.6s infinite;-moz-animation:fadeInOut 1.3s 0.6s infinite;-ms-animation:fadeInOut 1.3s 0.6s infinite;-o-animation:fadeInOut 1.3s 0.6s infinite;animation:fadeInOut 1.3s 0.6s infinite;background-image:-owg-radial-gradient(white, white 30%, rgba(0,0,0,0) 70%, rgba(0,0,0,0));background-image:-webkit-radial-gradient(white, white 30%, rgba(0,0,0,0) 70%, rgba(0,0,0,0));background-image:-moz-radial-gradient(white, white 30%, rgba(0,0,0,0) 70%, rgba(0,0,0,0));background-image:-o-radial-gradient(white, white 30%, rgba(0,0,0,0) 70%, rgba(0,0,0,0));background-image:radial-gradient(white, white 30%, rgba(0,0,0,0) 70%, rgba(0,0,0,0))}.marker-animation-pulse:after{position:absolute;width:inherit;height:inherit;content:" ";background-image:-owg-radial-gradient(rgba(0,0,0,0.8), rgba(0,0,0,0.8) 30%, rgba(0,0,0,0) 70%, rgba(0,0,0,0));background-image:-webkit-radial-gradient(rgba(0,0,0,0.8), rgba(0,0,0,0.8) 30%, rgba(0,0,0,0) 70%, rgba(0,0,0,0));background-image:-moz-radial-gradient(rgba(0,0,0,0.8), rgba(0,0,0,0.8) 30%, rgba(0,0,0,0) 70%, rgba(0,0,0,0));background-image:-o-radial-gradient(rgba(0,0,0,0.8), rgba(0,0,0,0.8) 30%, rgba(0,0,0,0) 70%, rgba(0,0,0,0));background-image:radial-gradient(rgba(0,0,0,0.8), rgba(0,0,0,0.8) 30%, rgba(0,0,0,0) 70%, rgba(0,0,0,0));-webkit-animation:fadeInOut 1.3s infinite;-moz-animation:fadeInOut 1.3s infinite;-ms-animation:fadeInOut 1.3s infinite;-o-animation:fadeInOut 1.3s infinite;animation:fadeInOut 1.3s infinite}.marker-animation-swirl{position:absolute;top:14px;left:-3px;-webkit-transform-origin:right top;-moz-transform-origin:right top;-ms-transform-origin:right top;-o-transform-origin:right top;transform-origin:right top;width:17px;height:17px;border-radius:0 0 0 34px;background-image:-owg-linear-gradient(white, white 60%, rgba(0,0,0,0) 90%, rgba(0,0,0,0));background-image:-webkit-linear-gradient(white, white 60%, rgba(0,0,0,0) 90%, rgba(0,0,0,0));background-image:-moz-linear-gradient(white, white 60%, rgba(0,0,0,0) 90%, rgba(0,0,0,0));background-image:-o-linear-gradient(white, white 60%, rgba(0,0,0,0) 90%, rgba(0,0,0,0));background-image:linear-gradient(white, white 60%, rgba(0,0,0,0) 90%, rgba(0,0,0,0))}#dragdrop-gradient stop:first-child{stop-color:#fdfdfd}#dragdrop-gradient stop:last-child{stop-color:#e9e9e9}#dragdrop-gradient-2 stop:first-child{stop-color:red}#dragdrop-gradient-2 stop:last-child{stop-color:blue}#dragdrop-hover-gradient stop:first-child{stop-color:#bafbfb}#dragdrop-hover-gradient stop:last-child{stop-color:#a6e9e9}#wordbank-droparea-stroke-gradient stop:first-child{stop-color:#6c6c6c}#wordbank-droparea-stroke-gradient stop:last-child{stop-color:#c7c7c7}.slide-object-dragdrop-shape{stroke:#c7c7c7;stroke-width:1px;pointer-events:all}.slide-object-dragitem-hover{cursor:pointer}.slide-object-dragitem-hover .slide-object-dragdrop-shape{stroke:#bafbfb}.slide-object-droparea .slide-object-dragdrop-wordbank .slide-object-dragdrop-shape{stroke:url("#wordbank-droparea-stroke-gradient")}.dragdrop-review-dot .dragdrop-review-dot-drag-correct:nth-child(1){fill:#33a833;stroke:#008408;stroke-width:1.5}.dragdrop-review-dot .dragdrop-review-dot-drag-correct:nth-child(2),.dragdrop-review-dot .dragdrop-review-dot-drop-correct:nth-child(2){fill:transparent;stroke:#5cc959;stroke-width:1}.dragdrop-review-dot .dragdrop-review-dot-drag-incorrect:nth-child(1){fill:red;stroke:#fb3b3b;stroke-width:1.5}.dragdrop-review-dot .dragdrop-review-dot-drag-incorrect:nth-child(2){fill:transparent;stroke:#641d1d;stroke-width:1}.dragdrop-review-dot .dragdrop-review-dot-drop-correct:nth-child(1),.dragdrop-review-dot .dragdrop-review-dot-drop-incorrect:nth-child(1){fill:black;stroke:none}.dragdrop-review-dot .dragdrop-review-dot-drop-incorrect:nth-child(2){fill:transparent;stroke:#db0000;stroke-width:1}.dragdrop-review-dot text{fill:white;font-size:92.307%}.theme-classic.view-mobile .dragdrop-review-dot text{font-size:76%}.slide-object-textinput textarea{width:100%;overflow-x:hidden;overflow-y:auto;resize:none}@-moz-keyframes rotate-hotspot{0%{-webkit-transform:rotate(0deg) scale(0.8);-moz-transform:rotate(0deg) scale(0.8);-ms-transform:rotate(0deg) scale(0.8);-o-transform:rotate(0deg) scale(0.8);transform:rotate(0deg) scale(0.8)}100%{-webkit-transform:rotate(360deg) scale(0.8);-moz-transform:rotate(360deg) scale(0.8);-ms-transform:rotate(360deg) scale(0.8);-o-transform:rotate(360deg) scale(0.8);transform:rotate(360deg) scale(0.8)}}@-webkit-keyframes rotate-hotspot{0%{-webkit-transform:rotate(0deg) scale(0.8);-moz-transform:rotate(0deg) scale(0.8);-ms-transform:rotate(0deg) scale(0.8);-o-transform:rotate(0deg) scale(0.8);transform:rotate(0deg) scale(0.8)}100%{-webkit-transform:rotate(360deg) scale(0.8);-moz-transform:rotate(360deg) scale(0.8);-ms-transform:rotate(360deg) scale(0.8);-o-transform:rotate(360deg) scale(0.8);transform:rotate(360deg) scale(0.8)}}@-o-keyframes rotate-hotspot{0%{-webkit-transform:rotate(0deg) scale(0.8);-moz-transform:rotate(0deg) scale(0.8);-ms-transform:rotate(0deg) scale(0.8);-o-transform:rotate(0deg) scale(0.8);transform:rotate(0deg) scale(0.8)}100%{-webkit-transform:rotate(360deg) scale(0.8);-moz-transform:rotate(360deg) scale(0.8);-ms-transform:rotate(360deg) scale(0.8);-o-transform:rotate(360deg) scale(0.8);transform:rotate(360deg) scale(0.8)}}@-ms-keyframes rotate-hotspot{0%{-webkit-transform:rotate(0deg) scale(0.8);-moz-transform:rotate(0deg) scale(0.8);-ms-transform:rotate(0deg) scale(0.8);-o-transform:rotate(0deg) scale(0.8);transform:rotate(0deg) scale(0.8)}100%{-webkit-transform:rotate(360deg) scale(0.8);-moz-transform:rotate(360deg) scale(0.8);-ms-transform:rotate(360deg) scale(0.8);-o-transform:rotate(360deg) scale(0.8);transform:rotate(360deg) scale(0.8)}}@keyframes rotate-hotspot{0%{-webkit-transform:rotate(0deg) scale(0.8);-moz-transform:rotate(0deg) scale(0.8);-ms-transform:rotate(0deg) scale(0.8);-o-transform:rotate(0deg) scale(0.8);transform:rotate(0deg) scale(0.8)}100%{-webkit-transform:rotate(360deg) scale(0.8);-moz-transform:rotate(360deg) scale(0.8);-ms-transform:rotate(360deg) scale(0.8);-o-transform:rotate(360deg) scale(0.8);transform:rotate(360deg) scale(0.8)}}@-moz-keyframes fade-hotspot{0%{opacity:0}50%{opacity:0}70%{opacity:0.4}100%{opacity:0}}@-webkit-keyframes fade-hotspot{0%{opacity:0}50%{opacity:0}70%{opacity:0.4}100%{opacity:0}}@-o-keyframes fade-hotspot{0%{opacity:0}50%{opacity:0}70%{opacity:0.4}100%{opacity:0}}@-ms-keyframes fade-hotspot{0%{opacity:0}50%{opacity:0}70%{opacity:0.4}100%{opacity:0}}@keyframes fade-hotspot{0%{opacity:0}50%{opacity:0}70%{opacity:0.4}100%{opacity:0}}.hotspot-ring,.slide-object .hotspot-marker:before,.slide-object .hotspot-marker:after,.slide-object .hotspot-marker span:before{position:absolute;content:" ";display:block;border-radius:50%;border:5px solid #00ecf5;opacity:0;-webkit-animation:fade-hotspot 0.8s infinite linear;-moz-animation:fade-hotspot 0.8s infinite linear;-ms-animation:fade-hotspot 0.8s infinite linear;-o-animation:fade-hotspot 0.8s infinite linear;animation:fade-hotspot 0.8s infinite linear}.slide-object .hotspot-marker{position:absolute;border-radius:50%;background:black;color:black;border-left-color:white;border-right-color:white;border-width:7px;border-style:solid;margin-left:-7px;margin-top:-7px;box-sizing:content-box;width:2px;height:2px;-webkit-animation:rotate-hotspot 1s infinite linear;-moz-animation:rotate-hotspot 1s infinite linear;-ms-animation:rotate-hotspot 1s infinite linear;-o-animation:rotate-hotspot 1s infinite linear;animation:rotate-hotspot 1s infinite linear}.slide-object .hotspot-marker:before{position:absolute;top:-13px;right:-13px;width:16px;height:16px}.slide-object .hotspot-marker:after{position:absolute;top:-23px;right:-23px;width:36px;height:36px;-webkit-animation-delay:.1s;-moz-animation-delay:.1s;-ms-animation-delay:.1s;-o-animation-delay:.1s;animation-delay:.1s}.slide-object .hotspot-marker span:before{position:absolute;top:-33px;right:-33px;width:56px;height:56px;-webkit-animation-delay:.2s;-moz-animation-delay:.2s;-ms-animation-delay:.2s;-o-animation-delay:.2s;animation-delay:.2s}.drop-list{position:absolute}.drop-list svg{cursor:pointer}.drop-list text{-webkit-touch-callout:none;-webkit-user-select:none;-khtml-user-select:none;-moz-user-select:none;-ms-user-select:none;user-select:none}.drop-list:focus{outline:none}.drop-list-drop-down{position:absolute;top:0;left:0;border-width:1px;border-style:solid;background:white;overflow:hidden}.drop-list-drop-down-inner{height:100%}.drop-list-top-container{position:absolute;top:0;left:0}.drop-list-top-container svg{overflow:visible}.drop-list-scrollable{overflow:hidden}#drop-list-gradient stop:first-child{stop-color:#fdfdfd}#drop-list-gradient stop:last-child{stop-color:#dfdfdf}.drop-list-item{pointer-events:visible}.drop-list-item-over{fill:#adffff}.drop-list-item-out{fill:white}.drop-list-item-selected{fill:#fbfe98}.mobile-drop-list{position:absolute;z-index:999;pointer-events:all;opacity:0}.timer{position:absolute;top:6px;right:0}.text-direction-rtl .timer{position:absolute;top:6px;right:auto;left:0}.timer svg{overflow:visible}.timer-text,.timer-wheel{position:relative;float:right}.text-direction-rtl .timer-text,.text-direction-rtl .timer-wheel{float:left}.timer-text{margin-right:7px}.text-direction-rtl .timer-text{margin-left:0;margin-right:7px}.timer-text:focus{outline:none !important}.cs-duration stop:first-child{stop-color:#00aaff}.cs-duration stop:last-child{stop-color:#00d4ff}.cs-elapsed stop:first-child{stop-color:#fde246}.cs-elapsed stop:last-child{stop-color:#fccd2b}.theme-classic.view-mobile .timer{background:#494949}.theme-classic.view-mobile .timer .timer-text{width:100%;text-align:center;margin:0;color:white;top:50%;-webkit-transform:translateY(-50%);-moz-transform:translateY(-50%);-ms-transform:translateY(-50%);-o-transform:translateY(-50%);transform:translateY(-50%)}.sequence-ctrl{position:absolute;top:0;left:0;pointer-events:all}.sequence-ctrl-scroll-area{position:absolute;top:0;left:0;overflow-x:hidden}.sequence-ctrl-drop{position:absolute;top:0;left:0;overflow:visible}.sequence-ctrl-num{position:relative;float:left;font-size:123.077%;font-weight:bold;overflow:hidden}.sequence-ctrl-hit{position:relative;float:left}.sequence-ctrl-bar{position:absolute;top:0;left:0;height:2px;background:black}.sequence-ctrl-bar:before{position:relative;float:left;top:-2px;display:block;content:"";width:0px;height:0px;border-style:solid;border-width:3px 0 3px 4px;border-color:transparent transparent transparent black}.sequence-ctrl-bar:after{position:relative;float:right;top:-2px;display:block;content:"";width:0px;height:0px;border-style:solid;border-width:3px 4px 3px 0;border-color:transparent black transparent transparent}.annotation-arrow-square{-webkit-transform:translate(-53px, -34px);-moz-transform:translate(-53px, -34px);-ms-transform:translate(-53px, -34px);-o-transform:translate(-53px, -34px);transform:translate(-53px, -34px)}.annotation-arrow-round{-webkit-transform:translate(-53px, -30px);-moz-transform:translate(-53px, -30px);-ms-transform:translate(-53px, -30px);-o-transform:translate(-53px, -30px);transform:translate(-53px, -30px)}.annotation-arrow-triangle{-webkit-transform:translate(-49px, -34px);-moz-transform:translate(-49px, -34px);-ms-transform:translate(-49px, -34px);-o-transform:translate(-49px, -34px);transform:translate(-49px, -34px)}.annotation-arrow-v{-webkit-transform:translate(-43px, -33px);-moz-transform:translate(-43px, -33px);-ms-transform:translate(-43px, -33px);-o-transform:translate(-43px, -33px);transform:translate(-43px, -33px)}.annotation-check{-webkit-transform:translate(-30px, -30px);-moz-transform:translate(-30px, -30px);-ms-transform:translate(-30px, -30px);-o-transform:translate(-30px, -30px);transform:translate(-30px, -30px)}.annotation-cross{-webkit-transform:translate(-30px, -30px);-moz-transform:translate(-30px, -30px);-ms-transform:translate(-30px, -30px);-o-transform:translate(-30px, -30px);transform:translate(-30px, -30px)}.annotation-rectangle{position:absolute;border-style:solid;box-shadow:0 1px 0 1px rgba(0,0,0,0.2)}.annotation-spotlight{position:absolute}.slideframe{position:absolute;top:0;left:0;overflow:hidden;pointer-events:all;background:rgba(255, 255, 255, 0.000001)}#app-top-overlay{display:none}#app-top-container{position:absolute;top:0;left:0;pointer-events:all}.acc-blocker{width:100%;height:100%;position:absolute;top:0px;left:0px}.acc-shadow-dom{overflow:hidden;display:block;position:absolute;left:0;top:0;z-index:100000;pointer-events:none}.view-mobile .acc-shadow-dom{z-index:unset}.acc-shadow-el{background:none;border:none;pointer-events:none;position:absolute;display:block;opacity:0 !important}.acc-shadow-el[aria-hidden="true"]{visibility:hidden}.view-mobile .acc-shadow-el{pointer-events:unset}.acc-text{margin:0;color:transparent}.acc-elso p{margin:0}.acc-droplist{color:transparent;border:0}.acc-checkbox{-webkit-appearance:none}.acc-radio{-webkit-appearance:none}.acc-slider{-webkit-appearance:none;border:transparent;background:transparent}.acc-slider::-webkit-slider-thumb{-webkit-appearance:none}.acc-slider::-moz-range-thumb{background:transparent;border:transparent}.acc-slider::-ms-thumb,.acc-slider::-ms-track,.acc-slider::-ms-fill-lower,.acc-slider::-ms-fill-upper{border:transparent;background:transparent;color:transparent}.acc-textinput{border:none !important;background:none;border-radius:0;color:transparent !important;transform-origin:0 0;opacity:1 !important;resize:none}.acc-textinput::-webkit-input-placeholder{color:rgba(0,0,0,0)}.acc-textinput:-moz-placeholder{color:rgba(0,0,0,0)}.acc-textinput::-moz-placeholder{color:rgba(0,0,0,0)}.acc-textinput:-ms-input-placeholder{color:rgba(0,0,0,0)}.semantic-list{list-style:none;list-style-position:inside;padding:0;margin:0}.acc-clickable{pointer-events:auto !important}.slide-container{position:relative;margin:0 auto}.view-desktop .slide-container{-webkit-transform-origin:50% 0;-moz-transform-origin:50% 0;-ms-transform-origin:50% 0;-o-transform-origin:50% 0;transform-origin:50% 0}.popup.show ~ .area-primary .main-window-slide-container{position:relative}.popup.show ~ .area-primary .main-window-slide-container:after{background:#000000;opacity:0.6;content:"";position:absolute;top:0;right:0;bottom:0;left:0}.slide-transition-container{position:absolute;top:0;left:0}.slide{position:absolute;top:0;left:0;-webkit-transform-origin:left top 50%;-moz-transform-origin:left top 50%;-ms-transform-origin:left top 50%;-o-transform-origin:left top 50%;transform-origin:left top 50%}.slide-overlay{position:absolute;top:0;left:0;background:black;z-index:2000}.slide-top-container{position:absolute;top:0;left:0;z-index:1000}.slide-top-container svg{overflow:visible}.slide-text-fix{position:absolute;top:-1000px;left:-1000px;width:1px;height:1px;background:rgba(0,0,0,0)}.slide-layer{position:absolute;top:0;left:0;width:100%;height:100%;margin:0;overflow:hidden}.alternating-svg .slideobject-maskable{position:absolute;top:0;left:0}.slide-object{position:absolute !important;pointer-events:none}.slide-object text{text-rendering:geometricPrecision;font-feature-settings:'liga';-webkit-touch-callout:none;-webkit-user-select:none;-khtml-user-select:none;-moz-user-select:none;-ms-user-select:none;user-select:none;line-height:normal}.slide-object text .text-run{unicode-bidi:isolate-override;unicode-bidi:-webkit-isolate-override}.slide-object text .text-run tspan{white-space:pre}.slide-object text .text-segment{pointer-events:none}.slide-object text .text-segment.link{pointer-events:all}.slide-object text .rtl-pos-span{direction:rtl;unicode-bidi:isolate-override;unicode-bidi:-webkit-isolate-override;white-space:pre}.slide-object g .text-background{pointer-events:none}.slide-object input,.slide-object textarea{position:absolute;top:0;left:0;background:none;border:none;border-radius:0}.slide-object:focus{outline:none}.slide-object-image{pointer-events:auto}.slide-object svg{position:relative;display:block;overflow:visible;pointer-events:none}.slide-object g.eventable{pointer-events:visiblePainted}.slide-object g.uneventable{pointer-events:none}.slide-object use{pointer-events:none}.slide-object.cursor-disabled input,.slide-object.cursor-disabled textarea{cursor:inherit}.tooltip *{pointer-events:none;cursor:default}.placeholder-object{background:#ccc;border:1px solid #666;padding:10px}.textlib{position:relative}.textlib-wrapper .textlib{position:absolute;z-index:1}.textlib-wrapper .textlib .textlib-inner{position:static}.textlib .textlib-inner{display:-webkit-box;display:-webkit-flex;display:-moz-flex;display:-ms-flexbox;display:flex;width:100%;height:100%}.textlib .textlib-content-wrap{overflow-wrap:break-word;-webkit-box-flex:none;-webkit-flex:none;-moz-box-flex:none;-moz-flex:none;-ms-flex:none;flex:none;width:100%}.textlib .textlib-content-wrap font{white-space:pre-wrap}.textlib .textlib-content-wrap a{pointer-events:all}.textlib .textlib-content-wrap::-webkit-scrollbar{display:none}.textlib p{margin:0}.textlib font{font-size:inherit;font-family:inherit}.slide-bg{position:absolute;top:0;left:0;z-index:0}.object-text-shadow{text-shadow:2px 2px 3px rgba(0,0,0,0.2)}.link-hit-area{cursor:pointer;fill:none;pointer-events:all}.slide-loader-overlay{position:fixed;top:0;right:0;bottom:0;left:0;pointer-events:all;z-index:1000}.slide-loader-overlay.with-indicator{cursor:none}.slide-loader-overlay .slide-loader{background-size:45px;position:absolute}#slide-lock{position:absolute;z-index:10000;width:31px;height:34px;background:url(data:image/png;base64,iVBORw0KGgoAAAANSUhEUgAAAB8AAAAiCAYAAACnSgJKAAACcklEQVRYhe2WwWsTQRTG34qHQDahzhBIWZKAORRaFkG6KxQsaRREcqoH0YN49BCPAdFD6UnrnyF6sRf1H8hSEg8hlKKFktIUIWSDlDYwhEJDdvJ50A1Jk6hps82l32XgzZv5fe/tY3eJLnUpIgprOrJWDhODJ5LLkzEQ1nTYtZ+TMRDWdACYjAEXPhED3fALN3AafqEGBsGllKhUqt4bOA2XUqLVauHk5ATl/R/eGuiGd4OPj48hhMDOTsk7Ay58ELher+Pg4ABbW9/ObeDqsI12u03tdpuklCSlJMdxOqvjOMT5NXr75hW9ePn6rOy/w11wtVqjUIiT4zj08NGzM8P+S2FN77R6d3cPganreP9hHbVaDUt3HuDj+mdvp70bnLVymNMXUalUUCgUMacvjgV+ZdhGtVqj+Vv36Mund5Rcuq1Eoxptbn4nxqYoGtXIs+oTyeVOxW4sa+UwM7uAUqkEy9qAfiNxsV+7+6nHsKwNbG9v4+b83T64YRhgjIFzDs45UqnU+Azu7e1jZnYBT54+R/5roefieDyO1dVVSCnRbDZRLpeRyWQwPT3tbYdM08TKygps2wbnHIwxMMZQLBaRTqdhmqZ3BjjnEEKAMdYDYYwhn8/3xV0NnfZRBPy+W1GUkc6Nlj1AjDEoikIAyF17AH8MAaB6vd7DG/p6HUWHh4f/zOGc98XODVcUhdbW1sjn81EgECBVVSkUCpGmaRSLxcjn83Xyxi7GWN9fT7cajQZs2x44dGNpu1u53++nYDBInHOKRCIUi8VIVVVSVXXgubEM3NHRUV9cCEFCCHIch4iIDMPwZuAGDdNpefLMz6Nff/cMQ2ukJmUAAAAASUVORK5CYII=)}.layer-modal-bg{position:absolute;top:0;left:0;width:100%;height:100%;background:rgba(255, 255, 255, 0.000001);pointer-events:all}#presentation-canvas{position:absolute}html.-ms- .slide-object svg{font-family:sans-serif}html.-ms- .slide-object input,html.-ms- .slide-object textarea{background:rgba(0,0,0,0)}html.-ms- input[type='range']::-ms-tooltip{display:none}html.-ms- .overlay-message{background:rgba(0,0,0,0)}html.-ms- input::-ms-clear{display:none}html.-ms- .view-desktop .panel-content{height:100% !important}html.-ms- .top-tab:before{top:30% !important}html.-ms- .theme-unified .video-controls-play-pause svg.pause-icon{transform:none !important}html.-webkit-,html.-webkit- body{-webkit-tap-highlight-color:rgba(255,255,255,0);-webkit-tap-highlight-color:transparent}@media only screen and (orientation: landscape){_::-webkit-full-page-media button.caption-btn svg.caption-icon,_:future button.caption-btn svg.caption-icon,.theme-classic.view-mobile button.caption-btn svg.caption-icon{margin-left:-7px !important}}@font-face{font-family:"Open Sans Full";font-style:normal;font-weight:300;src:url(../../../html5/lib/stylesheets/mobile-fonts/open-sans-light.woff) format("woff")}@font-face{font-family:"Open Sans Full";font-style:normal;font-weight:400;src:url(../../../html5/lib/stylesheets/mobile-fonts/open-sans-regular.woff) format("woff")}@font-face{font-family:"Open Sans Full";font-style:normal;font-weight:700;src:url(../../../html5/lib/stylesheets/mobile-fonts/open-sans-bold.woff) format("woff")}.placeholder{background-image:-owg-linear-gradient(#bcbcbc, #e6e6e6);background-image:-webkit-linear-gradient(#bcbcbc, #e6e6e6);background-image:-moz-linear-gradient(#bcbcbc, #e6e6e6);background-image:-o-linear-gradient(#bcbcbc, #e6e6e6);background-image:linear-gradient(#bcbcbc, #e6e6e6);display:flex;justify-content:center;align-items:center}.placeholder-text{color:#9B9B9B;font-weight:bold;font-family:Arial;width:100%;text-align:center}.three-sixty-image{font-family:"Open Sans Full", sans-serif}.three-sixty-image .box-handle{position:absolute;left:0;top:0;width:10px;height:10px;background:transparent;pointer-events:all;cursor:pointer}.three-sixty-image .box-handle-tl{left:-5px;top:-5px}.three-sixty-image .box-handle-tr{left:calc(100% - 5px);top:-5px}.three-sixty-image .box-handle-br{left:calc(100% - 5px);top:calc(100% - 5px)}.three-sixty-image .box-handle-bl{left:-5px;top:calc(100% - 5px)}.three-sixty-image .three-css{pointer-events:none !important}.three-sixty-image .three-css *{pointer-events:none !important}.three-sixty-image .marker-el{position:absolute;left:0;top:0;width:50px;height:50px;cursor:pointer;pointer-events:all !important}.three-sixty-image .marker-el *{pointer-events:all !important}.three-sixty-image .marker-el .bg{position:absolute;left:0;top:0;width:50px;height:50px;border-radius:500px;transform-origin:5% 50%;transition:all 250ms ease-out}.three-sixty-image .marker-el .bg.has-label{transition:none}.three-sixty-image .marker-bounds{position:absolute !important;left:0;top:0;width:50px;height:50px}.three-sixty-image .marker-label-container{position:absolute;left:0;top:0;width:0;overflow:hidden}.three-sixty-image .marker-label{position:relative;left:0px;top:50%;width:auto;transform:translateY(-52%);white-space:nowrap;color:black;font-size:50px}.three-sixty-image .marker-label div{display:inline}.three-sixty-image .marker-label br{display:none}.three-sixty-image .tooltip-el{position:absolute;left:0;top:0;background:rgba(0,0,0,0.5);color:white;padding:0.2em 0.5em;font-size:40px;white-space:nowrap;transition:opacity 150ms ease-out;border-radius:500px;transform-origin:0px 100%}.three-sixty-image .tooltip-el.tiny-marker{left:32px;top:-16px}.three-sixty-image .tooltip-el.normal-marker{left:80px;top:-30px;padding:15px 30px}.three-sixty-image .panel-el{position:absolute;left:0;top:0;width:auto;height:auto;color:black;transition:opacity 100ms ease-out;opacity:0;pointer-events:all !important}.three-sixty-image .panel-el .micro-scrollbar.scrollarea-scrollbar{left:auto}.three-sixty-image .panel-body-container::-webkit-scrollbar{-webkit-appearance:none;display:none}.three-sixty-image .panel-body-outer{position:relative}.three-sixty-image .panel-el.panel-shown{opacity:1}.three-sixty-image .panel-corner{overflow:visible}.three-sixty-image .panel-bubble-arrow{position:absolute;left:-7px;top:50%}.three-sixty-image .panel-bubble-arrow.panel-dir-left{position:absolute;left:auto;right:-7px;top:50%}.three-sixty-image .panel-head{position:relative;display:flex}.three-sixty-image .panel-title{margin:0 0 0.8em 0;padding:0;font-weight:normal;word-break:break-all}.three-sixty-image .panel-body-top img{margin-top:10px;width:100%;margin-bottom:1em;cursor:pointer}.three-sixty-image .panel-body{line-height:1.4;padding-bottom:17px}.three-sixty-image .panel-body-container{position:relative;overflow-y:scroll}.three-sixty-image .panel-bubble{position:relative;background:white;padding:1em;border-radius:10px;border:1px solid black}.three-sixty-image .panel-body-grads{position:absolute;pointer-events:none}.three-sixty-image .panel-content-grad-bottom{height:20px;width:calc(100% + 6px);position:absolute;left:-3px;bottom:-9px;z-index:1;background:transparent;pointer-events:none}.three-sixty-image .panel-content-grad-bottom{bottom:0;left:0;width:100%;background:linear-gradient(180deg, transparent, white)}.three-sixty-image .panel-nav-btns{margin-left:1em;flex:1;text-align:right}.three-sixty-image .panel-nav-btn{display:inline-block;cursor:pointer;padding-top:0.4em}.three-sixty-image .panel-nav-left{margin-right:0.2em;transform:scaleX(-1)}.three-sixty-image .panel-audio{padding-top:10px;padding-bottom:10px}.three-sixty-image .panel-audio-pill{display:flex;height:36px;border:1px solid #dcdcdc;border-radius:36px;margin-bottom:5px}.three-sixty-image .panel-audio-pill>*{flex-grow:1}.three-sixty-image .panel-audio-play{min-width:40px;border-color:transparent;background:transparent;text-align:center;position:relative;cursor:pointer}.three-sixty-image svg.panel-audio-play-icon{position:absolute;left:50%;top:50%;transform:translate(-50%, -50%)}.three-sixty-image svg.panel-audio-play-icon rect{display:none}.three-sixty-image svg.panel-audio-play-icon.audio-is-playing rect{display:block}.three-sixty-image svg.panel-audio-play-icon.audio-is-playing path{display:none}.three-sixty-image .panel-audio-seek{height:4px;background:#dcdcdc;flex-grow:100;position:relative;top:calc(50% - 2px);border-radius:4px;cursor:pointer}.three-sixty-image .panel-audio-seek-fill{height:100%;width:0%;background:black;position:relative;border-radius:8px}.three-sixty-image .panel-audio-seek-fill:after{content:'';position:absolute;width:8px;height:8px;background:black;right:0;border-radius:8px;top:-50%}.three-sixty-image .panel-audio-time{margin:0.8em}.three-sixty-image .marker-content{position:relative;width:100%;height:100%}.three-sixty-image .marker-content svg{position:absolute;left:0;top:0;width:100%;height:100%}.panel-video-poster{position:relative;cursor:pointer}svg.panel-video-play{position:absolute;left:50%;top:50%;transform:translate(-50%, -50%)}.panel-video-overlay{position:absolute;left:0;top:0;width:100px;height:100px}.panel-media-overlay{position:absolute;left:0;top:0;background:rgba(0,0,0,0.5)}.panel-video-container,.panel-image-container{position:absolute;left:50%;top:50%;transform:translate(-50%, -50%)}.panel-image,.panel-video{width:100%}.panel-video-controls{position:absolute;bottom:-0.5px;background:linear-gradient(0deg, rgba(0,0,0,0.5), transparent);height:43px;width:101%;display:flex}.panel-video-controls>*{flex-grow:1}.panel-video-play{min-width:40px;border-color:transparent;background:transparent;text-align:center;position:relative;cursor:pointer}.panel-video-seek{height:4px;background:#dcdcdc;flex-grow:100;position:relative;top:calc(50% - 2px);border-radius:4px;cursor:pointer}.panel-video-seek:after{content:'';width:100%;height:25px;background:transparent;position:absolute;top:-10px}.panel-video-seek-fill{height:100%;width:0%;background:black;position:relative;border-radius:8px}.panel-video-seek-fill:after{content:'';position:absolute;width:8px;height:8px;background:black;right:0;border-radius:8px;top:-50%}.panel-player-ui-end{min-width:30px}.panel-media-close{background:transparent;border:none;position:absolute;right:20px;top:20px;transform:scale(0.8)}.panel-video-play{min-width:50px;border-color:transparent;background:transparent;text-align:center;position:relative;cursor:pointer}svg.panel-video-play-icon{position:absolute;left:47%;top:50%;transform:translate(-50%, -50%) scale(1.1)}svg.panel-video-play-icon rect{display:none}svg.panel-video-play-icon.video-is-playing rect{display:block}svg.panel-video-play-icon.video-is-playing path{display:none}.panel-media-icon-close{cursor:pointer}.panel-selection-box{position:absolute;border:1px dashed #537298;left:0;top:0;z-index:9999;background:transparent}.panel-selection-box.panel-selection-placeholder{border:1px dotted rgba(0,0,0,0.5)}.three-sixty-overlay{overflow:hidden}.slide-loader{position:absolute;pointer-events:none;left:50%;top:50%;-webkit-animation:spin 1.8s linear infinite;-moz-animation:spin 1.8s linear infinite;-ms-animation:spin 1.8s linear infinite;animation:spin 1.8s linear infinite;width:100px;height:100px;-webkit-transform:translate(-50%, -50%);-ms-transform:translate(-50%, -50%);z-index:-1;background:transparent url("data:image/svg+xml;base64,CjxzdmcgeG1sbnM9Imh0dHA6Ly93d3cudzMub3JnLzIwMDAvc3ZnIiB2ZXJzaW9uPSIxLjEiIHhtbG5zOnhsaW5rPSJodHRwOi8vd3d3LnczLm9yZy8xOTk5L3hsaW5rIiBwcmVzZXJ2ZUFzcGVjdFJhdGlvPSJub25lIiB3aWR0aD0iMTAwcHgiIGhlaWdodD0iMTAwcHgiIHZpZXdCb3g9Ii0xIC0xIDEwMSAxMDEiPgogIDxkZWZzPgogICAgPGxpbmVhckdyYWRpZW50IGlkPSJncmFkIiBncmFkaWVudFVuaXRzPSJ1c2VyU3BhY2VPblVzZSIgeDE9Ii0wLjA1IiB5MT0iLTUwLjA3NSIgeDI9Ii0wLjA1IiB5Mj0iLTI1LjkyNDk5OTk5OTk5OTk5NyIgc3ByZWFkTWV0aG9kPSJwYWQiPgogICAgICA8c3RvcCAgb2Zmc2V0PSIwJSIgc3RvcC1jb2xvcj0iIzAwMDAwMCIvPgogICAgICAKICAgICAgPHN0b3AgIG9mZnNldD0iNTAuOTgwMzkyMTU2ODYyNzQlIiBzdG9wLWNvbG9yPSIjMDAwMDAwIiBzdG9wLW9wYWNpdHk9IjAuNTIxNTY4NjI3NDUwOTgwNCIvPgogICAgICAKICAgICAgPHN0b3AgIG9mZnNldD0iMTAwJSIgc3RvcC1jb2xvcj0iI0ZGRkZGRiIgc3RvcC1vcGFjaXR5PSIwIi8+CiAgICA8L2xpbmVhckdyYWRpZW50PgogICAgPGcgaWQ9InNwb2tlIj4KICAgICAgPHBhdGggZmlsbD0idXJsKCNncmFkKSIgc3Ryb2tlPSJub25lIiBkPSIKICAgICAgTSAwLjUgLTI2LjMKICAgICAgTCAxLjk1IC01MCAtMi4wNSAtNTAgLTEgLTI2CiAgICAgIFEgLTAuODA1MjczNDM3NSAtMjYuNDM1MTU2MjUgLTAuMyAtMjYuMyAwLjAzMzc4OTA2MjUgLTI2LjUyOTg4MjgxMjUgMC41IC0yNi4zIFoiLz4KICAgIDwvZz4KICA8L2RlZnM+CiAgCiAgPGcgdHJhbnNmb3JtPSJtYXRyaXgoIDEsIDAsIDAsIDEsIDQ5LjU1LDUwKSAiPgogICAgPHVzZSB4bGluazpocmVmPSIjc3Bva2UiLz4KICA8L2c+CiAgCiAgPGcgdHJhbnNmb3JtPSJtYXRyaXgoIDAuOTM5Njk3MjY1NjI1LCAwLjM0MTMwODU5Mzc1LCAtMC4zNDIwMjU3NTY4MzU5Mzc1LCAwLjkzNzcyODg4MTgzNTkzNzUsIDQ5LjU1LDQ5LjYpICI+CiAgICA8dXNlIHhsaW5rOmhyZWY9IiNzcG9rZSIgb3BhY2l0eT0iLjA1Ii8+CiAgPC9nPgogIAogIDxnIHRyYW5zZm9ybT0ibWF0cml4KCAwLjc2NjI5NjM4NjcxODc1LCAwLjY0MjEyMDM2MTMyODEyNSwgLTAuNjQyMTIwMzYxMzI4MTI1LCAwLjc2NDE5MDY3MzgyODEyNSwgNDkuNSw1MCkgIj4KICAgIDx1c2UgeGxpbms6aHJlZj0iI3Nwb2tlIiBvcGFjaXR5PSIuMSIvPgogIDwvZz4KICAKICA8ZyB0cmFuc2Zvcm09Im1hdHJpeCggMC41MDA0NzMwMjI0NjA5Mzc1LCAwLjg2NTQ3ODUxNTYyNSwgLTAuODY0NzQ2MDkzNzUsIDAuNDk4NDc0MTIxMDkzNzUsIDQ5LjU1LDUwKSAiPgogICAgPHVzZSB4bGluazpocmVmPSIjc3Bva2UiIG9wYWNpdHk9Ii4yIiAvPgogIDwvZz4KICAKICA8ZyB0cmFuc2Zvcm09Im1hdHJpeCggMC4xNzQyNTUzNzEwOTM3NSwgMC45ODQ0ODE4MTE1MjM0Mzc1LCAtMC45ODMwOTMyNjE3MTg3NSwgMC4xNzI2NTMxOTgyNDIxODc1LCA0OS41NSw0OS45NSkgIj4KICAgIDx1c2UgeGxpbms6aHJlZj0iI3Nwb2tlIiBvcGFjaXR5PSIuMyIgLz4KICA8L2c+CiAgCiAgPGcgdHJhbnNmb3JtPSJtYXRyaXgoIC0wLjE3Mjk1ODM3NDAyMzQzNzUsIDAuOTg0NzEwNjkzMzU5Mzc1LCAtMC45ODI4Nzk2Mzg2NzE4NzUsIC0wLjE3Mzk5NTk3MTY3OTY4NzUsIDQ5LjYsNTApICI+CiAgICA8dXNlIHhsaW5rOmhyZWY9IiNzcG9rZSIgb3BhY2l0eT0iLjM1IiAvPgogIDwvZz4KICAKICA8ZyB0cmFuc2Zvcm09Im1hdHJpeCggLTAuNDk5MzEzMzU0NDkyMTg3NSwgMC44NjYxNDk5MDIzNDM3NSwgLTAuODY0MTA1MjI0NjA5Mzc1LCAtMC40OTk2NjQzMDY2NDA2MjUsIDQ5LjYsNTApICI+CiAgICA8dXNlIHhsaW5rOmhyZWY9IiNzcG9rZSIgb3BhY2l0eT0iLjQiIC8+CiAgPC9nPgogIAogIDxnIHRyYW5zZm9ybT0ibWF0cml4KCAtMC43NjU0NDE4OTQ1MzEyNSwgMC42NDMxNTc5NTg5ODQzNzUsIC0wLjY0MTA5ODAyMjQ2MDkzNzUsIC0wLjc2NTA3NTY4MzU5Mzc1LCA0OS42LDQ5Ljk1KSAiPgogICAgPHVzZSB4bGluazpocmVmPSIjc3Bva2UiIG9wYWNpdHk9Ii40NSIgLz4KICA8L2c+CiAgCiAgPGcgdHJhbnNmb3JtPSJtYXRyaXgoIC0wLjkzOTI3MDAxOTUzMTI1LCAwLjM0MjU1OTgxNDQ1MzEyNSwgLTAuMzQwNzU5Mjc3MzQzNzUsIC0wLjkzODIwMTkwNDI5Njg3NSwgNDkuNTUsNTApICI+CiAgICA8dXNlIHhsaW5rOmhyZWY9IiNzcG9rZSIgb3BhY2l0eT0iLjUiIC8+CiAgPC9nPgogIAogIDxnIHRyYW5zZm9ybT0ibWF0cml4KCAtMC45OTk3ODYzNzY5NTMxMjUsIDAuMDAwNjQwODY5MTQwNjI1LCAwLjAwMDY4NjY0NTUwNzgxMjUsIC0wLjk5ODE2ODk0NTMxMjUsIDQ5LjUsNTApICI+CiAgICA8dXNlIHhsaW5rOmhyZWY9IiNzcG9rZSIgb3BhY2l0eT0iLjU1IiAvPgogIDwvZz4KICAKICA8ZyB0cmFuc2Zvcm09Im1hdHJpeCggLTAuOTM5Njk3MjY1NjI1LCAtMC4zNDEzNTQzNzAxMTcxODc1LCAwLjM0MjA0MTAxNTYyNSwgLTAuOTM3NzQ0MTQwNjI1LCA0OS41LDUwLjA1KSAiPgogICAgPHVzZSB4bGluazpocmVmPSIjc3Bva2UiIG9wYWNpdHk9Ii42IiAvPgogIDwvZz4KICAKICA8ZyB0cmFuc2Zvcm09Im1hdHJpeCggLTAuNzY2Mjk2Mzg2NzE4NzUsIC0wLjY0MjE4MTM5NjQ4NDM3NSwgMC42NDIxNTA4Nzg5MDYyNSwgLTAuNzY0MjA1OTMyNjE3MTg3NSwgNDkuNTUsNDkuOTUpICI+CiAgICA8dXNlIHhsaW5rOmhyZWY9IiNzcG9rZSIgb3BhY2l0eT0iLjY1IiAvPgogIDwvZz4KICAKICA8ZyB0cmFuc2Zvcm09Im1hdHJpeCggLTAuNTAwNDU3NzYzNjcxODc1LCAtMC44NjU1Mzk1NTA3ODEyNSwgMC44NjQ4MDcxMjg5MDYyNSwgLTAuNDk4NDc0MTIxMDkzNzUsIDQ5LjUsNTApICI+CiAgICA8dXNlIHhsaW5rOmhyZWY9IiNzcG9rZSIgb3BhY2l0eT0iLjciIC8+CiAgPC9nPgogIAogIDxnIHRyYW5zZm9ybT0ibWF0cml4KCAtMC4xNzQyNDAxMTIzMDQ2ODc1LCAtMC45ODQ1Mjc1ODc4OTA2MjUsIDAuOTgzMTU0Mjk2ODc1LCAtMC4xNzI2Mzc5Mzk0NTMxMjUsIDQ5LjUsNTApICI+CiAgICA8dXNlIHhsaW5rOmhyZWY9IiNzcG9rZSIgb3BhY2l0eT0iLjc1IiAvPgogIDwvZz4KICAKICA8ZyB0cmFuc2Zvcm09Im1hdHJpeCggMC4xNzMwMDQxNTAzOTA2MjUsIC0wLjk4NDc0MTIxMDkzNzUsIDAuOTgyODk0ODk3NDYwOTM3NSwgMC4xNzQwMTEyMzA0Njg3NSwgNDkuNSw1MCkgIj4KICAgIDx1c2UgeGxpbms6aHJlZj0iI3Nwb2tlIiBvcGFjaXR5PSIuOCIgLz4KICA8L2c+CiAgCiAgPGcgdHJhbnNmb3JtPSJtYXRyaXgoIDAuNDk5Mzc0Mzg5NjQ4NDM3NSwgLTAuODY2MTk1Njc4NzEwOTM3NSwgMC44NjQxMjA0ODMzOTg0Mzc1LCAwLjQ5OTY5NDgyNDIxODc1LCA0OS41NSw1MCkgIj4KICAgIDx1c2UgeGxpbms6aHJlZj0iI3Nwb2tlIiBvcGFjaXR5PSIuODUiIC8+CiAgPC9nPgogIAogIDxnIHRyYW5zZm9ybT0ibWF0cml4KCAwLjc2NTUwMjkyOTY4NzUsIC0wLjY0MzE3MzIxNzc3MzQzNzUsIDAuNjQxMDk4MDIyNDYwOTM3NSwgMC43NjUxMjE0NTk5NjA5Mzc1LCA0OS41LDUwKSAiPgogICAgPHVzZSB4bGluazpocmVmPSIjc3Bva2UiIG9wYWNpdHk9Ii45IiAvPgogIDwvZz4KICAKICA8ZyB0cmFuc2Zvcm09Im1hdHJpeCggMC45MzkzMzEwNTQ2ODc1LCAtMC4zNDI1NTk4MTQ0NTMxMjUsIDAuMzQwNzQ0MDE4NTU0Njg3NSwgMC45MzgyMzI0MjE4NzUsIDQ5LjUsNDkuOTUpICI+CiAgICA8dXNlIHhsaW5rOmhyZWY9IiNzcG9rZSIgb3BhY2l0eT0iLjk1IiAvPgogIDwvZz4KPC9zdmc+Cg==") no-repeat center center}.mobile-chrome-warning{position:fixed;width:300px;height:75px;bottom:60px;background:rgba(0,0,0,0.0001);display:none;pointer-events:none;z-index:99}.mobile-chrome-warning-btn{position:absolute;left:-16px;top:-15px;width:107px;height:107px;background:rgba(0,0,0,0.6);border-radius:50%;border:1px solid rgba(255,255,255,0.2);pointer-events:all;-webkit-transform:scale(0.6)}.mobile-chrome-warning-btn svg{position:absolute;left:60%;top:58%;-webkit-transform:translate(-50%, -50%)}.mobile-chrome-warning-bubble{position:relative;color:white;padding:10px;background:rgba(0,0,0,0.8);border-radius:5px;float:left;margin-left:100px;margin-top:15px;pointer-events:none}.mobile-chrome-warning-bubble:before{position:absolute;top:8.5px;left:-20px;width:30px;height:30px;content:'';display:block;width:0;height:0;border-style:solid;border-width:12.5px 20px 12.5px 0;border-color:transparent rgba(0,0,0,0.8) transparent transparent;pointer-events:none}.theme-classic.view-mobile .swipe-resume-arrow{position:fixed;top:30%;left:50%;-webkit-transform:translate(-50%, 0);width:12%}.theme-classic.view-mobile .mobile-chrome-warning-text{position:fixed;top:56%;left:50%;-webkit-transform:translate(-50%, 0);height:30%;width:80%;line-height:43px;text-align:center;color:#aeb7bd;word-break:break-word;font-size:20px}.slide-loader .mobile-loader-dot{display:none}@-ms-keyframes spin{from{-ms-transform:translate(-50%, -50%) rotate(0deg)}to{-ms-transform:translate(-50%, -50%) rotate(360deg)}}@-moz-keyframes spin{from{-moz-transform:translate(-50%, -50%) rotate(0deg)}to{-moz-transform:translate(-50%, -50%) rotate(360deg)}}@-webkit-keyframes spin{from{-webkit-transform:translate(-50%, -50%) rotate(0deg)}to{-webkit-transform:translate(-50%, -50%) rotate(360deg)}}@keyframes spin{from{transform:translate(-50%, -50%) rotate(0deg)}to{transform:translate(-50%, -50%) rotate(360deg)}}body.theme-classic.view-mobile{background:black !important}body.theme-unified{background:#1b1a1a}.theme-classic.view-mobile .load-container,.theme-unified .load-container{position:absolute;left:0;top:0;width:100%;height:100%;background-color:rgba(0,0,0,0.5);z-index:1;visibility:visible;-webkit-transition:visibility 250ms, opacity 250ms linear;-moz-transition:visibility 250ms, opacity 250ms linear;-mz-transition:visibility 250ms, opacity 250ms linear;transition:visibility 250ms, opacity 250ms linear;pointer-events:none}.theme-classic.view-mobile .hide-slide-loader .load-container,.theme-unified .hide-slide-loader .load-container{opacity:0;visibility:hidden}.theme-classic.view-mobile .slide-loader,.theme-unified .slide-loader{-webkit-animation:none;-moz-animation:none;-ms-animation:none;animation:none;background:none;text-align:center;width:120px;height:80px;top:60%}.theme-unified .slide-loader{top:50%}.theme-classic.view-mobile .slide-loader .mobile-loader-dot,.theme-unified .slide-loader .mobile-loader-dot{width:30px;height:30px;background-color:white;border-radius:100%;display:inline-block;-webkit-animation:slide-loader 1s ease-in-out 0s infinite both;-moz-animation:slide-loader 1s ease-in-out 0s infinite both;-ms-animation:slide-loader 1s ease-in-out 0s infinite both;animation:slide-loader 1s ease-in-out 0s infinite both}.theme-classic.view-mobile .slide-loader .dot1,.theme-unified .slide-loader .dot1{-webkit-animation-delay:-0.2s;-moz-animation-delay:-0.2s;-ms-animation-delay:-0.2s;animation-delay:-0.2s}.theme-classic.view-mobile .slide-loader .dot2,.theme-unified .slide-loader .dot2{-webkit-animation-delay:-0.1s;-moz-animation-delay:-0.1s;-ms-animation-delay:-0.1s;animation-delay:-0.1s}@-ms-keyframes slide-loader{0%,80%,100%{-ms-transform:scale(0.6)}40%{-ms-transform:scale(0)}}@-moz-keyframes slide-loader{0%,80%,100%{-moz-transform:scale(0.6)}40%{-moz-transform:scale(0)}}@-webkit-keyframes slide-loader{0%,80%,100%{-webkit-transform:scale(0.6)}40%{-webkit-transform:scale(0)}}@keyframes slide-loader{0%,80%,100%{transform:scale(0.6)}40%{transform:scale(0)}}.mobile-load-title-overlay{display:none}.theme-classic.view-mobile .mobile-load-title-overlay{display:block !important;position:fixed;top:0;right:0;bottom:0;left:0;z-index:999;pointer-events:none}.theme-classic.view-mobile .mobile-load-title-overlay .mobile-load-title{position:relative;height:30%;width:80%;margin:0 auto;line-height:43px;text-align:center;color:#aeb7bd;word-break:break-word}@media only screen and (min-width: 320px) and (orientation: landscape){.theme-classic.view-mobile .mobile-load-title{font-size:28.8px;-moz-transform:translateY(33%);-ms-transform:translateY(33%);-webkit-transform:translateY(33%);transform:translateY(33%)}}@media only screen and (min-width: 320px) and (orientation: portrait){.theme-classic.view-mobile .slide-loader{top:55%}.theme-classic.view-mobile .mobile-load-title{font-size:28.8px;-moz-transform:translateY(35%);-ms-transform:translateY(35%);-webkit-transform:translateY(35%);transform:translateY(35%)}}body{background:black !important;font-family:"Open Sans Full", Helvetica, Arial, sans-serif !important;font-size:16px;font-weight:300;line-height:22px}body .editor-html text[fill="#FFFFFF"],body .editor-html text[fill="#ffffff"]{fill:#515557}#preso{height:100%;width:100%}#frame{z-index:1;pointer-events:none}#mobile-start-container{position:fixed;width:100%;height:100%;top:0;left:0;background:black}#disable-overlay{width:100%;height:100%;z-index:9999;display:none !important}.mobile-disabled-orientation-overlay-inner{position:absolute;top:50%;left:0;-webkit-transform:translate(0, -50%);-moz-transform:translate(0, -50%);-ms-transform:translate(0, -50%);-o-transform:translate(0, -50%);transform:translate(0, -50%);width:100%;text-align:center}.mobile-disabled-orientation-overlay-icon{display:inline-block;width:161px;padding-bottom:1em;pointer-events:none}body.show-disabled-overlay .mobile-start-overlay{display:none}body.show-disabled-overlay #disable-overlay{display:block !important}.zoom-image-overlay{z-index:1}.hide-slide-loader .load-container{display:none}#slide-label,#slide-label-message,#slide-label-lightbox{position:absolute;top:0;left:0;opacity:0}#outline-search{padding:12px}.outline-search-content{overflow:scroll !important}.search{position:fixed;-webkit-transition:-webkit-transform 250ms ease-out;-moz-transition:-moz-transform 250ms ease-out;-o-transition:-o-transform 250ms ease-out;transition:transform 250ms ease-out}#outline-content{-webkit-transition:-webkit-transform 250ms ease-out;-moz-transition:-moz-transform 250ms ease-out;-o-transition:-o-transform 250ms ease-out;transition:transform 250ms ease-out}.search-input input{font-family:"Open Sans Full", Helvetica, Arial, sans-serif !important;font-weight:300;height:34px;background:transparent;border-radius:20px;width:100%;padding:10px;padding-left:35px;border-color:#979696;-webkit-appearance:none}.input-search-icon{position:absolute;left:18px;top:18px;-webkit-transform:scale(0.9);-moz-transform:scale(0.9);-ms-transform:scale(0.9);-o-transform:scale(0.9);transform:scale(0.9);pointer-events:none}.input-search-icon svg{fill:#969696}.mobile-start-overlay,.start-overlay{position:fixed;top:0;right:0;bottom:0px;left:0}.mobile-start-overlay button,.start-overlay button{position:absolute;top:55%;right:0;left:0;cursor:pointer;height:180px;width:100%;-webkit-transform:translateY(-50%);-moz-transform:translateY(-50%);-ms-transform:translateY(-50%);-o-transform:translateY(-50%);transform:translateY(-50%)}.mobile-start-overlay button svg,.start-overlay button svg{width:100%;height:180px}.mobile-start-overlay button svg path,.start-overlay button svg path{fill:#aeb7bd}.view-tablet .mobile-start-overlay button,.view-tablet .start-overlay button{height:300px}.hamburger-icon{-webkit-transform:scale(0.5);-moz-transform:scale(0.5);-ms-transform:scale(0.5);-o-transform:scale(0.5);transform:scale(0.5)}.view-content{display:inline-block}#mobile-captions-container{pointer-events:none}#captions .icon{-webkit-transform:translateX(-10px);-moz-transform:translateX(-10px);-ms-transform:translateX(-10px);-o-transform:translateX(-10px);transform:translateX(-10px)}.option-pane{background:#31373a;color:#fff;z-index:5;transition:none !important}.option-pane button{background:transparent;border:0;display:block;height:58px;line-height:58px;pointer-events:all;text-align:center;white-space:nowrap}.option-pane button svg,#sidebar button svg{fill:#ffffff;vertical-align:middle;width:100%}button{font-family:"Open Sans Full", Helvetica, Arial, sans-serif !important;font-size:16px;color:white;-webkit-appearance:none;border:none;background:transparent;display:block}.option-pane #hamburger button,#sidebar #hamburger button{padding-left:10px;padding-right:10px}.lightBox{pointer-events:none}.lightbox-close-btn-floating svg{z-index:2;fill:#fff;position:absolute;width:100%;height:100%;left:0;top:0}.lightbox-close-btn-floating:after{position:absolute;top:-15px;right:-15px;bottom:-15px;left:-15px;z-index:1;content:'';display:block;border-radius:50%;background:#31373a}.fullscreen-close-btn svg{fill:#fff;position:absolute;width:18px;height:18px;left:0;top:0;z-index:1}.fullscreen-close-btn .fullscreen-close-btn-bg{position:absolute;left:0;top:0;width:37px;height:37px;background:rgba(0,0,0,0.5);border-radius:50%;-webkit-transform:translate(-25%, -25%);-moz-transform:translate(-25%, -25%);-ms-transform:translate(-25%, -25%);-o-transform:translate(-25%, -25%);transform:translate(-25%, -25%)}.hamburger svg{pointer-events:none}#sidebar{opacity:0}#sidebar .hamburger{padding-top:10px;padding-top:10px;position:absolute;padding:10px;width:58px}.option-pane .progress-bar-fill{position:relative;background:#62686c;height:2px}.option-pane .progress-bar-fill.draggable{position:absolute;right:-8px;top:-5px;content:'';display:block;height:8px;width:8px;border:2px solid #62686c;background:#31373a;border-radius:50%}.option-pane .progress-bar-fill:after{display:block;position:absolute;right:-10px;content:'';-webkit-transform:translateY(0px);-moz-transform:translateY(0px);-ms-transform:translateY(0px);-o-transform:translateY(0px);transform:translateY(0px);margin-top:-4.8px;width:11px;height:11px;border:1.4px solid white;background:#31373a;border-radius:50%}.read-only-mobile .progress-bar-fill:after{display:none}.play-pause-btn:before{content:'';display:block;position:absolute;top:10px;left:10px;width:38px;height:38px;background:#464646;border-radius:50%;z-index:-1}.option-pane .progress-bar-inner{-webkit-transform:translateY(10px);-moz-transform:translateY(10px);-ms-transform:translateY(10px);-o-transform:translateY(10px);transform:translateY(10px);width:95%}.option-pane .progress-bar-inner input{position:absolute;left:0;top:0;display:none}#seek{pointer-events:all;cursor:pointer}#seek.read-only{pointer-events:none}.progress-bar-seek{background:black}.circle-progress{position:absolute;left:2px;top:12px;-webkit-transform:scale(1.1);-moz-transform:scale(1.1);-ms-transform:scale(1.1);-o-transform:scale(1.1);transform:scale(1.1);z-index:-1}.button-tapped:before{content:"";background:#464646 !important}.button-tapped[disabled]:before{display:none}.play-pause-btn button:before{-webkit-transition:background 100ms ease-out;-moz-transition:background 100ms ease-out;-o-transition:background 100ms ease-out;transition:background 100ms ease-out}#nav-controls button:before{-webkit-transition:background 200ms ease-out;-moz-transition:background 200ms ease-out;-o-transition:background 200ms ease-out;transition:background 200ms ease-out}.button-tapped{background:none}.button-tapped:before{background:#464646 !important}.play-pause-btn.button-tapped{background:none}.play-pause-btn.button-tapped:before{background:#616161 !important}#nav-controls button:before,#captions:before{content:'';display:block;position:absolute;top:50%;left:50%;-webkit-transform:translate(-50%, -50%);-moz-transform:translate(-50%, -50%);-ms-transform:translate(-50%, -50%);-o-transform:translate(-50%, -50%);transform:translate(-50%, -50%);width:38px;height:38px;background:#31373a;border-radius:50%;z-index:-1}#captions.cs-selected:before{background:#616161}svg.caption-icon{overflow:visible}.timer-text span{display:inline-block;width:0}.tab-focus-box{position:fixed;top:0;left:0;border:none;pointer-events:none;z-index:9999}.tab{padding:0 1em;text-align:left;font-weight:300;white-space:nowrap;text-overflow:ellipsis;-webkit-transition:background 250ms ease-out;-moz-transition:background 250ms ease-out;-o-transition:background 250ms ease-out;transition:background 250ms ease-out}.tab.selected{background:#62686c}.tab-close{position:fixed;right:0;top:0;z-index:999;width:58px;height:58px;background:transparent}.tab-close svg{fill:#515557;-webkit-transform:scale(0.5);-moz-transform:scale(0.5);-ms-transform:scale(0.5);-o-transform:scale(0.5);transform:scale(0.5)}.tab-shown #playback-controls,.tab-shown #nav-controls,.tab-shown #full-screen-close{visibility:hidden !important}.transition-all{-webkit-transition:all 250ms ease-in-out;-moz-transition:all 250ms ease-in-out;-o-transition:all 250ms ease-in-out;transition:all 250ms ease-in-out}.tab-panel{opacity:0;top:-1px !important;-webkit-transition:opacity 250ms ease-out;-moz-transition:opacity 250ms ease-out;-o-transition:opacity 250ms ease-out;transition:opacity 250ms ease-out}.panel{padding:20px;width:100% !important;height:auto !important;overflow:hidden}.panel h4,.panel h4 p{font-family:"Open Sans Full", Helvetica, Arial, sans-serif !important;font-weight:300;font-size:24px;color:#515557;margin:0}.resources-content ul,.glossary-content ul{padding-left:0;margin-left:0}.resource,.glossary-item{list-style:none;margin-bottom:1em}.glossary-term{font-size:18px;margin:1.5em 0 .5em}.outline-title{color:#515557;font-size:28px;font-weight:500;line-height:1.375;margin-bottom:20px}#outline-content li,#search-results-content li{list-style:none}#outline-content ul,#search-results-content ul{margin:0;padding:0}.listitem{font-weight:400;padding:.25em 1em;margin-bottom:.25em;line-height:1.7em;color:#515557}.listitem.cs-viewed{color:#7d7d7d}.listitem.cs-selected{background:#dfe4e7;border-radius:3px;color:#515557}.disabled-menu-item,.no-transcript #transcript-link,.no-glossary #glossary-link,.no-resources #resources-link{opacity:0.3;pointer-events:none}.disabled-menu-item *,.no-transcript #transcript-link *,.no-glossary #glossary-link *,.no-resources #resources-link *{pointer-events:none}#hamburger{-webkit-transition:opacity 250ms ease-out;-moz-transition:opacity 250ms ease-out;-o-transition:opacity 250ms ease-out;transition:opacity 250ms ease-out}#hamburger.cs-disabled{pointer-events:none;opacity:0.3;cursor:default}#message-window-slide{border-radius:5px}.message-window:not(.resume-prompt-slide){background:#fffefe;border:1px solid #dfe4e7}.message-window:not(.resume-prompt-slide) hr{display:none}.message-window:not(.resume-prompt-slide) .slide-object-scrollarea{display:none}.message-window:not(.resume-prompt-slide) .message-window-header{padding-bottom:10px}.message-window:not(.resume-prompt-slide) .message-window-mobile-text{position:absolute;top:60px;color:#969696;font-size:16px;font-weight:400;padding-left:20px;padding-right:20px;text-align:center;height:85px;overflow-y:scroll;z-index:10;-webkit-overflow-scrolling:touch}.message-window:not(.resume-prompt-slide) .slide-object-button,.message-window:not(.resume-prompt-slide) .slide-object-button-text{background:none;display:block !important}.message-window:not(.resume-prompt-slide) .slide-object-button tspan,.message-window:not(.resume-prompt-slide) .slide-object-button-text tspan{fill:#515557}.message-window:not(.resume-prompt-slide) button{border:1px solid #aeb7bd;background:#fffefe;border-radius:30px;margin-top:-3px}.message-window:not(.resume-prompt-slide) button svg{background:none}.message-window:not(.resume-prompt-slide) .message-window-heading{text-align:center;color:#515557}.message-window.print-prompt-slide .message-window-mobile-text{height:45px}.message-window.resume-prompt-slide{border:none;position:absolute;top:0;left:0;-webkit-transform:translate(0px, 0px);-moz-transform:translate(0px, 0px);-ms-transform:translate(0px, 0px);-o-transform:translate(0px, 0px);transform:translate(0px, 0px)}.message-window.resume-prompt-slide .message-window-heading{display:none}.message-window.resume-prompt-slide .base-layer{-webkit-transform:translateY(-10%) scale(1.5);-moz-transform:translateY(-10%) scale(1.5);-ms-transform:translateY(-10%) scale(1.5);-o-transform:translateY(-10%) scale(1.5);transform:translateY(-10%) scale(1.5)}.message-window.resume-prompt-slide .header{visibility:hidden}.message-window.resume-prompt-slide .slide-object-scrollarea{visibility:hidden}.message-window.resume-prompt-slide .slide-object-button-text{display:none}.message-window.resume-prompt-slide button{border:1.5px solid #aeb7bd;border-radius:30px}.message-window.resume-prompt-slide .slide-object button:after{font-size:76.923%;color:#aeb7bd}.overlay-message{background:black !important}#wrapper>.visible-overlay{z-index:1}.resume-shown .overlay-message{background:rgba(0,0,0,0.5) !important}.btn .icon{width:18px}.btn.cs-disabled{opacity:.5;pointer-events:none}.search-icon{pointer-events:none}button.search-toggle-btn{position:absolute;top:0;display:none}.search-active .search-toggle-btn:before{position:relative;display:block;content:'';position:absolute;top:10px;left:11px;width:38px;height:38px;background:#464646;border-radius:50%;z-index:-1}.caption-container{pointer-events:none}#tabs .view-content{display:block}@media only screen and (orientation: portrait){.sidebar-tablet-trans{-webkit-transition:opacity 250ms ease-out;-moz-transition:opacity 250ms ease-out;-o-transition:opacity 250ms ease-out;transition:opacity 250ms ease-out}#hamburger{border-right:2px solid #62686c}#sidebar,#tabs{background:#191c1d}.circle-progress{display:none}.panel{padding-top:40px}.search-input input{width:calc(100% - 58px)}.theme-classic.view-tablet .tab{text-overflow:inherit}.theme-classic.view-tablet #wrapper>.visible-overlay{background:transparent !important}.theme-classic.view-tablet #sidebar:after{-webkit-transform:rotate(45deg);-moz-transform:rotate(45deg);-ms-transform:rotate(45deg);-o-transform:rotate(45deg);transform:rotate(45deg);background-color:inherit;content:"";height:16px;position:absolute;width:16px;bottom:-8px;left:20px;z-index:-1}.theme-classic.view-tablet #sidebar .hamburger{display:none !important}.theme-classic.view-tablet .option-pane .btn .icon,.theme-classic.view-tablet #nav-controls .btn .icon{display:none}.theme-classic.view-tablet #nav-controls button .txt{font-size:18px;font-weight:300}.search-toggle-btn{left:calc(100vw - 58px);opacity:0;pointer-events:none !important;width:58px}.tab-shown .search-toggle-btn{display:block;opacity:1;pointer-events:all !important}#sidebar .search-toggle-btn{display:none !important}#sidebar .btn .view-content{padding-left:10px;padding-right:20px}}@media only screen and (orientation: landscape){.lightbox-close-btn-floating{display:none}#hamburger{border-bottom:2px solid #62686c}#tabs{border-top:2px solid #62686c}#sidebar{background:#31373a}#sidebar[aria-expanded="false"] *{display:none}.tab-close{display:none}.search-toggle-portrait{display:none !important}.search-toggle-btn:before{transform:translate(-10px, -18px);-webkit-transform:translate(-10px, -18px);-moz-transform:translate(-10px, -18px);-ms-transform:translate(-10px, -18px);-o-transform:translate(-10px, -18px);transform:translate(-10px, -18px)}button.search-toggle-btn{opacity:0;left:110px;top:15px;padding:0;margin:0;text-align:left;width:38px}.tab-shown button.search-toggle-btn{display:block;opacity:1}.theme-classic.view-tablet .option-pane .btn .txt,.theme-classic.view-tablet #nav-controls .btn .txt{display:none}}body:not(.tab-active-outline-panel) .search-toggle-btn{display:none !important}
