# Supplementary material for: Code Response Training: Improving Interprofessional Communication
Source: MedEdPORTAL. 2021 May 19;17:11155. doi: 10.15766/mep_2374-8265.11155 (PMC8131416; doi:10.15766/mep_2374-8265.11155)
Supplement: Supplementary file 1 — Module 1 Patient Safety Fundamentals folderModule 2 Communication and Teamwork folderModule 3 Pulling It Together folderModule Instructions.docxFacilitators Guide.docxSimulation Case 1.docxSimulation Case 2.docxEquipment Checklist.docxObserver Checklist.docxDebriefing Guide.docxPostcourse Evaluation.docxShort-Term Follow-Up Activity.docxLong-Term Follow-Up Activity.docx [file mep_2374-8265.11155-s001.zip › C. Module 3 Pulling It Together/html5/data/css/output.min.css]

@font-face {
  font-family: 'ArticulateBold CharBoldD6548732';
  src: url('data:application/font-woff;base64,d09GRgABAAAAAB60ABIAAAAAO1QAAAAAAAAAAAAAAAAAAAAAAAAAAAAAAABMVFNIAAABlAAAADIAAADsYEeTR09TLzIAAAHIAAAAQQAAAE6GQB94VkRNWAAAAgwAAANrAAAF4G+fdyNjbWFwAAAFeAAAAJgAAAHsMhVTpWN2dCAAAAYQAAAAIAAAACAINQG8ZnBnbQAABjAAAAD8AAABU8mgsZtnYXNwAAAHLAAAAAwAAAAMAAcAB2dseWYAAAc4AAAQVAAAF7Dy0fCTaGRteAAAF4wAAAMDAAAOyA2oBPRoZWFkAAAakAAAADAAAAA25FKW1mhoZWEAABrAAAAAHwAAACQG7ALmaG10eAAAGuAAAADHAAAC0oIrC1BrZXJuAAAbqAAAAPAAAAGqC7ILrGxvY2EAAByYAAAAjAAAAdKlH5/hbWF4cAAAHSQAAAAdAAAAIAL2AZluYW1lAAAdRAAAARoAAAHOVEaR8HBvc3QAAB5gAAAAEwAAACD/nwAycHJlcAAAHnQAAAA+AAAAZ0XG3UV42mNgYHjBCAQMKEBSEkSAKQgJl2CASkABWKkkRAAkDtcPk5dEAygGIeyiCwAASm8GfgAAeNpjYGC8w7SHgZWBgeEMEDIwysHpNCagIBMDBzMriGJpYGBgZkACBZVFxQwKDAoKakzv/usxeDAvZ7gHALUhDFMAAAB42h3MU2DQDRxG4dPdqmXbtm3btm3btm3bNuetVauGtqUZucXf937/c/FcHiAZyf4PV5JcDBdc7B/JSS5TkML+kpKU0hVXmYpUMjWp7Q9pSCPTOqYjrUxPOpmB9PabjGSQmcgoM5NJZiGz/SIrWWQ2ssrsZJM5yC5zksN+koucMje5ZB7HvOS2JPKRR+YnryxAPlmQ/LIQBewHhSkoi1BIFqWwLEYR+05xisoSFJMlKS5LUUKWpqR9o4xjWUrJcpSW5SljX6lAWVmRcrIS5WVlKsgqVLQvVKWSrEZlWZ0qsgZV7TM1qSZrUV3WdqxDDVmXmvaJetSS9aktG1BHNqSufaQR9WRj6ssmNJBNaSib0cgSaU5j2YImsiVNZSuZQGuayTY0l21pIdvRUranlcXTgdayI21kJ9rKzrSzOLrQXnalg+xGR9mdTrIHnS2WnnSRvRx701X2oZvF0Jfush89ZH96ygH0kgPpbdEMoo8cTF85hH5yKP0timEMkMMZKEcwSI50HMVgi2Q0Q+QYhsqxDJPjGG4RjGeEnMBIOZFRchKj5WTG2AemMFZOZZycxng5nQn2nhlMlDMdZzFJzmaynMMUe8dcpsp5TJPzmS4XMMPespCZchGz5GJmyyXMkUuZa29Yxjy5nPlyheNKFlg4q1goV7NIrmGxXMsSuY6lFsZ6lskNLJcbWSE3sdJC2cwquYXVcitr5DbWyu3yNTtYJ3eyXu5ig9zNRgthD5vkXjbLfWyR+9kqD7DNgjnIdnmIHfIwO+URdlkQR9ktj7FHHnc8wV55kn0WyCn2y9MckGc4KM9yyF5xjsPyPEfkBY7KixyTlzhuL7nMCXmFk/Iqp+Q1+YLrnJY3OCNvclbe4py8zXkL4A4X5F0uyntckve5bM95wBX5kKvyEdfkY65LN27YM9wdPbgpPbklvbhtT/HmjvThrvTlnvTjvnzCA/PHn4fyKY/kMx5L/ewJAbjLF3jIl3jKV46BeJkfQXjLYHxkCL7yNX7mSyhPZBj+Mpyn8g3P5Fuemw/vCJDveSE/8FJG8Mq8iXSMIlBGEyRjCJaxhJgXcbyW8YTKBMJkIuHmyUfeyE+8lZ95J7/wXn7lg3nwjQj5nUj5wzGJKHPnJ9HyFzHyN7HyD3HyL/Hmxj8SpJFobv8BdwbLdwB42sXQS0pCcQCF8Z9ks5ZgcJ1cFEInjZqklZpgGj0Ihz7SIl/ZQ221F1xBK7j+aRF2Pg5n+MFBxkEoR7KZJOynikOnInmxgqITJWVnzlVduHSlpq7hWlPLjY5bd+49ePSkq6dvYOjZyNiLV28mpmbmFt4tfQTLl28raxs/US46juI0DfZ/sKbb9HdfJP1A++/vvWcH/y+XxwBiAGgAbgCGAIwAkgIDAAwCugAMAu4ADAAAAAz/LgAMeNo9j7FOwzAQhu06FPIGSBaST1Y6VK7YmTIkkVCW0DD4lhakViJ9ByQGWDzwLMdmtrwYgouJutz999/p039RCNdGkXf+S8pPjPL3I4r3m2+RC7XfbaKQzph6qEg+8bBwbKyBlXKmIVU0W2/RBBPuD8E05uX5QFmROi+OAW8Nid4PXB89UIn6LI+Id8zJJk6WOAGZcJoJp0RgwA8fXbjWkFp1/sHTW6WprFADmJrGztNYaUDkq+U5KffX4XrOfMmZl2sWV/+UnhmMwBDmabECGkPQgT9JjoUoxWzwp9ONKuooyy6tSgt6MixY4BxYMTt3be9rTgK4+QNO6mJuAAAAAgAIAAL//wADeNqdWGtwG9d13nv3gQWweGOxABZYYLHAggCI5+LBN2BRpEhKlEQ9bNWSRZOSbPlFOX6IjS3bSmwhfsAeW3ZTO5M69rT1+IcnmYyddqq6tTqTpI9pXcUZd9qxm7htmskPV25Se9poRKjnLkBKiqNppsQAfO2ee+453/ed7y6FqeMUhdz4DEVTFsrXsiFMCRYeM4jJUc3mxVLZqBliWqONhzrOe3xf63T+Dv0Hhal96Cx6on+X2BI4HvEczTKYhvvIjaWyD+4j9+57YPwBdPYCfFFw9dilT/G7+PuUlRKpSSrbkh1UgUNhYVIo8OP0GOOmM4xB2xiajkEgM1TzohvSQE4k+gNGpd6gq7qW4OAXaQL50k6kJQq4Vp3AjQJNvhkVBYt+J7bAvxuGk7ZISMoPTNYSTUnNalo+ER8sPlfUDxu1A5O6nKuGvJrs0ce36qmZYc2fLCsnZRd+AHHehPIQMoK1RGHEJ6EXY+l0IpRXQsba2oSelKvbyvmJXFTwqulCbGBswO/Vx7JaPZf0dNT5rKvamkl2oLBU+tJ9aBp/SvkoR4uz29wMS+paKku9ZEmCZCd/mRjJhcKDI/FHMo2Ea/N8p3D42ImprSfuPJhv3nPn7Y2VD75Iolkgmg7RRBLNY6MYey8aIvvVJiBkAacNhUZ6aHAk8XC6obmd6lD24cRoLoTqUw8eO1KYuHflzkb1ljuPbyot3fFFiCldOk39jOpAb5wtC6ZomiWtz0GKWsN4+njruZULcNUURVE/MK9yt3iCkT5C+gCZ6nQ6cJV46VP0BeguTdlbDBJo3kSCpPmMh45+elTA7wFyzEiYNpETb3kYzJJwLIc5iuVIedzn3OeoftdJbLofv9NBq7AKpipQig/NVZJUqhUIoTiJEOcZ1s8g2kE7Me2EMBcv5q4M4yM1cqIo0qr1xgQipQIYWdITiCDmW51XxXjaG0w+qBfVqKgO+LM7Vbt+63B597jW6WCfUs1nRXk07hteKqqVcDgpWoPuY/aAlJ+kICcrfPy1yQc7YRHGHGMXLIKNVKAJxUTAIF9atWjIQOgWfORvD411/338OeR+GXlxoftR9xevvILPrE0TjixArFGIxQNqMlS+FRGwzOKQEzFMSJB5lbEyjMPByIyfoYAk7nNkn7BfstNUVc8hEWhC93+YwGTjOeTp8YKziACPbzXnp0dnt4vNsU1DciklvpqaPND45Hxhd0vf1lQBLD8oDP9NHu0vpt/g/Wr3fH2+LOEznsx0bXxBwHQo0yBoLAKX56EPSSrcciqY9mMHLTj4EMub2tFP6DJBjUpAshTgVyckomCSW0PC85m9ie1PHR2vLj+zf3Bv1BaZLTT3D8uJiRtqrnQ24+Fsdnt6z6nFG55cNDzCcY+/MHPj4NCBTUnaYufvJ7Un9fp9qJdAhahYy2vBXhb7vYKf56BCDpbqKVIvHQRtN4sBa1+uC/bord2F+e3Z3dcNnB6+7as3/dl3dz13ZxMtNm6YULuJ2PiNI4un9uj4TGJnm+wcVkSfwIp2Smv5rZhiMc/QGFEC4nmGIcwwIey+mDPR51FFVTREDT4X0Ne7//nLX0LTz6y8sfLdlfVo70M0K6W0PAgzDIUtHIgwQ1GM5XIokFQSxKNBuH/++OMOegxve2Ol+y5EWu/Gs9CNAWqgFdRxioljOtDriAwdodJpOsn0wUJqkfs1vaEv96beqGk11YOfnbmjuP2p28z2jB8etLoypWrousUJJT5xw1AgH3oBhYN+t77n1MF9T95suJzHLQ47l92yv1Q/sElnuD9a6T7e3yP+klkxyM6CMbCDBnawPOYI6SmrDVBNsjN3a1JG9aiwVygevNFn3Z8B/4MdVCEb7v4UhQlX+rpk8g50iRbwxuQiZTc8Ux2TVL0afwzXsYSdNNGvq2YcWUZc6CAXXP7WSu96ehGud0FPvC5gMi04eSvMOCvjXJ9xTbIK5EjDi2Tqg5cH/xN+u/02bn/0Gn7tI9xaO2u+z6x9gj0kY2z26QPok49KE7S6cIjFWkjQeBurMP7Po/UqugBkL3cMcDsbLM+VK3OlYLA0VzHmStLpwetP7t17cm9u8IZH9ux8ZF8R3Vy+cXMmM3VjqXbTVDozdVNl+6mlRn2pvWPHYwdrxuJjVE+TcQh2awMGaS2RxR6As98HFPIAnP2Mne0JzToQ0Ya49EmkmTRCX2lNlYvpasxxOn7d4c3NzlvVowsG+nF57H13RI9WFkbi3f/GZ7zFXf01d5hrpii9JbHYC2uKKcEniLwXVhUZ+fKqv7qsL12gN5Y1p72oIMmHnt82aZTVuu6PX29xiUog3/le87a5jEer69GEcAz9vKa/bZVS3dyPvSE33/0RPuPKbB0LVwfjHGay0e4vCKZGYIp1oUNFKtryJHFUwKwQ5TNskKFYT689PWkzu6GnGwoiOcFEYT4vcwzqpqaWxoydRcfg9mRgMBnIb965Oa9v+i1jcE/aEdmaUnKyYP7t+9UdVdnpeFjy2yU1kBhQosWZ0cbOakhw3OvwuGXNG0tFoqU5kiMP1UtC9SxEe2nMUpjFAstTDH2F9pICAYlFdKDzVziCt629hbetEHRvAwy24e4gQaAb04IE2CYMpCSJCayrRNPcI2cCDgjSxyD5EbeffXrHXZNKR9RraraRcHYuPXVSn14eR3/avb0+V/Ar1ZkseqE7BWvZgEk/Mpnkb9lYgRJcvI3n+A3+mPShTfKQFz3w1sP4xHf+5Pkv49U/fxA/+jgurL0H/HnP/F4ge7fD3p/tzUeYtAJI7sa+m71N04YMc/arnUt/8Ievv4D83Y+RH73W/QClAHdJ6O5n2AXTogGzVU5SOZUSGI4KCA0hx5UKglqgVfCfsom9Hvp6Op4yXSeRRrAPUgGlNSe9zsZRZLrSnp0IiH7oPCKQRPXm7nReynn8fhicCFuiWSOS3FRRCnMHi3MjQ9pCnkkeqN93K0II0+cHipGUy+Nv5M+7tbArFvaI6eHk0FTaMVGW1Hvd0q3HMhE5m/BFjJzJW+hjE58HLclSmVbQhSQW6ZIQFWI2nbPFYrSy4RHMel9LVTgCY00kamtM0CaV37QFc6pWiApuJR+NZCPOzv03VxYU/OU2tkdSJWVooRZGdHC4oiYqQ4HkRD4s58e1U08lMpBQ94euSMAxMLMM3SL1fh3qnTBdAqL9iMwkLsT8pi6h3pDQ67HN2tjBTYlE88Bo6Tqv4MkpmpHwuBPVlDQscazNom850hxe2pKxc7fz9nB+TFXHC7LDfqzXcaxcWaUQi0Bxs0LGpnE2RmGogQw9sIH6a1RJqmlXJ0mGBnpRiBQ1NRuyCXIupgwqLgZHF8pDu6ohqbprdHgmjNqIDQxVEmp5JKSMFhW5MP6vIyk1O3douLY0O5hRUWbNS/Wz5KFOFkqjCuRc5Oc4GGsKRWmMX1A4jbYwHM/TIeYKx3euaKZKysVZDItCk3KJV+YJ8ogeZ2rG8Aj7k5/Q4YGKXLpezx7Ilxbni9HRG8cnbxoNo2pj02T9gFaOuZTAXUFPeOLW+fry1sHsjvvmoIM+IN0JfAFmQ74VclAuK+WiUUAQXJyFC9gEj43jaM+Gb+/V73JaUdQzLVrNWK8c+oIr7JbV++9vHzoUyo8lg1U/Pmm16tnmcncRvbo8nZ/MBTi2V5UE9M4F6jFKVVpRIJUDDbCoIjoHhAo3wo24eSbPUEl339z8ago9l98HkrQh2HSfxdrVpZLgoAA9dcq5yNiYK5qNNJptuXl0u3F9xu7UMxlPeFwK+rG0rzy8w5BCtd0jaiUl2/BJZFVHsqH908pQXt795NChuazXcw/vcvJOKTi7KZ3LblmsFRbnS05JcU13C33nYqIyTCVbIof8YQEqavNzdpcLji8h02Rs7Ib4jD4e4QBj0tQ8toiQLeNOxrS8bG+3sbh7uDCZ86NA0MjJamU0fAm4+PfxSqy+Ndd9m9RzBvzSu/hfzNNXtOXmsIUB19Q7fNGXD1+5niciR6+ZNgSm19bw0smTJG+IgHXIWyB8FoiL4zgbuLje3VRf1dfVpGFYfOjEGxhivPLy2X+8cAES2vLuT7v/1osEuZzf8G428+nBhnebaePzQA1EwQGLbgAGylSppfiQxiGtLISgXBEux2lckA4zdihZySxZ35j1SXxV1a4soNjXOWm9jvjbrCsWiqYlW5t1x0KxdIBvP4St0XRJUcvJIO/bPQL0jaBxn6745OKEdhGNibrijZXGopcwPeNSgi5XOO7Va67B+YnuH2902AUdjrd8HAqYHeYCnJ129Pt7je72kguQ5nJ+LZLMh2ztR7BdGagm9l+PgrGaLmrVUamL6Wl3VHLefbD7zrqCNGE9DzgqmOsOMg1USVBB4yKMl7mGswz8OmOJ3nTFy4l4Oe5ubkpUYq5OdnZ5aOzwlnRmdnl46NBsFgnRoZwczjWiC0tysRVqHt6cBAMw1joyraembjFnU8HM5qrZFHOSfHQuarPR8d94NhVw2jTYYh/16E0HTKRoPuYW5IKm5kL2zr23KHkt6sTtkzi6q9xYqMNwUsdgKBVG4+HRSjxeGZUffdrmC7u7/4Xfny3q6S3LvZoVzB6Rk/bGbMg4wY9zA73Z4M/Q/v9rNoTQVULSlxFXLK8oubBgD+fURCFix+HNjdHd9VC4vmv4dgNEg1FGipFoYVSRR8tx1RjpbkaOeDo7e3h4ZHnLwN7ZtVyPJWgVMvRTwZaDxh4eCOcBuvXGZ/NKod2AjiSiVY/sGTbaq3BaT5XliAOd4pilff+A6fsDhVSQafcn80sQOUd8boKSBYoVZC4FBpBiXNfyufXP2VzOdLkvqSMLpYEFmVcnUlpNM8YNLTE8q+tzCataj2d18y+/l23mRCe/4vbG4qGw1x2vF7Pjaa+dPyLY1KBf8vgSQ0RjnJDZKv4d8KfZluRHtItyWCjTNlg5t8DB2dF+ed6sa71KWqDXzEHTMI/bPbMmoVV/Nbxj76FD7dVVNe6IOxmO27eAmOVbc6eXfz44wFluI2w1XQINbIUTnxexQlgIcXYuRAcZc7le/8k6G1PjsikeR9Dwb+DInpH8pqzYZryaEs9HHO3pREmpb82jye75aD0TipRa2v+srcFqAoAPDuigws4WhwQLUeB1P2z6YLT8u+88exKfAO3tPoFW+76XXoF7LjtpDrSXu5aTxudevhuvvPTNZ+7BR79+N77jJHqiC3DoPooeIm8SkTy10jB5ZuVp8XYBC1aO5TYk3KL50oZkKvij9973/Le/8fKRQ8987ZtnzyLnZ6+//hkcliAnmM8qRAiYERDrDAA4+2cHlthjgI2pMLX+tnY5Y/nrSlLFZw0Wgqrf+r0XTuATjyf0zVWF5w5ZPbLqwtHu4+i3SX5J+DgH0a2U2LJZEIURY3r1dR4aNWSeb1QxidgL6MVLFLLehQpHV7o/PEqepC3Bx1fMp5YW2GO2FbZinsU8wrzAQP3IiYc8fTCfBGw8a15/YLj+Xur8Bbx6X6AYCXQWvdN/8i23XJANx2PewrKM+eSURPnQ/WGp7NMaBnmE+p3n96924G0+A/9/3P/i8dbpY/A27/9fkxxfMHjaxdZrcuo6DABgzSS23nbCs/tf313ElR0wUGDOL4qm00EpdfJFtmwAWADgP+YEaYKHmOf4hTDF5Qmm+faH/r0EmDOmhBhpYsAEOTJgyJevpTznNOc8xciUI+Y5LlBK6ToQP97rj0LkhTX925qHlTIEB0HiX7YIXP+ZIE98teb4NKwyhrz5Px+q8aivrNRf+QtrBkKMchFFmgU4NzyB3qyYMM/tXeRJMGJOM2YJ9LjrV6xm+GRNuU+zizU9WRmRMTM3q0YGwWGweD1bYFix1x0nbdbUZnx8GlYbQ978nw/3eNT5rXXeinwteJcAEzUuR4oGgq3QDD5WYVSdMBHNMbJRRIrVihbocdevWEuhZyv2JdWm10urMAuhSLM6KDW8QBlW4syU2rug2TgirEyhHtYyhrz5Px+1UjzR47WMfUldrPmXNVYmsxKpRkoFrFsV6ug4UXWmvFm9WaOVMXkUeNz1K9Zl4Wcr9SX11moiFnWyZq1g3AptsYVdOw4LCudWd56LRIRVuDAP6zKGvPk/H+vKwL96IW7WtpTSNqGvk3vbG7uVzSLlBfxiXe+sJIxtN+NUmxVjxnONAo+7fsW628mzlXv7eGt1VRd2b9YVioCKOOxGdxUlFVRNIGnRiLCqLCLDuhtD3vyfj/1e4oleWMs7a3Qhs6JSSqSyg6pgqgX2o7uqkSm2umtaLSKspqvqOELsv2I9HBTkV98n6dbWNvK2eK8L+dEaqexhuVgPd1Y2jfWcQfOuWSlWt+7urIe7c9vfWY9HjSd6Ya3vrNFx3atprZHqARYDN6twHDuJObuRewbLe48Iq9vebByXjl+xnk72ZGXtrfJi5Sfr4r6YLkuzHmHt1gVOYycxFzferIdm5Vjddriznu7OqH9nPZ89nuiFde0t8oU1Om4pq9u6Rmon2DkU9xXOw+pFinOb454PJSKsxUM9jobnr1h/fsL6az9nG1bcGtW1aV2stXZrpHaGvbdJvcLP2DW9anWuFcHxWCNYufrxzvpzdx7/O+v/h8gllQB42mNgZGBgAOKkPlWfeH6brwySzC+AIgwHPmlOh9Iz/0f9V2J+wbwcpA4CAFksDP142mNgZGBgXv5fCUi++B/1P4r5BQNQBAU0AgCc4gbXAHjaY1JgAAPGL0AsxkA2YGxlKGN8yBCBLMZ0icEGLOfLoA7E7HC1YgziUNoVqE+UaDuA6jHEvjAYQe3iZEpmCARifSA7kEmHIRAoFwhkg/nIekHizBsYAkFsZi6gvA5EDqjXFci2AmIOoB4fsPwLBi6w3GwGbnxuA+pRAeln3AOmVUB8oN+EwWyQuBiDB1SdB4jNXMngDLYPKg+igeo9QPqBNB/ULTxAddxAmhOIuYHuViEURkD3JhIVlg8ZlECYYdgBAE5tJ+IAeNodzzFOw0AQheFxwwGoaNAeIN02VBQILK22jIIt0WBiZFt7iXCFXIDKSk0ViSPkDFRwgLRINMPv5+LT02r27dhs+aqDVfZQvdmFXVm02j8w+Rdmf8fRf3DyMxa8sWvfYZDRv+2WWzMmP2H2PRYa7phsMcjoR7tn8oxJZmZqZvYY5Mo/MbJDbWudbGQjO9nzVm2vyoPypFww0XbEIFf+h5FXEm2LDe8mehZ7OWDWDlk7ZG7NGPn3zK0lN/LJf7FTfqE/21Z5UB7599Za2nraZgxyo5NH2chnu8ROeYujdh6180Q+YcCinrL0/APlDJr8eNpjYCAKSDOYQ+F6ILzGyACGwkCoxmiBFUbC4WIgPMkky5TINIvpINMTZmPmeOZiMOxm3sG8g4WJxQYIO1lus/xiNQDCSCCsQIP32AzYCtmOsAuy+7PvYf/OIQGEthyBHGs5nnLqcNZzXuD8y+XF1cK1m+sq1z9ueW4/7jwMOAML3MF9Y7hBAA1wjrt42mNgZGBgeMHgwsDMAAJMYJILxGAMBjEBIeUBkwAAAHjadY+9TgJBFIW/hQV/Ck3UmkxhAQWbAQwxdCwBgiGAmy0oXRYCJBOWbJaCF/BxLHwKSx/GB/AiY7TQuZnkO/eeOTMDXPCCw3FVZB/Z4Zxryzlc7iznueLessulnDhygRMeLBel/yhOxz0TFfBk2eGGZ8s5TnmznOeWd8suJV4tF+RtH5aLlJxcJ9nu0/VylalyXFF1rZuqnWbreGeibKH6JplFRg02sfer6ydm3huPwmHbb+hWGHank3EQal3ztNY/vurBR4eELXtS1ixZkaEoE8svFXW0VFOoLfNMHDE7DJHwQrp94YSZaCNqwEbm3j9eX5yGOT3GjAgZis+nIfktUSFdpkxkFggfbq1Jkv6qv/Kq33mfpdVG3wAAeNpjYGYAg/9zGIwYsAAAKoMB0QB42tvNwMDAxsDEwKCtvZeBmUGRQZJBiIGbgQPIY0HhsaLwGBh0GJSAfH4wjxGFx4TE2wU0nJWBXRsAG/wKJwAA');
  font-style: normal;
  font-weight: normal;
}
@font-face {
  font-family: 'Articulate Charset1_ 6H1193B8D2';
  src: url('data:application/font-woff;base64,d09GRgABAAAAACK0ABIAAAAAQYQAAAAAAAAAAAAAAAAAAAAAAAAAAAAAAABMVFNIAAABlAAAADAAAADsknoQq09TLzIAAAHEAAAAQQAAAE6E3Bx9VkRNWAAAAggAAANrAAAF4G+fdyNjbWFwAAAFdAAAAK0AAAJUdGwXOWN2dCAAAAYkAAAAHgAAAB4BUQeQZnBnbQAABkQAAAD8AAABU8mgsZtnYXNwAAAHQAAAAAwAAAAMAAcAB2dseWYAAAdMAAATtQAAHWJPQL8WaGRteAAAGwQAAAMqAAAOyGwOz8ZoZWFkAAAeMAAAAC8AAAA25E6UFWhoZWEAAB5gAAAAHwAAACQG6QLjaG10eAAAHoAAAADtAAAC0poOEFhrZXJuAAAfcAAAAR0AAAIQD/YPgWxvY2EAACCQAAAApgAAAdKymKwybWF4cAAAITgAAAAdAAAAIAL4AZ9uYW1lAAAhWAAAAQMAAAGJ25Vh+XBvc3QAACJcAAAAEwAAACD/nwAycHJlcAAAInAAAABDAAAAWW+8hrB42mNgYHjBCAQMKEBSEoQl4RSIJQmTALJgQpJwaSQ1DAyooqhK0AE2MRoBADZuB8N42mNgYLzGOIGBlYGB4QwQMjDKwek0JqAgEwMrMwuIYmlgYGBmQAIFlUXFDA4MCgqyzMv/KzGEMy9nuAcApNoL8AAAAHjaHcxTYNANHEbh092qZdu2bdu2bdu2bds2561Vq4a2pRm5xd/3fv9z8VweIBnJ/g9XklwMF1zsH8lJLlOQwv6SkpTSFVeZilQyNantD2lII9M6piOtTE86mYH09puMZJCZyCgzk0lmIbP9IitZZDayyuxkkznILnOSw36Si5wyN7lkHse85LYk8pFH5ievLEA+WZD8shAF7AeFKSiLUEgWpbAsRhH7TnGKyhIUkyUpLktRQpampH2jjGNZSslylJblKWNfqUBZWZFyshLlZWUqyCpUtC9UpZKsRmVZnSqyBlXtMzWpJmtRXdZ2rEMNWZea9ol61JL1qS0bUEc2pK59pBH1ZGPqyyY0kE1pKJvRyBJpTmPZgiayJU1lK5lAa5rJNjSXbWkh29FStqeVxdOB1rIjbWQn2srOtLM4utBedqWD7EZH2Z1OsgedLZaedJG9HHvTVfahm8XQl+6yHz1kf3rKAfSSA+lt0QyijxxMXzmEfnIo/S2KYQyQwxkoRzBIjnQcxWCLZDRD5BiGyrEMk+MYbhGMZ4ScwEg5kVFyEqPlZMbYB6YwVk5lnJzGeDmdCfaeGUyUMx1nMUnOZrKcwxR7x1ymynlMk/OZLhcww96ykJlyEbPkYmbLJcyRS5lrb1jGPLmc+XKF40oWWDirWChXs0iuYbFcyxK5jqUWxnqWyQ0slxtZITex0kLZzCq5hdVyK2vkNtbK7fI1O1gnd7Je7mKD3M1GC2EPm+ReNst9bJH72SoPsM2COch2eYgd8jA75RF2WRBH2S2PsUcedzzBXnmSfRbIKfbL0xyQZzgoz3LIXnGOw/I8R+QFjsqLHJOXOG4vucwJeYWT8iqn5DX5guucljc4I29yVt7inLzNeQvgDhfkXS7Ke1yS97lsz3nAFfmQq/IR1+Rjrks3btgz3B09uCk9uSW9uG1P8eaO9OGu9OWe9OO+fMID88efh/Ipj+QzHkv97AkBuMsXeMiXeMpXjoF4mR9BeMtgfGQIvvI1fuZLKE9kGP4ynKfyDc/kW56bD+8IkO95IT/wUkbwyryJdIwiUEYTJGMIlrGEmBdxvJbxhMoEwmQi4ebJR97IT7yVn3knv/BefuWDefCNCPmdSPnDMYkoc+cn0fIXMfI3sfIPcfIv8ebGPxKkkWhu/wF3Bst3AHjazdHLSgIBAIXhz5IgiPZBwbSoFLoabWoRpoWi3TNp6aR21crKrFVP0DPOK7RtMw29RJ7D4d/+cJAymowJ6ZFSwi+fxkwaN2vOvAUZWYuWLFuxak3Oug2btmzL21FQtGtPSVlF1b4Dh44cO3HqTM25ugsNoUtNLW1Xrt24dedeR9eDR096nr141fdm4N1HMBVMBzNxnHgNlU/8E3//f6NmFEbh33tDlF8z/LaeAAAAAEwAWABeAGQAagH+AAwCugAMAu4ADAAAAAz/LgAMAAB42j2PsU7DMBCG7ToU8gZIFpJPVjpUrtiZMiSRUJbQMPiWFqRWIn0HJAZYPPAsx2a2vBiCi4m63P333+nTf1EI10aRd/5Lyk+M8vcjivebb5ELtd9topDOmHqoSD7xsHBsrIGVcqYhVTRbb9EEE+4PwTTm5flAWZE6L44Bbw2J3g9cHz1Qifosj4h3zMkmTpY4AZlwmgmnRGDADx9duNaQWnX+wdNbpamsUAOYmsbO01hpQOSr5Tkp99fhes58yZmXaxZX/5SeGYzAEOZpsQIaQ9CBP0mOhSjFbPCn040q6ijLLq1KC3oyLFjgHFgxO3dt72tOArj5A07qYm4AAAACAAgAAv//AAN42p1ZeZAjZ3X/vq+71ZJaV0tq3XdLat3SqHXMqdHOPevZndmd9e7MHprZWZll1vZ6bOPFgLHNYRZsTBEIScgf4OIwFAkVQhHbWUglZVgwZ5YkFAmBQCiwzU1hmwTj6c3rbmlm1tiEZFTSSKr+3vfe+37v936vhQh6ACH0W3IJUYhFwbYNY8SxLGGRgaUNdN5xxXEFjY+/UBmQ67IgiZT8wJb1qHVra+tz+NeIoPfjy/jB3mqhbTGwmDUQhiYE0/k8LKwMuGCduvb9K60VfPk5+EOIQeev/ph6LbmCeCQiGTXRLJLbiSgam0QCbUVZmkLlMa7MBkibHiRO2kgKdJIgsKlZdbyQzzvAJ1xLiwkbEdwRIldb5MUf3TYiJtL1WkOuRgglYtl1zTd4Iig6fTYDbfUJHr+Fwt+79rNypzM5JF133dRybki0n5jDfz13/95viGV42JUoBnwVyR/Kyco3rvmIFwr765HN9VPnwvX57b8nT27/bM8XCDK2fPVZ8knyeWRFQTSPcu0gj6pmFOPmuSo7SSZoDynSTWKjGTrVD3z8BS1sG6XH2GhS/ZA93hZ2STYsJkqkXmuRZgmr/9Q4BYia9baopmyjWC+OOsUQ70rK0dREIJjLeGNuczxcGXrbkLTRkpdH4t7cUCKajcgTSWm86A8XG/53mGwcSzqU1RV0vhbPWQKxbCBQSgjJKP5gNm/3x/jYUMTXUtBUUQxW54q59kDSlt4vZ8cklycznEwOF+OWDzii0kAi3R6qB+9HCKM1fBk9qiHH2jYQVkMM6uFlTUOKetW+q6/C4+RZJKhXcSYHxehXeUuUFqWsp8L7w8RoIRAojiSOh5qFYCDfjLxdPnfLhfH2HTdv1qo33nrH6OiFW2+qgkUbWLT0LfImRHG6RRUtrNgCsyUiyREKWzRz4SbYzQ1GjidGigFcH79wyzlZvkm196qtG2vyK89fAJvuq69Dn0VbEIutzRJEUbQaTB7cFJvy+ePjW/c9B1el0VNYwvLOVTTBlHZVsx4X0hg/tbAAVy1DPeq2HG2jWo1EM9YvwWUoPYSvPnX1WVwG7FDI3mYxR7GUakutN6/oksdXfrliIf8E9ZkFjFFwnYCyKNp22nGQwakgl2LNdIz20Iju1ZNeTSWyp37oplYtOpy0enmvNVJNpeWI1RKR06Fc2Gmmz/kHj0/sOzHoD42stkZXR0J4qbl5uCovnqnUb1isBItDI4Op2TfdMDrafdPcgTevNxrrb1bP9WZ4uRVO36BGaeAYlqG0KCGAOM9KTZnH1hvrf7FKZk9Ovn17BlZUYcVPIZI0CrRtSThHLCBOYAO0id4NQa63cFM/QzFhYKUW3ikAwH5cqJokX/H4fMmTqobySwlz9MR4fXk4GmvMSc5oOOrCizcaE57s9UdXisFs2B50HrWGIvXZXGZx8aDkDAeC/GHVexmy/yT4IqNEW4jjjA97aQtmuAybpyOQVF5P6wsaSaV00pGaEayykupbHtf1t+kdLz2C28AKALsnc/Pd4eQxyVCeT0TGKpFAaTw1Xgu06sn5cXExZ8geK55/zcG53Eia/8zQQtltt5zyOKzhUjw5ELMdNgWKydogL6za+FesNldtxBQvNsHjQ+DxryDfKdXjEA7EsUfzOMBGiP8P8Fj10xUX4qyeUfyrwv7TNfFAmspOi1B6/kCxlSxNeA34XuU/DHzDWVxupb47sjocNtk6Xos7BWzTTLnsHL7l8KcZJja0CNjUkI4VrXfE2jyNGRXuDEMMiDEA6+00H0cP+1QP/1tb+B1QBUSvu56FSNsBFqCsGIaCFrTHgBaTWonqerUat6AecUSzsB+O8wmtjiQ9M6Lqg8haiJ2maS+tFZ+emr4XLjgoGxXGokZALfwisH126z2VtDvIGzsmV9gdSwliwVc56GK9K83cwdHk1hbh60sFrxiJ8IIvkE0lveJUMpj2cT7HGufxlSfBKwtC5PNwWgSZkattxpihzRzQH6u2ACAMTMVdUpyFjobx2Qew5+ys8rHZTZzbxBI5qTysKJ/4BLkEVUOpOSZesGRGXpRHxXbIgaMMDjsxTYe5KJsC9qN5norSPo0LHFfUUPN6MaVq6TwWVARQGma1t2oLzWNeLysVsRh//MT1M4viWDFgcScrwbNNaaISuBBun93/yKcnOqPBpfZ1xz43MfhTc6CA14OSz/KvrK+ofK84U/GTS77Svtz8goOwq2pd1YGtpvo1HsOMB9sZzs4GafOeGk/ZqF1W8njZEt7b9JteMuXO5yT7kbeu15obFw9lFtNGcTY9dmYmnZ1db7py2aTNYDWaGVJbv7i8+KZOzcqfdrty82eGWzfMSYzJYjyNdHSS9/QyB8zJYgeDnQ7OyRooJ839LnNqSWk0d9ND8tLkqcarN+994Fzt9APHvvy1gxdvGMZro+uTye1f3/3gyn2rRXKpvHIPxN2B4H8Ie3FIbLtNGDHYSFMqEDFrpGmVGbVCcOjlKfNQiL1HB19UvoNNyn9hkVxa+crKkytI7yFYxY8JqoLHcNYIZBnIOhpkB7trDJqtaoQXweCjmFK2u/h2svGVFeVxsIV0v8irNL8ybR+LCc1xFGdmGZYYDNCJkclMmVRzukUNmnFetQcuwpM4lE92u/hgF7dUk8q3cRJACXbhsNHfab0f2J/ioPvvsL8M61a7Gnr1/R/QzgDwYOYIZ2RpFkOB03R/S9gRaxti2YTxb5Qvwoa5+5TH8AY+qnwMNv0qlpVHlHeCNTWk74E1Rq0pSu2sO/u+oG8cF1a6OAmbv28Frj8O2ToK19sgi05QQBC7lTXB+ZtoK9XTt7oHvEjBQ3UjiCHsX5GnNp4i3Q//+zc/TE5uf0h7Xtr+DJnSowc/yGu1rAbbjn5G1UwSVd3kd8LSDGLVL/y88jnSfSuukS5pbUMqt79GqmCMaBXzDagYF/CX1t/9DBb9QGBmaETu39vfyYv7O7nR21jZN3J0KORvrrTaKw3fucrqXQtzrzteLR67a+nA64+V8VpufaleOnBarp45WKkubpSOvOVUtXLy4jHo7c362n39ynFop+YHPAss5mkGu12cm+UBNu5e8eyCEPfZpV89olY/+OFwaTB4aG36unPZ6dWB093Hhk9PpfHTiVLY+szk4PChqkf5ETBIdVHLwz29POT1PIQZLIU5CfKQ+N/zYGC94h7t/DLJ6K584K432kL235+Quz4qvfs1hLxETqa1nIgo3fYy2AFl7RI5nnOxDihxF+3fzUo/LX36dUklvJMWTcwA7Xpd+IOLEydWow3JW7mJL0gL3Y8Pbszn/JlaMBDh7sO/bQz8iy2UUWLPpsLKl8glW27/qNiQ/AwxJb3K0yoSy6AKLkPWBlC4zUs4piqCGJujg3sUwcsIAkkX4DsMbFBHEJAvlz3DZxbEedEcX0yokxAXljOpVtEfGzlUzR2I2dJD8ZGJ+khuZiD42cT8mOTkTtnctlAu5ErEYk5HqjSSyc9UAzbupMNaLiTloDsjT6i+cpDBOGSQVbmAwgyCZg+6URXbe44WkiSCmsZz3X8jHrKx/T6ysaLVMtTJnbDao6LDAWEKLMdaoPshQQBI9hqfygO4XxVQd24PgFJ9Q+4Mjr9yYbQ7l+muHj6x1MXRoZuOVMX52xbxe5XbXr152+34bcoNsI+h1zVY0PgGrE/Sejmr4yc88P2vV36z9U3ynU2VZsgGrCHAM0/CGjtyt80Mh6DjmVkDu8MuGrlQ2mr1Qdnf8GfkvW/55/MfIe95x5+Sj5zTwry0/TFyVH32c/VOsGhUmU5nzX6exvUkYZWp8L1d5Rd3XPnyHTipcjP+E+ULeEhFawlw8Z/EjJxoHJXboQKqW1EgCRNLgBvn6szYsBEUA5KGibSH/fuqIXHNEF731sVrG3aJ0tUSpaI5jN2C24vvsYn25Hg56AgkXLlmzGom5nCmGhEn6rHK3BExm7Njg79akA+4GWs8V4sNHyi56WcI50v5nVGvJZgpOh+fsIU8NntyrFTdJ9kx9pYln8gvsbzdFB08WH7CGQ4n1NiWAAl18nPEoxzKtn1W5KVQ2stFubgpzRjjcRKjndRuKe5wRvqlqFMSBbX3yD1V/PXr2tJQ2ulKDaZjtZS764fhIj6Yj5nJ8Q7xLE0OLjeCmKx0441pMTnViEfqM+X6mQNluy9inyM/V76ULOVnT6knmIYTeAhOIK6iPYwoF7JC92F8lPEaJYSvUUJ7XGw0vfihQCsyuDYjiZMbrcBowNgop8fyXj7TrkTLPtZkMWXnNgabG3M5znTQE61NpyNTQymHZbmHAOLamyU/g6Cv5LisSWSMFAw5mSzJ7NRN3yFdCvez9DtHr/Wyv3Gmh6SpWT5ZT0pDSZ4mplhhMD68XPeHmsvNySWBdK6K04345hFxuplINqe+O2eP+Ozlg2dq9c5Mtizixrazj1IFcsTBbFtS754EzGZo7kmEsgDUJJOF8jZbLADVPbr2SnlvC2DjTP9EhWv5X8B/bo+V49laxIqxUfnvYGlM9JVzcXPkYGP09HRKhJbQur7uxZWAnPEnyhXrTBpozuzgjUBoialXTo+sT6byB8614DQFONJXk+dBSRbbfguyGZGNIIHjbIyBEUycwwRDj2Nn3tGzqbmpzodhLAuixmuy7pwX3+4W6rmLFzt33slnJgYiMfJRQ32mvqAcxJ9cKMsH5IBBz08CzhAmCKjiahvQ77ejAoMafmuBazAtpuU2UwNQxu5rynhn89SL2qR3pwlQ6scxLF6bMS8MR+rppgZTcLROd6oeizUy3k5+fr1WP5o3+/O5YlAcyflIYGVwdLnu9TePtfyVQtJGjj2fnm3ExcZkPD0xEAqW2o/Pnmp63PZjHG8xeAoTxYpYKM2vFvJrSzWjOxFYUATI6hIEqWI0iJKgMpA3yFkhlV7G4nDA9BbQbkHuxKSqtFpa0ocFGN60qqXUuRt8drkdkj07nOY7HWIKZerxM6cwNzzvdlhiQweKP4HK/IIt4nfcuqlcgbwCxaJ/IN/Sps5A22HALA0aVps4d+575nVBqU6cJzvdc1hRCNk6dw6Rq7+8mtBWO6EXxdtuAQZxM6asPCOoOoXndSDowziMrW7D3sbbM3lpYomPGimjx+gO2A1gP7y2Qcghgt2xjIsEt39IHoS99Az5IUO7+plhTKCfyTX6mdL0c1NmMX7XDzqdr977M8xhg/I8hL3vH7+v/EDlo5MQ8yWw1Ffspt79up5iP9khP4eixGgRelkeMFdElXbEjsIGFC5yLs7MeRiJCTNO4qZNxEIXSH+s3iUPOB+NPdTDqaV7b2RB1huFV/8n8OSrBncyMjbXGcjDywox+dONpJCXYmZTLFcNDEzmnLjkkfOhV6xexeWFyVecfAEr+21Rv4PzpQPuZNABrCspj6AdBKk6NdZ2sUjwqwhiBMZCbLSP7Ej8l0KPIOt3bQA9bqc949DQc4K4Voe6p7BxfN5pt2rYwcohqaEBp8eqda0idbXeY1WRMQOjuqn/k1rHX/dkRlPpkazHJY3msqOSq5ueXhsaWZtOpabWR1T2wSg5DUVYn04mgEkTzanE4Om5XH5+ozl4ejabnd3Q+2FJ84lHmZ1+mAxboSMySSZoNJLIH9wP05I2sgg77XD/RBYYXr1nHq2lhG6wsTy475CXdI4Tz+po80gzpDZDYPhYfKophmuzlcHuQqGYUp4mV+bicnamo+Ws1GOxguqfnrOCVc1aXssbcheI+6U70a6D/pdhKz45nEnWE7wnLUfSQykn8Z5sqF063DzcSAzlIyZy/GpsqpkMy9NSYU4OJhpTymEspHKFhRuG6qdmMg5/xDa/XemhCd9M1PsFvjYMiC4zZ2FcjJHoNy80FOFrEaTyj1fAN3MRLl2P2wHNxmAi57VFHfivGDo1sj/1I6ws8nG/g6KPwA4J6HhnYIeyqtdTKGRBDBdiMhTMDpT95fR6Y0euN3S1Tu2q9TPR6r5Eep/ICPti2Qbny4SFXFxYXwmMBo1cMOQ3peVKMVqO8+/OjYJU549YvSnR5hE8NrMvlg/PLVuMhw0mlo6FY7BnKFFQ88CCl2fJu4CXc22vD1E8spuQneLsDMc4bUarjVh3e91Ot+kdj9bmmoLa8rSjawr4rK3ojQ3m/Lff3rl40eiOeONhwpjs4lAeZxYuRP54QfkJHw86nEvqGai6BSuwN8zsAmK5IBeAbQPET1sI1y9otZ51bZLWZD7AQcvUGEzb+DFijIAGPd3p0GYHZ0275xY7h9QNbtvEZUVJVKUQZ7We7/5UIT2tjeGUdhQ/Q5i+4tc1O65uPXr2fvJgB5rAOn5IXWMBlqzDml3Fz5hBCryc4id/dPObyRtu/tDZO8gbb7mX3HUS/6VyBKwdxw+rT9WiGV5+DBY5xLeNHDA9SAqmT/ASK7ok2QsM78IX7r5767GH77jl1s0PfeqJJzD3zCOPPKM8p51aAv8ALIRVCwAsa5jxMb2ZiNFS1e9C2j3PtNSLzsdFcoMSn7QaLALnjgVcLMWYyKfOvo28fa0ZHS2HaXqBoRwB0Wl0Glg3i3/R9zkPL1+EHU1IaJtZlYtoxNHMnpv5OK7OcnEhj9PK0/g+5Vt44DBeXzisPKT+UlLDl9H3tbtI9jaLCKv/6jL+7cqAS2zK9x9tbeHLz4HVdXwZf2XnF047bUAGGMtYaNfaChUS33b0Vqm3ia9sHV25+/yR49qvlf+P9X+7On7LJjy19f8DLxNzhwAAAHjazdfrcrM4DAZgzWDL1sEHyKn3f317EfsaUtJN6Oyvj/k0aUmdEfiJZEyJqBPRPyKR4kT/iRCJJE0ThvFrigiK44MxgneJOWEoTcRRUoqJI36E+JkfOXAMzEidMiNCwEAep3mP6WDsj4XqgRWT1pd1zHZz/LDyak2wZs4cOSWl9MwHbn0hdZL/sTKfZzWD48BqeQoBcwkfVqacAMQBVtYsLMDnZC/rKHVIaVg1IWBF3fnAdarV/dMaMWmX3TpmuzmeVvQteCQTZTaR8UeS7JSf+aOtxwupk43sOHpcD60pnWctBY7waS0ShjWMkuzWMYJ3kjO4JAFqF02KQosUkm8r2jrFnJEaPCNgRd3TgSucaa01f1pRoKphLK8QQxiz3Wr2tKoIeKTDWtSyYdGq1N062jpHwbeVgwsCVnwrh9acz7O2BseblXH9Zr9ZM6FvDUMWSHM1z45CmzbS3YqW5s1ahhXdK7nkA9ep1t7l04oCdd+tY7ZbzZ5WVwWPPOAO1tzFcYNy62TP/NHWwqpIDVURsOovVpHzrPMMx9tekHD92eO4lURsnS/rumnIZsUhosLdixQ0tdv8w4qWTtjNosQ2rOhe9LgcuOKZ1mXRTyuacSm7dcx268+ntZiBRyXibj2XqtVEiy/k33s2lrAmM6TGbghYTdqhVfU86+UCx7sVBbrU3Tpmu9VstSpV92o4RCq61GbN1Wq5UPnes7GELbkjNc6OgNW164ELJz/Per0a6du+l3H9a+Vx28QDEr+s6wb5sjKsl9qtr9brDytaOmPnZuNlWLFSXecjK59pvd3geLeiGW9tt47Zbv25Wo1aKc1xYKp2bd17MW/1RvX7+QRL2HMpSOVLQcBabLEDF05+nvV+9w+r4Pr3/ru1l9Jh7Yyd6dZnn2Ht7U5tt2L5yma9DitW6t9gfTzgeLeiGR8zjy0Cz/U8Zrv152p1mmudCw6w+n1eylK9zO2xW8ftqkitSOVrRcBa/eIHLpz8POvXVyFPn9avOQ1rwuPfy7o++ADZ2mpN2IUf86VcGqz9a/0ncbXidlWkNaSmW0PA2vx6ZE1nWv8FQ30r9AAAeNpjYGRgYADiuIU8L+P5bb4ySDK/AIowHPikYQ6lLf6H/1difsG8nAEOAGAfDMkAeNpjYGRgYF7+XwlIvvgf/j+c+QUDUAQFNAIAnF4G0QB42mOSZQADxi9ALMZANmBsZehm0mGYD+Mzv2DIY7rEEAw0M57Rl8ERiPngasUYRIB8NSANlP//HKhPE4hzgdgIiI1BaoB0IIYdYPUMIihiXxi8wOovMfAwJTMEA7EpyF6g/jigXDBULg6oLxLMng0Wj2DewBAFFI9g5gKq12EIBtNA/UA5fSCfGygXBVTLBvQHE1QfNz7/A/XoAfUHMO5hUAPSeiA+MExEwWyQuBhDGNCvH4DiIHYMcyWDP0gcJg+igeoDgFgJiNnBer4wcDM7MvAAaS4gZgdibQYqAKD9JkB3JIAww7ADAEQkM94AAAB42h3RMU7DQBCF4QkFFVdAPkBSuaFKYSFrrS0ROFIqwGBbewcDV+ACVGmggiYdB3DFAeho6FLRD/++FJ9Gq53nmY1Z/h2d2MKuFk92bA9WWu17DP6NjR8w+jsO/oujTHLyZzuzU3/EQpZ0rUmYMZCzJiGfRN9hUj1RV+qq1FWp65yuAwYZsebODgu5lCtZkl/bBfm1XcpWbsmp7Vp1J+9kL0eZMCg5KDmQPONK5kkCyV/Yqt4ySSAzn3T+g71M/mcNOTMWcsn9hpxsSVdDTrblfkNCtlNXj1EvEPUCUdtFbRe1XdR2UXtF7RVJeMEb/8Rbf8PeP3Bgto1t+FanvTrtNVDvscBRc46aM+k86XzifWa8p3fif3n9B7NNxfsAAAB42mNgIArIM1iD4V5GG0Z/xgrGRWC4lfEE423G90zWTCFMs5g+M31mtoXDOOZ6KDwFhO9Z3Fh6WA6xvGLlA0IrVj8gLGXtZd3Jep9Nky2ZbTPbP/YQ9mL25ewH2V+xv+LgQoMVHKc5uTljOTdxvuWK5ZrJtYPrHbcwtzp3Hfc2HgaeAJ6lPNd4NXnTeRfw7uJ9zMfCZ8sXSwQs5JvIt3G4QQDaLYKsAAB42mNgZGBgeMHgxcDKAAJMYJILxGAMBjEBIqkBmwAAAHjaTY8xbsJAEEW/sSFKihRJDrBFCmisASQKOhsBsoQwsragNSvLWLIwspaCs+QEaXKT3Cnf8RastNr3//yd0QB4xQ889GfC27OHF7w7HuCJlZ59vEEcBw+ZITOx49G/78MLnqkyJI49fKBxPODcL8c+PvHtOHjIDJn5dTzq/FVzvbdVebZqbCZqJrJQUWsrc6tzW6ht3ZzyWiUXE2ZFSa/dpHu9i+K5LLVeHw9ppkWmoYhgxSFX3NGiQokzLBTGMFxTYcYFBQtSxLplwuCGGjm5oLslNzhR11QJLqyHXLNgpz7XYoMUe2js2CPGnP2WVBprHHFgLSN3U6b82b3yBzOxNKkAeNpjYGYAg/9zGIwYsAAAKoMB0QB42tvNwMDAysDEwKCtvRdI6TIoM0gy8DNwAHnMKDwWFB4Dgw2DPoMigwiYx8hgwqDBIMsgBOTtAhrHysCuDQCw9QlcAA==');
  font-style: normal;
  font-weight: normal;
}
@font-face {
  font-family: 'Wingdings Charset1_ 6pSB65C8CE6';
  src: url('data:application/font-woff;base64,d09GRgABAAAAABt4ABIAAAAATUgAAAAAAAAAAAAAAAAAAAAAAAAAAAAAAABMVFNIAAABlAAAABcAAADmAQIB409TLzIAAAGsAAAAPAAAAFYxzuQyVkRNWAAAAegAAANdAAAF4G3LdVZjbWFwAAAFSAAAAC4AAAA0AXcA+WN2dCAAAAV4AAADcwAABTquL6mpZnBnbQAACOwAAALcAAAEX8T0O7BnYXNwAAALyAAAABQAAAAUCCMACmdseWYAAAvcAAAA0gAAAN5bpF72aGRteAAADLAAAAEyAAAVaK4j8WBoZWFkAAAN5AAAADYAAAA27J3eOmhoZWEAAA4cAAAAIAAAACQSEwo3aG10eAAADjwAAAAhAAAC2hTKAdpsb2NhAAAOYAAAABUAAAHGHeMdmm1heHAAAA54AAAAIAAAACADGgSabWV0YQAADpgAAAAjAAAAMIy/0C9uYW1lAAAOvAAACr4AABwMxqHeX3Bvc3QAABl8AAAAEwAAACD/OwBkcHJlcAAAGZAAAAHoAAADVE/HJ1942mNgYHjEyMjIMMCAEYmkAQAAzKcA6AB42mNgZJdjnMDAysDBco7lHAMDsxiMZkhhVuABSuACvsEKCgwOHxQ+LGfTZlzCYMhuyLihASoHAMNgCw542h3OU3gYZhyF8bdXS9vUtm3bXW3btm3b3Grb9tquiNsmadA4qW3/d/adi9/zXh4gEYn+H5589TA8+MN+kxgPmYTE9oukJFF7klSdDE+Z3JmCZDIlyWUqUthPUpNSpiGVTEtqmY40Mj1p7QcZSCczOjORXmYmg8xCRvtOVjLJbGSW2ckic5DVvpGTbDKXMzfZZR5yyLzktK/kI5fMT25ZgDyyIHllIfLZFwo7i5BfFqWALEZBWZxC9pkSFJYlKSJLUVSWpph9ooyzLMVlOUrI8pSUFShlH6lIaVmJMrIyZWUVysmqlLcPVHNWp4KsQUVZk0r2nlpUlrWpIutQVdalmvyT6vaOes761JANqCkbUks2ora9pTF1ZBPqyqbUk82czeUbWlBftqSBbEVD2ZpG9po2NJZtaSLb0VS2p5nsIF/RkeayEy1kZ1rKLrSSXWltL+lGG9mdtrIH7WRPZy/a2wt600H2oaPsSyfZj872nP50kQPoKgfSTQ6iuxwsnzGEHnIoPeUwesnh9JYj6GNPGUlfOYp+cjT95RjnWAbYE8YxUI5nkJzAYDmRIfaYSQyVkxkmpzBcTnVOY4QlMJ2Rcgaj5ExGy1mMkbMZa/HMYZycy3g5zzmfCXIBEy2OhUySi5gsFzNFLmGqxbKUaXIZ0+VyZsgVzpXMtBhWMUuuZrZcw1y51rmOeRbNeubLDSyQG51/sVD+zSKLYhOL5WaWyC0slVtZZpFsY7nczgq5w7mTlXIXqyyC3ayWe1gj97JW7mOd3M96e8QBNsiDzkNslIfZJI/IcI6yWR5jizzOVnmCbRbGSbbLU+yQp9kpz7BLnmW3hXLOeZ498gJ75UX2yUvstxAuc0Be4aC8yiF5jcP2kH84Iq87b3BU3uSY/JfjFswtTsjbnJR3OCXvclp6ccaC8Hb6cFb6ck76cV76c8ECCeCivMcleZ/L8gFX7AGBXJVBzmCuSb2QIVy3+4RyQ4ZxU4ZzSz5yRnDb7hHJHRnljOaujMFLxuJtAcThI+PxlQn4ycf4mz9PCJBPuSefOZ9zX77ggfnxkkD5iiD5mmD5hofyLSHmyztC5XvC5AfnR8LlJx6ZD5+JkF+IlF+Jkt+INm++EyN/ECt/Eid/OX8Tb14YCeb1H5pVx9YAAAB42mNgYGBkYAZiBgYeBhYGDSDNBqQZGZgYChmW//8P5ENoif93wKqAAACO0whrAAB42s2TYWiVVRjH/89z3vOeXb0h3TYDgxRhsMpWZkPM2hDciEXhmGNNWY2rH2a7Jd7F0FyjtVXTax/Cm+DSvEqLNadM7yySEbXYuGBg+yAos0VwY2LdQNLWl6j/+94YEfS9++N9z8s5z/0/z/855wD/s9/Mf66sJTvkee3Vbfz6AHG+B/ns5HMUaaQ1W4zBOj5j/KrHvM3hMSTD+XXo5nszfpdhvB3OPIk41+OMnuJYzbUdHCXUSMuhcHwd/dS+pVmd1MlwtYa69UFEEc3aHOcDvT6cxZx8yZj9OMy1zzET/IvKaZzBglSQlPwoBd3CWQnyU6eD0WnW+wWu4VcplWo5KBOMiWlvWEsx2xuMmSIzoUrAs5KQ3ZKUA9TMq9Eqqu7WAc3omE6aFq/a5vyYv94lqCJQGNxNh4Hac2hk5jj2LKoW+VZUGmSrtMsRybCGKSmQ2/qw1rDrAe+bNi/q3bAd9hTJ+U3ueIlPbQsfK7AK5XicrmqZo4E178RLeC1kP+lmL9/ECWRwEp/gHC7iqyAnZjGHBXZnGQl8rZcN0kxaSFJ6pJ/9SP2Dd+WYZOUi67skV3QlXRdJ0H2xyj4d1HG9pN/o95rXm3rLwETMiyZuOs2QGTGXzWXvaS/jnfSue9et2LGwUzG/1G/1U+SQi7gO1+/ec8fdp0sqcS99raGvejTT1T466cYADoa7do6M4wLJ4Wbgg/z5t5OADbJZ6qSJtMg2aZOXpVP2Ljr6SD6WYRmnlyvkqszKD/KT/BKyoL4u14cW/W3RRm3WDj2iR/WYnuaJzOqEXtU5eszrHXpcamKmzNxvak0d2Wq2m72mz5wxk2bWFLhvUe8pr9pr8lrpfdrLeze4k2qNLbdV9gnSbl+xPTZlP+SJLtiCHw27EvPv8Tf67/gn/Kx/zf/DlbnlbjWpdGtdo0u4Ljfi8m6+ZDSyKbIrklyyBiN4FJ/96/Ze4On+Wlv9R7BCZnka9phljFoV3D2NukRkl2aD6lyjVHCnvsOCieAZbxrNZjsSNm6Wup8xLJ1er5w2dRjFkOuSCdNmCmbIlvsbi/3UQTPi9rk2N89Kb5vDtt1VyiabkmGt4Y1OSgN+kzt4gZlf1QcxjQMYkC6UIF0yKnfxrk3pSknZU+a8lzG1tkce4A7eZ3PmLVShDFFUYDXPukUp7F/pOxMvAHjafVNNTxNBGJ5ty1ehsHxXFnXWsVXprlXR0DQEN+wHlMaENpjsGg+7hZrCiRMJnHojmeJ/8OT5XfRQbvwB/4MHjnLkXN/Z0gY8uNlMnvd9npl5v8ZYKay8XX7z+lX+pa7lll48f5bNPGVPVPr40cNFZeFBen5udmZ6alKeGE+NjSZHhocGBxLxmEQ0mzk+hawPiSzb3NSFzQJ0BHccPlB0Ofc1QP1IRu8rDVR++UdpdJVGXynJdJWs6hq1GYVfFqNt6VPFRfzVYh6F6wh/iHAiGxkpNFQVd1A73bAoSD61wTlqcNu38LxwNGkys57UNRImRxGOIgKHHYaSsyZFIObYxTBGhlMYFWwxy4YSs0QIEM/YwR5sV1zbUlTV0zWQzF1WA8LWYSIXSYgZXQODJgxF19B9kQ5p0VC75GdtmdT83Nge2ws+uxAPPHHHZA42mAUbJ1dpXWtL33dcGDHbEtlxL8hWpxmWmpblidumTPc0ks+jfP7kSolzO71Phcn5KYVvFfcuq4rV8/BQXStXXRWjZvYZFWlU3SgDPFRK5zFI4RNpdhOuM1t4/AMKI2ydNfiBj81a4ECqx+r5wpZx0flNtmzKd1ymwnuFeYG1GM4QXj3+UTJo6T6ja6E82a10OD5xC8ZSd0G9z0UokguEUfdKLYmIWAlHBOguxUhcBrFMQSz1AuG7BZTh50lY0X2sn8/lomjEQEZmlN8QHAR2/ee+J7j1DGbkGyKgGJf+yCHfw5DLwdKSmJQhE1uLka1F9jtdO4IyO5QplLFkZNvFTV4xjyVXVdHlVtsgNTSgWXG7NiU15ZwY+ZwHMV8wlz1m9qNgmj2mv91nOM4/iUQImYXhbP+fkOem7UYRpLn/0PUuj8/HpmFiIMO33WzAW0rW52cetsbBp8i5w6jDfR60O80aozLjYbnMD22/l1K7c9lSwDjzGhIWFZa71YBp040rMa+LYkrc0/8CAW83zAAAAAQACAACABwAAQgAAAP//wAAeNodjj2KwlAUhc99PyYBGfNQsA4i2ploMabwpxQr16BrsH+4AfegdUBmGge0EiELcAuWmQUoT70Kh8Mpzv3ugYAFpNU5JDw0xhXvQupCW0A9oZ/yj65A51GEBUb/7EncM5FpRiayEs4KPKDzW9+qHCBkdBBOlZlVO4LEN5hNCwYUrCSu8mkmZlyauR0gkAGl5ed3gO5vSQbY03T85cuVsj58wjrQtKfJj7cJOq5IQ2dSjBzvSE2axMQzWlGdjUI1uJ8WWp5v7kxtNZy/wwuTqTwqAAB42t2VzWrCYBREZ9MkJjE/TVOjadBYIhiaIEFKKdKNdKM7uxK67KP7IMJ3X+BzMVzpXczywJnFXAAFgEvgO/CgfA8mfRY+DByM7sMxYOHHocsr0PYcqZuFj8cer0Dbc6VuFj6JPF6BtzlGLHwaj3gF2p6MXszCZ6nPK9D2ZPRSFj7PAiTajjJ6GQtf5CEetR1l9HIWviwiPGk7yugVLHw1i/Gs7SijN2PhF1XCK9D6SUvdLHxdpZj+c8emzvCi7Shfo2bh2ybHQttRvkbDwvfrCV61HeVrrFn4oZtipe04Mdmx8O+bkleg7cnobVj4z22FN23H0uSWhd/vlhi0Hecmdyz8cb/Ch7bjUupm4X8OLb60HWX0Diz876nHt7Zja/LEwv+dBxy1HXuTZxb+CitAEhkAAAABAAAABQKPj3MiAl8PPPUIGwgAAAAAAKWtk/4AAAAA1N79KwAA/lAK3wcxAAAADAABAAAAAAAAeNpjYGRgYDf8F8DAwN3DwPD/PNd9BqAICugGAHWKBWJ42mNhYGhgAAI2hlEw0gHzSoa12MTZFbGLD24AADMPArkAAAB42mNgYFAbhUBohwTzhxoEANvRO34AAAAAAQAAAOIACgACAAAAAAACABAALwA5AAAB7ARfAAAAAHjaY2BgYGSAAA0gZkrJyUuHslmKIWwdEDuquDIXhAFtxQdHAHjanVhPj9y2FefG3vV6bRduujVaBwWIogUcYDKzayAG7PTiGAhiJC4M24mbI0eiJGIlUaaonZ2ceuyh5557TRH0E/RUFP0URYHe8hUK9ND3Hh8lzu6s0cbGSE/i4+Pv/d4fUiuE+OXOX8WOCP/uwy/IO+K6eMDyO+La7ncsXxHv7f6T5auJzq64uftvlvfED/d2Wb4mfrt3h+V9cbj3B5YPdr+F1YJ8Q9zf+xPLt3b+tvcPWEVc3YN1b+7/keRrIN/e/5bk66CV7/+F5R3x7vV7LL8jfnD4e5aviAeHZyxfTXR2xU8O/8zynvj54d9ZvrYjDr9jeV/c+3GUD2785rpk+YbI79xm+daV393xJB8gzp/+h+QbiPPuAck3k/e3ERvLPwL53bt3ST5MdN6juTOSf5a8/wXOvfsrlPfvTO9v8rrfyPtHRw/kM5M529vCyyfWddYpb2w7l4/rWr4wZeV7+UL32p3qfP6q0vK1acscfr0sbAuDK+20zHVvylbncrmWnznTy09t3eheqjaXTyrlapA/NqWu7UqaVh4/fHhEYyAcz+Wtg1sHaDoxaJ0pTavqei1b1YDhz4fM5Eo+zWzbz+Rj5+wK7mjjpVeul97KzDZdrRvdeunBGs/w+syTZVmoxoA9gIjDPZiNuF0/BydpoZl02rpSteZrfMAFnK616gFDQH5fqj4hbeRjRmZ95XT0pHP21ORaKgkUNLY1dugBwEhWr720hTToE6zSOeC59WCLLIE7MIe8sq1Ge6DbAVYLvNDrwWsn+3XvdROoxmk6UEDapVNdZTJQHyCCgB8mFCrT/cg5UK3gFyAU1snnT2YSoXrrZvJEr5dWuRxfgQXw0KnsZAlhmaFLucydOYXXuelPtPeooDpArvo+PHaO1pwB92czqX02nyF7Kw3JBfdp2cLUyFqdg39gz2YDOQELK1OH69KeaXixMm1Osc9q0zE69H2lgIelQiBz+bSVKs8NZvIsyVjTZvUA9PPCK+MrubRwAb+CNlCFxiZ2IVKmAArbDNzph6wi/M6EMFlbB+YruPSYOwpXkmWNFDDIDt/0mel7i84tNdK3tM0ShiudnUj2LCGmsRCUFJRpVAm4RwBaQawDPFq2hnKBEEE2NEvAhMa8s7UtKfqsptvMuKyGzGuBXqdID7Kw1hkugxmjGswwdIbcoug5u1SU310NK4A2VAdUE9QyqJIayANUfRUT67k1IY+DjRxAhEfwqnD6zYA1WgwtLYthSTJ1SlLg2+JYjCTWuIKgQUVtYO7iahwEv6VLga8WdAvgTFHvQMMZ4CmGGhfPVYAC5lYaux5Bzw3OQLC5cZrR4kDv1zU6+wmk7qlyRvt18LXpVOYxQsuhrrUPgdDAzQl3K+uwzVBqv0ZmEOIEDuRgb2wOpbaN9s5kMsQOWXkzAHCMh63XJfVDaIFlWI3AQUOcTwy80OVQK/dIPnv5iFr+l7AQcvfh/Oh4VPuA1ZJqgWAbSjMFGVYadASAYVrqRrkT8AVGksdi+16CVGNMvoCuoqlf+7A1LMCApQUyO7TgJFI6mXi17izlxbryvnu0WKxWq3kTh+dQowvvBqC+0wuK8mIVsS8mK/3QdTUSiipz+ZUdoJussSECKBPyg3YPqF0fellXq3WgkvoXoIOcbCmsUB2N8T7sdOhUbTLdoi0Y6JERFgpJDRPuqDXBgT0hHzIPUYQt1WBTsW5cAIhaQRVUCbKVGttWPqG3Lewj98z7UjdLDMmojln9FrSkTh0KEgizKhZgWCBEim19RAzcM7AKbDAYTIfbJzTftrYq32RPxVYvx5jawUMPhd0O3USdStfdJqNwymjXrI4BMbRnVmaJiTIXrbDCiUYoUYuXwsO9FTlcHVy/ERJOgUfw/wFIz4QRGby3oodfAbpSPKHZHV0VvDEgtWIOI4/BXg33F/CuFBWM9fSk4a5B+xSuOWi+gjENI69BrwXNnO+oXZC1MHNFs1AzJxtotSUbUizFGq6fwbgh3U9hXg0+aXoKHiHWivyq+f3HZEPDswXrktaV4lg8hP9Hybzw5pi8uiUO6BdRb0doCUlJFhXxgPhQbhjx52IALg0xLcVTkNFOL2bEnCOWV/wccYToOFrLw7ikWQ2wjx6h5ZZi4hnb5hoe3p3ReMSMEiIyjC+wGGf3jPY837j+nCM5eYQ40Xf0vCTERnw9jkQPHLGt4blnHlLO75Nmf0mmXcyPWYIW72j9fEw6snJKLGiyLzkLGtLCfB1AMzBwMbMQp6eIFoQ2xin40tG1Z+YDrglTiE5YZ4qVJdsRX7DbMa+W82XSHihujpCs4ecp0mlWx9X0RhZMtkuqzA60EH2wPnANBv7DCpgLGXlzMc8dcxfuKQsFRVyK51BdGI/Iqqf3+OYE5qwhtyz3lKgVMIQYOlr7BLRCtczGKOUUFaymU9bOqcZPKC5+tKCIQ0ke9hy1ONrR/OjnjPP+jCTUy8Dj2Zh7K2KyHp+3eVtQzcRcqylvHGdkDm8y8G6KRPBY0ZxURk7OiPEZrWsoolPdZ6BjAP0mdzHuK8KHPi1JCozMqZu0pJcTV7Enzy7psSjhSgNn/6bHK7JQUXewLIV4pbYV8xWQbcvdUFOGmMtIM+Po9NSlqoR/x5ZjNVniOM35iqV+7Dtq9Akzvh6zYJPJbtTpqTP2VHMxckuO/Iy9beAaZmMNYH7KczHbnjEN2dRvYcpQDpTM90UGNO2l1Tn2Jm9r3l1CFYXe0BC2OkHmqffh7lYmtb9pTVMkDGhmlNE57VMhex3NiPZCL6yJiehN7DGK4h1qIEZmitZUe4hnSe9j/+4o8/qxf4W9I+xNYV/WvONFa+H9wHt9daFjPYdRs9GPUxw5M5GOOq5kvL8By3pEMBA70dt+3K+29dRtnTTktx3nna/JuI8rrrScd97LeO4u+LZZCf5/PEuFuFq2W3CeqeTcERFnzA9yUY+e58lZb9ppMFbxrDexnlPVF7yLBGZzyjh9jts4AzN3zac0jOwn3HVPCYuhPrfeiCtmnyJrsYaWhLcm3bQiNOfNybmzFa4QTzNT13495kxkcRtzPUdwwnfx5FDS2aihd46yRm7UXcwVzD/Fp4oZRxzPJmVyPgynwHLDt4k5xSe0bTnwgipsoP7oxCM6ab2kezzlf8kexbz7ECwdwfnsorUPzlnbvreEyjZJN1Pcw0oa9ZwXedItNXVHR/3WjnO2jxb/13dJzOpYJ1/wWUUn52u/8dWwYAQ28SCj/tNyJGOWbkPxCiLXUf+N/WJN1eFBfgS2F1Az+H9Op/DN2XPeRxe0zsBZj112kdTygs8NKe+LrVhwl+mo38YMjVYQ/VfkUzibrMcTYmDKbPSP6dvD8T6Vnss6yob1RlZO5y/JJws/dgLFp3RNJ3LDp7b8wtdITR5pqgHNXzOOT8IhQptvitGH2fgcbW1jJ3wn5LQTe67F8JVqxpOKHaOfehAyasV7QXUJZ6vxNJmetvKt3OOc8D1yD/Tfpwpq6HSSX2LdjF8Y34fbyfp0hgodKPaq8ztg6kFaU5u4PkpyAD0JvoQvmFiZbvz6DCfflnZ3damn0365eaqXW+rU0gk0nEPDt12MZrRT0U7bvTVHw98yWo7MZD1WiEm+MxHvcuwoc/Hr5G8rOnlSlM/pX1vC+T5q/AvGW5qhaFfJ8a80/wVXxndNAAB42mNgZgCD/xYMKQxYAAAloQGfAHjajdDLaxNRFMfxe6dp72kaaxpDGBy1iXEXuolgK9UymWpNmYWRdJEpBVurgiDoSuimm1IQtHLRta3FR6O29rbxEYsLwec/UMHH3+G2/c2cbEQQL3znw5wDQ27chBgZEUKkesgtZ5vWsc1yEcxFyFXmOfOUqTMrzENmmVliRpkyc4bxGJcZYk4wx5kOJsa0MdI9C3+hn+gH+oY+oNfoFVpHa2gV1dEKWkKL6D66jebQNDoffXOdP73GPGOeMI+ZR8wic4opMSeZAUYx7YzFCNeF39E2+oq+oM/oE3qDXqIGeoEeoLtoBl0sF9Od6c5+3ZQ33FGll5W+p/SC0teUvqr0ZaUvKT2h9LjSgdI1dYQOU5YO0QHaTzZlKE0pSlI3JShORB0UI4sECbOvzbf8qid9835a+Bey5nc135Txc+OmPe9Jk/KFP+bZZqBgrJv4/WO1ptzZkPLOvGNSw7W3Qsqd+QWnZRCITOHvY//x5ldm3ole2S8UnkcbqvejCqdVTHU01eFUR1NbblZE0Z+6NXlQFP51ZOF/jzx9JbxupbZBwguGJ9iG1RXHfSadXOBlkteHossN5uxZZysmZF10FQKTyHtmDwpXfaW+UriKiWjVjfHe1sqeHcw5W7LeWiUx7sFfuQup9evq');
  font-style: normal;
  font-weight: normal;
}
@font-face {
  font-family: 'ArticulateItalic Italic07AD6C60';
  src: url('data:application/font-woff;base64,d09GRgABAAAAAB3MABIAAAAAORwAAAAAAAAAAAAAAAAAAAAAAAAAAAAAAABMVFNIAAABlAAAADEAAADs/GB6Lk9TLzIAAAHIAAAAQgAAAE6FFByVVkRNWAAAAgwAAANoAAAF4G9NdtJjbWFwAAAFdAAAAJEAAAHEMFcxcmN2dCAAAAYIAAAAGgAAABoA6wcsZnBnbQAABiQAAAD8AAABU8mgsZtnYXNwAAAHIAAAAAwAAAAMAAcAB2dseWYAAAcsAAAP3wAAFkb1USEcaGRteAAAFwwAAALPAAAOyEeeYTNoZWFkAAAZ3AAAADIAAAA25KuVUmhoZWEAABoQAAAAHgAAACQHPwLbaG10eAAAGjAAAADJAAACznYLCLdrZXJuAAAa/AAAALEAAAEmCM0J0WxvY2EAABuwAAAAgwAAAdJ6iHTpbWF4cAAAHDQAAAAdAAAAIAL2AZVuYW1lAAAcVAAAAR0AAAHaNPV+DHBvc3QAAB10AAAAFQAAACD/cgAUcHJlcAAAHYwAAAA9AAAAPUF9WnB42mNgYHjBCAQMqEASjCWBlKSkJBjDhcE0GEDloSrhiuDyUK0IClkFBoP2AAAJMwYBAAAAeNpjYGC8xjiBgZWBgeEMEDIwysHpNCagIBMDKzNQkpOBpYGBgZkBCRRUFhUzODIoKKgxvfuvx+DBvIjhHgCo9gxAAAB42h3MU2DQDRxG4dPdsm3btm3btm3btm3bmN2qVUNNrSHX4u97v/+5eC4PkIxk/0cqklwMF1zsH8lJLlOQwv6SkpQyFalkalLLNKSxP6R1TEdamZ50MgPpZUYy2G8ykVFmJpPMQmaZlSz2i2xkldnJJnOQXeYkh8xFTvtJbsc85JJ5yS3zkceSyE9eWYB8siD5ZSEKyMIUtB8UoZAsSmFZjCKyOEXtOyUoJks6lqK4LE0JWYaS9o2ylJLlKC3LU0ZWoKx9pSLlZCXKy8pUkFWoKKtSyb5QjcqyOlVkDceaVLXP1KKarE11WYcasi41ZT1q2SfqU1s2oI5sSF3ZiHr2kcbUl01oIJvSUDZzbE4j+0ALGsuWNJGtaCpb08wSaUNz2ZYWsh0tZXtayQ60tgQ60kZ2oq3sTDvZRcbTlfayGx1kdzrKHnSSPelscfSii+xNV9mHbrIv3e09/egh+9NTDqCXHEhvOUjGMpg+cgh95VD6yWH0t3cMZ4AcwUA5kkFyFIPlaIZYDGMYKscyTI5juBzPCItmAiPlRMdJjJKTGS2nMMaimMpYOY1xcjrj5QwmWCQzmShnMUnOZrKcwxQ5l6kWwTymyfmOC5guFzLD3rKImXIxs+QSZsulzJHLmGtvWM48uYL5ciUL5CoWWjirWSTXsFiudVzHErmepRbGBpbJjSyXm1ghN7PSQtnCKrmV1XIba+R21sodrLMQdrJe7mKD3M1GuUe+Zi+b5D42y/1skQfYKg+yzV5xiO3yMDvkEXbKo+yylxxjtzzOHnmCvfIk++QpGcxp9sszHJBnOSjPcchecJ7D8gJH5EWOyksck5c5bs+5wgl5lZPyGqfkdU7bM2443uSMvMVZeZtz8g7nLYi7XJD3uCjvc0k+4LI95SFX5COuysdck0+4Ll25YYG4ObpzU3pwS3py2wLw4o705q704Z705b7044H5489DGcAjGchjqav5EYSrfIabfO74AncZjIf58hJP+Qov+RpvGYKP+RCKrwzDT4bjL98QIN8SaN5E8FRGEiSjHKN5Zl7E8Fy+44WMJVi+56WM45V5Es9rmUCITCRUfiDMPPhIuPzEG/mZt/KL41cizJ1vRMrvRMkfRMskYsyNn7yTv4iVv3kv/xAn/xJvrvwjQRqJ5vofMEjK1HjavdBNSkJhAIXhR6yZG3B2R5cKDWvWrDRFQUOUaqyppZWJP6k7azkXWoEr+Ly0h+45HN7hCwc5+XQUnOR+Us7cOnUhEjtzrqTsUsWVazfuVNXcq2toamnr6Orpe/Tk2cDQi5GxiVdvpt59+DT3ZWFpZW3j29bOPipGcQipMzNX+A2H/24ySh7+Hs0oR7H1irsAAAAATABYAGIB/gAMAroADALuAAwAAAAM/y4ADAAAeNo9j7FOwzAQhu06FPIGSBaST1Y6VK7YmTIkkVCW0DD4lhakViJ9ByQGWDzwLMdmtrwYgouJutz999/p039RCNdGkXf+S8pPjPL3I4r3m2+RC7XfbaKQzph6qEg+8bBwbKyBlXKmIVU0W2/RBBPuD8E05uX5QFmROi+OAW8Nid4PXB89UIn6LI+Id8zJJk6WOAGZcJoJp0RgwA8fXbjWkFp1/sHTW6WprFADmJrGztNYaUDkq+U5KffX4XrOfMmZl2sWV/+UnhmMwBDmabECGkPQgT9JjoUoxWzwp9ONKuooyy6tSgt6MixY4BxYMTt3be9rTgK4+QNO6mJuAAAAAgAIAAL//wADeNqNWGtwG9d1vvcuFosFiNdigSXejwUW7wWBxYNPACRFUiIpiQ9RoiwRsmRItmlZkmXLVm23cfyI01cmEzeR5bZJZ+q0jZu6rsedxMpMH2mVuJ1O68nD9Xg8rZu0TZNxPO1YcjOuBfbcBSBSE/8IOYAgEPfcc7/vO+d8F4ig7+Or+G/IFcQgDrmbA0YWs0bCGgjBhmwWNRpDRVdFc2vw+P56fR1fvQ4/CD49s3WNfJV8C1mQBzVQsjloR0MmFAnwEX6IFUjWUCEDBoYkIAoN03B85PhoqIht2C2GiFaq1lxlRY4Z3aJHqko2zEly0oblmEoq5WpNxZVyHT4VIm7RRjipjmsaHp7a65KLwfCC0syXCqNu3+U/tY1pi2djmdtL2lpDPn00NBgfnokqu8qhWG0ucTai2A7jWefUsC8fdfki+Kux0nB+sBbLrq09NnShEo0MFueL++71pHYrqXrWIyijqWyjELN9WVmbRBitbj2AXyHXkICsTaPAsXAeOAk9A0OzlrtJQmKvjBybUUKh1UhSmd6otcm10QuPP3No4YVzp759ZuqTD99fQQhv/TVEi0E0J41m5xDhe9FEIyfXmUpZJUkthHHs0xfacyfqAaNNcq4mYvjI4++fn3viiaf2xOYPnqxfuEpjvbb1CPozdA5YgFgEMQxmsig7VJTkmqa07rv4FDCEkYx+hEexBp+yNTmCsKH/sUS0FsXZzs8cmPvRIv1kDCH0FT2eo2kiGPEMZR81gDANQn7unHTuHEIEFYDzFHDuRRoKNwUHjjG4EOMLrIUkDT6CuorpMa3Ty1GsKN8AVJ2pUTL7LNN3MKUY/61WLEx5bV7BbPbE/Z50LGgRA05T2+T0uwqfmNfmciIv+IX0I8upGS2AfzI3PVkKLqysyH4tKQmhpDu1fmBejC6vrSU2VhKNA2p8eWVJXj4+WD1IT/c5eHoVFG5E9iaHeSNrNDBdZUdlF5cEAuX2Lz+q/uNhMndw/hMU3w4c1gXnjKDBplXCIVjFh1hERApKo3s8oA1U645y0Vqdq3QPqx/IQ1wzC7lH1vGU0Jn3aKvT1Yya8I6NxVdyfGGtcPwkCVUeXcjd0SArp5JTtaFMsVzx5stu6Yjg3KAoBwBlGXa3owKKNz1BLFmwDOTlJT7PmkjK4NhGOnsTahuUikfHWbQZ5JiSrMH/XMlttCEz/JfDOWUkKU6okWrS07bFhlfPz0cWEuFS7Zu7SWRvMT2pekP11uSdbWIcrsYqjWB5OFRsmnNn7ttcLQ3Yl7wYE1n2D00qlROL6v2IbP0bpPz7gC5BZuRqmjFmDWbeyPMsLXoQG2airmSUk7Hmwt/6LnaXE52vnDuLr97xHNnXeaXTeeklcuXGLO0oKkSah0gm5EJpenIbjrM45sAGQ4yPsyJUTLB/8mxXZImyksUcdBMXlE/3VQ2IcYcY2jey2KXr6y+mF9e11vEjKWu4mpkuHJ4/0p6fiWclLjqzOf/OpVfzC9XQm8XKu3P4rFv22d6cnG1sCGQgoqTdqb0TCXJFSNZBR/PAyzPASxT5mjYLFhgcEkAWJiIZdshexTe5qNa2xW4A+CXyYKYZXHpwX/Kxs/5m1BqZDs5fPFQQc9Mbv7SQ358mS05r9fD9E2cumG0bFlNq6aGl7MZtSxNxh4PqIgNPXwN8BqD+IAMOCywWBV5krRSVHYVHoWB6UuiDQPb6xk/sHj979/xDB/Kbo/f94el/+q3fPvzkoQz+/NBiJXDjA3X1wsqxy/eOkSuZhbvgtHS3OuxmoXsZMbQF1oCw2cSb2R3KA/l3f11Rkum8m8eMs/OhhhOuzoOX8SPkxD+s/+c6BIF4CsTLwUsepoylG8zE8aZeMD2UxsmMDIH8neu5D1wfzJx6Fp+hITrfhHVY18cbekae5oAJMwaWR7yFNepKo1KDco5CAA0Up5HpUzOdP58+9czJCbzYOIHrNEjnbRzv5YKj+szTOwLD6p2RdgQNlv/6yS+cvJkz/it4yUIHNRpoX6R7wbnTmO6CX+xcvHTySWjrV258EXUxYyhDNiQ2zTxvgPxsrLmbX7fdyBiOSHN0YY2JtR8jncvHj5NPHf+9LxzDB54nB2+8oD+u3LhKxijnFLVFnXM/8GDnsMvAYo+b9+wgPdvnnNvmnG5Bpf8Db24kXKlUUwuj8U1lz+nZ9kT72ZcS+5sZfD2e83DvW4LlkfKhhtz5Mcg8M9vX2V59zwwKNp0cjsCecowf5OWbu37stlyICWM5qTL9/Q34h0Ik693IL/smKvKmJ9tMiz6n1ahspsxOt188Mtn+/Ke9o6O1tJeQkOLmvmf25YvhibLC2XKVYe8zL2arQXPn78kVwruVUUDYuXUNfwQ1mKfzx0trMCPwGUgrZDDqXuPWQgR7ETLQVqA3xBCmmcKkNfT6oYTfiYzGmwtypV6RQ+O3TeQ2RiPJhXislhT195TJ1XzmQIYsCo5aNZhJxAtNNbPcUJzSUcktxvLeuJqI5ZtFdV4LOJyQXwt6xDuAXYBq1I0ZPsAOsA5i6oLWNUB9kwMSMt4cjqDYT8mXLs7fXnPbLHvah3kpPRyt7C4EzfvaOPLFz6hTe3zh/Rpe6dyek+RyTBhaaKn4Tqq608DXz2BPjqoU82BUdMVRvTGaS8MaXrt4X3ud4NvPgLBAYLAGxrlhGtbYqVJpHdlBp8YdSmWoUvXV9EHeeNxOOj95cqStEOx5UiBYvYccvfE8xPtjsqbHJMgH3PyYmCHmOPWDRTRsRqEUbOTlQ/ww4yCqgSVyl6ObDVzvlV0MGli0g7fi5Jp8y9QC97dzvoKqS4FGVbYPhuzySNbH3scHidHE4UNOMni0KI/lvdmls7uEkEiYZkVZiTuLc97E3LB8nffmZMHrNIW1ydj9cv4zpng6ZV0rlIR4WS7vzroIttj5csHj3rBbHEqd1oIMfI6R95CIcijSFKzIz6CUn4/yMpdi3P1i2Gl5uG2HSw2PUR8BSlLmaGOSegf45+YQGM00KMjnK3oEv2huq0PhlcrUkkSc619qNYhvvVCYyXtwY7JeiN0zGi3JgssjDA1PZA9+digcU7U18l7nLSxHotVdwCc4M/x3gH1Yn01IYFBA4APMLzabuqXwspST1D2af3FcKsjOQM5bWJ2IJ+bumsrUA/jLFluisVZYnDdbD5kMg+WlkckH1stmc98V/gpgJKEyxciBZJjlAV7my5zKWMCv/BxG27aQgkTdvwwOX94uDd1HSVR635itRAsiGEGzGM0Nhkqiwy8OzFkchnWGZ4l7/4I6OzRYyCgHqtoRN5lu4WJzryQ61XJ1UKnFnW7Rka+M3KEdCzvyzlRJHl3MLD6RUeKFIt7Vz90IuPEoSR2HiPxGZDMwSPbzMuOErmL+OK9l5KJ1LAG3UUr2NppK/9aC/6haKx10YZbgloHtXCZ4/77wbNaencqceyQ+e/dMcXdBwgfV0YVpm411lQYH7KbZSZvzoNly5qHy6cPDofIcsDoO5f0f5EPo/ZGm04rsPLITNDjAD3J2hmNuoqrn1ZVeb4aCaQfxdVHE3/F6ciFBsjxt/9VWq/Ww7VGz4HLbBqfyYtxGnjeHhLmRxc4+/PKiOqmGbYM+zkCRkbZiZA8g40YTKNF0x5HfgXIsqvktOb7GTDBWUtxBbN949LnVMaljl42hlHZbb7WBf55icN/fcEbUQFB1CgHB3NBCo5Ic9JpyM8fGhLyac7rV5fjMUWGA+Oaq8q5qTM1HVgsjLZEIh3A1UEx4RKdQKNd89T2SJB/r/KsyrQVZs5U/IHkW9mkRn7+8WFp8LB+JFyu3dW9F1Ie8p2MquJHXgrwCz/Ai52VQv0/3tSpygGWv+8B4072F1vX4uYHh1ghrHMpnJtUAW239LtSsf7W8ehBvxkc717Doi9uT1dTolLezBZX6uqIcoqimIYUUeUu/bYtNixF8EPgPhuv6j2zXgNSAvqdbp1vhTc8m7pzf7GU9CllbkLNpYnnMWxiOQ91mjV0yXBBoagCm9/WLr9ZaX2odIz/9NRzo/Ds2dj6E/Xe/Rs9Od1cgSt/3cLf4nqdhGfyxuxszA9wXkdL0DKKkGSXDvANQijJ5Jgk4cT2cbkWqugOoW1CraVwXtl7/Y2asE61JPilnxpIiM96aJmwynhxNSexI6zi3PkBCB9XqrCV1ALxLwo2fTo2BcytnxXCuMD460HkfTwxETZFcdnzSs4Xwd7Oz+UQpqWZFeWibYTMKIn/TDsbJBUbMw0Dj7l659aS7F7idedrxjjxJjmOHWxMGRstQfo2VVotfd5DIkfLiBr7HPeQDhlMurzWjJcemAzfwt2vLWma510/KetXQG4zbiwIOFGBRIsAnoBWGDZ6dl+RbimZ7auCbU6NfJ9BQXnfF1EBizCMnbKFiPDIqJpPtXDZ+snnvxWxavWuktDoexbkwXOt8HvlUKVBJe31isl2ceTgbTz107/SFtCoHRw4ANFv/vaXqObpQidaAHfmgX8csPj7NqIz48TOt1653JAdVTTsNtJkeaDTJ8Up9SIBe7ZFz0khaSbTzpcD+kcxIws2RidYFwvEcWXcSqVXPz0ADbIxPDwmqVvPHtZgjrTywe+2zpUDc6Q3bOz8gCp8rl+z70sVwZabLKv4THVlXk2ewYOatjMCgPpvd0XYLiRJ+FjplblL1sZXWcSPl72jBKlrxiwZjZmxS+j/8pgK0GVi48X8E8/MpiJ7VfSWdnymBT0GTC4CvlH8BX1m9xVbe7R0W0zWfoiq+xMhsNDabFlJVKV/X34mPTEeCu+L4eas1EHNHAsFESVbBU5ocy86BlOKJhoKJQiQ1Enda7VTP45DbH5BLKIZiTZcfRXkkIBQVoBiDDNcb8Nt6knWyuiOJ6TVbaLw1rQHDAV/6zTxjZJldrqjNxnt9Xi5WCFhNbPGc7bz3ZOQ38MvfsYWDXq5qYvcxMLzckZToqHl/uvigfBkyaYC6d+MOuAyoLAlxhOf4MAM8EPOOykr0HRzol5rcndJugBv9Lw6o8K2PLx/mx1oTjMHhjQpyLSApFq2VzS5ntAMLch77O2/aQwOSLA14g9KC9j5FYgbkq8D+fafLEGan0wW7wJxZapfJD9u402nj3+mtYS7Amm2ny5gZI7PT6TK91fSXtE6nyNtnh1syeeu8TL53F36ucwqindL/fY5+O/QGZCFCxJ29mNnuxUlweklNgl489ujm+gsX3j195+Ll85jv/O9rr2Hr/3z96zTGWzBdMxDDTWMMINbiZhxM74ogUd76sqp1U3tdiKWKMafscpgkszIZWTkxRv7l5EakGHEwhn2sodokvs7d+BL9HmUOnu7Sv83jIEd/02bGJv0Cb9JvpPouXbHQL/fY3uNr56RzuNp/0n8AvdvwVbxLvykD4oj0LspvDxWpxbhy+/0P4avX0f8Dv1wTlwB42sXWW3KjMBAFUFUZqdUPSeBn9r++WcTcJoMFNv4cQyWpqJ0LfQJICiGMIYQ/zDHEU9geEd8UTiif8CPG2Mt+UEqEGuHzyF5OGCTu8TSkOKSE6CmnlMIwoJCX0+B4/u3rlf/rIbJjTRurd/ssL9bUrWm2kvQ4rGm2phPvWuUQqypa3bNmdIhehh1rJsLtChmxJF4mDEh7nCKlgcitQkRuxX1fTuNXPcRqRu9Wmh+zxerdPsvzE0jE4LFb1cs+yNbjsPoXoif1NN4CSrKy2iHWUtDq8NGKO7JjzRncwPiczMsZAy49nlOmmDOig+Wc3Yr7vpzGr7r8MnzTWmt+t+b5lfL3a4hD8G6f5fltYxbwxK3Fy4wB1x7nxDky/hd5MGZ2K5OtrPUQa2sZHe1Y9bNVmRU1RSzX2YqBtJWVOKdfa3Er3njOZTmNX/UQ6zjyu5XnV2qxereblcJEDDxza/OyYKBjjwsJJ8F956GKiFtlYx0PsU4TB467Vp9LIpaTfSsHQ4zH2YqBTitrFiZfzTg2t+KNxzPOfQWe1iv5147zWd6tMk8fi9W73ayKRbWAV9w6eVkxsHOPa1YhVUTjqKpuVW4r6/kQ6+Ui6Oh10Z2nj8Xq3W5WxWpWVUJFTM5eNgzKpcctm5LhvmuczMytJqP03cblEOv1qkHSrtXnTWyQPlsRk8vTel1Z2TSbIZrObsXsZjKtrNf1ruVrx+2m6Oh1gzFPlYvVu93sAFopzTQ0xPTq5YJBvfV44WK5FETTpZTi1qJn7Tur2yHW+932reNn61jKCOvo1ts/69juK6sU41/r1a2Y3bbW+yHWx8PQ0etmap4qfY1IOQXvdrPbmWqdioUJMbt7uWLQHj1epRaueMZLutZa3VrtYn0X+TjE+vNTgtFHK2F/9G5tbbYiZg8vNwzGnx5v2gq3hijdWmtubXZdWX/Wu9GvHX8BuBIiYwB42mNgZGBgAOL6t0rn4vltvjJIMr8AijAc+KRxA0rf/B/+X4nFmXkRAxMDFAAAhx4NzAAAeNpjYGRgYF70XwlIvvgf/j+QxZkBKIIC6gGPGAYgAAB42mOSYwADxi9ALMZAEWDSYbiKwr/E4Ao225chmNH3/0GYOKPY/xNAMWWgfUpQffpAPIlJ5/8/PGbL4LX70v+HTMkMekDsBbRXC6heC+gnNag79IB2qcHtB4ozb2DQQjIboi4ZrEcQqieOaTZDDvMLhgIi/S4F1K/MuAfol2Swf/QZWxlsgGxxsLgYgyZUHZjNXMmgDBIHq03+/wHsrlagXOv/P1B99kC3uDI7Mrgyfvl/DYhvEeMOoHvdCakB2h/FMCwBAIF7MhAAAAB42h3PLQ7CQBQE4KngGGQTDoCoQSE2iFY3pE1QTRbaZu+w4QzcoYoDVBMcB0BxABwKhXlMZ8WXl8n7yQLzy1bIsMYNC+yRo7A7Le1Je3vTQUaZ7IINlnamTub2wpZTEy1VR5lshFenV6dX546dPxTMR+rknBeoZC0P9qGt6qC6oyWnHtTJXEkla9nKYF/a0QYNk6BbQbd61hN1dNC2Qdui8qg84cgk4cTZxF9c/1KzbVsAAAB42mNgIBLIQGEvEG5huAWGbxmZGMWAsJCxi/EkMmRSQIOuTFOZrjLzMJswhwJhFXMfGC5jPg+CLJxAGM6yHAgfsvxmVcUC+1kfsymy1bOdY+dhr2Dfzn4ZCL9xcHFkcizn+MkZAoTNnBe5xLjCuAq4ZnLt5nqJCbn5MaDycIQAAWlGHwB42mNgZGBgeMHgwMDMAAJMYJILxGAMBjEBIYEBjwAAAHjadZDLasJAFIa/eCuVUujlAQbpQhfKqMVFdlFUAmIkzcJtTEUDwUiIC1+hD9OlT9EH6MN00WMzUBftHIb5/nP+OXMBbnnHohgtmQVb1HkwXKLGs+Ey99iGK9zJjoKrXDEzXJP8izityrUon1fDFo+8GS5xw4fhMk98Gq7Q4GS4Knf7MlyjYdVH6f6YxZttrppRS/W0Higny+PokIT5Wk2TdBUmyt1FnYusm4dJHE28eTBzhn1tB8F4ufD8QOtuR2v962wXTkak7DmSEbNhS46iSSQvVfTQEgMhR+q5OCIOJITCa8lOhVNWohNRLjupd/7xurKefef8BI85gfygw5C+nGGLChizZCE1X/h8cle66Z/4q2f7suc3RCBKcwAAAHjaY2BmYPj/BYirGUQYsAAAWrYDhQAAALsAAAADAAIAACsrvQACAC4AJAAaABAACCu9AAAAPAAvACEAFAAIK70AAQA0ACgAHQASAAgrugADAAUABysAAAA=');
  font-style: normal;
  font-weight: normal;
}
@font-face {
  font-family: 'Arial Charset1_ 5lzH7uwCBA007D1';
  src: url('data:application/font-woff;base64,d09GRgABAAAAAFCAABUAAAACnwAAAAAAAAAAAAAAAAAAAAAAAAAAAAAAAABKU1RGAAAB0AAAAB4AAAAebSppBkxUU0gAAAHwAAAAXwAAEZuVqm3GT1MvMgAAAlAAAABgAAAAYBRJfapQQ0xUAAACsAAAADQAAAA2/Xs+Q1ZETVgAAALkAAAD4wAAEZRQkmr1Y21hcAAABsgAAABVAAAAxEZ3595jdnQgAAAHIAAABTAAAAZurb/fjmZwZ20AAAxQAAAGiAAAC7A4pRYrZ2FzcAAAEtgAAAAQAAAAEAAZACFnbHlmAAAS6AAAIgoAADVASJGcr2hkbXgAADT0AAAFhgABpqhtg2AeaGVhZAAAOnwAAAA2AAAANutLVsxoaGVhAAA6tAAAACEAAAAkEjMNNGhtdHgAADrYAAAAsgAALASAygava2VybgAAO4wAAAA0AAAANgCw/7Vsb2NhAAA7wAAAAIEAACMwg+qWKW1heHAAADxEAAAAIAAAACAXRwypbWV0YQAAPGQAAABDAAAAYAOgBWFuYW1lAAA8qAAADAoAAC5GwD5kn3Bvc3QAAEi0AAAAEwAAACD/KgCWcHJlcAAASMgAAAe1AAAML6Gy6OoAAQAAAAFhcmFiAAwABgAAAAAABQLwAxsEZwRoBGkAAHja7dCrEYNQGETh84tcNNG48BAUcIeCKACRWmiIFugHJJnJJBhQ51M7s6sWyrmICBI/NYf8hgoeH31LenUjDHuecg2pf2ZYF05LSDeIS6b692X4piRJkiR9swFMKAVyAAADA4gBkAAFAAgFmgUzAAABGwWaBTMAAAPRAGYCEggFAgsGBAICAgICBOAALv/AAHhbAAAACQAAAABUTUMgAEAAICAiBdP+UQEzBz4BskAAAf///wAABCYFuwAAACAAFXjaY2BkYPBl2q/EZMmixsDgcIt1F5Cv4FiUmZijAAP/gYDB/v8/xyCfIAMDoCoGAFvpDu942u3WVWwWVgCG4bdrSApFhg0fOmAwbLjr0GHDhg4dNtx92NDhOnTYcPchHV7B2lKj+v9FSou7nn07FwtL06S7WBaS/1w8+XLO/ZsDuOPu9tdJ4e7u9pGbG1lTJHh68cLD4IGHeUdKUpq3pCKV9MRTpia1TEMamdaajrTyY9LJ9PINGUgvM5JBZiKjzCxf8wmZZBYyy6zyFdnIop2dbNo5yC5zWnORQ35KTvOS3NY85JJ5yS3zkUfmly8oQF75GflkQfmcQuSXhSkgP6egLGItSiHzjC8oLItZi1NElqCoLEkxWUo+5UuKy9KUkGUoaZ5Q1lqOUrI8pWUFypjHVLRWoqysbK1COVmV8rIaFWR1KppH1KCSrEllWYsqsrZ8SB2qyq+oJutS3TygHjVkfWrKBtSSDa2NqC2/po5sTF1znybWptSTzagvm9PA3OMbawsaypY0MndpRWPZ2tqGJvJbmpoE2tJMtpN3aU9z7Q60kB1pKTtZv6OViaczrWUX2siu8g7daCu70072oL38ng4mjp7WXnSUvelkbtOHztp9rT/QRfajq+77000OsA6ku7nFIHrIwfSUQ6xD6WVuMozecjh95Ah5g5H0laPoJ0fTX46xjmWAHMdAOZ5BJpYJ1h8ZIicyVE5imHEymeFyinUqI4yDnxgppzFKTme0nMEYE8NMxspZjNPNbBnDz4yXc5gg5zJRzpPRzGeSXMBkuZApJopF1sVMlUuYJpcyXa/LZBTLmSF/YaaJZAWz5Epmy1XW1cyRa5gr1zJP/iojWMd8uZ4FcgML5UYWmXA2sdhc5zeWyM0slVusW1kmt7FcbmeF3GHdyUq5i1VyN6vlHhnGXtbIfayV+1lnQjnAehPCQeshNsjDbJRH2CSPWn9nszzGFhPMcbbKE9aTbJNebJd/sEOeYqc8zS4TxBl2y7PsMdc4Zz3PXnmBfSYQb/ZLHw5IXw5KPw7JixyWlzgiL1uvcFRe5Zj057gJIED6E8gJeY2TMggvc5VgawinZCinZRhn5HVrOGdlBOdkJOfNFaKs0Xiby8TgIx34Sqc1Fj95g4vyJpfkLa6YS9y2xnFV3sHfXCSeAJlgvUugvEeQ8eM+wfKB9SEh8hGh8jFh8on1KeHGl2dEyOdEyhfSh5dEyVdEy9fEyDfWtziNN++IlYYb0tX0/77pDz/wpscnu+lxSTQ9LlHTbyfR9FuJmn4zGU2P/bvpg//RdGcSTXfapjsTNd1hm+54r+kO23SHbbrjvabHJGp6tG16tG169AfY9ND/qemBrqa7mu76p7uansymx7qa7mr6v2r6hQ+/6X8CGHJX0wB42mNgYGBkYAZiBgYeBhaGHUBai0EByOICko4MvgwBDMEMiQzJDKkMaQyZDLkMeQz5DEUMxQwlDKUMFQyVCkr//wP1EK32/2Ni4INUsIuIBABXqTlWAAAAeNpVVHlQ1lUUPfe+934fIdJMuQBZCiqTkJk4Zo4ObqktgAsuZCJZMoCmiMqoiSjiniujJLhlLqAmmvNBSFru2ShLam4VuGSok0LNpLnwe12tP+o78+bN937v3XfveeceU4ZAU4YgU4BAHYoAwNbKuPF4dlPsDfkW+HjmWwBK/x1AIXZRCnbhGxymejm1G/vgxQk0x+tYhwyswgI4GCErizBYYGR9FQVaLzpgE5SMctk7HJkoQzMKsDcxC/PUGTk1D40Rgl4YiFQspSibjpGo0dnogihMwESabePsMptjt2Ar9qkTtgGNEIQPBOX2jrlgf0J7ObEaeaihnKeK0VNumS0712MS8lW8JptkH0gGwZgqOWhEo5wOcrhET0QtBVCG6iNRNts99qjsaoF4JCMfZdSZ+nOwGWmjbTmayR3TJGoe9qJEUIoDuER+pt5usfUIxEt4U+rxooIOKrchy+0hjBlhqR26ypdUfI1vUUWt6RCnGj8TYXqaj+xZNEFHDJVsC+Tkr3SPMwWz1HHdz/aGv/Cy8jHbOIYrFEQdaAAN43acyhvUJPjIjR0FY5AifK+R6NUUTiXsx5Vqs96pHzrPu5etv7xIKNZiPQ5RY6m0FU2mOXSOrnEfTuC1fFWt0tv1ac9oqXoUxmMpduIePUOv0SB6l5IpgxbQSsqjcqqiG9yLh/A4rlPJKk0d0L0FsXqyzjbzzcfODTfOPep+796zEXY+BokesiT71dggle1DJS4KanCVDDUif0ErCqahNEOQSUvpMyqk7eSVW6roKt2kP+hPesgQOPwcB3OIoDVP4qm8itdxpaCKf+P7qrkKUeGqs+qu3lGpktUCtUJQrK7oIF2prfAcYXLNRlNodprDpt7x88zxgc+pR5sbwhqqXbgL3Vx3r+u1V9BU3jBIWGiJ7pL9aMFYee9cUdxunCE/4S6IwiiSooSZBBpLaTRNmJxL+bT1Se5FtF9YOk91knNjbvEk55e5M/fmAYJRnMhpvIJz2Mvn+IHyqEbqadVUhan+Kl4lqilquspVe9Qp9bO6qu6qRwKrfXVLHaJDdbjurxN0ut6ga3WtGWlOmuuOrzPeme+UOr97XvVEegZ6BnniPcs9JZ6zPu+JOo+gGF/iPz+6rLJUX1WMZdxJB3IFV4ieEzBGRbMolQtpIc8kL7cx05xu3I1iUK9DhevjvJHvcjcVTW9TLMZyx3+iOU30Dpm66yO4rfdLbRUSeZrjR5lc5/hhL4G7yp3H1Cs6XJ3EJVVDHr0JP2pfak63uUANFBUc0JEmDsFqHYpUGs1EMfcFfB/6LBEdx9AO8YUhFEF/KQvFMaKiLuoasjGOL+C29PFCfEJjdBKWoRNloBbbpCvamQlOmNOUvuMUvZifJS9Yb5fqulIbUqYJ5lK8ynfq+CLSUal9Ua0+l+wruUhF63ozmJKlA2ZiPtJsFqabOH2akqBoGNrqy+JuGSpCB8s8S1xlpHhaiXR3mfhALxUtKwGinCjRxVBxiHzBGvEJLQpKkR4fLi5WAa8zhEuRZPxJXAfQJ93BGGG3Ic8mYYLNQXvxgwU2QyIW4jqWo5DmuTMwES9I51RTlOnHlaafbc+L+SLHcu7/31fYbksBuCUokj+R5iss1ucRix52if1B1P2iOGwe3sdb+EWqvCM3vKEOopMbw1/Yfmqi1FuDQbbAtiRfJNsPMQD7sdVjMNoTLm+8h05LvTOQyIPtFJXopggPy4WFnsJWuvjPIp2ms/V9LJGezxW/+VT6Zod0jvT+38SbxUl42o1WzXMTRxbvHgtbCAMCAgaPs+nZjrQJI4XsB4sjs2ZiaQRGlcQfMpkxUJmRLMew+XCyW6ll96ILFaohVTnmmD+hx+Qgc6Jy3/9hD3tMqnLJ2fm9HkmWUputSPPxPn6v3+vXr1+Pd/vh3//26Se7H3/04Qd/vX9v5/3tTutu8O6tjeY7b7/pXVv8y9WFyhvzVy7/6Y9/+P3rl14rl9yLr77yu2LhZflbR7z0mxfn7NkL52fOnX3hzOlT+ZMnjk8fyx3NTk0eyUxYnJV8WY+ELkY6U5Q3bpSJlzEE8Ygg0gKi+jhGi8jAxDjSA3L7Z0gvRXpDJM+Lq+xquSR8KfS/a1L0+OZqAPqLmgyF/t7Qbxn6S0MfB+04MBD++Z2a0DwSvq5/tqP8qIbhkmO5qqx2cuUSS3LHQB4DpWfkbsJnFrkhrBm/klgsexxB6VlZ8/UFWaMI9ETBj7f0ymrg12zHCcslzatt2dJMLumTroGwqnGjJ6t6yrgR92g27LFISs/Vk16etSJ3ektuxXcCPRGH5OOUC781PfPP/54/ZDH46Wrw+ajWnlD++XuCWKU+F/rr1WBU69AzDDEGbK1CPVJ1uH6CJDbWBbxZD8NA84dwKWgmNKt0fh3pkyS6L/RRuSR31P0ISzOrNFt74OzNznr7B/9hs75QzUA6+potw7g2l7zA1NqDpxc8cWFcUy4l+VNpYpMTJ/vE9PFRojPUGcrAiWqsDTPLKSK5jILQoi0QSSAxp3l6dOaZas8Dhl/IYaW3sCL39NFqpPIVkpO9PlLIS6F+ZKgA+f1345K4L5ks5H9kRFKdDEsN+gGtXVdfvEglMlXFmiLGRcNfLpc+61lS7uYFXkgfW0Fu47ByCel3HFrgxz2PtcDo7mqQ8oK17D3mXXJDbUWkeT7QnN0gTXegGZpHEpX8DeOMsbM6WxxeJ/Pnzvg7Fc3P/R91J9U31mVjdTMQvor6uW00x7hUPz/U9Sl9phpM2FafsuwJo0VR3hmCiQmmdaaAa9IU9VZvKouqNBIu6jof3UifYc5xfqVR7+AHsjKvQ7N+mLrijvMLY/xYeNNqAgFnilajualUbkyHUksdLvdfqHjWDBxR1WwDO7OAq3fwfJ7u0NYeUlYlAOovFfXZMaDdp0P8qDrLpToanVJ1KeoqUnHvoNuSIi/VvvWt9a3a9aNB4fQOnj22df1JiFzt8Eq5JEmj1FbCJgpw49kJN8SV6uNQv+OGUrdc6cigg7kkFTbtNKMqKIstJZI/Wk08/mh9M9jPMyYeNYM9i1vVaClMXoYu2BeMeUZqkZSExAhiWIMjNXtW1uDtfY+xrtFmjMDw7R5nRpYdyDhr96xUlk8dFY0jj1nQZFKNN0BnIMumsm6KfqWPzkKTJ80zhhOHGWX6S8A0Ay93xat4C96idc1CRki0B8kzYBc4e7rIr3E7wZhrRtzj3WTBs/fNSGt9ZBdIknWHMkROsJGB4C+d+MbhDDY2g6eLDOObJxBL9KNOiyBG95BpTFTn77rBtKUa66hAUubm7dyIWpCh5lK/J//h0Oz0LfnAgVBqgW4NUMKuz4VKCfwlstK+FaRPUvHSHEYKdbc1wNpzqIlDdhqmpq6ezlEPGXr718Dbp/BGhBq40+3/6Q3Ra36bnuYy4Sd/ZjL1j1M6daruqE3Uo6NfJMf9OMCemAvNCIjkKxMJN4dTG98E27SXBDU5tEl5M7Heds2bm7e6Kf0tIOjGoXsZi+WIrZBQkjYNFf4vgvgIiA4SM7jKLww43ufS7av0++PszpCt041vlMJraZvAXMyWdfR9W38QukNITHNW2NsV2uAVY3yd7gjHznXdbccIEefNcltCcBMCEbTSDNJBrejLqR3DjLLc96Q/cseGRE/gaFEYiKajuysiCkWEHsJXkWxb6CN4i218PsmY+sZKOp8VNH+8YrUOW0bLZusp9LPtuCOpuWqq9zT7FGMG0bH1QDNbKYkaQoiFOsAYvqgni8v0wrXryrhDX3bb9GHXST85EK7JDo1m+9IJAbEKJpdIHDZaix5tRd+NdyMXmTilTivxhsKGv4telSm2b0XoayIv6sIsdWyDQxKWiQsxUAo8WiAg7M1V1B+6yd2pwqHEXB+7KThrRjUfEXplAJkyF4hPXG3NzENJk+drm+ZcwEJR8o4UlpFeD1VlkzV2UbN/bKT2y2RqDxYsNYMkHBwAqPekwB+tjHbCO/p0Y+22jcSWfwLoZlDOAAEAAwAIAAoAEQAF//8AD3jajXoJfFzFnWbVu++r70NSS+puyWrbulqW2yjo+cTE8YGNGwurwRwGbGSwzBFIDNjDYa4Qh4TDIYkhsAmQzPiQbAubJJqsw+aAsbMJZMOEQH4RhAwj8BCtJ2BLmn/V6ye1dza7o+P1916/o17V9/2vKsRghBAPv4hFIlowyOARQRxi9rgBxHMjLFJEbgSjmCTwIwz7MtOKZLwHz0bRnHW6a7xrhTXWtXy8C3UDts7CprWl1q61M7DBiENnU+zwWZdHZ1CKG0aIQZexA8zn+aPwOBV9df+9uXUvITT514G6TJ4fmvyrW5edkVcFReQRhxHPC+qHsiSxLINEqUsx5R0yIw9NDrsh3czLv8cs18VgV7fzOKb1fzeag8bkSGus8VypizbKgt/xLthg2ykUyH9rC87lEq6GOVFBvMBI0CgU7e62jkcKLa09AbajPcS20+3uttdmvdX6Wgs7gCOnTk382dvCW0yOQ4/1wFuIyGAeJG8xvwrhyb8iDWnYRUWkTJ6dwnLFcb4Ccz4eLEqSpg0RIHBlIMKRH5Yv+RS6SqWnCar6w/K1Y/5BRvMP4umDgqKq3n3CZYC0MlCF8iMUpQx4H8iG3wz/iOgdOVLEhmkxa5mhyY8Hy+Cvg7ouEDDm9miasFbWyJan22arxbpWuk7eYN3P7rZ+xr8iDFunLFXie3CRWWVdp+63/qL9Rf+LIXMap3MGqyoyz3GabkiCKGqAJUETgZeEEqamMWtRStSC8BXDsuRYiBxjU5wWhKvkap6XqgVWGGK2ujKStD+7DGaYo1hFGKuuo6XQRpFdvYo7wb3Nsbs5zA1h7KqrtGHxbY3drWGN7FumeEJk7hJ3iIz4VfON3wC/x0r9MfiHv+ioNRqPWaOjwJSu+Gj3SJc1Cn+7+Nm53B3W8V2zo/TTI1mhsMs6ftw4fnwX730C5ZbtV9cs21990aX7mYX73VWXrhvkTFYSj06eIvSfCz89eFt/Kff/+EkckIQhttXV+iQJYU6CF8UMtKe9uxse25wD8tbjdlzP1rKBWjbbIIgs0/5LZt1b3xt/6pnf4n/bs6Qu2c4f/XQJfnliEXMpfvylz3/pIYTRkwgJJnDZYlcRJg9ITapOB58B8BJh1gGGWXgxCFWaPO2qpOclQ7cpCT4cJACU+6HbSJDmkK95U2NlhBlJVg0kyYyiChaQRrV0HbZDk58eJmepFgzve4PkGzLOg6ZJwdlBchZqhjd+jW5Qd/fwsHXy5LDtRAq5HNVvDiUOCKRRbo2YUlVhrUC3LN1ydMvTrQSMdesJIjqBMwTCT8aYZqxCt6JPaInQq4agLI+1lOLkTbrhNRZhQ0WShBmFvDi5GwX0JseYInKQxRRdHdEHIfog5N8WYfIuY81j0PTuru6uLu9lSt7b0B/kjbJ7F2JMKcgkJO5W7T7tp9CV2oXahSY7g8voM4117HruVv02Y5cuqQwvFfQ5xkpmGbtIdKXl+gJDeZLZwz4uPi49z35XFBzGNIwWngnyPCNput7CSwAlbbW5GrsgEUmSwVDoumFYZJw2ODscxjnKPI903HqQT0lDuPWQJiu+MSlbDFcuKilXu0vF6lF4bQOrcC4zBB8mRvOVydOeFQKLhABTE3ekiFLmVgtbQ0zxSIrfwO/gWX6IeX7APq8nmouB0sZKXdHxXK7L0xnsxSt2R0rEQndRa+7/xkGNRH+77qDyg4/WFjQls3U/QNrkGWDsG2Ct36DyWrZfg+8apyX4EtIn/3rAUMiXC3vp7q8P1xaMmbUFfQhgZ8Fo66Tw0Cw4OqvgjVMP6BT1l3CppweR8dJVkCJvSJrEmGVBkt9u0GM7OMFwZE4nrrXrbVyP7SdxGq9vCcc68OWYPzZR3Dexjj965uOvLF31FHv20yXcL850cO+cSYFL+hZC3DioUkdRPJvo0q3eaF8fZJZZy4LrrfVBTtWqYXBRJFoNxg5JznxrcmLKtziTH08NggN+RocRdQeKTlY6BkNC91yjKClEapJVFsoYmErgrBRPxTH8xaM6U3YDulFmgK5oxDbAtXoKp8B4pMryPe3L97QnXxC5ZyrKaoD9wbIgTrkKVUQpdl4vCSLK9AeHDVuIJ/pL9NDyUaKJbhJXgHWjgQUuoVLigKENse1H+gwDIwlHAR/so92e6y5bQej1tkg1EwoytbU24Dkd+WxDtr72W8yMR5f3Pdrz4cTPJu7HX3z5W6XPtd4z8QB/1HA2Ht5ybGJ8/Pssfviu3rtDOoJX6538E/cB/yvUws6nHt5GDX5PQq9mK3DGx4PFqFXuspgP4gDm19Dz9Mn3p0ZFq8BqBU5W4ISPB4tstDwCjA+wB9zG4lXsVdxN7M0cl2noYAvJheyF4ueqFtcsSi9pWMP2iL1VlzQ+EDDqie8mo5X2QcYHWR80+KCeDqR3sgcyPsj6AE4+7S4hqFHPppk025CZY+brF2UWN1+aKtavzfSpm/XrjWuCG6O3q1/Qv2DeYd2SvilzH/ug+oD+oPkl69703ZlH9cfNx0PVZWM+qzbrJLJxOTsDZxGaEXe4ttYs2ghy0GfdnnggwSQyYX1WdUMGZ/gwTxjrBR3Vs+Tq6jCLuke7R3PgDEvwX/4oYWJpm0e934Q7K5M2dJWvTVZVJyRR4FhGwJl0HRwT+OrErLhLSPtlYP9oGM3CJNakLs3CKbwKb8Bb8W4s4CG839VmVacCgQVryYOhKe+4OtkjTYE3+KwMchyrCAGn5Sj7ZDlclLNoBp4xNPkvg4bBrJ1B3odqZka8rVYr06fWl16tpBPpHS5CH+GsMzT5r/Qqx5ecMxUrORcTZcZar1pPI+LS8hFQEgQwsF1B5Fai0hobhe7KwZ81XsqNkM0Y6Sk7QqNkDLAHDGqpfzoAwZU71F0ljuAEnpUIz+JBhoN9s9RwNdUjDAXRY84ugCSbSVTdWc20t83xlJhuyGY78nPmtLeFwxExm62vE0LBSJiLhMOhoCDU16WzvUf0y396x40vrlnVe95E30Wbrr3z4689+8l9/FHz71/Y/0xhLv7tuh1fuO/MN//HxF/24N9YN3zpkgU3LVp8bX3kilznsxtv/MerN72603jokZ3rV7a3X9943qFbbzlx080kckefnXyfS3Lno0bUydZRuzpT1uWmmB5vmqE3NYE/DXUm5jVd2FTSS02b9U1NG1oe1O+b8fXwU/EX9FDj0OT71PMD+d93YwR9J/Zi4+HYscbjsRON/zP0VqO0KIyryVDahJqOMx0VdxCWrCSoJlITzc1syhe4wswLuaUzi1JP7hppU+5WbZf2M+0T/ZOc3Zk3MGc1p/ORttpg9PIZN85gZiSbjW7jy8ZeY9Lg9xr7jI8M1jjmpwdHioZGbLBB+EQ0bJBGBC1LWGtoxOAagmnCNqt70Z0RpQw7VDSMJBsZYl4ciM70LIpRjM5UlAVro48Fk0kRTb0LWtygtCVZdcYV1hUI+F3p56fTGgSpj+dg1CISqDPI1KYJXcvG519dlRxNc4SrsD8CHUrBGO1ZAL9zVdLsNG1wmoSE5PHpIWa9azS4KGtlU9mW7L4sXwB9UhWAUXrDA8dAdmVvl20l37t6dX2+pTBcYJ4u4EIEHnOE3Dwi+bFMJBOta5bKvdLs667Z051rF5vTPxJOCEyN0C0wQrCsRiFYvkAo32d2UTBI9wsaeTkhSl5O0MibCdQDCgYZA8EibyK0zp1ye8Tz9Xt6zOUsUBj5ojQ65n9JvWLu3XeJbRsBucLuCA33py/u96xdgVo6olkqVpJMoP7EEcTmcppmzBhiZxGnmWxQ2DaKWTUaiSSDQ2zzwT4YZhBsW3M7qNaGmxfsdrgjCDdD9EjV2kl/O/INRK9iw/kMlW84FAqGI/VZVhAN8LhhEDmcxHZd/dLmfS9fcNPSjuvfvBa3L77/rtur9kdvOPnA/S+usuRI3cvJyJXHb+xt27Lpum9nq+5eu+R7967YuSJo6PF0Rrlh1md6+qP9Dy1zr/js7NtOnbn3M3PxW41Jq3F589IN61d+5vPEO6+afJ8dBR3HmSuIil9GEUilyum04qfTsg9MH1g+sAFUJDdu3rjLxCah8yq0FbGIc5KqGE1yKjZCokSoJdKRFTUysqJFRlako/Dar1+hjsc6Xmoj/60tCfcCWcM1yYWBhZE1gTWRDYENkaeYp9iv689Zz8U1SY8pm5lN7Gb+Fm2rvkP/jnZIPqwc0rQwxPt/ZFij7nLzRvMukzUxyNLNtiDSqA3QrN3oafQOOoVkZJoqmm5jEpoOgfe0wzF9h+OaRTNtSFT/dQlE4/OxCq1+OHUaSqu5GowhZcaukfNCDLdMcuyWew3P8VSRgkOE1ZA2g5bwUsJqHCdPwRcmQ76YQr6YQmUx1RZD6RMirhG7Ick2yA1EhdxApFaSdLBXdfCuO1wUWxP541MxoqeTaeWUti1bU7/sIhLI48nhuT3w7baxHNnS8QCRAJWt0gj8UU8G/qunnG0lXAUj5IBiHQ5CyObBPk5VHSoFVfR9V3M7+QcR4AhRAbLzDvFZUy6LkJ3tOlD10T+8OfHv2/78wN//rmZf7K5L73/xuXs2P4LvjRw5gauw8n3M7Nz3TOL6vv/+qzd+/HfggZYAc9+GyN5GVUyAeqDtCsPpGT2vL9L5jmBH8hLmYmV1cE3yWuZqfqN8VXBDcrjm1/zrgbdi7wbeDX4U+SD2btU7NZM14ZqaXLwr3BVfFt9as7tGnM2k9dnheUyHvoxZrC8JXpi8RCnq1+rvCn8Kf4rHDAuHWEO1TJQA3thICYExjwIhpiPZ6HRNKtqO0TGfRoMQ5Nom2PzpU83/K93SRTNjWSdtbNmuvcHeYXM1LpFKjUvEYzvEB9jUoxBjaQtEWHaUfkcydZVwwjYIJ2w/t7b9HNo+5rfucNG+2fFZ5vgsczyWHS46adGPvkWLnuWeV/yReEJ8W5wUOcK+lSIrVlMJU0MtVnvSpoykzlKMU0bGqvOrvLJimYHlvGQ8V2m+u2hsZY3nukZIyjIKCT7828QoE+Jhki8mDrAh4JergN3FkLcpaoLyThVNWn7Mdbc7hW6SvtR2EJMLNtdjG1hiTKkGsRPQjp278fhdr9+y+dd3b3i8eWA89f1bbv1vz3/xtmfu+9bDZ57di9kHL5rPGJ8uYZxXf/6Pr7z56nES8yyDmKcabGUIGBemjIvUoGSIWcuW+JK8Vt3IXs/fKG9UpRDxxrSrAbirCapKkm2D81v+0+DpONfqzIu1Juc7y+Pzkxc5vbHVySucLfErkrcJt4VOM6ejFgpjU49EVoU3hLeG2XDS3G09bTGWxSWSioiOMi8SrdJQgAbXdKgtsDmPBcCORYBhp6ZYFamImiPTSWzEhZT8dzTm1WkFCtqnk6CHjJhObio3NOX361iP18DeQCabJ59HSBhQg2vCx/wA5XAx3D7lDyw/zrY8XrmBopUW3XRT3ueLT7OymXJzRVJ6mqJQklLIM2pJSp4wJRJQqLOCQsCX3HJCnxE4BnQ63V+R7I5CFJ4boaYL0uF+r2hNSEQyX+rUtyXcKkRd1A7wBnxLGQyjk0gAh2CFCcf0PgtZLRYTYC2FC5TNm5Kg5k0pmzencPllpeac3d5c6q8wcRZqb0N2UKwNE8rh2ix19+xlR2d++NKfJz7Cwd+9jg189n3l4L1XPTz+JnORNrf4wPYXcDHy7CCuwSzWcOPE7yc+sVL7jl6HH7tv4XXfId46ADTcAbl0BF/m1TKCMjZjzbGWmBvbGntK+4b+gi7F9UZ9f2w4xsXIINbEa/JVks5qZlLBISYXDHCsgJS9QRycDHiDdaQYcLmIP3AR3yBEvJGC+DOS4RDLPApejRChdW6efLq5ZE1+N8Ixl5igmKuDCUJBWsdopEWMOmKU0MxyHePjch0jWK5jkOCagvcGSXhKKhtHaHT8bDT2Mj6KatFprKBoLne60kaQUtZYl9VFDcVobrREKhtdXeNgKQo2DPDC2yFUtwVZFCSIMi3ZSSBbMBM4h3NNO3fiHJiQbYlDSAkHWAait8E+VlDMIbYNBhR7A9re5lWc6jvaO/KdJLsCR0X8VKg9VG8f3Ls3EL/71s/1Jua2rV504gT79Yf7r88vucT5prJkw5UPn72G2In7Yai6wDOxSGQUWgtm/NIf64PpmQUA82PliYezFanANOYrMOfjwSKjlpXE+kDwgQhg6qbjFXHKeMUUynjFFMq4767Ag3qjz/pA8IEIoKKlvgNDFZivwNxUAtNZlOcQha+Ud8tPy/vlYflt+ZQsIrlG3irvkPeWD70jT8pKjQyhk8gxrCywxyaHy3doKrJ3YiTwAqcIYoZH3F7uaW4/N8y9wwnD3CmOQVyKOwl7HEe8HCEhR0pnEUJBjmZInEKawFH6cT79AExQwwfgrKsQ/nErpAtWRSvDo/5tdA6MeKNc5fRXaVv/355kOMIpvIBcTJxS/DVaxQyQuTBwQ/cPDg5yH5w4cSbEZc+8CarehZCQBb9Sz95IK2SPokCFybbOqUFOY7sCV1X0e7ICJypwvAJXVcyrJStwogLHK7BWURPVK7BRgc0KTNrvY6sCOxXYrsCBioCoMjhyKrBdgXVIcsuzDB6Qhyb/l7tc1fMZboQbkf8QeTfFv86fTjERKVUvRxMpmWXrq5NCKAnjL2KhPh6zlJMZvDvzdIbJRCJxI7PbxjZH46oojalohk3jqiDhj00qFRHCIZuh0ZVGoyuaW9t+WXY6xhrCpYGo7xSjvm2Nelpy9WI0szuBE/RJiaknJeiTEmQayCZPSnDkSQka28PRCZLxA9LIMxN+Pp+ARx1GTHu9/5B634DXlw14sFifwScRJmkPU4O60UowTeR2VdRC0+kkZPlVZtiGyzb6rG+jx9wgNdJUIYim4CiWzgzh2wZqiVpyK8ZylXrxPLNVcZCm5hWGfHzF4o2L3uuHFAPMN2hruTVqjdoRknxTTw2G3NCCgWxQsxPY0UMJjMCG53b6HvxvCs9VLCWuIAULKgSKLYchMpRZoRrgwT7BS8/bwM53lycW2kO0gBYhm5Bdb+e9pIQiAIB2PdP2nc23PlFz58+/9eJAfe/5W782uO7qz+2cx2UfW3H5leuO7js83sB8s+/yeY89N/4Ec/C221Z9/Svjv0Wertn3QNdh/B711gGeFQLM89aQ9Uf2T4FT7OmAwJE6fh3w9nYLP2mdjL4TnYxyKSloBMNOkgeihnVFNzTjnJTBqFC+4acPbrJopKMuIXCUpgpqI50sDJIxVgnFbDptSI2hWkfPoJVSMtYqrW/B/icexVSFDLdKKtM0pVTd9jn5SRXDn7oiSpx/PD8nvz96KspsjT4d3R8djnJRlmkPhX3uhX02hv14L5zBdF7Dtr15DX/GsmylEW0YolYacf5kB8lvADGUdxzlHa0lQ3NOQQ+jFARs7yAOrYhYpyvLqt4kCEQKpBJUOtdOEypCCEHmD7tH7QIu0y0s2LIiKaLCClYWMqoENhWnTLsm4F0/AmonXFlXwkAulncopXiPUhV0KtdzKri069u3vLXhmVWWMth0/dKbvstln9i3eOvytjvGb2Luu2HL/EdfHX8ZooZFkF00AFt0FMOThC+HQ1HywgFSKyXAJBZoI0Ex+oUjKjHtAmGpVBR6pGuFTZKUt+Y588Id0cXWMmdZeHG0l++VV1slpxReHd3Cb5GvtrY4W8JXRz+PQ7LA6+vZi/mLlfVaH7uR36j0aUokyYk2WMjg/EqnE6zIUIM+DV2rGEwnaDaaoHQTwad62ahI89ByaQf4TcuRFNBAngAyqBSU54whgUln8i0iRqIlpiBJmCo/kuLF22ApyTkqST0AGz7JDJ9bRrkwMh80gDSDRJ8OtWq0yoSSlFQ0pygbL2q8UZjSyoVHE6vIIL9wgvz7lld7HC6i1jhJP2hUUDqHSZB8lE7nSqVz+UUrJxAjkJR1Ye86V17Dr5Gv5K+UOVzqQd4yBNX2MleVi9CUgiunFCRUsDqBR8gr46NARd666LkHfvLPOPzFDx56e2L0pYO77js4cO+ug0wANzxy68Qfxl/74O9wNdZf/cWrv/zJL34OCrkXAtJXgFU2FqkNOq85gC0O13N5biG3hruGu5kTZFuSJVkP2LKOWAmrSeIhkSI37pawVJcK4ABTZ/t6tv3Ot/1Osqmwh13r/xSlH4rR5Sd2hcgFOh7n+Jcw1bk32U/LbGiFc8Hxc+MwT9UjVmls2wjEY0S8ZJUIjcmQ9bNdBp27Lm3DpcQR4gDA7qtD7JwKu19p872wXgR93vvt8zd1r7/s/AULzrssWM1ln+lfOu+7DRd0b9g2/mtix7sn32cPQB+2cNU0mp9Klab8egzA/E6qkMYKtTRU4GwFzlTgdAWur8B1Fbi2AqemDP72IlcXrJsnf1ZelC7WbazbLj8i35P+TuB7M3/M6nIkHo20LJv5RoRPMGsZxmrDSrRX6pV7lV61V+vVN0ub5c3KZnWztlkfzA42mGRCKT1jTvpSpUe9Ont14831N6d3pL+qfEN7tPGJmY+1PKe8oD3b8FzjQPYn2XCjH3jV+aDeB2kf0HPIgNb5oN4HaR9UDU3+3nWqC5dKDRlN4eKpbIhTZ1fFScG2LjaTlrxi3bGVsctj+2InYoIZq4ndGHs7xtXEvhxjYj8AGoWA4bQa4gbJ6RZZkWHhk5hB2MIMqY4MBMN5WiWxDDuP8ezeqr4qpioZEjlvsoQmC+/5CcF7boBwkUvOVmviOJ6OuYFovo1c3kYT3ai3JeYlFiZ0jqXIlbEUuSpGJyZitGRBvp0v00GLMeuR6JvUgaKYboL7HUoWTjbhJvJocpsmYufJvSkgt2kiaQq5U9Mxf9AHik1x2pbahqb8hrbhNqa7bUcb00ZKP2kU9SI5Kp+UNwzMWgpICwk4QhqZKlvLcDGVNqmZNumLmClyvkncbpA0xKTLe0xayDO95W6uXTTr3kaYxJAMirWWazKl/uVjFdYvZ8HnthX+NEwu108qMxXh3ygpLcNn92g/nYOBmJHOnZIPbxamPAkDftltmFVdzwdnZm3LsQIWK9TpqQSSG8UE5mfBpjoIu7VGfQLV1euaNENJ4MYGWRFyXALVWFXEg+fIQhdvQwPHptzOnTtRRcRKcrnS9AHsBZII4yo1m62azYF9PtI3W43F46EqaqtD0xM9Npnk8Qrcgc6wZ6kbsg2zmY78nM7/NDsLv2RJBZ0O6j5oPvDF7bd1ZL76yp6V8+c2fWXNHT+41N6v3bRp++ZwuDlxz4+eKG565Y4Tv8WfSV6/beOiz9RHM20X7lxxwe2NNbmlX7w2urp3dWd9siqgpNvnb++9dO8l3wdrlZ78mGni96AIvoFmk6lzsje1AksVWKzAQgVWQD712TxdLZoGsCMG+bmmK5hFYUvOmYoQTrKqadWhOqxP15J9w+iUlzrVFZ2MhidFabG8eIO4Vdwh7hY5BK7+aXG/OCyeFAWR1CCJtxAJX2kcQVZR0BkjL6sqA1ol9OJHL4hwVRpOCOVYwguWxKPMZhTFcw5cU+lDYKjHRqxRLzq0Rsa6aJV5vItMsNvt7dbPSFo/tU6QDQ+xbYOk0IwAuHIfVnTdNhR5iJ11sE8RCAXa29qay047E/EKzqR0ZHfapFwUJHxgrPjnuq7sm3nPPQOHDgVyjdXP7LXO3/ht5qqHsdg38aWHx7+6fGac+Jm7wc+8w2Wh2Ue8Fb1xUoQNRfJMKhDOm+RVY04wnwvgtBQIazgQVsFN29D/qD18ToYQrgjfwhUZQjgTjZBQPk7zhAjNECIO6ePI1IRyhProyFRuEKG5QYT4cJobRGj6GSG5gU66fDKChyM4siJOKBImaUH8VJzZGn86vj8+GefIPJ1HCs0nheZFDgNFLSNPBQ4yRnJKPim/I3OyHzjIU4GDTBtFVtnRXP+0Fy/INC+QGVoBWBE7p24DtoeGZ/8pAfCCCDLw3V1e8EDNTJyzDN3UGUGUBImXIAngtATSJTuBSArQ1LQTlahdGITQgrVpasmqYYHSoJukANNzDg1AgnYb1B6mizUAs93bX7/s2ZWWOqjaN1x00SPnDX5jcOmWlR03MY+OD3yp9YKL1nz5fqZAq0EmZI3/BiywmJw3I6tPzx6R6voPz10KM1hk4WDlFGzIxKrAMbLACDokwiZ1WGYzWQTW3W0Tq5o4YjrYrIsVBOJ+V8UKl5qPc49Le4yvm8P8sDAs/sKUTTdciLMBOaTHrQ48T92JH1GlZucSrkfsUdcZT+AnlSfVI8yQ9lP158ar1pvs6/Iv9X+23lUcp7wKSdWQY5tRHdgjkNTFIMgUEKMjRWEEun6ThG45r6qWcK8RBFaUZBkLgsxzLJgVE8ZEx6apW6BBGGeV1SxFMBlTsV5Br8iMlUFyECGZZfRXdKxnNDaoaawiyyzLCOAHNQ0pKx3sXKjfqdUp5hWCfKerDOHEEVdYJeygS50XukaKvZOpWwldf6G9nYacpbHReGy8NB6PjlrvWmOj75XKS+C9LVkuWSqvlyzdYR1HpPmmuUs6vsuwjntb+BANq6tL6uoBmwIpwKARrSqopL/VqoJWFymw8E/2D9YWLKICJVTAdbUF2U0WfKr20KSTrBjq8WobGu0+GFQyuJR3ZM0yWWDQjnF7hKyR7ARUzzZgE98zsecPz85OzswM/GbiK/iht96cN/FnphFPfHJBy4L2MxPa+D/hz/ZMlIjlqZ24iP0QOBdnfkIjXBg1T7NBbWoO2k/sfWBCOv7DcpVuzF+3Z/jf6j7Qps6fStZ8oPuAGIQfnlvg9MxFJa2rlKDJqmwyZjqCKgRcx0yprpYq0zvWnIu/FY++Fo9Z5IOmBzSCSAyYSWySfr8pWWgMFs19CuvqLnAo1diSt8hG1GQnrEedBrVBa9DnaHP0DmOPrTY6jYGl4R6nJ9AT2uRsCmwK3S7cqt9ufyH4hdC9+oP2w87DgQeCTyrPqy9bx+yjwX9R/hT83/q49UlwMlntBKKGsWBtWQrhgJpMcOYi8x6TNWNTL+ElMd7iOiKATtPULNtxFMTGgoFAxlGCsGNqpq1lVAXCWyVAFkKpArkBSlpJpjn5oySTHGK6D5nQI25wiLnYVbsd12Eud37kMM4QXnDYxHVocUIhX9E+c1Nai7ZSY1dpkxoDA7BgoNmEHmK6BxOp7eAuoQvHyWJ9YD9ZNBy1xkZi1kipfzQetUYpAuaNTktBIiv3edCCUdbCLkr848v2G2uW7Y9OLxQ+5q3WnHwfz53b05PzdPESCk7+/nBnQanrLBhgJg6FCnZdqFCmP1l7U/L5X7loLnEgxg6x7a7SFzNNRaG9SfTQ7uXPDd4KGvjF7QEii0A7hlwPrPNdwfNmdi2N2Flendjy47dydTW5Pw5O9M1Pt2wv5ieufcFqTCeuN6u4xvE9t+zcfitz/Zmf7lvQs4aoZAs+yVzH/gII2uL5ZxavcQ1ZeDWFWiAavkW75LvUeoyiZsj9EwdZV0bR5vhrpEF5WmAMEvew5bHrNj322KbrHmP+adPXvrYJMGQvR3EGP49/hVgU/QFimI8QZj6AxObUAR43W8RbQW/VdtTi5ycc/CHO/APyruET//9r+MSne/krpq+BAO5vXPPu9HPQxFG8ZPoa6b9wjYT+/ahUcY31X7jGQh8dteg1/wG/sRXxAAB42u3dy27bRhSA4VOL4lW8SdZdsmXHchq1VhMZdVwXaYMYQYEYXSVLL73MMs+QR8iq6zxDHiGP1SGZBekQIacl2C7+D8JgBkMIxOFqDshzRGQiEv/ljWzpdMSQb7KLc1PEKuybYpqm+o+9ZN9U24bZUWMyq8sQoAV79S+1iFZjvvNGBAEAAAAAyvUmTo3cTP6Q6qTpGfvevmlZHRH1E89SVxtWR43dbv0bITeDVmjkZmyi1VzYexOCAAAAAADl/JkrhiEVSRQnN/fSpVPYt8S6n5sx1GhpvHjQ5VmgDZ36l5Kbac6ePyMIAAAAAFAuPPD0czNu+iscYm3bNrJzr2+rI23XNmxyM/gf0sjNuESrMXvhAUEAAAAAgHLRqpfkZioKw3i5uZ8uvcK+I7bjGNmHSb7t/JPcjMmzQBvIzfwn9qIVQQAAAACAcvGxn5SF+de5Gcdxul9yM44jYtqGGi2n/o2Qm0ErNAobeUSrMXvxMUEAAAAAgHKD0yDJzVS84OLn5mG69Av7rrieZ2bn3shVR1rT7boijkZuhp44aIVGbqZHtBqzNzglCAAAAABQbriJklbXGrmZWCRIf4VDrOf1zKxoTOSpI63lmUldGo0XD8jNoBUauRmfaDWmM9wQBAAAAAAoN3ncT8rCVLzgEubmA5Eo/RUOsb3At7LczH6gjrR2zwpEPI0XD+iJg1ZoFJ0OiVZjOpPHBAEAAAAAys0v9sW2q6qe9nPzcfrqTP/eITYIQysrGjMK1ZHWCWw19oL6N+LwLNAGjcJGMdFqTGd+QRAAAAAAoNzyalQjNzPIzcfpclDYjySMIjv7MGkaRSJuaKvR1/gohJ44aIVGbmZAtBpjLK8IAgAAAACUWz2fJCV7KwrDDHPzebocFvZjieLYzXIz834s4kVOXyTQ+CiEnjhohUZho32i1Rhj9ZwgAAAAAEC5oxfTJDdTURhmlJvP0+WosB9L3C/mZuIkNxNq5GboiYNWaORmhkSrMcbRC4IAAAAAAOXWrxbiulUdaaa5+WG6nBb292Uw3P+SmzkcqiNtr++qMdYo2EFPHLRCo+j0hGg1prt+RRAAAAAAoNzmzUp6vaqONIvc/EG6XBT2xzIcj/2saMzJeCwS7PfUONJ48YCeOGiFRtHpOdFqTHfzhiAAAAAAQLnt7YOkZG/07asOc/N1ujws7M9kPJsFWW7mdDYTCce+GpMsTV0RzwJt0Cg6vSRajTG3twQBAAAAAMrt7k4lCO61xP7KUW7+KF0eFfYXMl0sgqxozPeLhUg8DdQ4mda/kT7PAm3QyM2siFZjzN0dQQAAAACAchdvHyUleyu6BZ/k5mfp8qSwfyDzg4MwKxpztjwQ6c/DpchM46MQ+hWjFRoNwY6JVmOsi7cEAQAAAADKXb37UaKoqiPNw9z8p3T5sLC/kuVqFWW5mSerlchgGalxoZGboV8xWqHREGxNtBpjXb0jCAAAAABQ7vr9TgaDqo40Z7n503R5du8Qe7xeD7KCvr+s1ZF2dDxQ4+qo/o2MeRZoQ1D/0h+IVmPs6/cEAQAAAADK3Xy4lOGwqiPNLjd/li53hf2NnG42SdNsNf99sxGZng7VeKLx4sGMZ4E2aBSdfky0GuPcfCAIAAAAAFDu9cffknZKFR1pnubmL9Pl08L+Vjbb7SQr6PvHdiuy2IzVuHlY/0boiYNWxPUv/ZloNcZ9/ZEgAAAAAEC5208vZTaTio+PnuXmN+nyWWH/XLbn5/OsaMyf5+cih9uZGs/O6t/IimeBNmgUnf6VaDWmd/uJIAAAAABAubvPN7JY3Gu79JXr3Px1urwu7F/K7vJyKTJS8zeXlyJHu4UanzypfyMPeBZow7D+pc+JVmP8u88EAQAAAADK/Q1xYkk0AAAAAQAAAAcAAPcdsG1fDzz1CBsIAAAAAACi4ycqAAAAANaE5Oz6r/1nEAAIUQAAAAkAAQAAAAAAAHjaY2BkYGC3++fH4CzA8Gv9ryoBBgagCDJgyQYAgF8FgwAAAHja7dQxCsIwFMbxL8UWNwVHJ8FLOLmIgy5OTuINnDyCiB7Bybn0CL2Ak7OnkfhaqYqTutTA/wcffaR5SciQRE6FaHBPWV+0VE3iub9+Mz/JdHj26vhSL37Zv7HWpPxKM6vHlqndS6f6707av+2/szlFRtVYlGlr/UPr69v45rG21LL0FIjorJUAAADwV1zq81DOGnfDOSsA1Pq2y+dNS1u8mwAAAAAAAAAAAPjcDVFcG+YAAHjaY2AAAyMGRgY2BgkGJgYeBmYGlf/9DCoMzGAy5v9tBmMgG0Sq/M9g8GTw/H8bANHxDF542u3CMQqCUACA4SeJvKIkhUwfUUEnaJF2t8ZGwRs4ewQXT+DmLbqDZ3HwBspTcCoIQoj4+T4hRDgpv2F0ry1qzSw0K3tPxjJePlft+roxNfsw2krn5N4HzS7yzvuL5idBOwd1BIC/cZvFA/hBqcpVBQAAAAAAAAAAAHymB0HmFJsAAAAAAQAAEZcAOAACAAAAAAACABAAQACGAAAFFwwvAAAAAHjaY2BgYGSAAA0gZkrJyUuHssWKIWw7IFZyLMrN01FwrizK0VFwL0rN1lHwSSzJcyxKTNJRwJTzSE0qgqgAACZhFfoAeNrtWs2P28YVn/2w10m9htHYRdo66aAo4t2a2V0nBydrtAAtcS0lWkmgtN7spQEljla0uSRBUha2h/4BOfXQU9pLjgF6aI8t0Bbon5DcesutvQc99dDfezOkqP1CaiBtA2wUkW9m3ryP3/sYkWshxPbin4UQS/iKxe/RlekF8TKPiF4UNxZ/Y+glUV/8haGXKzxXxKuLfzX0VfD/zdArwi95romtxX8a+iXx0ZWrhl69sXzll9DI/y2svvIrQy+IK7c+MfSiWLn1haGXxA9vfWbo5QrPFXH91peGvipWbgtDr4j7Jc818eorvzb0S8K5vWLo1ZXF2y1IXlhegq7rd9pMXwF9887PmL7K8xHTKzz/c6avMf0R0y/B0NcX/25ojaGmNYaa1hhqernCozHUtMZQ0yticOdjQ2sMNa0x1PTqjVt3/sX0yxX7v0W23bvJ9PXK/A2i70mmb5Jt97aYfgX0t+/9lOlbFf7b7KOmv1OZ/y7v7TL9fdalZb5W4flBhf4R82s8f8x0yPSbTDOe1yr2X6voul6Zv1748qmQ4i2xJe6LB6D6YiwU7rsiFhG+uTgWCc/UMEpB09XDfMAcG1ixRYiPFC7mDrE/FxmPFO4K3M9x9ZlzFZ8GRgPMKjHFTIelR9Bb6GlB+jFkTyBHQm4MmYEYgh6CTrCWlnpkaf2WeBvUG+XogbDYBg8SEvBK6PWgh2QMxTPD+x5GY8zS6gQ2ZqVPhEPAfoTn2jNiLKR4hPEAKzTrMRLzPmo5sfFUspYJVofsL41GkD3F3pRnJuDyGTmJ+SIeTdhE6AS8L2JsH/J+xRxKHEEnIe3zVRqLCl7J8xlmCL+kjODMD1rPYUWAnRlQsJlTe1R44bFNlAE+aySbn7F3oxfKnpOc23NaKYcOgUfIeqRYA3/AHsQlbuviCWOVlf48gFzKgZmkXVj2383zl/l7mevflFw/nQezKNU5E6bgjYAHxXGET2B8epOxj2FPwBravDLGDKGZcWy6nEkprwRcQz1cZ74TZvfFu+IdRPR0hpPfE9iSsJfa3xHbm3P8DhhjydV4zJhqDPIyrgU3zcWcXYQ+2aTYPp/5EhN/i+s8Yj0JW633Do0UZcYey07YgyNw5bxGuwZsRxHPk7HJzQ6dKempmVHpg1WOZ7lxGp2Exz72DDG2TJ5QPWq9VqnnpAc6YlPGaciVcxZmU+NpwDUVcvUUlX4Se9oTMrUG/vW5XD1burbhRbGtVkKRnynnfpFvRe6f5UGh/bRdDys5QJ5oX3LWV/TGlKvnmPMnBkoRdwzvXE917nlzWaUrPzZX7ZWmqQclphORtc/LitNyiJP63UU5qrt2ZCIzk15USGBQTrk3BlzDuYkt/VYpTokRV3PIXhYoz2e1xZHxmPZNHpzuaCcrYY07O/m5LTbxUdyRSccz7luKo+phjhA6BEextmlkfniiS66b6p11i6xErLDmPzmHvmLfl3dOyGgVMuRrZTY/xZyOU5E1is/M0JwXs+y+6CwrsvL884wi1y0rJ6v8MtDx1lmgjK5DzuXIxN1in1NzzujeQ53BY/x1nIs81nmVmA6uNdA5oM+VqMwUr3Ken+xnX0MsSoQ89j02Z07RP3yemQAbXSPe3OlIFa1zZq2w8fzY8jk2d6Ij2usVjHw+ZcK5PnPaxwvkcfcNeF/BfXZ3s050twL7k7sJNd1Pq34XdqVzv+y0D7OTqIihxf0+Zi2jcqwqGUJ9S0cog7TZCautHrAtypxUkzKW1V6iY7hpIp5xlYSlDUVdz+fSV0e1esJrL6snzXxOz5CYMo5HLxjH4jSgX4ORQUZVLPD5SjpnuDwFx7ByduQX9GPd+X32oDjxtue6uAeJMXecs39f699/xSkzw2dcnhNn9ZT5XRn3Ch2rgfH77DPXOyeiael9xlkasXRdRfrkrZ7oL5oBxfnWEA6vdsQORvs4LV2eaWKOfre6WHmCUR2zdczcBUfPrN/lSO3zOdQA3x6fcVqGi2sb4wPucTt8Drd59D7425BFex3xAetwIK3HnC7L3sVsC3fH8NGOGmb2MCb6MXdBra+NXfppoWnORG1pH/Oy9HDeqiZrLCzbxciF/IZZtSG7yfLIftK/w3S7tHPHWGozRiSZZNZgUYtHNLuHexd8PdZvs8/a2jb7sIN17YvDFpDmDeOr5iN8npgVihHZ18Jn5pXNGDTYmhl+Ndy7sJzkP8Zqn0+IDnbW2dMeo+cYzMjbFo9mXulI1dgbQtXipyAblM32znR1jC1uRdo8dvu8PuPS/tnmWmPkOjzS0ajxqM+xolXLxNJlP05q3edMdJjLZo97ZYbscPZq64vs1Do6FUu0Popt1ZYiq+UFNaKlFOt7JtKncSHUbcaE7OqVms+TvPGpfGvr/gPZHyu5G0dxfpwoWYvTJE69PIijDWmHoXSDw3GeSVdlKn2u/A25utpQg1RNZSdRUZ/2tLzjeJLLMD4MhnIYJ8cp7ZEkfutt+QbdHljS9cJkLBteNIyHzzD7XjyOZGPiZ6SpPw4yGVbljOJUPgoGYTD0Qmk0gieGUpnFk3SocBvlUy9VchL5KpU5+dHsy1YwVFGmHspMKamOBsr3lS9DPSt9lQ3TICEHWYevci8Isw07DaAIGjyZp56vjrz0mYxH56NTTG7rna46nIReKtd2g2Eak2nrT1SakZoHG1tbzLTbLyUxcPXUmwbRoeyMRrBOvindeBBEsh0Mx3HoZZbsenkaDANP9jz2MZP3333nrVKDzCZJEgbwbhRH+YY8iCfyyDuWE/iZE6I0LfNYDlPl5cqSfpAlQNmSXuTLJA2wOgSLwt3LZKLSoyDPIW5wzGgWmOVYAPRpQYxIg0V3xrw0J0ljfzLMLUm5gr0W7SkUwLHpGJ5VLJtCaRANw4lPiVVYH0fhsVwL1nXsKuyQcJG1OtSEZ6oywo3CNFNA20tZDxmBtQBacnVEMU0DaPXjaRTGnj+PnqehQorBnRiqcJ3kCVLVV+Qm8YxVmMwjivKJjg07BQQCgc84GASweWN1lRJrFIdhzClgoLbkwMtgaxyV6VwEYW2c58n25qaKNqbBsyBRfuBtxOnhJo02wfmhSfx1hJfTIiPDSMzZlXpWhX1mOFrE8TnB/DSGTwSNeq5CVB/DPV/LBOVcNa+udik4GWc//AYECrsOUw/I+JYcpahMZM9w7KWH8JkwBlaIKLbLeICKjAgUj7tJkWdf3QsyyMuyGJVD+eHHw8kRIuLpog9CILNGEue8lT3TTj5fZ4t8Rf1Ax+FMPjkN8jFNV9LNMulG1hfLYYA81bpJVqobKjRwEZGHljyK/WBEd8WAJBM4lI25YCF6MKHizWjSZAk83ITjmUKHhgSKtUHpTFN1wUOlLhqDNBsxHcdHF/hIZTBJIxijWIAfo+2yLU/VMC8SbJbHSH4/4MLb1inuDeLnqnIqoP9RybA9VGTJLFPMUjb24NVAzVWuV3E0JfVZjmSixovi1YV+EQBUbw1H9jo7/X3bdWSzJ7tu50mz7tTlXbuH8V1L7jf7jc5eX4LDtdv9A9nZkXb7QL7fbNct6XzQdZ1eT3Zc2dzttpoO5prtWmuv3mw/lo+wr93B4dNEJUJovyNJoRHVdHokbNdxaw0M7UfNVrN/YMmdZr9NMncg1JZd2+03a3st25XdPbfb6TlQX4fYdrO940KLs+u0+xvQijnpPMFA9hp2q8Wq7D1Y77J9tU73wG0+bvRlo9OqO5h85MAy+1HL0argVK1lN3ctWbd37ccO7+pAistsxrr9hsNT0Gfj/1q/2WmTG7VOu+9iaMFLt19u3W/2HEvabrNHgOy4HYgnOLGjw0Kwr+1oKQS1nIsIWGi813NmttQduwVZPdpcZd7A75qYn5HoeSXiZ5GBOF5YxRPHU4z/wU9LxXrPPN/4/EziL3289PulPy39Bd8/LP1x6bdzfwn6uv76dPmu/fJd++W79v/9u3b999LL9+3fzPftOnqX79wv37lfvnO/fOd+sptfvneff+9eoHP57v3y3fvlu/f/s3fvlSdYj8+IYvwFP9GquSdcNfcMy0+xy68v319+f/nx8k9wfRfcHjof/U7X/Wq88LuFT5YE9096vk35X4FBxr8Bk94POgAAeNpjYGYAg//qDNMYsAAAKDQBwAB42o2WbWwUxxnHZ2Yvd2s75s5XsE28vln7fEvwYo4ckANM7L3jrk5yqmzAoXeui82LJUIigXQGpEqFRSpSURocpRJtqVSjfKiiRBHrvcg920imcps2blpQS6lE3py0H5oPqUM+NOXT9T+zZygqlbrr3/M88zz/nZmdnV3f1OC5VJ2yQZysnbQSrphKJ9kJ3+n6W3lZebxkNPMbV5X1ZAkwZb1rtvIZZZ3S6nZzq6xES+E1iWCqS9EJJXFpddhj4AqYBz4yokSQD8GeATa4AubBDeAnBFZUdXAMTIIlUVFaFc3VeSi1TlmLa9cSRoJKE1kGFaBgnk0YtYn0gxEwASaBX+pE5hg4A+bBF7JiKU3uq5sx9yb3JelKR19MyOYBrzn8bdksfbPg+W/s9nzmGU+2w5M9scVLb0x7ft0Gz4djCVv42vrEtVSj0oibbMTEj8NS9isSpJRwcllZQxzAFH81YynhUoeRmJxXfIQqTKHkMOGVawp16xsSqVpWYcskTDj7B/vcq7DPS6saEpOpZ9mn5AqYBwr7FOcn7BNyhi2JNYftBZNgHlwHy8DPlnB+jPMj9hEJsg9JHPSCETAJ5sEyCLAPYUPsA/RGpBVxL2DsA9gQex+39T5skN1GdJvdxtT+5Ca3J2ZkYMarAY9Vg6aWahBuTJTZH92767GjDDxp7Kg5pZ30kM1Kuxt7Atuv2d35PC+zv5Z0k19ObWI3iQMYZnITI98kOhgAo+A48CO6hegWscEr4DJwAHYZbAjobBG8B26RTcACA0BlN1wMU2bXXSPNU43sD+w3pAkr/nv2W+nfY+9I/zv2a+nfhY/AL7J33AgnqTrUCa4JwYfg46g/wn5Z6gjzSqqBzWPtOGwc9IJ+MAImgJ/Ns3b3MA+jkzmyqBIoXfKZ9D8nr6nEOsotYxc2oC6MseMpRDCT+qTBLOPiT9AUxrjwKiJhjO/9AJEwxnfOIhLGePEkImGMw0cRCWMMjSASxugfRARTZj/7Rcc6nux/geqpIDuFVTqFVTqFVTpFfOyUOMldn5jbT93OTqzYJctc38ntWWpfpfYear9G7TFqn6b2WWrvpPZ+apvU1qgdobZF7Tm6DUthU+vtB5rbrWZqL1L7LWoXqW1QO0btDmrrNGmVWZv7zGbpstKVUuKlg3+qB1+fIGvDirZhz7fhmzAPex1UZMuCSG/3xGsjwreXOnu99sYdiWN4fRZw4QIewwL5GPjwgBawjRbQyQI6CML2ghFwDSyDCvBD3Y6JT0gbhI2DXjACzoBl4JfTWQaMHKtO8YqcmJh0vDrxfuBjCzjbcbaxNqs1pIXM0NPKhEaDEdofqURYkjQ2EkLCDWpDmdZPf1X/r6/qSU2qhl1gE+LTzV6p+gn3Lj7d9MeuMcdTa+iPSMSHnUe3E4PG4LeRomxvJZoq/BaisTfhE662D5cFXWMDn6WrxFXT/K72N/6ZVmYI/67N8b/oZR91+Z+ReXOa39TO83fjZRWZq0aZws3qUjqjbeNvLUrpWRQuufy0cNP8u1off0GThTGvsL+IlhXke4wh/jT6y2gHuVVEn9O8V9vPd3qqreKaab4JUzC9sBOTXa/JQaMRZN7mW597LlmmR6wNgYuBfKA/8GQgEdgQaAvwQGugJbBaDashdZX6qFqrqqpf9alMJerqcmXJMgke4Gp/SDi/T1ifjENMWBj56aMqI88S52tKjuX2pmnOuXaI5A7qzj/3Rsu0dveQ80g0TZ1wjuQG0842M1cOVPY4STPnBAa+lZ+i9EIBWYd9v0zJYL5MKyJ1rsUJ78rPEEobzr3cIvzj514uFEhz48ne5t5wT8P2r2ceYkar1rx/ND8Qt6adi7m9eXfrG2+0pgtOQsaVCuKc88O9+nB+hn5Jv8hmZugd4Qr5GaWHfpndI/JKT6ZQyJXpPqkjOr0DHbbOHalT8V9a6IiuRjzdJU8Xw/XQdQgHXU0NiUldrKZG6nxU6KaKHdnMVEeH1DTppCg1xSb9PzWLMWhiMalptMmi1Cw22kLj9EiJpkES0aSEPkY0KdHoY1Ky774kXpWcvyc5L0dS6H2N5mnql1Y09UvQmP/vMZY2TVrqLhwazo5Fs6PR7BgYdV46eaTZsQ/q+tShgijojmKMHjx0RPgDY04hOpZxDkUz+lT38EPKw6LcHc1MkeHsYH5q2BrLuN1WdzZ6IFMo9Q1sST4w1vl7Y20ZeEhnA6KzLWKsvuRDyklR7hNjJcVYSTFWn9UnxyJyqw/kp1SSLuwa9nyJ1dVi2462tBXSjaHjPXIPd7c1n26ZxU+X10mdWXAejaadeiBKXamulCjh1RKlVUgHq6Xm091tLbP09WophHRDNE3M8RPFE6Q5+3zG+yviQGr8hFhwz5rF/3WglnWsA5niOCE5p3NvzundPZSfCgSQHRW35OxYydXVZcuVa15yI5I7RFJR7glFbqfI1dRUhf/9/E9U/S7xFthsrkStCB0nxYLiRHKDDF+EwSHc6/BQfhY/rMT/imIBN1ikJi2u9FGdtmkSr03EPa8wfqIaVddivOq9K3FJcWVJ7h1iscx7KzYuu5XLaQ7nU6uUJ5U4SeG38yb4Lvgu+AR8QolbYYMrLMlr1CSvq83wgD/DV3otmP8GZho29wAAAA==');
  font-style: normal;
  font-weight: normal;
}
@font-face {
  font-family: 'Bauhaus 93Bold CharBoldCB1B3DF8';
  src: url('data:application/font-woff;base64,d09GRgABAAAAAApUAAwAAAAAE4gAAAAAAAAAAAAAAAAAAAAAAAAAAAAAAABPUy8yAAABHAAAAEsAAABWgq+Kx2NtYXAAAAFoAAAANgAAAFwBugIuY3Z0IAAAAaAAAAAcAAAAHAt1DLhnbHlmAAABvAAABUAAAAgEKAMZWGhlYWQAAAb8AAAANgAAADbcZ7FlaGhlYQAABzQAAAAgAAAAJBMjCEtobXR4AAAHVAAAAE0AAALKOW8E42xvY2EAAAekAAAALgAAAh69t7u3bWF4cAAAB9QAAAAeAAAAIAFeALBuYW1lAAAH9AAAAjEAAARFcdIrhXBvc3QAAAooAAAAEwAAACD/MADWcHJlcAAACjwAAAAYAAAAGFZfZ/l42mNgZO5lnMDAysDBwMBszAAGIJq5heEakxoDAwszJysTNxMTDxNIggEJhAaFKzA4MCgxFLEb/lNmWshuyHhXgYGBESQHADtyCH0AeNpjYGBgZGAGYgYGHgYWhgAgLQCEzEDakcGFwZvBh8GfIYgh/P9/TJH/j5Eh2AwUAADxOhXcAAAAAAVVA+X+jwFxAZMBfgGJAXcBlgGgAhsBiQIHeNp9lWtsFFUUx8+5dx47+5zZmd3RhtJuV9uADdvutmhhpCuGD0ajJrighEAURNNQUiNCY/AFJoAfSDXaEGPQRI2JxNDpbh+JkpSExgSsLyQSgvWThBAQ4yfE7a1nZrtli+gmc+dmdu69/3PO738GGOQAcEouAAcV0nldVhhKKgdZYlxRETLOBce75ic5I2W00JXD93PiG7lw42hOuva3AQz28yx/eW6ndUM8M9Q2jjsbFg+zANfLrsL1C8NqQKEpQMPiIgJnRryrqyhLquJNoCTJgNzOOHMLR1WFM5mjbpcdf017G6Z5yr8Gjj+C6/FRb+RZlp75haUBoRdAekzeDRbscWUp47jh0PxuRcCIpM84o5bJmcYl3Z5xitGIFqJn/u5QioQl7p3vMqxZZklYfSWvoRkNUWrAMqy43WW5AeweATDkQOVt/aqv0khTgjogl03eiTRpTjfVI+t/SfSg+dcfF0VPc/tm9oU4LL7kW8toz4jr5UN8/eOrDn1OMRycvS5/Slk04UWXMxITjdTGoLGqmJIZC0gRfeLkxIQnIVgjAfIRqiqopooSB6j8YepTU/rVq2bDYj8+NxbNOCWMIAeT0m+6Iej2pKeMVKOdNHRINbUYuUZDT7EG0cMM3Dh5WfSJybufeAC3iI/5VDknF44cF1+JU6JfwrdxCdpAFBwEkJeSfhk02OhqgZviFVULVMWPyBJnCMv8H+RDJFfRaOUCsVNTnlg/CQE144yghAwYZb6ry2pv01hKo+ymDHmpOIzbxH3iNG4Sg6JHLsy8N5Nkf7ItN46SkAoX7BhNQ/DcMISCGcdxVWVeWImUaEFSVpE2rGGQEjISIIkKGlRmGPM2wVptpveeJ8rJhzEUVLxwVAZqBYv2NjNlWMmVBEIT6+zFwfs3JLZPX5cL5bObu8VO5BfnVClxorUe9rvgVcRO0hAJ38xYwtKSpKtYv0jzGCzGolq4msFhxUqSTBiF+mQiGpGJ23wIF9lWLIwKg0hFySiiglQV08uaaRU1ymF3d55SXSdLcVmrMlMBN2d0LM9l7VVI5CaMCrk3773T7o8vrDmyc/yk6Ek0OqIn2ejwc2OXTjz/1KXz5Yd5/+p7tpXf4P0PtPaWD9CZ985Oyz9QfCGwYaWr8UzGOzcR5LHggnOhqFA6KqrishKWYaEqbAQPR3/EJiVhJXPZ5Z0dzVzHJvxQbBJnxc9iI36Gza8MuXtePXZM3i02iPP0eBN+Qli24kdix/jeveNj+/aNeQ6jLnHKd9ju/3fYmBkLh4JVk01UfKb922eSKd3WZ6VwiPkNzfdaMRKMotfo5lyWtZMJSzVT3MhlOzvSvsu03/e9M3JZrJtsfP1dfrFcJxd2vXn6u0MzUziOm3c87VMzO03UFIiaAZ8VN2HRADUdy05qVg0tVXrmqElaHjX5sLeXT06tbu9HwvNRrJCkIEENPj22jw9I8N/4oGEp6aaWKKabmjsNzwEU2fxdiU8P/dTn84ODxA8OEj9kiSXjFYL4SPnA6qXP8tfKB/Kt23k/6Vs+e0V6iGKtI4fosVsbc11gPiw3GNNPUnUSgWBNdW5r23wQsU5nvDauEsaQVdpgMcLUuRDvkNS4ErklRIpG9QKETq+/2wY5o0JkJzuDu/rXnO37VXyLbd+nHly2bMXadc4ARXjit4G1z2Dr+TPYoYitdxWcFWu/nutKA/wGhOFJv78tKKIiB9T5L5PfrcYwICPJVuadDTXOdkPM+xJxNbTwS1R1cDyXZQMtjdvEW1cmW/k10Zf8QLSw1DnEfwABJvA2AAEAAAABh64DB8gsXw889QAJCAAAAAAAp70ezwAAAADMPsC5/xj+AAo2BzEAAAAJAAIAAAAAAAB42mNgZGBgN/ynzLSQa8d/if8SXGYMQBEUEA4AhCQFhnjaY2JgMGYAAiYGBGBhYGhnGCDAsochF8Zmvc3QiUsdqyZDJ9N6hly2eoh6NnYGc7gZJzH1wdSR5JaFDGbk+IFpIul2jQJKAQA7xQqHAAAAeNpjYGBQhcM0iuAJEGTUQIFFjHuZdIGwEgxvwCCzH064FzdkYRqF9IUAqgwqwAAAeNpjYGRgYORjkGNgYgABJgYWBgjwZJgAogAKHgEQAAB42lWS0WoTQRSG/8lu0jRJQ6mtKFJdUBRsGwmxFysI2oIigkhKG7zctttkJc2G2Y0hD6Bv4I3P4I2XCuKDlF546YX4BIr/nB3tJMPOfvOf/5w5sxMAd9UfKBS/m3wKVqhxVXAJC9iy7Dm673AZDdy3XMEiHtGpfI+5DTwTLpOX8Uq4InoivCD6RLgq/FZ4kZWe4L1lhVWcWS6hiV+WPUf3HS7jCn5brmBFrVmuoqbuWK7jtmpbXsI71bPc/K/XnP7rpjd1Ltxw9KZh9VN42fSmin0vkVdKdeFVx78mZyz4sqNfNbmldeFrsldRc93x3HD4lvg3hLeEQ8NVp+eqU7/h6A3b/363F+ylJ/k00vFmsJuOZzrpD/KgHYad4HAWML4TTQbRJAvCTjfuT4aRPoh1lqSjoN3a7thg2MELpNA4RYQhRphxdYiZWkKM11z/4HMR30PO9wjHnDWOvQ/eJ++r943PZ++L9xH76KKHgL4UJ/ROxRdjk9outTHra/55+hgwGqCNkKND4p6ci/wdZk3oMHNG1Ti6rNLneigVD7jSjCWsOZI6LWzTNZ9p8oqKGxxmx5wdPMA9jqmMFn2a7zFHi6eK8ZI7xMzPOAc4kvrmzEfSb84qRn/D2XwF82WMmnIu8rT0cyoR44x4spS75OJIWMdkFtWNI2NEi57b02Ts5OJOIsn6t/4udxTP3Vk8dytyL/51v+0/95/6DzmHdEfsOGLc3OVjOjQ7knP9BTVvkpoAAAB42mNgZgCD/7oM1xiwAAAt/gIGAEAKAwMCAgEBAAAAMLgBJIUdEwA/Pz8/AQ==');
  font-style: normal;
  font-weight: normal;
}
@font-face {
  font-family: 'Segoe UI Charset1_ 6QjN3A7FE7DD';
  src: url('data:application/font-woff;base64,d09GRgABAAAAACBYABQAAAACGkQAAAAAAAAAAAAAAAAAAAAAAAAAAAAAAABMVFNIAAABvAAAADIAABTkGgM6D01FUkcAAAHwAAAADAAAAAwAFgABT1MvMgAAAfwAAABfAAAAYF9iPZFWRE1YAAACXAAAA38AAAXgdlh902NtYXAAAAXcAAAAJwAAACwAkiBVY3Z0IAAABgQAAAHMAAAKIoIDXdtmcGdtAAAH0AAABcYAAApcSUTYZ2dhc3AAAA2YAAAAEAAAABAAGwAjZ2x5ZgAADagAAALkAAADeFBEjMtoZG14AAAQjAAAAcIAAWMs6kvEPWhlYWQAABJQAAAANgAAADbzAG2aaGhlYQAAEogAAAAgAAAAJBQOCU1obXR4AAASqAAAAFAAACrSGwEDr2tlcm4AABL4AAAAHgAAAB4AnQA2bG9jYQAAExgAAAA3AAApwuav5ZBtYXhwAAATUAAAACAAAAAgGocKq21ldGEAABNwAAAARwAAAIBNRLe3bmFtZQAAE7gAAAciAAAkUtUrktBwb3N0AAAa3AAAABMAAAAg/1EAd3ByZXAAABrwAAAFaAAACECT7h65eNrtzDENACAQBMF7DzQIoMW/HKSggOTpZ+rNJuPMWkml7ZHuTvS/BQAAAAB4uyXhAWYAAAAAAAEACgAAAAwAAHjaY2Bm8WecwMDKwME6i9WYgYFRGkIzX2RIYxLiYGXiZmViAUIm5icMev8PMDypZ2Bg4ARiBt9gBQUGBwbe/39ZL/8LZOTlWMTEpMDA+B8kx8LAOgtIKTCIAwDnjxCCAHjaHcYJeMgFHMbx7/+pnnaxkXLkzk2u3Dki95EjN5FcIXdIjiR3rpw5cp8JoZzFZjZmZmOXYcw2M5uNsTGGX2//9/s8n+fFQf0/fMj1MDzwtNd44iW9XL3xlj742CvykV/mx9de4ouf9KOALEBBy6MgheQ7roUoLN+liL3gPdfCFJVFKCaLUtyeU4wS8n1KyuKUkiUobbmUpIwsRVlZmnL2jDKuZSkvP6CCLEdFWZ5K9pQKVJYVqSIrUdVyqEw1WYXqsio1LJtq1JQfUktWp7as4VqTOvaEWtSVtaknP6K+rEMDe0xdGsp6NJL1aSwbuDakiWXRiKbyY5rJxjS3RzShhWxKS9mMVvIT+ZDmtJYtaCM/pa1sSTvLpBXtZWs6yDZ0lG3pZBm0o7NsTxfZga6yo3xAJ7rJz+guO9NDdqGn7EovS6cbveXn9JHd6Wtp9KCf7El/2YsBsrdrHwbaffoySPZz7c9gS+ULhsgBDJUDGWb3+JLhchAj5FeugxkphzDKUhjKaDmMMXI4Y+XXjLO7jGC8HMkEOYqJ8hsmWTKjmSzHuI5lihzHVDleJjGBaXKi67dMl5OYYYlMZqacwiz5nbzDVGbL712nMUdOZ66cwTxLYCbz5Q8skLNYaLf5kUVyNovlTyyRc1hqt5grbzOPZfrzWS4XsEIuZKXFs4hV8mdWy8WssZssYa1cyjq5jPVyubzBL2yQK9goV7JJrmKzXWc1W+Qatsq1bJO/st3iWMcOuZ6dcgO75EZ22zV+Y4/cxF65mX1yi4xlK/vlNg7I7RyUOzhkMex03cVhuZsjco+MZi9H5e8ck/s4Lv+QUeznhDzASXmQUxbJn5yWh1wPc0YewV/+RYBd5W/OyqMEymMEyePyCicIlie5IE8RIv/hokXwL6HytOsZwqS/DCeAcHmWCBnoeo4rdpkgImUwUfI80fICMRZGCLHyItdkKHHyEtftEmHclJddw4mXEdyyUK6QIK9yR0aSKKNIsotEkyxjuCtjSZHXuGchxJEqr5Mmb5Aub8oLxJMhb5Epb7sm8MjOc4csmcgTCybJNZlseZccmcJTeY9cmSqDuM8LmUaeTHd9wCs7R4ZrJiYfOo58JAPJct6Qj12fOG/KbOctO0uO87Z86njIZ46nzHW8LIDnjrd84fjIPCeffOn4mj+vHD/52tWcAub/H9mux/EAeNpjYGBgZGAGYgYGHgYWBgUgzQKEQL6C0v//EPJBKlieAQBKegYFAHja7ZbPS1RRFMc/8+a90c0sJiJqrRuX4f8gkYNQuLBo4Y+B0skgDJWIahoMssAfDCoqMobgUDC0iIgSCUKohbQI2rhRcmGoCErtvNevb546IUG2C973cO85957Dueeee+Ecb4Mz4I1z9mAuh0tpx67ZJ0ezaTA19qdvj3lXsnQW7aY3Tdy5YNejV4jLbr3ck910aznFDC95SoYeUzzQVAbDLS37g+2ugKc1bvOQVv6Mb6KT4xUFhgK5oMgokye4cbge5VkQWdbnOUkzf3nGsijPamQ+4hzTPRbBAh+Vj4tc5ZK35C1pr4lBjX7d+QhfgntCLz3cpUUjE+gyfo7wdZ0+H9besPKcZzTylSR3SOlWh4hV8ZkO2Sblp51PPNdZ90nrPRNONYkodkserivv/44B2hjhg5kz2zo9RTf3nF/6HxB3R+wOjdQphjTJinZznlXmyn7dIolYfv/PGHjBG26yz9+Kvz95IBbTttu5220f2az3w/vuzrsb0ZR7jls80MtOMOtLQ8pWgRAhQoQIEeJ/RFZ1NEfO9tkil6mJnaaoOltnmrxmVeQ+0TW/8s4yph5jhSnq1QG8tmu/eZlUvV5RR1KvHq9hD4WOkTx42o1WzW8TRxSfWSfky6HrfIDD0Ha2iyllE9yW0hoaYBt7DYmb1HEcaTfhsA5GcnzijFTJPVREm/wR/RPehovh5EMPRSoSp54Ram8gIQ5Vb+l7s2vHSalayzt+83vvzbzvtb3+Y31zw6tWvltZ/ra0tHj7VjG/8I1988b1+a+vXc199eWVLy5//tmn2Utzs9bFTy58fD5zzvzIkB9+8P5ZcWYmffrU9NTkREp/7+R4cmx0ZHjoxOBAQuNslqchnXedJszkfUiaBVOXkFx5s5wFNiEMMyUvZ725WAoGLWCTJZgquyGzcx6csI6LrEAio781UHlZSAcGMvg1l2p1uFBxDVP/TfT4HurAmbxrGAK0DH4XkYXfpZqsg15G3BARsgis7NLTPniZQ5DlDA/XigsfdLee9y4jHzN20Dlm5goP9DA5ky8AmwpZ8iWwaRJ7k2PA5uGChYboSKnTWBb41Fvgk8Cnl9Hko1eQ2ovcO2Lg1JumU9/GiNb9w5i+iSJqyEAGFTd1GUlldAl+WXXDsdG8mb83igBTAAtHxxAZIwCPuB/y5A2uCC3pXAs1NjyO4Zsgcx16mmDv+kiYBYwbciYPOe2Dzl4/i6Fal5qMqMgIOJGHocgIuQ12DdiuDGc7wV5bZ1u+layb9dodFxI1FAhZIuM0qnC2VN5ACK/Cx29ISndBLZQ86TRkgHuS9XE1C5T0I3i9cc+nMuG+WUDeSN59aHQETOCvAykLxlFs/MHvIhE46W1J2yB4KOEnNLePa9CKRZBG0wPHxNvwMKe5QCnJ9tKmqnGxrpJj79YktLaaUe3V9rr1bwQ6JP80MDuYH9RUinEo636TTG7WyE2nKYPde8rVPeUa1qt0mgV6SBGrn62j9obrNEzn8EJ0HIlE5riuYcCMRYpB4JCJtTpaH5mMjEP7qSeExdGePNhV9cOqKgd4o10reDEUC2yQGnH8gucZUd5RFIYyDwcvmTKgE4cyMGXpxs/I68zNliquUxDKe9Dy7vXXafEa6VK5B/M0ygTZ1yKKUWnNLK1GVdDoLn41amCtl3kUjeXVqc/S4hnSRbPoB0HRlMXAD2rtg9aWKXUzCJPJ4L7jS9X5HPEnuwKKex7ofoNfwyRTvRUrJZhc3aT0FGWjFg2Lm6aRE0bK68qU/40d9xlWPNY99Vmgv0LbkjiRhCzSeGnjVBCg56hN0ZJ1F/vgrqpZtWB/rOHhgjol4WWc7bU4QFiNccHQ3FuNUTzEMKiHdts228INtFbdaC/ZlthndtbC3PnE6XQ50+vEaXU5PXXfxFylS2v/UdP99RykzAl5Navir8ZtHTpV9PGvHAzn4nRP5t2E0GJKEwmiRi0cX/Nw2lKKFBOckoFuyucm6BYM5t2OmPeknsLxxlHmtkVdg1P0ufmU0+xkUzrweeCnCGc4S9VIT5zOIbNXPNIJ/Li6+t2KXwD1xrt9QxndRPdEJJ+aMMnDX9VIiyd1pki9JIxIYsmDkzSP4eQrtaC9Iu9KnD7YrauKkI5sULJB+gU1BjzRD7cPXvgFGntoMomIuKxxjUJ7tNb+f4W3sMJ/2PMaWN1gX0QP5BW8VnVL1Y2jlBNxF9Fdi+TKUX4vil2Zf0a3VD2y6zuXXggGsnO93q+6ULS6R0X7W5bo394+xl7sshlGQqYWKaj4/smJIxjm144gnCPfiwf0PtH4QmjyndXQ5jtrGy6+4RYe64zJnaq7r3Et7y944Tnku48lY7ZCNUIJpI2kDStxPHFfG1by4rHNWEtxBxSg9nfbnClsuItxdretRZgeXXReXWQzDTkDEcfuSg8gNhxhLYWpT8jIf3t00B62R+ykNq6JkBO0j8gTztgIZ4+SfJyLELUqCm7zVjhii0iihRJ2ZOHO+uHV6xvuoyRDNbXiRQv0wXC3MOBl7CW8YxN0SiL+vQJ55qkIdBrX4Fk00v6gObiNZRJm+E6536c7MFWqbArg3tzf+nHxwwAAAAEAAwAIAAoAEwAH//8AD3jaXZJPaBNREMZndt++TZom2U26mzVVarIYoXvYNpukxktWDx5EBT0IFaIVD1bwIBELFqmCvagIbdEq1ZPGelAErUqUgrRCb0FQPPkHRMEKVkShlFob57V68bBvvv3mMcxv3oAE4wBsUOkDGVRI+iEVZQayogQZuPVY0a1TKNU7Ozw9pW9I6alx+f3SY+nx7+1K3+L5S2wXSHBTfiOdUcZWKth+S5S1MZc9Yy+YwlhQ5pIqy1Dy6ll0qV65swN1m4rZOuaG8d2wMra8BZ+JDwBhEoBXqFYrPPWN/iSeiGMmXohLFRNNKxTGHeFaY/ahEAoJv0soM4lKMMxjeixGvQfCfCcEmsURomMgKYzkaUS0SCBySmGtsfiIsrguXmss+AlKxMMap6CJtMYppw3otcaPCfIozk+QrbuO88FxnGLWiRUdx3XKnvNF/EOpFEuQ4wi4crmcsvVcl81VtDGz0TYNYvXQTHiFLvR45XaEWfFlc89ywjBZ4MZ7rHlR7iRx6qU8Xbl1sP3XA7at49De50u+MrZkHS/2bZY/0ZR7GrNMU76CBuvgmr8pylHja61QM+yQWpXWy92KiUbECBmXu0NaFPTw/4MYRCW8Qr4wsTqB7367GAG2WQLcEuCWALfOBjQyAhEyAkkyAm4blol9BZae8K/yPOJ2dPCs1dDZ4eCB/QSft7mdlvI58LIJT/fkfC5jp7nRYnrZAtOqrPJt6jPC61c9rFqtDozevXXh3J17MxifW8bsuNT/6+OVU3ffTt+vz9A+0HZKkyxG1N1PoJlefKMgVo1AFKBJimjH6A7EmrhA4AKBCwQ+qNYaP/0ImSojU1XIVP81ntVpDaFUz2bdUkl0vdKeeCTDKxSoaWnS2X3kYrXK7KFuPy3vS83c+T3P4NXRkxGxo1W8Kl2XhyAEa/xmiPhcDm4NrpdRdst1Byw3OUdrkM7kc1TLNFo43ugdHe3tHRnBqyO9h68I+Qct0cxXeNrt3c1q20AUBtDbNo4d/VhS5AQ3xiZeNJBCuuj7P04epGg5ZSi6KbSbc3bzwQ2Bu/sYayJiiji8t802PkXcxGpNPd4Wp8Tf+/AEAAAAAEB07W7pODfrJ9p6/Lcd58YuAAAAAIC8vst2nF093hWnfGOp4wQAAAAAPmDom6XjvF0/0dfju+KUbyxv7QIAAAAAyBv3TXxONYz7elx2nPnGcmsXAAAAAEDeNLRLx5loGId6XD5FpOMEAAAAAP6JeeqSHedUj8uniPKN5c4uAAAAAIC8h3m/dJyJhnGux+VTRPmO884uAAAAAIC84+O4dJyJhvGxHpef6czfymzsAgAAAADIOx2n+PL7L83/6FiPx+KUv5XZ2gUAAAAAkHd+mpMd51M9Lj/Tmb+V2dkFAAAAAJD3fH5YOs5+/cS5Hpef6czfyuztAgAAAADIu16yHeelHus4AQAAAID/4Nv1GDcRw/qJaz0unyLKN5aDXQAAAAAAed9fTkvHOa6feKnHX4tTvrGc7AIAAAAAyPvxelk6zvv1E6/1+FScxvQ/MtsFAAAAAJD38+05NhGH9RNv9bh8iih/K/NgFwAAAABA3i/aLwowAAAAAQAAAAWeuDLXPvBfDzz1ABsIAAAAAACv9TyvAAAAANhvRhz7a/y2D/4KYwAAAAkAAQAAAAAAAHjaY2BkYOBY9PcfAwP/l9/Zvy7y/2MAiqCATgDFEQhyeNrt0L0NQAAAhNGLnxhEp7GCUexGjKDSM5ZIxAASheS9/rvi6i5LLnseZZspP9H02b7artaMb7riuD/9uXLIHAAAAAAAAAAAAIDPnbkwBskAAAAAAAAAGgABAAIADAABAAAABQBV/80AVQBH/+UAAHja7cKxEQAQEACwN4pplOazizEMpFO6U7wql0REPVqK9aL0i/HBBAAAAAAAAAAAAMi2AX2eSKkAAAEAABTgAB4AAgAAAAAAAgAQAC8AhgAABQ4KXAAAAAB42mNgYGBkgAANIGZKyclLh7J1iiHsEBDbJ7EkT8e9KDVbx7myKEfHsSgXyE3NLwIR2UBuYpKOR2pSkY5PZnEpKWoBDxgi5wB42u1ZSW9bVRS+td02bdOoIgUVQeFFQh2QSVpmWoFkHGdoM1R2BsoC9GK/OE4d2/LQKPwEfgJLdkhsYAcSQmLNgjU7EBt2/ALEd75z7xs8RKUSqJUsy8/nnnvumYd3E2PMjdSCMSaNr0ldlCfhE+YCVwKnzFTqioXTxgvxmRjNSXMp9aaFT4F+xcKnTTv1sYUnzKupXy18zmxl/rDw+anMyVsWniI+bU5k0pA7Of0B4ZOAL0yvET5F/CeETxO/T3iC8GeEz0DpS6mfLay2KKy2KKy2KJyJ0agtCqstCqstCqstCp8LdT4DWy5Nf27hKXPH4s/GbDknes58SXgyhp8SeOZbwhdEz5mfCE8DfmbmF8IXY/TP0l6Fn4vhn+fZ3wm/QFnK83KM5uUY/Arp/yL8GuG/BZ6I6TwR4z8Zw086/b8ynnnd3DA3zbuAVk3NlE3bNE0H313TBS4PqG1afPrA1AA1zCx2cqaOj2eKwFXNHvY6XAX4DUD9EM8KKc/js4TVDrCBOQRmHRwD8NkwR4Q8swLuR+Ddo9Q6oCq18fBtguYIZ50cL9T7hnkD0JVw9Y7JUgcfHFqg9SDXhxzhUTYPLO0drPaAld0edOyENm0AX6Md9ZH67NIXnvkQ6x3sCNanJ5I2Kp+mtdSjlB52y7TXefgQZ9vE9EBVoec84PeIWzXL0Em8U+O5Bn17m+cDUgTmADLF0xU+PauRo/WI7zCuNejiIhjZIftdaFHDyQ68UMK6ij05uwn5GtMq9KtT1y3q2An5vIUzb8P/0Tk5FeeinvBpl2RRhVoLrwf00G7C4sEcrHLdg/aOWuJ5gLXEtkb7Zv+3XD7L7zifn5Z8Fg93Qdkxt8wcPhX6TnYOBnJk1mbWHOAjZkqVuSK+PwLWh27qw2H51WGOtqix6r5L3bqMxX2e9Jj5R/SP2tMNY+SoBddkpognJVMD5kGFdC0byyxrqkE5LXpDz5Ytl8CuffJuMRJicZd7cmqHerjY9Pu5a09o1NsDmN3QhuwjVXGL6wrOlLHO2phLbancbCin34Ia43tIP5VZBcN8dmgtrbE+6qwEV7X9vpczdULXQH89kXfDuasOj+vbeFYLpypwbeZxl5Erh3k8zAInfVCv27EcEEvUli7luT7XZiUcMX+a8FKD1e+PtFRzz09klVZx0z7VKoV7rC3tKqKti6bjI5R1du7ROaoduGEjE3F3FVKzXm6zz0mXqlk/z/LdYsN6WWyo07rD0MvJrM4yMj7his2Dwe7UXwnXwh6iHSRgdxUZD9iDAkbVB048VAWF25uzPD/t63jXbfVG3aITesxp829myiP2cO/FPh4rjod3OczmfeA0Ti5rAs6/uu39UXYfN5dcVo6eTRK5e2HldGJvFBpvzYLAytI+3LBxz9Lmtp0Z7p1gj9letXF2eax51bJvLSqhCa46Ixphpvix2dzfz/6DWIQe8mm7+K1me33F1moZ3A9sjfiJSScVrTlzzek4OraAS8npjGhfj/mowilTT/SZQRuP4cfuW+M5Rz28u2X7upvzff9p8Zr207jdTq924i1NbYgmkYthlv2+SSm74TqIZYj0LY1QB9yiCata71CXwE6qXhjLeC/RGM7ZiHdYJfVQB1fXyVx6dK/GJ7xaGZ80yZyOPHFIPx48ZhzdNJA3u4b1TBDToMKnyIz8sg+Kcmx2dI/px9r5K7TATbxbiS6u71gPCQ97V25wRrgpE/lnL5wTw3pK8lSHvUJjtWPtHj5z/RERbYfWd5ilDXLXKtLJG5/oj5sBbr4tmQJ3180CVtuYlkVi5J7loYsWsbOF1Tyw88BcBUXJ7l9lpLY5h5ZAt8kZpzyKeK5hfZ89boFzeI2ru6BfAy85WzAfUUYB3EqkLJL3KrAr+C1YOjmRB2YTa4EX2QVV3hpO6Zv/sp2JqukG8F5oYVKrZUp0mq1iVQT/JbubA+9l8hP9Rf4C4bVQzwWraY4+Es7CMw+NVrgS7CZ+74GuRPk52qzartGGBeyrLQVqIJJnra1KJ/7ZsjsSI9FvBZ/Iqhx9sERtIv/l8XsPmgv/RexucEKs4+Q8LS3RewXrM7F2havIKo1UntaIV8UH84BX8V0MfVfkU3UpxrglfbfN/YhK7cvZZ56eW+dKo5HnaoOxkt2sjWWRdvRL3WYmFkiVo8WlMEMWmL2qvctOlbEe00TlSWzjuris9o6pEeXi9jdtpAf9Il7P0SeiVymUPIrzLHab7DRS9Q1WNN5VTpxH3e5j/Sd7jtsv2S5RYWVX0l+kv0n/kP4R3+/S36e/Ht8nx/fJ8X3yibhP6t/3xnfKp/NOqdEb3yvH98rxvXJ8r+zv5uO7ZfJu6bwzvl+O75fj++WTdr+U2ozumD7nhFv/xjtnkLiDBolbJu+ZmZcyNzN3M4uZ9/F8D9Q+up+8q0vPyoGizf/T4tQ/befrxAAAeNpjYGYAg/9+DOUMWAAAKSoByAB42p2U+09URxTH59x7Wdk34j6ABRbZFZAhLA9duHCVC0hi3CZSpAmUXxRHK7W1tGCbVnkYl1bQPmxCE+0P9T/gLmvrkgoSaw2+kra2jVUTiT9oi1qwmjSN1O25s25jmqZNO8n3cx4zc/bMZO5OkDxYe9yYARvyYqAknVVJpyLpBJJOadIpSTqWpCMlHTHpgPqIe3HOx5yLnA8473MucM5z3uOc47zOeZXzCudlzkucFznPc57jnOE8y3mG8zTnNOckZ6KzCOcY5yHOg5wjnMOc1ZxVnGHO/ZwDnP2cfZydnM2c6zltOgNT0j0CZKN0F6lKd9QtRqt8Y9blzv72O8SevS7Pnr2ZX3+D/utvIF7uRrz0CmLnLpdn566B17J6dzuc2S+8iNjehdi2w+HZtmPo1azMHtdbjZnL30TVyoTWoOTR9d7ASekWCaSIREgRo8vi3tkp6Vf87VnOPGkhal0qqzFpbtzskCfi09J81JMv19VbpYc4/770AFn2hPO85x+j5jS5bBKew2hQJ7RGR/3eulPQgBk71JNjKCE+e/z+SoqlQY2uaUxYf5Fu66IlgYR1Z+t2jeoqoPKt2yJVb5eUyuptD6ZbvV45Fp9WXRd8Pln9YWWxvKlFoC03BZqnma3yBAj4kDwC/X3RRB+NpdBfcOaLLwWqXnVnytcwwM3Rm2XlvMjSmzm5svq92y3fmRLo1FGchfD4EROafQkzmDADqh3tx6gjuOjoaAqWmT3xs8Mlf3hY1H3V8nCZS747KtHDeGY9Yd6akSlv3wofjQqJBaMriuTqKkKrwnEvvvbP+gS6eM1EJ2AtKOPYIH5S416/jJ/PeB/WhNJoWKRf4bfzKahXsHm9YeOZ/BWyehob1o8xneXR7YnptHT50kW9j+kT5/Bazs9wX3Ut4I3M9Qu0rNNiMTRGxgQ61p+4gcv2dF5isrBIPglvk2EghMLQ+IiJ78w+lJsrD49IdCRsogexj30DQPv6JdofThy3vhNP1xkGegD1DmoItT8s0Z/Cv4WFrjAUhsFT5cwIOp2rnemrnPZKp6XCaSx3GsqcYsBJSp31BbABQsRJmuEZfB/dsAFfTA3U4kupBpnYIAhVxEbMUE1qUSHUBZSEmSBmgqQDJZI0qMF9hnEx7q1fDiYw4/5UMOJ+AyzB/TshFaubkbWoEOpz1B3UI5QBZ0xYyUQOokQwqPlYqKDQVlRoXx20VQbtxdRWQu35PpvfZ8/12vK8dnIKyvFny/HPsBwbIFCmDkJ38WyxQBRI86v+bv8xv2RPW2oxmswWw5JUiyilWAgIlgJDttcgZnjtYp14QxQ/ITeIYHd73QG3aHd4HQGH6IEca8aSLKszzW1NlxzWgAdKlGKlSClQ/Eq+kqfkKh4lQ3Eq6YpdMSoGRVSI0lzZClp6iIRaG7RleKWhTQ1aJQ3FxLwWrYKGNGNzR1sE4L12zGrCgRiQVk06EBPQpDc+39EWg0x9esgzgTdJtNDmoXfbKc3RWGhTmzaY065V6M4HOe0kpFU8q3l8DfSvo4cDRzJ+yqeRooImrbhpi1bStHkdn+yNgaGpKwampq4tSN+6GKQm4s3o+dY9KRGDGj1b3dSF6Wp9FY+DPA76ErWe6gJ6enfTfxx/riZP+f828Dd6epOn0z2e1TK0Orzpv1kdMeq33tzSENJSW1DNHVqWD4MZDIIYWHwNESI0tkYEHQZER0dbvRPWEgYKahWqAhVAlaJKUBaUhBJRoG5kcfaYLbIH7D5bYPPsHptj19lVdoVdZpfYRXaenWMz7Cw7w06zaTbJjrMIG2OH2EE2woZZmO1nA6yf9bFO1szWMxuj/3m00/8x/gDqWinh');
  font-style: normal;
  font-weight: normal;
}
@font-face {
  font-family: 'Calibri Charset1_ 6n5bc7FD42D2E';
  src: url('data:application/font-woff;base64,d09GRgABAAAAAGGEABIAAAABQkgAAAAAAAAAAAAAAAAAAAAAAAAAAAAAAABFQkRUAAABlAAABwoAAA+SxoMes0VCTEMAAAigAAADWgAABgj3if4fT1MvMgAAC/wAAABgAAAAYJ3CNutjbWFwAAAMXAAAAN8AAAG8CTjPqmN2dCAAAA08AAAChAAABby5cNg1ZnBnbQAAD8AAAAchAAANK37eAzdnYXNwAAAW5AAAABAAAAAQAB4AI2dseWYAABb0AAAmUgAAPzh2WOd8aGVhZAAAPUgAAAA2AAAANvhNebBoaGVhAAA9gAAAACEAAAAkDa0G2mhtdHgAAD2kAAABRQAAPYbPZhLZa2VybgAAPuwAAAaeAAAM0k4KVHtsb2NhAABFjAAAAN8AADZW7t/iF21heHAAAEZsAAAAIAAAACAuAiXSbWV0YQAARowAAABHAAAAhJqCoHZuYW1lAABG1AAADQIAADBznvr1X3Bvc3QAAFPYAAAAEwAAACD/GwCGcHJlcAAAU+wAAA2YAAAk6xNnIhl42rWXTYgjxxWAq6Tu+ukqaXuDD4IsO0pOQ8ihFxsz2GLTuyhmMDlMDoYce7JB64MPOhijw7BTK9qhY4QthxzWkIMcyH0hEDa3HjS0HRAhxznsQafNVcc5DDt573Xrb5jdOMF5b0bTVa/q1Xuvvi7VsBpjSsJPGO7udo+GQ+VzJefj8SLLsgU2RD9zIFlfCa7UXte5P6bdPWqkaXoBv6niXHmuEqW4CqbTP4N89RV5I1fjLFMeeEvGLm6H40T5TInzdilLbygDZZgyaTttvx+/H/8StO3ajoZn2cEBDhc+F3KhBlk2oAWcwyWyhfC48PsYRJ/6FQ6BQTS+n507N1AeU14UL2IUGCTEYDxOXL/MFTw9/RanlBmxKiOM27nxJJ9Mxlu5CsVF8Ne//w6E1ignV8uBYBhClsHB6DoX3rycCJGKvsujcC49Jr0yoIhm4ugnHwqfCb9MWGgmdOYy9wH7gP0YtLSB5SBT62FxjAv4c3hwc4p5HoZJHLO4XmO8Dr0cpO7qNa7qsYO/TGFvHUriHxxMjM+0r1QYttGXc7zOPG9er3PlTyaT10ACmyeRC+cqLr4DJJorc+JO3J9A/wCK6f2vsNjvCov2uYYt3qBFlLSQQa1wQUMyXqDBYxpwuY6XpbNrgNEe1wBMRYzmXK8S/2+RQaKf5leQIYjj65kRr2FGrJkR1zBDYSfjV0GjK2h0BY1+LTQaodGaaa3YG6AYwz12TBXSgmuFKZ7DFp5rCa3OfarO/Q62NLY+Hw6r1hDkJX5sV1IHXNsc5Ov46/j3pCNQck6OsyxNaZfwBOsrlfW1ZFq+DCtZOQfp7mnDdQNJ+qxi6Y5DlmjKsNvd3cUp0ucS3AEoTz4MBA8UxPHsFBY7fYam8qzM+mTyPO/jEZhGH0vBpRrAe+DcUeCxwF8RFcNIKY9w3x0MGGz5hOgp4YoqF/g8QOIy5GqcBZwH62o4qbm0f2EzepVKpXUrV8sY0nKVqv/0Gc70uKwgo2d8KZIwnCP8/jLSiBzQfEgIy4AEAUIyYNJ04278E4d6k91kpRmMBwdZsDEUCCH/ixBZWVA+UEwVtdus3fZqrAZUx67GeQ0S82qQHyBVPYDB81kg9vf3xw3BjPC8Le645889jwdiDBJoFgB4a/SOAT6qoeSBJjpS2PWLQEHz7r2ygvfuYjOg5hePH1fNxyCX+PH4SsEDw4NGnuQJgD75sv0lgPNZGwFarQEIpumwShNrigwGkgVqxWC4WgPlfgedNtP28kRbc0jTVhyG1XZ6R7AbRnCD0GySKCsSyeZdj6LxmEEUVyxKsD1CQByc8Ufbbq/CaHxupFvTaDg3G8X5vnDEVAb09i7+3zhSRojjq3k0Sx5NxSPM+A88GuLRBMwElv2A9EegsTt2MCx2sZHcVLQQkkZB+/ZhTPnHh7eN5sbssMTFDIrPvij7XeJ2GJnWJb/cKP/V7TANbm7krbw12Z3sjvfH+/iN8an6VA1VFcBwWOI6pH0fpLBIBOSkAyOZ2QA2vLLqUu6xu4xWGYLPn4el7uJykzAOY/IyRIBLL/QtTgDDBlrJrS5Rw8P49NnWnYKsNZB33kPre+9UlwyEGKw+s/7emmIsqFpjPDy64nw4LN/jJcjOCm7VBsmp5dxu1s4pw1Xzb3nRTjdUwTJ66ZIae93ym8SsLQQ0XWUqoMtLDryccBjAWQBHg4jj8zLwPfJSOoQk4cJVFgwqtnXNWXJNruhrHMA2m8OBQjKeK3iK3Tml2M/gGHg123bJtl2ybYntpmRW1mpLuiu4fYLbSoTbGmZNkzXZD0nvuDsuyY/hZMTD0Spug4uiKE4viul0WlxYDR07rO8Slm9oAj07zAbc2h3Xj0vjN3kpSd7PdxwZ85Vc5ptiazUrtjqa3IbzW/Nbi84/f3r20dlH3/5iNjsdfTOa2qmlIC5YwaakBcPnsnXiCJhOL8/ng1tNIWYDq5jVl621XIlkLYfuZ8ze4PbmiTgR098+GD0Y9Wa92dtnb/2qM2hFrcgGl1YfukP3JkO9DWpXSheSo0KIR0Xxj08aijcCdPr8xRTlxfPyptSjlXodstdB3n1I9ofvaoV3p15RvMzzX3cagjdEJ0mS86QSi/Zj2IviKH8EMx5dXWI6bdR4w8tzxlYpNSRvaHwoZmeLxdlsVlRjNkRbrm88n/8rKrYU4wlWrqnV6dFzr2M3bC+eow+8qZ3Nlx7xFjc4xS2wowEezWKdyB65qtxC2njLxH8mHjDUt0Fvgeom/OBmP2g9fPKbJ2897SxaSSuBa4FW016v0+r0elN7/dwWaMQoiAvbakVJkl9QIQYjIYTdi6KIRZFf5zUf4skdnk5+nkNHw28D+OUTmXzJGqrX682ym5I1Jcy24LEFHiK059zjvlj4sFlqhvJvfkCF5gAAeNqN1G9o1VUcx/Hv53xvM2Xj7k8wtnCFsHYlp4bOwjAU1ihic9CW4162wRo144J22xaOlm0QMVt0n9jNP4SBBMZMNHwwHWNS+IcuYTZoPli4CiTS/j1IF4i+r492n8g9h/Pvx+fBeZ3z+/0sWK4UmSnGeJkme1CJeKa4WGR0u9B8SUkuHy4Wmo9Gc3n/tNB8aWkuH+krNF9Wlss/9Eyh+YoK8oysHrbI/XyEtvZ+X2YlVm7VVkddYxttnW2zRmuxuCWsy/qs1wboR63fPrYhO6pgJxW1KZXaJVXbrGpsgZO/oVZbVFxF6lSFknpcu1SvAW3WoJ7XsFo1poTG1ae03tJBvavT2qcZ7dc5HdF5ndQFTSmrS96sWW/Xgnfod4/rL0/olnfrrifDMk+FSs+EldxFbb4nrC7A8yqe3XiG8ezDk8EzgWcSz7d4ruCZx/MHnv/YcQRPGZ7H8KzBsxnPC3hextOFZyeeQTwjeMbxHMBzFM8JPDN4vsMzh+dXPP/gWcRz1xM4ukMUTyWeOjz17L8h3xPpWuKpxFOLZgOebXi24+nE049nFE8az2esJvB8g+cHPPN4buC5rRotU4w7adUqPE/h2YqnBU8nniSCvXg+xJNB8QWeU3im8WRRzOH5Dc8tXQiubCj35lDj7aHeO8Imj4cteJrwbMfTgecNPLvx7Mn3FP20xFOFJ4bnaTxNeNrx9OIZxjPO7BCeL/FM4rmCZwHPTTx3VK3leKrw1OJpwNOIog1FD54UnlE8+/F8juc4nik8F/HM4vkFz594/tf5UIKnCk8Mz0Y8jXia8bTh6cTzGp5deEbwfIAnne9Z/voSz6N4nsTzLJ5X8LyJZwTPYTwTeKbwZPFctyEFarmivFOlWo9nC54WPAk8STzv4PmI2WE8x/FM4/kRzzU8N/HcUTqs0MFQqdPhCc2EDToXtuJpx9ODJ4VnL540ngN4juA5hucUnrN4vsczi2c+31PcuMSzEs9aPC/h6cPzPp5P8HyN5zKeBZ7+a/3cyhDfRdCLeHbg2YnnbTxjeDJ4juE5gyeL52c8f2sgBA1y7sOhTmOhQeOhCU8bnh48KTzv4cng+QoP/4NwFc91PIve4e5xX+EJf8S7vcaTHvOUP+cZZ+/ecg8qPwCvAAAAAwQrAZAABQAIBZkFMwAAAR4FmQUzAAAD0ACGAgAIAAIPBQICAgQDAgTkAC7/wAAkewAAAAkAAAAATVMgIABAAAD7AgYA/gABxAeeAiYgAAH/AAAAAAO3BQ4AAAAgABR42r3QTUqCURTG8f/pagiFBE40eOG9MxPLFYifkQU1sCIaVoqKWlH05T4aNGwBQaOgcQtoCxcUoakIDq/HFuH5cXhGhwcOIBhdWCcin5ptikRJE5Jlmx1yFChRpsIeNfY5pM4xJ5xyxjkXXHJFgyYtvezQpUefa2645Y57HnjkiWdeGITJMBUGDiduxRkXcVG36r02LqnJD82W2TUZkzdx/+N/lfMjP/YzYqyxQYIAyzsf6otv/pgwFREjMRWXlGxKIEU5UEeqPiwv2LTN2Kyt2pp9tW//v1zKzAF7UU97AHjatZRJTxRRFIW/BhoSIkhEN2506S9wa9y51MSV4ohBHEAUoQEBlVYRBEVbcAAbRAVHQEBAHFBUnIgiLkh0Z9y4EGNMDCGhy1OverKjrPTd1HvnnHerUvfcVwVJfgj4iB4r2U4+BxRHqMXHEB/ZjFfoHC20cY0uHvOSCf7hCBS7c5gT308i6WBNW18DbboG3KlRik8sPWFxRLHSrMkYbTLgs9ICA4nzSDb3psSNS/3hmrGm45bZ3Fpq87hK4bnmju9J/kBnoD3Gg1WsYS0ZrGMjm1T/FrLZJmd2sJMccg3L1d5WzVliG5SVqSwbR7J2kadrD3spoFCRJ5wfZPbebsML8CiKKKaEfZRSFpw9RinVTonhRbrK2a/OHKTCoNDqKF4OcVhdq+QoVbOyqjCq5hg16vNxTvwV1/7G6hQnOaXzcJp6Gjirc9FIU4x6xujn8dOsM2Pv1UtpNsjevc8Id+igkz7jZaZccxwJ+ZJlPMyTB6Wq0Bv1xo5/nrBb5ardrq06WGmR9IqoOwqDPtqZXmU6T3H6YD+lLMaJOtXg4EhFDqs39UfUaFdmU0N+NEU502iYjWLVv+EGLugLvKjZdtVGrcIOajY4WveHc1sMv8RlrqgX7QaFVkdpE27nqr7t69zgpiKCo5GzdnDLdK6L23TTQ6862Uc/A0afbe9Pek9Q7w4rdxnknk7IQx7pTzOsCCkPpA0F1adGc/gwT8TtLIeN8Fx/qFe8ZpS3PBN7Y+YXYmOM854JV4rQO75onmHM/ZlUloN7UD43sV7xH4d7IQtosaYsjzUVv4Is12rXqHxtlSs1Lpf+G+HhWkRywifm02v9jM/QumTmgzs70Gp9+wVkPIPWeNp9Vstz28YZX4Ck+BKntMd1NINDFt2AIw8pq9OkiaOoNkoSlGg1iahHB2DsFuBDkfJU2k6mzbQzvLT2wO3f0evCvlA5pTO95n/Iocf4mLPy+3YBRtLE5QDEfr/vsd9+j911h//4+5/++IfPTj/95OOPPvzg5Pj9o+lk9PvfPXzw3jDwDw/29wa7777z9m927ve3t3pet9P+tXvv7q8239p4884br/9y/fZaa7XhvCJ+9vLKjWv1n9SqlXKpuFTI50yDtTzRC7lshDLfENvba0SLCEB0AQglB9S7LCN5qMT4ZUkXkkdXJF0t6S4kjTrfZJtrLe4JLr/uCj43hgMf4391RcDlczV+W43zDUXUQNg2NLi3ctzl0gi5J3ufH8de2IW9pFrpiM60stZiSaWKYRUjuSpOE2P1rqEG5qq3kZisVKNpZc7xooncHfhe17LtQGGso2zJpY4sKlv8hHxmT3jS+ir+57zORmFzeSIm0QNf5iIoxTkvjh/Ja015S3TlrS/+t4IlT2VLdD3ZFDC2s7eYwJAFpy54/B2D8+L5t5eRKEWWnPp3jIa0xEWYwM/GDL7BQ6zPtsmXJ3OXjUDI2cDXNGcj6ylz15uBNEPifJVxfnpInFnGWaiHwqZUeWH6fH68ImcjvtZC9NXj4AGfy1wjHI2P6RtNY9Ht6rgd+NLtYuBG6Vq95OfrkI9CLOKEwjDw5bo4lTdEWwsA4JSDk31fqaRq8kZHsnCcasl1r0t+cS8Ou9pBsiUG/hl79fyb5DVuPXuVvcYC8kPe7CApDS/2J0fy5dCaoD6PuG/Z0g0QvkD404CyJOry1jeYzlYzKi2s7Yp0JkwrLzol7ptWLqBsAeA9/In2Jhh1pEuRlNH2JvcNi2VimCWVoNElOyByTmebWDlS7WxbdmDr3/9xyUp9KjiydMFWHcDCJz3PC13T0uTQLe5NuxccvGS0kDqYWvtxP02KRToxNEqUzu2MlXPQucBMmFEQZXGFS7bLfTEVgUANubs+rY1irfK7sy92BkNfZTutkoNLlObf0ZRkNtgZYXZQg72mlaVV0VuKXpDbV9j9jC3IrzieJCznUClbiaEGhc6TQL7bDIQcNYVNfq61khJbtg/CDnq1h+1O9CLB67wXR/Pz2ShOXDc+9cLjDfRFLPqTWOz7m5Zyfs//m/UFzX2d7Rg7B22YMlk7EcbjQeIaj/eH/lmdMf74wH9qGmYnbAfJK+D5Z5wxV6EmoQQSwYkgS3sgSkreOnMZmyluXgGKHs8NprBShhlsPDc1VtcTNdRELjPByWuOm0nngZU0NtPSq6l0CZw6cb5kOEiYYupfwijAbqXgltyyu2zWTISUoKdAvoRs2WDPlo2aYSWwuafguTFLyq51piztpZIzSBI2W2DwnMQuGMJ8euGHP6zgcOg/W2awr/4h0aYfqnDlGDWE88TjE6q/vwbHcRjQ7sFuolbxGNIQd5k0xV14vLQsK2LallXRJvwe4fc0vkR4EZVv3DSQbNp041BgI0bH+MwydK/lyCSfn58f+PbX1vPARi89wDv0ZbmJw63g3IfcFr0h4C05G0fkBzv0Sbfo9McB+jIzCJG+LMNCObUAiZ7SoX6D0hi1Fgk1BIytYxbIoEmT+ieB6te6ZNtiQy41tM1CgyZaD+Lr4hdq80GvV5xH9CnDN7bva8QCickCHaTiMjwfC7DGIdc1so9e1odFxdLIFHt+vjFVb8VKmYyWlXOqtYos34ZBPDSu3qY9p+AUg0A7r6hHqQDmrssqPGpcCGWqgOiA1Sdf8DyCqyT6HzIzmLM98WdsneS0slQEW9acfoTTTetXgYg7mXKJNsFqauO/Gi3SypcRd2wJ8/N/i7/YF37YO+j0o/pj1hkalQXxVUC+11xrla6iNQXHcan24wo6XqXa4qtA0xnTqYAvFZyqN+7RUSnuJ+Y7TfU11De+L3CCmA69uOjk0D42nwQkBZd31V72QiHjghAd08p4XH8ro4yU0smM5fuXyeMF2aMXl0Hntr5DYCm016JWPrDkR6jMTIQywmNeFxuC/pTyFr0hkrRoC5Q/qo6aZjbm/gjFDoO9MO7FdEUdR2nY0pnkJ81LJtEXBooHhmg5crbLw4CHuJoaA9+2LXQjvvwI91QR0VGwq9ezO1RXlSimEme4qQSWLOJgOoqmwsYJImkH0tEnH/Np2zArjkUsVd/2IAzzDbRdnz54TpsimtIV+ohu0FOl24O7KjpkzfIEenkKWMUSgcPWN6K/cUwX9IdhE5G4Fl+P+ZsxtuCHOD3yjfFvQxxVdCJxlerIAoUg9IkKYEgLlh0S1C1A3nzcTB4WnR8Q9Xza1MIlZRWe7flyNxNR/USDz5rSfOkOmLR4Y2/oZ/tUjth9hNdFVVmkzaV54KfpUfp9UrWyhGk1IOoMSftrcdpk59ADCzF9If49a8enBQAAAAABAAMACQAKABUAB///AA942p17CXgc1Z1nvTq6qrqqu6u6+r7vVqulbqm7dbQkq0u2rFuW5RuwfGII0IAdYy57gIBhQhI2ZIYlS5KZzcyy5NhMiCXZFpDDM5+TDLtrD8nnwJIAA99+EwiMJjBfvnCqve9fVS21r2SyBlW9rnrvVdfv/3+///WaYAiidpD6OWMlKIIlysQksY748vcezG77PmFBGwgX0YOOH3cODnKt7A/RGoIkImgTwREIrVFtNGk56fNV4ic7TI9Q8ugCap2vsI+QJFFZem3pbH7ptUV7Ob+I8q++8dob0ntn5XK++Ma5N9rb/KrDZzlZxUM74ierHZTpkSolV2C8ylcrKsk+UsWTeCpZ39ns2Xz2bBZPk21rvwrJUVn7c1hJlnWY4rEc2ZFOdRaLhX6yo5SKx6ykdq3U2dVPFQshknLUr/ST8BlRP//kampqyUTeE69sKTIhn81hMTFkwGNv7UtKG69J9uWCLMWaKIZjm7pWx8ara2O/ZOWg0xW0c5w96HIGZXbpV4z1o39nrB+voasfP0aZerdXEtR/MXMkbTIthDze5t7o6BabItGCIskujrXLYtPg9qWHnAGYI+B06nMtTWI44+c/ou9hHESMSBGvAO7PEInzb82LEpqILxiN1ML5d+cF3BDqDTNuqD5oJSU4WrSjqB3VJpSE2y0CmkzEU8nfiYLoiQXjZgty0SIhSiL5dPxH8X+KU3ExLtqDG+ybmc1EpVKxl8v5/MyM7C7LuCkXpcWCXGxvQ9mZrPaPyGb9aghPKSZ/V22cs3EeT32i5WmyeBYsvKTLZdIklqailJWKx1Kpzi6ki8nNxqkofYhDUjIcTio8fevSr2+kzEo8EEzaEIdmaYs3HYo0+6z0YfTP6B9WufxWmmJFHvXWnuctPM1Y/S56VrByFMXZhEeWDmNt/g5B0AjrdYjIEt3E+4Ct6gt7JDQZlmxwsOCDR8SHCEYqvEDm1CafU8X3nSq+73QKLdC5BTq3QOcW6NwCnVueJQsEcf7UcdwmUkUspzncE5/fnbMZZ4t2/v2cqJ3fmhPgTEqq5evCKYEUfOnftbeziQXEz0rTpQUkHGM3EZXFirZiyig/84YGeeFcVm/ACsiW9TYsILOvPf27Kp5Cgjnmq9I0C7PMVvE0eOFUtAFlWDMOKx2PxlIdcqmzGMVYO2HxhChUypHxuAwrR1lp0ijcPbX3wGjtu+5Mxo1Stz22t+DKDjR3bF/bVFvydV89Nnt6zYZO77rk8E3TZz/q3bYmhQ6uun5Df7MznKbvT4dbNt09mds03G03d2y4hUT5iY5AbSbeO7X0as+2vnCtO9C1gSAQsfv8u7TIhDDfaFwzFyB6swaKWQNFfP5XQBGf/w1QzBooZn9IFgkr4UF5IkqkUMusspF+DjUTHUQbyh3jt2DyObcIfyivwyW9eBojdizqWUD5uWpUSS2glvmqsrGDXkDNc9UOvm0B5WareCQG7nQW/kBdHVZTA3OYnAaTAMc4HSES0ALVpUWS4RzqzsOj9/yvL05ufPxn93bfePWQn2MomhM4a2HqwNSWR67t6tj76DWTB6dLNtZsok5KHrvVkUn7Nz353l/9zSdPb3dGmv1WxWd3BBQ+nU+vfejvjxz+wb0DqXzKJIcAr2vO/xt9JxMhKsSrmh4HAwGbB7TTA9rpAe30mEVoYYQ8C6SsWogfpVEkraZ3pam0zcDWZmBrM7C1GdjaDGxtC2RhPl9CJYyVeT4WK+f7n0NmgiHMKDNb3ujAyB3LbwE9xfjKOrkbmnpuZub0sqoC3jGY40QVJmH6cXOuypTNCygzXy1vzMNMs9X8Fl1XT2flOsNfgnJnlwzaC1LQtFcGfV6RC03fSXMiK3bveODqm759e2Xt3d/a13e4o3ZOlmke88NXBZfdbO/Zvufa9sf/9b9tmfnW4qNj9+9b6zPTO5SgwqVyqXWf++GtR04dHQwG0V2xhOKXOU4K2GuKLxWMecSZ77z72Fc++t5uXzzji4EkvoP5ej3m6zzxa5DEfKUdxUUDXtGAVzQIQDQIQDTgFUEwAXdCAMkJIDkBJCeA5AQP7iAAQ7gJ1YlpRVXgIMloglDxfcK9cP7UHL4B5xP4nrt5A176LartlIheEJF4IZPnZw4sVhDmjHMgEoNMJOPc3jbjn2veIOrjq4SIXJR4EYPnd+6YyVb0haCbUGx4l5uGOXXia/UmvZ5zRD2+iINbmsMtryfm4DhHzOONOjhyknNEfB7c8mFhMQwrcmT/0j/U2/Qv662lj0hTvW2gjbZhtJ3EbkD7ZMU95X7aTREG4IQBOGEAThiAEwbgxLOkTJjPnzqJcTNLGzRwMCh1GsUoaBfxG1/wovVXQtvqL8I7o25v49df+cr6tzRlsaXpI17UVqe0q39/P2lpa3Pn8+acx+Mzvq7P+Lo+4+v6jK/rM76uD/QjlGgXRTNoiBk0xAwaYgYNMYOGmOGNsOVRvfB6ic5pweO25D3tOVO4aTq8ua4AFTu2vkX8rnX7gW2wtNySy6vyxSLY9hnsil12Ds/KJBdAE0dgurERR/EGbQAPDFtxVAR7rkFnynKOsNcdVTiyVqQEZ9DhDDkEsjaMsCZ4PRGFbfF/KtKW8PDoDgY9JPjCKe/NNr8iriB8/cePsWaWojFjYjfrieXrTzUnRF+T/5Ot1FOhZq/AK0En9qNgXQpYBp3EIPEDTQohKSd3cRimLsCxSxItaKILcO0CILsWyOLJDFj7TEUGeeCWbMhHNuQjG/KRDfnIWD6zgZy0gLgT+1Wkqu5V2OYej067DdjBes+A+b7EepcxJc7mVBh6vIoHRmHkiaoxFNBetth1sNNUjopfiHK04HKHKMOCuxWXC5VS6VSqbrwFkyMR8kUdAn2Hs7V/U+9BXol6QW2xKVfaB3zjB9el46u3lyOl1ibHbVautjS43lspfumbg3tXhzHwHE3zkojaS1sr8aWXlwH/bjrMUJbuLbeuGbh+qsdhzfata6/930SQenDiBjdrqk1Ee9fjVTB8fpHay0SJUdSk+7ED2H21YYd0wIBzwIBZO4vaWYN1YIFsUbMFVXGgiYIqY6+1kCiIfg+M9YP6+yUJDniIH0Tnf5ZshzUw59dW+qk5r3F26OcTNiBNMfccShNd2HSlVEGOdKEuVRDRBJblKdUMrS65S3b1LSDx+ICfyWx0Ydt0jNGMGxbXogw+bDY7Iy1Ki7CMllnUrt9YdsWOdeUWUHq2KmPjljpZ1WbNwLQnq9q8DEw8W2V0W4dHZ42pV8wdXQ9P9DgmZ7qC02Gi9q65429mBm7d2usWsNnjrMX1B8a6Z9YkChtuuOVTG4q9N3xpU3brZJ9ioknKJLBCfnCmp3N9yVfYeOMtN24sopuu+U/YoYvEPMkwDmjYWFM81LW+2LWut73Yv+nA1PS9W1pt3rAiyB7Fjn2RQDwYbFud7FzXVyiu2ngAGNl2/iPqJbzOYsR9GiN7VPA9ZMB9HhjYZHCdyVhLJkP4JmMtmQyhm4DIZOxCwzoz2RdQ01xwWoRVtFjAFP2eBu+Ps9JpwHjWFIQe81WtC14t2UIdvQajFK27BeAoUC/RvIWrPVZncNyycAyDD9RRDkcM9GklIHMf//Wylu/h5ICi6JEZfs9vn1+k78KWJ0sc1z2uXa0oAuwRATaJgFpGgJUjoJERsNtyo93GWky4DChcBhQuAwqXAYXLgML1LCmBlQLrbgb15PEU5tQGaYN/RSc1Y264Wtlsgwk7Dh0Zf6OSVRo8qQZbbXitK1fou9bet3Dopu/dM6iZ55jCtWw8NDp+aDqroRZVePTa7c/ct7r/rhN3UPE6Up/8+9UPXdXasu3+rZS70VavwlbwdYxYH/E5zadP9aHCwvkP1DWw2JJYqBw0mvIIh6xwJYliHmhkYsgTgUZrO2ptQ60J1BpHXRuaN8TbBKrRqXGXKxX8xvgfhKTGf37VdnFfT70zkOmyuaLqLRx3djaYq4YWjlBZ5gFaCmRC4WzAStfeIz+irL5MJNoSsFG1b5uQnIqEEwpLojhCDop3JEOBqIOnUIZEQcqkxIOhuISYlFXGCsbLVupnn+Trbfp/uHH4SnFW4ePTdI9gw2SLQ9WPf0L3mnGbsfrcGMMQXl0/xRg2Ewd0DiX+BEdHxCrk1rzNU6oI7mdyg99k32AC9OzlBgXCK+rk8j2PdlPLriyrzApG2Ma4i52dXUodH3JUd+qcXO0vBMaWjoaSLoGZ8xZ8pLvdO08JSsyXyEiMgN6vLasMepX8Jbw9zVrMtS903NZbPtCFbjdbWXhvF7be27HtqFD/kygSKvF7bb1FbKvDq/OrKYF3l0T8piVYcSVYbCUJDAOOdt9XrUQ6bSOQSMCaJHoMu9IDoFiMs6CfNUPUs0ByqkN2/5goSSWy91QJETjWKeUGmhcQ1qMXYigWo4Nv58ZWvSJO0kTeiMdntFBn5sCOmXpMeTq7Y6ac1x2qAjbtO7AaWgQ3Krl/XIX5YtqErioRQy4az5kLvl3NjYmrXqnCvJ68EaCDi61FPjOa2Yf0SCrV0WFaCTyLHSWd/Y0rtLZuWd0euCA6oipSwO8LW3u/ND18cLq1/7Zv3nDE1b6uvGr3aLvIiTzN+ldvua60+7ObUk8+Mnjt6vBV6wduXeURRZNJFK+uDCWHrhuY2D+WHCqt7/AH40FO8tq8QV88qLRsvmfTaXdrJTO0cfUgltETWEa/YA5g3VxFnAAZHcekZI52GqrYaahmp4E6fNZQ71xAH6h+Z9YOQXwEInqQYha4NCtpgT5pVnnCae7siNIMDsaZE6kx/5A0UcbNY8ykxn5YEG7sV50zQvpl5Gf8J/VxKRio8lV9KANjMR9O6nyI0XaXG0gx7byUHXUqYA28WdnlArKkflHc++hMdnRoKM3Z/U5HwG5ilYjHG7FzTeMjI017Pr+16bvO0hY10q+uTQ8eWdO/rcuL3jz03NEhOdWTuQWvAKz1Isd0a+4VPiz9S6Y7Lq174HuH1t5/7Sp78+pC7YmNW/v2HgYOvRpjHKGeJzqIfwSEjwU0v0YngNeNhf/WPCz4tGFc0gYzpI1QPm3Aj89vw4D0AimolrwVWb1vhlWzZSSMoz5yXhmj3mkHm81bRtpbFpDpGD8JmZPsonZYDutP6/GiXxXD3jer+gQKzHCyqoy1U+9UYZLjMAkPs8xW+Uk9jaKF9ZdPpJh0l8bUmEahIiTDevvGt+V3P76vY+DAE1dlpwc7PLyJtFts6b7NPXfcG1Vn+spbKlkRooK/lb2yxZsM2tXDc4ce/NHdvZIv5rEqHns6HG2Knvzu1ge2ZRPZOKcEsebuwqh+jbmZSBFl4vsau4QrvUjwl4FTymDFy+BhlkEby6Cc5efQhwRB5HXM8wbUeQPqvMEzeQPqPCiwWYkOCeW0n7Y2g+p5xjBB0XPWSWYCXBpNfSv1uMDQYl1/VXN9oAdGzlc9Y1YYO1/VBoOzo6nvBXFYI0fgmGBZi6lUqjFB1UV9jZUDDsg7Dz9xzd4vbG0q7PnSzqkHVNYRBh3mn1rzZ4MVrLFYgweiq9ShtLeusHdMbpl84Nie2547Orx2DSmwFmByC7u0FuvqniPq4P37sO6uacfozmB0n8DcnSVKxNsaus35zkrnrZ2UAqtdiWDIFCXaAv57C6CrJ1M1Fsc68+HxweyTWRLSfseBDUq0oeq0odHaZ0E76zROA97RaMtP76MfpclTNHqBRjQdyL+SGvO8vcu630pa+bcDmjrPGAx+4NN16i68mtVVW8uoagKI0S0/rd6uzZHKv4IZxOp5u0pYJStpo6wB/u1qQNdpLSMC42Z0390UjzZosPNCPSed6U5NFiz1RNq7NBsa2j+tXjuaF1nBRJEUK3RuOaDe+o1P9/Qd+PreG//zrtanqLvuWLW9P0aSZDo6fueWnNPnZK1eu0WxiYLXo/TfvXD3bc98Zu3gwa9uU+5/LDexrwsYI3n+I/Ih5k7sdX0WsJ91SUAVGkX4DUb215nYb1C131Bc7DR+ONvWnFw4/4Jqh0xT0rzYOexLLbaNRCakES2iLVQwctnTxfd0NihCLlWVO82LVdyzLbVYNfpqIWyhckkSz6ljY2qMZONGQq9YT+KRD9EMZ2KdoYw/WYpYn+cEnrHbnucw03oiCnevJAFz3hsfuXksvjohchRjU9xWhhd4T3G6Zw8r+5RE5JN3OAEoVuAoZySh+GR2Zsefb8lYbKLiN5CiTzF3EbuJh7TM3fBwbGMCEMiJOET7UA1vitljdqJczHGLVw9vHJlarAzFXfnF8khmIjAhanBgPApgjjAmp4unIY4rvlGQ3ijIWs5TDVzNLVZhbGVqsQqjy/nF6vJ4LaeSxRNgi1TXIIMJL4dS9IqA6UmAlcHRlcv0KbOFc4abfGOrngfrL0vLKNaqF+OZGLlpuGW104wBhVERPKoPPZbEV7NrnLyFpRgpEsCyuG7/3kshvhTuzTMPbsnYeBrjrUSCPIzbunvlGoG5AsuAOoFloBCbif2ahVtLPEfeQpiJMBbE5ukICMLZ2dYyPTK52DccaVnstDGdI6kJL9Bo5dwZCRQSE+kZjPur75174yzA7poe6ZtcrOL+nS2LVZtaHwGAn/OdAbW8ICQyVij1H4D6AnvljBZcTuoE70qHgmm32exOB0NpF2//AwgP3zDoakn4zTggxzDLvmRgbQ/J+rz0/w6kYIZUIJD08rw3+XH7H4JWg5HmeLMgeeRIgOVYLBO/R9dq6km8/tcTn9K0OhyOD5lBq9d74wCmo1zMjw8pi5XhuK7K3hHNJOlL20Dy3LIGO8eHKgrW3eF4XXW1/obqVi7KCJtMf9o6d+tOlpN6sg4UybFCW0ebq399Tn5GV9hnLgaxeetDM77ujrTbSiFWxoEqvuetI0T/mKLw0Vva0HVFHtg189DmDM2yrJkzi2bNC9OQ+y39HYzcPuIvNU1Ux8BRFffF40Rp3z5xaFuRwADOuSRxHTbHqnPnpDpSHOnpcbUuBobHCHHRNWLSjDtQArYKFY0WNDhP449FO0QI4Dsd26lN4KsuzxBoXazCHC5xsarN4jGIQZ8me2E0dgmMF6SF6qs/dKEMXA12iTaiuhsvIdThm7HnHxJZijJxDOcA/i1ie/04Z4ckrZ37NSRN7LY3O0dcyYCTxZ1oXgpl8q7ha9UglbsC5dosQAGNDP0iK0IULLIv6jKqmWd28maesXrswZhk5U3J8YPrSNiD0FH7S+ph6h+JfmIdsRO5NH/CaW8dBt9smMPGazgiKWhiuFhZOP8BGLOK4ZXh8+sn4FaFncJN1WKzo4kpP21ro4osCz6EpFm+U6oFN1qLrN/PFltpsJZqCczlNnjEtoiEh21rTqoCPidtbSzVPfZLceNbTueubuo3fSPNkdUvd49d83JkyijXVvRC2It6gJItngEz6caWAXJ8Mr4oncni/7P1A6yytDavOPbLquh0bnyrCpP3Ub+pwvTdq1+udo9Frnm5ih9hlHIrepgo/WQ5jsEydrl0PUilTZikXG4jM1xnuC4cSpY6taNuHDB5oVJqOXSEum8qnbZSxifqYcX2mXigMHPfuq69frt7oPOdNfs35Eo3PXXg5if2tEjR9kh7vpAMJ0rbPzORGQ4jSZZrtX0zbcN5975r2kfy7o07p38TyXj4o7eP7+v3U7fFw4mt+XV3bmwJuuy5UDxHmsnoqqt6+/dvbk+qV5Wi/d1Fr3eiZdWuVHJm9eTdm1p5Llp7b/v1ke7RpquuC3eNLO3oqZCctzXT5BxYE2zrByv+BOa7r+MotED8lV5/K6FmxfBnlLqjoxiOjmJ4QAqsbHdIL7RpJTet2qa5oALcM+s1tlCzV8JRzMnWscSQd6LOk3YsV6NopAeeZb2A5m2FzjjmXO6u06S9fGE1STMe7GWKZ3qOxUl9HS83LaT05Ebb+o8M6qtPYeuR5vCjo1cfnogucx5pm9wxmNi2eenz9SuN4eX46KrrHt4N1vbB8x+haSZPOIko8Q29fhafit8ap1xGhuSCTKSinV+/KGOpZyifIw8QAcKpo+k0RjmNu8467E4M5QlzGHZPhBdQ/7xXGtUwfHExa3jfRuSj+d3HvNDpeFXvhaH7SfayVTgFDDDoMlZi1H8xNkpLb08W/pbRoY6yOhYsautpzpTxn6E3R7DelIg5jVPESifKtKN21Y4mcQz7gvYC7Ubo0Q7Bs6idtdCj/TkyTcQI0XjPK9d3sSr5XK2tBECgq5QrJjBNo4Ehua5O9jJWJxwaY+ug+dSF1+uI4FBEaOztMbo31oTQZdTIyGJi4mcRcrmoI5wS8/njHpupdvRiuNAmzu6Nebwx7N/Zas+iWyyCVvihWAuP/r1muVShPvk5ut1s4SkcsvCiR6o9W0vKTmMlon6MqJOYXq7N3qrVZi+foqxrCbaqH8ybpSEND0Mv9FrskP7Sl6/FXiJ576XfVf9WzAs4Gl2PQpqc/XbYEqHAek9peee0lnTevwENNbDEMn2A9iuG9itGCkVjj1DIhZuhUEGvxWpVWa0gq5EIeFwn10PWf31/2pi2IRPz7kWZGg2g9HPoA0xjEjLNjo8lgEksA2P9Q63do60T3gZtATNTzxyUjYoi9taMXC5wEQEN/7FxoKP56vjYgDabtXrhdHV1ApPyRwjqSozlNLLChsIxL+jEpXCOlsFc+eBa8C/cUYV1tazJlW9b5jGTPeB2BSV24ouj3VcNtkmt0+PDia23j4ZXGC1evojRLr1CHcWhCEXxAnfH5ilffqCpfbBZwVQ3UbcKWOoFYkGTuk2XOhwMA3GxZA27cLEGQKoyJEhS3U5omzQa9megD04apkLjfnPrWLM3MVoXF3gDy7bCMBZ1CfmP6eZCqDaM0fda/FF5XAj/lQ3GMtBfnvwjBuMCMDGIu8BeQPbxNYyiQqSJ5zUcA5UMarKjjIxSFpQSUYpDKRY1awWPkJEWCxmghgzyDBl5m5ABagjSNaG8GZkdkPN1AKQOyAw5ICPsAFwdz5JmqOietBGT+7E4vQsIzdrGcABDGglgyEgasNZTk3opSPvnP2aDIfNV2xgDg5Yzv9nLhH31FG89SUa91nPw7z5963+/pbN88DsH8bnru/7+G6dGbxiM+is3To3cOBhB/3LLMw+Nr75n/tP4PIbPR0bv31Mu7bx/cuz+3eXSjvsBvSdqj1G/wOhBfvxYPT8e7TQbumY2dM1c50GzgY9Zc06cempcS5JrlW89S37Z3PioNHXF3PgfTo3jkX8sNX4ZtbtyavwvdjQNDqiJBv1zOP12NjMxOd2653OQGi9qqfGh9ODda/qv6vKh39z+/QeGpVgpXuuvszb9G6yGFIUV8q7m/oxz4ujTh9Z+5to+JbOmvfaVjdv6rj2ir3DyG1qFSM/e7O9AKZsB6cr2NQNam4G5DaC1N5RkAWPChxFPqnx2LGVzRkadE4RBs5pZzq54eMeyWkdzdaWnx2DQi7Jc7JVAM5HfIE08x7mDCae3raMnfvFKTQ70lIOWaCIo0hSi9rhCMs/znCM30bX0vUvX6gOdg2kbxZnNvNWPMZk+v0iexZiMIkn3afLjlfGp8XvHnx5nGjZd/N7YbKGt0gEoKCgXbcbQNmGgV9SwvvNC23MBpGdsvIBUIaxa/7Po99rmIzO4N6IqGMXGFJ6vIj4tkmLu1S7zO/J6eZe8X6b0DRa/gl0QY663dGVd3lphbKyYgXJ2w8aKBv9QTXblXq3K5neqhCzJEZmyUsbmil9pOyvGGNdbdTVe3lYBOdr/n50V5NnijvvXtW1d2+Yy07BzIlvZ0t08WPCn1fWbp9V0ZsPhDYmRnowTh8oUazbxsc7RfLOacTapGzZvVNPIuraKtcTtdSTCik9i/RG/Pd6ZTJWawrFs/5a+jt2jLaLdKYk2lyR7JdbldSnxtkC6oykSa+7bBP5U9PxvyZvpvyN6iIc1Dc8QcrzVkFqrIc1WQ5qtBve2GprfqqUu3JbWxfhI0LLoHmlfQPQxVqfOM6DaRaPmcOa0Vs7BUy9WcV+36rYsVt0jLAyYrbIGbfqkM3WjRF8+CXGFbAN5MydFMjn30LVq8B6bHfZb/FndYXsT8jt225tdw+5EwMExPENf0xj96xmEK6cKzp8HjKjfMnkyhb5JEARLJsm/JgzsqFcwdgN6Fmw2PyCBl5kNhbI2yIKJVEd2YETKLvZ2jDigMJOc5PXCzJnFAnZCC6++oadrtCSYBXftyC5We9WOkaRDq8Vo/bVajJZPBA0ruJwXJGsvk3G5DGjUN0Mu7Ca5wWuq5RuguDJu1Em/75Mvr2RaGpMnUfmK8AEuj0Hli/r+sl8Uxt6QkIb1nYb1nYbtcWnNg01LmquKPjyhM2XY0LiwoXH4/IHGrdCY0zbMG2QbNhgkDEDzSutoWmC8o9gFZVbKX0CadR92ecHr5S/eGGBNaNWvlaIXjLlczeuiDS2dXSvVr6+x9qDTHZRNk49rDhDr0PNd7vxIW//htawjDFktftkvumPzur7rH95DxuoEu/S7qZ1rkts2k4fqVwDFGPYuD2MUW5BF35URP48tNoQRYW1PSzKMQnojhFwGGk7j7FgJLrSzfXkv4fl31S7YiIh9KxmlJdTEoFgTvrAqhhIxFIVmJYoSURTRrkZQIoLSNnR7FEWhYMPLzpFoBDMv/vSWymMyiEKlDT6BvKIwv4gHRptGo4JvVJhY2QWi/ZZjRvOfsvr/CLwoXTqwqybrP05EkcRoDxLwg5bn0HeLZDHNGiTLLm8IXfGw3Ipb3zASIqnDiKTI2hna4msKhZq8Vrp2lmYQp4TdwbjC0zWa+pg0K1G/OySz1H+lebPIfvIt+CEHzVnN1FbRzlM4kifxgV/yiSL5a17kKJITQC4dONY7iuWyFrXrchnGxmgVBqEbEoWZbtQF52QOpaIoFUGpMEqFUCqI0gHURKMMhXp6UW8P6m1FfS1IijjRpGQkQOCsmrH6SxE8g2QzLsNZ21pjg8u2gVGtH8BekaakW6V7JVpS7a4RqTiaHO15tAW1wL0WsJGS4hq5vuWOFnItvuqe0NjnF4D5zOlK5QzGXJdMXrd+hLbLadm/1USiBgdGbVJYgkfRov4cVXvQ+hZEaQ+x44ekWjpbSBKrKq0/BkvsF1hcM9md8CTMXjtm9GKIaVl0VJpt2B11GSk2NJmjNFN7n7K4m0LhZq9I/YAkn6YsvkwonMafah9iIsPsFohh2nqZJH9K8na85sJ2jnyJRC+SvBL1eYIgadZhW5Ez+QjPLx1ckbrNwfICFjprwULneSx0C7a7sD/cU/9EcmasARm8MsexBuSJJ3UNaMcoyFCTB2bLAaf15pAHr4UTsHPIg9wGe7nql1yIh5XSDBkKGNNHoO446hSQEIEgEOQsCO1tmdG4IAdH5eVAr1yR7UgvIRMgKlg4+trBkhIauxu/iNK4zOWo/wZq5SdQDZutlndZIWoNp6TDobhToP/PS7TgjAWCSRnxyFN7n0NKOhKMO8z0mRdosxz2B5N2kq992GJVRIZiBRbtq30VnyhGVKzoJPqGVbHQlMnM1o6hKRPsqBYcttoO4DUcsRzB6CXqu838GIkO4CQ/yviRR0uaeFDK2mkl0zzygcPX40PeboDVi8KjXrMyah6np4hxI1kB+/OyOp0ArcC2kcZORgoCoIhSOhJdSiqFta60vCdP0bLVLgdLFu80tRd8EZk0HeElqvYjTkqEQjEHzyBEfWCSY5FAQjbVjksyIzqsqEzbzdR2p8fKUJzNspQjX1QEBmwkMMVVOEB7iTpJZIld+ptK+E1dsCM8pe0Lz+M+JX6QJ/mkjOPHOe+ILa0Fn/jFoE5WwJ7qGcyYWLizSS90OV7FfZi0HmzCm0F1rFC3V/CTFS0Jjy748Yq2cxtBk3zJxFm5pRedftB49EjtXkmheQtP0oIssnCtdgg9xVl405Dil9lANGZ1ubwSeWM0acefTVaXHLF63D5p6XFW8uPok6BOarlegRAJY/81QR6YN/EUVK5fO4OtL3Zt5nlK1SrRvtfO1CvQ9dQqmq6nUmtP02eMzGntmJZH/j21ldlBlIgR4kh9bvtxn8+WyTAL6IVZm61jgdyn2iqJRJh3zDFMGz/YAw4BOtY2BD7oq/DjT61QgvKLRfhfxkfwtewwhHHMVbVBas9kGwybreJx4In6tJFa+aNucOo//KRS4Fnpfv0le+QuqfVuLVx9zyQbTztDds6EeHvA7hrYXvZF1N2re7aqGTOLXQKTozy9u3TTV65tq53mPZlQpAlKs02RUMbDU/+87bO7Opn3bDbgIYS9DIXNDG4vlHeuTXlDHpMcdHm8SthnX/WpL3zSG836BcGfjUZbvYLgbcXa1Vx7DR0kXif8RFDzUAV3gJDOQTVoTlBx2yOd850x1IdldTbuUpZ/t3rQZHXLDzMWxavIbjOiHxQ8CZ834Ra+GC7lWr1nWTOnESRS7vNHJJNJiuBnfvn8++gW/EyByGgVTticfeoEbMLmKUxjWCeyfw9fgFcpoCnj+Q0qcUu+vy8HfzcP53Nr8R+spS9Qh9A55k78Jn7tTUyuYTwXzGNScdOYB11Qi+rSic3BognRk/DCF9dfSFS8drtboOmhe/0R2WSSI/5QKZfznOXMLPzCU/O/mvETDzY8UXDXn4ihW3nin4gckwoX862es6yo2RYeKff6InaTyR6BbE6WuoP8mfbMLiKuxWNC2l3Ezy2egQDquJBW4aOnUvSdKVzw9FSqtPJ45rJfivyZyeKWPktb7B675BSoo2Z33OuOu4TaVxpuuPC31e54Yi6BSYeLuVbPGU7AuGBnCMn422qA+a50AyOHam9SZuaHhJNwaxogMURe+3UebnjysKTcxnczigjsN2mLI+j0Ru20iZyhLUrIiUMQmnnPYuNo1qJYTIctNh7D5bCAZNaieTJHriJsRETDiGCFRZqAnwWCeOZpYbEK+12X90vpmqURYM4u13bY8T/0t5jmGPRhOhROpUIm2YfR/zx1HfkV5hD+3hkiqeXSGH9qWMLwVzT4TzB+VfvsAZem0Jjlo+ppvouuuJzkAybJbbd7bCa32RF1e6IOHtX+/IJrbSnqoXpaCv1TvVVrv/CaJBH/D9A3VjYAAAABAAAABjrhYEazC18PPPUAGQgAAAAAALvrfMwAAAAA10l3T/v6/YAJ7Ag2AAAACQACAAAAAAAAeNpjYGRgYGP4x8B4hGvB71+/FnC+YQCKIAPmmQCnuQeWAAAAeNrt1rFKw0Acx/FfchddREe3QiMO1dWCg26Ks5utCiq+gIj4BE46CpJBRNy0ugk+gJOLk/oGbj6BgkrRNOFSSUoKRb6f6fhz+f//3B13saOKeY+SPdeECrJNteyCNlWyYESrTq0PtX7Hvu2MyzL0Un7Odt8r6bzmWktZ88yrxlJrEOqySJ3hiua75K0I6MI8aa3wmZ5RZLbUzDl3I1XvXet5vvN3NBnnuEqM5zrjfsmqYd/SMXOvet61iu/ZZx30vE8XqTxR5h22rShZz+llNt+eZfXuP6TzmqqWc+3jjapO3j031sucjH6Pc6/nqcLgzt1Ds6+aOVPoxGtqcFv01/e5BoDB/Fe6/fv99j41Fb97gU5+YkfJeDtPQ9OFa4/Ly3xfd7U4cOtU1yGnBQAAAAAAAAAAAAAAAAAAAADwf3wB5gwu9AAAAHjaHddfiFxnGcfx9+QsUrdbM51AxCEcBC924cggijfSFhRhUCke0IXxDNm3hYGudaMyzgztlHOhvRpccW68Gb3RiKgXIoZF+0c9p9Q52o6lNU1bk7Q1abdpQnZDa5v0ysfv+0vgw8uZ877P733nmZmzzoV/a8+56MjH15z7sCvdimvaO7gu+3Yfbtt/cGi/x4k96FaiuS2xtPNY28tuJb7XnsRNdxS7bg1z+wr27A/o5YA173Qrdh379jwO7W2cWO3ujDbC9SiVbdmRc1nKRViBiozjTXsTc2yS9hD7btU1uX4LczI04577Bnpcp+JNHPLqOhUvu3XWfAMru4YLexdrrn+SNW+4nHM4xHU7wC3bxz51c1YI18MKeZTYRSzsJSztLazsdayDnMOq22K/72Cf9beYG8YT1tni/qtYUWuL+6+4LepynRPjTk4sOCBtnxXuwyZV+uT5G26xlz7/T7h+dCS8GjXsq9iyU5jYlzGzb+LIvo9jWej6VONdObMHcE/j0n6Jlf0WF/YrrO00Lm3g+pxqG7v2Wczdcey5T6GXO/YTHJBkm7Rn3bbenW3uv+iGXDmNTc55SP5gyD8k+WPYoDeGJP8TJraHmT2DI3sax7Ig1ZDkYbwrZ/ZH3NO4tNewtmfdkLob2LVPY899BL0c2K/dhCTb2LQ/47rc4vwnJJlgw+7HlhWYcJITevIpTGVbdmTGmUyik3wuJuT8BY5lwXlOyBnGu3JmP8K5vYh7ulLaE1hpnYU9jrX9FZf2MzchP58x8h/Dnmuhlzv2KA7sh9ERUr2HqWzLjpzbAXIaWNm7uNCV2s5HR+iuC9FR5t7AVLZlR87sJs7tFpYaV3JhL2Ot8dLejI6yzrWowYndwAIT1jzEVLZlR87tfQyrJVotYbVLWNt/cWnXo4TVDqMNVnsFG3YWW/YsJvZP5DsBU9mWHZnZ01jYOZzZPpbuDqzch7B2qxjW3+A8f4Bdewhz9zHsuVPo5cD+EaWqnqp6quqpqqeqnqp6quqpqqeqnqp6quqpqqeqnqp6quqpqqeqnqp6quqpqqeqnlH9PDZ4BzOqH2DCqWZR5o5hwfuYcZKXooxv149iTq2Mdb6GXu64L0W5uiJXV+TqilxdkasrcnVFrq7I1RW5uiJXV5xktePocYc8r2LDnseW/R0T+wsW9gTOmLvDmjdxz96KdtjFmWik6iNVH6n6SNVHqj5S9ZGqj1R9pOojVR9r7lhzx5o71tyx5o41d6y5Y80da+5YcwtevYWVfYAL3seCV9/HJe9LwflfiKbq+al6fqqen6rnp+r5qXp+qi6dqkun6vmpen6qnp+q53c5mZewYZexxfVdTmYfM40Lex1nnN4u/XAMK3c7hn7YJUmGfC9h7k5gz/XQywEdNSPnAaayLTtyblexpAdmSjgj4TWs2d2MhIfRjIT70ZyEV7AhW8yak/AaFnTjnHXeiOZUvx17roNeDqyKSuZexjC3ZO51TOQG95dRKtuyI8OuS1Y+wBlnWEZzdlqy9zWsZC2X9EnJCdyPXeti7viWIcNd6OXAXogqMlzFBnUrMhxiIjf4ZFVkCLZlR2Z6NWSoyBDGc55IKmWoyHAb1hoveccrvQsVGegYZaiUoVKGigznogUZLmDD/oUtexETewYLPq0LqryHc6ov6P/r0YIVPoNeDuypqGaFS9hg1zUrvI0Jp1qzi1VMZVt2ZKY7C90ZPl+1TrLWLmrtolYX1dpFzS6+jV17GMMuajLcg14O+B5bkuE1bGjcYi9LMgQ36J8lPRZsy47MWHlJhnD/jJ5ZsrtwveRUl+EZCeswptYJ9O5EfC/jT6DHTZ4NeSbjOecRHNqDOLFT8SZddy7eDE+D2DN+oXm24Rea+9ewaedxXfbtAdy2Qxzad3FiX4y7ZH4FU9mWHZm548hvK5Z2Bit7EmuNl2417lL3buyRp0vd4MB+zKmt2Nfj8HR3Efuuh0Pu57nO8U3N6T2HDfs5tux0HJ70foOZ/S4Oz3uP48xeiHPeiy9g1z7PWaz87wNskqHHymew747ixN0R91jzW9iwHWzZdzCRmX0PT7rbcGRncSwL3TnVeFfO7FHc07i0fazkgiQ9dn0Ol3Yl7pHqc9hl716pvFJ5pfJK5ZXKK5VXKq9UXqm8Unml8krllcorlVcqr1ReqbxSeaXySuWVyiuVVyqvVF6pdjj/x+LwW3MhDr81wURm9mocfmuCM/t3zHOW/TQehGcMTGVbdmQpF/TPIPxd8H8QkOVeAAB42u3CPU7CYACA4YoCovyDtiIUB87A4OhiwmBiSGDCAQcXF39Gb9DJiYWFhBtwABbCAdwJAzPcwETbD0q1/UhJukDePI+iKEPh4FkmdB368uuws3J0Z+n5FX70L1IRoqqDIRxXJMZrsRs4neSlxqcvbvGrpalb4t2UrFqm20p9rKRvhUzTw9yUfdskV7Q8reXbZ+E/+t7O65aJoI7ctIat7bKQufj0UmhdPti+i6+22a4pZYAADf6Zm3Tt171uLC1kyrpDLTBdAAAAAAAAAAAAAAAAAAAAAAD2xQ+gptONAAABAAAbKgBmAAUATwADAAIAEAAvAIcAABI2JOsAAgABeNpjYGBgZIAADSBmSsnJS4ey9Yoh7DAQ27EoMUlHwbEoN09HwbmyKEdHwT01PxtMFgHJolQg2yM1Ccj2SSzJI001AAiuIRsAeNrtWd1uG8cVHtuy5TiRERRIqgAtMC3aWEpZynHQJLWvaIoSmVCksKSk+CpY7g7JsZe7i/0Rw1wURW/6GC16F/SmT9CHaN6gF32EouhVv3NmdrmkJMMJkCIBBInkmdkz5+c7f7tYIcSvb/5cCHELH3HzTfpm+oa4zyuib4r7G3+z9C3xi42/W3qjwnNbbG/809J3Kvub4nzjv5a+K967/TtLvybk5h8sfe/mn0v+18Xp5l8s/YZ4b/M/lt66f+duYed98Ql4brCt4sbdt3csfUNs/vihpW+Kze3fW/qW2N7+o6U3Kjy3xRvbf7L0ncr+pniy/VdL3xVvvb1n6dfEm9v/svS9G8cl/+viV9v/tvQb4q13fmbprc1b73xo6fvil+C5JW5svAbjfnQ7trTB2dAGZ0MbnA29UeExOBv6TmXf4Gxog7OhDc6GNjgb2uBsaIOzobfub8vfWtrg/JWQ4pF4KN4XH4M6Elp4IhGRSPEZiwx7TVCJiPnbxY4GFYo6rjREgD8pHOxNxBTXUl4p/Cpwn+PbB+eWaIMaYUeJOTj6kKYgYygWTEnRheQF5OasMQA1YUskPhF4Fjhb6JClzQ/FB6DeLVcfiRrrdyEhBq+EXhd6SIYnXljeT7CaYpeu5rAvLf0ZYl+zD8GV9owZBymeYj3CFdp1GYVVH42cyHoqWUuOqx77W6A7x9mEd3Jw+YyaxP6U945EBzYROprPhYzrEz6vmEOJGXQSyj5/S2tRwSt5P+WYathSRG/pB13PYIXGyRQoNNkbzZ7o0g8XnxlOGAuNPy7rkDbWGhJJqgs+krXAag4q4zik8G8EOmCbEsaC/NX4nlikjNSMfTI6Q/bIY0tD1pJynDoclTF2KB9zRjBlucrGQrNPBouUsyKFVNfmK0UstvuFlhnkBIxPbK0MsTNjrUZmykgtLSCNMftiaqPA1tgecNZQJkxt5pJVM/C60J/xKuRYF3ltMDNaTBxD61fE2I6Yc2lx1SNC7Qs+Z7x+gXWda7cazQcsbcYSFoxDbqu0ineRfaHNZPLfxCXhbChyVHGsKXPj0htj48TypFh9aaVn8MJE6LyMkss5QhUwW/Gr6DweLHFZv2f117m7TDhWdOViv3p8wetTmzlF5n8IKY/QOa7O9Ix1+pyJpOVFGYNlZV7skxOb13HJTZlrIh6CX3Hu/H/67b3rjvuD6bhdWOKJHa6yXXtdikPOiogty/BH/eqx2MOfz9jSydmF7KnbnNsDveAcmnAWUWwW2HVhu8G4kGpkBmwDWTBma02fM7Iuy9GU8zxm3w0KxTmK6jPWYTrNgpE2yGRltAvuoi94tndTldcYA+KLbVZU+3TMuIa2Pxgpyq5d25MVdxTNHhrrRmxHEeX1iGX2hMmf5MLOuPSh9kqdwEwFnzHN7PQx9Wn01ko96x6YLjpnnDyup8swm1tPNVdawDVlKv8i9nTGTJYd8O+uZPDl0o0N3xbban2Y6S7tfM44ct7KnFz3YDkV1+16UskB8sT4Yu4Wil6ZlHcePs/ekPuIe6WnJvfclawy/SCy38YrQ+dcL6Y/+TzHtO0tRg5xBtz9r85R08VDG5ml9KJCdOWuYsr9Tlucqatvcb9U1ofiDqNAeTWraxwZl2m/vL9a73PrlbCz1hcU9+k531Fojj5F1cUeITQBR3Ftz8r8fK137trqXXaL5d1AYc03mU6vOA3kT9ZkdAsZ8qdlNj/HnolTkTXm7iSwU2SZ3S+bcEVWXj3lKHLHZeWklXsRE2+TBcrqMh07tHGvsc+JnT7FfYW5L5rYOBd5bPIqtvc7RkPE990u+1lkiluZ8uv97DuIRYmQy74Tbtr2et/WqmfvtUO2tTozNd+Np5yb1sarYwt6sDrnEe3dCkZ+5QmhWg+vLK/yVFNwX97damvdrcB+/XTATwV6ze/CrmTlTs/4sJxERQxr5dMZPYUVa1XJkJifvwLOt2llwhqrR2yLspMqL2NZ7SUmhns24ilXSVDaoFeeVL45qrWV549obdKs5vQSiTnjOPuWcSymQc5PlwYZVbHA52/SucTlOTi8yuzIXtKPTef32YNi4j1e6eLmbuyc6cvuukOeEcWUqT6f6bVpXO0pq6dS7hUmViPr9+Uz170ioknpfcpZGrJ0U0UXn3y/bQYU860tWny1Lw6wOsO0dHingz2JLurgyilW+9jdx84DcAzs9QccqTOeQ23wnfCMMzIcfPewfsY97oDncI9Xn4K/B1l0tiU+Yx0tSBswp8Oyj7DbxW/L8tGJJnZOsCb6kLug0dfDKfMM0bEz0Vg6xL4sPVy1qsMaC8uOsHIgv22vNiC7w/LIftJ/wHSvtPPAWtpgjEgyyWzCoi6vaPcEv8fgG7D+BvtsrO2xDwe4bnxpsQWkuW59NXyEz6m9QjEi+7r4W3rVYAzabM0SvyZ+j2E5yT/E1SFPiD5O7rOnA0avZTEjb7u8WnplItVkbwhVwmAf9BE+hyV2Dn8bW5yKtFXszvj6ksv417DfTUauzysTjSavhhwrulqzsXTYj3WtZ5yJLeZqsMeDMkMOOHuN9UV2Gh39iiVGH8W2akuR1fIlNWKkFNdPbKQv4kKoNxgTsmtQar5KMmrzK/no4fsfyyPtJVEajTPZjJI4StxMR2FdNoJAOnoyzVLpqFQl58qvb7XVKFFz2Y9VOFzESnbdRZRnMogm2pNeFC8SOiFJ8sMP5Lv081FNOm4QT2XbDb3Ie4HdT6JpKNu5n5Ke4VSnMqjKGUeJfKpHgfbcQFqN4ImgVKZRnnhKkrlzN1EyD32VyGyq5FFnKLvaU2GqnshUKalmI+X7ypeB2ZW+Sr1Ex+Qe6/BV5uogrTfdQI8STTpcOYsgEHrcMIWURI/l2J3pYCHnOpvKNB9lgZJJBL06nMAosGZqhpOhDwCSUCVpXXYyOVZulicqlYmCFzqDDi+tyXTmAlfPjUHTkVkeZDqGyDCfqQScqcpYQCrjJEI0yFpID4JoLqcAV+pZ7HqZ1KHMCGtYhiPwMYSuaCxHesKCjaJMfZHhsH6h6tK6+SCVMzdcSC9HSI3dBF8IkBMXviQ6JUSVO5N5TGogcYKdVH8J9iyCQ+fkkisRgJnRRcnjTd0Ehqmk7qhJHrhJmVePC9WPKR9+cwqIKAQf1h99sAJ9lri+mrnJC/KDQ1pm5gSIx7TtRXA/1Cqtd3Nvx013EUV5mERRNs2yOH28t+dHXlqfFSfrOLCXLeJokrjxdLHnjpBnxArOIPfcdByFABxcS2VpHseBRuLQtbp8FuVAbCFzpFBGyUrbBISH0GaqJn2dxkhgE9A40bjqgUXh10UYVTLTWQZxowV7VaQjoELeRElBjElD7aLvyAM/97IapeM5ztboTKEA8ZlPtTetWDaHUh16QY7cX1ofhciUHb1ryqLCDgkvs9ZUEXIdcU+zRHsmIQsFnIeFrCeMwI6GFtQEtZKEKseP5mEQuf4qeq6BCpkFdxA+IvIsRhfwFblJPFMVxKuIoi8hdw07BURznUz1SGfUn7aGMHkcUbWQyRbqmhy5KWyNwrJTFEHYsbmgwvpcv9Cx8rVbj5LJHq32wPm57Sm7CC+nBdcAibm8CV7WvP5hObrE8TXB/DyCTwQNailAY2O4V9skQbnSKLe2jik4KRcP/AYECqeQ2EDGr8lxgqZHJYJCnMBnwhhYIaI4LqMRml1IoLjcqIs8e3UvyCA3TSNPu5QfqDO0rDBzTT/VAZDZIYkr3sqB7dRf77JFPndDE4dL+bjP0nYl3Wo23cj64nKgkadGN8lKzKSCBi4i8rBGvVyP6VcxIHEOh9IpFyxEj3Iq3pQ2bZbAwz04nipq0VGsTUe90lRT8FBpisYizUbMp9HsJT5SGeRJCGMUC/Aj9FC25bnysiLBlnmM5Pc1F95jk+JoY+eqMnDDKKOSMc1c2zI2mWIvpVOaByO1UrluxdGE1KcZkkkjROXkeRkAVG/tlhz0D4ZnDaclOwN57PRPO/utffmgMcD6QU2edYbt/slQgsNp9IbPZP9ANnrP5Ked3n5Ntj47dlqDgew7snN03O20sNfpNbsn+53eoXyKc70+5noHlQihw74khVZUpzUgYUctp9nGsvG00+0Mn9XkQWfYI5kHENqQxw1n2GmedBuOPD5xjvuDFtTvQ2yv0ztwoKV11OoNMXJ72JOtUyzkoN3odllV4wTWO2xfs3/8zOkctoey3e/ut7D5tAXLGk+7LaMKTjW7jc5RTe43jhqHLT7VhxSH2ax1Z+0Wb0FfA//NYaffIzea/d7QwbIGL51hefSsM2jVZMPpDAiQA6cP8QQnTvRZCM71WkYKQS1XIgIWWp8MWktb9luNLmQN6HCVub51/Vrg+rXA9WuB78VrgXv8uX418MN8NWCid/164Pr1wPXrgevXA+vd/PoVweorggKd69cE168Jrl8TfO9eE4h7/wM+nMa4AAB42mNgZgCD/xIMbQxYAAAliwGhAHja7ZZndFRlu4b3MwMIKUwCqQTYKIJiAEEpo1KGFkroZAOhl9B7itTQQSwUFXtDRVHHEjaoiDRRASuCCAgi2LugYi8593B7n3XWOmt9f/z1rWX0ynXtmgyL9+XZWCXYrl9gX2CPE3bcwN6/fcIJB445XuBd+Ah89G8fht+BD8FvwwfhA/BOeAe8Hd7meE6FwHGnGcgDwf+tArAeHAIVnUl4kznxeN6clMBupyMoAMVgLaiIe3fg2nq80Zw6gaWbq2RYtzpbAksUixWLFAsVCxTzFaWKeYq5ijmK2YpZipmKqxUlimJFkWKGYrpimmKqYopismKSYqJigmK8YpxirGKMokAxWjFKMVIxQjFcMUwxVDFEMVgxSJGvGKgYoOiv8BR5in6Kvoo+it6KXoqeih6K7opcRTdFV0UXRWdFjqKToqOig6K9op0iomiraKNorWiluEpxpeIKRVjRUtFC0VzRTHG54jJFU0UTxaWKxopGioaKbMUligaKixUXKeor6ikuVNRVXKA4X1FH4SpqK2opaiqyFDUUmYoMRboiTZGqSFFUV1RTJCuSFCFFVUWiIkERr4hTVFFUVpynqKSoqKigCCoCClM4f4eVK/5S/Kn4Q/G74jfFr4pfFD8rflL8qDir+EHxveI7xRnFacW3im8UXyu+Unyp+ELxueIzxaeKTxQfKz5SfKj4QHFKcVLxvuKE4j3FccUxxbuKo4ojisOKdxSHFG8rDioOKN5S7Fe8qXhD8briNcWrilcU+xR7FXsULyteUryo2K14QbFLsVOxQ7FdsU3xvGKr4jnFFsWzimcUTys2KzYpfMVGRZniKcWTiicUjyuiiscUjyoeUWxQPKx4SLFe8aDiAcX9inWK+xT3Ku5R3K24S3Gn4g7F7YrbFLcqblGsVdysuElxo2KNYrVilWKl4gbF9YrrFNcqViiuUSxXLFNo7DGNPaaxxzT2mMYe09hjGntMY49p7DGNPaaxxzT2mMYe09hjGntMY49p7DGNPVao0Pxjmn9M849p/jHNP6b5xzT/mOYf0/xjmn9M849p/jHNP6b5xzT/mOYf0/xjmn9M849p/jHNP6b5xzT/mOYf0/xjmn9M849p/jHNP6b5xzT/mOYf09hjGntMY49p2jFNO6ZpxzTtmKYd07RjmnZM045p2rEOm2KxJbDUr93Gxczs106FFvNokV/7SmghjxZQ8/3aCVApj+ZRc6k51Gy/Vjtoll+rAzSTupoq4bViHhVRhTw5w6/VHppOTaOm8pYp1GRqkl+zEzSRmkCNp8ZRY/2aHaExPCqgRlOjqJHUCGo4NYzPDeXREGowNYjKpwZSA6j+lEflUf2ovlQfqjfVi+pJ9aC6U7lUNz+rK9SV6uJndYM6Uzl+Vi7Uyc/qDnWkOlDtea0dn4tQbflcG6o11Yp3XkVdycevoMJUS6oF1Zwva0ZdzrdcRjWlmvBll1KN+VwjqiGVTV1CNaAupi7iq+tT9fjOC6m61AV89flUHT7nUrWpWlRNKouq4dfoCWVSGX6NXlA6lcaTqVQKT1anqlHJvJZEhXiyKpVIJfBaPBVHVeG1ytR5VCU/szdU0c/sA1WggjwZ4JFRzjlZOfXXuVvsTx79Qf1O/cZrv/LoF+pn6ifqRz8jDzrrZ/SDfuDR99R31BleO82jb6lvqK957SvqS578gvqc+oz6lLd8wqOPefQRjz6kPqBO8dpJ6n2ePEG9Rx2njvGWd3l0lDripw+ADvvp/aF3qEM8+TZ1kDpAvcVb9lNv8uQb1OvUa9SrvOUVah9P7qX2UC9TL1Ev8s7dPHqB2kXt5LUd1Hae3EY9T22lnqO28M5nefQM9TS1mdrkp7WFfD9tMLSRKqOeop6knqAep6LUY34a9mt7lG95hNrAaw9TD1HrqQepB6j7qXXUfXzZvXzLPdTdvHYXdSd1B3U7H7iNR7dSt1Bree1mvuUm6kZeW0OtplZRK6kbeOf1PLqOupZaQV1DLfdTR0LL/NRR0FJqiZ86FlpMLfJTPWihn4rN2Bb4qS2g+VQpH5/H5+ZSc/zUAmg2H59FzaSupkqoYqqIry7k4zOo6X7qaGgaXzaVd06hJlOTqInUBD43nhrH32wsHx9DFfDO0dQoaiQ1ghpODeOHHsrfbAg1mB96EF+dzx80kBrAX7c/f5DHt+RR/ai+VB8/JQL19lNiP6GXnxL7693TT1kC9fBTGkHdeUsu1c1PwVxgXXnUherMkzl+ynyok59yDdTRT1kAdfBTFkLt/Wo5UDsqQrWl2vjV8O+7teZRKz85H7qKutJPjv3VuIIK+8mdoZZ+8kCohZ88CGrOa82oy/3khtBlvLOpnxz7YE385NjavJRqzMcb8Sc0pLL5skuoBnzZxdRFVH2qnp8c+1O6kKrLd17Ad57Pl9XhW1yqNp+rRdWksqgaVKafNBTK8JOGQel+0nAojUqlUqjqVDU+kMwHkngyRFWlEqkE3hnPO+N4sgpVmTqPqsQ7K/LOCjwZpAKUUU6kPDTKjfFXaLT7Z6jA/QP9O/gN/Ipzv+Dcz+An8CM4i/M/gO9x7TscnwGnwbfgG5z/GnyFa1/i+AvwOfgMfFp1nPtJ1fHux+Aj8CH4AOdOwSfB++AEjt+Dj4Nj4F1wNHGSeySxqXsYfidxsnsosb77NjiIPpCY7b4F9oM3cf0NnHs9cYr7GvpV9CvofYkT3b2JE9w9iePdlxPHuS/h2Rfxvt3gBRAp34XvO8EOsD1hhrstodB9PqHI3ZpQ7D4HtoBncf4Z8DSubca1TTjng42gDDwVP9t9Mn6O+0T8PPfx+FI3Gj/ffQw8Ch4BG8DD4KH4Ru56+EHwAJ65H14XP8m9D30v+h5wN/ouvOtOvOsOvOt2nLsN3ApuAWvBzeAmPHcj3rcmrqe7Oq6XuypunLsy7iH3hrgN7rJgPXdpMOwusbC72FvoLYou9BZ4pd78aKkXX2rxpVmluaVzS6Olx0sj1SrFzfPmeHOjc7zZ3kxvVnSmtzWw3BkbWBZp5V0dLfEqlKSUFJcEz5ZYtMQ6lliTEgs4JUkldUqCCcVeoVcULfScwt6FCwvLCitcVVZ4qjDgFFrclvJdmwqzaufAkXmFiUk5M7xp3vToNG/q2CneRPyCE8LjvPHRcd7YcIE3JlrgjQ6P8kaGR3jDw0O9YdGh3pDwIG9wdJCXHx7oDcD9/cN5nhfN8/qF+3h9o328XuGeXk+c7xHO9bpHc71u4S5e12gXr3M4x+uED+/UTKpZp2YwKfYL9KyJ38TJsvZNsiJZp7LOZFVwssqydmUFq4VquDUCDUKZ1qFXpk3LXJC5OjMYytifEYhkNGiYE0rfn34y/XR6heqR9AaNc5y0pLQ6acHU2GdL65GXc85tO9JNm5/7rG5a3fo5oVQLpbqpgU6nU225E7Q6Zo4lQcHKuGezpbo5we045TgVHbM1Tl527pbKTt/cssq9B5fZirJ6/WLfI30GlVVaUeZ4gwYP3Gi2Kn+jBTrklaXk9hnE42UrVzq12ueW1eo30A+uW1erfX5u2cJYRyLnujzWDm7Jzx5WVFKUPTDS2kk+lXwmOZi6M2l/UiAUslCoPBSIhPDLh6q6VQOxb+VVg5GqTVvmhBLdxEDsW3liMC2SiDOxz3dRQu+8nFC8Gx/w2sb3ig9E4tt2yInEN2qS8/8+56bY5+RPzi4ehm/Dioqzz/2Po3wriR1mx87G/i8qxnHsv5Jzx072f/zibdDwInwV62Rx9n/1l2X/+/UPvzY6WCID25UHljoFgSVgMVgEFoIFYD4oBfPAXDAHzAazwExwNSgBxaAIzADTwTQwFUwBk8EkMBFMAOPBODAWjAEFYDQYBUaCEWA4GAaGgiFgMBgE8sFAMAD0Bx7IA/1AX9AH9Aa9QE/QA3QHuaAb6Aq6gM4gB3QCHUEH0B60AxHQFrQBrUErcBW4ElwBwqAlaAGag2bgcnAZaAqagEtBY9AINATZ4BLQAFwMLgL1QT1wIagLLgDngzrABbVBLVATZIEaIBNkgHSQBlJBCqgOqoFkkARCoCpIBAkgHsSBKqAyOA9UAhVBhXbl+B4EAWDAcQoM5+wv8Cf4A/wOfgO/gl/Az+An8CM4C34A34PvwBlwGnwLvgFfg6/Al+AL8Dn4DHwKPgEfg4/Ah+ADcAqcBO+DE+A9cBwcA++Co+AIOAzeAYfA2+AgOADeAvvBm+AN8Dp4DbwKXgH7wF6wB7wMXgIvgt3gBbAL7AQ7wHawDTwPtoLnwBbwLHgGPA02g03ABxtBGXgKPAmeAI+DKHgMPAoeARvAw+AhsB48CB4A94N14D5wL7gH3A3uAneCO8Dt4DZwK7gFrAU3g5vAjWANWA1WgZXgBnA9uA5cC1aAa8BysMwpaLfQsP4N69+w/g3r37D+DevfsP4N69+w/g3r37D+DevfsP4N69+w/g3r37D+DevfCgH2AMMeYNgDDHuAYQ8w7AGGPcCwBxj2AMMeYNgDDHuAYQ8w7AGGPcCwBxj2AMMeYNgDDHuAYQ8w7AGGPcCwBxj2AMMeYNgDDHuAYQ8w7AGGPcCwBxjWv2H9G9a/Ye0b1r5h7RvWvmHtG9a+Ye0b1r5h7RvW/r//Evyjr/x//wj+0ZdTVPR/BrPYV8bwYf8DV7sx3w==');
  font-style: normal;
  font-weight: normal;
}
@font-face {
  font-family: 'CalibriItalic ChaItalic3C26C8BB';
  src: url('data:application/font-woff;base64,d09GRgABAAAAADWQABIAAAAAyPQAAAAAAAAAAAAAAAAAAAAAAAAAAAAAAABFQkRUAAABlAAAAz0AAAVa/bQ5hUVCTEMAAATUAAABYQAAAyDS5HkFT1MvMgAABjgAAABaAAAAYH17vEZjbWFwAAAGlAAAAF0AAACMCd4KKmN2dCAAAAb0AAACZwAABRS6fs7HZnBnbQAACVwAAAcdAAANJLy4eNRnYXNwAAAQfAAAABAAAAAQABwAI2dseWYAABCMAAAN0AAAFjosbrWOaGVhZAAAHlwAAAA2AAAANvaxesZoaGVhAAAelAAAACMAAAAkDakORGhtdHgAAB64AAAAkgAALJg+jAOna2VybgAAH0wAAACuAAAA/DDTMUlsb2NhAAAf/AAAAGMAACVo1Czda21heHAAACBgAAAAIAAAACAdixG5bWV0YQAAIIAAAABBAAAAeKKS+mtuYW1lAAAgxAAADRMAADCX1gjAJnBvc3QAAC3YAAAAFQAAACD/EACGcHJlcAAALfAAAAefAAARMYTf7QB42qWUMW/cNhTHSZkiHynJvna6wXAZoyhuVJbiBsFmBA1yJzWThw5yrjhkuBYHtAg0BAFhCIFaZBCKBvB4H+UAt5flkM/Qj5Axg9HrI+/ic9Gx/GvQIx/f+/8gUiQgBCQFdWWv7FPUW/KW/IICTkE0RdH0XdcBJxCOC6MH0M15SDkfl13f+9cwLa3tawgpcID9PE/LD9bOldgA45ANBgOt9dKnGTMvy77vXRAaU1b1YtHv9nRdX3NGOZsbY60VjApmPrj3Gl3wsCjLqtLGHrAAwqpagKIQ1csr8615an6zv9sO9R/z/N48p1xkRdvdPH9gXnIqBWNsv7BzH4mNRPf39n2iMeby+wIry5BKhPEAfedLj4u2xS57AGAUmHlAwB1BuiWQjkDGVCY6TauqrhYX+kJ/o1vTGimohOw0L5oSa0pBpDg+RQbG2kZwKiBzrW6ei5AK7jCQQwmqIAjYpyVMc44+WtskYqPCHYlD0UvFMVlrx+JgXCgwLJCm7zvfwtEgjmsRXtaeRzIqQ62RxwEpQYTI86IYpbjVMhYojkgLlVB1qIfpqBpVVdWX/cXg18Fr3WoFVMmzR0+e5C+L6+tr3K9E/Ln2XNjoIdfWPLbs8DPQCLn+BQY7sEPYRKEAgLN7sohjut6juVjo/88WebYoodGRY0sdW+XYkA7ZWh0BjZDukaPLES8CEsHhZx4vCNoGBAV5luNS++Znf0jxXHrCGGgsKaXB/SqmQpbnd9a2zRFs4j3jFjIWuMNBffcsz3NkcROeOi8u67rvWt8t8/Wwtbt4jtP1UyFVXOuPxodztAmAn+T0y9HInUwWBrFwNzQ+ovFgfDI+yb6eZTM31rP1D2/+vHk3fDdEv7E6J4/tY+t+HhPyikxRt16xxOeIDG1KUjImx+SQCHKAek1eEglUqvPJ5Pb2dvX+hT/ox8/qJY4/mkTSRFHrdEDOyQS1rbgi78kL4pLl8XS6unPJA/V3wunygOC9Il/YmHzScKeU/EUSwIppmtY//jTBsVqt3Ix0M5PprGlm6/XKOzrZOlo1/pbP5jUO9OROD0/Tu3obzxFNyi3xhHyFyhBwjK1qsiShCBKYTtfr7h9/QT6ZAAAAeNqN0L1LQlEYgPH3vVo0KPeKSFTkEAVCQ5BDYEFDBkFD0AeCkE25JC0uBtYSJEQEBWVIhDRVUFsOUUNfONQQFbQ0tUV/QGuPd7q3oe6Bcw4Hnvc3HDGksZpFNMY9zVb5ayV95UBAabTotQ8G7f7Ja2+ajd7o9tpblt0XvPahkN0/eu3DYXpuXi3it3s/25QkZ1oikpEuNaRPLUlou4xqVCb5zVlNS05zsqTLsqYbsqUV2de6HCGdM3n1y7z+x5zCzGAuYhYx1zF3MKuYp0gXTN64TV11mK2YPZhxzGHMccw0ZhazgFnC3MU8xDzDvER6YPLVbRoph9mGGcMcwBzBnMCcw1zAXMHcxDzAPMGsYd4hvTD57jZ9cYfZgdmLOYg5hjmDmcXMY5Yw9zCPMWuYt5jPSB9MfrlNf9RhdmImMFOY85h5zG3MKuY95hvmJ+a3VrRJ6xrxlbWf/xv6AfwOW9sAAAB42mNgZtFmnMDAysDBOpPVmIGBUQ5CM19gaGNi4GBg4mdlYmJi4WJiecLA99+BQaWaAagIiBl8gxUUwKwFbAz/GBiPsM9jUgMK7AfJMe9lFQRSCgzMAFujDPAAAHjaY2BgYGRgBmIGBh4GFoYGIC3DIAAU4WFQYAhiCGZIZEhmSGVIY8hgyGbIZyhiKGGo/P8fqAqP7P/HDBwM3AwLGdYy7GQ4xPCJkZGRj1GKUY3RD2wPTgAA9MIVCgAAAHjarZTJT1NRFMZ/LRQSo5XIP2Bi4oY9W5cmRhETh7gwxqmIiqIiUFTUolRxQK2ioBYQBWecGRyKdSAGJ1iIiUZdkKgLSRxWJL7nebdvbHDna8653/nOuS+93znvQnYctBjup5A1bGan/Go5SIwE71lOjaBGWmjnItd5xHOG+Y+PFg6UMDGjiyxyQR/Tv2vtYt2BoIuJSZSbOdVh9Bx9NI0b1WJ6jtadNYUJau8k/5Cwv3x/9DH/DCPW843YHxU8We34kR3XOrUOz9+ZxWzms4CFLGIxcykQK2Qec1jCUpaxgpWsIkQRqykWvdayjhLWi4XYQCkb2SQalrGFcsFlJpOKKwlTxXZz3co2wWHxVQpVs0OU32WvEXt1mBr2iO0WX0uUveyT1fBezhvVsZ8D0s9D1Nu4flzWwIc5LnaEo9L1Y4JPSu+bOMVpxcZo4ISKmjkr+QZPrZFz6s8Ql6oWWqWyTaanI63WqGzmPg9kpp7xUKYtIShJj+Akn/jMCF/4yjdfni/fN5Of/Oa1qB8S1Q3NS5UvFl9kK14h2lrKVotiXh3KzVxKz4jSycpVSGVUuhFx7alTfbLeZVRb73LrZZzJOJHDpU4Ysxnn3N5dqTq3Zl4FmxTjzaYr68at/8y0cV7snHijD+mRhS7IF27YJS5zRVDKO7GFrnKNTrkLbnCLO9yli247vi2Rk7+pGKtmfL6Xe2oKEvSp/j/mieISgnrMbMLM9CqcpF9uoQFe8JKnMjv9ygZ4JfMxyJDcWh/4aE7QWzVB03x5vGEwczrvAkFfIKOPpL+ASomH/Y3SCQIjBP8CjRFufwB42n1Wy3PbxhlfgKL4Eqe0x3U0g0MW3YAjDymr06SJo6g2ShKUaDUJSUkdQLFbgA9FylNpO5k2087w0toDt39Hrwv7QuWUzvSa/yGHHuNjzsrv2wUYSROXAxD7/b7Hfvs9dtcN/vH3P/3xD5+dfvrJxx99+MHJ8ftH09Hvf/fwwXuHgX+wvzcc9N995+3f7N7v7Wx3vU679Wv33t1fbb21+eadN17/5cbt9eZa3XlF/Ozl1RvXaj+pVsqlYmE5v5QzDdb0RDfksh7KpbrY2VknWkQAogtAKDmg7mUZyUMlxi9LupA8uiLpakl3IWnU+BbbWm9yT3D5dUfwuXE48DH+V0cEXD5X47fVeKmuiCoI24YG91aPO1waIfdk9/Pj2As7sJdUym3RnpbXmywpVzCsYCTXxGlirN011MBc8zYTkxWrNK3MOV40kf2B73Us2w4UxtrKllxuy4KyxU/IZ/aEJ82v4n/Oa2wUNlYmYhI98GUuglKc8+L4kbzWkLdER9764n+rWPJUNkXHkw0BY7vDxQSGzDs1wePvGJwXz7+9jEQpsuzUvmM0pCUuwgR+NmbwDR5ifbZNvjyZu2wEQs4GvqY5G1lPmbvRCKQZEuerjPPTA+LMMs5CPRQ2pcoL0+fz41U5G/H1JqKvHgcP+Fzm6uFofEzfaBqLTkfHbd+XbgcDN0rX6iU/34B8FGIRJxSGgS83xKm8IVpaAACnHJzs+UolVZM32pKF41RLbngd8ot7cdjRDpItMfDP2Kvn3ySvcevZq+w1FpAf8mYbSal7sT85ki+H1gT1ecR9y5ZugPAFwp8GlCVRk7e+wXS2mlFpYW1XpDNhWnnBKXLftHIBZQsA7+JPtLbAqCFdiqSMtra4b1gsE8MsqQSNLtkBkXPaO8TKkWp7x7IDW//+j0tW6lPekcULtmoAFj7peV7ompYmh25xb9q54OAlo/nUwdTaj/tpUizSiaFRpHTuZKycg84FZsKMgiiLq1yyPvfFVAQCNeT2fVobxVrld3dP7A4OfZXttEr2L1Gaf0dTktlgZ4TZRg12G1aWVkVvK3pB7lxh9zK2IL/ieJKwnEOlbCWGGuTbTwL5biMQctQQNvm53kyKbMXeD9vo1S62O9GNBK/xbhzNz2ejOHHd+NQLjzfRF7HoTWKx529Zyvmh/zfrC5r7Ots1dvdbMGWyViKMx4PENR7vHfpnNcb4433/qWmY7bAVJK+A559xxlyFmoQSSAQngiwNQRSVvHXmMjZT3CUFKHo8N5jCihlmsPHc1FhNT1RXE7nMBGdJc9xMeglYUWMzLb2WShfBqRHnS4aDhCmm/iWMAuyW827RLbkrZtVESAl6CuRLyJYM9mzFqBpWAptDBc+NWVJyrTNlaZhKziBJ2GyBwXMSu2AI8+mFH/ywgoND/9kKg331D4kW/VCFq8eoIZwnHp9Q/f01OI7DgHYPdhO1iseQhrjLpCnuwuPlFVkW05asiBbh9wi/p/FlwguofOOmgWTTphuHAhsxOsZnlqF7LUcm+fz8fN+3v7aeBzZ66QHeQ1+WGjjc8s59yG3TGwLelrNxRH6wA590C05vHKAvM4MQ6ckSLJRSC5DoKh3qNyiNUWuRUEPA2DpmgQwaNKl/Eqh+rUm2Izblcl3bzNdpoo0gvi5+oTYf9HrZeUSfEnxje75GLJCYLNBBKqzA87EAaxxyXSN76GV9WJQtjUyx5y/Vp+otWymT0bJyTqValqXbMIiHxpXbtOfknUIQaOcV9SgVwNw1WYFH9QuhTBUQHbB65AueR3CVRP9DZgZzNhR/xtZJTitLBbBl1elFON20fgWIuJMpF2kTrKQ2/qvRAq18BXHHljA//7f4i33hh72DTj+qP2adoVFZEF8F5HuN9WbxKlpVcBwXqz+uoONVrC6+CjSdMZ0K+FLBqXoT9xPznYb6Guob3xc4O0yHXlxxcmgcm08CkoKzfbWLvVDIuCBEB7QyHtfeyigjpXQaY/n+ZfJ4QXbpxTXQua1vD1gE7bKokg8s+RFqMhOhXPCY18SmoD+lvE1viPQsGgKFj3qjdpmNuT9CmcNgN4y7MV1Ox1EasHQm+Unjkkl0hIGygSFajpz1eRjwEJdSY+DbtoU+xJcf4YYqIjoE+no9/UN1SYliKm6GO0pgyQKOpKNoKmycHZL2Hh198nEpbRhmxbGIperYLoRhvo6G69EHz2lDRFO6PB/R3XmqdLtwV0WHrFmeQBdPAatYInDY9Eb0N47pav4wbCAS1+LrMX8zxub7EOfGUn382xCHFJ1FXKU6skAhCD2iAhjSgiWHBHXxkzcfN5KHBecHRD2fNrRwUVmFZ0Nf9jMR1Uk0+KwhzZfugEmLN4aHfrZD5YjdQ3hdVJVF2lya+36aHqXfI1UrS5hWA6JOj7SzFudMdgI9sBDTF+LfAzJppTUAAAAAAQADAAkACgATAAf//wAPeNqtWGtwG9d1vvt+YHexD2AXD+JFgACIBQgQIAGCLywpUhJBSRQlUiJlSbFkWrJlWLTlaNzUlu38iN1GrtPYcuJknEkTeyZ9pEls2TIdu/7Rwj+SGU/HjUZpM6OkKceZaaecdjyNbckm1HsXoEhJ7FiZKUEAd++ec4f7fed85xwCCoDGQ8SvKAkQgAEDYBbsA6d/8hVz7vWMntHZwREeWwETgMEWAA7C2NOABRi2YKkk3lGiiWm/qDwwjU2PMfgMqFz+9eVDv778Hvx+D8teXrm0Iq9eWlHL5Wy2O+e3pDUHaG1Bc0/FBx1a9rnueUyJKPbbJeEMQ9PR9i68VCoWC4X8MN7b04VH2yX4jvf2DOOlYaKQD+K2adPS3oXGaJf41Wd3EFOrNP5IaPzkrhge8ksugcLCVMhgh6a6NGekN5m0siGGp3GKpdnO/rH2scP9vsbrBONg+LCu+ySKZASWC3s1r0Q2tlLS1Q8p6dMtZO3Tc0R3z/E9ReoFnsVJmn7bb3QMbI14zbDm1GRBojRdpRlNdcSHqqtnWcNnMDzPCDLPeTw6y/G0IK/2AQzsuXaVrkPU+8EKQvun+Bn8MTBnvoLhW2bnrNF0xCV2dWkZwLtd4QzPy+GvZbBcBnNmMAeRyfRnBVkP90x3ZUQN8Ho4I7hd6WykX/LHp/2z8iw1mzQ9FfijGmWlUMGyBbOO5fNlb/YLhw8dOqSYZU9WgcwoWEEpwF/4gSgK3PaJ3bn5zzNfeyRz3Quy3CERNrFaFEPExRNElFjbgqQi/gytgLWWDPULnHdFvJ6wSuG/xVen2FSysx37JVw3txUKXyFVj19aCJsBmXyLwkedwY5M2ymnR6FILyMwFAU/yOOfPi+JTgHy98L1vR+4ghon+pJtn80TP/An/BKnBdwAhjnkhoxDbrrBMPj3W9m5YOisQCXBEj5jiflkORDsg6/OJFVewjBL6kwLyaDOGSwTCET7ljDyDSs9HZ1VWgD6dsKUyBpltbxSxrLvFfLymafqdcwjX1xVyhfhNSTilT/8KETIq1TA9pNrNzimbc9ay3MjLWbL3Syj/EPJpOuGputuF8q0LjxBdBHRdX5gekUQKSgXowRKSzKemHp4qndU7SUoXk+0+cIKgxdYGBj9Dy3ivN7uNSIqg/83mwtg3oNnD2d/6insLZ+fe2H+zFQHcW380XumvdofLzT+TYuInMiSJO8UsVzvvkp09Z8RTygJyR8nQrHxuw+296f0xo7c1ALMHvLaCvEtKgKqmHorP28DBS+ACijiZUv0VeALdCjF5Fho4i0MiVwMA5aUBozM4ALBpJl0t7CExV4d29u9hCXPW6F9CF2IbWVFQdoFYMrIK/KKopplyFgd7aFryNPr/1/HIvYu2IcxE0sY8WotHVvCwBs1+5gxdM5rtbG9IfukGjxpnUT4ah5nmvZJTSJJRBjSS7crSLfYJKBEkiipWnpKI8mE1yTxLZxieJF1JIZmSkMHh0OJyvTMnkpi65cvPDB070y/j6AZh8jJuW1HR7eenEzGh6f37h5ODJ/6/kJu/9a8ypI/ZN2GVxN8AV9HZbeZHi3m8uXJI9bs84sj7lDE56V1n9cthjvCiS0HCpktxS50e2Tqq/cMyoZf1VDOTUNGf0v8HMRhDfr7JqeP409c5/Q8F2CDS9iPX4sn4gPsEvajN4AzjmlEvHsJD1qGBriBRCBOE5GJ1BVftfiJJe0kdthZYiOO9AfLrlyEmF9egWonIw6Q4um34WhrnXfd0Je6UvNVpeInNdt27Q+FCYXogA5I5tbqVzN3mtDrRqtCMUw8DtkhITs2GyUiTcZSLp8MjxfHDp0a2H3vsOHOTp54en7+8bxGxpMuv0xiv8jeP1bcv6U75HSEimZp8c6q6lUkknFwfx3eYaX6Dn5xqO+Zc08vbtleuUOWCFZg/nN8vDBz36mT6eh4OTpUe3YO5s4OiPQ+4megF7y5Cc5tbUBBkAaSPR8nQxRG8R9lq+GPksAre3Ge8LquWh07m5G8ehHFsLlSgQv4BfGtl+1K3/aHutoIG1TPxzUqy39Uy1a94Y9q3g7X1Rp0WMfXrNvvlla1QhyCqCMMIbww0Olmg0Dacb2PkTRBCnZP9lt3TeSC4oH5kUMjKZnlSE70DE4d7P7ed935Xae+cSRZHekNMMQuNR7RA7Fg72zt5PH48RPhzrBTEiLRoDcW0F7+/tDXn/vqfZaoR3xqK2LJMnU/SEOp2SRiLT6SqbTDm1x7CQHqc7enicRWuMmxgJZyV9qq/TdHG4ydiopEBiFZyJ95SqrXEaDe23a1kWy7wbwtd6XWVpX6Nw3XltstEUuuiYWhNVstBlsLWb0ZsRkilnL7ZAoP2xE7sH+gw83ouckTZ+fMHcM97mMY7wp7PSFYuBuXYOD2zo51h+XRiY1h+5eRyUpnqGd8ohrq//Ovn71vVIt0ebEGI6IKLTKrR8e3d+858eDJriPHB088ux+hvhNG73egTnSBQfDOrahfSOVLNAm4JVyyuKgiBAmXK5pdwkXLDaL0O6VSKqgoQv79VFX4jRXcuUGSUT+UhUF8sVlToUIYtkJot+Flo+4p0e/UWqap/Pu1VDUo/KYWvCGAkVjbLteDOErTNwQwzmxUDFRsEew4gyyI71h/cvHcCYa6a9E6NpnjOI5kRVYYmlnIzz85n/YW9z384tGZ05Ptf7W7OrKws6Qcu/fPZqP4B7AJTkWG/QsnNF0TBb4t4OMEQxOSex+dGXn+2SePDadGp0uFSmbH3X2+zCAA2LWhxnNEN/VHcBqob6IRalAJvYV9AJVawT6wohOD262JAWtC1yesARKkhOVd24KDywOhmLp9e3HZik2tAVaHobZar0CU6wasWVm7B7WLYFONtc93bUK9S1iuQcvtg8u1pm2suFyDxhuhRh5mvWLeVBEZpgk02WpsYEGJb6yMsDNtSUihNWUYuk504wTN8jTjbosb5lA66FB+5hBJmnNIzM//RumfOTmeKTMkSZDQimFEp1tODZkB4eUneAccMQSRf8wrD84ubtFznSGapqkSqbgNF5wwWF9ppnzAqTg8hlvmP/vhzCPTCYmmBJ7UkAFBENBggMiLKmt4dNVxZs8juxMUJ9CUCrW8cu0q8RPqQTACLmyiQNEub2zEAfiow+MY6SEp7YpVrka9PIh10cHOrcEdVFNAUM2ym0lUJLP1vFJotqGW77b9bFr8TfOydqV2i/0G2bHdzFadXO8t10Y8Zq3fxFrKA6+Z5tLtohlIBe9GwqJQ2CLs4/1mqHfxC5PKbjQReLxwG8d4nHNHkAmJ7aYkp5OWxw4uDlgHyj6W8bIO2GfCDzztG/EEclHX8P3nZhsPrm1TfayAVgLbuNdX7M2p0clKqmPkQE9sLAoRH4aIn4eI92xWPa0UqUFeCJIwU5qrE75ClmoGU5qYm3AFVcoMdTLe2FbvDnEDgLbg1+u+5igAFR8OZXnFHsoQB+7P9bax39zsZtTVVoNIMxi2oc3HboG8tSDOK97GlzCRZ1l31NcWdvFk41/vggREPBBdGscc60i/hH2PdfmiHk9EY4m/EHxG45XGgOplYF9PwV6Ewz5siDbIsKdfB/mzf8K+xIkMASdvqO67oLq/D9XdAFnw6K34vgkrQMjigEf24BrhiaG66hACv9eqncsWs67LrVYPtegWf+ttGzBRC/y+plWZzuUac5NGb1CMdRleazZslSCJ99vKcw9/89CdfzqX8vfvt1fzqR+5u6f6Bo/uLHeoeveuvqEjaIU/VP321x47XOqae2K6+u1nHj9cys49cSC/uxQ0J44unu7L7+4LmtWjD3yxmc/4h/D5C+DFzTqKpKIE1DYQaIMTgceSrUxVbVOSgQRttE8YzaBopSTK4+sx9CYQPsccIfJKpnlq7SazDTFkJ+7NerpxfLd72zXVhE8CGRZZVjOCrvb5fduUqfUcPQ/bg4DL7XeSWMSoVKcTSjRo0DTxImkEw36V4ZmBe57Z21hcS0viKzBsCNTTvty5o9xOMRxNw0oFHrz2X/i75N+CcfAPmyDWWUybJXOU5Ua4kRJnmrmSUTJAbnR7aWSQTS9zZqS43fmJFbkeGzBBVvLvlcsVOJqjsUotIwztEV1+qtmMabfh3axStmHRYovp5ZptHHF+UovcGGyoSOV9MnJaAzZK/N89wfXyhF8vT3ZBw9/Fad4hcb+7m6TNnD8Z0FmWg4WHYcOprNG3p8+PUxRx9xmHQAua+JiJOVx2ClOY+TsnTzzHuXVd4Ru8u0cpZDmeczjFUNDDMJKD9hR2FoVAOCxhV0VN6gjrlxiBI0lOYC7piAF34xzxEvE2yIFnNukVoi6t8y1cBgC0Y6vnPR7UmkUtydK6JqKsKzDhmpSmWmpmow5hhL3veksgbGpn43vDrRuUbg1MGgLHYHaVjxdLcFqMt2Ze9D+mYcIGUCdeIqnIrnvO3tlYpVVfh9cfVXHH/zyP4wyEyB9SGOw0Prwwsy2EO9wxfyZIvOww+Dve/eV/fLnxXShrJCW4JKxMLAouxuHkoJBJ/Gr7/tfe/LsjKGwFqGofE8eIPdRpoIEEuANhBIuyC3sMBEEId8I9ANc80HCnxTkSlDe2Td628Xku17HspZXLK/LqZaRob1Be62YT3+U6euCNmagzN13i/4JxikdVDZHEtmMOo93IRclGEuNkH9wUNmwST66pM/aPaCXLje6bd8D/AuRmrY8AAQAAAAY64eUcVIRfDzz1ABkIAAAAAAC763zMAAAAANdJeBr6NP3LChQINgACAAkAAgAAAAAAAHjaY2BkYGBj+MfAeIRrwS+TX9xcIhwMjLMYkADzTACDPwYFAHja7dWxDcIwFIThw8+ipEuFGCMlZAFASkTBGt4lNQ09I7BCpDSMQgldpHTBAYnE/9ffyX6Wnv1KnUWj5C0fqn7R68/9XrvIM238C79RGZOzk/Yx/dbqMCTnwms7k/kW3+ixq3ajz7LWMTbr7nH3cDeFqb2Z1crYDAAAfPh/5noyBQAAAAAAAAAAAABI2xu7sA1pAAB42h3NPQrCQBAF4JlAGk2x9RbbGjxSipzAK+wNPMEeRUS02hvYKMRCCYqYwh+sfL7MFh+P4c2OiL2vqMxkK6XMpZEWF2k04Egj9jSjk5b26rTAkzo8qLcczIhBg9b40YQ3zZzX7PfUoaPecsCJ1lLSaJMslTbcuut466ALbm2ow456ywFrGrGiCR+NbL50yd2pJvbP1OFKveWAGx3/T+wPmnmxokkmNEvxB6MFXDIAAHja7cK7DYJQAADAh4LymYHEXUxcwcSGeZyAxiWs7R2DOSgtKPkWkJB4uQshfPYhei53eHSOV1bRjotffcm9c8oHNNs71/PS26zvlKwal1828wb2qigBAAAAAAAA+Gc/y+mHXQAAAQAAErMAVwAFAAAAAAACABAALwCHAAAKOxExAAAAAHjaY2BgYGSAAA0gZkrJyUuHsjWKIewAENuxKDdPR8G5sihHR8E9NT8bTBYByaJUINsjNQnI9kksySNWHQCXIh2FAAAAeNrtWd2LG9cVv/52HK8JpUntksKl0Hg3VbSOA0mwoSBrtbtKtNIiab1xoYTRzJV07dHMMDNaRfkb+heUUvpW8tS+9LXQl74WGugf0D+jT/2dc+6MPnbXOIGUBBZ7pXPvPfd8/M7XiFFKvXf550qpK/hTl9+gT6YvqTu8Ivqyun31346+oh5e/Yujr6q3r/7D0dfU3av/cfR17P/X0TfUybW3HH1TvXvtd45+Tekbf3D0rct/LHW9rp7e+Jujb6t3b/7Y0Rt3rt/8laPvqE/Ac4ltVZduvrXj6Evqxk9ajr6srt/9s6OvqHt3f+/oq+rO3T85+pq6ffevjr6O/b87+oZ6fPefjr6p3nzrU0e/pt64d8vRty4dlrpeV7+891NH31Zv3ms4euPGlXu/dvQd9QvwXFGXrr4G43507beOFpyFFpyFFpyFFpyFFpyFFpyFFpyFFpyFFpyFFpyFFpyFFpyF3rhzV//G0YLzV0qrh+qBel99DOpAWeWrVMUqw99Q5dirg0pVwp8ediyoSFVxUlMh/mnVxd5IjXGW8crg24D7BJ8BODfUPqgBdoyagaMDaQYy+mrOlFYtSJ5D7pQ1hqBGbInGXwyeOe4WOnRp8wP1Aah3ytVHqsL6PUhIwKuh14MekuGrF473E6zG2KXTKezLSn/62LfsQ3iuPUPGQasnWA9wQrseo7Dqo8iJnaeatUxx6rO/Bboz3E15ZwqugFHT2B/z3oFqwiZCx/K9iHF9zPcNcxg1gU5COeBP7SwqeDXvZxxTC1uK6C38oPMcVljczIBCnb2x7Ikt/fDwN8ENsVD88ViHdrG2kEhSPfCRrDlWM1A5xyGDfwPQIduUMhbkr8XnyCElUnP2SXRG7JHPlkasJeM4NTkqQ+xQPk4ZwYzlGhcLyz4JFhlnRQapnstXilji9gstE8gJGZ/EWRlhZ8JaRWbGSC0sII0J+yK1UWArtoecNZQJY5e5ZNUEvB7057yKONZFXgtmokXiGDm/YsZ2wJwLi5c9ItS+4Hvi9Qusq1y7y9G8z9ImLGHOOExdlS7jXWRf5DKZ/Je4pJwNRY4ajjVlblJ6IzaOHE+G1ZdOeg4vJEInZZQ8zhGqgMmKX0Xn8WGJx/p9p796Rod6dMpPiU8R/6cuc4rM/xBSHqJzrN55b+XO+VWQsz0BZynZ9qKMz6JqT/fQkcv5pOSmrJZsiMBvOK/+P7341kU3/sF04xYs8dUmV+CWO9dqj7MiZsty/KNe9kht41/A2NLNyansqbqc2wY95xwacRZRbObY9WC7YFxIFZkh20AWDNla6YEi66wczTjPE/ZdUCjuUVSfsQ7pQnNGWpDJy2gX3EXP8F1fpw5QYQyIL3FZsdzDE8Y1cr1DpBi39ly/NtxtLHso1g3YjiLK6xHL3Q3Jn/TUzrD0ofJKnUAmRsCY5m4ySX2K3kqpZ90D6bAzxsnnejoLs5nz1HKlhVxTUvmnsac7MnU2wb+1ksFnSxcbvi22y/Uhk1+72Z1z5PyVGbruwWJirtv1eCkHyBPxRZ4kil6Zlk8lAc/liPuId66nknveSlZJP4jdp3gl9JTrRfpTwDPOut4icogz5O5/fo5KF49cZBbSiwqxS08cY+531uFMXX2D+6VxPhRPHwXKq1ld4ch4TAfls9d6n1uvhM21vmC4T8/4acNy9CmqHvYIoRE4irNtJ/Pztd655ap30S0WTwqFNd9kOr3iNNBvr8loFTL0z8psfo49iVORNfLkEropssjul024IivPn3IUucOycrKl5xSJt2SBcbqkY0cu7hX2OXXTp3iukGemkYtzkceSV4l7FhINMT+Te+xnkSne0pRf72ffQSxKhDz2nXCzrtcHrlZ99xwesa3LM9Pyk3rGuelsPD+2oHurcx7R3lrCKFj69bBcD68sb+kXT8F9dnerrHW3Avv12yH/YrBrfhd2pStPeuLDYhIVMayUv9zoF1qxNksZkvBvs5Dzbbw0YcXqAdti3KSalrFc7iUSw20X8YyrJCxtsCu/Yr45qpWV3ybx2qRZzekFEjPGcfIt41hMgyn/8hRkzJIFAX+SzgUuz8HhL82O/CX9WDp/wB4UE+/RSheXp7ETps966o54RhRTZvm3m12bxss9ZfVWxr1CYjVwfp89c71zIpqW3mecpRFLlyo6/av422ZAMd/2VYNPO2oXq2NMyy7vNLGn0UW7OHmK1Q52d7BzHxw9d36fI3XMc2gffEc840RGF59trJ9xj9vlOdzm1afgb0MW3W2oz1hHA9J6zNll2QfYbeG74fjoRh07R1gTvcddUPS1cUt+QzTdTBRL+9jXpYerVjVZY2HZAVZdyN93pzXIbrI8sp/07zLdLu3cdZbWGCOSTDLrsKjFK9o9wvch+Hqsv8Y+i7Vt9mEX5+JLgy0gzVXnq/ARPk/dCcWI7Gvh38KrGmOwz9Ys8Kvj+xCWk/w9nPZ5QnRwc4c97TF6DYcZedvi1cIriVSdvSFUCYMd0Af42yux6/Kn2NJdkraK3TGfL7jEv5r7rDNyHV5JNOq86nOs6LTiYtllP9a1HnMmNpirxh73ygzZ5ewV64vsFB2dJUtEH8V22ZYiq/VLakSkFOdHLtKncSHUa4wJ2dUrNZ8nGbX5lX744P2P9YH10ziLh7mux2kSp15u46iqa2Gou3Y0zjPdNZlJT0xQ3dg3g9TMdCcxUX+eGN3y5vE012E8sr7242Se0g1Nkh98oN+hr48quuuFyVjve5Ef+y+w+0k8jvT+NMhIT39sMx0uyxnGqX5iB6H1vVA7jeCJoVRn8TT1jSZzZ15q9DQKTKrzsdEHzb5uWd9EmXmsM2O0mQxMEJhAh7KrA5P5qU3IPdYRmNyzYVate6EdpJZ0eHoSQyD0eFEGKakd6qE3seFcz2w+1tl0kIdGpzH02mgEo8CamwluRgEASCOTZlXdzPXQePk0NZlODbywOXT4WUVnEw+4+l4Cmq5MpmFuE4iMphOTgjMzOQvIdJLGiAZZC+lhGM/0GOBqO0k8P9c20jlhDctwBT5G0BUP9cCOWLAoys0XOS7bF6aqnZv3Mz3xorn2pwip2E3wRQA59eBLajNC1HgTPU1IDSSOsJPZL8Gex3DohFzyNAIwEV2UPP7YS2GYSatlQj0qdMIf8v8pwCHwP6w+/MCdvCcnKyHIUy8wEy99Qf5waMsMHQH5hLb9GDBE1mTV1tTf9LItRFPvpXGcj/M8yR5tbwexn1Unxc0qLmzn8yQepV4ynm97A+QbsYIznPpeNowjAA+uhbJsmiShRQLRWVU/i6dAbq6nSKWckpa2CRAfIc5NRQc2S5DIEtgktTj1wWLw7SGcJp3YPIe4wZy9KtISkCF/4rQghqShctp35EMw9fMKpeUJ7lboTqEAcZqNrT9esmwGpTbywylqYGF9HCFjNu2WlMcSOyS8zFqpJuQ84p/lqfUlMQsFnI+FrMeMwKaFFtQGtZSUKiiIZ1EYe8Eqep5AhQyDOwgfEdM8QTcIDLlJPGMTJquIoj8hh4WdAmK5XsZ2YHPqUxt9mDyMqWrIZAd1RQ+8DLbGUdkxiiBsulwwUXVmX9jEBNarxulom1bb4Pzc9ZYthJfTgmuBxJzdDM9qYv9yHC3i+Jpgfh7DJ4IGNRWiwTHcq+2SoFxpmBsbhxScjEsJfgMCg1tIbCATVPQwRfOjEkFBjuAzYQysEFFc1/EATS8iUDxu2EWevboXZJCXZbFvPcoP1BlaV5R70ldtCGQ2SeKKt7rnOvbXW2xRwF1R4nAmH/db2l5Kt4pLN7K+OA4t8lR0k6xUJhY0cBGRhxXq6XZI34YBSaZwKBtzwUL0YErFm9GmyxJ4uA3HM0OtOk6sdNZzTZWCh0opGoc0GzEbx5OX+EhlME0jGGNYQBCjl7Itz42fFwm2yGMkf2C58B5JiqONnZilwRvFOZWMNHXrylgyxR1lY5oLA7NSud6Soympz3Ikk0WIygn0MgCo3vYbutfZ7R/Xug3d7OnDbudpc6exo+/Xeljfr+jjZn+/c9TX4OjW2v1nurOra+1n+tNme6eiG58ddhu9nu50dfPgsNVsYK/ZrreOdprtPf0E99odzPcmKhFC+x1NCp2oZqNHwg4a3fo+lrUnzVaz/6yid5v9NsnchdCaPqx1+836UavW1YdH3cNOrwH1OxDbbrZ3u9DSOGi0+xi9bezpxlMsdG+/1mqxqtoRrO+yffXO4bNuc2+/r/c7rZ0GNp80YFntSashquBUvVVrHlT0Tu2gttfgWx1I6TKbs+54v8Fb0FfD/3q/2WmTG/VOu9/FsgIvu/3y6nGz16joWrfZI0B2ux2IJzhxo8NCcK/dECkEtV6JCFhofdRrLGzZadRakNWjy8vM1Y2L1wMXrwcuXg98L14P3OK/i1cEP8xXBBK9i9cEF68JLl4TXLwmWO/mF68KVl8VFOhcvC64eF1w8brge/e6QN36H19+0IYAeNpjYGZg+P8ViCUY2hiwAABbRgOVAAAAeNrt1fd/U+UeB/BzkgIlaZqkGR1p+1QREFKwVYEwG1oII9BB+0AHtFBKKbOQNuxABfHivTLcAxEciBpH+oBaEQX3FvdCBfcWVNwj95N+XveH+4t/wH3d037yPs/3fJ/nPKevtqezt7HLsEbljhFdhtVklco1g5VkhcodAcKknS1tKnckCKncUWA5WUZaVe5osJQs4YTFZJHKGQsWkgUqpxi0qJwSMJ80k3mkiczlhEZOmENm81oDqVfZ48EsMpPUkVpSQ6rJDDKdSFJFppEKUk7KSKnKHgemcjSFBMlkMolMJBNIgIwn45RnEihRnsmgmIwlfuUJgiIyRnmmgNFkFBlJRpBKMpxr+sgwLjaUDCHnc83zyLmcV0gKyDlkMBnExfI53ct5A3ltADmb9GdnP9KXE84ifTjvTHaeQfKIILkkR2WVgmziUVllIItkkgxeSyduFl3ESRy8lkbsLNo4spJUFi0khZiJifRWmeUgWWVWgF6kJ+lBkthi5MhAdKJ1o8fJX+TP7gn6Hxz9Tn4jv5JfyM/kJ5VRCX4kp1VGFfiBfE++I6fYcpJ8y+I35GvyFfmSLV+Qz8lnvPYp+YR8TD5iy4fkAxZPkOPkffKeSp8O3iXHVPoM8A55m8W3yJssvkFeJ6+RV9nyCkcvc/QSOcrii+QF8jx5jjzLzmfI0yw+RZ4kT5DHlRv/l/THlLsIPEoeUe46cIQcJg+Th8gh8iA5yHkPkC4W7yf3kXvJAbKfKNLJeTHu5R6O7iZ3seVOEiV3kNvJbZy3jxNuZXEvuYXcTG4iN5I9ZDe5QbkawS5yvXLNBTuVqwlcp1zzwLXK1QyuIVeTq8iV5ApyOblMueaAS7nmDq65nWtuI1u59CWc8C/yT3ZezJYtyiXBP7jYRVxsM7mQnZu4ykZOv4B0kA1kPYmQdWQtWaNc+J+sr+YdVnHplWQF7xDmXtpJG+8X4vTlZBlpJUvJErKYLOKjLOT9FpAW5RoK5pNm5dwI5iln4ne3STk3gLnKmZjXyOIc5fSD2Sw2sFivnOvBLOXcBGYq52ZQpxx4Ceu1ypELaki1cpjADDJdOfCa16Vy4P2uV5FKMk058JrXK5QDL3a9nJSptMSuS1VaAEwlU1gMksksTiITyQSVhvemHmDLeBbHkRJlnwCKlT3xRzlW2auBX9lrQJGy14IxZLSyJ35bR5GRZAQZruxe4FP2fDBM2YeDoWSIsidudD5vdB45V9kTP8FCUqDsiR/kOWQw9zKI5HNLXm5pIBnALZ1N+nMT/UhfchbpwwlnsvMMbimPmxC8Xy7JYWc28XB6FskkGexMJ25u0EWc3KeDN0ojds6zEStJJRa2pHBkVrZZwKRs9aC3sjWAZNKL9CQ92JnETiOLBqITzR+HcfT9Bf9E/kB+R35D7VdM/AXnPyM/IT8ip62N4gfke+tc8Z21SZxCTiLfIt+g/jXyFa59ifEXyOfIZ8inqH+CfIzzj+CHyAfoO4HxceR95D3kXeQY8k7qfPF2aot4C3kTeQN5HbXX4KvIK8jLGL8EjyIvIi8gzyPPIc8izyBPWxaJpyyLxZOWgeIJ+LglXzyG2qM4f8SyRPjjRywLxWHLAvGwpUU8hCuHLIXiQeQg8kDKctGVEhL3p7SJ+1Laxb3IAWQ/xgp2oieG3IPcjdyF3IlEkTuQ283rxW3mNWKfebW4Fe41rxO3mCPiZtRvQm5E9iC7kRuQXcj1yE7kOvMgcS1yjWmfuNq0V1wFr0SuQC5HLjO1iEtNG8UO006x3bRLbDPtFltRvwTZbOwrLjT6xCbdJzbKDnlBtENukBG5PhqR5ohujngiwcjaSDRyLOJP62laJ9fItdE1crVcKVdFV8qDhou1ZsMW/yi5IhqWSWFnuD1sPB3Wo2F9XFgvCOsGLWwL54WNKe0yJNuiIamFykMdoVgoaWQsdCJk0EK6qSt+ZH/IkxuA/nUhiy2wXLbKZdFWubR5iVyIDS7wzZct0fmy2dck50Wb5Fxfo5zjmy0bfLNkfXSWnOmrlXXRWlnjq5Yz0D/dVyVltEpW+irktGiFLPOVylLUp/qCcko0KCf7JspJ0Ylygi8gx+PhtWxbdl620ZbYQGk2dqJ59OICj99zwnPKk6R5Yp4jHmOaNUtkGQZYM/WSsky9NXND5vZMozXjaIbBnzEgP2BNP5p+PP1kepLDnz5gcEBz29x5bqMr8WzuqVWBbovG0cIh3c8q3H36Bawu3eoSLsP4ky79Is2o5+m6ptuAMRk9B3SXCBgPoaRpPTRd39FZVen1Brt6xacFY8nldTF9S6xvZeLTX1Eb67klpsnauupOXd9W06kbSqpizmBFLcebt27tdOvFWk5xMJZTWa2Me/bkFNcEYx2Jc7+/+zyeONfQUqN1DzrdWnGNt74t3Oat9o9J1uwn7KfsRtdh21GbwWrVrda41eC34nGsqSLVkPiIpxr9qYXDAlaLsBgSH3GL0e23oJJ44v4p5VUBq1mYDbLIXGY2+M1FJQG/eVBB4L+fvPuO3vZ6fNS3tXu7vzGqr9HDibE3UU58t7VjnPgKd481798ebAMNbTja/1Ns9/5vHrr3/8ffHRkN9f8GOXtWgwA=');
  font-style: normal;
  font-weight: normal;
}
@font-face {
  font-family: 'Arial Black Charset1_ 6DA0EFE4B';
  src: url('data:application/font-woff;base64,d09GRgABAAAAAB2oABIAAAAApCAAAAAAAAAAAAAAAAAAAAAAAAAAAAAAAABMVFNIAAABlAAAADgAAAQKAzZWCk9TLzIAAAHMAAAAXgAAAGDnD6QvY21hcAAAAiwAAAAtAAAAPAC0AQljdnQgAAACXAAAAS0AAAHAY05qcWZwZ20AAAOMAAAD0AAABqRi0WXCZ2FzcAAAB1wAAAAQAAAAEAAYACFnbHlmAAAHbAAACDEAAAneollQB2hkbXgAAA+gAAAD3wAAYMjLcXtFaGVhZAAAE4AAAAA2AAAANuaEJ0BoaGVhAAATuAAAACEAAAAkFMQMn2htdHgAABPcAAAAdwAADcZjbAbma2VybgAAFFQAAAAvAAAAMADtAXNsb2NhAAAUhAAAAEcAAAgOwCK9OG1heHAAABTMAAAAIAAAACAGywcobWV0YQAAFOwAAAAwAAAASBqlklFuYW1lAAAVHAAABiEAABFT0zkfdHBvc3QAABtAAAAAEwAAACD/AwB7cHJlcAAAG1QAAAJSAAAC8O12iJR42mNgYGFjZGRkYAAiKIEVMCJJgtmM2JTg5I2CUUBlIMjAIIQuJsbAIA9ja2JPpaMABwAA/NwAmnjaY2BmyWZuYWBl4GCdxWrMwMDQBKEZtzOkMQlxsDJxc7EwMTIxMbEsYGBa78BQ8ZsBCkJ8nRUYHBiUGIpYd/3zY1TmOMdUlcDAMP/+dQYGFjXWXUAlCgxMAMULELsAAHjaY2BgYGRgBmIGBh4GFgYDIM0BhExA2pHBlyHg/38E6/9jEASrBQMA4ocLtwAAAHjalY8vSENhFMXPeb4HWjRMYYYZBBVEDIJJxOGKiojhBYsrFpWFoUEUDVZFV4S9sKRY1CZs/imCbFgsLk/T3IIwozp4n2ePgZjEC+fe33e5/z7nBt2IOj8edhJhTNrj6BL3i1cBU4HMVAMv9hOmDDTq/RVTdYqA9WlqQSybN/zLWpv6yxhimgWmm+wyFJDevGNKuIdpOGbD5Ewd51gUu+bY1K2zlsivQZvYDjrzUoHr6l6j15jEOFMc5ZE4I4WlCk/p4oXL2NK+R05wULHIWdyiDwtMYh4XuOcBbezDYydHmGBY113S4zCnGGMMH7rniiX61jWyqsuihBq+aLNdtb0c4hhntOcBr3hXvk3/i3BA2TkucZdPfLY6rB4ecod5nrCmXFxX5xj9BkJ6WTwAAAB42oVUwW7bRhDdpWRbkuWGkmxHNpN0mY3ctJTqtmkLwUhbVhSZBkIKW5aBpZsDZUuArFPOPekWg/JH9BOGTg9yTrr21o8oemqAokDO7uySkh0jaAlqd+a9mZ3Ztyva3zz3O/s/fP/1V18++uLzz7Y/rVWtTz5++NFW5QG/b7IP7929Y2xulG+vr62WigX91gcr+eVcNrO0uJBOaZRUKZQdEW0sWYZpmn4t8Tff9SFV0f8xgRQNkxcezaOMG1l3bvh3b/j35v6PQFbB405TrhwR708gJaCrQGQZWnqGpZIktzfk7glsOL0gwIwm1xl4f2+rXpK1o+Wcw51+rlYlUW4ZzWW0MPZFRL1vqTI0z92JNJJZqVWhaIFWceVvCPY4QIM3cSVkSlfM5HJ6dp0imDazSrFFYdGBJVWXnYDdBTJmUXUank10chRY+R7vdZ+jdF3sMSKpijvoSCFd+QsGDNK4uBoMRJg7YCGXcriDAEfexKz34ghnHfHSnBpQxNmFggVPMOLJz38YqdAtnzDphuFLBr/sieusKUff98vYcOhyXBAXc4cN3Ep5u1aN95QI0AuGsuawK/t0hywc91WvZ6oHFeoO5MHY4+7/BYah2+Nur9trxAUcsDtqIp1DofaI6jX9BEoCkEkrJmj6Zqx3qy0c2RvvNo345OdIkCAIuDOSyQ6e4gLAjhmQtuAYWpdDv07C47q6P6ZPMWv3KgsWKjpn4VsCNOBv/noX6SbIYkV/S6TpcS8IQ48zLwzC7uRydMSZzsOo1QpfuAFW3RWYNbl8PTbAO/NBDwZ0B+WXl8Bri+8Ms+DP3N2ZS/BW4d1aVttBFfB9mkyoMukIk6FQB8I3UCch7Q7a8SzvEt7dOh5zIpvUqF+fy+MkpmnKCzqe2OQIHRjtidhn5Mg4J/a2hecRSGY6Y9YOJDOaMfP0gGOVXwklhKxBZmv+3tLXS+5gB+j6f9D9mIeSI1KG5seWZqSklbPwz/4YbltoP7RCPITfOegWLDhiajz2mV7Ar4A8vn3e2jsUycZAczriOjT7TtwIK5IWbXXwSuJ3oRFxeroX2fR0/1Bc6ISw044416jmBA0/eoCcuGCE2ArVJCpB6TDpyJXa6GRUvHFhEzJSbFoByj+eUKKwzAyj5HiixZgeF9pShWyiIZOOGXsWnUYsE2MjhaknInK3dm7BzthZO6+taEZEJXSOyGvUPEvJqzxdoUaEWW0FT+goytpGHDHCCDvu8PTgqvTBoXiVJ5imRizUkA+qNkJ5d4FKkX8SJteBbf5mhPqbWHjQ9t8n/b9nX8sJAAEAAwAIAAoAEAAF//8AD3jaVVUNbBPnGf5+7sd3/rs727EdQ5JL7CTUkHPsxOESE1/DX2hpQzp+VsCElUIz6IgRgrW0XvgphJZCEy3QSoOVRmggreugTINGG4sGiAk2WqFpI2pLoVqrbU26lpWpgviy9xzCNN+d7nynu/d5n+f5nhcRBD8GsQhRxCNUK6tyRJVVBo2V0aExg0X3UBkzhMbHUYy+Sd9nB1ElEj9EmEci/hu8mjAC+Cs7thuKJ5m2d9hP2qndEMSkHaGz40OG4A0kDbQdEYS1TLRei2aimXqEMFpC38RfwNdYFDH8DIMoZcjuRexRlsTY1WyW7WUZVstkRnUdpRNabcyj+qhKl+BDhjnSwg7eNv+KpyH4LODnmuE7gAf93Igt4PFfRLzAthQvFfeIjA3xvCBiQgRW4PkdHOvlOJYRCNlBGS+UFCyMuuRNCoz4Y4wZjidUYRm6h77MEYJFhmmjuJfepITCp+BNg8McRw0hKwwJVAhqmUQioGUUvw5Y/XoGpVPpVCql6Fpe1qM9bE20J3ehpyZQOEkXUj1S6kJtDGcymyIqr2LY7ISZkh+bb9aSKvwlqTIrjw+8dfs2O3h3HtGIO/+11eNhhNhb0KMT+dE0I+jqQ9Td51SqOOzNcUGui7i7nQHnBhLVRmEHEKPpUYuxeFGR4vMSjucqVCwn4slkfV1lxWHy1qU7R1s3nPvBwefzHfhi14Hn5rxxkh189rL5zaEvzPwvp1YzG8c+SR85+Y+3LaX6EOIJVHegY4aLs2GvLSQQoUyMJ21nx28aClxIuJSWYY0ytEwoSWK4fRrOxCJ3lqskSXmb7QShXkIoFgXhBMFwiYnIU+SgmHI2waFQGy+ATiK/nXWxG4m43eF0THYk64quy5YTgNt0Sga6/5/a2hiK4ih4K5rZ5FE9HjCwDOTKah9Z/Pln5AnzgHnLPGV+au5nB8deoi/encesujdgHcBuP7Cbhf5E5EEzjGJbn90ueoBiUXHnGB/TRTxCt+gVLTD5FKBB6TQg0u4z7PMyaoWsYmDXIrein3z9nzvmHfPLb00dX+ratX5l9w528J/Xb9zN36QLVsyfu/q+ogXXBlEYZY0Wu0fyKMoOWfLKsiR5kL24DwWkwPbAzQATCKBwH6aygpQ9HizZZU9Q6ZblshxXCcqHg90ogh5gS1hkAVOWEVMFmLCCgLwCXa7cBSzrtbGEbDnD5wVf8EX+oiK/R6WVVYBdBo80TJgEXPLvazf2dq5oXNseCXZIH5rodk24trn6d6VPztCXv3iJHWw9/+q2Uw0V/lBI2VpmLsNDy4rL87+gnV7hkdj8hVaXreN/Z4ahSxlNRc8Y9iZmBUPAId6kZBmncOH00RCRke+gUwod5IuIT7TJclKU3O6keHb8K8PjdCWJIu/GpbiTBHaJJeK6CVPkdT0ajVpawCYrOuygPqwtWa23DF9O6iUlES/yyx5op5zzeYtAImbY3LWo5bvPDn+WP9/xkxRd3z5/9ZoFj3da6+3I0xU1+JERbMMBw8BjYytzL2zdt/P5bdYa6IZ4PM80Iwk9+h5iLHvbJ+wdFqQkT5BNEl9nJeSWfBcxtg3xmOexe7ckYUmW1gJgUCGuZSxZCuaRLfCFTEsmE3E/BYA855PVbpxr2LJ0+YYftT60aHrafIapfGfTkpnmjZKWzLh5GBj9zvjn7L/YP6M4motmGxX+YjnM5jiuKReumZsrkhNXiktr2BrWblwt9fgVdNXOWGGQHgULaJqij2ItMRqfsAncArbKXYSPNNNEvIT4ZG8J8auVlVUuWlFeQ+rrmklDM22oqyEejuNd1AfPE/FmUk89qfZkqc1cFdjy9sfdp7493Mq4QwGz2unlw0uyBzJrjm+bM7PnkxONHW0tJR6trV9/bWHTgipn8YzmsP799hjTG9Dma4+9cHzd9FT3xb3mYxuObX+qunRxvHJeXWmq6+iap3/6w8UhAdaCUN+WCJpTiqokR1l17dSKhoi3rGXNbFDkDYQEP3sN1aAGYwrKYeyI5MJue84RdLsd09i+Ei/jpBHsUGB8JNJpaBs8ksCa1b5SWL2qKlvOcEHjkBe+CRL8k1w8eMgOmk1PPJVYnFLNJnw88r3nDrQ3bljZWhTr3NrzeOexTSmzqd16XE5X9O+fnuldm4ew/KBu6Sw1pC9ralqmh1pf+eNLY4smH6PCxGXDTLYwsxJGMYwVUbBRyg9zZJjiyzCLRBhNPPUB9jSAVfQRrI1oI5B7ciJRG/vf7KCPmj0zzXX4LP4VPmtmtm/e/O67TPZeLz6Dt5j70P10mwq1HJA1UwyXa9jhHeZcVxw+5xUkFCYFcHI/zKBvr4tMzAqQGYSHOJt95ONXjbZD11/O/xYPdM1srwuWN7bNYLJLDr2/7fXr+1ro8vxvSmZvXLR00+wQ6AL1uNJCvbgRFGwQ85Sy9o8c3EcsLxKRExw+ahWOgyz6hCIgyP3GJrMbJr2s9hPXe2eI0xy4ZX7zqTnAZPPryaF7vTQ29oF1TPTGnCnU8qGHDL/TPuyQhxnn5aPiSSglIofPd9mqNWKRmJngMD4Z2y4SxQ9yO4r7yd4/XW3c/M7m0+YqPPBk48KHk51M9tzp5a+tqTd3kp2Nut48yWcX1AxA7M4y1FgEC0i65uY4dzAwjITgpdX+rJ/4/SjyByxIqCDhSKG8DvXjWkKT4C/KFGK4zF+I4RJqRXANjeIgnmTeQnQGcx2rDx+Y8XBtxP1rs/73nvLwtIDSk5xT7ZaqW2r3M9mVmZ5dP5viDEfjIfMcXqxGg6I5ixyTS6YFQtUh138BdqVvmgAAAHja7ZrLTxsxEMZHKoUlyeYd8oAQQgjhlZSSttCWltJSWgkVCbVSJVT1xJ0z/3093mbj9dqbRYo5fT/5YDt7Go8+z3wOETWIFrys79EC0SIJnpGNZTkCMkTedBWyFFk9JwAcIhLQN6Sgp/y+pOUkSCCXX36kDmR5HtcBDzoAnlQH8oYU9CK3lYc4pcUvZlgHpHIuWL/KyPFfOfgQMqaDUVhEZIFLRAIWDTqg3lamqhVYKJSzfHl7yTqQkyMgz0HOmQ7G2iUAMO86lqicdFv55tsKWChWco/UgQLP4zqQhQ6AJ6xjiSoGHcgqv2e0nAQJlGo+F/HLyU29r7gyRdYBf4YOoDMDrnWgZkjBWVUrsFCp51kHMsk6UJAjoMxBLpgOBjoAnqyfJaobqtZZtxWwUGsWuYiXt7nd3CsqrkyVDyHm0WjuLRwa4LafJWoaUjCv3FZ+/EUB2Gi0y3x555Kb+orSjQkZLsV7M00Z0JkBt3UsUdtQI8y6rYCF1W41fIu1F/M1pRtrcpBjvZnm3qIzA27rWKKuvldSslDeVmXEKS3t3gqbA4VkHagr3dgqH0LdJNBWtwCAOSMSsGdIwWpY57ImVBGntGwMGlzEF5Ob+qbSja3zITRNAm11CwCYMyIBB4YUXFFuq+p0BWbR3WmyDpSSdaAlR0CHxbYV+2RFb9UAcIdIwB2DDoR16hovoQOp6Q/XuJmXVb3971dtxZXpsdi2TQKtAIcGuO1niYb6XkPJwo65agUW9sYbXMTLqt5u7nUVV2aHW4OYR8MCbHULAJh3HUs01vdWo7dVy3BbAQuj4174nwy7ubclR8A+H8JW7JNOZAWHBjhFJOCxvreuZOGANaGDOKXl6HSbzQFZQdnNvYHiyrzgQxiYBNrqFgAwZ0QCnup7G0SbYZ3LmrCJOKXlzfkuP7Ou8txu7u3JETDmQ9gzCXS0VQPAYT9LdK7viV6gP5kPWRP6iFNa3l0ehP/Nspt7Q8WVOeZDGJoEWqGFyAKXiAS81Pf6yhvCS3PVCix8uTniIl5WUHZz75UcAWdEh9OVejDRVg0Ad4gEvNH39olGk/kJ31YjxCktV7cnbA5s87xmrxrkCPgmmonpamo0JLgFAMyZ90S3+t6h8oZwxkbWGHFKy8+7j/zkJ/v9uvWrc6Ubu2aHJtabae4tOjPgFJGAd/rea6K3k/kllwwniFNa/tx/5eeVUXJT/12OgN9En6erkA+R1S4iC1wiEvDeUCOcTeY/uIL9iDil5e7hiot4WdWvWb+6liPgLx/CddxoiKwOEFngEpGAD/reJ6KLyfwXa8IF4pSWf1FrN9UAAAEAAAAFOuE2g1CeXw889QAbCAAAAAAApVHA9AAAAADWDOA0/nP9jA2ACKsAAAALAAEAAAAAAAB42mNgZGDgOPe3jYGB9/i/4n8lvA0MQBFkwHQXAKjBB38AAAB42mNjgACm1QxwwMLAYMCABpgsGUIZ6ADYLBmYkNhzCKln72WYCGOzHmeYQqw+YgBrGIMHOfqYexnqGUbBKBgFo2AUjIJRMApGAV0Bmz1DMIzNuZRhBsVtQRUkdjmknYnX/s0INaysEDZrPmF9o2AUkA4AUZcNsAB42mNgAAMdBkYGVgYJBiYGNgZ1BpX/KxiMgWQQgzsQijCEAkljIBnKEAYAdN0GXgB42mNgYBCBQ2s4jCcDXgRBRgEM2ACGuxh3MekSASfhgddG4SgchaNwqELmaDDcSRC+B0EWdQwYC4bTgfD9KByF1IYA89FOuwAAAQAABAYARgACAAwAAgACABAALwBdAAACUQakAAIAAXjaY2BgYGSAAA0gZkrJyUuHsgWKIWwLENu5sihHR8G9KDVbR8EnsSQPnQ8Abx4OmXjanVe9b9xkGH8cX5pregkplAhUtfFQQUHJ0Q+1UD4k0kIZSluUVkVMlXP25dza56vtyzVIDGyoexcYGJgqsaAOCBBiYGLiD2BAjBV/QJcOPO/veWy/yeVC1UTn+/l5n+8v+4joknuPHJK/M/wR7NABel/xFM3Qx4pdOspcghsWzzS16JrifUy/qXiGTtItxQvMVeKDjC+yNqfhsv4WPVTcoGP0DfA00xfoL8UNOk6/A+8z/I6r2PD/Czxj+J1XFTO/8xxwE/Srig39TeD97MUt56ZihxadvxVP0bzzWLFL7zp/KG5YPNP00tS04n20OHVE8QytT51W3KQTTqJ4P92buq94tvHEXVJ8gLrNw4pb1Gt+qXjO/ar5SPE8XWzdUbxAs+63ig/SrCOxz1o5nLVyeMDE3vpTMcfe+hG4ZfG3LP55Q289Vsz0lsS7YHIyt6S4Qa/MzQC/wPTn5z5U3KDX51aAD1n6D1n6X0RNHyo2NRX6osW/aPG/DLupYmP3U+DDiOuxYhOX+HnE0nPE0rNk0Zcs+jHov6/Y6P8CeAX0XxQb+ncGN608N608Ny3/m5b/LYu/ZfG3rPy3NP8PvFMnTp71rvdC73LaT4utQehdSLNBmvlFlPbb3moce2vRRq/IvbUwD7PNMGhXnCveahb5sXc+9ju3+XxjGPvZjTDLWdQ70z51GscrOBbOKPd8r8j8IEz87LaXdiebplXKKCKfYvLoPF996tBtxlco5ZMEJ33amsiX0jptOXMU8vj36dFEvr6lbxLPNSoY9ynga8bXCXzu1+4P7q/ub/z5yf3Z/Z4e8PkpOsHr6Cyj69Rjbzy6zBaN1YK9H4ByAT4McPWZHoGjzSerrN1YWWPaBssXlOMu5O+QuTf5GjDnuM4VSO8ej5HfoCEoGd2Aplyterxq2+z1aUt6xZK2dUbwxudPAc8D1pRAp1Sg+0xRj3Ner9AH4B0xb58j8Ogq2+jyXaeKeQ2VjxDJFZz0mGK8z2mZaZ/AVoaTCL5f4+sQ1ZU8eFyvc/QW52Dck73tl3JSOY+pRr5AVso4M9blsRXTTzlQCG9MrgLU1VS6D1/tXJe6fNg2kgk0Grs99j+BRlORAtw92DI1K9RCjhx3IFvgvA8tPuaorFekPTaAbuNRB17lsCb1NrnykFHj/xDWym6ovZIaFMituR9Bd0+th8qbQpfYLulSrUIz0tHOysf4CtYZIisRf4vujlKGyHTb6sAU05Ihn7H2bIhuSFSm1N+B9KbajDROcya5rHPQxRTFSq2zGmluU40jAv8Qd/VU5eisGN7t3hFdVND4IZGE2FVGm3SF6Et53kKtjeTeRCDx9K18BbC8AarIj/gk0voZnpjrLv2R8nWDzzY106Kh9EemPtbO8JDBjkYfoWIxeAaYG+nEPiTbO/o6qnrK49O7WpUEvpiu3NSplA0RV14kuNuyekJmtM7Y9ug6amMdGobIcrCtK0O6w/Qyr6arO1V8XXS1h/rfRWZzdFxRbQKpuPFdJr3QfSNzlGuH1XtOThPUw6fPIS9eG70dnNZdJtYDZGuA+diqoihtG/kRzn1kIlMbZnokiwXkS49L7QN0UII9V/rWxrOm4LO36Q3+H+G/DS57I7axlxLm6GGOYkYJoz4qFOIu5xfzEeopvKFqN9zPbsXelSa2knJTZ83UqbZzGX2QYR5ljqXGA2Qz0l7o6o41PfoZ46FWyM51gZ7KLe5yWjrVPgmR9+3VWt6R8Uhl62eE3Pu6fctJL3AWoHO3tu3ISHdd6ZdIyJbMxijdKoblsT26W3akKwLMQQGZ8o1D7C5XdnZGIN1oz95uORtppBH2Qsx2An2XGc+9kZFZP878r2FGEkxyMEG7+PCsua21B9W0yBSXbw71pIxHUD/5dvr1jtUDJhKJZef7QbnXAqaMEHmKGd6r9/xtXSVPo1SvEpXgIaZtWD1bN6t3F9FTPgP26lHZ4OU7Q6293kZ51T/G33VkWmo7ad539l898bIDUq5Bhr3W2+Odv/5t4GM+/o/vH/yGCJ/qt0b4VL8O9vx90DjaONm41Pio8R5fz+1h1ee6mIqbHTiJy9AzvFux9f8AZS/cIgAAAHjaY2BmAIP/DAzVDFgAACJ8AX4AeNp90VtPE0EUB/CdbcGtbju0dLaX7XJA8cZ6XbxrAgF96gOEW7cWoig0VJoWLSqakN2GbIAQBIKGEOKzMcYwmGjrVzBVPoJ+Dl/wlMqTiZP89pw5888kk+1sappRtOdK7JmiPlWi00qkoOzmdvPiSs7Oi1NKWRI6NS2bV0KxbD6k5rNWVszmI5M5RZ3MWU+ij4LVxJ6WzgRZLJ1h6kqapDOR8Ymg2lzqLdklXvpVqoNxMj7hPI5udv9u2UDraA0toyW0iOaRg+ZQEVloFhk/KjJ8rzTC6wpprZAP38jLF2Pw0THgHZdhmxuwgygn7+cNWC0asILsMtkaDsIm2hjxwxu0PuyHNfTZaYMvVhssJyRYSoRgEc2bIXDQHLJnbcsuuooJP1hoFu2aP03x4agfHiBjJOWHYWQOBSCBOoZI59vRQS/cR0YKP0NIvcrCVxi7zAKXGG1nssE8F1n9BeY6z4Rz7MxZ2qb7Tp2mJ076Wo/To8d8zS0U3HvQ5NoDNaZ5w5Golykhb6Ax6KUNfln2+mTP4SNy/SFJdrnrZIGIMqWkg96jFt2m7gYP6RF6XD31LvWmBPSGBK7rEgjXJOhtH9AJD8SF+EAXbyRY+7t4ux7H/9bHDT3OPb0pc4eQV0mccnGhTIQB7l4oi1gC3XdTZplEqseOilvzq0CI7Syrf2syqWt8Jt5v8iktyW9Vm1UtKei4CoXCtP6/RT4N2oN3Mku39Vqe6LVmv9MLB7HabH9fm+HF/1ylV2fVcfggWuBhbuBTa4EdT/WlY31dfwDPQcrwAAA=');
  font-style: normal;
  font-weight: normal;
}
@font-face {
  font-family: 'Comic Sans MS Charset1_91670223';
  src: url('data:application/font-woff;base64,d09GRgABAAAAAEwEABIAAAAA3MgAAAAAAAAAAAAAAAAAAAAAAAAAAAAAAABMVFNIAAABlAAAAHIAAARWw/AZbk9TLzIAAAIIAAAAWwAAAGBNubtcVkRNWAAAAmQAAAOLAAAF4HXyfVVjbWFwAAAF8AAAAGAAAAD0R4HpO2N2dCAAAAZQAAABZQAAAw5z8FEkZnBnbQAAB7gAAAUpAAAJrwlzRYpnYXNwAAAM5AAAABAAAAAQABcAIWdseWYAAAz0AAAsMwAAN+YlCEoGaGRteAAAOSgAAAa4AABfQAvmXetoZWFkAAA/4AAAADYAAAA29rogRGhoZWEAAEAYAAAAIQAAACQdEBYMaG10eAAAQDwAAAEyAAARMDbZF6hsb2NhAABBcAAAALwAAAimiap8P21heHAAAEIsAAAAIAAAACAIcQqLbWV0YQAAQkwAAAAwAAAASBqlklFuYW1lAABCfAAABDMAAAo9VnyTPXBvc3QAAEawAAAAEwAAACD+8wCvcHJlcAAARsQAAAVAAAAHHJ0TSt542mNgYAlKZWRkYxBiQAZcXCACSjMwxKNIWoBJBUYGeYSYtqCqphgDo7gakC3JyMDIkKYOpKgOJjKMgmEElPgZGQUZGBn5gWxGUKph1GNkZBysrjUAk4wo6X6oAXDoMoJoBAsts5NgGIIpiCIBAPAkBTkAAHjaY2Bm3s84gYGVgYN1FqsxAwOjKoRmXsCwnqmMi4OZn52JmZmJiYmFgYGpnYGBQZgBCnyDFRQYHBgUFNTY0v6eYWDguMgUqsDAMB8kxxLIJgSkFBiYAFHuDBQAeNodxHl8iAUcx/HPU71qzbBmzZkj5A5F7hBCCJErQu4QoZA7QgghR+4IIYSGmWtmm90212Y2O5hjrmE2Y7++Pe8/3oCD8z+8yPUwPPCwAl7H017gSSFdCC/tRWF7TmGK6CIU1UXx1t74WD5vUEz7uBfD157hi59+k+LajxK6uM6jBKV0SUrrUpSxXEpTVpehnH6L8rosFewp5aioy1NJV9A5vE1lXZEquhJV7QmVqabfobquQg1dlZr2mGrU0tWprWvoR9Skjq5FXf0u9XRt6ls2ddzr0kC/R0N7yPs00vVorOvTRH9AU3tAA5rphjTXjWhh92ns3oSWuimtdDNa2z0+pI1u7t6CtnaXlrTTH9Fet6KDZdHavQ0d9cd00m3pbHdoRxfd3v0TutptOtBNd6S77kQP/Sk97Rad6aW70Ft3pY/d5DP66m7u3emnP6e/ZdKDAbonA3UvfYPeDNJ9GKy/YIhdpy9DdT+G6S8ZrvszwjIYwEg9kFH6K53OIEbrwYzRQ9yHMtbSGMY4Pdx9BOMtla+ZoEcyUY9ikh6tr/ENk/UYpuixTLUUvmWaHsd0PZ4ZlswEZurvmKW/Z7aeqK8yiTl6MnP1D8yzJKa4T2W+nsYCPZ2FdoUZLNIz3Wex2BL5kSV6Nkv1HJbpn3QCc1mu57FCz2elXeZnVukFrNYLWWOXWMRa/Qvr9GLW6yVssIssZaP+lU16GZvtAsvZole4/8ZWvZJtdp5VbNer3deww+L5nZ16Lbv0Onbr9TqODezRG9mrN7HPzrGZ/foP9y0csFi2clD/ib/exiG9XcewgwD9F0f1TgItml0c07s5rv/mhN7DSYtiL6f0PoL0P5y2SPYTrA8Qog8Sqv/VEfgTpg8Rrg8TYeEcIVIHEKWPEm1nCSRGHyNWHydOn9BhnCRen+K8DuKihXKaSzrY/QwJOoRECyGUJB3GVX2WZDtDOCk6gms6klQdRZoFE026jiFDx3LDTnOOTB3nHs9NC+I8t/UF7uiLZOlL3LVTXOaeTuC+TuSBneQK2TrJ/SqPdDKP7QQp5OhrPNWp+jhp5Ol0nukM8vV1fYwbFOhMTN90sEBuOS/p2+53nJftKFnOK/qu86q+57ym7+sAHjge+qHjqbOdQnaER46XfuwU1k+cIjrHKWqHeep461zHR+fpQzxziul8x1c/d/z0C6e4+VPgbk5J8/8P6HPAFAB42p2OOw5AQBiEP6FUq7dSUxAqhyB6r6Ag4nEE95Ro3GL9cQM7k3k0kwxgYYvAxeGRjFHSPPGAkIiElIycgpKKmoaWjp6BkYmZhZWNnUP5WsveaKfvv7zO77UBXkIOR7R42s1QPUhCURT+zktfQiTEqyHKghyKECpwcBBccokGaapFCMICKWqMCIeSsLF0aYgGa3BNMBqca5Xe5iISOIaTRN3b99SowSCaOodz7n3n+7nvXjMBmN5OuUYwgU7MdFeYCaDX/seY6lbveGDGsIVFVgxFlJn7CLXnIVTZC8TyyGISJfYA0QB5Q5w1kIZCBTnxsDdZBfJtWG11RSxqyvCS5UyqzBw1VyjJuET5VeQ+Q11D1iUsPvFRr4g4HOdPfGLRuUn/EzkkbrXPqMCHWzmWZQnDllnplyBZGdmVIE8p0zGDa6zJpkQdjI5BYl0HMhXdB7DT4y0iEsf/jlGAN8kbEaNlnBqDagUFvlf2N1JzGn7AbSOJlLuOObWh/F+oaxjzSOqWvgT0m350ZvpOHbzb+klFzDT8fUu69slWe7r+twt4vu1dNSzoV31Pv3O17X4xV1VKxfWN6whjOOP0wnj+AFuUdXAAAAB42n1WQVPbVhB+TzZgwAQBgdKobZ77Yhdiq04LaalDE9WSXDNuWmygfaKZqQw2Y26ccuj04J7KCPo3el4lPZic8gf6H3LoMZnpJWe670l2cCag0ci73377dt/b1cqW5//y048721uN+uYP3z/8rrZR/bbiOnb5G+vB/a/X75W+Wvvyi7urK59/dqf4qVnI315e+iSXvcU/zrCbH334gXHj/cX3Fuavz83O6NPXptKTE+OpsdGRZEKjpODyis8g50Myx6tVU+q8iUDzAuADQ6gyzAHmKxobZlrIPHiLaUVMa8CkOlsn62aBuZzBPw5nPbpbFyj/6XCPwSslP1RyMqeUKVQyGfRg7mLHYUB95kLlcSdwfQfXCycnbG63J8wCCScmUZxECZb4UUiX7lMlaEtuKdRIagqzggJ3XMhzR6YAiazbbMFmXbiOkcl4ZgGovc/3gPAyTOcVhdgqDIzaMKbCsEO5HXLCwsLz4LSnkz0/n27xVvORgETTkzFm8rDMHVj+9d9Fs9Cjf20LGLd7lGyLM1I474b5ruN4yAwSbhD8MUw3C7WGyGA+3D1lMsGGULkhnS4WcfX2hS2E+ky04/DadCykpy4K7YFNSYouJYzR3zKVUfgGlgrYPgPSEBy07Jp8tNdIsL+GNLw8irEPcR9+oJfkgYxkdc6C1wQLwl+9HEaaMTKa1V8TKYJmA8V9ycuoYLcEQYWzSuAHzd55d48znQdn9Aa9ERy52DJkU+AivfNnJwZUTj3Q/Q4teXHJKo0azNV/FphghXWaiOD9gGcw0ZkBZ/MyM8EyYjHxDO7D7dtm4a5ZeAwmP9IZmG4/slcqYikyGVnXk55F9lCBbl1EOiN7xhNiFfMeaL60PO9b5nekpdu3DNx9jg38N6GEkHlI5Qb3tL4w53ZKQBeuMLcjO74wLguTI9lgU+SawYmR84NTD5vgkuMMTXP4MJ/jYVqnHp4k1mMlr3bvcteP78edRejuMeyNLV6r74q1qD3kK4D9azkoWM24Z9zwThFdmz4W/xBTqNUFFPkRXOfliICAat7Drah7Yze4bgPx92MvKLpOtK/Ad6Jc5Fq8jq/JyvmLcJUZT1fIKvEcSV6w8f3KuYFoHcBN32jhFDpgwsiA5cmKcdH25GvEdVh+Ebds7JXMum+x+2Q0wVg2xYRmJDzZvwiwCj54eR0NOjawUmWPl9eZoAbp0zBKzJDS0DpJ2XF2VZoS0tWuGhkvE11XpGTEOY1kIXVhLR2BQU5RnEtTi9gyoWXmtp0LCQ4tOhInGK/27jw1eRZxYPRIyXJW+6ZEFuczYhouoyBZxUXZa0zwNvd4h4G1KeTe5Fmr+sZ9paodd8n2kDbUd2iLJZizRcLQPDVFsBWreaNfXaVvKF2qs/YjkZa7SmZH1UhuQaIuIoDiVnS/Gj29CRxDl/n0xlIXnHrn/0kv9fPGLc4VSvlh/d6QLhcfbAhmSY3Wtss4hjVSDjk9rocWPd7aFWc6Iex4WzzRqGb7ZS+8hTZxxgixFKpJVIJSYVKRKzVQSSm+cWYR0lXWpAKUvo8fHIWl+hgl+z0twvQoUE4FsoiGlmRksfrsJGKpCOsqTF0hkWduTYxYKWvcSmtTmhFSCT1B5BlOsHFKnqbpFDVC9GoouEe74bhlRIwuMqwow+OdN6F3dsXTNEE39cRAZXnhuGbBBhCsh4WflrXZ1egsLxt5tdoV3w/5qXvXYvi3Aosl5Hhtyab9zesE/lWDNZ0ejtLFKL/jYC2Z/wMTS65qAAAAAAEAAwAIAAoADwAF//8AD3jadXsJfFN11vb/f+/NzdYmN3uaZt+bpdmTm6Rt0i1dKKVspQtpC7aFFhAqO4iALCrKgOKOCjgOLqOCuDG4MdqZ0RFGnUFnHOVVRxzH+awyo86n89rb739v0uo73+/tkuSmBe4553me85xzLwADOwDAd5DDAAd80JC1kvyjGAQ84igORMKKCh9G8o7hOAb4xDEIvILOEa23nfq6avZkFXWxipqsaqcahxr+CjLsO5mqyapQMCKzyBwWmWUHDiZ3YIAB5PB3d+/gDQMMrMOPYifIKFAAO8g+oSNPQ2XWaZUQSm2fcY6h37Da8IbhAwPPgMv6BF+Kp8SYWOo0Obc7DziJfCA/Pjn+Dnq4ADLj7L8DlWqVkrRZY1F5LBqPhNkjqCRVOHrPmVDEE+x70CmKOwfIsMsVJuENpBBb5IxCISZWVbvCxGJZLeUI/bwOCupc4bArOwXTVKqU2dITdsL9c8xVEYDOuXrqXeIwqQASoAdj2W4H8AiS/GbQJOCJpDy1TqpSe6QO9ah0SC2Q0gI1HQUQiA0pARRgy4gdJTt0uFNRoetUdOtGSoYVIzq+gpYSJiJApIg5BI/Q0cmSAyVYiZF6Pz95IT+Rz4NMnvo6P0Ghl6Egz4w7ZVQibjFr1DIK4FY+qaLkkXAiLqMw7ArmzZtG9/0UaiH/0HbmEnNmVe+pUxcWZx92QfU7cBG0/mnyw5eZz5gsk+FtfuG+15lnmWf++RDEoBRKADrP+6amcAupAUEwK+v31IvqYcikCCgyijmKfsVqBamQ6YnKeo/RYq+XeVzqehlZL3LVS8OwNJCfGL+0bVx7iRqnJsfHqQmQuTiepy5MTKBztrmsLmcsGtFoouhJEXexFYlFE1xJUJVUbOUw9KhJcFXDzv7m1zl95N5ghUyjhnsd7nRn/IqujvoSfpCCI55EAkKhPDUEseDzge0Qn9q9vMoVqHcu6J6t6dVY9lquYqrGUsdjWKLCE0dRXTP1S2InKQAtYGW2VVXqKA1mY82dpfOznXXDpcN1Qr2qPlgH6+oAVQWrKvml9UDcWkmkZI01C2oWZAdrBrN3CfmJnK0m6yRMrbJ6kKNyWG4W9Q4qyoXxCPqgxlGVqK8nx6nzY/JkID85zpWKDRpFqFFr1GyFYlGX04YKxucX40c4ZdMSRj+NzzyqlOiHNj5fiXN/VEXxSSzMXNorr3FVOGLltWseu2pVsGbnioZ4YpWv0k1TVtuIcq4y9bdU+ZXlima5q2rC1Cd6+GHHDZfeX7f0vgcyvzeUu5K+rNy3+5onbulda9DQG/1Jt/I+mL7CNl9ZzRcQ0pRzDYHz/MyHqx695S/MP088g9i/Yeq3xDDv36AMuEAC3J1d012yWDfPNN+a9+Tjw0F+i67R1Ghtc+eCS0xLrCs9o/ENQZHHnXIvDF4U/VvEI+Xmerc7qKsfKYElQZRTuoQQEKREI1moHzaO2Jf5NpYKSIFcYqwX+OpNRIboIHAiaq+XROsvq6E6yeZ32wUtynHxebyY5gkqPylLBiaSyTxHCQQuF5YoAMouU6IEo4Sr0DPLDpT8eCH1OMkdzZQCG/7DtbfixKenbtj1HHwg6FpzW1Xujpsu7GyohvCTTdH51dE9R2LzecTquctO5ujhhvji5a/B+vUrf/PCtk0YweQ31caTsxYNP3lu3Shvc0vDupvSNhvdd33CP3lda3z+HdtqfPPr9u7qSCDNWDN1jNhNAmBGzHooe22ZxQtiwnnCHslC9/KyEYsgbYm504FOHyEOqEVei8Nt9nkDsyyN7qxvVkAkccsklXZLfZm7XlaGBVCm5hD9xGokFrOCPUQ/v1u1mj9sGDTxK+uBgTKYDUFDFommSsqHfHu9VGVSBVQZ1RxVv2qHiq/yhlJVnGbnZ0+ez7PJzYNAPjM7gBQGyuRJgL65vDrIaZwm4vFEgkQHCNBUoohoPgZRc1AW8oky6nTiVMuxJ3MVsYYHDz/V6qVPJl7Y99Cjh748fcvdEPYPM6889DBc1ruvY5F7eSl8a3O8rbPKnTYmMw/c0WmOj+z4HGpu2nj7kY+YLxmG6Hn8xKG5TUH17EWRbV+wqhudOo3/kvdrlEE/6MvGvKJqEcYzkeV7NQDWmspJHuGWri1JqN13W3g4afKUlwk8q+y4gA6gnlUm91bWFYKefbGd7U+zJy5emECBypNJWRIEJi5OTMg0yXYvQHHDYswFuk5LVSQMWEixn/j0O+wbcG1FzY4vd64a2ZB5WVORvuuGntdgcx99511Vtn5fk8WRGtCZYTTjbhx6avXidUv7d9ZVzGnPMb9+9ZaxhpWrGyuY3WlPTZjekPBFWQVeM/UY+QqPATVQkK1NxUI+t9WsFPMJsVMKdKXaCObEpCKt6Fo3tJq1uFHqVopDvlSMwKv4yqzPl8nyzVkUcZXRm0klfxyxrmz2eRRwQKdFT5pC4En0AjEKfVAXLoyzb5/ETmL1c7uyKmW21BZXmoUlcT77is++8p2eOvskOkDPH55Cx17uIxQsz85xquPqOcZZpsX6fmOvaVB9hWaJdqV7JFpSzqfEptCCELEutD66O7Q7RvjQOec0ENZpzUrrQvSiNkXE+Nw7PnGIv1gDQV07+xfnIVuMfDfHb0RfnM8Bkj3AcD5ePECVUBR6u0atkKPPRPFAI1ewKkCS3XGbUWuv6H41bXd5mtJWtdwwNNu+U+AxNoYMZY1Xpnwhd7rW7PLH1ty60ig3uBo6/ZQm3RVy1s6ng2sePYpZJ3/24lhzW9ZTuxougYeenLycf6bdZvQ9+BU8BNMXG1Kt3cwXqJfuhDvhsVu64q3Hk08yVczZR/eZvSm2qnumfsOr4D0HYmBddp6nfo60X7pCOuQm1EKnsEJaoQjKqoMdsgGZQCazhgdwiAvrwyZrfRkWFseFKq1qGw/nASeickC1WoWrVhugIVkKUaOqpCqxygSrlPnx/MX8xIXzeUBdykyyTTjPljufRw044fyPLsR+FiCsKfQbNrUqJfsrBeVkM7sXpr0hR8S98P7Dex45sPnUfat/8ttf/m7Jlvt73K8m7lm15tbEfZ/s3PD+S98/e+eZ7zwxuq2cru+865qWDI/MzL3j1KEbLd76Li/EZs2+cr61VCzbvu7BL36yNdeJ8rFu6lves7wvUD5qsm4qbqjn1fuxbOSI9WDkhPVohBcpsRpK6hU8pGcDhjWGHYaDSM8CxTZwnkJBZiZQP2C56nLybajwnIUo6lWca6s45uIX8BEvhI6iJQqukDev9e7b25twrVqi1qfdWVGpRov3vrdtrs4YsG0brKlCfhYGZntTKeLLEjHcx/yW+eCo7Sf2hlAd7ZNWSUPj4QMQh9ot0KxqrzDZcIwq4anTPm8axXbz1EleJW8KOdrN2TnqMmcZJsSF5VgZqcdyLLbLRKpSDu36MlUpxlOIBGKHGVNgWRH6gQiX6jHMViY1K21226ANt5mkAembUlzqdbSPFmX7Yh6RmbqIBAt9AW1Gh/h7iWVvO8tGmAd5iDwGLBAEw/HpUmtYdsACP1AaeLoaVxvzVSBjTs02bb51TtpsqGhTOwYGeklYsjCZtfjdGV5vfvi9yYodW6raYRBLQ8WbWb+hfN7jzKPMTcxXFPbON7e2uau9RqTQkakX8W8IJVLoMOjO1gj5Fa6ka7PrBheP4LtoiZ8eRskZQS1JHJGQw+XDHsxD94uXGTcYj4gJsYU2mjQZDfaBZkqDaaKoLY2Nc/aXbfgI26g5UePTzb7QimRRUMAvnyx2do1GSeLReMLJ6jZCBNeZMPxORdivHrgl9PcVQ3D2p4tWXq8UiSGUi2J8iqS/EYsdMerwR+vWDdTba811vgpzNLb7agj+Cbv89JxylfPx669u9u2W22TuKPasdyipkE/+7IEHbIokFLKd6a6pd4h+0oXqHUedqd7jcARTjliwBeSM3YAfpIGDNgZpAogTStBphEaynK6gTaKM6IgIF0XoDuuAFQNWyopZKdpMB2mcpvIoejZ4ZKLzKPxxNviJQvAzCMe4MWfaQPP58SKZuZGAz9cUMc8Znb67tpkrnTGeGCuzpGaJcGzRvY1/3HsN8+en53V6hjEIg4tqZt98ZtZcT1Uw5tYN60bhg6Mt8I7WqmD1Iklc8t5UOv2zw3+5xLyMX1epaXvsngfUVsW5O28bXMmWdOqX+GuEC7nE4exsoTKn32DBLXpK6hTEBd3KTv2wnpQqaYGeBmK3gFRr91K3a3Et3U8ME0eQ4Ssx27P2AfsO+0H7UftJOx/YKbvZHrQT9goka2PjF4sYmGAVbQYCP4gXm5CCrVYVvEgR3cg1zzl/w8Hrbn9+6ea7wg6DV5neOzzY27Ngd1XDOmOpI373dZmrr3379T9drkwvdKZtssAzD27Z3dZkrqHSzpaGKlTZZVO/J9rIFDCBEFiWDVeYnc6kOe7MORc6R8VDWoGZVjlpoURF6oFE3GRbZMNstEkOTfIjckwu1vqNp6Ekq/DTBzGIdUQGIhgVCUbeiOARKj+GFPsS9atfoUJPcB2YGi+UGKJxrhiWa9pxsTDXyAulhj8AO55wJRDUCXuJCaMdNYbmwwveuP4mWP6XdZk+iaK0vZfRP/TQs1sXpKyzpRIcYs5r8LWHDjFPPiIRuqM9sfi+/RehGNbZG+HPbuleciMj/s2rO8+Y5LWl8sfWbZg7l8X2IpSBNKFCGXCBN7OP5QQN8lrHEvkSxzpqjWyDcY3tAeqo7GjZUdtJ2bjsgoxqEuWoJluDfaGgk1pkW2gfpK6wiwRAJXKIXJTH6LLHqZh9iDdkEzltMglRZqYFZUoaCEggLpNBs7zR1iPaItsnO04ct/FlKJsE63ZxEzK824kTxBvEFEESTrpCf1J/Vv+mntAPlECqJFiyBo3MByp4zpI4mpyDFWsqzlbgedT7xraN57WTLJt+lR9DaUYYolijNzM3TNtZztrx1Fxip/GDI3vrQGKC9f3lpruuueGT4yM7x8L3M9fSD65uzG9ocNkST9716Jb73TDy9OzOyrFtH0Hi5Fm68cDgPHvb0/MX6CwrYrbVHQ34gRdevKWrtoPNZ2ryHP5PAgAn0oqD2RG5sk6JOXgtISyo7DQuVQ5XDoV2KI8q+WqZU+Y0OoLmUFwWN8aCwVALP2ecp+ysLKVovrKykta4XLRRYySdEIq9tEkX0GV0c3REv2677oDuhI7QKekobZOyjpKGSFHeQanQTrCpmGCHqAD1mZb7Ph+YzOeLTQMn+TOmCuWAgxjJCQ67cAgXrQHkqDYNQeT6X9aQNv8Vmz7e03PNIvtDw2dbgnj8toGnPz58FCrz11hWqDTMcy8uz1955VB/Z4lK6+6EJ5iTr26/f3ZeXjan24bhz26ZHBz8v7+Ckp89Egzi65o27oPbd2145uZbrhpZtvJTkxFwXfVlIk7WgSqwJztYUoqF5WFrOBzOBeeFt0sPSI9IRVIxUCjEdJC0A5nUT0v1cI6+X7+0dLv+gP6I/oT+Jf0H+i/1Ij1Gp4T0keiJ6BvRD6JElKoJ1mRrOmoGatbU7Kg5WHO05mzNmzXiGpQyzm8U0IOSh+AzEaDQix/6UEGJuZGe4s/sNBKKggGZAZZGUxBnE8alkMTfbFKjXszr2z4Y6Tbr0xU1QgGO7K0i5ZknQX8RhPOeGzle4yMFSomSqKppm3fHzXndqO75tenjzK5cDe2WGMs234p9cLU30hvyJLqWtI9cterKritXrWx76qU313fLSirYqfPJqf+GL/H+DMTABhZm4yQNjHIjaXYEHR2Osw5ih+Og46gDF9K4VlWupaUWkyPgyDi2OwhTyUslWEfJdkQmByvC+W3j49pJ9oFiHRhLpQD1zkRxVCqu2vDi+s3JBT+zgsNgazCXCwYbG3F+3OdN8JUJrzehJP7ZEAw2sN/fX6j6sspH0z701AfL+vw07e9jPkU13zy1m/c3ohO0gT9nH0Zn1hDLxBrmlOYaOhtGDKutww0bGsTB0mBti6HbQFClVK251FxLCOkGA51RecVAPDtGZsgG1HBLtXQpkEFKxprsg7KjsrOyN2UfIrudw2jQCg+2Hm092Xq29c3WD1svt/JbSVqagyBnymVz/bkjuRO5l3Jv5D7IfZkT5axVtJUGQSpoDgaDa4K8IGg3twfbs+0D7WvaT7Zfbhcg3ZlgdxZjCD35Me3ENkr7fp5jHzXJKf2lr1kQcfu8aSDhxRaGsKKYySLq8C52V8QvLsjQu7Kity1kXFXAVbxo7hVqkrdznkQut4q0VrdjaMAISaOCzXbImGveQCGbXF0xplYMu2pFWPS3TfemE3cufbC6xKD34VXzF135Kow31vVkUra+Puab+5b5kknfZvju5tG0uXm31lX1d9q4UltBQ1j1RVXsQvzjBreiQzWy4rF7Wlqesn/zKLPaTaOaXT31C/wLogEkkBvIlZZglfJKa2W48t4Ssl+yWrJdckByQvKShKQ8AUlGMkfSLxnwHJDwgVgrpkW0x+Uj5bSHNh6xQAvGo2MgCIPsHojlIfq+wL5gXdE46paXLk3n78c85OaY/wBikYuaQp5UfKWcheu+TrFewu9YM7w4ivHJkoTXFy818JOexUL8oSeOZrwE9Cab+t5bP6zfq//Tns2/cKXDAeMmIwtP9LQMrlpmvsbsTVy7/sP9faeH8vOZ7+b5WNZtnHwOv0zMQpwLgwXZeIs95+u2d/oIO62X6300IIGeFErEZSrc40YG+IAYEwfprLnDPGDGgZkym824mfO/SHkmx8cvjFPj44hvAYSYCxeKLhAvxKeQoVk4OmN4ZjxgYfPFV6uKA58Tiw5uwlgk4HiJVGdMumI4D+s82nK+f9a6rdcvbo3NLV21altdsttmZqwsF+FBeOC9p15vCqUTbqHWpEunnzk48aebbsWvqDDM/vjfnvzcnc88zeryjVMv4LcTRmAEi7O0Vs3HdGpSIjYpKT5BmysqfNPrqAE0wFFacclumYkKUBlqDtVPraZIymvqTBfGmqrZkyjWi/nCfmby19Q4oP6auXD+vCzJ2iJ2r+9ysQVWoIE1xjGBBT8XO34bP9+J4/f1d6exK7p4XUvh2b/P7cA+3naFIrJAkavdNfn+0BD2omW3Zej4L7Zs5TYtFVPj+EFiA0iCs9lbA+4VdixFpt2zyRb5LHerb7Bk1LHCudK9qWStY5fjkENSTpW7A8BLen3Bsn6wGqwpu50QCRwmgpYie7QdvAQIEAx1hLAQaS7Llu0oO1hGlJlouTjlQA662zPq2au+TU2SPkGAsNGSqID2RLOJgcSOBJ5QD3gg8FAesyfoWeOZ8pCe1Jo0ZHdzrG5czF9gaz85zi5t0Hj/NTLCmbHz7A40yTIAdW5uKCrsPX+Y3/9z9zw99NuLgOFEuzKhlopn3XMMGg1/XfPT/euf3LXx7ozbFNIuqK9ckM2/uHwPPfdXVVCQrAh6E2UJHHPo5iki2T4xr6J55Dc/nd/gowfdVUGNtERpyFwf1Bhc9Nhb3eWzdHLajyZ3P6sJtVNn8X289cAPNmS7HDKaR5eRUhM0icSVB1Q7vEdUB71EUJXxZlVzvB2qfu+AarV3u2qNV+S9l6e610GXyfg0xaOBjJKZZWtkJ2U82eUApALmQDawJnA0cDLwYYCfz0/vB8aRs0bagBIVyGcmJrgtAauuCjQTFacnvNC7I5of+jSaoIoDBe5WJVWaMQWExCp3mlS23NYd9/xemPL0SHEMXi1fbq5O4AsI6eQTvsh7aLy604k145KSRb6ULPJzpydxyBFN1VAiZasvyeJs1dRJ/A3CAypBR9YvlpZLvdK0FEGgVCguFQe8pIbUmQ20THVEARUVjkrSQWfQn0JfQbb1TqCuS42zyjfdglkbe+lSYVhQyqfFzlXYjGGxaTlgZVDDGdppieDjz2H8lGe2attPd3X2y11GyVxvyqBWW7KmvbdBTCHu9KYwrLmZ+bBZ3aP2JvprU9mtUPjGDScWJbyVv409+EWzXOF9/eU/HVlMewDAwampF4g/g2OgBKjR1B/Nlsl7S4XrgD6hsSLmi/OEijKVeS2zZxX3kO9cfGeSYzcIzJ64gD6nZ7nidSCHNcZyWqVS8mZeESscBisFhYuWTv7XkiUDk/+9ZMmStFxlk4bETW0H8dbaVvQlbqVnzaJbWYc9OPUJsZ74BOmRByzJhkw4OlOdzufAcZGD8nTjIziGgx4wCrAWlOI+05UmbBaCYodnwIN5PHLD83AjkMP1gI+eUbNmN2iIZJF8XhbJI/rBQESGPtlHOSdLfL4E40ClYLnFTmoKRaw4wBX8NJ+1yQm82fzw2/YVsXJn7VbRAnhzfpYptDWkSfs2nVApy8Puakc4TC+Gj+NO78BfnckKOxTLzO1q7K1h5tPJV7Bd1SZfGn/Uaq2clRoRCgViNOeD26c+wN/mCYAW9ZoAGMz6gciiVnsADnE8pHc6gYgSYSJg77UjcWu1Q7teT/aUjZZhLWWwTHEabsiKFrqGXFjOBV3kaTZgFCf7jaLmHmEgXwg3H0EhcwGrUWiEBQXMXseLRWuwSJhgr7PyVfzCusGJkypV2I5e2GxW7O2NNzAPMTd6m7Qiqf3+xfdAVw/jxWRdqvaXf/0Kthcan9puqsJ2Vjzce98fayu/fAeS64M/X2w3XXpwwVXwQHPDB6JFC1tvnnxKc+bRkcUtK1ha1E19jn+LonaB+U/qLRbZ6amzWZWwtFkmqyA1duMKDPZgsAWN3LrTcH1WnpN0SoYluGShcEiI5YRQqJyONMLFikLjihrwohBRgOzqCOPmm+k9GYHiKAzhRWaxTMM1hlDuzZ9f25s/qm90edLMI7c+eRk+9YeWoN2b9oVCKS9JGATPMq/dmD88oElWu1peh+KnoRwLlzpW3uLJLpCyaL156mviOuJroAdeUJfVuYGW0mJard8MSIrEyCE7zNk77Zi9HJ1zVtRjGDVgLQZokKHIZopVKBJ6YPe8CIOxBNL6GPtZ1H8CqJTAYsU1Kg0eYeNiq+T8+gqhACOwNo9mfboKNkMf8wfm9HVeAhNgbcPXP7r1pvGEeO7ATYpj++m0pafiRounKaJXrWeefvM3zHOEel/078yYP/XcklWvjxZU7gsCEB+h+ez6bGOpKRotK6sBLpecQuSyOBybKNhNjVBYMwUpYhMBRwjYRcAWAhLSUSnslsJmKZSKxfrRNGxJoyae9ofY6omG1DCn7lRjav0P+JwBaJ67UMUyM8+mABZgyrIzUMAq6oQc+QqXanjc2BpxsAszi5lNFdcOY7HCvPvj6tqssJ2QuN1u79OP6IY6J18l3VesghXLx5jXmX8fE4kklECw1GLZ9/vzp9MukeLqfYcIuc41cB9OELiM6mkXRcJX3++lFtd4rv+u91qlyqA+l5dm4vrlaqNjlivOl6OMJafeIjbyXEinVj9t44nF5YBFsl9Y0gyAT3WAB3mjZththq1maAblreU95aPleDmat1fIYau8R47JJQKOw4Na2KhdiHCDn4ab/iNHMvbVNES8kWJiSGAzy1hEEzPxgiLkyemLfnYLh/22MPPY35geeNO5LqhKubXOXa19zOv53bf+2XxFR6dS46ahEjr8NPz2M+ZleB5msZbNbd60sp2hv71h6/iNIq23tMHVvpL2ZFHMG6feJf7Ak4Am0Jo1e0Ey2eLGgZxCsfxIlN0mL/R6jdkXUMWDwAg3ABEbVybCqXGE02Ku1mylI5wI85Ss7Z+ewGMc+hPsq+i0N1bxVRpHPBKXTY+rKu5dlaL4pxAG8E/b/y9zipJGPZ64REJgBE/AvhSQGAHbX7lDUBNz05RMIo8i306UYhboy7ZtGZjvTSS8bXffvZJeqQ519JhsfR0emvbkRsO+lP/5alc9VCy5Ku7RbezW5Q8fGHIz5zx0ym1veC6JQo1NfYTvJP4J0iCbVfp1sVKMckCHawWArSgfGAiyJCgxCWfESz5NA1mEfQyzeTgXPhdGWUCihRiu5EcK91DYbHx2ILIVJ/TCdR+UHb6NTxbeItTTcMcsCoLHSz/rj8X8znfU8TVXZNioagZJklRXl6/0JJf+60qoyznjlR1XGQgTM3Hcl5o33G8kUn4PTVLSpM+blmTbkh3z0m98TxBYdSBnM0vD3oqkkseqQ8/UGd7jPDmaCvuzMqsYABCgAsEAHggkxarwGVReF0KycYF10Io1WmGveIUYaxXDXrACYK3s/TOolxqeQ0ggUXNmMZ6Rc0s89JHJFOQbIZzDNs6PcfaXu0Y43Zzj8oSC2+tp5Jq4IlF8Nb1nRb6JWDCvPdS4rNuurZ8tWqEoNdmNvri1WxOydofC1ZXVufBd5Z7eqqyxKusypL1dNgOlwnuYL77Ajn5092KIwbXZyX/t7mjUVQWb34ChLkieXrtlkrmduRqjN7+4+x1m8IMDozZf+qWb5+1nfcfUH3g+ngjEQdsT3hjLewvifSxGiwsdYDkfdvNhztXpGnbhfFdYarWGEddP4bi0wPEA+pLJuRsgZsgdCjo4MAOcz6Kdu65XoIOCbQYzAwHQoAPc6SzIHq7i8yi6yraWMf8fjCAHE1UkX0CKRW2hcOM+ePIcJiZkJbqRJ7XEe/t7OjEezCbmPV/18egXzXZbQ9DphWToO3NTx3Kzp3Xwjckvz5ZJZfDeu/YYa6Njkwn/92yX2zr1Hr6H+BboUM9uzbodQE0hRVdXGBEOOIvSXTZShjUjU2IykaPlsKW8uxwrV5xBTY7kbNiM4v/IkHCrcmVhPcmt3WJRVsEJrl8r+CpcM93qYDVJxJ2esKSUXB7ffwJKmQ//FIWYRK8Xz3q4+U34TO+xPa5I3HN51dkX7xl7W6G49LPxKeyehk7mcYLIHpx15RYUQ9fUx4SEYFAEcdCTtRuEEYtOR3uB0ADawGKwEtkxaRAGg0Sve4Uba3VDt5oV5xIz6t/DdqwJuS/if3KXEzPOZEXCnJJx8FWoZ/SILZ2avfKN5hS2h5N8I1YArB0WN9YRzmi5oEUEab8Pibecj0FIEq30a1AM5eO/vOv9OSmP0zwFmLcIguLhiQeg4PEX4UbmrYqqpO+qedc0LtpXexTT6e6YO59SMR89vvVMSeuxAbsnpf8eNyxYUNE+ZnfMG57/hAKhdhip92LkrX1gR7ZaqRSwl2owu73S4zEACZRIDAaTzi4QiHnLxbBbDJvFUGwaNMH5JtiEXIBsIW+Ih+VQXwMuBOKsuEc3qsNadFCnLvqZHzrXdFdHEJdFuIdCcy9a0VBQEeZmG7a8LifbrYo3TrkKV/40RpzDAcpO/LzNH16yde9ffn/9o2fgnCfW/nGxbV6j+4bHn3nqmmtbmVOfnGa+ScFcuCV2zaqly0jeT9be9a+58S6FdF1nk1xhW3Jw/i//cfcGTwTFr5z6N7GfuIwmuWhWi8lkOuCm3Bh7j5NqRrEtLGpF06hF+syeMgte1o+gqk1fsoohm+Ziq8wvyrEmbGfJOe1BnHzsBr5EzsfTAUdGIJara269LRfz7N8PcesN4a5htsfsG76BsI3ffXlPr9fT3kV7Sqsdb2w/9+cBEsNaXJZ6QkzwaY8/KeZxnfciOneWg7FsCb+0VA+AilJhKi1nsxYSQwSWQ26MOoNOXcRWg/MRRW1hT17G+gO5rDCWURgaAZxYoZnC1nsevPfg2oFvmO8e+6/1Ok+dP0X0MOXf/BXeAu89dM/280wJ49h+GQpg6NPr56BzGZt6kRjgEWhqqc7KQDkQU2JMLHaAcgrR3sjSRrwUwPkANrBJZ7uDAEk/d0bcKRVSypKFM3cz6y/I5+QAc01LnUYhxwKL03p9s3pJtadKGTIxH/sjyXJX3bFsJjRP2aq0tM2DFRDc0TT79czxKp/Z2NIxiY1ucsXgJ199cipQ7em4mfmMeZvtYWOTzwtFPAbxfygrExoB7pF7goFsoAO1MbntNAxkyxuMC4yDRnyWsFe4QojPAmz/woHQiEvL2J9Lhvww5+/0Y/6QlCCQkmdYJafOhVFYhX6GouMamYaNDpLFPjbTxsoxLliFXDHTxBQIVHIeh307qgjPwfwr0h6f59fvjTyukxmchmC8fqjePbe5OZlp7eg/ZvKvrG0rc80ro3x/g2XDG/cz/35hyVoi8v3xny55ZAwzQfkk+OlAgz5TeRCWwJth+sxPjzB3MouZy5exK2/94yu/Y55nTi3p+opZqhct6N359+85y+ZnCF4D7xk0xQw8ZaEAoNiWZhVKminKrxa6um0jNqzZBm0SidGDkT3kKIm1kJD0sFkpKUM5g43GhUbMqACBGX0sEp8V/ci5wnwmY4FYZDkSejWKnZ1tbGZ7sbURRUmwozdAxEx8vSBUk7zzBDPRc/Nbf4MY8/znzPeMIev326Kw8xfXj392E/N75r/hwa/gUeKjTjr0Yu/8LdWpWuaeL95j3vvj3d7G+uFlj+199XPnXGb/+1APIPOHqW95m3kXkWOryxowlYqUyxGXq/VOvc0m9AFNj2ZUg7VooMZ3BgaAENYUcMsFEyhOmuyrSFER5OxV6xnjyi7pcGfM6nByV7OLUkFZwoUl3g/y4HDiDbjYJhJkoq5aHk9E4nqJgPnspc806rgnPYYlent6eloPt+aSbY/3JX0y5vtFPKLz+ORflqkOrVud9JZYLWL9+fu74O7TFaUC32KlwyF3Jq9ZCNsFAh7GJ8MZf1KKdIMhpk4Sl/l9wIHiVUoFlBZqtS7BUimsl86XYlKVBaE4W0pio+zM3Y1hmFiFigoyLKhlrGNn6zdNWAVWsKRstcxAgVCsmF5e4ziad9mdidPFfPiP6nqfo+vwJlgKe9vfXbZlLKTuqKDb+oZi+8MRa0+rSIi/jb1WU7GxbXDyY+b4ZPw7uBW2P9pWE/BfZP7JvHWYuXNhOcRshun7te8h7gcioAJNT1AkC80yobSZJDVidpG7HVF0YelQKZYrhaVoompEg7ZiVIG1KKACTVTX/njQDheNliIKLGEkoBYUBaoOiznUd6phBvK+g9bJX6OT+OwVuPQXpx/72aNvY4v/ARcyv/tksh0uhG6m4R9vPX/+z9zd1gDgFuJ24AcNWY0C91izog7khiTUagr2UbANzcpIN67NlpDOhc4hJ5ZzQic4jVQxE54mSXFJc46dANitTDSi4ayDIh77n/dY80l14Q4JVSLOQQhGFtXc28XjmchdLg/dKdG8MatBRIi1Sh5vRUUi7rHEBglzNNq0COoTruUpT2W9WPlUm3Sx687Xj9UnKyvNGKQrPNwmfTuTIXYS14EsWJONJZNawKf4GJ9fV1oKADJC7OCKtZTD8mEMLsQgRsyxQAthIUQ9mdEM1pKBGTTr78yKF6qGVFhOBVWU6DRsmfYDbIjJQIAzBeGCA/yRD4DcXdJyFQUs1ml/W/QFqCA/vtG6OOQ7NOEi5GysuNrgdY4b/3Lur8wZ5l+/mqhxeuyp/mWPfXj12v4dNSvd4QpaZtWTy0vmww0PyB12mTPzhU2pcSrwU1Hmb6uYP37LXGbufaXZmfI2J5inHvyFr2azP+0SPwSrlujnU6IaHp/g81POMQxj96Vbp14nhnn/AkpgAG6wKhsRGVWAwDR8vqu01KPHMAtAmAMi4wojbDX2ID1cpFqGerSKN7MIojh8jupgi65bh+l4p2H4x1u7fCFdP9qEsHs7rptwJsksQy5SrS56I8rBrenQmxqycEkf5Q0uPgWx38AH2rYeX8N8/vl/MV/BdyFYumsKTLzWdWrz7XfgkpWvPj3FDCzbXrvwlfvH/3ruJdh8seGOrWsZZv/fB25fv3Lr9sPvIt6NMXXELuIo0KA+vypbC7RyHdvpzWIc9Xq53ASQExTrdAYr+EE8pFaTFbNaBUNKmFN2KjGltNswYsCaDdAgmKZi4IdQ/39viIIvXCxC0RUoioHiPcx2BXddng0XRYpvf2Tja8z70Auxl6Dzm8nLc93x+ocg/1Cf9PdXMo8/f8smSHZ+9z4yLQrm5XeZjyf/i/k27Uqbkt3QDDsWRjf+i7n/piNgampaXzAS/xywbHgFAGIQsboStGdNSqUUh7jXRomyiNkt0m7piBSXylbKYLcMynQcu13IF8Mcr5OH8f6D3QjzBXbnw4Fpfkem+f2/EVxjKfQI2DW/7t6LLMHftiCCb1zZ31IgOJrPIeGJxz3m+HJLOhXqg6VRK/VQyuNvWNzXjSjuvu13x+o8Xi+aiTxRFGGR3yjCfwA24iKO0fHX3HGx0uj4GzCdkcOkAiOBgsvIeygj20gNykhrtsxos4kUCtyLXKZoVAJnSXolmERHUSgXEZQLcoiEObITNYMf5yIZKDSSPBK6ADsA/i9qF5/JhkZZlDtHMRtjC2vv+4NAqFG+6PfQmU1Noa6OehGpLRMIoHRa7+pndybGIPXZ3belPMb67lgFm41P13347ua2+vpGLOZFeofiK/5/EnSKWi7e4v+UQMfl3HHxbn90jFw2YkLz1HH8l0QG9dAYGMlG9MDlYq9loQkiEbAIhawcIj/k6/ZhPuDS48asvYOdq0py4c4wFjbqdMgT1z1TYEjJaVjF0oCd/yMcDxC9I8U2ECjOxrJIcZP9w/5HLZdxS4Hif5HiGBKVR8IK9qrgj26XxD7XfTW4zKC1RS7uevm31RgpDjhWPLzpNub7rx++/TrMLOavW9576Nr5968VYY98Vk3FHB1zTjJIJTIh/x5ZmdYave2qM9vfgiTTcFhhU7lvHW4Z2iNhszAw+S6aoOeBWtAOnsiWBY1GtSyZLKnGRHx+a0lJR7qhodrrclWz/dkpLGmuTkun+SJtMjVhTU1hEV7XUzdah7XUwbosj5dFucgqKir8YbWuUzesw5rQMIlm/vBpWItmGv+QH8v5oR9ZlKaiSLI5K3qx4gESjB8GcW/xwk5BOJNJ9veSkTBn1Qr3DyBk8bkUcjdmcNd2UG4LguoqblSK913OZD9RmE/5xLTEot/DXhNRmkU1KxL+wD++KZWKpVJKuCa1YvnaVUHm3sd27VGqVvXUaLdcO/bHgeoVe6o29nXdCA0fBOuYN7s68udCrXpCSZDNXfUqxZKhl/9EkaUyh03K40sah3a+/uWVlLSl8ar6g7fs7JPI5s4fXr/s7WffOaM4s2F229HesIQH/h+JZYnxAHja7Vhpj+JGEC0pC/g+sDHGB+YcYGBmZ8JotdmVomjzKcrH5P//llR1I3D39uwKhBXbcs3IKny2qt97/aoBIAL48K9p9KD3C/SgHAP6OcD/AfvZFy4a7KgNYHA516fA4we6ggn0eh/Ep+4SFbyyi/8vBv3+AMHC0IZ46hGMBrWdYxXuG1fxM7EZtaXsdjaKk2aZOKsfbtAUDbQfaAr73WlKFz/XlIFG06prhJrBQKstY00F7jtNURHT5poinmSzrLECAv/gd7XV9XJtEQok4APSFJ2UvN/vVQCOQcfDNoXGJERjaDN0IHnR6q4pIu4bV/EzsRm1pex2NoqT5tooAbKm6HSPzgoI/INlFeJuxTgZFn6Hjn84KtIUk5Qc1a+C0hsdD9sUukao0Q1Cm2kgMDVd12vLWBXuG1fxM7EZtaXsWoFSphieixLQk06yWTZYAYF/sKxCXLVNQVMMrik9rik6W4LuXxKr42GbwtA1tCdcUywTNQXxbeh1Ha2jwH3jKn4mNqO2lN2uKeKk+UpN0YTPGApNsayTGeTvNHS8V9fJp9g6aQouQVUtFV20JEwmIYZJaLMtIMtimLXVFBXuG6cp2h01RX9PUwIfJaAvaYqlc1NgWQpN8Tm97bJrMEz8w1GRprjkDtHDGp2mdPFj22kYlgEmQ5tjA8mLadWWsSrcN67iZ2IzakvZ7TsRItdHAUpAXxIaW+cEtjmJxWkOuGo7JzPI77BM20RfSNsyHiYkfxWAw+l42KawTUKN5RAiPQdIXiy7toxV4b5xFT8Tm1Fbyq61mcoUIx6hBAzk9sbkXs91FfZgxFXbA6+kf46FC43tULs2xATRYVQADq/jYZvCtS3XBscjtA09BKbtOG5tvagK942r+JnYjNpSdq3pea+BSGMHbE0SGs/iBPY8hT0Yc9UewrBkIDzHc/FImjIiJUf1q0DOg46HbQrfcXwHvCEhMhwCyYvnu3UdbazAfdPiQmxGbSm7vWsQuZ4nqAW61COyWcbSDXn5xGmesGMYlhnu+i4KuOvTtszYxRE6uOLcvyRhx8M2xdBzhy74AaEtChGYru8Pa+sCEgXuG1fxM7EZtaXsWtOjTDFmmUe7qqLQhA4ncBgqWo6UHaPoZAb5HYGHAu4PqV2b+OCD67n+/UsSdTxsU4S+F/oQjAiRcQQkL0FYWxeQKXDfuIqfic2oLWW370SIXJ/n2CB+pymu8BlfUduxUFs/9MkUBqQpiY+qh46q05QufrJDMfRRQoKI0DYhTRkGwai2mpIrcN84TXHvqCklgouTtp6jFpiSFRn7fN9kPFY8UXAnODk1mLzLjAI0r+GINCUPcIT+0K/AIk46HrYpxmEwDmEUE9qyCWI0jEbj2va3cwXuG1fxM7EZtaXsypcF721KPK5RC2xJNpKA948J7yHFj625auenJogbiEk0GUMU07bMPEI/gepXganIOx62KZIoSiKI04D14AjMaBIn47qOVoX7xlX8TGxGbSm7vWsQuf68Qy1wJKHJRrzHyXifIwrzlu/DFDC9nIvTOEUBT2kLaBWjnxhHUQVyPu142KbIJ3EWQzoltC0L7CkmaZrX1ovuFLhvWlyIzagtZVe+LFamGL8+oRa4Uo9YjHmPU/A+RxTmJ3ZcLk5mkOvfNMlTSHPaltkk+EAcx8n9S7LseNimKNKkSCGfE9oeFmiH0zwvsrqO9qDAfeMqfiY2o7aUXWt6LqmoEJ9eEkg8qb2Zx7x/nM8VLccLd4LrMsOzWTabQl7QFtBjhg8kyaQCcKw7HrYpFnk2z6FYkjXZrdHd5rNiUVsXoMJ90+JCbEZtKbvW9Ly3KfHlmEHmS7ufy4SbgiUvnyhgR94BbeCh1JQsposZFAva6n2a4gNpllYAjk3HwzbFqpiuClg80Cp32OBiVywWq1ldR6vCfdPiQmxGbSm7fSdCVIg/v85hFoJoKnZT3j/udoqW4yvfh3k+mUG+4mwXmzWsNrQF9LaEFczmswrk/KnjYZvicbXYrWBzKFgPjsBcbTaPtfWiKtw3LS7EZtSWsmttZml1EC78/W0FqwjE1eGZbn9mBfzeHnxjx7cjvF7OPTxtDjvY7mlb5ssGtrBaLyswFceOh22Kj9uH5y3sX2n1+XzEpWt72H/c1XW0Ktw3LS7EZtSWsitfVvJrW+HCP3+hFkwkK3JccwIfOYn3wsW/eM/0GT6VVpzX/esTHF5oW+aPPSr5brvZ378kv3U8bFO8HfbHA7x8otXn98+4dB1eX96e6zpaFe6bFhdiM2pL2ZUvKxFctG7/Ac1sfNsAAQAAAAUj17yMf7VfDzz1ABgIAAAAAACsxkU7AAAAANaHa+L9TP2BFvAI0QAAAAkAAgAAAAAAAHjaY2BkYOC4+Hc1A4PYt78+f1XEPjAARZABixsAsQIHSgAAAHjaY2FgaGAAAubzDAxMKQxgwJzKUMJABmB5xGDLPIthHppYHRK7DIgLsOo1ZDAhx052AezmsfYwtLIWQPzBaswwkWg/SDAYs+xnmMkiw5DJspkhnSWJIRwsbs9gxTKfYSKTHcNmZPVs5gyVLAYMNWA17gzl4PC7wdDN/JRBk/kogyOLJkMuwyigCmBNZ9g0GgqjYBSMglEwCkYBCW2zHwwpLB4M01ikGZxYXjJMBLZnwO0SlgUMlqyWDOXM2xhMUdo1TAxRrFkMceD2zB6GarBaN4YIlm0MaUA9IqxMDOUsuQyFoyE7CmgJgO17rGmMtZtBl7Xw32VI+/4fy2hIjYIRUY4/xNLHfshQj8SuBuJCkDogPkxQHbDPDsS3yemzD5kwk2TwIFqtPUMCPnkAvoVCjwAAeNpjYGAwg8MJeOA/xkwIZGIBw1XM3khwP27IsgoBWY1YF7AuYJPBCmewS7C3crBxrONYx+nN+ZTLFQK55bkXcC/gEQfCEl5N3hV8okMCxo/CUTgKBym8yh/Av01AWmCLwBZBPcFtQlpQuElYEwi7hbtFeEV6RV6LGor2jELSoJgUEuwXZwfCjFE4AHCrhCQUrgVBSRXJGZILpDihUBAMJaUUpTSlJkLhTDBcKLWStlBaByv8jBsCALHhBS0AAQAABFIATwADAEoAAwACABAAQABhAAADpgmvAAEAAXjaY2BgYGSAAA0gZkrJyUuHsgWKIWwLENu5sihHR8G9KDVbR8EnsSQPnQ8Abx4OmXjanVW/jxtFFH7r9Z19Od8pghDxQwlTIBHQsRdHiRRAgE6HoECX4hydFBq0t7u2h6x3ze7alhE98C/QU0RCiigoQEKpEKKioEQUFBSIMiUN730za8/dOVGErZ395s2b9773Y2aJKGgE5JH5XePHYI+2eGZwg1r0jsU+XaD3LG46OmvUoQ8tXqdN6lvcorfpE97lNX2206H7wGuMz9MD4HXIfwVuQf47cBv4H+ANthTTvxZ79Lz3kcUN2vbmFvt0xfvc4qajs0bPevctXqeL3s8Wt+gz7w+L2/Sqt2HxBl1ufGnxOW/cuGPxJt32f7F4y/+iecni7YX8nBPjpvBvfQ3cceTbglvfAZ8X/q2fgJ9m/FTrN+ALjv4zyIPBFx35c9j7F/AL8GVsXnJ0XnTwS9B/CPya4LYnuO1wbjv2O468Y/nfU9eudm+qAx0VeZn3K7WfF+O8CCudZ4HaS1N1qAfDqlSHSZkU0yQO9vORjlQvzEp10DtMBpM0LNzt9epRUpRsRN0IutchFeFBz9muSxWqqgjjZBQWd1XeV9UwcagMinwyFnGUj8ZhppMyoFuUU0EjCimljOY8O6a5t0UJfczzv/lZrveo4nfGbRayLPa/8r/1f/Qf8PO9/4P/Dd0jxc1+lbp0k9EBaYpYL6eSnz7vVbQPa2OMIUs0o4wCXtlj+ym/D1k2oCGvlZgl/E5Ye8pjzJpiYQTLivkImxK+etAd0IStCLtHeT+99wjWS8tE0Q320aXrjm6tKT5We9cYQ34qxBWzzRFY3GWZeJeVIUtXZ2WA+YTzUmtH8DOGB40cBPQu3pKdDLlQUqmVFl8GnyOWZ7yS8FhHn/FfeCW0YznpUxH0eYzA9JhRaT2Z3NQxpDxW/JfMiY8B9hXgXHM3OZIsDPj5FHomDkW3F34j+Jigu8TjBExTVFLzPIW/Jach9BVnRrxNLbspmMwhz/mpe0DRjK0IaxObzGLYmWJdI475Iutjnst+8RqgByuevUG7/J/hH9jI3GwHNuJd2BIGA3TBmC3MWdpH9qSfd1dWv0Tlxau28dQ7JFd30Bkmk8J0gpq4tau1RZYjp1LfEPWRKsfQGyMnc0jMGTZZ1HZvZK3U3VLnOcHp17bey65b9oK2PVbzMjtKZLU4I+kvYth5orNhKh3znojnO8iXuQ+M352Fn9MRaPTsDHmK0AOrcjazkZqzkrKf2N40Z3Mve1KgK6z/Cr/lnB/bvKyybjj839wurceLc1bgFFWoXLS4QVdFUHs/y+tNpwckEhNLBX/13Sz2TawxS2aIPMfd9rjeC090VYK65HY0URk8wckyp13Y1tWs7Yhmivvw0T1qvhqZrczSen1CtHNTDHGbaJtn96sXooPr+Z/4CiYnvorJie8evnzNy81u84Pm+823eHydtUPcKDG+lnusUTAL4Rj+B3OawK8AeNpjYGYAg38fGNYzYAEAPDgCoQB42sWTf1AUZRjH9wXUlUxONDxNAuQvBQdid8z3eN+H5eBUOPmhXARqCKeQShCJhwoZPzwzK+EmMakgjpmmH/Lj9o5rWhsEogKLSjIsYRf2Zvqnv2qmP/qv6N3qj5qapumf3pnn+TzP9/s87+7szPodpsyT6DwXzyKVRTjK4wS0hzvEHWIZcb0sj7H4nkU4V/CrFm9kZGdzuWwuiuU4o2IRzmZz2cQftWYWPhbL0Glk5USmn2PbLuY1sBsMtjG2Mtp+9wXWp7E+DaVwaazPQMBtYHyQ7aUwPZX5BosY9zHuZtzFaGXMZKRsLp2RsN7gNsZkxvTA8rQ4BaUFIgykBMIMJA9zaXFRI8jMXnQ914HWS/eGN3s7vL1en3fMu4x7D5k4EzJJK5vbOtp623xtXgWZAmNtsmGsXBqXlrJN63ZGr+GlwOXLIjQ2CtDZKUJTkwBXrwpw4oQAXV0ClJcLUF0tQF6eAA6HAPn5AhQXC5CZKYDFIgClAuTkCGC1ClBQIEBVlQAVFQJcaRLhjS4RXioX4VC1CE/miZDrEMGeL8KxYhEKM0UgFhEwFSE9RwSbVYS9BSLsqRLheIUIkzGov1+FgQEVurtVaGlRoadHhcFBFYaGVPD5VJBlFdrbVWhtVaGmRgWPZx6cznlwu+fB5ZqHsjIV/P55qK1Voa9vHp7r1+H5AR2udetQ36JLS/BmTwhe7tHh7R4NnhoMwQuDOpwd1OCZoRBcGtKhckiDC74QvOLTYb9Pg7fkEDTLOjwia/BsewhOt+twsF2DJ1pDcKZVh4dbNXi8JgQna3TYWaPBEU8IDnh06PAsQolHg0c9Khx2huAhpw6vORdhl1ODHU4VHnOHIMOtQ697ESS3BlluFcClwznXIuxzaZDtUmF3mQ5Pl2lQ59ehwa9Bm1+F0lodLtZq8GqfDt6+RTjVp0FogeoLdHGBanNUnaPzc3ThLp27S7+epV/N0juz9MsZenuGfjFDpVOzt+jMLfr5NP1smn46TT+Zoh9P0ZtTdHqSTk3SjybohxP0gwn6/igdH6Vjo3TiBh29Qe+O0FsjdHKE3hihiattm1fZEiJt8bwtbrntgQhbbJhtE2fbyJv5GH4dH82b+NX8Kj6S5/nlfAQfxnM8h+zy+GHO7oyXfyxKVFDk3v3yskQrkqPtnN1htSsrlvbZZb7wQIkfofZS83X2WyydvxST9Kdj/kvxT8fvdNqOxcuco0SWykuzA/3krIIuBCvxAGlU0NmACXcr4S3BPEs3aVBQXSAfG3LQhFvIUQXZmN+jhEnBdEsPOawgMUCwITN/kBxQUCy7aIiUKGhtMAH7iENBvCRUYpns/dmE20neD5W4leR+a8Y1ZKdWiT0k67aAnUS6GYb9RPAexLUk9YoJ9ymoRVpfZOkjyRcd2FBc4wkWF7EEN+My9nhpzRFLGVPKyPZrldhQ3UpYi7T6iMVN6GglNu5LvVmX9H8fsxXF2mVTUYlcEVtqlytZwcX6Yzhr6TtRGWncZXIdbUfu4VjcyKqNqGI4EneyKhLtCWbgJvKTgkjwPnyVfKegrcHd+AT5RkGbAhG4S0HeYIqli9xW0IpAKjZkqS4Cl5Nrd/JxNfHe3IzzyIvvmrCDnHs9A+eThk4eF5Pj5x04k1ScWYctpOjoVkyJVBiGC0hi8hpcRTbEbcEV5UWWChK11oGNztCt5VssVrJtx1acEyqy5JDt2Q5sbKUWbvgPH9j8L3eQ7ViRFdkLS/w8+1pZB3/jcNg9kdFZJeX3J5Rak+rr6/9us77+pGGxZE76BW/aSjY=');
  font-style: normal;
  font-weight: normal;
}
@font-face {
  font-family: 'CorbelBold Charset1Bold38B486F0';
  src: url('data:application/font-woff;base64,d09GRgABAAAAABqIABAAAAAARcwAAAAAAAAAAAAAAAAAAAAAAAAAAAAAAABPUy8yAAABbAAAAFsAAABg8kRv2WNtYXAAAAHIAAAAUQAAAKQG4AlQY3Z0IAAAAhwAAACOAAABPDHDN9NmcGdtAAACrAAABQIAAAkPcZ7wjGdhc3AAAAewAAAAEAAAABAAGQAjZ2x5ZgAAB8AAAAmmAAAN3Lh4KHRoZWFkAAARaAAAADYAAAA292eJaGhoZWEAABGgAAAAIQAAACQMaglVaG10eAAAEcQAAAB9AAAQhEo+B11rZXJuAAASRAAAACQAAAAkAqQFRWxvY2EAABJoAAAASAAACg6bc5hAbWF4cAAAErAAAAAgAAAAIAbVCXxtZXRhAAAS0AAAADAAAABIGqWSUW5hbWUAABMAAAAF6QAADixoLwtlcG9zdAAAGOwAAAATAAAAIP9FAHhwcmVwAAAZAAAAAYgAAAG8k8U/83jaY2BmyWbaw8DKwME6k9WYgYFRDkIzX2BIY2JgYGDiZmdmYmIBogUMTO8dGJZ4M0CBb7CCAoMCA8PfP6yf/35mXMk+j0lNgYFxPkiO+SSrFZBSYGAGAMuqEHEAeNpjYGBgZGAGYgYGHgYWhhlAWolBAchiApJ6DB4MiQzJDCkMqQwZDDkMeQz5DAUMRQzFDCUMpf//A9USVPP/MeO2/4eBZuKCIJsJAAA0pBcsAAAAeNpjXcEgyWrFIMl8kvkh80kGSQaG/89h+J8+iKY52MLwjOEQw1cgixOIz0IxArwFYpDsPihGBzD5fiBuwWmLA0PAv9p/yazBLMsZGVlEWfQYTjKcAer9ysTI+I7lFMsdNmaGOQwLGR4w7GVYDQwJBmCorAL6/wSQFcwa92/3vw0Iw5i3sWixOAMAZ1ov1AAAeNp9Vc1vG0UUn13b8Vcs3CpEkfbQWaZrJbLdIBoghJAu9q5j1xTi2JFm0wC7/qicW08VVCD5lmgDfwfX53IxtyJx7f/QA0d67Dm8N7u2kqiwWmfn/d7Xb957M7Eb33/37cnjY08e9bqHnYNvvn70Vfthq7nfcJ167Uv7wd4Xu5/vfLb96Scfb96rVtZL1l3xwZ21lVvF9wr5XDaTXkolE7rGKq5o+BxKPiRLotmskiwCBIIrgA8cocZ1G+C+MuPXLW20fHLD0o4s7YWlVuS7bLda4a7g8MoRfKYddySuf3WEx+GNWj9S62RJCQUUTBM9uLs2djhoPneh8Wwcur6D8ab5XF3UR7lqhU1zeVzmcQXr4ulUW9/T1EJfd3emOssUKC0kLDcYwkFHuo5hmp7CWF3FgqU6pFUsfkqc2QWfVl6Gv8yKrO+Xl4diGJxISAToFCbcMDyDW2XYEA5sPP97Dbc8gopwXCgLDNY+XCTQIGUVBQ/fMiQv3vxzHQliZMkqvmW0pC0uyoT6+ZohN2SI+zNN4nIxs1kfBZh0ZCRz1jdeMHuz7IHuk+blXPP+EWkmc83C3Rcmtcr14/fZeA0mfV6tYPXVa+GLeg6Jkt8fjOkbjELhOFHdehJsBxd2EO/VnX64ifaBj5s4pTJ0JGyKp7AiapEBApx6cNqVyiV2g5U6MH8Qe8Gm6xAv7oa+ExGkWAKD3Z9dvp5uceP3+2yLecQDVuvYlJIbyuETuOMbQ5zPJ1waJtgels8TcuRRl0QRNl5jOlNlVF64txvWc2PaedrKcKkbCY+6hQBv4B9R20VFEdulROpobZdLzWBzM8wSW9DqWhwUEla9SaoEudabhumZ0fM/lIyYU8qCzJVYRQQWnKI8/0ktsiZCG9wdOVcIXguaignG0d7NU6daxInRI0PtbM5VCQtPLmI6hlEQdXGNAzvgUoyEJ3CG7ANJe6Naq/62u6LdOZaq2/GU9K5JkX57oYtXoNdxABtlY95TJe8reSE2b6hbczUPM6LdDSmyiAMyjscHd7xUagUX27e38Fw28GoTjUDwIm+Ewexy0g+nth0+df3xDsUQrWEounLXUNQO5c/Gc0p1m7W1dq9WreDFU5sK7bwztbXz7rHEuwT4eU++0DW97te86V3USTy6YCtUJ5RAEjgJFOkQhYyyN/DYwkRpkwpQ8mCmMYVFRn/YTGODmR5hxTmmI5aMMFth9GCH1sZYX7xrXT6k3vzkjUPfo5PFVrGP+GqgiT0GutibavrSMuTEqAZ5USP8AeEPInyJ8DROhbaqYXHoQgp9gZcUTpNkhhbNYYJC8tnlZU+ar4w3nolzdoK/YwnZMl78Kesh2u3Tz0d4H7cXEA92JMk3bbUGHs7sPCCatCCLEbJxBLRoKB+aRXQaYG+wgcp/ggJMPPDKlFSeemqWi8CaYgfbHsVMlSjRphfeFh+pg4nnIGed0SeL3FhXRoiBIibzoiKll5H5QKBq4HOsdpINujjn0UWaMyJkhFdYsjRSv5wRKxltK2HlCznI3sOA+NI6f4/OY8pKe15EXklnsQHmLkIeGZWulDJ2wOqgqkVc8D1DqmT6J4XpwKH4AW8V4qwCpVELBasV4MUfuecREdtz3wzdD/k4xF8RmqaNL2PZE1Zvdvmb+NG88lQrgv4x0FwyAxh+vfAmAI/L1UrmJlpQcBhmCu92iMqVKSy+CP4LTEeIvAAAAAEAAwAJAAoAEAAH//8AD3janVdrcBvVFb53V7urhy3taiWtHtZK8sqSbb0sybItObHW2EqsxC/FcWTHEY+6EBqgEDAmZOLmwauTZtJCSh9AgR+E4WdLEiA0tDxCWmbKTIfMMO0PZtoZhjBl1KHTmukAcnruSjJOy0ynlUe78u69Z8/3ne9+5y7SIfjQZ5kcohGHTCiJOlWhRcE6jgrFWNph0HMUg1Di3cQH739wEQ7vYvgNf8keLAQE8u3IpO2izUxxZtqLlTjO9A5R/UNwCintLJcZwumUTNFnvxynyzUWmw9+JPo6Hc6ekHMOYzk24PJH54upPUHlG8nNN40Gmdznl5jcFwHdg18cemhlhXpW6Yt1CGI4lu0wcTyT2prptrly0Wzeye8UJW9mG0IYPYuQ7jPAYEJLv8DUyOyc6kH6UYNuFDPcmGpBWKAR0psovV6npynkzMPHmk3ccH3FPVHFiXQ1UU0lezznEXf1Y7WtlR9jOQdHmf773OsrkWTPPA4IaUEBKhQhjR+nbl9drf1wdZUWqfDnl6gttVchMy1H5kv45UXHGjnaLWZGGnUyoyor+lv4MQM5oFeu/km1kh8GkXa6KKfeomfXH5y3StlIJIIT8OxE1ZrNQtaq6X+cTTLu6xdJur39ihlzWMFxHFYcdgJCdEj0dHT4Cp5bbTEIcdfaJ0+vfeKKC4aWVbzrSi6N9z59jjoCwJ5//O3syUKthfpH4WT2/LO1eSZXe+CZlxGi0OzVK/RT9J9RNxpEP2lWpKtkG0zOmLqNbUuusj9e5nnWzw32lVXWBOkBoBThtcrXVj5y5nGiCmUBdGe18a9c/VRtgbogF++iyGxyIUAuxPk4tR6LhyuWPl8fZWI2xIVSReqxKxG+VomQ+MBBh2KmlfY4RfSaTjmkTG+caii2HxRrF2wOSaHjGK7ZbTIMAVlTF3S2gbG5dOHArmT2lpO78vs6pfSOwbEf7Cw+t3vfM7dldNT73va5WPlmKdzrDap9EcteezTsjJTu2Tp5aFeMN4Xb80mv33/e3457Fw4V107deLwP/0zfWtgaSPp50RsUQCvTwN8m4C+A9jXY410zemHJVm7lAktyWaXr0DSq4ICdCcLVizDiFVCwjxBj421UY7yT0CL7ZKBlw1xCizafnAgfZryRDjtBbqbq0Pv66U2xY2Pfeum7k7u/f6Y8fCAZXcxmb51OBAu3FYf3JeyiZ9PBX66c+O3KoGR7Q5SU8ZU5df900i2CGgiavzAvIB7c5XBTDeaSEO4oeZgww3p0DlSOmUJGPzKUVQdXrxrItQp6JaszraFTXY2xGhzkg8jNWQS0hYA28AYAuSEKAUkiVSIQi4AkVRSa0BxYAytTUhp8CxYxKXm4oQtKUfIDEUv3rbmO0khs/9oTW+5/amd4y1CfRGFchUIbdfbBrbOpqUfvKTxnlYMC/l17TB47svjYczh6+DePjJidMm8rRvCpLw5Akfe6ehTbwL2voQYjr0N9vagTHW0wIjlngi5lpsU1qyicXBY4egmVVW5DoatEwrAwUnU6EtrIjFyQZ2WalR1ySKbr83JoG9qNaJqQlEC0idkQCAi5oaJFq1RIPI2Tvn77xuKD+FkuINM0kMQFYFlQ9xZ+NBH/1S17zx8vjR85Pbfnyf15TNUeYlKl2/2xLWmZwStSbOT5NvdrtmBm+cLDD146Njxw4LWjKWXkhkEPdSyQHY9ExrMB0PYJ6Df/BDUE0EIDuZWWSz5rSQwg2Sga3WXV8JUEiA9o3qy21W9n3AX3rJumkZt3+92AbcN4DRtMIgZnY7n0EK3VVsbE2HpDYSg7uJ3m0vczrM6+uVgZ6FmYGnaI1qreaJ9MFe5NVqs67/abwm0DXW6xU42GbizUHqWmYll7NIjVodrNkLmGASK8AD0zXMfwMl1S4ToyEqPV3BlSPtO8APmkQVwnqswLn8+RfnUMOPgr1F9GJ5rVR55Sm6XEL1jwghl7WeRmPUbeKK0rW+IlULYErnaNsqEFQHhcqazz9P+HmMdfxxg4osbYHp1d3bE4kFnckbcauSqrtxZ7C4eT1Yv0dXIu6nGmSwO+Yk/te9R0eMAe7xwGruh36lrXyYBVRGG0p4HWYizJthJiygpnKauuhk/nq1q1tUbMQNJe0scYnqG0cdqqt/gsAGHDHA1Ctd6FNf9uOhYsc9iTbNQ03RVUd2d659VgcHg+k5lTg6ujh8/eefe574w0z/jDieXpzs7p5YmJ5amurqnlibsvPFwsPnzh7sYZ8BxbS+gcgMeKouhQA49bB9XrnDE7dLRfJyJI18t6zGBDounfzKxRpZcaI0lttDYG5kitz9OgGnwNKxNNX29lmGhZpglU0rro9lBYqRcuLaXruy47UECNDd0FLtabb+/flZV92Wnr5OFuHaaqvzfqoscXpn66vHX80I9pBQ+m1qaF9jZrYtd9xcnlyc4vL2a7wb7W7mCeuCO3ffDgq0ceefvoUF291JvAgAXNN7uTgSmxBh2Ly2orx7GspnqSM2gL1xGfIbcJXJHAxTwGcP8xnEDUNjXz67qrQ5GoN213nI5VLzp03af2Bt106/BI7T76nUe2zeogI7LfcEFG/et7K5d3xhieQT1L6TIKG706S9QkLjnLqoX7yk+BxkbvbPQXGK1Rn/alqWvmrS8hJ++EvDfEaTZREqvRR4kOw3H6qz5KN1UpybRdE2UonJExKRyVUHLbu3pvLEZyiw8U55/KB4rbtwW6c0FeGRr1p745nR6688nKnlM9kw9mo+P9fuzydXpsRnPHpoXrSvdNhrzSGybRbOA9ihjodgv6lvbNN23fcbAU9jp+7bW3tkWI2xivXqHe0/0BudETDXa8YkkvzCIzRuYj5k/NtEibedY4a2Kl2eb2AFZj/hKg208WJWGnkBEKwqxAs4JDCAk0mX4XzKaPmDFMzhgLxlkjzRodxpCRJqFy0jZptwRNSPJJCQmMekPsulFDB8pfggdUKs3dRygcyghKhphlwB4QbJKDbD2o9zrv7Dn4pF86d66KnWsfC/J8VymIW8xT2zIL+LO3sGXtb2+tdQ144q1GgvcAqOFD8B4vmmj6jaNk15c46GoseAdaX5RNv1Ht2q1rLQZds+4gRaadGGJjm0Dq19ffp/0Hbz5U/LHXk25X1Wx2zm1WFySp2iUVF1dciztjt19HTdfeSW51RyM9ycROalPt58ul+PaMl+R6Gg4vYhN0EvNZika0EeXJG1ayB7bngdO4de3v2LS2SvYM34b3iVcb72ktZ1iGwigBH3Bu4s7kO3z5Mr7/8mXy3lH7IxX+F/RgIJ4AAAABAAAABgKPbyQLBl8PPPUAGwgAAAAAALsx+hgAAAAA2DVCEfuO/hQJPQeeAAEACQACAAAAAAAAeNpjYGRgYP389zPjSs6s333/dnPaMgBFkAGzDQDDtwfPAAAAeNpj3sIABozLIBgfYJ3GsABdjG0OptgoGJqARY4hFEQztzMEsJQBsRRDAFyuiqEHWS0TK4TPUsDQxJIHVJvG0AQWP8PQxJzCEMrMycDFEsNQMRqqo2AUjIJRQBxgCmdYOhoKo2AUjIJRQD3ArMGQNxoKo2AUDD4AAHt3D94AAAAAAAAAAAAAIAABAAMADAABAAYAhQCF/+IAlAHk/5IDOgHk/5x42mNgYEjCCrfAIKPWiICnGE8xGTLtYrYAw1lQuIt5F4sBywxWSSBMYv3Ilsm2fxSOwkEJr4zCUThE4LtROApH4WCDAACb/yIAAQAABQYAPAAEAAAAAAACABAALwBgAAABWgkPAAAAAHjaY2BgYGSAAA0gZkrJyUuHsgWKIWwLENu5sihHR8G9KDVbR8EnsSQPnQ8Abx4OmXjanVVNbxw1GPYmabtN03ICgdSDhYTUwmaSRmpVpRfSIqRWKkgoqtQb3rF3x4pnPLI9XaYnTghx4H/0Br+ACwd+Bb+DI++HZ3bTpBUiq+w8Y78fz/u8r71CiP2tT4UQ2wL/NH0jnog9ekO8JaaizXhbPBQ/ZLwjPhK/ZnxFfCx+y/gqrP+V8TWRxN8ZT8Xn4lbG18XtyXcZ7279MmkyviFebP+T8Z442vkm45vbP+/8mPEt8QxsJoL/jqbTjCfi6vQ44y2xM/0y421xe/pVxjvixvTbjK+Iven3GV+FdZfxNXE8XWU8FR9OP8j4urg1/T3j3cmT6R8Z3xBf7G5lvCc+2d3P+Obkz92vM74lPgObbTHZuZ51Zsw6M2adGbPOjFlnxqwzY9aZMevMmHVmzDoz3t36CXRmzDozZp0Zs86MWec3QoojcSjuASMpngsrShGEFxH+F5BViieAAjDHbwUrFlAjCtg5EQ4+EtatWIoK9iK9GXgaeL6Cbw2WHGEOb048Buxg9WKm4zEXW8rR9jhzPBT3xQuKHDMLKR5AfGS/6bk/ep6PZ4mfgv9EtWhYr+EZxBmsIQvcqWD1ciWW9N6BFoN1Cc8a3hVwsVR3IZ4RQ4zcg8Up7Z1Rlsv5aPJDBRvSCzl4ymZJQUkRJORtIJ+DZ4IP59B5VxMXBytsq4BTS2+BVkqKw4pFqsvAh7t4mitG7yGyhOqQaZ0VC9m/JS8pVsANlZKjOjPycfCGew2wR0ZdnoJImZ6Silw1ZsMK54RmG/zDRk2LXPUwdYp0UxQnUu94AlG/12OeE9p3FGuZ61lbrHusqWIFO27kPGSOsNMTo7cnI8JTkRJxrKYmtcyoPCvWEA8+Dx3ESmMWm7vEnpo4cm8wfyRk6Fxx5p7ybequ8pumde7ycoNtS5MbR4VxfuKo0E06rQmsIpyuA/hosC9pt74w+UWe84PMxNNJwEoreD8ANKdzkcaoHHNFn+JSr4KmPV16ziKdsZa6YvIceFITub+kXJK63491cX+4G4P1cJJ43hXN9oz6jnYtTUhPK0PXW9KcfcscZeijotgt9aWmPqTMbk480niOLJ23ZuRlxpPkaRbPryzGGmb/6RZq6V2DT5nP3XDbct7ZmOftCmw+uxVZVu/QbJUrteN9o/M9flF79HGE7oD9XXjivTcf77GL0ZnD/9V2HV2PZ4nPV6LOrW+KyyoYsl/k9WhjBrASriVRvuGXL9A90dP84C3X0G2n3lkpz546N1V8F/n8zVUx7ujcdOSJbIduDnEq+s1o3zujfPc1uTPr6MMJsVllnJ+KbgabdS7eyKPDew/lc1sGH/0iySc+tD6oZH1TyBPnZLDLKkUZTDThldEFGMyNe+ydHp2OJS9KXD2GiIf3X5gQIYR8UBze48193Mx2NkolU1Da1CqcSb+QqTIbJJbBdy0ul75uVWNNLJ6ZYOpenqrmTIWNONpEu2yMlsnLpX1lpGpk15SuSwk8NLxqWToDq6ptjQqqKY0EYrEMxkCJp5DYGTSWCx9qIBZgvzWNXNlUSaQzkwvnV7ZZyrIDCWIhnyZM7czSzp2ZUfxAmRaQGqVTTqokY61AwGhfo89Jkk6FJeShBapYm6Ssw8joHFPvzCBGrFQLVpCm9sAIyAOxJmEfOpfQxUJJsKlNgGpUEyU0yIJz3xrmruChjYSSlxS29TEiYdlFIFSl1MbjgwPty1jUg/QFKH4AIfwyqLbqD9TcdwlNwXK1WhXrraIxad2x2LWts6D3wjepkC99J2vVYyaoBorAZWwRqK4SSKZtbJ3qZ1R4GyzslmCCFaooWxNqCz3Rct6TGs6WpsFYBlvkwwAWmGF2cYDa4HVXQudwaMF3hj5DAhBuVdmy2mC2gqQWp0bDhI/sfeN6ecfelaae44SN5hDhfWzJXGOPoFspWBqJdQJ0H2M9IgXuWMiSTI1HL1jIqv2qcV7p8+oplgpmCMrxkAq+u9R2CSYJy0Sbyrj2vKIwe02fzbEhEBD0qezcAufiX5ONC4cAAAB42mNgZgCD/04MFQxYAAAoKwG9AHjaTUxNT9tAEN1ZhzQfYKuVmnKxphcO1IdU2RyREmIrQvUFY1Yk4ZAgbPWKFAOyaJuE1C1tFTfi4xSQ+AlrIVU58hP6e3qBDaCKJ7158+bNzB/FGoEXw/TutvovfvW6no/tmFq/4OcPht+/lbAYVSJKtQgj+nVYwvYQqsPsfP14sIJ/B9B3few5Pn7Z8vEz9/HqiOEnyUvJ9yGI8Dak1bATilDRQrg4L+PZaRn3gn4wDpSP3ENfclc+2ZFPtmTPzWV0HQ+LTsWhTi2LH9Y8XJPDumfxolWxqCWH5upLPDx4hwv5Ms5NSjifY5iSqjGV51mOv2BpDozwolpRe+pvNZWW4fUEtAmMyTWhHQJvCWgEsizDFUb5FMhNAeZgCnfJpmsY9jRDNmyRWd8WcCKW3FmtOi2RPhGEt7YbCUDcTICam+KN7bQefTQakZpuC91tiI7etEVfNkRPCqTWNIzuA4yu8R8gDXkmsxrMFoP9p9wgcl3etGfSNYJuQqnpNJKUEjcX2/dxtH0w');
  font-style: normal;
  font-weight: normal;
}
@font-face {
  font-family: 'ArticulateBold CharBoldC2572EF3';
  src: url('data:application/font-woff;base64,d09GRgABAAAAACNYABIAAAAAQQwAAAAAAAAAAAAAAAAAAAAAAAAAAAAAAABMVFNIAAADLAAAAC8AAADsq5L3eU9TLzIAAAIIAAAAQQAAAE6GQB94VkRNWAAAA1wAAANrAAAF4G+fdyNjbWFwAAAJ7AAAAOAAAAG41R/Ak2N2dCAAAAwIAAAAIAAAACAINQG8ZnBnbQAACswAAAD8AAABU8mgsZtnYXNwAAAjTAAAAAwAAAAMAAcAB2dseWYAAAwoAAAUXgAAHZwR0zpZaGRteAAABsgAAAMiAAAOyB/Pyq1oZWFkAAABlAAAADEAAAA25FKW1mhoZWEAAAHIAAAAHwAAACQG7ALmaG10eAAAAkwAAADfAAAC0puIDW5rZXJuAAAhLAAAAO8AAAGqC7ILrWxvY2EAACCIAAAAogAAAdLGQr95bWF4cAAAAegAAAAdAAAAIAL2AZtuYW1lAAAiHAAAARoAAAHOVEaR8HBvc3QAACM4AAAAEwAAACD/nwAycHJlcAAAC8gAAAA+AAAAZ0XG3UV42mNgZGBgAOJ1E6pPxPPbfGWQZH4BFGE48ElzOpSe+T/qvxLzC+blIHUQAACKyg4dAAAAeNpjYGRgYF7+XwlIvvgf9T+K+QUDUAQFNAIAnOIG1wB42mNgZGBgeMHgxsDMAAJMYJILxGAMBjEBIhcBlQAAAHjaY2BgvMO0h4GVgYHhDBAyMMrB6TQmoCATAwczK4hiaWBgYGZAAgWVRcUMCgwKCmpM7/7rMXgwL2e4BwC1IQxTAAAAeNrdkTEKwkAQRX+SQpOICGJsxQREiAopxU6EFIpsl1a8g+ABPIWX8ACewhuk8wA5gH/GLQKCiqULj5mdP5+ZZd0B9DgVifDzcU44OCWKes29YaHaBiPS0FqBKef0eY8ZV/T13BQx2ZIxmZAOyUlKMqun0v8yt0JmZ/nuHobMmBv2G2qGud7rXql7FxjJvYB6+tToXTGfkyY9a9XvCFQ7I3z3fnoS8TtXjYnc+bau5lKPkNu+XHLviKXOs7pE9ufiZ2zbXVrsCxl9EnLv5NM/cN/dV/9VYijg784DnvQsdAB42mNgYHjBCAQMKEBSEkSAKEk0wACVgHMl4cpA4nD9MHls+iFmoNhFFwAAMBUHqgB42h3MU2DQDRxG4dPdqmXbtm3btm3btm3bNuetVauGtqUZucXf937/c/FcHiAZyf4PV5JcDBdc7B/JSS5TkML+kpKU0hVXmYpUMjWp7Q9pSCPTOqYjrUxPOpmB9PabjGSQmcgoM5NJZiGz/SIrWWQ2ssrsZJM5yC5zksN+koucMje5ZB7HvOS2JPKRR+YnryxAPlmQ/LIQBewHhSkoi1BIFqWwLEYR+05xisoSFJMlKS5LUUKWpqR9o4xjWUrJcpSW5SljX6lAWVmRcrIS5WVlKsgqVLQvVKWSrEZlWZ0qsgZV7TM1qSZrUV3WdqxDDVmXmvaJetSS9aktG1BHNqSufaQR9WRj6ssmNJBNaSib0cgSaU5j2YImsiVNZSuZQGuayTY0l21pIdvRUranlcXTgdayI21kJ9rKzrSzOLrQXnalg+xGR9mdTrIHnS2WnnSRvRx701X2oZvF0Jfush89ZH96ygH0kgPpbdEMoo8cTF85hH5yKP0timEMkMMZKEcwSI50HMVgi2Q0Q+QYhsqxDJPjGG4RjGeEnMBIOZFRchKj5WTG2AemMFZOZZycxng5nQn2nhlMlDMdZzFJzmaynMMUe8dcpsp5TJPzmS4XMMPespCZchGz5GJmyyXMkUuZa29Yxjy5nPlyheNKFlg4q1goV7NIrmGxXMsSuY6lFsZ6lskNLJcbWSE3sdJC2cwquYXVcitr5DbWyu3yNTtYJ3eyXu5ig9zNRgthD5vkXjbLfWyR+9kqD7DNgjnIdnmIHfIwO+URdlkQR9ktj7FHHnc8wV55kn0WyCn2y9MckGc4KM9yyF5xjsPyPEfkBY7KixyTlzhuL7nMCXmFk/Iqp+Q1+YLrnJY3OCNvclbe4py8zXkL4A4X5F0uyntckve5bM95wBX5kKvyEdfkY65LN27YM9wdPbgpPbklvbhtT/HmjvThrvTlnvTjvnzCA/PHn4fyKY/kMx5L/ewJAbjLF3jIl3jKV46BeJkfQXjLYHxkCL7yNX7mSyhPZBj+Mpyn8g3P5Fuemw/vCJDveSE/8FJG8Mq8iXSMIlBGEyRjCJaxhJgXcbyW8YTKBMJkIuHmyUfeyE+8lZ95J7/wXn7lg3nwjQj5nUj5wzGJKHPnJ9HyFzHyN7HyD3HyL/Hmxj8SpJFobv8BdwbLdwB42sXWWXLqOhQF0FOFJZ1WsumS+Y/vDeJtGUc4wP0k7KIohLHFUk9EMxH9J5IoHehXpglvhQ4HXDkcpjSy/i5RybmkVAqKSagkyiiRUN7uT3nKacq5388ZmSZ8wXjATw3yu64/iuoLa/qx5m7NIztrHlbOhEuFFLfcAtz66vfLjzXj07DqqOvuf3/M8FdfWbk3eTlMT9ZMXAq6ixnFrCS545nsbi2p5Km3RT5oQaY0lax4wKj1I1b38mRNeR1mmzWVkc0qpUjJIt1qKBEuCTma55YCa1n7vRys35f6iMenYfVR193//kTgr07/sjJG3866/g4zk7lzBcXipKV3tFCMWYhe55KY0VaTM5IwW4vjAaPWj1hr5WdrWacUhhdj9CUe2awqolxUuzXIuOOV6rCyZOHU24InFwRWYaiHtY667v73pzUmfrDmsk4pWAXW/GDFzBQxZjMUuZKvVqM2Vhz0unC+WaNbsZQJBx4wav2IdZ7l2crrlIJVu1VGNqurOvrJu7WRS+9oxxb2s+KIFpXc+12mqgisKlVkWOdR193//iyLkDysheVmxVRSjL5yt6bb3rhaxR1FmSk267Kzskrpu5mk1q0FI14aHjBq/Yj1eNRnq6zLB6zWrTqyWcMsVCK6daGqZKpBx7G6qrFpMcO4SLMhsJrOqsN6HHXd/e/P6aSkr6x1WG0k3c4B1b2a1oqiHqkZuVml01hdzdmt9H63tDgCq9tiNo4Qp49Yz2cjfVj3WVcrlg3HTOO7Nf+2oqgnmjfreWcVN8xntFU+ditjdttxZz3vzm1/Z71cjOyVtXVrdKuP5NuZp0U0t9ZQtDPNTuHe6DJ2Eg8J54iMtjoFAmv4yX0cly4fsV6v/mQVW5fKzSpP1jlidpvnbr3Qslpnuo6dxEPD5WY9d6tgdvt5Z73uzqh/Z/36CvJX1qUvkTVjn4yRfDvfLbUu4cuCol/pGFQjFvoa1qhaQ/oYj3yuCKw1oB5Hw6+PWL+/YX3Yz8WHFavKzlo2a2urFUX/olP0Qb3Q99g1o1kLaQ3jolwaIiYtLjvr9+48/nfW/wE8VyxJAAB42mNgYGBiYGQAAREGZhCLUQqI2RiggkCaGUgwM6ACoCSzkDCQIc4gKcUgIysnr6CopKyiqqauoamlDVJhwGBkbGJqZm5hacXAYGvH4ODI4Ozi6sbgweAFNSMoOCQ0LDwiMoohJjYuPiExKTklNS09IzMrG2FPCYqtdfUM5ABmsnQxsDDMA5JKDApAFhOQVmPQZLBisGfwZPBlCGAIZQhniGTIZKhiWKAgq6D2/z9QrQJQjQaDNlCNI4MPgz9DEFhNIkM2UI0MRM3/jzhg8oOkB37AcFUiwjtCDMIAMBw8G3jaPY+xTsMwEIbtOhTyBkgWkk9WOlSu2JkyJJFQltAw+JYWpFYifQckBlg88CzHZra8GIKLibrc/fff6dN/UQjXRpF3/kvKT4zy9yOK95tvkQu1322ikM6YeqhIPvGwcGysgZVypiFVNFtv0QQT7g/BNObl+UBZkTovjgFvDYneD1wfPVCJ+iyPiHfMySZOljgBmXCaCadEYMAPH1241pBadf7B01ulqaxQA5iaxs7TWGlA5KvlOSn31+F6znzJmZdrFlf/lJ4ZjMAQ5mmxAhpD0IE/SY6FKMVs8KfTjSrqKMsurUoLejIsWOAcWDE7d23va04CuPkDTupibnja283AwMDGwMTAoK29l4GZQZFBkkGIgZuBA8hjQeGxovAYGHQYlIB8fjCPEYXHhMTbBTSclYFdGwAb/AonAAAAYgBoAG4AhgCMAJICAwAMAroADALuAAwAAAAM/y4ADHjanVl7lBtndZ/vm9FoVhq9NRpJI400Gmn0mNX7tavdleR9eb32er1+xE5sZ+O1EzshWedlbwE7cUmyBKLQOAkQODTAKeXkjxQOh9CHmxaXA5SkNA1w4NADBUophz9Sp0ByWoxX7v1G2vXaJaec7q521+uZ+93H7/7u744oTJ2mKOTEFyiaMlOetgVhijdzmEGMTrVaVwrFcrUsJFW6fLZjv9/z8U7nH9F/UJg6gC6iD/TvEto8yyGOpU0MpuE+cmOh6IH7yL0H3jP2HnTxMnxQcPXo1bfwa/jr1AAlUBNUpi3ZqByLgvwEn+PG6FHGSaeZMm1haDoChgxTrStOcAPZkeD1lUu1Ol3R1BgL/xCbyJO0IzWWw9VKE9dzNPlRLslY8NqxGf67XrbTZhGJ2dRENdYSlYyqZmPRwfz5vHasXD00oUl6JeBWJZc2tl1LzAyr3nhRPic58HsQ647JZ1HZX43lGh4RPRdJJmOBrBwor601tbhU2VHMNvUw71aSuUhqNOV1a6MZtabHXR1lLuOotGfiHUgslbz6IJrGb1EeytZmrRYnYyJ5LRTFnrPEQRLJ38caeiA42Ig+nK7HHJNzndyxk2emtp+5+9Zs6/6776ov/+DdxJoZrGlgTSDWXBaKsfasIRKv2gSTOZwsyzTSAoON2EPJuuq0K0OZh2IjegDVpt578vZc84Hlu+uVO+4+PV448q53g80cReEMukxZKa3tNZksNG21ICuDeWymOI42M7rzdefrVAt+5OGrUEwIalWtktKWBXTbiVdfPfHqK6+8cgK+wJp49WnqF1QHKm1vmzFF0yYCJB0CVuvlJ0+3zy9fhqtU6nsogybhKkebw5hm8Ppl9aoiqMj8veVlEu8URVHfMqw52xxBZh+XfVhOdToduEq4+ha6DzBFU9Y2g3iaM/Anqp7y2RNvneDxtwGvKuBuAK4RKJ2KtN0uJJlRUuKTHM/EGB9D9VDr7EGtkmPUmB1QJAOaoEiQXQAZs44udBaxvBgPJtJehnZnkkndQ3e8tcXttbma4mbF+uGtOxZrHnTYVx+uZ4KVHXsV7fDuoaH5m6PNh+8cV4Zmdi3EJ953vD1x5zkS5Tx8+yj0EkuiZHkTZ+p3X6GouMzJetmFrKenv3kGS7cd/MzaNNyRhjt+A9HIVLBtD2HKit0U7+ZEhmOuhVGuNk1Vo1fMySbaaAtFSNuHJqYbiS2Fwr6wNXtPrbGn6i/NHdZR+JS9tGX7zu3RwVLC86AoReuzev2uY4czy3BmFrL8JpxZp2JtQcEpPxYZOzbxKS7LhCCBnl4Kr+jk7EQvZThZlxFJIfihoyp0L0HojR4JANg3CzsWC75iMevmtLm0v6yH5men2nM7BWXQl1qIc9rR4djCdE5Q81Igr4lfGZkveGmWY1ccLt6vBYcqyyU9qAoDHve9Dq8jubWuVlMhC6Z96VGovhMwHjLYyk6l2z6z2Y6xzYbsDMtbOStDmZlrOL8GdASsJwLYlSoquwDrY/jPPr+62v0OMn3uZpzqfuvE+fP3ob/stgjuZyA7v4UTVCrcdgWRP4K9DA/Z8XMU42JuTIy2KS8kGx5FUMy9jKDfqlPHJ/X9Mh2dToVqmeDNM/qIz4zOd39NOyIedX588Kel/e2EzXzWLtjDeWVslDejlRMfphlP+QDEOghIR1AnG1WEWANxHLYiTxaZGA8f5jjGn6b9jN0AvPOKEa0BlkSvLn2K7VevB3ifaM4h0g+EUQ0XTzmDqjufr2YzxU68tadQ2r8lEZ5YXshsl92xupJtJj0Ie9vloZ0F3/fVUtSxrdFsTc9NLo6G5Nmzi3N/dHLCbr3PbtfGdiZxOB0fnYMMlgDTb/W7wIyh0XmGM7AMSFaRArxw5TlEd/8BfQXvWH6QzJL1nnZREWCKZDsgoJoDJfga56fLzAjtZixMhokasfawuR5pkrAuae7apmFCezaFXa/mULVSuw6jZ4OJlN0VCTpc4aQwOMQXNH2kWXCEfLbntC03FWsHxxNCPBeotFeOD+4dTzllXfIXNP+FcDrkMnGCpIpiXLKX0LvTuZyWyrtNQija/UZtrij6izuqsWo6ymNxb+2WRU9qS85fysYtiJcHG5tq6ujVNIQFG0owNMoKfBZqmoEQnU5aAQhf6fW/3uMx7RqN1cTrkVdX1ydnrVfTUs4f91mtYjyQz3ek8ZN7SDWVhqw3U16Mfc1Kfa7oO/3A7OGyG/10eEJQs4FAPu6bSc08ee+UUc7Y6Hw2qqkjOzOnH20cPg1+G/yNaUMlRNsuQvNA4iYWs5SJJaOw33J9vioLdJ/VOx20AtyODVT80OD2OJVo+wIoSixEOcbkZRBto+2YtpOwr+ibzZBKmu0ojNRKrd5EN5DO5zufFqJJtz/+Xi2vhAUl5c3sUqza8eHinjG108EeuZLNCNJI1DN8JK+UgsG4MOB3nrT6xOwEEAloFwq/YrCJlSgmjFnGypt5C4FrS+/xhiepmFVURugOfPs3j452/33sPHI+j9w41/1J91ef+hS+AEQOFhbA1gjY4kAhpKlsO8RjyYQDdsQwAV7iFGaAYWw2RmK8vZZ9Xd/cs0CqQg/Exi9NTALXkasHW9ZA7edbc9Mj23YKrdHxIamQED6dmDhUf/NSbk9b29FSQBh8Kzf8ahYdzCdf5LxK9xLBI77gSk9XxxZ4TAfSdTKj8oDAOahDnEwcGdNebKN5GxcwbZ44iWtibBNtbIxREc+l98V2PnFirLL0oYOD+8KW0LZc6+CwFGvurzqSmbSLtVityb2PLe7/4GLZxZ92eXMztwwOHRqP02Yrd4rknuTrTyBfPBUgc9yM3SbsdfNejoUM2Uw3zvFeMnojvJ8X7NLae3JzOzN7tqSeHr7zI4f/5qu7z9/dQov1/U2lG4uM3dJYfGyvhi/Edq2SyOFEmHsXoNZq2zuAKRPmGBojikfQeQyZ1AaE+z1XdgGVgzBS4fsC+kT3P3/zGyj6heUXl7+6vG7tu2BtgJLbLoQZhsJmFgQ3Q1GM+ZopkM/EiEsFc//yxhsd9Cje8eJy9zWwtF6Np6AaKSrV9ms4wURh0vUqIkFFqGSSjjN9sJBc6L+jNvQmbqiDoFNc+KmZd+V3PnGnUZ6xY4MDjnShEtiy2JSjzf1DvmzgWRT0e53a3sduPfDB28oO+2mzzcpmth4s1A6Nawz758vdx/sx4j80MgbeESq38jR0h4nDLGl6asACqCbeGdEaLaO4FIgVkgcv9Hb3F9D//g4qkYC7P0dB0it9NWj0HegkmscbWwpJe9k11TGaqpfjN+A6E+lOmqjG6/YZcoyw0EEOuPyl5d719CJc74CauB3QyTRv5wZgnxlg7Ov7TKunxlQaPomnHvh04X/GL6++jFd/8ln82Z/g9tpF43Vh7U3sIh5jo04/gDp5qCRBqwMHTFgN8CpnMcmM93+j9XeoTryuOvE2f3G2WJot+P2F2VJ5tiA+PXjTuX37zu3TB/c/vHfXwwfy6LbiLZPp9NQtherhqWR66nBp52NH6rUjq/Pzj95aLS8+SvU4GQcgWgt0kNoWTNgFcPZ6oIVcAGcvYzX1iGYdiGiDXPpNpBpthN7fnirmk5WI7enolmOTrc5LlRMLZfTj4uh3nSEtXFpoRLv/hS+487v7Z84bZyZgyxBN2A1nCgnewwucG04VGOnaqTce60nm6I1j+8MYiR70zI6JclGpad7oTWaHIPuyna+17pxNu9SaFo7xJ9Evq9rLA2Kiq//YHXBy3R/hC4709tFgZTDKYiYT7v6KYKoBuq0LFcoT3QZaiWi2MJc2+RnK5GI2qYYbddv6OrCZ5hjUTUwdGS3vytsGd8Z9g3FfdnLXZFYbv7k8uDdpC21PgCTgjb99vTJfkey2h0SvVVR8sZQczs+M1HdVArztAZvLKanuSCIULswSHznIXhyyZybcS2MThU0YtgSKoTdxL0kQNLGADnW+AVp3x9pLIJMIuncABlfhbj9BoBPTvAjYJh1IiSJsPn2WaBkxsgbgoEH6GCS/4tWnnpy/Z0LuCFpVydRj9s7VJ85p00tj6K+7d9Vmc165MpNBz3an4CwLdNKPjE7yti0mnuIdnIVjuY3+MdqHNpqHfNKplx7CZ770V8+8D6/87XvxI4/j3Nq3oX++bfzMkditEPtTvfkIk5YHyt2Iu9ULmi5LMGc/0rn6mT994Vnk7b6BvOiz3R+gBOAuDtV9GztgWtRhtkpxSlconmEpH1/ndbaQ45UcqCaalgzs9dDX1+kbWhjkg5hDSdVOr3fjCNq0VfkEL1QeEUiiWmtPMivqLq8XBifC5nCmHIqPl+Tc7K352caQupBl4odqDx5HCGH6UiofSjhc3nr2klMNOiJBl5Acjg9NJW3Noqg84BSPn0yHpEzMEyrrRt9CHVv4EnBJBjSg34FEE9JEPsxHLBpriURoeUMjGPl+J1ZhCYxVgbBtuUkbrfxFi19X1FyYd8rZcCgTsndO3VZakPH7VrE1lCjIQwvVIKL9wyUlVhryxZvZoJQdUx97IpYGh7rfIQo4NbME1SL5fgHyHTNUAqK9iMwkNsD8viqhVhfRC5FJdfTW8VisdWiksMXNu3RZLcdczlglIQ6LrMli1rbe3ho+sjVtZe/irMHsqKKM5SSb9WSv4ljenKWACQHjZvi0RWUtjMxQqTSd2kD9O2RJrKrXO0mGBnqOD+VVJROw8JIekQdlB4PDC8Wh3ZWAWNk9MjwTRKvI5BsqxZRiIyCP5GUpN/bTRkLJzB4drh7ZNphWUHrNTfW95CBPZtgXc+QZmJdlYazJFKUyXl5mVVhHWY6jA8wmxQdbKXGVpIs1l80yTdIlbPYT6BE9zlTLww3Tz35GB1MlqXCTljmULSzO5cMjt4xNHB4Jokp9fKJ2SC1GHLLvHr8r2Dw+V1vaPpiZf3AWKuiBpjuDL8NsyLYDNsoxQDlo5ON5B2tmfRbeZWFZ2rWh23v5u+ZWGPVEC3k81M8cus8RdErKqVOrR48GsqNxf8WLzw0MaJnWUncRfXppOjuh+1hTLysxqJ0D2GOEKrXD0FQ2lDKhkmBP8SW2wTacHJNlqLizL25udGF9hb1h3aH7XaxenyoRFgWoqV3SQ6OjjnAmVG+tSq0TO8s3pa12LZ12BcdEvxeLB4rD82UxUN3TUEoJyYLPoQGlkQkcnJaHstKeDw4dnc24XfdzDjtnF/3bxpN6ZutiNbc4V7CLsmO6m+srFwOVQSreFljkDfKQUYuXtTocsL4EDJGxEQ3RGX08wgJjtGnvWQl4yzjjETUrWVdXsbBnODehe5HPX9YlpTQSvAq9+E/RUqS2Xe++TPI5A3rpNfyvxvYVbjtZbGZANfWWL/ra8qX3NBFZvWZWwTC9toaPnDOeTIEFrIHfPOlnnqg4lrWAiuvdTfVZfZ1N6mWzB515EYONTz1/8fuXL4NDW1/7efffepbAl0sb2s1iPCne0G4zq/gStAaiYMGi65jsuYW27EEqi9QiH4B0hVidVVk/HWSskLKCkbK+MOs38XVZ25xAoc9z4noe8RdMjkggnBQtqyZnJBBJ+rjVs3ggnCzISjHu5zx7GtC+ITTm0WSPlG+qV9CooMnuSGE0fBXTMw7Z73AEo26t6hica3b/YqPCDqhwtO1hkc+oMOtjrbStX993qG7POR8pLutVQ/FswLL6MLbKqUrs4E3IH6lqgloZEbuYnnaGRfu9t3a/vM4gLTjPBYoK5rqNTANF5BXguBDjZt5BWfp+l7BEX3REi7FoMepsjcdKEUcns21paPTY1mR629Lw0NFtGcSHh3QpqNfDC0ekfDvQOjYZBwEw2r59WktM3WHMppzhzXWzKWIn/mhs2GKho7/3bMrhpCGwhT7q0RdtMJHC2YiTl3KqogesnQfukLNq2I5Xz+Hw7mJ9oQbDSRmFoZQbiQZHStFoaUR65EmLJ+js/hp/d1teS25d6uUsZ9SIbNobsyFtBz3OpnqzwZumvf/XbAig64ikTyOOSFaW9SBvDepKLBey4uBkfWRPLRCs7R6+qwykwciNfCicG5GlkWJUKTe6k8gWTWa2HRtuLG1N7du2pve6BK2Ah17K37bR2MVBw7mg3Xrjs7WZaDegIwpoxSW5hsurK7CtJ4pSyIYeY5kjB76H6VO+XMLPrPYn88fAsk50boySeMrES2zCePTteCedW/tfMpc1VO7HlMZCIbUgcUozoVbV8lhZjQ1v07TZ2IBSi2Y04y9/nGnpgp1bdroj0UDQ7YzW8pmxpNvK3c5bFL9XdHliQ4Rj7ODZCv4w6NNMW/Qi2kHZzJQhGwZYJ8/C7mi9Nm/WuV4hJdCqxqCpG+t2T6yJaMVbCc7vO3p0dWVFidqidoZlDywgZum4/vTSLwdTrPlO0q2GSqChW2HjcyMTH+QDrJUN0H7GOK5Xf3LOxtS4JorHEBT8kzi0t5EdzwirjFuVo9mQbXU6VpBr27NoonspXEsHQoW2+t9ra3AaD+CDBR1Y2N5mEW8mDLyuhw0djJY++uWnzuEzwL3dD6CVvu6ll+Gea0qaBe5l30lJ49efvxcvf+xzH7ofn/jEvfhd59AHugCH7iPoLHkRi+SplYrJMytXm7PymB9gTewGhZtVT7IsGgz+yAMPPvOFTz5/+9EPffxzFy8i+9svvPA2LEvgE8xnBSz4DAvIZPcBOPu7g4nIY4CNwTDVfli77ZHsloJY8gz4c37FO/C1Z8/gM4/HtMmKzLFHB1yS4sDh7uPoD4h/cfj2OlgfoIS2xYwojBhDq197OwMZ+40ixJHpMnruKoUG7kG5E8vd75wgT9KOwLf3G+8VmSHGTDs4gDkT5hDmeAbyRzYe8vTBeBKw8b7i+gPD9deRzt/BZ+8DGCOGLqIv99/llNoO8IblMGc2mRjjfS1i5YfOHxaKHrVeJm9wfemZgysdeBnvd/4/7n/udPvpk/Ay7v8fGQJtmwAAeNpjYCAKSDOYQ+F6ILzGyACE6oxWjH6MiYzFjAcZbzGJMBUxLWZ6wezCHMt8iUWPxR8OZwLhflZh1nDWCazbWW+xabKFsmWCYSPbOiD8wW4EhPXsF9k/cKgBoT8Q5qHBK5xqnOmcu7jYuVy5NnG95eYDQmNud+7F3Ld5lHhKeY7xfOZ14K3i3ch7mvcLnyifC18KBuzDAtfxnRtuEADteY64AAB42h3PMU7DQBCF4UnDAVLRoD1Aum2oKBBYWm2Jgi3RYGJkW3uJcIVcgMqiThWJI+QMVMkB0iLRDL+fZH16Ws2+HZvZgu8LHxcfdmXXFq3yPSb/weyfOPgZR79gwVu78S0GGf1kd9yaMPkRs++w0HDPZINBRj/YA5MXTDIzUzGzwyBX/o2RHSp70sla1rKVHW9V9q7cK4/KBRNtBwxy5X8YeSXRNlvzbqJntpM9Zu2QtUPm1oSRf8/cmnMtX/wXW+U3+rNtlHvlgX9vrKGto23CINc6eZa1fLUltsobHLTzoJ1H8hEDFvWUuecf5rOa/QB42nWPvU4CQRSFv4UFfwpN1JpMYQEFmwEMMXQsAYIhgJstKF0WAiQTlmyWghfwcSx8CksfxgfwImO00LmZ5Dv3njkzA1zwgsNxVWQf2eGca8s5XO4s57ni3rLLpZw4coETHiwXpf8oTsc9ExXwZNnhhmfLOU55s5znlnfLLiVeLRfkbR+Wi5ScXCfZ7tP1cpWpclxRda2bqp1m63hnomyh+iaZRUYNNrH3q+snZt4bj8Jh22/oVhh2p5NxEGpd87TWP77qwUeHhC17UtYsWZGhKBPLLxV1tFRTqC3zTBwxOwyR8EK6feGEmWgjasBG5t4/Xl+chjk9xowIGYrPpyH5LVEhXaZMZBYIH26tSZL+qr/yqt95n6XVRt8AAHjaY2BmAIP/cxiMGLAAACqDAdEAAAAAAgAIAAL//wAD');
  font-style: normal;
  font-weight: normal;
}
@font-face {
  font-family: 'Wingdings Charset0_v8sYB58B7A1D';
  src: url('data:application/font-woff;base64,d09GRgABAAAAACygABIAAAAAYcQAAAAAAAAAAAAAAAAAAAAAAAAAAAAAAABMVFNIAAABlAAAACMAAADmBgUE5k9TLzIAAAG4AAAAPAAAAFYxzuQyVkRNWAAAAfQAAANdAAAF4G3LdVZjbWFwAAAFVAAAAFIAAACkA/sDhWN2dCAAAAWoAAADcwAABTquL6mpZnBnbQAACRwAAALcAAAEX8T0O7BnYXNwAAAL+AAAABQAAAAUCCMACmdseWYAAAwMAAAP3gAAFOqAQNMuaGRteAAAG+wAAALQAAAVaMR4osxoZWFkAAAevAAAADYAAAA27J3eOmhoZWEAAB70AAAAIAAAACQSEwo3aG10eAAAHxQAAABUAAAC2oLPCopsb2NhAAAfaAAAADYAAAHGDOkIWG1heHAAAB+gAAAAIAAAACADIgUVbWV0YQAAH8AAAAAjAAAAMIy/0C9uYW1lAAAf5AAACr4AABwMxqHeX3Bvc3QAACqkAAAAEwAAACD/OwBkcHJlcAAAKrgAAAHoAAADVE/HJ1942mNgYHjEyMjIgACMDIwgBAMMpAFS1aNoI1MzYQAA150A9gB42mNgZJdjnMDAysDBco7lHAMDsxiMZkhhVuABSuACvsEKCgwOHxQ+LGfTZlzCYMhuyLihASoHAMNgCw542h3OU3gYZhyF8bdXS9vUtm3bXW3btm3b3Grb9tquiNsmadA4qW3/d/adi9/zXh4gEYn+H5589TA8+MN+kxgPmYTE9oukJFF7klSdDE+Z3JmCZDIlyWUqUthPUpNSpiGVTEtqmY40Mj1p7QcZSCczOjORXmYmg8xCRvtOVjLJbGSW2ckic5DVvpGTbDKXMzfZZR5yyLzktK/kI5fMT25ZgDyyIHllIfLZFwo7i5BfFqWALEZBWZxC9pkSFJYlKSJLUVSWpph9ooyzLMVlOUrI8pSUFShlH6lIaVmJMrIyZWUVysmqlLcPVHNWp4KsQUVZk0r2nlpUlrWpIutQVdalmvyT6vaOes761JANqCkbUks2ora9pTF1ZBPqyqbUk82czeUbWlBftqSBbEVD2ZpG9po2NJZtaSLb0VS2p5nsIF/RkeayEy1kZ1rKLrSSXWltL+lGG9mdtrIH7WRPZy/a2wt600H2oaPsSyfZj872nP50kQPoKgfSTQ6iuxwsnzGEHnIoPeUwesnh9JYj6GNPGUlfOYp+cjT95RjnWAbYE8YxUI5nkJzAYDmRIfaYSQyVkxkmpzBcTnVOY4QlMJ2Rcgaj5ExGy1mMkbMZa/HMYZycy3g5zzmfCXIBEy2OhUySi5gsFzNFLmGqxbKUaXIZ0+VyZsgVzpXMtBhWMUuuZrZcw1y51rmOeRbNeubLDSyQG51/sVD+zSKLYhOL5WaWyC0slVtZZpFsY7nczgq5w7mTlXIXqyyC3ayWe1gj97JW7mOd3M96e8QBNsiDzkNslIfZJI/IcI6yWR5jizzOVnmCbRbGSbbLU+yQp9kpz7BLnmW3hXLOeZ498gJ75UX2yUvstxAuc0Be4aC8yiF5jcP2kH84Iq87b3BU3uSY/JfjFswtTsjbnJR3OCXvclp6ccaC8Hb6cFb6ck76cV76c8ECCeCivMcleZ/L8gFX7AGBXJVBzmCuSb2QIVy3+4RyQ4ZxU4ZzSz5yRnDb7hHJHRnljOaujMFLxuJtAcThI+PxlQn4ycf4mz9PCJBPuSefOZ9zX77ggfnxkkD5iiD5mmD5hofyLSHmyztC5XvC5AfnR8LlJx6ZD5+JkF+IlF+Jkt+INm++EyN/ECt/Eid/OX8Tb14YCeb1H5pVx9YAAAB42mNgYGBkYAZiBgYeBhaGGUBaiUEByGJi0GbQZdBjMGAwZDBiMGYwYTBlMGMwZ7BgsGRIZShkWP7/P1AtQTX/H+OEzxkk/t8B20wAAAAEbSlmAAB42s2TYWiVVRjH/89z3vOeXb0h3TYDgxRhsMpWZkPM2hDciEXhmGNNWY2rH2a7Jd7F0FyjtVXTax/Cm+DSvEqLNadM7yySEbXYuGBg+yAos0VwY2LdQNLWl6j/+94YEfS9++N9z8s5z/0/z/855wD/s9/Mf66sJTvkee3Vbfz6AHG+B/ns5HMUaaQ1W4zBOj5j/KrHvM3hMSTD+XXo5nszfpdhvB3OPIk41+OMnuJYzbUdHCXUSMuhcHwd/dS+pVmd1MlwtYa69UFEEc3aHOcDvT6cxZx8yZj9OMy1zzET/IvKaZzBglSQlPwoBd3CWQnyU6eD0WnW+wWu4VcplWo5KBOMiWlvWEsx2xuMmSIzoUrAs5KQ3ZKUA9TMq9Eqqu7WAc3omE6aFq/a5vyYv94lqCJQGNxNh4Hac2hk5jj2LKoW+VZUGmSrtMsRybCGKSmQ2/qw1rDrAe+bNi/q3bAd9hTJ+U3ueIlPbQsfK7AK5XicrmqZo4E178RLeC1kP+lmL9/ECWRwEp/gHC7iqyAnZjGHBXZnGQl8rZcN0kxaSFJ6pJ/9SP2Dd+WYZOUi67skV3QlXRdJ0H2xyj4d1HG9pN/o95rXm3rLwETMiyZuOs2QGTGXzWXvaS/jnfSue9et2LGwUzG/1G/1U+SQi7gO1+/ec8fdp0sqcS99raGvejTT1T466cYADoa7do6M4wLJ4Wbgg/z5t5OADbJZ6qSJtMg2aZOXpVP2Ljr6SD6WYRmnlyvkqszKD/KT/BKyoL4u14cW/W3RRm3WDj2iR/WYnuaJzOqEXtU5eszrHXpcamKmzNxvak0d2Wq2m72mz5wxk2bWFLhvUe8pr9pr8lrpfdrLeze4k2qNLbdV9gnSbl+xPTZlP+SJLtiCHw27EvPv8Tf67/gn/Kx/zf/DlbnlbjWpdGtdo0u4Ljfi8m6+ZDSyKbIrklyyBiN4FJ/96/Ze4On+Wlv9R7BCZnka9phljFoV3D2NukRkl2aD6lyjVHCnvsOCieAZbxrNZjsSNm6Wup8xLJ1er5w2dRjFkOuSCdNmCmbIlvsbi/3UQTPi9rk2N89Kb5vDtt1VyiabkmGt4Y1OSgN+kzt4gZlf1QcxjQMYkC6UIF0yKnfxrk3pSknZU+a8lzG1tkce4A7eZ3PmLVShDFFUYDXPukUp7F/pOxMvAHjafVNNTxNBGJ5ty1ehsHxXFnXWsVXprlXR0DQEN+wHlMaENpjsGg+7hZrCiRMJnHojmeJ/8OT5XfRQbvwB/4MHjnLkXN/Z0gY8uNlMnvd9npl5v8ZYKay8XX7z+lX+pa7lll48f5bNPGVPVPr40cNFZeFBen5udmZ6alKeGE+NjSZHhocGBxLxmEQ0mzk+hawPiSzb3NSFzQJ0BHccPlB0Ofc1QP1IRu8rDVR++UdpdJVGXynJdJWs6hq1GYVfFqNt6VPFRfzVYh6F6wh/iHAiGxkpNFQVd1A73bAoSD61wTlqcNu38LxwNGkys57UNRImRxGOIgKHHYaSsyZFIObYxTBGhlMYFWwxy4YSs0QIEM/YwR5sV1zbUlTV0zWQzF1WA8LWYSIXSYgZXQODJgxF19B9kQ5p0VC75GdtmdT83Nge2ws+uxAPPHHHZA42mAUbJ1dpXWtL33dcGDHbEtlxL8hWpxmWmpblidumTPc0ks+jfP7kSolzO71Phcn5KYVvFfcuq4rV8/BQXStXXRWjZvYZFWlU3SgDPFRK5zFI4RNpdhOuM1t4/AMKI2ydNfiBj81a4ECqx+r5wpZx0flNtmzKd1ymwnuFeYG1GM4QXj3+UTJo6T6ja6E82a10OD5xC8ZSd0G9z0UokguEUfdKLYmIWAlHBOguxUhcBrFMQSz1AuG7BZTh50lY0X2sn8/lomjEQEZmlN8QHAR2/ee+J7j1DGbkGyKgGJf+yCHfw5DLwdKSmJQhE1uLka1F9jtdO4IyO5QplLFkZNvFTV4xjyVXVdHlVtsgNTSgWXG7NiU15ZwY+ZwHMV8wlz1m9qNgmj2mv91nOM4/iUQImYXhbP+fkOem7UYRpLn/0PUuj8/HpmFiIMO33WzAW0rW52cetsbBp8i5w6jDfR60O80aozLjYbnMD22/l1K7c9lSwDjzGhIWFZa71YBp040rMa+LYkrc0/8CAW83zAAAAAQACAACABwAAQgAAAP//wAAeNp9WHt0E1d6v3dGo5EsWdbYksaSsa2HJdn4IetlIcDWyA9sbMs2fvA01EAwQ0IIuAOxjQHj0C6QTcAEsmlyINmwS5PdmmQxJHISb7dOzNJ22/6R9BwWmmSTmjYJ9Z7dc7x5gDXpNyOZhOyeSPPduXPv1fXc3/f6fUYEGkaIHKauIRLRyMFl0O9hxXv4PEKKrxH1NTmBbyHkEWf1syjye2i95X7GxjhtjG2YRIlhAomIunZnybDiGkJKNIaQamtqLw3KQFmIRY9OIAI3chqS4Vk9b1DwNB0nouNaPiMD7lyaiteQGsN5FtG/JDikRRnYhHQoDZvGNf+mI+L4ZS4NMwKbKZiwzjSBTyLW8/twWA/v4pn1JGb1ieUz8GrhsGd2Tr6SM95yzDgYbDPaskDcIDj13vTOL+aPEocTh6aJkcTBLVIvcZDu+HKIfu3LRooUr+NCsdYrXvB+7iXr7zxL9XrvLAE05LONK7vgVNmoCHnRU5zZQKs0SkO+1VbgLPOqcz0ZZrtDkV262BMnlnGaEnUurynK5jUlqjjO5zIwUlutarPdWVziKacWx7H6tVJUJOiVjjgOc1p7toDNQkap3k5mTGAbwp5ZNnXMsHyxYSYTjulBkdlwODUWDmdKw/KUx1tuszGBipAz6DRW+H3IyFBMwOWwK40Mlju0kWJohjKZYIB2uIOsP6Rwzh+dOEdcw2+Fqy5i5d3opz+78D79k9vnyqPizAuJ+Quvi7d2vWO3v7OLmDn7SdHrz/ad1Yl/+kUi7wvilQszH72cWIUXEW/++A/6f21J/NxF5j/m/+/nEquItSUlw04nUkmopd0E1FhkA9QCaBniUA3qRNe5aEmGPku3uCQQamxqbm1La6DVrqJyfzC8rLIq1qLNcbNLl0e46ppaVYFtCc3nMA18ltPuHinojNr4gpwsUi+hGsSIaWpiamOopTN7sT8QWhJeumx5VYSracuIljsKnC53YRGtzosKQaET2+xkuaDWtUiAa2K1ApsnqDtjJDuBR5FCQngBbhZklvkG23vIw5KwjHsS/m+WfKMC7AoGAH42eL8qcIGkCQNLZQH0IYAey6oxmlg2iwq4KZLNwgxNsmyQdn5XW8qO+RHxiSujjz7xVFJZSytBWXf+L/GBeOPq5v6PcDHpeLrPHIhZyV2HPn7pv/ra3c/h07niP5y53Izxb5sO/bSfUi7oNPHT13HomcMb+zrN5/732xrFv55rrx6If463u3qKC6147Ffvv1y2cqUdtz1c39opvvEjvFZsxP9UIV7afuyx/Pifqx38XvISM0QAM+i7GIW5HLshnydzeAuPCnktqYVo47DnWASUI5gniJpkbEkw4bBk1ZK1S/iHpSgT8Pt9FaFQRajCb/MBSCaTdDcyTjBqh81udNrcLhd0lPTY/nBxQVoak529EQ/H/DqNzlZL/GJF4MtpOq3xq9FVmCAeNWjtYXG0pkir+MFQjrswotPlBooDxkD93f4grVjf2Li/uTybLUueIM0EJ8hHlagBtXIua5W5ji8oMizlySoeeeEUBdIxqqtzzVXWSL5TMFsFc+4EUQuHmQ3L78/IxiA7asqDZWP5vnMZbT7WRGMnroDxoHRClzt5QFpJ00qlQzKWLBuuCN53aL05uxsf7ChjNExuNTFe78dP7CRxgej+chpf9AQeVvywKbFyU4lOm24Li09yJpNWq3fXVJXn5ykT+E0TueyrS0tL2HugWMLOsCG4sselWjnf3kuu2JDXEzOFy7ysNr24LGzJ9dz9OdlfrjRaypBaQkpxOxXt0yAuGkHruaB3J7rM+VWZDopXqDV6Mo/Pxzyy8w6WN1n4nExel8UjhSkn36HUnU9HaQY610yqnfa8qAY3oBwQFsQCYgOhiborpgy9oKbeIOoQJuouk1lCuiJO1L1OGgTtdVJNQv8yMqHr6Z4ZgDusn5NzQNKU9LOJWfiEZQ8GgVSR8vKFr+TqMOEtdwZtRklIxiblOBspNQxOjS4I7iPGEzFifBrXrbg7RYz7Eq+SN+cnkoOJGCQPSCBfeL3TXi/5a/HNu1PUNbEWP37nWfKmuNfnuwozcpuMjffwW8iWOWB357jibN5s4I1qXrWIz03ntQyvV/IExZMqrd5ozlWS5wmUn6PJXqRWslED4JKNjNBmgUhPDEgGiB5EC5IOoibqOLVGKRC0gK9rJMhU2arrhARZIgnY7GwiIV362VTAk7HS3wdWMrHaGAqgcX4HmQVR3L47pdDOO78Ny/0iMQbqmvfOs1dlnKa/DQtY0pi4V7kXcNEgJoWIA7khmniQH93g/EYe5/KLynmvE7ySL7Tx1hK+NIPXoPRMXpll5hXnLTyp5VV4kcZaUFjqVapVcaLhCun35KcXw8GvlFNZQklRVELLDVII4gRxgBSAWEFsILkg+RJqizJMAjLmCEScqL9iEch0ARjMCi5NL6QtKkFk2otkMlVL0InJxJy4h6bk+7Mymgv5PLkkch+qEq6Uw2hj/EF/0MY4sNRlKLmlvwdr6tXpu1PTVxWV0/MTZP3puz3QXP0+6KevUv88PQ3w/+j03TKqd1puryY1kVTDN5qQPZx8+y9YqAONXmF5g57XxomKKxk8s4jPhh7nyOVzrDw4PpnGE4yBfFrJq3Mc6qcJZDLlsQ4mI1fIiRMruTSLMk0gMnV5giVOBC47aI2A47jpkv2EYwI3IcIzBzYJhinHz7BelEOqHFFnYCQxc4//AZiehHifWQJmNon3hYz+IOk3Oshv99+e/4yYWcBCzJK81Tt9euvWLfd6KdtM9HoT2yhSGhH/6BP//uoZ6PzBiyg09vVNhZOaRS7kQxvQI+gQGuRy6tCmg2v8pe667k09/O59QwfVBet4dynPuJk4/hvOUVDUM0SutOzj25bu7i5fKtBtgqW8P5AeFdBqw0rBZqFtE/hROYFIJ5ZFPl/mQuRiJQMKS4dmFohgxFsekkhGqCIYkHJFUOIdVqPRICUMYBqQWqQHh92FfRVSLpH4h8kJAlNGg5RVYJ41+X2wQzAg5ZtgAHaDByWkH3lCzj2QgVzwe5gnpb9WETJJO7Cw85g3diQSO1JT+sEH+K3SmiPNVUdi3o9v3PgYv3X8M4J49+y5926L84Ude7paRpqdnr/+9LM+j7N5pGX17o7CY6J4eNp5+oknzpi7OpZkqwiaJlTZSzq62vT82g6b0WTtWMvrD924caZ58572x2sMppajtUJve1fXz9p7hdqjLSZDzePtezY3d2/apPiXqgKnz+9yVLp66prW9W90uTsfX9W2qiFqjkTM0QboPt5ZbN/Yv66prmdNyXObNhV2b6j0VBsKCw3VnsoN3fNrlleUFucFAnnFpRXLuWR0pj8BPZeg5Wg3ElA/GoJa6Qg+zBlX1UX6h4ZJYd+Bgb6H13b3PMBTO0d+SSxDh1EBPgM814jPcPoi3qLny5gyHsUao9xc1RuwIAqFgbpmrnZOaJjbXQllwmWhfm53nVQvpAlzkabWTjIytztONHMZO7vWb9rSSz08t29uz9yDO6Ul6Xvn+uYeDPKHH0QWRV6cSOc0amS1HjxQs72vY00c+6507WbQiZ3QG488NLkrTjRxaUdq904+sKH14GRfHM9wzJG2tZNdR052N3dPHuC5PZNdsOjS9pOH38Az6AC+xrEPnNxav3VyX9Pg5F+d7GnomRzwCdqwQMWJxksDJ/dNEI1IK7sneOAt8EUQ6QaRbvZWWO7L4wsPMD8n2fNMikWnOLTn1p9g2a1bEBHnpEZ6kn4IY7CPfvnylK3P6Gc8iZTBpzg2eLrMA8GwwUiDUPD42SThTlqy3wemDaYJ1ioZPGWT6h+DRLIqYLGL8kMs+HNxGEGCjr8g/qCD/Y5InIBQKm6P1668eGf8pdaqQ0snjkVbS9ZEXqvOt5a17/pxaF9wjXPdIcXtO+OnAoFTVOyUP3DHvn//EHzla3Aw1ZGagYEvBwY+Hxz8YmAAroSF7CGnai+Jxa80tL6E//NCO5H1zH+Y0s0vxIqbuw/kaI3P7KgPjIol0s74vdHA6cF7H9jtvoeB5EesGxqSatjGr28qP1W2QaWeDoQpgrZymQUFVDmN+YhKx1OWkbIIVRYnYpcKR4Dfxzg2k19SXm5UUcuEDLZfKajURiGoyghO4KPInopVHplnyaqF+jsZm1O1KSMVRFhSAJThkNqgqsGSKiRNYKnEIWlC0mEAlGeSWXGmzcr4U9pNKZc6I843FGLB90dXY+K3U8eOT4nT2/fdHtKfEj/ZPe3Jty7/4UM/6HKex0a8rHfHsg/Pnf0wsk0x6ao5h2nxq3MrHOK1xLvH3p46TpTiB4/uE18pFfeObfG1njg21Y53is+HtyXocx9+eI74anMluDxqhGZOcRUFodeGVqMtaBcaRP/OZdbUN8RaVisz16N++wjZy/eAQ7VwTP+q6p38eifXQbbxFXWL+cw40cbpdEt5n26EJXv6K9ZTbJxo5ew+xNWs6lhNVW1seGRrY1MLuSaUf0LZ5gwJQcsJTax+zSNxouXKVmFN9ca90ON0O4SNnVVCmVITXLORKpvAVmRIcgjgF/+TmWzCnlR1ca9QZcOyi8kUeG6hlk2uA1eSF4BSlDK+ATl3SLUmPMpOlMwLRllJUqRPFq8pX8u650cOlzsk/YxV0u6KkFtJO02s3+XGqS2kzUNJRcv/gGC/NU6+Fjy4cu8Znc64oWbFRtZQfKFr16hOb9jU0HbIk7lqw99d+x2OVJxMxJ4MeYt3EON99s10X92LE0dHlz6r8Zr7c49byRWtmQGmJ9E9tn/w4sXB/WPek9t7R0d7e0cbtzXUb9tW37ANP8RFzw+v6+o87qlet4Ip9PWc2h1d90B/5epdO3a88ErsMXHqI/HCyWDoSbxevLCj2LEHr3/uQP2TG9qH3vH+RCgc/tWtbcPHRsR3Bi+O7d8/NrY/uf9ob31vL2y/DSEMPHUz/bfULcgQT10BouRCljfxWbQIZeOzHGNCpFKl1qTbC1xFxVqd2SSFfx3xMKdZZE/PdxapXEpFSRyHLyFdPtxeO8RgRqN2Qvd1zoVcDEla3sDVsFf1pR4zlMo7EelJeCyzs6A/uIFCNy44WThFL8ELQe8QMiMSNbAxerffxIJTJRspCIKX+YMsHUz6lltJMg5YBTe8+MDznXkr+BMP5ISGTj1qcHCnN3z22dGpV6MXoqejzzcorFj1wvD5i3tz9948+3Tui+/Pbx/d7qo5/e5vTv7md+TQR1v+UfxofoScwekPjYufz2+W0MFvEQmFFrijYRLqthACiPBWieIgia5lAV0bI9pgUVviVYQIKd/KrJ8E3ukbV5JqFMeNnE5FjiiGVUiF0Qk1BSSx4RL9ohr4dVj6rwGKSJxbLqwx0D63jYUG6xWVd9/eCuTtTmIaFyqqtkid/wfLOx57AAB42s2Wy28SURTGv40w7wczzMDA8BqgQMujlEKlD0nRSltFrW0UNTVNrTGRaFyYdOG2rvtH+odIgMSZFbl3chO/xU3O5pfzfTlnzgBIAPgjahFw+CcJsgZJ5TghEpUECWQSQaUH81cAI0l6BLyvVqDoM5scJ0ajsiiT0sJ4FFl5lI1oIEAVqjGzyfNSlFMkhZRG10QkTECrpVpcIEAdMQuaKQgyx2uKRkqjayIaJqDV0mwuEGAMhj2zKYoKL+iqTkoL41Fh5VFP8oEADZjJmU1JUnkhpsVIaXRNcGGGYLWMlBAI0IKVQtyRZV0UzZhJSqNrgg8T0GrFM2JgwhJIZmCnVdWQZNu0CWkWXRNCmIBWK+FJ8E9kCmkPTk7X47Li2A4hLUnXxOKjF2flMbWmwD+RWeTWkCkaRkLVXMclpKUpj/RyhBjJramBCcujUJvZNE1H07OpLCEtQ3mk56/DymOuoQUCLKLUgLduWW7MKGQ8Qlqe8kgv4mblMd/SA1tUwloLxQ3bdmOmly0S0gr/pcfSthHYohrWt1FtO04+blW8CiGtTHmkwwzBatX248j56hY299HYcd2SnaxX6oS0dcojvRwhRmoc2vBvXQfdQ7QPcrmqk97caBPSmpRHev5WWXlsj5KBCXuI3RF6Q8+rpzPdZpeQtkXXxOJXo87KY3ecCgS4j0dj7B6Xy61Mvr/VJ6T16JpILteEkfrnLjZ89SEen2MwrlY7Oe+g94iQtkv5I7JcE0YaXhXg37pnGF/h+F2zuVeqjAYjQtoTuiYWvxp7rDyeTsvY8dUXeDvF2U2nM6zVXz59RUh7TtfE4qwOWXl8fVvDga++xNUt3n/v908a7cmLCSHtgq6JxUfvhJXHD3eNwIR9wfQON78Gg7Ot3vWba0LaJeWRnr9nrDx+um/j1Ff/wM97fPt9dDTp7X39OCWkfaY80vN3wsrjX+p8SHYAAQAAAAUCj1BcALZfDzz1CBsIAAAAAAClrZP+AAAAANTe/SsAAP5QCt8HMQAAAAwAAQAAAAAAAHjaY2BkYGA3/BfAwMDdw8Dw/zzXfQagCAroBgB1igVieNpjYWBoYAACNgbSACc/w1owHc+wlrsdwuY4yrCWaz/DWtbpEMyuxLCWJR+ILzKs5ZgC5E9l8OJYwODFMIQBhzHEr8MRMK/E7jd2xaHoZwDJIxLVeNpjYGBQwwOnMExh1GdSB8IOZlnmvSyerHysM9h62L9xdHDOpS3k0qErdEGCpUMNAgCO4GD6AAAAAQAAAOIAhQAKAAAAAAACABAALwA5AAAB7ARfAAAAAHjaY2BgYGSAAA0gZkrJyUuHslmKIWwdEDuquDIXhAFtxQdHAHjanVhPj9y2FefG3vV6bRduujVaBwWIogUcYDKzayAG7PTiGAhiJC4M24mbI0eiJGIlUaaonZ2ceuyh5557TRH0E/RUFP0URYHe8hUK9ND3Hh8lzu6s0cbGSE/i4+Pv/d4fUiuE+OXOX8WOCP/uwy/IO+K6eMDyO+La7ncsXxHv7f6T5auJzq64uftvlvfED/d2Wb4mfrt3h+V9cbj3B5YPdr+F1YJ8Q9zf+xPLt3b+tvcPWEVc3YN1b+7/keRrIN/e/5bk66CV7/+F5R3x7vV7LL8jfnD4e5aviAeHZyxfTXR2xU8O/8zynvj54d9ZvrYjDr9jeV/c+3GUD2785rpk+YbI79xm+daV393xJB8gzp/+h+QbiPPuAck3k/e3ERvLPwL53bt3ST5MdN6juTOSf5a8/wXOvfsrlPfvTO9v8rrfyPtHRw/kM5M529vCyyfWddYpb2w7l4/rWr4wZeV7+UL32p3qfP6q0vK1acscfr0sbAuDK+20zHVvylbncrmWnznTy09t3eheqjaXTyrlapA/NqWu7UqaVh4/fHhEYyAcz+Wtg1sHaDoxaJ0pTavqei1b1YDhz4fM5Eo+zWzbz+Rj5+wK7mjjpVeul97KzDZdrRvdeunBGs/w+syTZVmoxoA9gIjDPZiNuF0/BydpoZl02rpSteZrfMAFnK616gFDQH5fqj4hbeRjRmZ95XT0pHP21ORaKgkUNLY1dugBwEhWr720hTToE6zSOeC59WCLLIE7MIe8sq1Ge6DbAVYLvNDrwWsn+3XvdROoxmk6UEDapVNdZTJQHyCCgB8mFCrT/cg5UK3gFyAU1snnT2YSoXrrZvJEr5dWuRxfgQXw0KnsZAlhmaFLucydOYXXuelPtPeooDpArvo+PHaO1pwB92czqX02nyF7Kw3JBfdp2cLUyFqdg39gz2YDOQELK1OH69KeaXixMm1Osc9q0zE69H2lgIelQiBz+bSVKs8NZvIsyVjTZvUA9PPCK+MrubRwAb+CNlCFxiZ2IVKmAArbDNzph6wi/M6EMFlbB+YruPSYOwpXkmWNFDDIDt/0mel7i84tNdK3tM0ShiudnUj2LCGmsRCUFJRpVAm4RwBaQawDPFq2hnKBEEE2NEvAhMa8s7UtKfqsptvMuKyGzGuBXqdID7Kw1hkugxmjGswwdIbcoug5u1SU310NK4A2VAdUE9QyqJIayANUfRUT67k1IY+DjRxAhEfwqnD6zYA1WgwtLYthSTJ1SlLg2+JYjCTWuIKgQUVtYO7iahwEv6VLga8WdAvgTFHvQMMZ4CmGGhfPVYAC5lYaux5Bzw3OQLC5cZrR4kDv1zU6+wmk7qlyRvt18LXpVOYxQsuhrrUPgdDAzQl3K+uwzVBqv0ZmEOIEDuRgb2wOpbaN9s5kMsQOWXkzAHCMh63XJfVDaIFlWI3AQUOcTwy80OVQK/dIPnv5iFr+l7AQcvfh/Oh4VPuA1ZJqgWAbSjMFGVYadASAYVrqRrkT8AVGksdi+16CVGNMvoCuoqlf+7A1LMCApQUyO7TgJFI6mXi17izlxbryvnu0WKxWq3kTh+dQowvvBqC+0wuK8mIVsS8mK/3QdTUSiipz+ZUdoJussSECKBPyg3YPqF0fellXq3WgkvoXoIOcbCmsUB2N8T7sdOhUbTLdoi0Y6JERFgpJDRPuqDXBgT0hHzIPUYQt1WBTsW5cAIhaQRVUCbKVGttWPqG3Lewj98z7UjdLDMmojln9FrSkTh0KEgizKhZgWCBEim19RAzcM7AKbDAYTIfbJzTftrYq32RPxVYvx5jawUMPhd0O3USdStfdJqNwymjXrI4BMbRnVmaJiTIXrbDCiUYoUYuXwsO9FTlcHVy/ERJOgUfw/wFIz4QRGby3oodfAbpSPKHZHV0VvDEgtWIOI4/BXg33F/CuFBWM9fSk4a5B+xSuOWi+gjENI69BrwXNnO+oXZC1MHNFs1AzJxtotSUbUizFGq6fwbgh3U9hXg0+aXoKHiHWivyq+f3HZEPDswXrktaV4lg8hP9Hybzw5pi8uiUO6BdRb0doCUlJFhXxgPhQbhjx52IALg0xLcVTkNFOL2bEnCOWV/wccYToOFrLw7ikWQ2wjx6h5ZZi4hnb5hoe3p3ReMSMEiIyjC+wGGf3jPY837j+nCM5eYQ40Xf0vCTERnw9jkQPHLGt4blnHlLO75Nmf0mmXcyPWYIW72j9fEw6snJKLGiyLzkLGtLCfB1AMzBwMbMQp6eIFoQ2xin40tG1Z+YDrglTiE5YZ4qVJdsRX7DbMa+W82XSHihujpCs4ecp0mlWx9X0RhZMtkuqzA60EH2wPnANBv7DCpgLGXlzMc8dcxfuKQsFRVyK51BdGI/Iqqf3+OYE5qwhtyz3lKgVMIQYOlr7BLRCtczGKOUUFaymU9bOqcZPKC5+tKCIQ0ke9hy1ONrR/OjnjPP+jCTUy8Dj2Zh7K2KyHp+3eVtQzcRcqylvHGdkDm8y8G6KRPBY0ZxURk7OiPEZrWsoolPdZ6BjAP0mdzHuK8KHPi1JCozMqZu0pJcTV7Enzy7psSjhSgNn/6bHK7JQUXewLIV4pbYV8xWQbcvdUFOGmMtIM+Po9NSlqoR/x5ZjNVniOM35iqV+7Dtq9Akzvh6zYJPJbtTpqTP2VHMxckuO/Iy9beAaZmMNYH7KczHbnjEN2dRvYcpQDpTM90UGNO2l1Tn2Jm9r3l1CFYXe0BC2OkHmqffh7lYmtb9pTVMkDGhmlNE57VMhex3NiPZCL6yJiehN7DGK4h1qIEZmitZUe4hnSe9j/+4o8/qxf4W9I+xNYV/WvONFa+H9wHt9daFjPYdRs9GPUxw5M5GOOq5kvL8By3pEMBA70dt+3K+29dRtnTTktx3nna/JuI8rrrScd97LeO4u+LZZCf5/PEuFuFq2W3CeqeTcERFnzA9yUY+e58lZb9ppMFbxrDexnlPVF7yLBGZzyjh9jts4AzN3zac0jOwn3HVPCYuhPrfeiCtmnyJrsYaWhLcm3bQiNOfNybmzFa4QTzNT13495kxkcRtzPUdwwnfx5FDS2aihd46yRm7UXcwVzD/Fp4oZRxzPJmVyPgynwHLDt4k5xSe0bTnwgipsoP7oxCM6ab2kezzlf8kexbz7ECwdwfnsorUPzlnbvreEyjZJN1Pcw0oa9ZwXedItNXVHR/3WjnO2jxb/13dJzOpYJ1/wWUUn52u/8dWwYAQ28SCj/tNyJGOWbkPxCiLXUf+N/WJN1eFBfgS2F1Az+H9Op/DN2XPeRxe0zsBZj112kdTygs8NKe+LrVhwl+mo38YMjVYQ/VfkUzibrMcTYmDKbPSP6dvD8T6Vnss6yob1RlZO5y/JJws/dgLFp3RNJ3LDp7b8wtdITR5pqgHNXzOOT8IhQptvitGH2fgcbW1jJ3wn5LQTe67F8JVqxpOKHaOfehAyasV7QXUJZ6vxNJmetvKt3OOc8D1yD/Tfpwpq6HSSX2LdjF8Y34fbyfp0hgodKPaq8ztg6kFaU5u4PkpyAD0JvoQvmFiZbvz6DCfflnZ3damn0365eaqXW+rU0gk0nEPDt12MZrRT0U7bvTVHw98yWo7MZD1WiEm+MxHvcuwoc/Hr5G8rOnlSlM/pX1vC+T5q/AvGW5qhaFfJ8a80/wVXxndNAAB42mNgZgCD/xYMKQxYAAAloQGfAHjajdDLaxNRFMfxe6dp72kaaxpDGBy1iXEXuolgK9UymWpNmYWRdJEpBVurgiDoSuimm1IQtHLRta3FR6O29rbxEYsLwec/UMHH3+G2/c2cbEQQL3znw5wDQ27chBgZEUKkesgtZ5vWsc1yEcxFyFXmOfOUqTMrzENmmVliRpkyc4bxGJcZYk4wx5kOJsa0MdI9C3+hn+gH+oY+oNfoFVpHa2gV1dEKWkKL6D66jebQNDoffXOdP73GPGOeMI+ZR8wic4opMSeZAUYx7YzFCNeF39E2+oq+oM/oE3qDXqIGeoEeoLtoBl0sF9Od6c5+3ZQ33FGll5W+p/SC0teUvqr0ZaUvKT2h9LjSgdI1dYQOU5YO0QHaTzZlKE0pSlI3JShORB0UI4sECbOvzbf8qid9835a+Bey5nc135Txc+OmPe9Jk/KFP+bZZqBgrJv4/WO1ptzZkPLOvGNSw7W3Qsqd+QWnZRCITOHvY//x5ldm3ole2S8UnkcbqvejCqdVTHU01eFUR1NbblZE0Z+6NXlQFP51ZOF/jzx9JbxupbZBwguGJ9iG1RXHfSadXOBlkteHossN5uxZZysmZF10FQKTyHtmDwpXfaW+UriKiWjVjfHe1sqeHcw5W7LeWiUx7sFfuQup9evq');
  font-style: normal;
  font-weight: normal;
}
@font-face {
  font-family: 'Articulate Charset0_v8MBBDD1F1C';
  src: url('data:application/font-woff;base64,d09GRgABAAAAACU8ABIAAAAAREQAAAAAAAAAAAAAAAAAAAAAAAAAAAAAAABMVFNIAAADQAAAACwAAADsxKwpxE9TLzIAAAIEAAAAQQAAAE6E3Bx9VkRNWAAAA2wAAANrAAAF4G+fdyNjbWFwAAAJ/AAAANUAAAGYMiO/OWN2dCAAAAwUAAAAHgAAAB4BUQeQZnBnbQAACtQAAAD8AAABU8mgsZtnYXNwAAAlMAAAAAwAAAAMAAcAB2dseWYAAAw0AAAWFwAAIN6eFLPdaGRteAAABtgAAAMkAAAOyP+jAexoZWFkAAABlAAAAC8AAAA25E6UFWhoZWEAAAHEAAAAHwAAACQG6QLjaG10eAAAAkgAAAD1AAAC0qdCEVJrZXJuAAAi/AAAARwAAAIQD/YPgmxvY2EAACJMAAAArwAAAdJbK1OubWF4cAAAAeQAAAAdAAAAIAL4AaJuYW1lAAAkGAAAAQMAAAGJ25Vh+XBvc3QAACUcAAAAEwAAACD/nwAycHJlcAAAC9AAAABDAAAAWW+8hrB42mNgZGBgAGK/gqq18fw2XxkkmV8ARRgOfNIwh9IW/8P/KzG/YF7OAAcAXXYMugB42mNgZGBgXv5fCUi++B/+P5z5BQNQBAU0AgCcXgbRAHjaY2BkYGB4weDLwMoAAkxgkgvEYAwGMQEi9AGeAAAAeNpjYGC8xjiBgZWBgeEMEDIwysHpNCagIBMDKzMLiGJpYGBgZkACBZVFxQwODAoKsszL/ysxhDMvZ7gHAKTaC/AAAAB42t2QPU7DQBCFn3clLNkRTYI7GopIKA4WPzlAWiQUI0vIsZCJ5Br6HICKI1BwBQ7AKXwJKCncw7dLUqRJgVJlpE8z82bertfmWD6CDhL9O4JnvZhUb+vefunJtCo48yG40RQOnW5KZWgD+iGZ+c8nvlN4hAu4hD7cwhWcwxDGf/sabNzb6dqf26pnGhUwcfeyXzMrVrMa39zXr14v7bsq9NJG7KcqfMbPLKOPmVXsHvAOs/LF296P5wx/HnzwrQ01Pf/kyNdOT3THW7/RXX1vl5o5fT13mf0cTiD0nk6xnapHjiCEkXYQ3O/+68KhvYtfPb02GAAAAHjaY2BgeMEIBAwoQFIShIEAQiIDkCxUlAFdnkESrh8XYEAH2MRoBACoMwhZeNodzFNg0A0cRuHT3apl27Zt27Zt27Zt2zbnrVWrhralGbnF3/d+/3PxXB4gGcn+D1eSXAwXXOwfyUkuU5DC/pKSlNIVV5mKVDI1qe0PaUgj0zqmI61MTzqZgfT2m4xkkJnIKDOTSWYhs/0iK1lkNrLK7GSTOcguc5LDfpKLnDI3uWQex7zktiTykUfmJ68sQD5ZkPyyEAXsB4UpKItQSBalsCxGEftOcYrKEhSTJSkuS1FClqakfaOMY1lKyXKUluUpY1+pQFlZkXKyEuVlZSrIKlS0L1SlkqxGZVmdKrIGVe0zNakma1Fd1nasQw1Zl5r2iXrUkvWpLRtQRzakrn2kEfVkY+rLJjSQTWkom9HIEmlOY9mCJrIlTWUrmUBrmsk2NJdtaSHb0VK2p5XF04HWsiNtZCfays60szi60F52pYPsRkfZnU6yB50tlp50kb0ce9NV9qGbxdCX7rIfPWR/esoB9JID6W3RDKKPHExfOYR+cij9LYphDJDDGShHMEiOdBzFYItkNEPkGIbKsQyT4xhuEYxnhJzASDmRUXISo+VkxtgHpjBWTmWcnMZ4OZ0J9p4ZTJQzHWcxSc5mspzDFHvHXKbKeUyT85kuFzDD3rKQmXIRs+RiZsslzJFLmWtvWMY8uZz5coXjShZYOKtYKFezSK5hsVzLErmOpRbGepbJDSyXG1khN7HSQtnMKrmF1XIra+Q21srt8jU7WCd3sl7uYoPczUYLYQ+b5F42y31skfvZKg+wzYI5yHZ5iB3yMDvlEXZZEEfZLY+xRx53PMFeeZJ9Fsgp9svTHJBnOCjPcshecY7D8jxH5AWOyosck5c4bi+5zAl5hZPyKqfkNfmC65yWNzgjb3JW3uKcvM15C+AOF+RdLsp7XJL3uWzPecAV+ZCr8hHX5GOuSzdu2DPcHT24KT25Jb24bU/x5o704a705Z704758wgPzx5+H8imP5DMeS/3sCQG4yxd4yJd4yleOgXiZH0F4y2B8ZAi+8jV+5ksoT2QY/jKcp/INz+RbnpsP7wiQ73khP/BSRvDKvIl0jCJQRhMkYwiWsYSYF3G8lvGEygTCZCLh5slH3shPvJWfeSe/8F5+5YN58I0I+Z1I+cMxiShz5yfR8hcx8jex8g9x8i/x5sY/EqSRaG7/AXcGy3cAeNrN11lu4zAMBmAClihx0WJn6/3PN4eYX27qtLEH8zTGECmEpqHtL6JElYg6Ef0SiRQn+hEhEkmapgl/QcQtpvHBSIk5RQwTcZSUYuKIHyF+5kcOHAMzUqfMiBDwRsYF6D2mg/f+WageWPHQulp5WHmLb1ZerQnWzJkjp6SUnvnArS+kTvIXK/N5VjOGaG+1PIUATthZmXICEAOsrFlYgM/JXtYx1SGlYdWEgBXzzgeuU63ue2vEQ7ts1rTF04q6BY9koswmMn5Jkp3yM3+U9XghdbKRF0eN66E1pfOspSRKYW8tgsmgHMaUbBHGBxNJzuCSBKhdNCkmWqSQfFlR1ilmJKfgGQEr5j0duMKZ1lrz3ooJqhqwvHKIIeQtnlYVAY90WItaNixalbpZR1nnKPi2cnBBwIpv5dCa83nW1jJEP99j3L/ZsMqBNRPq1vCMFkhzNc+OiTZtpJsVJc2f1jKsqF7JJR+4TrX2LnsrJqj7sOqwyhZPq6uCRx6wgzV3cWxQbp3smT/KWlgVqaEqAlb9g1XkPOs8C8lbL0i4/+wRW4lGtM6XdW0a8mnFEDHD3YsUFLXb/M2Kkk7oZlFiG1ZUL2pcDlzxTOuy6N6KYlzKsNqw6hZPazEDj0rEbj2XqtVEiy/kXz0bS1iTGVJjNwSsJu3Qqnqe9XJRzN6bFRN0qZvVtlitStW9GoZIRZfarLlaLRcqXz0bS9iSO1Lj7AhYXbseuHDx86zXq5G+9b2M+18rjkLkOCDxy7o2yJeVYb3Ubn21Xr9ZUdIZnZuNl2HFSnWdj6x8pvV2M7J3K4rx1oa1DKtvsVqNWinNMTBVu7buvZi3eqP6dT7BEvZcClL5UhCwFlvswIWLn2e9331nFdz/3v9s7aV0WDujM9367DOsvd2pbVYsX/m0XocVK/V/sD4ejkp9s6IYHzOjRVSc67lssVqd5lrnggFWv89LWaqXuT0269iuitSKVL5WBKzVL37gwsXPs358FPK0t37MaVgTjn8v63rwAbK11ZrQhR/zpVwarP1j/SdxtWK7KtIaUtOtIWBtfj2ypjOtvwH8pC9xeNpjYGBgYmBkAAERBmYQi1EKiNkYoIJAmhlIMDOgAqAks5AwA4OYuISkFIOMrJy8gqKSsoqqmrqGppa2DlCFAYORsYmpmTmDpRWDja2dvYOjk7OLq5u7B4MX1Iyg4JDQsPCIyKjomNi4+ITEpOSU1LT0jMysbAbsoLaunoEcwEyWLgYWhjogKcUgADSAi0GJQZPBmsGewY3BkyGcIZKhimGBgqSC7P//QDUKDKoM2kA5RwYPBm+gXCJYTgYk9/8jGkx+kPIgCRh+UnicK8QgDADFCjMpAAAAeNo9j7FOwzAQhu06FPIGSBaST1Y6VK7YmTIkkVCW0DD4lhakViJ9ByQGWDzwLMdmtrwYgouJutz999/p039RCNdGkXf+S8pPjPL3I4r3m2+RC7XfbaKQzph6qEg+8bBwbKyBlXKmIVU0W2/RBBPuD8E05uX5QFmROi+OAW8Nid4PXB89UIn6LI+Id8zJJk6WOAGZcJoJp0RgwA8fXbjWkFp1/sHTW6WprFADmJrGztNYaUDkq+U5KffX4XrOfMmZl2sWV/+UnhmMwBDmabECGkPQgT9JjoUoxWzwp9ONKuooyy6tSgt6MixY4BxYMTt3be9rTgK4+QNO6mJueNrbzcDAwMrAxMCgrb0XSOkyKDNIMvAzcAB5zCg8FhQeA4MNgz6DIoMImMfIYMKgwSDLIATk7QIax8rArg0AsPUJXAAATABYAF4AZABqAf4ADAK6AAwC7gAMAAAADP8uAAwAAHjanVoJcBvndf7/f3exABbXAlgs7msBLA7iIBYHwQOEeIikTIkUKUukDoqi4MiSLZm2Y8dJHNs5HMV27KZJ3dadTuzJ4WTSZJpmEsdR0mkniRLnrNw2k9Z1mmMS27kzsZ0mjrXq28VBykeSVhBAgLP/+//33ve+970FEUH3IIR+T84hCrEo0LJhjDiWJSwysLSBzjkuOC6g8fEXS4NKVRFkiVLu2bTut25ubn4R/wYR9CA+j+/trhZaFgOLWQNhaEIwncvBwtKgC9Zpax9caa7g88/DP4QYdObST6g3kAuIRxJSUB3NIKUVj6CxSSTQVpShKVQc44qsn7ToIeKkjWSAThAENnWrjhdzOQecCVdSUtxGBHeYKOUmeelHt41I8VS1UlPKYUJJWHFd9hs8EZCcXpuBtnoFj89C4e9d/lm9xZloyFdcMbWcbUj2Q7P4H2bv3v4bYhkedsXzfm9J9gWzivqtyz7i+YFd1fDJ9SOnQtW5i/9Enrr4822/QBCx5UvPkU+QLyErCqA5lG0FeFQ2oyg3x5XZSTJBe0ierhMbzdDJnuPjL+pu26iOj7U61XPZIzaxS7ZhKV4g1UqT1AtY+6H5KYDXrNik6oqNYkUccUpB3pVQIskJfyCbFqNucyxUatzVkDeayvJITMw24pFMWJlIyON5Xyhf891nsnEsWaOsroDzDXjW4o9m/P5CXEhE8PszObsvykcbYW9TRVN5KVCezWdbgwlbapeSGZNdnvRwIjGcj1ne54jIg/FUq1EN3I0QRkfxefRpHTnWloGwOmJQFy9HdaRoV+249Fo8Tp5DgnYVZ3JQTOcqsUDpXiqdUIg/io8O+P35kfjBYH0g4M/Vw+9UTl1383jrptMnK+Vrrr9pdPTm668tg0UbWLT0LPImRHEdixpaWKkJZgtEVsIUtujmQnWwmx0KH4yP5P24On7zdacU5VrN3ms3r6koV5+5GWwWESIZ/ALiUKrlZhgzRXFmzNGEgzoyGgnbqyP4UYT/pcGkIFWlqlYWioBXVh5/HP7rLytgzX3pjegLaBMiY2uxBFEUrYUmB05LdeXMwfHNO5+Hq1LoaSxjpX8VTTClX1WvxoQUxk/Pz8NVy1DdHVuOllGrbaIb6xX0MhQywpeevvQcLgISKWRvsZijWEqzpVWvKLmU8ZVfrVjIv0K1ZwCxFFwnoAyKtJx2HGBwMsAlWTMdpT00orvV2anNAtlWjXRdr70OOPXqe8AaLidTSthqCSupYDbkNNOnfEMHJ3YcGvIFR1abo6sjQbxYP7lUVhaOl6pXLZQC+cbIUHLmrVeNjrbfOrv7beu12vrbNJSchpfrAUsGzUsDx7AMpXsJDsR4Vq4rPLZeU/27VTJzePKdF3fCijKs+Bl4kkL+li0BqMAC4gTWT5voLReUahPXO4iQ4gZWbuJ+OUElxYSySfbmD84VPMlyMLcYN0cOjVeXhyPR2qzsjIQiLrxwjTHuyVy5fyUfyITsAed+azBcncmmFxb2yM6QP8AvaadXIPpPwVkUFG8JMZz2YpG2YIZLszk6DEHlO2F9Uae8ZIfC5HoYaxynnS2Hq523qf4pPYLbwAoA4qeyc+3hxAHZUJyLh8dKYX9hPDle8TeriblxaSFryBzIn3n9ntnsSIr/XGO+6LZbjngc1lAhlhiM2pZM/nyiMsQLqzb+Nav1VRsxxfJ1wIEL8O7Wa9eGii2fyWRlWRshViu20QaOYzkasTTVh30P9zr0MfQQEeAfq2KF19BPnniy3VY/i/1/tkKuVu9aevDBJfwVtb4EkdkLkfk17JPUIhPE/hj26JHxs2Hi+xMio8XDFRNibCdz+NcDu45VpN0pKjMtAWH4/PlmojAhGvAd6n8b+Jozv9xMfndkdThksq2JFncSOLKedNk5fN3SZxkm2lgA3ytwpkuQLR66Vqbly+KYFYsKZmiRi7FGOlgkQdqpl4LjRd11HUrJzml6remlxSCyBawVC1vvnvR+WygXbk7bI4VItBi2n4qP7i3tOlxx+lun9znTctxq8zdTxZmSH1OJubyyuxp4QhzM+BdGfZVc0JepRmr7R6Oj67eMTt99ZpoyGJlVmz0zfVjBUlAaWdRQNwgvP9VrxteyGjDQBw2UxTI0ta0AJBwDNvnxGWxWP4rPkauXliDnKWABgx6BJJpHcssn4qYd57gmG6Qa9CR4b6ZLdIrut+t+BOR+46K2sQO0Jte2eNSrL2ldAOO/9WXrYXcmLgipSrg2J7hiWdGdjYseuRLxSR7z7amJVWVg32RGzNTCrclg48pGZbEedMcLfghI4DPxXNhrs4vhTNSfizrH8AOemIez+hOiOx4O2V3RcFz9lLJr0Ost7yrHG4W4mYgHJsIjxVAw3wglqtmYzRTKNyH7ecj+b7eyH8WiHWdoBisipwALFsBpp5NAvwaJ0hEqL+fCmtj1tg9Vdqtv69m/zxEphCH1Dg0F41On/DtOL/OynLDaAmOp4uygj6TmBsp7qgFpdKk0c6jixt/3V7IBb7oa9gIKFgsz95ye6mV9J2Q9GYiPLhbq+0ciw0dvgeLt9AWs6rot2uJpzGjNgWGIATEGUBx94efodgqq2y02N/F90DNIp0t1LYRbDrAATYhhKJB/2wzo7mt9S1uv9a5N6F44rFvYBQh8TO86cqe+Je0MEmshdpqmRVpvVVsA0k7hAlqzUSEs6UBp4pdQ8xc27y+l3AHeuGZyhdxR6LID3tIeFyuu1LN7RhObm4SvLg6IUjjMC15/JpkQpalEIOXlvI6jnMdbnIRTWSA8X4K6IMiMXC0zhso2cyA9WE1+QXvFVMwlx1hQkxifuAd7TsyoH5k5ibMnsUwOqw+r6sc/Ts5Bj6G0GBMRLJmRiHIo3wo6cITBISem6RAXYZOgPGiepyK0t0MXF3Lb+SKVw4IGDkpneP2tViU5zHcKQ+N3jD926MqdC9JY3m9xJ0qBE3V5ouS/OdQ6seuRz06sjQYWW1cc+OLE0M/M/gG8HpC9lv9gvXn1e/mdJR855y3syM7NOwi7qvFBFap6qtcRo5jxYDvD2dkAFPMWISRt1BZQPT3W6rOaSKbcuaxs3/eO9Up94+ze9ELKKM2kxo7vTGVm1uuubCZhM1iNZoZU1s8uL7x1rWLlj7ld2bnjw82rZmXGZDEe66KT3N+NHOgMFjsY7HRwTtZAOWnu5TpDD0qtvhUekpMnj9Red/KOe05Vjt1z4Gvf3HP2qmF8dHR9MnHxN7fdu3Lnap6cK67cDn6vgfM/gr04JLXcJowYbKQpDYgY2JzWdIReCN1KVnhoJ93HGj6rfgeb1P/BEjm38vWVp1ZQR3FhDT8mqAoeQ64RjEQwUtEg+dktYyB0NSO8BAY/jSn1YhvfSDa+vqJ+HmyhzrnIa/VzpVteFhOa40BVsgxLDAZQwchkpkyauY5FHZoxXrMHR4QncaifaLfxnjZuaibVJ3ECQAl2IdnoH/XeDVqJAoVK+loJ+jG/2tbR29n/Hj0HgAczRzgjS7MYCpyme1vCjljfECsmjH+nfgU2zN6pPoo38H71I7DpN7CiPqK+C6xpLn0PrDFaTVGaDu3v+2Jn45iw0sYJ2Py9mgY+CNHaD9fbIIpOmD7AdytrgvybaCvVnS07J+AlCh7aMQIgKMivydMbT5P2B//r2x8khy9+QH+eu/g5MtXxHs5B3qBHNdBy9CKqRZJok0Wu75ZuUBMoPH5B/SJpvwNXSJs0L0IoL36TlMEY0SvmW1AxLuAvXQ37GCz5gMDMINvcf1ANv0wAkGvE2sqOkf2NoK++0myt1LynSqu3zs++8WA5f+DWxd1vOlDER7Pri9XC7mNK+fieUnlho7Dv7UfKpcNnD4ASrleP3tmrHIeeNR/gWWAxD83J7eLcLA+wcXeLZwuEuMcuveqR9PrBD4cKQ4G9R6evOJWZXh081n50+NhUCj8TL4Ssz04ODe8te9QfA4OUF/Q43N6NQ64ThxCD5RAnQxzifzwOBlaU5Mv73ysEo73yvlvfYgva/3BAbv2w/J7XE/IKMZnWYyLBfCYy2AFl7ZI4nnOxDihxF+3bikovLD36dckF3A+LLkeAdkUXfv/CxKHVSE0WS9fyA/J8+2NDG3NZX7oS8Ie5O/Hva4P/bgum1ehzyZD6VXLOlt01KtVkH0NMCVF9RkNiEZTEeYjaIAq1eBlHNV0bZbN0YJuufRVZK3eG3z4DG7TxH1TSec/w8XlpTjLHFuLaXQgupKSTzbwvOrK3nN0dtaUasZGJ6kh252DgC/G5MdnJHbG5bcFs0BWPRp2OZGEkndtZ9tu4ww5rcSChBNxpZUI7KwcRjEEEWY0LKMwgaPYwZWmj6bbUQpBA1gt4tv2fxEM2Lr6XbKzotQx1cgus9mjocICbAsuxFuh+SBAAkt3Gp/EA7lUF1J3bA6DU3pBbAuNXz4+2Z9Pt1aVDi20caVy7ryzN3bCAH1BveN3JG27Ed6lXwT6GbtdgYSI24M5drE45a7d+4IHvfpP6u81vk++c1GiGbMAaAjzzFKyxI3fLzHAIOp6ZNbB9dtHJhdJXaw/K/ua/Jg+8/d/OfIjcf99fkQ+d0t08d/EjZL/27MXqXWDRqDFdhzV7cRrvBAlrTIXvaKu/vOnC127CCY2b8V+qX8YNDa0FwMX3iRk50TjMVsEBVLUifwLmez83zlWZsWEjKAYkDxN5G/v3VEP8shtgVbEqXd6wC1RHLVEamkPYLbhFfLtNsifGiwGHP+7K1qNWMzGH0uWwNFGNlmb3SZmsHRt85QFlt5uxxrKV6PDugpt+lnDepM8ZES2BdN75+Qlb0GOzJ8YK5R2yHWOxKHslfpHl7abI0J7iY85QKK75tghIqJJfgHrOgnr2WpEI04TIRbiYKcUYYzESpZ3UVin2OSP1StQpS4LWe5TuxPT4FS25kXK6kkOpaCXpbvtgFI8N5aJmcnCNeBYnh5ZrAUxW2rHatJSYqsXC1Z3F6vHdRbs3bJ8lv1C/mijkZo5oGYT5Bj8EGYhpaA8hyoWs0H0YL2W8TAnhy5TQtiPW6iJ+yN8MDx3dKUuTG03/qN9YK6bGciKfbpUiRS9rspgysxtD9Y3ZLGfa44lUplPhqUbSYVnuIoC4tkfJxyDoK1kuY5IYIxWmUTpD0v26GX/FCfNlqdd72aecqYY8NcMnqgm5keBpYooODMWGl6u+YH25PrkokLVL0nQtdnKfNF2PJ+pT3521h7324p7jlerazkxRwrWLzh5KVYgRhzKooN259JvN0NwTCGUAqAkmA+VttlgAqtt07YXi9hbAxpheRoXL+V/Af2OPFmOZStiKsVH9baAwJnmL2Zg5vKc2emw6KUFLaF5ZFXHJr6R98WLJujMFNGd28EYgtPjU1dMj65PJ3O5TTcimACl9HXkBlGS+5bMgmxHZCBI4zsYYGMHEOUww9Dj6804nmvoxtbspIawIks5rSudwIr7RLVSzZ8+u3XILn54YDEfJhw3VndV5dQ/+xHxR2a34DZ34xCGHMEFAFZdbgH6fHQ0wqOazDnA1psk03WZqEMrYfVkZ9zdPvqRNiv0mQGkfx7B0ecREGI607CaHkpBapztZjUZraXEtN7deqe7PmX25bD4gjWS9xL8yNLpcFX31A01faSBhIwdeSM3UYlJtMpaaGAwGCq3Pzxype9z2AxxvMXgGJvIlaaAwtzqQO7pYMbrj/nlVgKgugpMaRgMoASoDiQHOCqEUGYvDAdObX7/93/dJU2mVlNwZFmB406uW0u5SwZldbodszwyn+LU1Ygqmq7HjRzA3POd2WKKN3fmfQmV+2Rb2Oa4/qV6AuALFon8mT+hTp7/lMGCWBg2rT5z97xxyHUGpTZyH19qnsKoSsnnqFCKXfnUprq92Qi+KtdwC9tBmTFl5RtB0Cs93gNC5pQRjq9uwvfF2TZ6bWOQjRsroMbr9dgPYDx3dIGQvwe5o2kUCF39E7oW9OhHyQYS29DPDmEA/k8v0M6Xr57rCYvzuH66tfeOOn2MOG9QXwO0d//ID9YcaHx0Gn8+BpZ5iN3XvlXcV++E18gsoSowWoJflAHN5VGqF7ShkQKE85+LMnIeRmRDjJG7aRCz0AOmN1VvkAfnR2UNLTiXVfaMISqdRiJ0fAk++YXAnwmOza4M5eFkhJl+qlhByctRsimbL/sHJrBMXPEou+JrVS7g4P/mawy9idZct4nNw3pTfnQg4gHVl9RHUR5CmU6MtF4sEn4YgRmAsxEZ7SV/ivxJ6BKVzjxPQ43ba0w4dPYeIa7XRPoKN43NOu1XHDlb3yjUdOF1WreoV2VHrXVaVGDMwqpv6P6l1/LgnPZpMjWQ8Lnk0mxmVXe3U9NHGyNHpZHJqfURjH4wS01CE1elEHJg0Xp+KDx2bzebmNupDx2YymZmNTj8s6GfiUbrfDxMhK3REJsEEjEYS/pP7YUrWRxah3w53TWSA4bXvqyKVpNAO1JaHduwVydpB4lkdre+rB7VmCAwfjU3VpVBlpjTUnh/IJ9VnyIXZmJLZuabHrNBlsQHtfJ2YDVi1qOX0uCH3AHG/cifaOqDvVdiKTwynE9U470kp4VQj6STi4ZrWpUP1pVq8kQubyMFL0al6IqRMywOzSiBem1KXsJDMDsxf1age2Zl2+MK2uYulLprwaaLdL/C2YEB0mTkL42KMpHPzQkcRvhxBGv+IAj7NhblUNWYHNBsD8axoizjw3zN0cmRX8sdYXeBjPgdF74Md4tDxjsMORU2vJ1HQghguyKQpmB0o+6vp9Vpfrtc6ap3aUuvHI+Ud8dQOiRF2RDM1zpsOCdmYsL7iHw0YuUDQZ0oppXykGOPfkx0Fqc7vs4pJyeYRPDazN5oLzS5bjEsGE0tHQ1HYMxgf0OLAwilPkHcDL2dbohdRPLKbkJ3i7AzHOG1Gq41Yt3pdv9t006O3ubqgtTw9dXUBn7DlxehQ1nfjjWtnzxrdYTEWIozJLjVyOD1/c/gv5tWf8rGAw7mo5UDTLViFvWFmFxDLBTg/bOsnPtpCuF5Ba/Xc0SYpXeYDHPRIjcG0jR8lxjBo0GNra7TZwVlT7tmFtb3aBjecxEVVjZflIGe1nmn/TCVdrY0hS33FzxCmp/g7mh2XNz994m5y7xo0gXX8kLbGAixZhTVbip8xgxR4NcVP/vz028ibT3/gxE3kLdfdQW49jD+q7gNrB/HD2lOzaIaXn4BFDvEtIwdMD5KC6RG8zEouWRGB4V345ttu23z04Zuuu/7kBz752GOYe/aRR55Vn9ezFsc/BAshzQIAyxpivEx3JmL0UPW6kH7PMyV3vfNy4eyQzCesBovAuaN+F0sxJvLJE3eRdx6tR0aLIZqeZyiHX3IanQbWzeJf9s6cg5evwI4mJLTMrMZFNOJoZttXX/qdfxwTcjilPoPvVJ/Ag0t4fX5JfUj7XrGCz6Mf6HeR7C0WEbbzHeX4k6VBl1RX7t7f3MTnnwer6/g8/nr/rwvstAEZYCxjoV3rKzRIPOnortJuE1/Y3L9y25l9B/W/FPh/rP/M6vh1J+Gpr/9f4akR/QB42mNgIArIM1iD4V5GG0Z/xgrGRUB4kvEO43smJiYxpiSmaqaDzFLMfswzmP+wSLJMZ/nNKsNqC4UdQLiWjYXNi62BbQXbGSD8wc4DhMbs3uzl7HPZn3MochRy7OEU4jTkTOWs51wBhCdQIZcZVyfXSW5p7gLu1TzSPOE8ZTxreC7yPOW14S3h3cfHx5fMN4XvOb8qfxx/Bf9C/kP8vwWkiYD6Av4C+cMNAgDtVmYoAHjaHdEhTsRAFMbxtwgUVyA9wK6qQa1oSDPNSALdZBVQaJu5Q4ErcAHUGlBg1nGAKg6Aw+BW4R//+cwvL5N5X9+bmtnC7OgErxZPdmwPVlrtewz+jY0fMPo7Dv6Lo0xy8mc7s1N/xEKWdK1JmDGQsyYhn0TfYVI9UVfqqtRVqeucrgMGGbHmzg4LuZQrWZJf2wX5tV3KVm7Jqe1adSfvZC9HmTAoOSg5kDzjSuZJAslf2KreMkkgM590/oO9TP5nDTkzFnLJ/YacbElXQ0625X5DQrZTV49RLxD1AlHbRW0XtV3UdlF7Re0VSXjBG//EW3/D3j9wYLaNbfhWp7067TVQ77HAUXOOmjPpPOl84n1mvKd34r+8/gO1WsX8eNpNjzFuwkAQRb+xIUqKFEkOsEUKaKwBJAo6GwGyhDCytqA1K8tYsjCyloKz5ARpcpPcKd/xFqy02vf//J3RAHjFDzz0Z8Lbs4cXvDse4ImVnn28QRwHD5khM7Hj0b/vwwueqTIkjj18oHE84Nwvxz4+8e04eMgMmfl1POr8VXO9t1V5tmpsJmomslBRaytzq3NbqG3dnPJaJRcTZkVJr92ke72L4rkstV4fD2mmRaahiGDFIVfc0aJCiTMsFMYwXFNhxgUFC1LEumXC4IYaObmguyU3OFHXVAkurIdcs2CnPtdigxR7aOzYI8ac/ZZUGmsccWAtI3dTpvzZvfIHM7E0qQB42mNgZgCD/3MYjBiwAAAqgwHRAAAAAAIACAAC//8AAw==');
  font-style: normal;
  font-weight: normal;
}
@font-face {
  font-family: 'ArticulateItalic ItalicAC1C1011';
  src: url('data:application/font-woff;base64,d09GRgABAAAAACDoABIAAAAAPPgAAAAAAAAAAAAAAAAAAAAAAAAAAAAAAABMVFNIAAADKAAAAC4AAADsR5KTR09TLzIAAAIIAAAAQgAAAE6FFByVVkRNWAAAA1gAAANoAAAF4G9NdtJjbWFwAAAJkAAAANgAAAHCAhX7/WN2dCAAAAukAAAAGgAAABoA6wcsZnBnbQAACmgAAAD8AAABU8mgsZtnYXNwAAAg3AAAAAwAAAAMAAcAB2dseWYAAAvAAAASnQAAGiKAe3UXaGRteAAABsAAAALNAAAOyNszJlloZWFkAAABlAAAADEAAAA25KuVUmhoZWEAAAHIAAAAHgAAACQHPwLbaG10eAAAAkwAAADaAAACzoVrCcJrZXJuAAAe9AAAALAAAAEmCM0J0mxvY2EAAB5gAAAAkwAAAdI2ey/bbWF4cAAAAegAAAAdAAAAIAL2AZluYW1lAAAfpAAAAR0AAAHaNPV+DHBvc3QAACDEAAAAFQAAACD/cgAUcHJlcAAAC2QAAAA9AAAAPUF9WnB42mNgZGBgAOLCF/xs8fw2XxkkmV8ARRgOfNK4AaVv/g//r8TizLyIgYkBCgBe3QzeAAAAeNpjYGRgYF70XwlIvvgf/j+QxZkBKIIC6gGPGAYgAAB42mNgZGBgeMHgwsDMAAJMYJILxGAMBjEBIeUBkwAAAHjaY2BgvMY4gYGVgYHhDBAyMMrB6TQmoCATAyszUJKTgaWBgYGZAQkUVBYVMzgyKCioMb37r8fgwbyI4R4AqPYMQAAAeNpjkmMAA8YvQCzGQBFg0mG4isK/xOAKNtuXIZjR9/9BsFgEgx2j2P8TQDFloH1KUH36QDyJSef/PyDNBsQgMRUgtgFidyBWAGIZvHZf+v+QKZlBD4i9gPZqAdVrAf2kBnWHHtAuNZhakDjzBgYtJHdD1CWD9QhC9cQxzWbIYX7BUECk36WA+pUZ9wD9kgz2jz5jK9D9yQziYHExBk2oOjCbuZJBGSQOVpv8/wPYXa1Audb/f6D67IFucWV2ZHBl/PL/GhDfIsYdQPe6E1IDtD+KYVgCAAX6NIkAAHjaY2BgeMEIBAyoQBKMJUEISkAATFoSKs4AwVCVCO1w9SgUsgoMBu0BAI6ABrAAAHjaHcxTYNANHEbh092ybdu2bdu2bdu2bduY3apVQ02tIdfi73u//7l4Lg+QjGT/RyqSXAwXXOwfyUkuU5DC/pKSlDIVqWRqUss0pLE/pHVMR1qZnnQyA+llRjLYbzKRUWYmk8xCZpmVLPaLbGSV2ckmc5Bd5iSHzEVO+0luxzzkknnJLfORx5LIT15ZgHyyIPllIQrIwhS0HxShkCxKYVmMIrI4Re07JSgmSzqWorgsTQlZhpL2jbKUkuUoLctTRlagrH2lIuVkJcrLylSQVagoq1LJvlCNyrI6VWQNx5pUtc/UopqsTXVZhxqyLjVlPWrZJ+pTWzagjmxIXdmIevaRxtSXTWggm9JQNnNsTiP7QAsay5Y0ka1oKlvTzBJpQ3PZlhayHS1le1rJDrS2BDrSRnairexMO9lFxtOV9rIbHWR3OsoedJI96Wxx9KKL7E1X2Ydusi/d7T396CH701MOoJccSG85SMYymD5yCH3lUPrJYfS3dwxngBzBQDmSQXIUg+VohlgMYxgqxzJMjmO4HM8Ii2YCI+VEx0mMkpMZLacwxqKYylg5jXFyOuPlDCZYJDOZKGcxSc5mspzDFDmXqRbBPKbJ+Y4LmC4XMsPesoiZcjGz5BJmy6XMkcuYa29Yzjy5gvlyJQvkKhZaOKtZJNewWK51XMcSuZ6lFsYGlsmNLJebWCE3s9JC2cIquZXVchtr5HbWyh2ssxB2sl7uYoPczUa5R75mL5vkPjbL/WyRB9gqD7LNXnGI7fIwO+QRdsqj7LKXHGO3PM4eeYK98iT75CkZzGn2yzMckGc5KM9xyF5wnsPyAkfkRY7KSxyTlzluz7nCCXmVk/Iap+R1Ttszbjje5Iy8xVl5m3PyDuctiLtckPe4KO9zST7gsj3lIVfkI67Kx1yTT7guXblhgbg5unNTenBLenLbAvDijvTmrvThnvTlvvTjgfnjz0MZwCMZyGOpq/kRhKt8hpt87vgCdxmMh/nyEk/5Ci/5Gm8Zgo/5EIqvDMNPhuMv3xAg3xJo3kTwVEYSJKMco3lmXsTwXL7jhYwlWL7npYzjlXkSz2uZQIhMJFR+IMw8+Ei4/MQb+Zm38ovjVyLMnW9Eyu9EyR9EyyRizI2fvJO/iJW/eS//ECf/Em+u/CNBGonm+h8wSMrUeNrF1ltyozAQBVBVGdTqhyTA+LH/9c0i5jYZELHx55iuJJWOdQudgIRCCEMI4Q9zH/pL+F09vilcLvjEf2z172OKkdAQYj376IgmcovHLvZdjJ5PMcbQdfhD2vIhbGNfr/xfS+TAGldrdGvcameNzRoXK0mLwxoXa7zwoVVOsapiqkfWhBmC0x1YExFuV0iIRfHRhIa0xamn2BG5VYjIrbjvWx5XPcVqRu9WWh6z1UpbrU8gEYPHblUf7U2yFofVvxC9qMfw+FOUndVOseaMqXafrKlz8Js1JXADI0bmoxMazi2eYqI+JUQ7Sym5Ffd9y+Oq6y/dN62lpHdrWpYU1lfqeoC3Wlcbs4Anbs0+mtFwaXGOnHpm/18ZM7uVyXbWcoq11oQZHVjVrXxoVWZFo4ilsljRSN1ZiVP8sWa3YqlzylseVz3FOgz8buVlScEqbuWt1tUmYuCZW6uPFjQ6tLiQcBTcd+6KiLhVflmHU6zjyIH7Qyv2EunxOjm2cjDEeFisaHTcWZMw+duM++pWLHU849zewOP+Tf61miZ5t8qyfcCqbpWt1p1FNYOX3Tr6aEVjU4trUiFVRPtBVd2qXHfW6RTr9SqY0etLd9k+Vqtute4sZkUlFMRk8tGGJl9b3JIpGe679qOZudVkkHbauJ5inWcNEg+t2DcNB6TPVsTkulnnnZVNkxmicXIrtjWTcWed96eWr9XtppjR6wFj2SphzW61rdZdNOdqGipiOvvojKbcWjxztpQzovGac3Zr1knbyep2ivV+t2Pr8Nk65DzAOrj19s861PvOKtn4xzq7Fdvab+v9FOvjYZjR62Fq2SrxjigxRRyt1lp30VLGbGFEzO4+uqCpjxYvUjIXPOM5zqUUtxa7WjtFPk6xPp85GH20Es5H79ZaFyti9vDRFc3wbPGqNXOtiNKt1urWavPO+tyfRr9WfwEy3iZzAAAAeNpjYGBgYmBkAAERBmYQi1EKiNkYoIJAmhlIMDOgAkaQkDCQIc4gKcUgIysnz6CopKyiqqauoakFVWNkbGJqZs5gacXAYGvHwODI4OzC4ObuATcjKDgkNCw8IjKKISY2Lj4hkSE5JTUtPSMzC8meEmRLaxnIA8zkaWNhWAEk1RgUgCw2IKkEZGsy6DFYMrgxeDL4MgQwBDOEM2QyFDBUMixQkFRQ+/8fqB6iToNBm8EA6GUPBh+guiCGUIZEhmyGIpi6/4//f8QDkx+kPPCDRwABAAC5LD/heNo9j7FOwzAQhu06FPIGSBaST1Y6VK7YmTIkkVCW0DD4lhakViJ9ByQGWDzwLMdmtrwYgouJutz999/p039RCNdGkXf+S8pPjPL3I4r3m2+RC7XfbaKQzph6qEg+8bBwbKyBlXKmIVU0W2/RBBPuD8E05uX5QFmROi+OAW8Nid4PXB89UIn6LI+Id8zJJk6WOAGZcJoJp0RgwA8fXbjWkFp1/sHTW6WprFADmJrGztNYaUDkq+U5KffX4XrOfMmZl2sWV/+UnhmMwBDmabECGkPQgT9JjoUoxWzwp9ONKuooyy6tSgt6MixY4BxYMTt3be9rTgK4+QNO6mJuuwAAAAMAAgAAKyu9AAIALgAkABoAEAAIK70AAAA8AC8AIQAUAAgrvQABADQAKAAdABIACCu6AAMABQAHKwAAAABMAFgAYgH+AAwCugAMAu4ADAAAAAz/LgAMAAB42o1YeXAb13l/7y0WiwWIa7HAEvexwOJeHIuTBwCSIimRFM1DlChLhCwFkmVZlmQ7stTYTRzHieO0zWTiJo7S1u5MnbZx09TNuE2szPRIq8Tp6Zz1uJk2TZqmySSZdmynqWtB/d4CFKlx/ghIgBCE/d73/X6/71pE0DfwNfxX5CpiEIfcnREji1kjYQ2EYEM2i9rtYslV1dwaPL+x2drE116HB4Jvz954jXyKfBFZkAe1UbIzakdFE4oE+AhfZAWSNVTJiIEhCbBCzbQdbzreLJawDbvFENHKtbqrosgxo1v0SDXJhjlJTtqwHFNJtVKrq7haacG3QsQt2ggntXBdw43p/S65FAwvKp18uTDm9l35I9u4tnQ+lrmjrG205bNHQ6PxxmxU2VMJxerzifMRxXYYzzmnG7581OWL4E/Fyo38aD2W3dh4uHixGo2MlhZKy/d4UnuVVCvrEZSxVLZdiNk+oWxMIYzWb7wdP09eQwKydowCx0I8EAmNgaFeywMnwbHnm8dmlVBoPZJUZrbqPfLa2MVHnji0+OyFU186N/3ud9xfRQjf+EuwFgNrTmrNziHCD62JRk5uMdWKSpJaCOPY+y/25k+0Akab5FxPxPCRR169b/4973nvvtjCwZOti9fAFmohRBr4DcBe6Ygsa2YYixlbDIQnHDKZCGfIOl5yvITa8KcAv8VSwi1X5SolUXPjOze/8hX41V82wbMXbzyI/hhdAE7BM4IYBjNZlC2WJLmuKd17L7/3dXqmjL6Px7AG37J1OIKwYftriWg9irP9nzkw9/0l+s0YQuiTuj1Hx0Qw4hmqJdQG+jUw+eEL0oULEAAqgIJSoCAv0lC4IzhwjMGFGF9gLSRp8BE00N9QN7pYOIo8VQ/A3mLqVBrbmqGfYCoY/NdaqTDttXkFs9kT93vSsaBFDDhNPZPT7yq8a0Gbz4m84BfSD66mZrUA/uH8zFQ5uLi2Jvu1pCSEku7U5oEFMbq6sZHYWku0D6jx1bUVefX4aO0gje7D8PIC5IsR2Tsc5o2s0cAM8iQqu7gkyEHu/fJD6j8cJvMHF95Fme9DsC6IM4JGO1YJh+AqPsQiIlJQ2oPwQASQA+4oF623uOogWD0gD3HNLuYe3MTTQn/Bo63P1DJqwjs+Hl/L8YWNwvGTJFR9aDH3tjZZO5WcrhczpUrVm6+4pSOCc4v6awSUvXB6HcU67gzWYjhqkLCD1wDmgAEB1DrMb2YHfgCk7hBDs06OKcl6CFOwqTjluv5m6BlDoSZeX2E6KWUjrvLyiaK61Rwt74/IM9VIpr03aI8eWq5NTMSOpMzhvBywF1bHYyQanSxFjcQ4Gi+GmwebgRHXYckuJBqJREZk10z+aj5dFpxHObOROJNt0Ag8SEivTjbw32k0WgyGEYxHRkDuPG9jwfOhyHWd81jzY42TObkerWPIzP7f/vNRw+2Oo/IJuX/VhR/8EDndfxxf6j++9vTTa/jLgE8c8GnCCUmqwVFsZ3HMgLBi5xXWTIKGgQQH4ES5gcQG6EC+7oYHYHFFSar/vYzocWaWGlF19WxLCMv5sDPdiST2jcmj6UY4Mp5cx5fI6T8ljFvdq02fmIpg1mQ6bLe50lNqKBewmS34DM2OCfBrBnizQ3bEOx4XLlpw3IcZQxzqq4mkDeHtDMkOUiRBubGBcx7qk0vF1CXpVo8hTwygKQk/NV6I1RW3Vko2k673+ar+O98dJcqCmpwq+KKdrcnqUslrizXWLyzIS/L/as2w1o4WJ+VqG7/TZnn8MlEi3sJUaqy3kAk3Voq5cxfuXtesNqq3eXB+Sc8PR4djMEt4ltUxpOzIGIoFafQfuR+/v/+cC18lx68/TU6vAb8RiLesxyujGegnXjduW3CBb7M+MmaIE4fBRCqGjB509mbiQNBJvRzrMes8UAhCRKL1wciF8E7ou9sKfqIxGaznfHP1UDUljTsCikcqJL3usGwNaQmxt75SK6dmbi9lVjrJ3sFcOT29npH3TSh/n5oYNfkShaA26Y6X8D1CRLJZfKmgGwDh7IFISm6e8EcXi+X1sYgru6e477wYWFa1vXlRUFrAagCilPUoC5TVIJYsWIZSmpf4PLCaMjh26l72ZuG7ySqUPIOel/AvV3Kn9gGn+M8bOaWZFCfVSC3p6VHy7luILCbC5foX9pLI/hLoyxtqdafu7BFjoxartoOVRqjUMefO3XtmvTxiX/FiTGTZX5xSqieW1PsRufFvwOXvAJcEmZGrY8aYNZh5I89TQttQ+jETdSWjnIw1F/7i17C7kuh/8sJ5fO1tHyfL/ef7/eeeI1evz9FpQQVLC2DJhFwoTSO34ThkmgMbDDE+zorQDYNv1XMWczApUFoH7yijw+qUxS6dxz+bWdrUusePpKzhWmamcHjhSG9hNp6VuOjsmYVvP/lCfrEWerlU/dE8Pu+WfbaXp+baWwIZiShpd2r/ZIJcFZItUO0C8PIE8BJFvo7NggUGhwQo0iYiGXY1IZpTQy5q9Z3Wo6cUeSDTCa48sJx8+Ly/E7VGZoILlw8VxNzM1i8t5m9LkxWntXb4/slzF822LYsptXJpJbt1+8pk3OGg2Z6Bl88CPiPQDcEDDgssFgVeZK0UlV1tkELBDKWwDQLZ75s4sXfi/F0Llw7kz4zd+3tn//HXf+Pwo4cy+CPFpWrg+k/V9Ytrx67cM06uZhZPQ7T0tBacZqFnGTE0aRZqntnEm9lbyt3wB+papv+jPGac/Tc0nHD1H7iCHyQn/m7zPzbBCNhTwF4O3vIwQVoGxkwcbxoa001BUWZkMOTvv577qeuns6c+hs9RE/0vwHVY18c3dY88nRETVDmWR7yFNepKo1KD5hoFAxooTiMzp2b7fzJz6omTk3ipfQK3qJH+t3B86AuO6h1D788Mq88ptD9rcPmvnPzoyZs+47+AtyzMM0YDnVLoWRB3GtNT8Kf7l588+SiMbFevP4UGmDGUIRsSO2aeN4B/NtY88G/Q/GUMIVIfXVhjYr2HSf/K8ePkfcd/+6PH8IFnyMHrz+rPq9evkXHKuTKslCPIDzzYOewysNjj5j27SM9uc87tcE6PoNL/jjfXDFertdTiWPyMsu/sXG+y97HnErd1Mvj1eM7DvWoJVpqVQ225/wOQeWZuW2f79TMzKNhxcjgCZ8oxfpSXb576c4/lQkwYy0mV2T7fgL8rRLLerfyqb7Iqn/FkO2nR57QalTMps9PtF49M9T7yfu/YWD3tJSSkuLmvm335UniyonC2XLXhfeLT2VrQ3P8bcpXwbmUMEHbeeA2/CTmYp53YS3MwI/AZcCtkMOp7xK2JCKtDyPDWQcUwrIcS/nZkLN5ZlKutqhyauH0ytzUWSS7GY/WkqH+mTK3nMwcyZElw1GvBTCJe6KiZ1bbilI5KbjGW98bVRCzfKakLWsDhBP+6UCO+DdgFqEbdmOED7AjrIKYBaIPlZrvTgISMN0dVUOz75CcvL9xRd9ss+3qHeSndiFb3FoLm5R6OPPVBdXqfL3ybhtf6d+QkuRITiotdFd9JVXcW+PoZnMlRlWIelhBdcVRvjObSYMTZuHxvb5PgO86BsEBgcA0M14YZuMZOlUrzyA46Ne5SKkOVql9Nn+Sbj9hJ/4ePNnsKwZ5HBYLVu8nR68+AvT8gG7pNgnzAzQ+IGWxO0F2vhBpmFErBQV4+xDcYB1ENLJEHHN0s4MNWTDFoY9EOexPMZfItXQvmk93TLqi6HGjXZPtoyC43sz72Xj5IjCYOH3KS0aMleTzvza6c3yOERMJ0qspa3Fma9ybmG/LrvDcnC16nKaxNxe6X8x80xdMp60ahLMQrcmVv1kWwxc5XCh73lt3iUOgChWTgc5z8BIkohyIdwYr8DEr5+SgvcynGvZ0MuxcQbmd7HYwXNBYlCeMm8D0ctfA/dYqwRKZBQT5fySP4RXNPLYbXqtMrEnFuPt1tE99moTCb9+D2VKsQu3ssWpYFl0coNiazBz9UDMdUbYP8pP8KliPR2h7gE/Yk/GXAPqz3JiQwKCDwAeYX602DVPiMlJPUfZp/aUIqyM5AzltYn4wn5k9PZ1oB/AmLLdHeKCwtmK2HTIbRykpz6u2bFbN5e0d7J2AkoQrFyIFk6OUBXuYrnMpYYF55C0Y7SxoFiW72Mmzv8k5q6FuNRKX3+blqtCDCWmYWo7nRUFl0+MWReYvDsMnwLHHftqjOFUcLGeVATTviJjNdXOrsl0SnWqmNKvW40y068tXm27RjYUfemSrLY0uZpfdklHihhPds+24E3HiY7WHiEJHfiGwGBsl+XmacUFXMP2/WMnLRFpaA2yglewdN5ebo+Pu1evmgCyZb3DWw/SsE37Ycnsvas9OZCw/G5+6aLe0tSPigOrY4Y7OxrvLoiN00N2VzHjRbzl2qnD3cCFXmgdUJSO/vkTeg9kc6Tiuy88hO0OgIP8rZGY65iaru10B6wx4KKzSIb4Ai/qrXkwsJkuUx++PdbvcdtofMgsttG53Oi3EbecYcEuabS/1l/JkldUoN20Z9nIEiI92IkX2AjBtNokTHHUd+B8qxqO635Pg6M8lYSWkXsduDxza3OiYt7LIxO0tQrY3fSjHswp93RtRAUHUKAcHc1kJjkhz0mnKzx8aFvJpzutXV+OxRYYT45mvynlpMzUfWC82uSIRDuBYoJTyiUyhU6r7WPkmSj/X/VZnRgqzZyh+QPIvLWsTnryyVlx7OR+Kl6u2DexR0DvmJjqngRl4L8go8w4ucl0HbdXpbqyIHWA6rD7Q3fbbQBht3bqTRbbLGYj4zpQbYWve3IGf965X1g/hMfKz/GhZ9cXuylhqb9vZvQKa+pCiHKKppcCFFXtHvpIkdixHmIJg/GG4wf2QHA0gd6Huse7YbPuM5g/v3nRl6PQZeW5CzY2J5zFsYjkODYo1dMiwI1DUA0/vS5Rfq3ae7x8iPP4AD/X/Hxv4bcP7eF2ns9HQFrGzPPdwtc89jcBn85+A0Zha4LyGl4xlFSTNKhnkHoBRl8kwScOKGON2KVG0XULegVte4AWzD+sfMWie7U3xSzownRWaiO0PYZDw5lpLYZvc4tzlCQgfV2pwldQBml4QbP5Yah8mtkhXDucLE2Ej/VTw5EjVFctmJKc8NhL+Wncsnykk1K8rFHYbNKIj8HTsMTi4YxDwMFO7B7bT2YNGkt1N2+2nHu/wkOY5tdCcNjJah/Bqr3S6/6SCRI5WlLXy3u+gDhlMurzWjJcdnAtfxl+qrWmZ1WE8qetbQDcbtRQEHCrAoEeATUArDBs/uW1a3JM1O18A3u8Z2nkBBeckVUwOJcY+csIVK8ciYmEz2ctn4yc49l7Np9XSzvD4RxbkwrHU+j3yqHKimvT4x2SvNviMbT126Z+ZiWpWDzQMAzY3/uqHqPrpQmeaAHfmgXscsPj7NqIz483vasFzvcg6ymlYaKDND0KiTE9VWUYBa7ZFzUjOtJHr5cuC2ZqaZcHNksnuRcDxHNp1E6rbys1AA2xMzRUHV6v64FnOklbfv3fhQORB3esP2/neIwucqZftyuhSuzg5YxX+oI+vq8AwWzLyVERi0zeagtd1CooQ/BpUyN6X62Gr3uJHyd7RgFa340wZjZnxK+j/8sgK0GViEb7wJ/fO9YD2rz5W0f6YEPgVFLgBzpfwLzJW1W8bKu7wNMV33KariSzTnorG5tJCqSfmW/km8ORMJ7onjZ6zWQMwdCQQTZVmFmdLkWHWOpBRPNBRMFCKpZtxptVM9T4Bvv0ueRDEU67j8KMojAaGoAMkYZLhhg9/Rk6yTNWhJzLDYQuGta21oDvjJX8szRpbZ44rabLzX5+VihYDVxJYu2O7znoz8Kv7MV23hoJermdhlBpqXO5ISHXXvj5cekK+AJ21Q917chykDMktCHOE5PswAD8S8K7MS2xMc6JcOubul3YZp9D85oMK3ObF6mB/vTjIGhzcqyPWApFi0bja7mtEOLMp57O+/bA+NSLI04g1Ki9qrFIlZkK8C529Pugxhdk+6MC4w51Z6FfLdHu73e/g3h9cwF+GanUmXMTNGZvekywyvpj+kezZFvnW+0ZXJK/fJ5Oun8cf7p8DaKf3vx+m92m+CFyJY3F2LmZ1anIRJL6lJUIvHHzqz+ezFH529c+nKfZjv/8+LL2Lrf3/uc9TGK9BdM2DDTW2MINbiZhzMcEWQKG/bsqoPXHtJiKVKMafscpgkszIVWTsxTv7l5FakFHEwhmXWUOsQX/8u/CS9jzIPL6f1e+sc+Ojv2MzYpC/wJn0j1U8ZiIXeameHz89ekC7g2vaL/gD0bsfX8J7BvdWOEZHhovytYomOGFfvuP8SvvY6+n8kGMQWAAAAeNpjYCASyEBhLxBuYbjFcIuRkVGEUZPRFghnMG5k/MDkz9TAdIZZg9mFeTsLHxo0ZmlmOczyi1WJ1RkIM1hrwHAK614w/M76nc2VbSoQnmd7yS6MBdayX+Tg58jl2MPxizONcynnQSB8wvmDK5xrKtdzbicgLOTez8PC48ITx9POs5LnOhb4Fx3yCg5HCAACPEV8AHjaHc89CsJAFATgsfAYsuABLLaxslgskjpIAlaB1STsHRbP4B1SeYDUYucBrDyAnZWVzXMcWD4ew/thAcz4lnSFK+bYwaOwGy3tQXt70UEmme2MNRZ2ok56e2LDqYmWqpPMNiKoM6gzqHPLzi8K5iN18p8XqGQt9/amreqouqMlp+7USa+kkrVsZbQP7WiDhknUrahbPeuJOjpo26BtSXlSnnFgknHkbOYvLj9T1m1ceNp1kMtqwkAUhr94K5VS6OUBBulCF8qoxUV2UVQCYiTNwm1MRQPBSIgLX6EP06VP0Qfow3TRYzNQF+0chvn+c/45cwFueceiGC2ZBVvUeTBcosaz4TL32IYr3MmOgqtcMTNck/yLOK3KtSifV8MWj7wZLnHDh+EyT3wartDgZLgqd/syXKNh1Ufp/pjFm22umlFL9bQeKCfL4+iQhPlaTZN0FSbK3UWdi6ybh0kcTbx5MHOGfW0HwXi58PxA625Ha/3rbBdORqTsOZIRs2FLjqJJJC9V9NASAyFH6rk4Ig4khMJryU6FU1aiE1EuO6l3/vG6sp595/wEjzmB/KDDkL6cYYsKGLNkITVf+HxyV7rpn/irZ/uy5zdEIEpzAAAAeNpjYGZg+P8FiKsZRBiwAABatgOFAAAAAAAAAgAIAAL//wAD');
  font-style: normal;
  font-weight: normal;
}
@font-face {
  font-family: 'Arial Charset0_v8wz5YMo9EE9FF07';
  src: url('data:application/font-woff;base64,d09GRgABAAAAASjUABkAAAAFdgwAAAAAAAAAAAAAAAAAAAAAAAAAAAAAAABEU0lHAAET5AAAFPAAAB20qNIzTEdERUYAAGCMAAACbQAAA1IHHgrHR1BPUwAAYvwAAID0AAIYFDIRF8VHU1VCAADj8AAAL48AAIPYsoRruEpTVEYAAROAAAAAHgAAAB5tKmkGTFRTSAAAA9gAAABjAAARm629gNhPUy8yAAACnAAAAGAAAABgFEl9qlBDTFQAAGBYAAAANAAAADb9ez5DVkRNWAAABDwAAAPjAAARlFCSavVjbWFwAAAOOAAAAMUAAAKCbRqweWN2dCAAAB1AAAAFMAAABm6tv9+OZnBnbQAADwAAAAaIAAALsDilFitnYXNwAABgSAAAABAAAAAQABkAIWdseWYAACJwAAAwxwAATT6ZeJxVaGRteAAACCAAAAYWAAGmqObiAGhoZWFkAAACIAAAADYAAAA260tWzGhoZWEAAAJYAAAAIQAAACQSMw00aG10eAAAAvwAAADbAAAsBLbXC6drZXJuAABT3AAAAEkAAABO/y8ABWxvY2EAAFM4AAAAoQAAIzB3Bo4tbWF4cAAAAnwAAAAgAAAAIBdIDKltZXRhAAEToAAAAEMAAABgA6AFYW5hbWUAAFQoAAAMCgAALkbAPmSfcG9zdAAAYDQAAAATAAAAIP8qAJZwcmVwAAAViAAAB7UAAAwvobLo6gABAAAABwAAUmzwy18PPPUIGwgAAAAAAKLjJyoAAAAA1oTk7Pqv/WcQAAhRAAAACQABAAAAAAAAeNpjYGRgYLf758fgLMDwa/2vKgEGBqAIMmDJBgCAXwWDAAAAAAEAABGXADgAAwAAAAAAAgAQAEAAhgAABRcMLwAAAAAAAwOIAZAABQAIBZoFMwAAARsFmgUzAAAD0QBmAhIIBQILBgQCAgICAgTgAC7/wAB4WwAAAAkAAAAAVE1DIABAACAgIgXT/lEBMwc+AbJAAAH///8AAAQmBbsAAAAgABV42u3UvUrDUBjG8SfBBDeFbjoJvQmhUAriUBEEaSYp9AK66CWUYi/ByVmCV5AbcHJ29EokPjk1Kh36tbSB/w8ecvLmvCcnGU6qSJX4fJ4w/tBQKxy86j7MzdVzXxFqDxo4n07HyZyTn9q1M3Juq/tl6yZZ+aUNpLme/nr1/G98py14f/1wlW48vnSu/H2t+nn0ptnC+x89p8pFXfM/mbq/676265PftaUj50wNEb9rLAAAAOyV6KUsmrLX5LQ5ewWAnZ7tKotD51icmwAAAAAAAAAAAFjfN+oWJxsAeNrt0KsNgFAQRNG7gkWDxvETFPBCQRSAoBYaogX6AfECCBIwoOZkxGSzaiCbUzPDiVJ8zyFea04TFJBw1eBlO0C/9zFU4F0eYF14zRH5gX3yKk9bmtYUERERERG5swHE6AXCAHja7dZVbBZWAIbht2tICkWGDR86YDBsuOvQYcOGDh023H3Y0OE6dNhw9yEdXsHaUqP6/0VKi7uefTsXC0vTpLtYFpL/XDz5cs79mwO44+7210nh7u72kZsbWVMkeHrxwsPggYd5R0pSmrekIpX0xFOmJrVMQxqZ1pqOtPJj0sn08g0ZSC8zkkFmIqPMLF/zCZlkFjLLrPIV2ciinZ1s2jnILnNac5FDfkpO85Lc1jzkknnJLfORR+aXLyhAXvkZ+WRB+ZxC5JeFKSA/p6AsYi1KIfOMLygsi1mLU0SWoKgsSTFZSj7lS4rL0pSQZShpnlDWWo5SsjylZQXKmMdUtFairKxsrUI5WZXyshoVZHUqmkfUoJKsSWVZiyqytnxIHarKr6gm61LdPKAeNWR9asoG1JINrY2oLb+mjmxMXXOfJtam1JPNqC+b08Dc4xtrCxrKljQyd2lFY9na2oYm8luamgTa0ky2k3dpT3PtDrSQHWkpO1m/o5WJpzOtZRfayK7yDt1oK7vTTvagvfyeDiaOntZedJS96WRu04fO2n2tP9BF9qOr7vvTTQ6wDqS7ucUgesjB9JRDrEPpZW4yjN5yOH3kCHmDkfSVo+gnR9NfjrGOZYAcx0A5nkEmlgnWHxkiJzJUTmKYcTKZ4XKKdSojjIOfGCmnMUpOZ7ScwRgTw0zGylmM081sGcPPjJdzmCDnMlHOk9HMZ5JcwGS5kCkmikXWxUyVS5gmlzJdr8tkFMuZIX9hpolkBbPkSmbLVdbVzJFrmCvXMk/+KiNYx3y5ngVyAwvlRhaZcDax2FznN5bIzSyVW6xbWSa3sVxuZ4XcYd3JSrmLVXI3q+UeGcZe1sh9rJX7WWdCOcB6E8JB6yE2yMNslEfYJI9af2ezPMYWE8xxtsoT1pNsk15sl3+wQ55ipzzNLhPEGXbLs+wx1zhnPc9eeYF9JhBv9ksfDkhfDko/DsmLHJaXOCIvW69wVF7lmPTnuAkgQPoTyAl5jZMyCC9zlWBrCKdkKKdlGGfkdWs4Z2UE52Qk580VoqzReJvLxOAjHfhKpzUWP3mDi/Iml+QtrphL3LbGcVXewd9cJJ4AmWC9S6C8R5Dx4z7B8oH1ISHyEaHyMWHyifUp4caXZ0TI50TKF9KHl0TJV0TL18TIN9a3OI0374iVhhvS1fT/vukPP/Cmxye76XFJND0uUdNvJ9H0W4mafjMZTY/9u+mD/9F0ZxJNd9qmOxM13WGb7niv6Q7bdIdtuuO9psckanq0bXq0bXr0B9j00P+p6YGuprua7vqnu5qezKbHupruavq/avqFD7/pfwIYclfTAHja7d3LbttGFIDhU4vi/SpZd8mWHV8aNXYTG3VcF2mDGEGBGF0lSy+9zDLPkEfIqus8Qx4hj1UOSfCSciEGBNvF/0EYeMY8A+JwNQfkjIhMRaK/nbEpvZ5oktFF64mey0ZNKZjqIjGkTFch8Rw76v8qStN7cZvHb0EToAM7219qkK3W/OCMSQIAAAAA1HOnVqU2Y6jajJGrWaRaSXnG/GYRqxtGTyT+iaOiNKMXt/3+9jdCbQadaFCbMclWe2l3pyQBAAAAAOp5c1s0TfrFcjTu/as2Y5UinKRrVWYxVEi1NqPFrdHgxYM+zwJd6G1/KbWZ9ux4c5IAAAAAAPWCPadSm7Gkr4mZy0cLjoid/CqL2PhaLV33eiqqb2omtRn8DzWozdhkqzU7wR5JAAAAAIB64dpVtZl8Y5ikNmPlslGnFOElXacyiyWmZWnph0meaX1PbUbnWaAL1Gb+EzvhmiQAAAAAQL3o0FPbwujFclTvf09tJr62n9VmVJRuanFrWNvfCLUZdKLBxkYO2WrNTnRIEgAAAACg3vDEV7UZo1iO6n1xctmoV4oIkq5XmcUW23H0dN0b2nGUbvdtEatBbYYzcdCJBrUZl2y1Zmd4QhIAAAAAoN5oE6qjro1iOWro4uay0XIlJhLxk19lEes4rp5uGhM6cZTh6GpfmgYvHlCbQSca1GY8stWa3mhDEgAAAACg3vTpQG0Lk7/g4otpiJfLRoNSxFAkTH6VRazre0Zam9n14yjTNXwRp8GLB5yJg0402HQ6IFut6U2fkgQAAAAAqLe42hXTLHY9DcUyJchlo4NSxCR5dWbwzSLWDwIj3TRmrKIs34xb19/+RiyeBbrQYGOjiGy1pre4IgkAAAAAUG91M67UZiKxTQlz2eiwFDFJusPKLKEEYWimHybNVJQdmHHrNfgohDNx0IkGtZkh2WqNtrohCQAAAABQb/1yqrbsdYrlqGPJIJeNjkoRi6Q7qswSSRhFdlqbWQwiESe04li/wUchnImDTjTY2GiXbLVGW78kCQAAAABQ7+DVTNVm8o1h6msz41LEIumOK7NEEg2qtZlI1WaCBrUZzsRBJxrUZkZkqzXawSuSAAAAAAD1jt8sxbaLE2nG4toyymWjs1LEftKdVWbZleFoN6vN7Ksod2DHbdRgww7OxEEnGmw6PSVbrekfvyEJAAAAAFBv824trlucSDMT35VJLhtdliIeJd1lZZaJjCYTL9005khF+btu3I4bvHjAmTjoRINNpxdkqzX9zTuSAAAAAAD1zu8fqS17w2I5Gngyz2Wj+6WI46S7X5llLpP53E9rMycqKph4cZvXdrYQ8izQhQabTq/IVmv083uSAAAAAAD1Lh5OxPeLI7FXEvmyzGWjB6WIx0n3oDLLUmbLpZ9uGvOjiopmftxOZ9vfyIBngS40qM2syVZr9IsHkgAAAAAA9a7eP1Zb9g6L5eggkL1cNnpUijhLukeVWfZksbcXpJvGnK3iqMEiWInMG3wUwnnF6ESDA8EOyVZrjKv3JAEAAAAA6t18eCJhWJxIcyjDUNa5bPS0FPFz0j2tzLKW1XodprWZZypquArjdtmgNsN5xehEgwPBjslWa4ybDyQBAAAAAOrdfryQ4bA4keZUxkM5zmWjZ6WI50n37JtF7OHx8TDd0PdXFTU+HMbt+mD7G5nwLNAFf/tLfyJbrTFvP5IEAAAAAKh39+laRqPiRJonMhvJJpeNXpQiXiTdi8osGznZbNSh2fHff6io2ckobo8avHgw51mgCw02nX5Ktlpj3X0iCQAAAABQ7+3n39VxSqtiObqcyHkuG31einiddJ9XZjmXzfn5NN3Q908VtdxM4nZzuv2NcCYOOhFtf+kvZKs19tvPJAEAAAAA6t1/eS3zeXHs0pXsz+Uyl42+KEXcJd0XlVku5fzycpFuGvOXito/n8ft2dn2N7LmWaALDTad/o1stca9/0ISAAAAAKDew9c7WS6LY5du5GAp17ls9LYU8Tbp3lZmuZaL6+uVyDj++52KOrhYxu2zZ9vfyCOeBbow2v7Sl2SrNd7DV5IAAAAAAPX+AVSCYuMAAHjaY2BgYGaAYBkGRgYQOAPkAVmMlxhYGDYA+RoMCkAWB5BUYtBm0GOwZHBk8GUIYAhmSGRIY8hkyGcoZahkWMCwls1BQen/f6AOiEpdBgMklclAlbkMRQwVCJX/H+OFyf+T/2x4kAp1FVGAkY0BrpyRiYmBgQldAcirrDAeH4OAIIOwiKiYuISklLQMVFQFSb0BA4MxA4MZihkuDG7uHp4MDD5AdkBgEANDaFh4BANDdAzx7mRoJ0YRMwNZYIjFGgD6JXBYAAAAeNqNVs1zE0cW7x4LWwgDAgIGj7Pp2Y60CSOF7AeLI7NmYmkERpXEHzKZMVCZkSzHsPlwslupZfeiCxWqIVU55pg/ocfkIHOict//YQ97TKpyydn5vR5JllKbrUjz8T5+r9/r169fj3f74d//9uknux9/9OEHf71/b+f97U7rbvDurY3mO2+/6V1b/MvVhcob81cu/+mPf/j965deK5fci6++8rti4WX5W0e89JsX5+zZC+dnzp194czpU/mTJ45PH8sdzU5NHslMWJyVfFmPhC5GOlOUN26UiZcxBPGIINICovo4RovIwMQ40gNy+2dIL0V6QyTPi6vsarkkfCn0v2tS9PjmagD6i5oMhf7e0G8Z+ktDHwftODAQ/vmdmtA8Er6uf7aj/KiG4ZJjuaqsdnLlEktyx0AeA6Vn5G7CZxa5IawZv5JYLHscQelZWfP1BVmjCPREwY+39Mpq4NdsxwnLJc2rbdnSTC7pk66BsKpxoyeresq4EfdoNuyxSErP1ZNenrUid3pLbsV3Aj0Rh+TjlAu/NT3zz/+eP2Qx+Olq8Pmo1p5Q/vl7glilPhf669VgVOvQMwwxBmytQj1Sdbh+giQ21gW8WQ/DQPOHcCloJjSrdH4d6ZMkui/0Ubkkd9T9CEszqzRbe+Dszc56+wf/YbO+UM1AOvqaLcO4Npe8wNTag6cXPHFhXFMuJflTaWKTEyf7xPTxUaIz1BnKwIlqrA0zyykiuYyC0KItEEkgMad5enTmmWrPA4ZfyGGlt7Ai9/TRaqTyFZKTvT5SyEuhfmSoAPn9d+OSuC+ZLOR/ZERSnQxLDfoBrV1XX7xIJTJVxZoixkXDXy6XPutZUu7mBV5IH1tBbuOwcgnpdxxa4Mc9j7XA6O5qkPKCtew95l1yQ21FpHk+0JzdIE13oBmaRxKV/A3jjLGzOlscXifz5874OxXNz/0fdSfVN9ZlY3UzEL6K+rltNMe4VD8/1PUpfaYaTNhWn7LsCaNFUd4ZgokJpnWmgGvSFPVWbyqLqjQSLuo6H91In2HOcX6lUe/gB7Iyr0Ozfpi64o7zC2P8WHjTagIBZ4pWo7mpVG5Mh1JLHS73X6h41gwcUdVsAzuzgKt38Hye7tDWHlJWJQDqLxX12TGg3adD/Kg6y6U6Gp1SdSnqKlJx76DbkiIv1b71rfWt2vWjQeH0Dp49tnX9SYhc7fBKuSRJo9RWwiYKcOPZCTfElerjUL/jhlK3XOnIoIO5JBU27TSjKiiLLSWSP1pNPP5ofTPYzzMmHjWDPYtb1WgpTF6GLtgXjHlGapGUhMQIYliDIzV7Vtbg7X2Psa7RZozA8O0eZ0aWHcg4a/esVJZPHRWNI49Z0GRSjTdAZyDLprJuin6lj85CkyfNM4YThxll+kvANAMvd8WreAveonXNQkZItAfJM2AXOHu6yK9xO8GYa0bc491kwbP3zUhrfWQXSJJ1hzJETrCRgeAvnfjG4Qw2NoOniwzjmycQS/SjTosgRveQaUxU5++6wbSlGuuoQFLm5u3ciFqQoeZSvyf/4dDs9C35wIFQaoFuDVDCrs+FSgn8JbLSvhWkT1Lx0hxGCnW3NcDac6iJQ3Yapqauns5RDxl6+9fA26fwRoQauNPt/+kN0Wt+m57mMuEnf2Yy9Y9TOnWq7qhN1KOjXyTH/TjAnpgLzQiI5CsTCTeHUxvfBNu0lwQ1ObRJeTOx3nbNm5u3uin9LSDoxqF7GYvliK2QUJI2DRX+L4L4CIgOEjO4yi8MON7n0u2r9Pvj7M6QrdONb5TCa2mbwFzMlnX0fVt/ELpDSExzVtjbFdrgFWN8ne4Ix8513W3HCBHnzXJbQnATAhG00gzSQa3oy6kdw4yy3PekP3LHhkRP4GhRGIimo7srIgpFhB7CV5FsW+gjeIttfD7JmPrGSjqfFTR/vGK1DltGy2brKfSz7bgjqblqqvc0+xRjBtGx9UAzWymJGkKIhTrAGL6oJ4vL9MK168q4Q1922/Rh10k/ORCuyQ6NZvvSCQGxCiaXSBw2WosebUXfjXcjF5k4pU4r8YbChr+LXpUptm9F6GsiL+rCLHVsg0MSlokLMVAKPFogIOzNVdQfusndqcKhxFwfuyk4a0Y1HxF6ZQCZMheIT1xtzcxDSZPna5vmXMBCUfKOFJaRXg9VZZM1dlGzf2yk9stkag8WLDWDJBwcAKj3pMAfrYx2wjv6dGPtto3Eln8C6GZQznjajZZtbBTHGcdnZi93azvmzlewTby+Wft8S/BijhyQA0zsveOuTnKqbMChd66LzYslQiKBdAakSoVFKlJRGhylEm2pVKN8qKJEEeu9yD3bSKZymzZuWlBLqUTenLQfmg+pQz405dP1P7NnKCqVuuvf8zzzPP+dmZ2dXd/U4LlUnbJBnKydtBKumEon2Qnf6fpbeVl5vGQ08xtXlfVkCTBlvWu28hllndLqdnOrrERL4TWJYKpL0QklcWl12GPgCpgHPjKiRJAPwZ4BNrgC5sEN4CcEVlR1cAxMgiVRUVoVzdV5KLVOWYtr1xJGgkoTWQYVoGCeTRi1ifSDETABJoFf6kTmGDgD5sEXsmIpTe6rmzH3Jvcl6UpHX0zI5gGvOfxt2Sx9s+D5b+z2fOYZT7bDkz2xxUtvTHt+3QbPh2MJW/ja+sS1VKPSiJtsxMSPw1L2KxKklHByWVlDHMAUfzVjKeFSh5GYnFd8hCpMoeQw4ZVrCnXrGxKpWlZhyyRMOPsH+9yrsM9LqxoSk6ln2afkCpgHCvsU5yfsE3KGLYk1h+0Fk2AeXAfLwM+WcH6M8yP2EQmyD0kc9IIRMAnmwTIIsA9hQ+wD9EakFXEvYOwD2BB7H7f1PmyQ3UZ0m93G1P7kJrcnZmRgxqsBj1WDppZqEG5MlNkf3bvrsaMMPGnsqDmlnfSQzUq7G3sC26/Z3fk8L7O/lnSTX05tYjeJAxhmchMj3yQ6GACj4DjwI7qF6BaxwSvgMnAAdhlsCOhsEbwHbpFNwAIDQGU3XAxTZtddI81TjewP7DekCSv+e/Zb6d9j70j/O/Zr6d+Fj8AvsnfcCCepOtQJrgnBh+DjqD/CflnqCPNKqoHNY+04bBz0gn4wAiaAn82zdvcwD6OTObKoEihd8pn0PyevqcQ6yi1jFzagLoyx4ylEMJP6pMEs4+JP0BTGuPAqImGM7/0AkTDGd84iEsZ48SQiYYzDRxEJYwyNIBLG6B9EBFNmP/tFxzqe7H+B6qkgO4VVOoVVOoVVOkV87JQ4yV2fmNtP3c5OrNgly1zfye1Zal+l9h5qv0btMWqfpvZZau+k9n5qm9TWqB2htkXtOboNS2FT6+0HmtutZmovUvstahepbVA7Ru0Oaus0aZVZm/vMZumy0pVS4qWDf6oHX58ga8OKtmHPt+GbMA97HVRky4JIb/fEayPCt5c6e732xh2JY3h9FnDhAh7DAvkY+PCAFrCNFtDJAjoIwvaCEXANLIMK8EPdjolPSBuEjYNeMALOgGXgl9NZBowcq07xipyYmHS8OvF+4GMLONtxtrE2qzWkhczQ08qERoMR2h+pRFiSNDYSQsINakOZ1k9/Vf+vr+pJTaqGXWAT4tPNXqn6CfcuPt30x64xx1Nr6I9IxIedR7cTg8bgt5GibG8lmir8FqKxN+ETrrYPlwVdYwOfpavEVdP8rvY3/plWZgj/rs3xv+hlH3X5n5F5c5rf1M7zd+NlFZmrRpnCzepSOqNt428tSulZFC65/LRw0/y7Wh9/QZOFMa+wv4iWFeR7jCH+NPrLaAe5VUSf07xX2893eqqt4pppvglTML2wE5Ndr8lBoxFk3uZbn3suWaZHrA2Bi4F8oD/wZCAR2BBoC/BAa6AlsFoNqyF1lfqoWquqql/1qUwl6upyZckyCR7gan9IOL9PWJ+MQ0xYGPnpoyojzxLna0qO5famac65dojkDurOP/dGy7R295DzSDRNnXCO5AbTzjYzVw5U9jhJM+cEBr6Vn6L0QgFZh32/TMlgvkwrInWuxQnvys8QShvOvdwi/OPnXi4USHPjyd7m3nBPw/avZx5iRqvWvH80PxC3pp2Lub15d+sbb7SmC05CxpUK4pzzw736cH6Gfkm/yGZm6B3hCvkZpYd+md0j8kpPplDIlek+qSM6vQMdts4dqVPxX1roiK5GPN0lTxfD9dB1CAddTQ2JSV2spkbqfFTopood2cxUR4fUNOmkKDXFJv0/NYsxaGIxqWm0yaLULDbaQuP0SImmQRLRpIQ+RjQp0ehjUrLvviRelZy/JzkvR1LofY3maeqXVjT1S9CY/+8xljZNWuouHBrOjkWzo9HsGBh1Xjp5pNmxD+r61KGCKOiOYowePHRE+ANjTiE6lnEORTP6VPfwQ8rDotwdzUyR4exgfmrYGsu43VZ3NnogUyj1DWxJPjDW+XtjbRl4SGcDorMtYqy+5EPKSVHuE2MlxVhJMVaf1SfHInKrD+SnVJIu7Br2fInV1WLbjra0FdKNoeM9cg93tzWfbpnFT5fXSZ1ZcB6Npp16IEpdqa6UKOHVEqVVSAerpebT3W0ts/T1aimEdEM0TczxE8UTpDn7fMb7K+JAavyEWHDPmsX/daCWdawDmeI4ITmnc2/O6d09lJ8KBJAdFbfk7FjJ1dVly5VrXnIjkjtEUlHuCUVup8jV1FSF//38T1T9LvEW2GyuRK0IHSfFguJEcoMMX4TBIdzr8FB+Fj+sxP+KYgE3WKQmLa70UZ22aRKvTcQ9rzB+ohpV12K86r0rcUlxZUnuHWKxzHsrNi67lctpDudTq5QnlThJ4bfzJvgu+C74BHxCiVthgyssyWvUJK+rzfCAP8NXei2Y/wZmGjb3AAAAeNpVVHlQ1lUUPfe+934fIdJMuQBZCiqTkJk4Zo4ObqktgAsuZCJZMoCmiMqoiSjiniujJLhlLqAmmvNBSFru2ShLam4VuGSok0LNpLnwe12tP+o78+bN937v3XfveeceU4ZAU4YgU4BAHYoAwNbKuPF4dlPsDfkW+HjmWwBK/x1AIXZRCnbhGxymejm1G/vgxQk0x+tYhwyswgI4GCErizBYYGR9FQVaLzpgE5SMctk7HJkoQzMKsDcxC/PUGTk1D40Rgl4YiFQspSibjpGo0dnogihMwESabePsMptjt2Ar9qkTtgGNEIQPBOX2jrlgf0J7ObEaeaihnKeK0VNumS0712MS8lW8JptkH0gGwZgqOWhEo5wOcrhET0QtBVCG6iNRNts99qjsaoF4JCMfZdSZ+nOwGWmjbTmayR3TJGoe9qJEUIoDuER+pt5usfUIxEt4U+rxooIOKrchy+0hjBlhqR26ypdUfI1vUUWt6RCnGj8TYXqaj+xZNEFHDJVsC+Tkr3SPMwWz1HHdz/aGv/Cy8jHbOIYrFEQdaAAN43acyhvUJPjIjR0FY5AifK+R6NUUTiXsx5Vqs96pHzrPu5etv7xIKNZiPQ5RY6m0FU2mOXSOrnEfTuC1fFWt0tv1ac9oqXoUxmMpduIePUOv0SB6l5IpgxbQSsqjcqqiG9yLh/A4rlPJKk0d0L0FsXqyzjbzzcfODTfOPep+796zEXY+BokesiT71dggle1DJS4KanCVDDUif0ErCqahNEOQSUvpMyqk7eSVW6roKt2kP+hPesgQOPwcB3OIoDVP4qm8itdxpaCKf+P7qrkKUeGqs+qu3lGpktUCtUJQrK7oIF2prfAcYXLNRlNodprDpt7x88zxgc+pR5sbwhqqXbgL3Vx3r+u1V9BU3jBIWGiJ7pL9aMFYee9cUdxunCE/4S6IwiiSooSZBBpLaTRNmJxL+bT1Se5FtF9YOk91knNjbvEk55e5M/fmAYJRnMhpvIJz2Mvn+IHyqEbqadVUhan+Kl4lqilquspVe9Qp9bO6qu6qRwKrfXVLHaJDdbjurxN0ut6ga3WtGWlOmuuOrzPeme+UOr97XvVEegZ6BnniPcs9JZ6zPu+JOo+gGF/iPz+6rLJUX1WMZdxJB3IFV4ieEzBGRbMolQtpIc8kL7cx05xu3I1iUK9DhevjvJHvcjcVTW9TLMZyx3+iOU30Dpm66yO4rfdLbRUSeZrjR5lc5/hhL4G7yp3H1Cs6XJ3EJVVDHr0JP2pfak63uUANFBUc0JEmDsFqHYpUGs1EMfcFfB/6LBEdx9AO8YUhFEF/KQvFMaKiLuoasjGOL+C29PFCfEJjdBKWoRNloBbbpCvamQlOmNOUvuMUvZifJS9Yb5fqulIbUqYJ5lK8ynfq+CLSUal9Ua0+l+wruUhF63ozmJKlA2ZiPtJsFqabOH2akqBoGNrqy+JuGSpCB8s8S1xlpHhaiXR3mfhALxUtKwGinCjRxVBxiHzBGvEJLQpKkR4fLi5WAa8zhEuRZPxJXAfQJ93BGGG3Ic8mYYLNQXvxgwU2QyIW4jqWo5DmuTMwES9I51RTlOnHlaafbc+L+SLHcu7/31fYbksBuCUokj+R5iss1ucRix52if1B1P2iOGwe3sdb+EWqvCM3vKEOopMbw1/Yfmqi1FuDQbbAtiRfJNsPMQD7sdVjMNoTLm+8h05LvTOQyIPtFJXopggPy4WFnsJWuvjPIp2ms/V9LJGezxW/+VT6Zod0jvT+38SbxUl42o18CWBU1b33Oefu+zL7kslkmywDJGQhjEZzUVARWRQZjTIFFUQgKAG1LiigCKKoqHXBWsWldXlalgQSgda0j9Jq5UGf1ve0tdKvSLVtlNp8PBWSfOecO3cytK/ve5nMnf/ce+49557z++//OwBBAACHX4ABAjinB8GjvNCHtjg+wLFHGSAL7FEIIiLPHUXMPjQeSHALHAfCafNE21DbDHOwbfpQG2jHtHkKb8Y3lFllVhXeQMCCU0mm/5TDgZMgyfYDgMC3mG70bW4P7k4Bj26/J335GwCMfNVdXtXM9Y185ZSnapsVXhY4wELAcbzyuSSKDIOAILbJhrRGQlLfSL8T0Ixm6XeQYdsQdDSrGUbUrpfCaTyYNBmNOZTOtdFBmfg11IY30LIzGfIe3wDT6ZijQlaQAccjEQ8KhNvbzf2hTMP4Dh/T0hRgmuh2c+PBsR+NP9jAdMPQ8ePDn7lbACBYAQbYM9jd+B46yD04peB6CX0tMtdzAi9dL7Py1xy8vh3NRAhF1MuuoCPLTR9sG2gzj7a1gfpBPKjB8Q2xXjLxssCgPqZpRycDwvXppsbGpvp6PJIqq6ylzGqyygJlFoLDXfChV+FDw10D8JGXyefLw9eTkUyCfWgJWobX7iw6kshytJxB0+F0hGAFQFFuOW4UYZc/QMZwNGceA/XTB8Y3gC6Yi+0EDsRdRg+S+24pC0xCtbBv1y58wh586Q3gIL5qK71qGLUBGbXNAzeA1WAbYLfiNlvZ554kIMjlBkA7vmSsGzpAxFNJr9eEJ3DPwYMHyZrPGfkja3H9wAQlcJhcbwdC5156uSNHEyznT2haCC/qpz2GgeYQwoloGqYsoJI9IKiqeKuSfaA+nU4fxJuDuEfa5w7+H680iK/Ekysd69E0SnzuRBSFJ5c0yR5gqirZkn2FS45e05nB8hvQvcq9xls6JwlKGE3xXRS4MHJu7FLf3MDcyCWxpcJS5RpfZ2BpZH7sVvRt/mblNmMD/6TwuPlW+EP0Pv++8hsjWhjSJHNkEKhAxdOTBaGRLzFqlDz9FdCABh3HyoZWSk5ZRXODBIFkYpRPkvFJXkNp5FO3YW9W2lxqqaraB52erKUrikuImoaJ7qy1EhD2UPGVksDBU+81BWK+KXCb7s6CzYmf30/WD996Lj2At4TMdVEyPxUw1wVy29G5251Zl/fwyYgZ7xs5vhMllR+PHAFB/Lbx28DvieQP4ndHR0dsh+bvY+p7OjWNjWJiZyfLYVSk29MEZqY9oakxGLQDJuIryqtTPjPY1DjBMlMV5QI/Z+m7W2/eeeM5S9597r1bH37jlVWrXnnlzlUX5tC7kIVnvTave3jkw+Hh4X99/cle+L3hJ744Dq+DSz5fvB6j8WMMtJMYYzLUCcK65cKde4TszRbwCNmdi8KkOGVZhkiTpexq9BDaIrKvsVACPIcYiYMqgm/LdHZlsk4AJnGvfSNHekwTA7Nv5E+OReEap3DVKVzxbDkRAkYPcRR9UZVzsPziyLV0ci0OJjmHQ1xE2QPb4D3AZdUud0XoH/7iStn2UAZaRIblQC4N3YNYmCEo8Q7HSVCVyFy32xnM1Vja4Rkvq7B4XmiZMKG1CZ3smfTupU/8n/ob2dvPXlX6w/PfnofvoQ0AVsAzl0DVlDddjpIsUwv7fPwcjTCUZVHic0cyTUwl/FyCMGqINEgkyNFEXMdHEiq5w0Qf2ovHJIdCyVLTQihZiodS/x4ZUP1BUE8Alm4n2/2NhIVRoUPVthHt0JEMC3n9HHEU24fmJPxkH7n2TnxpIjAUBc3BxF8cOtv/XW+Eq0l/pDfamXP+mdyZ/F7uTX6v8HPxrbgwVe1QL9WXqgv02+zbfBvtffYn0U9ix6Pqm0qvDyVkU+T5t+NRfzweFeNRBiIxGme0hNmHXuyeaUGrD4Z3kXECMrBuiFT5NHaXi9hdLrC7lpVXht7FMpawPNyL1oIkMOFER7V2taN56Aa0GrFoD6oEpfChHZRJc4MDGAxt5qDLnVh9tA8M5Y5aNsED3mzQx6X1O8z9RM2Nb8izrCPFzLhZYiZM/scjx4GAGVXEnxJ+e/w6sQPkYG4F5lqytFpMEDSUwMqopxOpfo1yrz/PvVbGasJTSjRToCzVigE1YUJLM+ZbXqieQJg64MdAw/+scKoVhapeeOqLl7fcftfT8A3fV79698QFL/30+bmJ11+f1HZN/537P7l26aNP3+c79MGfXr/81X0v3nvVeIzE7MgxNoiRmIYnirSEEgk7ZH3DcQAJy6RV/AXWVsiaoRoJWa4NJOJsojbO1WoVmhqOQGAnTcKESSFFUEKap+qJjD9YT17AzmBtP2AO4JsZOGAesDPm/nQjeRN8NHBaUJuirdfYKdZl1s0x5pJgp7nEvyB4k3arf712n39j7PuarKiazgoQ9wcJEBw8+L0wDGrx6rb0qGqADe9BL4IIus6R8Og4PDzNPg0XdhEu7CI1YK+cl7whiZJhwkfJNcJpJwlFJwlFJwkrU1R3pCBImSmE73qwl5yf2jw23Acn7oy8C/fAidjO6neUgmbYPKYPPpIHV3qAwisv/AfTuYIOGDpK2GjApFhzoVaA104uyWDuxDDqIOIIdhEQAQjZClUzZIydXZ2GEa9lMdXbWatFwuF4gCIqThHVWN9EQEUsngz+aCLaoTVItAFFldBaID2AEYQJZAsqylPZntLHlq7e9vwdTRf5bWVl3/olizf5e8r+9MNb3l567YK7Ng9/+v5PRuDd4S0btt+16jn/M+iWO665a9265K6fL9q5YN7T4xI/erB/+P8eI/ZJFEtAE9ukMtBQnCBvH1BHvnGnvSer8XkFwnmahPcIqaBbPILzdAvvEVJB23iEIOYbix4heNpZFAtt8qpJ9AjOI3iPkDwir8ec1qx9uXqd+pT6ivqWyl3EXKR9h2VsLLKAyjMCJyuMgLWhpr3NsH6GYRkNIFVjBWYv2osNNwS3OjJgWdwEvC2zfejaXo6TnZLSZtlTc7JrU1Hic2pcyX2w1dEEp7yiWVhT1iJsNhDhUUXzNwNkoiTCpi0+mZyDiaO7yTlol94HN1Ho/YXYHkTLDRKd0GYeM6mSwz7FiTYrk6FG+4ZxaRZLNsMwsNo7dy52GLSR3+20M1hPvOcoTRmmfGyGYUtK2sglOjAQcRvHrzpKRl0zK6M6qYxaHsefYzNUW3bkteZpfyAd262yEs9o2BJv7CWmC1BZT5Wmm5oaXV2KTXLYZDUFKizGgujxoXXoe48eONAz3ALnfZ/ZferC7w8/hyX3Y0NLsUAgVm8Z9wOsVwVqkfg8jNge4VPzq217hE/NL6mNiTcIo7tC8A0A8axqZBphXJcTgUDcJkpWMVg2Edd0CIQwNkGoCU0JKjCJ+iMCjzAyvo2h/VjIERnXbFM1bdDttOitJfeVPO57yfev6vvqb2Ki5AvrdVHGJwdsn+9t3fDrPr9uaFjOOT7StaNv1ZGuG04A5ofRa7DwXSIDsTJ0LDIga555g7nafMhkzf+1DAtTGRbGHokZRmFPhoU3J+19sAUY8DHccuJOfdd/J8tKT5dlp0mzHEYU0ZV0DnJY0uSw8D+6QRyX5jCsQLHC7JEauAZlD9aTDJVrRLJ15TBmCoYWAHHNp2N7gw24Ei4QMOIsNXfjmmFjzbmz02A9hVlP3hgvlqs3i8Ublmk+7NkxWK6BgF/AtnBqzo8CWzrv6nl902Wbal55EH0w1Dtz3cP9ULzxgcFfDME15n3373/+qZ0z24Por68N3zx3+MSvfv7wziP49qdjpAWw3iwBdfCzIs1ZasBSOA8yMFaTcDSoadicinHlCb8mJyCoMomhRX0tMxEyCXRCVG+GqK8VyjtGB987aP7Mg1BuwNyfIxAauzQCJwtOYHJkcvIK+9LkUmaBsEBcYi9I3ijeFL9HXB9/X3wvaAlJsobVrgjg51QQYy5GqDJ6gAxrlobwwGLwXWKL9hGN6Q0SEt0FdlWdhp+qIvxUFeGnaqVJ8WNCYGJRhe/teC+xuc3NY7CMmtid8Jgu4YnhBJaae+l1EjDjaO2heaEbQqtDbMjMN8CzQcWqng0FyaVCQTLmUB+q7E4XXCdXVxbjbcBVnFRh4gkrgOsNYoD1VCcrkmV9HrrIBYju7IjtgpCTtRqKKU2L+csppvxajKMqM8aNYqrRRRMUUtXUa+IFoh1tYn5VlAPLbCW6EvqLsMac7A6Pmbo0O2nO1WjSvkU9Q98+vO73w0e/t/HT1z8aap354IwVLz5/+22vsrP1JQ3TG87+/LfXzB/+r3+/b+BOOA2ugq/85OWfnvoo92pH3zNPbtuGV+kqrC+D3Et47u+n0QF9vwZZ/I9EVsJKhQimBgRZSdVWMgwiyzKTWrUMihriSunPYCZG5TzEtOOPG+Bq7NtF9DwDkzhJV9v0wYEZ5gni85h4Nom1iy0E17TF/BjrkVQGY4XwGqS81tSej2DwgOGFigm23XoVs2vT8MC0CcYbzF1/28h+8/qmx4bt4ZN9v3kd/gn+/GnAgNmYayKYa0KgAjSgA6N806OCWGIcUWPYv0Fzxo2zyxI8V5OwtQRR+DRIMbibxijSBsYZlbqG55AQgh40wgw5SPQm47ViCizHVAZU0jxArxigLBcYjUWcHuggOmiAhK7y8Y5eOhDeGwjvDuQojXsYnprN90/2YeKUU052km7JmQEq+wP0Tkfvz+sM9wXr8wPw3oTrp7cEYW1wanBq6pj6WQMnNcA7wB1wFXuj2KWsUG/SbgvdD+6Dm9j14lplnbpeeyD0jnXAZ6sgEQYq7mnrOFg0mafxdaKIrxMeX+/OJla+KUFpko0WgXRR63RR63SRFEivNJwklgIGBIZpIKMPPtzTGPZYP+yxftgLgoRXbmcg04cWdVd6jSq9RpVeUKVyZcBz1ZMBJ4ACm8f/3NM1VMHQ4MlgQd8UjGc7k6NT6YYdC2KgfOTIzngyioXAzmSynnyMTWKb/ciO2iSVCq7eya3oAl3YL+vGMzeOioVYjLdrqFiwNb6MigW+SCxkiIUCU6mW5rwz5pnKAO/x+YukQbFogEuWdx57s/9PS5dteGD4xAcfDJ94+Or1S6+7Z+O1i+49Y+rm2Wtffv2u1S8xsdonl2z98OOt1z5RO2b/vftGsJnf/9BP4KXXrbt73jUb1p0amb555g/W3PXqy168j3BWAtShK0ZjCr1KKdbuVRbW7ScoLImSp3ohTAIlNQSXYYsC06LxEitsjUkrNQlDL9Vn6oyu+8EsCKkTqJkWPwcSU6OcON9ktvenc41U4jbSCceYJUxkEv310c8KcYaiQYyaS04dtZcsyov/pNfT+/q7ruqLO3LOPyN6UdCpuDJ4WcW1TGdwWXRRxW3ROxKbovcnngq+Et0X/VPwWPJE0ndW8Jng60HmjNoFPKpJzNTnEbsqTjqB785ytWEP6bZ0UnUR9kuLsF/qYZ/QMAOUonbKyIlCO6WonQInOtbpxtbmMUTX7sK61uOCKo8LqjwuqFppFbjAcixkbU6fxgVYBeY5II//gsk1qgL3gmpsW1WMHOkuS/JJL/7QBXMdVAGyiu4qQDznBaOKasLiKERBAbrm1NmopbmaaD78CTDwbYtGFlOQwjtAcb/89eCqq2bfMWsCnLB32e5TUDjw0MDtt/31+dc+RL/8/o237Hxl1R3PwdnmbddftPo/l6vh7FIo/ufH0Hxq+A/DXw7/cbj7h28yzd/dvf/pTVj9ATQyBADXgf1FAejoPoLvSSXYPv+qKOhzqkBLRfu5Ipr16CI3kGcL/qCq/jh/yjfuIuJmvKL8OH/uoLcTqd5OOLqTlz0vMuiFPD0HQ/GcWVn2PFaPkHRvGN4ewd3Tm4W6YVIH7suePPEV5VtE1FkH1URUq3B0W282mIvE66T55r3MZvMt7gDfbx43FZHrgFk0y7xO2W7+Tf2b9jddYlVWY3VGkSWOZVVNF3lBUDEt8qoAASAJIYOGU5OC6seHEMOQfQGyj0myqh+fJSU4TkzwDN+HljsSENXPHAQR2gMVLKMUx1aTYKHAXDKLPcR+zDKbWcj2Qegos9R+4WOV2axClXw3DeGQgFYLawQkPGq8/x9hKtAj+I3/wwPmQDRiDgxgCLZFB9qPtpkD+H8DNy6dxi7EhnFh+ummmLDDau7fr+/fv4FzP7HNMm27Mnva9sTFV7h8cMXlPazBiMKekeMk+eXK+xXE0fjnf7EdIt/HjHfUTlEEkBXxjUKEx9PU3k4DnZgfKmATrGDKGF8Zk6rmBQY1/Qpd/tG/DH33uQ/gX7ecVx5v4vZ8cx7cNzwZXQEff+PbD9yPZcyTAPAGxrLJzKJeqlinuB4owsRpHqg4csJRyMyLumZREHzeQwiOxIVrCKXa5DBnqIwEIBIlRQeihGSFJzaQYhIZq/SNfLObtFJMQIIJ+eD5V1QUY+JUz2l5HmL/tPf3m4cP95PQUzpNs3dp4OV9SoUkSeLwdMvQLUu3HN2KGLFOBaEIn+AWPMEn0kcRK9Ot4AFaJPAqpbEzDqpJ2W426IZTGQB1BYgiRDT2Qa5GCXqRvSgLbGCirKMB2hGgHQHvsoBYU+nB+kEau21va3NvJufeTT4C4XqYqwEyRD+KiezN6nr1F3gq1anqVIOpZau0MfrlzJXszdot+gZNVBAnZrQJ+kw0jcGemDhdO0eXn0RbmMeFx8WXmZcE3kaGrjdwyM9xSMRqtYETMSmqlxiXQAeziChKWFBomq6bZJ3m22tsZO9BL2M9MX4nlxT74PhdqiR7wiQvMRwpKycddbUClT34tnWo4LaoD39go2uSXKR0AKapiOvNgqSx3IRmH8r2Jrn53BqO4frQy93WmR3hdARzGnbSw0MkAET5DH+LFn09miNxmDaay/VeUcyNhP823EHZD3+MbwAFNrv8R0AdOYkR+z6W1u9T9pq2XcXHakZZkISRvtqhy+RgPqr03u6yjD6mjEaWdrdm9MZWSu4ai/fmo0fpDsynoCtHVBYg66UpmBU5XVRFZOQZkryIQ9JklcFgaEIrLLMqLFgBrSdhJbyyIRhpwX4Pt3c4u234cm7PyS8fvmDWd5lT35zH/vJkC3vkZBJbUM9gD2sIc6UGwnAc9bESC62lfjTNnOa/0rzSzyoqtk90EAonsLADIgkuD//PweXurJ0S9+IlcW1lPSvKhNVEM88og1hUYsyK0WQU4v9oWEN5NaB5toAmew6xlqTpr2SefU947HuiJ5/3+sYVFXluwN978gxx3JEpR+QiZ84NFyW42oZIAHCG2ZWju6a7RgRx/bB0o2UFxE+O7dBV7Pf1YgsBAhGGXR8QUdMgLwXxrDeGEijgR2VlFqaJnYv95LJnUO0j0zsf6fh8+K3he+Ht+57JXTR+3fBGbo9uL9y9bO/w0NBrDNy0eu7dAY3k1ediG/bP3LuggZlENbyFTZdRGypVRBeiENivMPNTFvGIKCYmldJ22sinhVVRi2iliI4X0TGP7sky4fwKII+ALuHUZK9hrmFXMjeybFV1C5OJn8tMFS4qmVI6ufK86tlMhzC35LKajT69guhuslqVHlHlESmPqPaICrqQbmOXqPKIlEfgxiec8whVo6UqUSVTXTXBaK6YXDWl/opktmJOVaeyRFuqX+tfGL5VuU27zbjDvKlyZdV65j5lo3af8YB5T+XdVY9ojxuPBxJ5YT62LGXHUlEpVQtTANRGbbZxfAosxOygjb01tjGGYlVBbWyiugpWcUGOINY1OhJjpUQiyFDDPI2VYQ6/8x85mrGoH3BfMWdsVaWuKVxZvCQREwWeZRAPqyrL8T6eS8TGRh0C2ocw+geCYCx1NKhKM2ESzoLz4XK4GfLYVN7uqGMTSZ/vnDmkY45EtTTyjQwF38GF0mmurVTEjtKoayulQC2sJW6IrqM5teR+KM/URhvLPDO8zGO9Ms9jxXMEU3bfyF/oWbbHcnbBVrIvJZwZGX/Nlfmqk6M0PkX4aQbN8E8vRKlIWtQcyqWPks0gmSkrRGtkICY7sEAlOWjvDxZ/oeoq1gtjcGwsOJajCcOxSjBB+REvRd5UxyzpGuoJhK1wlxMrq6mLSvM5ISHlGumhIBui6R1suVem5vZq835xxw2vzp4198zhzosXL7rzy++88PV6bo/x+ivbn8tMhB9cvua29Se/9/Phv22B/2Fe/8Bl56ycPGVRReiqdOsLC2/4yYLF76zV739w7ZUzm5qW1py56+abDq288TPimV448ikbZ88GNaCVKadydYykSXURLVpXq9XVYX0aaI2dUTe1Lqfl6pZoi+vmN9ynra99Kvjd6CtaoMaN8dCA5qduSckPIq/W7I7srdkfOVTz74GPasTJQZggS2kRaNr2qFXcQlAyk1ClodJwekxdc4bNjJnKXjAmK3akrxUXp29WN6hvqV9rX6et1mYdsmZ9ZXOoscwfnld7Qy2qjdfr7fpD+rP6iM49q2/Tv8C+6V7PPejN6rRaRid4Ijysk0H4SbZepx61zhOPW0/l8wt6mCJsVxY7nEyoD73aHR7jShQ9Gx4jy+fMCT/mj8cFULgXMKVabowzSu1V5lUA47tYz4+6NQC7Pq6CUbKAp8qgqqySwDUvfP7iKGRvJUuwWkmCViQKVkkiAWQ+MfFbRyHDrqQDriQmIem+sg9d6ejVDslwJlMNqW0pLoP5k3IBFkrvu8RezHZ5bZcan6GBggT2czP9GbQ1AzMhklUgFw+Jni0TqgqX13uJtHqP7+pdvnOsbH3lm/whHpXy7Tzi/V5yz1/IxbnXGZfldTL9PI3j8WFyczyN7/FUA/I6WQOeRjX48RMLao+Wdrj8mE6bmMNoNc7AoHeQasX0J58Q2XYUsyv+etStayic3OVKOy83C6gXQbMWoCvWC5h0WlX12j5mLFGa8WqZaaQ0o4RDobjfzccKhXxsO40k0YwFSfQTfqTc2kpf2NN2UxdnI8q+wQD2r0MVKYYXdOS62rgR07bgjSXb9p2/8oKWpR8ugk1T7l19a8n28PWHN9776ixTCpXvi4eu3n/D3MZli697PlVy95zz/uWeGWtn+HUtWlklXz/2rI6ucNf905yrLhx3y/GT95w1EX5UEzdrptdfMP/KmWd9m2jnWSOfMgOYj6PoKjdfG8KuVN6dlj13WvIIwyNMj7AwUeTcOM36agMaBM6zwHLAANaOK0I4zipQDwgigZZAV1agESLBJCsr0FU4+N4BqnjM/blG8qbxH0mFpfFzfeeGZvtmh+b75oe+i77LPKW9aL4YVUUtIi9Bi5kl3E3qcm2N9gN1l7Rb3qWqQWzv/wExevk84wZjtcEYELOlk2oAZFDz8bA2g63gCDgOJGAYChgdYxwPnZaLeUxoeArHMbJGpS5S/i+PAWqfDxbx6ueFZqBSSZdCiF1m6Ohp18Rw8iCHTn7W4ASXK5J4F0E1dpsxL8ELCKphlPQCp8YDHjMFPGYK5JmpLBuoPCTAUqEdO9k6uYAgkwsIVEoKXupTcM/bnRXGx5r3F2xEl09GOSe3YtrsimkXX+HmRid24KMrBknsaYUXxcZQNnNH8T/VZFh/dRQKpmQIgI051mbDNMzEKopNWUERCmGmpnxRAgy5eZVmWrlWUFkE7EzbjpIvfvjh8H+t+Gzj678t3RZZfcW9r764bsmD8J5Q7yFYAuXXIFq77bnY0s5/fff9n96FNdB5GLkfY8veAiXIRzXQKhmxWpXWrE3WuBZ/S/wydKl8iX92fBFawC2UrvHPj/eXvsf92vdR5BPfJ/4vQn+OfFJypHSkNFhamo62Bdui06LLSzeXCuNQpTYueAZq0aahKdp5/qnxy+Sstkj7hP9j8Bs4qJswwOiKaYAYxo0F5AAW5uFJcpElGx6NSYWbINjrwagHG7mWgWX+aFPjv4VbZdaoMs3DFjQtx5pvrbHYUoewSikt4LFsogMsqlGIsLR4wlhWmB4jnrpCMGHpBBOW51tbng9t7fVGtztr3WiLhUS5l1V3UbY7a1cKnvUtmG5hxJnZN4VDwsfCiMAS9M0UGCFBWZgKaiHhsjZFJFWWQpQiMpJonuUWFXtFeK5fMpQuFt9t1LYyh9JtR924fxt5WxmariJlMdhfjO1gSOmLI2O5C7HfJisxijtFMGjxcbq9yc7QAsmyFiJyscx10YYlMSwO3U9cuH/1r29a8t7d8x+v7x5KvnbTzd9/+fZbnlv/zKaTLzwLmfsunoT0b85D9jtv/+TAh+/sJzbPNGzzJLCsDGDEBSniQqUgHkBzmByXk+YoC5ml3A3SQkUMEG1MpxoTziWEKonT/K39AfeN/0SUHW+fERkfn2RPj06KX2zPjVwSv8peFr0qfgt/S+AEOhE2QRAaWig0Kzg/uDzIBOPGZnOriUyTjcVlAexBrxJepaYANa7pUptY5jzmw3KMFMoe/58LZbuzIQe75L+lNq/mFaFoxOghK6aRi0rVdc3bNahFS/G37qpUM/nsJWZAKSwN7vUMlN3ZYFNBH5ienW3mS2l8WbNScCrrmj28eDDLiyknnSWhpwKE4hRCrlCLU/DQZDGBUGsRhEi5y3QCn6N4H4bTia4iZ3cAW+HpfMy8bajLLVm3vWJPotRXxJwSQFXUGqwNuIY80Q8OA57UMAUJxrROE5gNJvIxpsz68uJNjlHxJufFm52Z961cfdpqqs91FYk4EzQ1AssvlNEEESyjCWae+daeMZ+/8dnwF9D/219DHZ76VN55zzWbhj5EF6sTsxtXvQKzoRd6YClkoAprhn83/LWZ3LbnOvjY+nOv+wHR1j4MwzXYlw7Bb7mxDL8EjUh9pCHiRJZHvqs+rb2iiVGtRtse6Y+wEbKIpdHS5hJRY1QjLsMASvt9LMMD+Vk/9I/43MXqzfocNuQtXMgTCCF3pbD9GapiAYMegaRMt797/MRmWr2bjpc2bwYw4hARFHE0LIKAn8YxamgQo5wIJTAmH8f4Mh/H8OfjGMS4psQxmsEikQ1aZgBeCEf2wT2gDJyAMgin0yeKZQQJZQ22mW1UUAykB3IkstFGizgzpJr33FuxqW7xksCL2Mo0JTsGLN6IwTRM161dC9NYhKyI7QJy0EeeFBjb08nwstHHNOIFhe6CNjW6EaeKlqaW5lbiXWFFRfRUgBQr7Xz2WV/07psvmhub2HjJ5EOHmKc2dS1tPu8y+3vyefOv3nTqWiIn7sVL1YY1EwMEJNNYMPJCf4xHjGYWMDEpkk88nCpyBUZprohmPboni5Q8JzEewXuEgInCRYeK7JShohTKUFEKZchTV1iDuqvPeATvEQImikbqKTBQRHNFNFtwYFqz0gTC4TOlzdJWabvUL30sHZcEIJVKy6U10rP5XUekEUkulbDpJLCIkXhm70h//gp1WeZOCHiOZ2VeqOIA+yy7ld3O9rNHWL6fPc4iwCbZw/gbyxItR0DIktBZiECQpR4SK5MhsBR+rAc/TAxTwceSvL5M8MfOEM+fFS42j7pW0CdgiDZKFz/8klvR9c+TDL2szPHkqRD6GEe7W1bRFGCwGrq3p6eH/fOhQycDbOrkh5irNwDAp7BeqWBuoBGyR4CvSGSbp8UgR2mriC4pmvd4ER0roqNFdElRXi1eRMeK6GgRrRbFRLUiWi+ijSKajN+jzSLaLqKtItpXZBAVG0d2EW0V0Vo+3S16eW+pb+Q/nemK1lzFHmWPSr8PfZLkfs2dSKKQmKyQwrGkxDAViTgfiOP1FyBfEY2Y8uEquLlqaxWqCoWietVmC1ostavC1KaiHja1q/w0mU3L9AmGLEStK5VaV9S3tryw7KiN1Qdz3WHxH8olXF5ytGy4anMMxmhPsUJPMdpTjKSBLNJTjCU9xahtj/cOE48fUyrpM+b58zHc1W6Amiq8Tio8AV6RF+D+bEUVPAwgcXtQKWgHM7FoIpcroRKappOA6UWZyYNCeRl9ypPRg46fCmnKIYC64CBSWdUHb+kuI9ySnjGYLuYXVzObRTvdcujR70MzpiycfKwLuxhYfGPemk7qyC1ag081NRbkuur3pfyqFYO2FohBQJ7SWOtp8H/KeI5sylEZyJBXsKHYsBtbhhLDJzC5s5N33fNGLOfb84mFpgANoIVopYdVYTW7TgmlMIGpDc81/mDJzU+U3vn2M692V8w9e/l3ei5fcNHaM9jUYzPmXX35nm27h6rR9zrnnfHYi0NPoJ233DLrqYeHPgAuXzPHMF8H4TGqrX0cw/vQy2af+Qfmj77jzAkfz5I4fjnG7a0mfNI8HD4SHgmzSdGv+4N2nMNADWqypqv6aS6DXsT5uuc+OPGsXhl2CIDD1FVQamiy0E/WWCEQs2jakApDpZy2oJFSstYKjW/h71+7EFNkstwKiUxTl1JxmiY0jygQ/yszwkT5R5snNG8PHw+j5eGt4e3h/jAbZlBTIOhhL+ihMejZe8EqSPMaluXmNbyMZV5KAzowQKU0YL1kB/FvMIUo7liKOxpLxsM5jmcYJLHBdgSwYEaIFk2kTwv3tGFLgUSCcqfL6QFaIE2eaWxvH7AyMA+3IG9JsigLMsObKexRxaAh23nY1a0lD3BhaMccSZODGFwMZ1NIcS6kiuCUj+cUYWnD8zd9NP+5WabcU7f0gpUvsakntk1ZPr3xjqGVaP31yyY98s7QPmw1TMbeRTVGiwYicITgZXeAPrvgI7FSWoZGJNBCQkXoAVuQI+r5/AVilu8QF/GLRbHZPMM+I9gSnmJOs6cFp4TncnOlS8ycnQteEl7GLZMWmMvsZcEF4W/DgMRz2pXMpdyl8pVqJ7OQWyh3qnIozgoWlpD+ScVKx1/kofoLJWJm1l8Zo95ojMJNKDy4JVA/NB/aIYVz1JYnBDXkvVI6SuRzxtiBqaxqbhAgEEwhiZ2EQviRBC8+xpKS1sIT1wPTugcy3cOWng+MTMI8AFSdWJ82lWo0ygTiFFTUp8gLLyq8AS1GBQ7umkhFBLzAyejDfmreFQbjo8T9yD/jV4wk7HzkTqRzudPx5T32R1xWUkUvzeZmS1dzV0sszHUAtwxBsVzPVWFD7sN9QtHDfa1uOTP1JopLzia/uPFnv4HB2/98/8fDA2/s3LB+Z/c9G3YiH6x+8Obh3w8d/PNdMAG1d375zq9+9su3MYfcgw3SAxhVFqS1886Z9T5osrCCbWbPZWez17I3srxkiZIoaT5L0gAjQiVONCSQpZrNIhTLkz7oQ+V//4QkJgoPT1LG7nfMv2dKzxSj5SdWEZPzdD1O0y9Byudusp+G2cAM+/z9p9thLlcfNXODK45ie4wwb8Z7tgGYb23Qae46twLmYr1EAWC5r/QxE4rkfrHMd816AfPnPc+fvbj9ym+dfc45Z37Ln2BTz3VdcMZL1ee3z18x9B6R4+0jnzI78Bw2sAlqzRdcpYJej2BiUivlkJoibikuNkudVno9SlcW0RVFdHkRXVZEJwsCf1WWLfeXnyFdKE2uzJYvLF8lPSitq/yB71/G/JTRpFA0HGqYNub9EBdDcxAyG6EcnivOlebKc5W56lxtibhEWiIvUZaoS7SeVE+1QRJKlbUTKq+QO5QFqQU1N1bcWLmm8lH5afWRmifGPNbwovyK+kL1izXdqZ+lgjWe4VXuERUeUekRtA1Z0HKPqPCISo8o6Rv5nWMnMleI1VWqzEaTqQCrjCuJkoBteWQMDXlF2iMzI/Mi2yKHIrwRKY3cEPk4wpZGHoqgyI8wjAIY4TQa4vhJc5NUZJjwMEQAmhCR6Ei3P9hMoySmbjVDOG5uSWcJKokHBNZNllBn4ZjnEBxzfASLbHycUhqF0cqI4ws3N5LTG6mjG3a3RLxE6BPVkSQ5M5IkZ0VoYiJCQxbk6CSJLloEXTn6vEZ3Vqisw9fbFc8croN1pGtymTrvyW1KkMvUuc+fYGKvt+jd2booHUtZdV3z/Mb+RtTeuKYRNZLQTyUIu5YcZZ+kuwxoDiXICAnRSwaZzEvLYDZZaVAxbdAbMZK02pqoXT+txKblPe7DLYZb7uZYWaP8YwCJDYlAZHw+JpPrmj5YJP3SJv5cMcNLw6TTXSQyU2T+DZDQMn12tYvmYLDNSHOn5MPNwuSTMFgvO9VjExWcf0zKMm3TZzJ8uZaMAalGiEFuLN4k/PhrmV4RA+UVmirWyjFYUy3JfJqNgVKzhGjwNCl0cTfUcKxLr127FhRZrMSXy43ugK4hCSAsUVKpknHug3fjlEg0GiihsjogFD14ZzX9/VN31anqcaileULrP2Rn8YuUVNB0UPtOY+Ptq25pqXr0wJaZkybWPTz7jh9dYW1XVy5etSQYrI+te/OJ7OIDdxz6AJ4VX7pi4eSzKsJVjVPXzjj/1prS9AW3LwpfMveS1op4iU+ubJq0au4Vz172GpZWlSNfojpuCwjB66k3mTzNe1OKaLGIFopovoiWMftUpJrpb0VUYmJNBPvnqiZDBgRNKW3IfDDOKIZZDsqhNhpL9gSjnS91Ks/aVSocEcQp0pT5wnJhjbBZYAFW9VuF7UK/cFjgBRKDJNpCcH93gBJf0mRkvqgsT9AooWs/ukaEo1Bzgs/bEq6xJOxBS0AYTthxbbEOwUs9eNQccK1D8+hgG40yD7WRBLvV1GS+Rdz6Qp0gE+xjGntIoBlgwpE6oaxpli5LfczYnZ0yTx+YaGyszyvtqpAbcCahI6uVPttG68ORGb2o7erOMevWde/a5UvXJJ571jx74fPomk1Q6Bx+YNPQo9PHRImeuRvrmSNsCg+71/09jygJwgZCzSjpCzYb9Bl429+c9sFK0RdUoS+oYDVt4fkHTcHTPIRgkfkWLPIQglXhEDHlo9RPCFEPIWSTOQ4VEsohqqNDBd8gRH2DENHh1DcIUfczRHwDjUz5SAj2h2BoRpRAJEjcgujxKFoe3RrdHh2JsiRP54JC9UChupZDd1atkgqGA/m5hqR0WDoisZJnOEgFw0GigyJVdtTXP+HaCxL1CyREIwAzIqfFbfIl1P/oALhGBFn49rZM/lkYLGairKlrhoZ4QeRFTsROAKvGgCZaMUBcgLq6tSBH5UIPNi0Yi7qWjBLkKQzaiQswmnOoxiBosjC3B2mxBqaZ9lW//tYLM02lR7Guv/jiB8/sebrngmUzW1aiR4a6Hxh//sWzH7oXZWg0yMBe418xCkyUdjOy2mj2iETXf3x6KUxPlsE7i1OwAQMqPIskHvEadoQNqrCMelIE1t5uEaka6zVsaJRHMjxRv7MimSuMx9nHxS36U0Y/18/3C780JMMJZqKMTwpoUbMFnqGshQ8qYr19GdshdCiX60/AJ+UnlV7Up/5CeVt/x/yQ+bX0K+035ieybeerkBQV2JYR1jB6eOK66IQyeIA0IMuIp/WbxHRLu1G1mHMtzzOCKEmQ5yWOZbBYMfCaaNAwNBPzIF5nhVFNmTeQIZsHwAEJmVVA8gMgMUg7oEGtSmX8qsrIksQwiMd6UFWBPNOG9lTtTrVcNq7ipTsduQ/Geh1+Fr+Gljqf6+hJ5k5UPhNP/VRr1f78bwREI0O5oWh4wPzEHBw4lsv/AI67JeWSuXy9ZC7/5GPGMDaI+zfo5n53iz8E3WxrE9s63Idte/RwSUYh862UZNTyUIbBb/J9Z1nGpD+GEcjA8rKM5MQzHlQ7qNNJKoY68k9N0unDi0oWl+KO1CyTAoMmCJtCpEayFVMVTDU04LrhLb9/YVx8TFX3fww/DO//6MMzhj9DNXD46/Mbzmk6OawO/Ru8sGM4RyRP2fDFzOcYc1H0M2rh4lVzedavFnLQnmPvEQZ2x3+cj9INenV7undU8wi10L7grHmE5hFEIPz49ACnKy6KYV0i+w1GYeIRw+YV3ufYRlJx1GQe3pH6dPSjaPhgNGKSD+oeUAsi1m3EoUHmfWU8U+PPGttkxtEcjKFkTUOzSTaCKtlBLWxXK9VqtTZBnaC16Fsspcau8V0Q7LA7fB2BxfZi3+LArfzN2q3Wbf7bAvdo91mb7E2+jf4n5ZeVfeZea4//T/If/f9XGzK/9o/EE7YvrOvnzMmzQtCnxGOsMdlYZzBGpHATrhPjFtcRBmg1DNW0bFsGTMTv81XZsh9/MVTDUqsUGZu3so8UQik8uQCIm3FUH38zjuJ9qH2XgWfE8fehSx2l3XZsNM9+00Z2HzxntwHLwZSYTA7ROXOSaoM6U2VmqSMqwgtwTne9gWcItffEkquwusRTOESK9TH6SdFw2Bw8GiG/ojIQDZsDlMLIGxhlBZFU7nOYF/Q8L2ygwN8/bbs+e9r28Gih8F63WnPkU/JDBx1p7yF0/8jvdrdm5PLWjI7FxK5AxioPZPLwJ7U3OQ//pz1lviPC9DFNjtwZMQxZprNJ+KHJ9Z+r3Qoa/IJNPsIWviZIflKjony1/8wxbReErBSnDC/76Ufp8tL0H3qGOydVNqzKNg8vesWsqYwtNUrYmqEtN61ddTNaevIX287pmE24ZBk8jK5jfokB2uDqZwbOdnSJfycJGrA1fJN62UtUegyAevLrRzsZRyr8KJT3KBlWD8seu27xY48tvu4x9G+Lv/OdxZjG3sseWAVfhu8CBoR/BBD6AkD0Z+zYHN/BwXrzKP1ZKFjWUgZfHrbh57Dqh8A9h4v9/8/hYt88y101eg424P7JOZ+M9gOG98DzRs8R/xfniOC/9ohF55j/i3NM8MUek57z/wAIHYiWAHja7cI9DsFgAIDhr/XTNAiRkvppRdEYO7GLxWhsYrKaTRaLxQmYHMDuDi7R2A29AfJpIhEkliYib55HCNF72L4IRKDoiqd46lS9JoepZXqvnXRTX2S62c2z3OW9/FEqrKXi/DPDN/zSoRyaXiUhVWuRumbZ9uju3Bw4jZYjtSedMA6uBQB/ox+LMfCDZu7K3QEAAAAAAAAAAADfuQHUBtNQAAAAeNpjYGBgZGBg8AKSXAwGDMwMPECs8r+fQYRB5H8GgwoDM5CtwhDz/zaDMZANIgX//QCSKkBZTwZPoEgogyBQTQyQzAAATnUUJQAAAHja7VrNj9vGFZ/9sNdJvYbR2EXaOumgKOLdmtldJwcna7QALXEtJVpJoLTe7KUBJY5WtLkkQVIWtof+ATn10FPaS44BemiPLdAW6J+Q3HrLrb0HPfXQ33szpKj9QmogbQNsFJFvZt68j9/7GJFrIcT24p+FEEv4isXv0ZXpBfEyj4heFDcWf2PoJVFf/IWhlys8V8Sri3819FXw/83QK8Ivea6JrcV/Gvol8dGVq4ZevbF85ZfQyP8trL7yK0MviCu3PjH0oli59YWhl8QPb31m6OUKzxVx/daXhr4qVm4LQ6+I+yXPNfHqK7829EvCub1i6NWVxdstSF5YXoKu63faTF8BffPOz5i+yvMR0ys8/3OmrzH9EdMvwdDXF/9uaI2hpjWGmtYYanq5wqMx1LTGUNMrYnDnY0NrDDWtMdT06o1bd/7F9MsV+79Ftt27yfT1yvwNou9Jpm+Sbfe2mH4F9Lfv/ZTpWxX+2+yjpr9Tmf8u7+0y/X3WpWW+VuH5QYX+EfNrPH/MdMj0m0wzntcq9l+r6Lpemb9e+PKpkOItsSXuiweg+mIsFO67IhYRvrk4FgnP1DBKQdPVw3zAHBtYsUWIjxQu5g6xPxcZjxTuCtzPcfWZcxWfBkYDzCoxxUyHpUfQW+hpQfoxZE8gR0JuDJmBGIIegk6wlpZ6ZGn9lngb1Bvl6IGw2AYPEhLwSuj1oIdkDMUzw/seRmPM0uoENmalT4RDwH6E59ozYiykeITxACs06zES8z5qObHxVLKWCVaH7C+NRpA9xd6UZybg8hk5ifkiHk3YROgEvC9ibB/yfsUcShxBJyHt81UaiwpeyfMZZgi/pIzgzA9az2FFgJ0ZULCZU3tUeOGxTZQBPmskm5+xd6MXyp6TnNtzWimHDoFHyHqkWAN/wB7EJW7r4gljlZX+PIBcyoGZpF1Y9t/N85f5e5nr35RcP50HsyjVOROm4I2AB8VxhE9gfHqTsY9hT8Aa2rwyxgyhmXFsupxJKa8EXEM9XGe+E2b3xbviHUT0dIaT3xPYkrCX2t8R25tz/A4YY8nVeMyYagzyMq4FN83FnF2EPtmk2D6f+RITf4vrPGI9CVut9w6NFGXGHstO2IMjcOW8RrsGbEcRz5Oxyc0OnSnpqZlR6YNVjme5cRqdhMc+9gwxtkyeUD1qvVap56QHOmJTxmnIlXMWZlPjacA1FXL1FJV+EnvaEzK1Bv71uVw9W7q24UWxrVZCkZ8p536Rb0Xun+VBof20XQ8rOUCeaF9y1lf0xpSr55jzJwZKEXcM71xPde55c1mlKz82V+2VpqkHJaYTkbXPy4rTcoiT+t1FOaq7dmQiM5NeVEhgUE65NwZcw7mJLf1WKU6JEVdzyF4WKM9ntcWR8Zj2TR6c7mgnK2GNOzv5uS028VHckUnHM+5biqPqYY4QOgRHsbZpZH54okuum+qddYusRKyw5j85h75i35d3TshoFTLka2U2P8WcjlORNYrPzNCcF7PsvugsK7Ly/POMItctKyer/DLQ8dZZoIyuQ87lyMTdYp9Tc87o3kOdwWP8dZyLPNZ5lZgOrjXQOaDPlajMFK9ynp/sZ19DLEqEPPY9NmdO0T98npkAG10j3tzpSBWtc2atsPH82PI5NneiI9rrFYx8PmXCuT5z2scL5HH3DXhfwX12d7NOdLcC+5O7CTXdT6t+F3alc7/stA+zk6iIocX9PmYto3KsKhlCfUtHKIO02QmrrR6wLcqcVJMyltVeomO4aSKecZWEpQ1FXc/n0ldHtXrCay+rJ818Ts+QmDKORy8Yx+I0oF+DkUFGVSzw+Uo6Z7g8BcewcnbkF/Rj3fl99qA48bbnurgHiTF3nLN/X+vff8UpM8NnXJ4TZ/WU+V0Z9wodq4Hx++wz1zsnomnpfcZZGrF0XUX65K2e6C+aAcX51hAOr3bEDkb7OC1dnmlijn63ulh5glEds3XM3AVHz6zf5Ujt8znUAN8en3FahotrG+MD7nE7fA63efQ++NuQRXsd8QHrcCCtx5wuy97FbAt3x/DRjhpm9jAm+jF3Qa2vjV36aaFpzkRtaR/zsvRw3qomayws28XIhfyGWbUhu8nyyH7Sv8N0u7Rzx1hqM0YkmWTWYFGLRzS7h3sXfD3Wb7PP2to2+7CDde2LwxaQ5g3jq+YjfJ6YFYoR2dfCZ+aVzRg02JoZfjXcu7Cc5D/Gap9PiA521tnTHqPnGMzI2xaPZl7pSNXYG0LV4qcgG5TN9s50dYwtbkXaPHb7vD7j0v7Z5lpj5Do80tGo8ajPsaJVy8TSZT9Oat3nTHSYy2aPe2WG7HD2auuL7NQ6OhVLtD6KbdWWIqvlBTWipRTreybSp3Eh1G3GhOzqlZrPk7zxqXxr6/4D2R8ruRtHcX6cKFmL0yROvTyIow1ph6F0g8NxnklXZSp9rvwNubraUINUTWUnUVGf9rS843iSyzA+DIZyGCfHKe2RJH7rbfkG3R5Y0vXCZCwbXjSMh88w+148jmRj4mekqT8OMhlW5YziVD4KBmEw9EJpNIInhlKZxZN0qHAb5VMvVXIS+SqVOfnR7MtWMFRRph7KTCmpjgbK95UvQz0rfZUN0yAhB1mHr3IvCLMNOw2gCBo8maeer4689JmMR+ejU0xu652uOpyEXirXdoNhGpNp609UmpGaBxtbW8y02y8lMXD11JsG0aHsjEawTr4p3XgQRLIdDMdx6GWW7Hp5GgwDT/Y89jGT9999561Sg8wmSRIG8G4UR/mGPIgn8sg7lhP4mROiNC3zWA5T5eXKkn6QJUDZkl7kyyQNsDoEi8Ldy2Si0qMgzyFucMxoFpjlWAD0aUGMSINFd8a8NCdJY38yzC1JuYK9Fu0pFMCx6RieVSybQmkQDcOJT4lVWB9H4bFcC9Z17CrskHCRtTrUhGeqMsKNwjRTQNtLWQ8ZgbUAWnJ1RDFNA2j142kUxp4/j56noUKKwZ0YqnCd5AlS1VfkJvGMVZjMI4ryiY4NOwUEAoHPOBgEsHljdZUSaxSHYcwpYKC25MDLYGsclelcBGFtnOfJ9uamijamwbMgUX7gbcTp4SaNNsH5oUn8dYSX0yIjw0jM2ZV6VoV9ZjhaxPE5wfw0hk8EjXquQlQfwz1fywTlXDWvrnYpOBlnP/wGBAq7DlMPyPiWHKWoTGTPcOylh/CZMAZWiCi2y3iAiowIFI+7SZFnX90LMsjLshiVQ/nhx8PJESLi6aIPQiCzRhLnvJU9004+X2eLfEX9QMfhTD45DfIxTVfSzTLpRtYXy2GAPNW6SVaqGyo0cBGRh5Y8iv1gRHfFgCQTOJSNuWAhejCh4s1o0mQJPNyE45lCh4YEirVB6UxTdcFDpS4agzQbMR3HRxf4SGUwSSMYo1iAH6Ptsi1P1TAvEmyWx0h+P+DC29Yp7g3i56pyKqD/UcmwPVRkySxTzFI29uDVQM1VrldxNCX1WY5kosaL4tWFfhEAVG8NR/Y6O/1923Vksye7budJs+7U5V27h/FdS+43+43OXl+Cw7Xb/QPZ2ZF2+0C+32zXLel80HWdXk92XNnc7baaDuaa7Vprr95sP5aPsK/dweHTRCVCaL8jSaER1XR6JGzXcWsNDO1HzVazf2DJnWa/TTJ3INSWXdvtN2t7LduV3T232+k5UF+H2HazveNCi7PrtPsb0Io56TzBQPYadqvFquw9WO+yfbVO98BtPm70ZaPTqjuYfOTAMvtRy9Gq4FStZTd3LVm3d+3HDu/qQIrLbMa6/YbDU9Bn4/9av9lpkxu1TrvvYmjBS7dfbt1v9hxL2m6zR4DsuB2IJzixo8NCsK/taCkEtZyLCFhovNdzZrbUHbsFWT3aXGXewO+amJ+R6Hkl4meRgTheWMUTx1OM/8FPS8V6zzzf+PxM4i99vPT7pT8t/QXfPyz9cem3c38J+rr++nT5rv3yXfvlu/b//bt2/ffSy/ft38z37Tp6l+/cL9+5X75zv3znfrKbX753n3/vXqBz+e798t375bv3/7N375UnWI/PiGL8BT/RqrknXDX3DMtPscuvL99ffn/58fJPcH0X3B46H/1O1/1qvPC7hU+WBPdPer5N+V+BQca/AZPeDzoAAHjaY2BmAIP/6gzTGLAAACg0AcAAAAEAAwAIAAoAEQAF//8AD3jaY2BkYPBl2q/EZMmixsDgcIt1F5Cv4FiUmZijAAP/gYDB/v8/xyCfIAMDoCoGAFvpDu942i3SyU8UQRQG8FdL19RY3VPVmAh4w4NLNJEIRhONqHE5iB4U2TQaY2I8mjhsAwqCrGriwpDIohdRb3rRu6wmrv+GbMowCLjhN8Dl5ZeXTir9fY8YEflEvIl3EKer0F1i/B5/TIL38l64j/fB/bwfHuBP4Kf8BzzLF+ElERITWSKLhFgvjsHHxQm4WNyEG0UjcdEk0vC8+AP/Ff/gZbFMQpK8TkzGZRyuknVwQibgevkAfigfwd2yG07KJNzj7SLmFXiFJLzd3h54r7cP3q+OEFNHFd5VxeokfEqdgUvUWbhUlcHlqhyuUOfg8yoOV6kquFrVwLWqlbhqU+1wh+qEuyLPiEUGI4MkIs8jb+C3+hBxfVg3kNA3NP5ON+p+eEDPwN91Gp6P4pVoRbSGRLTWRImZdSYgYWJmK7zNFMCF5gX80ryCX5t38JAZgUfNB/ij+UTcfDbf4Akzjf2MmYPT5ie8YBbgRYPkzZL5Bf9GecJn/jAxf8Qfh9/7KXjOTxP35wNHLAiDXBLBxqAULgsuwBdjeDc2FBsiHhu2OcRsrs0jbjfZzSTsFnsAmyJbBB+0X+CvdgKetFP4ZtrOYpOyc9iknSDmpJMknOc84k65BDb1rh6bBofuXNKhO9cTthIL20J0GnaH2IfJsAcXJ3F/mRvklLdyCas3sNr+Wu/I/DQSLtHoUZdrJKwrNf5CX9KXMa/oa5jVug4zgXYyvdzCbNbN2LToFvi2boPbdSfcpe/A99FdprXUWkcc7WyHd5idyDbf5K/kPwlPmamVbEcxx/wxJDyOnDOpbsDMDrKRZ06ADIPcTM7/AfQAl2UAAAB42ux9D3wUxdn/7NyfBHK7d7d3ubtcLv8xRoyIGBExxZSmGBGRRkRERETEFJEi0oiYIiKmiBERMaV5KaU0TSlFpJSmlF9eSpEiTXkpAlKKiBgpIlKKiJQi5n7P89295O4IiuA/NNnP88wzz87OzjzzPN+Z2du7CEUI0VEctKwStjvH3zlCZN710PgxYuI94+++V8wou3vEeDFvzJ0TxopFIiSsfb5Zminybuh3a6YouKl/caYourmUeD8hwmFhETbhFEFTtguXSDXlBOGmqw05UegizZQ7CI9IF1ZqAeetaIlXZERpFJEkkkVmi0YRPqpX9htYkinSB5ZenynyzZJSOIRfZJk5i1BFQGSbOavQRIrIEZ3uGvfAOLETfC/4IfDjzBV5793jxyoO8E7gheADwceATwOfAT4LvBp83n13jr9XWQi+DHw1+EbwHeD7wA8ylwK8N/gg8NH33XvfvXIyeCX4TPBq8PngdeBLwevBV4OvJ+NYyK4est6ZSx3Jsj6yWYBsE6SxCtG4pH8Oeva403MbpZJaaSXpo3PsHW2fUcizBHlaIqUdyYMc5A0a+aYg38ogb8oizyBvEBeIXHGhyBMXic7iYvKkS0QXcanoKi4T3cTlokBcIbqLK0UPcZXoKa4WheIbp6n1THWSoiLhjFIXRczHpdOUjkpQ6az0VAYqI5UJyjRljlKrrFDWKduUvcpRaZVe2UkWyGI5UI6UdXK3xWfpb6m0rLYctAatJdZya6W12lpnbbTutCXamhMGJ5QlTEw4lhhMnJnYkORKykzqmlSUNCBpeNK4pClJtUkrknY4go4Sx2BHmaPaUeeod6x3bHfscxxT7apPzVW7q33UQeootVytVKvVOrVeXa9uV/epxzS75tNyte5aH22QNkor1yq1aq1Oq9fWa9u1fdoxp93pc+Y6uzv7OAc5RznLnZXOameds9653rnduc95zGV3+Vy5ru6uPq5BrlGuclelq9pV56p3rXdtd+1zHSM7J9KYJ8IHhPMo5RUzT7jx+ubY/H+GIS9pbHRoxYlVZrovqiT50Qe9ovJEMjpvp3xpbD7RAb+L3EnpsDA233VPbL6bKzZ/RVy+ZG5svm9VbP76RtFBRuUHbxQdFNHanu/2FB0sUfkxO6Kup2Pssdj8uCmx+fvnIW8nOwUpYjpTVPQ0zj441EzLzXSWmS4203Vmuhs12MhfAxR3eRRbhn6/kU60mmmmmRaa6eC2r5s40kynmOk8M11ppttOc90eM2020odCZmr256HT3O+hUWY6zUwXmukaMz1N/x46aKSTOpppnpn2MdORuI7nJR9hYq6pnWCmc8x0hZlua7P0PiN92G6mpv7hPm2VfniwmU4007lmurLN0o1mesBIK8x+VHSOiSWlondcfk9sxEw9gbyFMNArTJs/1tlMh5jprNg6HluNfFyLHu9lpgPNdIGZHkLpACF1L9FH9BeDxDAxSowV5WKyqBQzRbWYL+rEUlEvVov1YpPYLnaLfeKQcXWl2c5Kc9wq+5upOc6V5jj/0GumZtt/ON1MTT+e3tdM55vpUSN9wtQ/Ydb3xAkjnWH2YsYiMzX98klT/+QSI60y46NqmJma8VV1HL3OFn1FqRgiRojRYryYJKaKGWK2qBELxWKxXKwSa0Wj2CJ2iiZxQBwRJxRJM4ZOc0Y2zRrdaN7orfRVSs0azRY8Nd5IZ5qjNXODkT5tWuDpaiOdFTRTs8WzzIh/pruZmn72zGEjnT3aTM2ePdvJTE2LzSkxU9Nyz5kWqzbLVZuW+lEXMzWvm+syUzNC55r9+PEkMz1upDXjzNT06P8xI/t/dhvpPDM+5m2L9cZ5TbEeXTcJeQc8s0sbXmeUqjNTM0Z/aeLlL7eZqYkPi0z8WTTDTM1eLzKt9qsiMzVb96u6U+PpV2aPFhebaTnKJNH5TrSmKaB1SzGt0AeKoWKkGGOWqTLTjUb6a3MUf21aY4mJs0vMdj5v9uv5BiNdavr10p1G+kJmWzH7gtnqF8xYXWZG2bK1KH21qBDTRJWYI+aJWrFErBANYp3YKLaJXWKvOCiOipOKVXEoXiWkdFLylQKlUClW+tFqZyitd8bQiqeC1jxVtOqZR+ueJbTyaaC1z0Za/eyi9c9B5ahyktZADloFhWgdlE8roUJaC/Uz22C2/DeTjXR5vpH+1kTT35ozxgqzx78z8bLetMTvTfRaaeLSH0w/XWUi5aojRvr/xpqp6dcNpmf8r2mb1Q4zNZHmj2b9a7qZqYlUfzLjZq0ZRy+aSPSiOQOu08zU9KQ/m/3481IjXT/ISF8y5/eXTCTZYOo3mHHzF7N9jQPM1ESsv5r6jWa7/8/s5/+Z9tlkxtemvUb6NxMnNptxvfmkkb68zEi3mPixZaaRbjXjeusmI91m1veKbqb1Rrp9uJH+3bz/3039jhGxcfuPxNi43TU8Lj8+Lj8jau1Dttu1IHZt91ogNr977KmR+Lo51q+bY/J6Y+w1rx8+9Zo9ZsS9YeLrGxNQpo011xumB75hWqjJnBuazPNNpsWa6tqKxSbzqjfNq940r3pzXKwd3pwb2+Y317ZV215zlP/Z20xN3NpnjR2FfdFWp2PftI/JT41dge6bEZefGZefE5evicsviMvXxeWXxOWXxuWXxeWXx+VXxOXr4/Kr4vJr4vLr4/Ib4/Jb4vLb4vI74/J74vL74vIH4/KH4vJH4/InYvNvibi8PS7fMS7visv74vKhuHx2XL5TXD43Lp8Xl+8cl8+Py3eJy3eNy3eLyxfE5bvH5XvE5XvG5Yvi8n3i8v1i4+Wt0tj8O7F7WeVfc2Pzhypi84dlXH5cbP69vrH5o4di8+/Hoeh/RFx+bGz+eNfY/H93xuY/mByb/zAvFl3CiXH5kXH5NTHXSxGKzcsyIV8M8K7+zwWNE2mlP1+0/32Kf+GniV6F9Oo51vI0jle5nnOpq/3vS+wtPT6FOsra7fjJo+tUK9Kxom1bcgzGRuD5avPoXoaXnUM9aR9ly6+cv9xONOHcYza84jQjUnZ6f4q95ny1dnQvzy52jPhrPv51Qj3uY7iuJdfpU6371VNR7StowXPupbmWS8OKLI2OstbakE+LxCjhahpLvGo7L23VRMer3AfuY3hVi37VOdZbDNutiJ1d4duta+UVrVY8n+PV6GN4R4tm9rmuVIzVPx0rYueEKC9s2R+ED53HtlsRPhQ31206t5htPh4uhgUfPsXvinG/Mk7P33g1YjO8zuxPWXhe1FwxOjzvs8PUjylwQfvu4qz/+n3Nbde+l/1i/K7972sYa5/Os4D2P9OeL58qtf/FWGh09NOTsD2i+5irnvrcVzBfYdt9kv1V23Zq/yziaxCpX8C+4nPv4/DT68IN4YZ2L/iSrFHKjFFpX6OcpQ3XtdvgLP3uHD6v+Brb7mvxycKnZKvP6pl7xqfe1NpwMR+nveOiNpSDv0DLFrc+PyZpyJchJihdbdCX3CtfAW9p5xfb4vCfW1txHtjuz3H5L6TF4TfPsNw/ouS/fO3R+E3Dbm1Zr1UXfzaSP1Obt/99oWNcF7vPbbfIGdrtU/x89mtpv9Ffsva8Ej9Tte58ovc8ce89vtqW9gvrAe/RIquDL8Uu7cu/Pvmi13fhp+joY8qcLo7aac83PXBF65jiXZf4sR0RqeELeTLwlNEPtHfAl2REXz5/PnX6ZJ+Tnfun2qZvfQ3x7tN6I8DAizb0T8Ta7suMeF/UXBH+U/jp8FvhtyC/1cb5t6Kl2Fxb+i/Adn/6xFd81n5X1u53Z9GWV6k1X+lnUOZ7nyc+k1m/7Pz5HOBLshb+2nyz1Hz7OsPgZ//sHU+JM4yaUEtD1Nr41ZY79A/3N98HWYFP5IG24QE0z4zGNRl8/gtaG0e/lT7kzG3XfIJX9OfyJvYp+4qGtvcVLJ92X/HQ13dfEV4eXm6kbZ2Lyf2j7RJtXfk5tX362cZs+372C/e7B2GRxeEH2zxnIOtiYOP81lxrCYPa/87A0v9ot0H0vuts9mQR+Yvek33Btnsj/MbpMNQ40+Y1L4f/FilBub99TW33F+Nz1rY+bW3VxZ6NXNPWua+hBc/is+32v7Pxu9Y8p+3vB3yFvWNrGzr7J17JPXi6ur5Clnoqfu3Z2t/2d8Y/0nJ7oyy1NXyIc+G3if5I8sF2+5yFRd826FOqbfhX1EqXw9O2to1N4dpPZxfbbrv2v7g/f0xsXmJErPnG2SXt5vkYz2uIlox5NqL7dFYYn/73SumvGIh8CVr7NtHwcB3aP9xstf/jV2J0vT/Waz4pjkdmVm6P8b7jpzdLfLYrUKOdxrwWrg2/DBvWhhsoffv0c+BHr2M/UStqo+sz3k85D2zXQFbaylYyo6WB1uINdNRRf56KiaW3T2c98+q3W2LsE/c6/FyM7VrqoVZsjbnTl2pfYdRO1nuKvO2pU+c0sstT5tPxSDvM5+U4HjRzD0ajytmsBr4y+wo/RnvV6dAxuuTZY9xH3b8VCb78b3efi09/Vrh0vuzfzbnCwBZ/ixddEuNbbTylj9jtnO13Xq/vIntHzLCYXaNn4M/87mc4V3yJ/S6y9/Z/7ijzFdpXxI20/+P7/uV/jvKFPP3xf4SF/FEUucL/dbEdVsZxmIJ8bfxTjdh579Q+nUsvw69FrX9r0aq3YLna1ucr/Nf8g0ibv9BdbNTaGPPDU8zNPRnPFrUttm1o2XPWnXJ1XZuj8YnXsuHtrT5G7dl6fqxRIl6HvetWcyfRgH1DQ3iVMXPEo/inv9I702furb/nfob11pnPFT6bPRlbym/6XG0bT4S2IobqonZjdWhTLdLhvDMzd2J1LWfPIk5OvXdbI9F8+JPFLLfzs1tpUYTURuIs9hlalFdyRNeSnfgpwVN4vlLL15n8wVN6fzb72c/8+d1nErMNcW1/yhwrI4JXfVxfP5VWvBUTCefVM/YI0kVs0jLiq85sHXjunnHqWJxfn0efprWf/7r+vHqOcs57hvPgGdTn/xnj5/Pc8XP5fHb4Z7Kv4LXdqpY59XKjvfis5+3PB7fP189nyXJvtX7W0KJdFY+BKOGPuurtT2+NfKZ7si+d5eoi62Lz+d1Tpt81fNTox36ydc6tOC9td45PpyJx//b5t6r4XKz1cqunRfa8rc9ZTG/dih2xsRN+u92GrZ4WeapsHBGLxjyl32pGWMNnt3tEzfbzzHYxnha7k2gbjc6/Z71fGjv72+0Q70fmc76tp66ZzXcqtra/F3xWu7LI5xXt78qdxu+iP3uJ/VTS/ES3oX2GPWWff0mUd/ljfNHQ+GM8sx3vziKa273uo/cSp1l/tPvax64/otbGW+P3ZO37iY/bm7XYbtXpbde+Nj6j2PS3EdufYfx+0s9nvyxohxVwcey80Prm1OfUlss/g7XpZ2s7f4vt/HFx+lbrk4L4Zwftf7F7srbXI/HP79ptd6ofnfpOV9Se4u329d3H+V9btmu3zCdbI8dp2tfGZ2vT4Wba/itJp99X+E95A8Ufu15pnys+ak8WP7dG2+6znyvOYn3X/hexnd0ctzN9d3G4+b/42lcAn9YIfMR/j/l6/c+ZM/9/Iu3/eSTKFk3gZ/w/HsPrjCu+dnZ6Olx2bv+D5Xz9P5Dhyqj/8155DvWkfT7XfFn8JSY3/azrWXGuv4b/af2a/uduwU/pf6g2H/98rvmSWK0iJjf5rOsxfis37ZN7D19zfvocId2rrf+f/Oxj1ry++CxsV3ze2q4sspZA7hz/WxlZ4dWzueb8/K/B+AXrVtutOreYbT5++v+ye3q8+6j/zfv18Ltz/p/J5+m3XMKbeD8UnvDJ9gGf7hrjfF2jfDr7inOPgK+EJcz/dWTszs+8V2fz/1I+g/9v/kVarli0/52114F/Sf5X+XlnvT+d3XVn8z+2Pov/y/XFrlvO8sp2vIv9P1GfyIc++X/K4Wu+uP+v8xnYrvWXAr82/2HtU7Jd3H+APfO5ovWpwie427yvlO3O4jOXs//fbl/NmDX/x9aZXrXuHO+67isaxf3OzC/D9k/+KTVf8xX//xW/M/9b+OzwSy2/y2N6Svv31D7ScjtjfkurIfyu+W7f7877X0j5vC3Z1G6Ds/ir/giLnuPbfV/Z/1/RL/r3UfBbLa2/7TXa/CZ9+zzbdr96x+R2tAfgJ/jzx6wizG8yn/obvc2HzW+If4I1B1/z1X4TleZW862m8Pa2fzvwXH/19LP81dQv1HLDozzpvPnfH18S252X//vjS2K7X8X8Ouvb/Luz4ePG77nzL962W+jMZ45WnGvfVXys3/0s5tsHW/GfcN42f5Os6Vx+VztyzVfYdgeiflf7pdP/rnY47Syeo6R95Z+jtP46cuR/gsf/b6VzXDF/VVfc0Wuv8+33jb8Ma+NTNG3+717zN0k/QQx+5Z99Fppp1WnOK4pDWIQqvKKTuEhcKi4XV4grxVWiJ115nbhZ3CqGiKFihLhL/FQsEc+L34rfiXqxSqwT68UGsUe8Ld5RpGJVVMWpuJUUJVXJULKUi5V85RLlUqWbcrlSrfxBeVF5SXlZ2apsV15TXlfeUN5U/qm8q7yvHFP+o/xX+UAKqUibTJCJsoPsKB1SlU7plykyVYZkhsyUWbKTzJUXyYtlvuwiL5WXyQJ5hbxS9pBXyZ7yalkovyF7yWtkkfym7C2/JYvlt2Ufea0skdfJvvJ62U/eIPvLG+UA+R1ZKm+SA+XNcpC8RQ6Wt8oh8jY5VN4uh8k75HB5pxwp75ajZJkcLe+VY+R9cqz8nhwnH5Dl8kE5UVbK6bJK/b5arj6hzlTnqHPVGnWeOl/9qfoz9RfqYvXX6hL1eXWp+oL6orpO/bO6Xt2jvqE2qW+q76gH1X+p76lH1ffVY+qHarMa1oSmaFKzaAlaR82hqZpb82heLaAFtZCWpqVrmVqWlq3lahdqeVpn7WItX7tE66Jdql2mXa4VaFdo3bUrtau0ntrVWqH2Da2Xdo1WpH1Lu1a7TuurXa/1027Q+ms3aqXaTdrN2iDtFu1W7R6tTPuuNlq7Vxuj3aeN1b6njdPu18ZrD2gTtO9r5dqD2kTtIW2S9rBWISSNr4UOhfxDpZyXDgv5SSdhJV+5SNjIXy4VdvKZy0UC+c0VIpF850rRgfznKtGRfKinSCI/KhQO8qXrqI6b6dDIp24VTvKrIcJFvjWUZPYvN3nYT4UOL3OTn/1WeMjXfkf3rKcjmXxulfCR362j1eJ6OtzkfxuI76EjQH74Np19h44U8kcp3OSTVuKqooog+aaTuFtxiwD5aIpIJT9NFeyrGSJE/ppF/GLlYpFGfpsv0sl3LxEZ5L+Xikzy4W4ii/z4cpKrlWqq8w/KH6i2F5UXqYaXlJdENvn2yyKH/Hur8JGPb6cyrymvkeZ15XXibyhvEH9TeZPO/lP5p+hEvv+uuID8/32RSzFwTFxIcfAfkUex8F9xkfKB8oHoTDEhxMXUFUXkU2zYxCUUHwmiC8VIoriU4qSD6Eqx0lFcRvHiEN0oZlSRR3HjFJdT7PhFAcVPiriCYihVdKc4CokrKZYyRA+Kp0zBMZUlrqK46iR6UmzlkuYieRHxi+XFxPNlvriaYq2LKKR4u1R8g2LuMtGL4q5AXEOxd4Uoovi7UnyTYrCH6E1xeBWd7Sl7im9RPF4tiikmC8W3KS6/IfpQbPYS11J8XiNKKEaLxHUUp98UfTlW6apiWSyup4j9tuhHUdtH3ECRey3pS2SJ6E8RfB3JfWVfcSNF8vViAEVzP/EdiugbRClFdX9xE0X2jWIgRfcAcTNHOJW/Sd4kBlGcDxS3UKzfTJpBcpAYTDF/i7iV4n6wGEKxfyvph8gh4jbCgNvEUMKBoeJ2woLbxTDCg2HiDsKEO8RwwoXh4k7ChjvFCMKHkeIuwoi7xUjCiVHibsKKMjGK8GK0uIcw415RRrgxRnyXsOM+MZrwY6y4lzDke2IM4cg4cR9hyQNiLOFJufgeYcqDYhzhykRxP2FLpRhP+DJdPCCrZJWYQDjzfcFYUy4Yb54QDxLmzBQTCXfmiIcIe+aKSYQ/NSKVMGieeJhwaL6oICz6qfgB4dHPxGTCpF+IRwiXXqBrX1RfJM06dT3JhEpUQ5PaJKYQNr1JZd5R/0X1vKceo3o+1IT4AWGTRUwmbEoQDxI+dRSPEkY5xFTCKZVkt+YWjxFeecQ0wiwvaQJagDRBLSgeJ/wKiUrCsDTxQ8KxdDGdsCxTPEF4liV0wrRsKp+r5VL5C7ULxQzCtzzSd9Y6k3yxdrG4mrAuXzxJeHeJqCLM6yKeIty7VMwk7LtMPM34J2YRAl4hniEU7C5mExJeKZ4lNLxKzCFE7CmeI1S8WlQTMhZSDd/QviF+RAjZi2q+RruGyhdpRXT2W9q3SL5Wu1bMJdS8TvyYkLMv3et67XpRQwjaj+q8QbtB/A8haX8xj9D0RqqnVCslfpN2E7XhZu1m4oSuVMOt2q3iJ4Sx94vvE6ZWiHIK4v0mhtrokISKHYkznloI95yEpC46bIRjbpIZYe0ijY4EkU5HItC2g+hGR0dgaxKw1QFsVYGtmiimwyn60OESJXS4gba66EeHR5TS4RY30eEVA+lIBgr7xCA6/GIwHQEgcgoQOQhEThW/oiMkFtORJn5NR7r4DR0ZYjkdmWIFHRLonAV0zgY65wCFc4CqnYCqnYCnFwBPc5UuShdCOkbVPKWr0pWQ7jLlMtIwwnYGwl4MDDWwMgcoma8cV46LS4CMXYCMlwITuwITLwAOXgYcNBDwciBggXRJF2GfW7rFRVKXOiGgR3oIAb3SSwjokz7CPkbJnjIgA4R0jJWFMiiDhHStiNlLpsk0wrt0mU54x+j5TaDnhTJbZhPq5cgcwjvG0GJ5gbyA8I6RtI+8UF5IeJcn8+hejKolsrPsTKjH2NpHXiIvIezrLrsTZ8S8HvjYD8h4A5CxP9DwRqDhAODgd4CDpUDAm4CAA4GANwMBBwEBbyHs+w5hHKPerUA6A+NuA8YNBcbdDowbBoy7Axg3HBh3JzBuBDDuLjlCjiB0u0veRejGeDcKeHcP8K5M3iPvIXRj1Bstvyu/a2LfvcC+McC++4B9Y4F93wP2jQP23SHvl/cT0o2X40lmHBwlJ8gJhHrfJzR8AGg4AWg4Uj4kHxLfBw52Bg6WAwcfVCvUCkLAH6g/IPx6VH2U+GPqY4SDjI8Pq0+qTxICPq0+TXy2Optw8Efqj0j+sfpj4oySk4GSjwAlpwAlH1V/rv5cTFVr1VoqU6fWiceAmA+ry9RlpFmlribO6Pko0PNh9SW1kTRb1FeI71Z30132qwdIfk99n+o/Rhg6DRg6BRj6KDD0YS1RSyT07KB1INRjPH0cSPo4kLQSGPo4MLQS6PlDoOd0oOcTQM8ZQM8ngZ6PaxdoFxCuMYZWAkOfAoY+qV2kXUR6RtKngKEzgZ5PAz1naV21roSYjKGztW5aN0K3y7XLCTELCE+fAZ7OBJI+p/XQepCG8bSa8LSQZMbQOcDQZ4ChPwKGztW+qX2TNIykz2jFWjGV+bbWh2RG1ae1EkLVZ4CqTwNVZwJVnwOq/hioWgNUfUYboA0gnP0OYeszwNZ52kDC1mcIWwfRXW4hhH1GG6wNJoRlnH0GOFsOnH1Qe157Xjyk/UFrEJMIax1iOm0pXHI5r1rlu/K4EBbdootEy7WW60UH2+W2AqHZetiuFi77t+3XC6+9v/0mkWofZL9FZNlvtd8mcpIWJb0gcpM+cAjRRb1FHSYKnNnOXFHovMZ5jfimc7PzFdHbuct5QJS4rC6ruMX1sOthMdj1nOs5cau70v0sYakUPvlveZjunWHJFtJyoaW7sFsetRwVPlueLV/MsBXarxZP23vZv6U8bR9qv0d5zv5d+3eVn9nvtY9RFtrH2x9QapN+k7RSqaMl3veUpdrrzoAMOS900mrGWef8mxzrDDvDcq6rzHWv/LHrPtck+RPXU6458tfuu91T5W/dc9xz5MuiTAjHQaIjQnGQJRzNQqhWoagdKXUR+cyUKRQlZxPlEXUhKiDqSdcUUdqHqJ9JpWY62KRhRCNNYnk0XTMuKj+M8uVmWkHpVKLpRDOJ5hDVkH4BpXVES0xaDlLUlaZ+OfrC7Yknbp/RxtVE64gaiTaTbjvRLpLLQYqZGnKTKe8n+RClR09TLjYfuUaoJwRNwm2cM6/T7G3qo0hucYx2jHOUOyocUx3TQTMdc0A1jgWOOqIljuWglY7VoHWORsdmou2OXaAmkpn2k8x0yHHUcYKWGXbVoepqQE2ntBOlndWuoO5qodpbLVH7O46qA6ncEHU4qDuV660GHFPVUaCZ6hgmdbw6UZ2sTlNnqLNA1VSWaR7JTAtJJmptr7oI1JpfyqSucCwArSKZaQ3tkJk2mrTFsRq0w6Td6l7QAccu9YB6uCV/jPLHKH+SZCLaRScyteQ1yjN5aT36UZRJCJpPSNjDsUvrRVRM+b6UH0DyIKKh2ghQmTqcdssTaGc8BVRJ+SrKz9bmguZTWaZabTFoGZ1jqtcaQGu1DaBN2jbQTrqeaY+2TzuoTtOOaMe1ZqfV2VHtyhQZP8chp8txwulzzHSGQFPVWTQew53ZRHnaBGcXbYqzQHU4e6oBZxGlfWiMuzv7qb2dpZGxdA6mOpmGmTTScdQ5WhXOceosUDnVxVRBMtNUkokcU53TQTOdM5nUGc45oGpnDVNL+QVUfkHU9Waerq0DzXQuYXIudywArVSXglaTzLSOZKJWX3E2Em2Oym9ncu6isrvaLN/E5NzvPMSkrnEeNekEk3O/SzC57Op6JnWNy8Hk0inPFHClgzq5OoO6OlaDuhukbnEVmtTbpBKTkHf1p3JMAw2K+KhriGs4U6sPu0aBIufHuEYxtfqwazxTJO+aqCUyRXzVNVnLdU3TurlmOHa5ZkX5JpEz21XtzHNVR/Kuea5qppY8xaZrIflja/lFVH5py/kVdH6FNsG1SpsCWmPSetdG0BbXDqYI7kT83bVbmwvaSzLTAZKZDpNMpM12HQPNd51kYoxyy1accidSXiPykuxlHHMHadEedOx3ZxLlUj6f8vkkdyPqESnvLHDsYorEm7uXNoGpJV9M+eK28u6+oGWuRaBN7gGgneoYJvcgbRtoqEF0bgRop7OGyV1GeqJWHHOPZXJPcE9yT1Gn0cxf5Z5NNNddFYnlCLnnm1Rr0mKTlplUb1KDQYwB7rXuDe5NlG5ThXunMwTaQ+eZ9rkPOk64j1B6HGmzbtU76i7dR2lId0X52XCmVmzUs5n0PC1XXcFYp3fRBukFWr3eUy/S++j99FJ9sKNRH0Y0Ul3PFIkFfbR2XB/ntEZSx1S9HDRTr2CiuWAUaCHNGUSt85k+lUmd4ZgOqiaZSJ+uz2TSdupzmKiuGtBMfQGTXqfOYnITVjLpSxwLQMvVpUytGOAey+Tcr69kUtfoq0GR+aTFFuSXY9TD+jotV2/UuumbHbt0mj/1XZRvao0tjjXO6/tjY82ZrR9y5rlzo+JoKcXRIv0o2eqEozESBxH7eYRjF5Njncfu2Oyxa/M9DiLdE9AaQOnaBiat3tMJtNbTGbTJ0xVk2sXTXdsGKlSHg3qTzFRCMlH8vOMhPPJEcKl/a/89A6k9A9XDrXbzDAHFYWlL+eFUnmkU1cc0xrEANF5dCpqoOjyTPdM8Myid5Znm3uc46qlWhWeeZyET8osov5TySznvWeE44VnlmOlZw+RZr3YFbTRpi2717NBdnt2U7tVdUe3azNTSLloPMLXkCWtAx7S5npPaXK907GJyHPImOk54NcdMr5cpMk4t5zEu3qBju8dBpHszHUe9uRxr1FYibz7lu9H6qNqzkMnbg/K9KL+Q8kSt6yRvMVOrf3r7Mp2y3mjBY8JnIm2SdwCokuQqorhx9A7SGkBDtQ1MzpHeEc7RTp86xFvMFMlrO73FTOoWbxlTBHO8Y70TmHidQHE0iilyrbrGOwl00juFSZPeSqb4taW3yjsbNNexmql1zeSdr/Xy1mqzvYuZHNu9y5i89eooUIO3GFTvmA5qcMwBrVVngTaow0GbqF6mbWTbnarw7qFriOLnNqx1iCJrsQhWR9ZS3n1J22jvF7Z5haJo1g9IPixyiJ+wVbGG9aS5g8tYDxJ/0bqDNdC/j6vSrEGSt9gvZG6bSvwN2wkuKaqJp1vvJl5o7UE8D9wLLkzeBZzKhJvE9Szz52tEK5jb88EDzG04ixYK2wKUqYbmIDReyE1Uz7t0ZyW8ADV/YM1GXyZSO60ocwJ9+R++Fu8OKnjPkjhdxzLuYvkXt5kO1jxP137XSjZR3kD5FZbfMg9/WygyaF1G+s7hJ9gm1i3Mm7NIM9/6M5IPNOuQnyNea/0RlR/cfDvxznYb8TnhPNJXWKk2OSb8X5JXsqzk237O5aGpsPVjjX0G8RoL7eeU7eFLiVdZ7iO+ofmX3BL7PzBGs4lPZFnJF/ezPiGPNcyV7da3uYbmd1Ce9YfDVpTPQ1+sfNZ2AddsXcga28so81/07meQ74Z+LuTdxN+y/4TO3sFlZNDWm+SF4gqU2QTN+7jXo9zr8NPgXNt8263cOxvb5GpbOvEncVXYfiNbxjqcOZ+V1dZrhWLtGV7EPbLyvWq5JNnnBzj7GMllVtorW0rCj0L+A2zFNe/BvYJW9sPdH27HKLB/HoCcb/09xquEy9hvR6ueQ83Pwbf57o9Y+xJP4HrEYXsS9G9yGdR8wPYg8fHN/8ZZ2NPuoPKq7VvMUSbf9jrxF1ijvBAegjJPkXyj5a9UxhKexDa3XoUx5fJv20Yxbz6Ke83k1lrvJE2u4Ph6y8Z+lW0j+yjDhIs5fLIm3JFq62/FaLIsJjavxxgNRz0/BM/gNlsfgVdcA6+4BnIh5EKUD8ATAqhtPXPb3fC67fC3Sh5T+wKM6S7IVsgV8JB58PwC9oHwBtRWhbNFOGvD2WTYuR6jz3w+ztYyp7jYBg/pAXkhzmZDHkfX7ku4Hb3m0X+SayZ+EWvA01DPS1yD+HtCIvFj9o2kGQm/eg/y93HtIbS8s+1Jjr7mP4JTvMhQ81vQz0Rs3gAPIZyRm5v/BZ6F0axiT/uQvbHMNoD9Cvc6ADsctpeBQ+ZWkc1fhAX47vkc9UoZc4q4lfCfbxJfynWStf9Oft4FPlBr89BdHIgp1f491EntVF5OKIbM/vZG8ytcEq1aCXyo4Igg+QcYU9YXhdcBQ1zwWBc0O3DVOLSHrXo4YSg4t+1KtO3RsJ09kONOedvOI/hocxiyMUYc+wfYSkquiQCDSO7I/qz0Cb/GnD2H+EH4z4XgTzG3X4SevgMNj7LO8wV5F+PYdsYxioVfwNNeg/XuQ8mLUOYQrFoELzJ8O5NbZXmB+PPNhE7yTvlDlj/8Odo/gjUW8h+rK5yEGM/CKP8LFuAxtTTP4LEAYq9ofggjHsAYZcKev4A9md9o43HJtrP/DGPPIX/uizbY0Z6bgHV9oJ8OfQ/Iv4B8Cc5eBs9fgPElD1R+j1F4qfldtO1mnP0OfOx36Pt32LvsB0jTnz2KMK2M24ZxrLA9i7Y9C+/6N0b2z+jd7egdc4/1d8DzK4EzvYAw7JPfNsY3IR9+Mhgjezv86ufwfNzLtgGRaMd9+7M+QSIeVyNad+G+T8CTMesZc439SWiexAj+H2aBa2CBftD8DZpvwmIl4JngPngFxtr6PYzd1Ri7FMjfgJyK0XkF/B3EBUWQvI45tRyc50Sq7ZeQ84AMf4YFvo27vwvv2o3ZzQJ9HeS/onwG+kvxpXRnPFc8dpSxPwJEzQBK8Cy/Byi6J8zzztHmWzA3TWBMaG6mkk1WWI9nWFmCeHkYOLan+Tc8u7FvUDz2gD8shjX+gPVDE+RncFV3tO1FtG0ZepeGOWUBns5PFVJMl72Jez6jp/MHRG88l78dz+WH4bn8HXguz3OJktRBjKUF0BoijvKNlG4hYlzZTeleogNmynQ4Sj5GdFIIKYkSiTTql5fSIFGmSblmmm9SN6IeJrFMfiyLo/LdKN/XTAdQOohoKNEIojKisaSfQOkkoikmVYIUWWXqK9EXbk88cfuMNs4mmks0n6iWdDR6chnJfUGKmRpyfYscOWdQg6lbS/IGSjed5vrYfOQaIbedUjb+PuJjSFEyaSXx9V7pp3/Uel/eb2MPGxEejTcPuCW6Wb4Xez9FFkWhvcB+hfa+dkz7r3bCebmzwHmls4fzamchrqHVvhhhXsPol2u5wtLd8oRlhuXflsOWdy1HbCW26+zd7JdzLfae9qvtvezXRGrTPtSanRc686Jrda51vuhc73zJ/YB7Qmsb+HM6sUGO/oI/p+toecTyCN37fctJodgn2h8XHZI2Jv2f8DvecxwVKdpaba1IdaY4QyLkfMd5UGS6bC6byHY/564mv6MItcwiotGxzKN0IRGtrSxLKV1BtMpMmdZEyRStFkIeCyGPZQcRobqFEMZCyGM5bNIxMz1pkJVQx5poEssU3VZvVJ7mN/JsIyUEshISWQmBrN3gu8JK428l5KEdgbAOMGkQSLEONfWD0BduTzxx+9BGWpcIK/XbSihqpfG00g7ASqiEewfNNkTkSlOm2LQSAlnnnqZcbD5yjbASWllr2zgXuW5xm/poukD0o3EeSZg/keaeKoqjBWIxRetqsUFsEbvEPkKLE4pV0ZSAkq3kK92VEmWIMlIZq1QolcospUapVZYqK5VGZZewyLVyg9wkt8mdcg9NAzvkbrlXHiBpnzxIuiMkrZON8pDcTtIWOr9X7iZpmayXe+Q+klbT+e2yiaR5cqHcKJeStJjOryXMlXK6nElX15BUTefXy4UkTZCTZC2hp5RT6XyNXE3SKjlKzpLjSaqn85U0B0i5XJbKCjmMpKVyuBwvR6HmXrKMUFPKOtlPDpOlJC2UneVA2Z2k+bKH7EvzkZQuqrdILiApne7bXXYmJ5or5ys7ZK2yVy5WDtPMZ6XytWhrvWxgOwip7FB2y0SaLaWyTzmoNCtHyEKLlDq5VFlOFluN+y6hlq0kaQW1epGymaTZcq6ylOYgyefIug1oM51XuAW1VP8ymmms0idDcpgyVK5Uymg0JpAGdcGGjcpQZQRpauQCyi8hzUqlrzKg/RnQxz0DsgZ57W6dLHjPdsi+HbM675FOWLahTt4fZnI7LdNQwz77LLrjWpHCGujr+Y5KX8H7tAXYPe7jXa5yNNyJ+EDmpM/F6jyX94fYS/RlTjUUgVOdllEJY4iXgmdySUuvhBC3h2W5E5pS3q3Rvfju+1m2PcP3oj4wotxt9IJ5hy6W/UJJGMOr1YSQldbrtom8+rc22Su5HuwEhtkEdpKjSd/PSrt9+R4/f7GMQ7+2mf3llZWOO9az3mrn/lpmosx+yON4NC3jzPKGXI29PdnEIrlO+yx+2mI/inbW2Q5TezrCtj62ucVh6vNYQ2PN824waq7mXaKU/1FpfS4s2lqXzV2NOZN3L6MlP5u4hebMI/KofF/+Rx6nmfNaS4nlOktfy/U8c9K8eZXtapo3+9ivtZfYr7P3tV9P8+eN9gH279hv4jnUPoRmz18lLU76ddKSpKVJLyR9kHQy6cOksEPQTDpYvVUdot6mDqX5NMfZyXkBzaUvO7c6tzm3O//u3EFz6mvO1517nG8433Tudb7l3O9823mA5tiHaVb9oXu6+wn3DHeV+yn3TPfT7lnuZ9yz3bzPG/iFtPhs2npLy/pexKzvc6PW+flRcmSN34uo2FyrRtbykfX8IHNN37quN4jlCVFyhCZFrfWr4tbvxhreoLlmqp1mzUwzJNb5vKZvMNfh0bQhitaaa/ptbZSLJi6zk2jPx5RrmwYq05WZRHNobl2g1ClLjNlCWUdz7GZlu7JLaVL2K4eUo8oJKaRdOvgtThmQ6Uof2Yk0nWVXOrrLQpJ7yxLZXw5UsiENoZlvFL+FSPPfRDlZTpMzaJ6sxmy6UC4yZhnKrTGP9TQD8yy9yJjH5WF5rOVYIU/GzSbR88gnnUHOeO74uJnilDnidLODOfuED7bOC/EzAkHbQPBZ4NvBGXl22cfjeeUIPFnbzPqEx3H2AORF4Fl8RzwHtDKG0z7/VpQfg/bvIV6N5xoLDA0/KRDdMF8Ig7M9qeStkPuAG3PlSnANml0oPx8c9XBL6Ox28IEoswEyW2AD2rwhYS/zxEng03gmShxKtqrip0XiDe4F9RHPv+w1sAyPkVBmMZddIWMUlKPQ5EIeBo47Kmihsgd3H8lPWOR1sK0ET8BVhyCXQl4O3h9XFQHJeTc2WnDL/fI9eczW017Ku5qk55Oa1dvVYc5c2sVscb7i/Idzp/NV525nk/Ofzn2u59z8hMr7kVdEl+VvV/P/BZhJNIeohmgBEf9SwhKi5aaeaSXRavP8OjONUGNcnmmz8NKaerKYJmaIWTT/zRMLxSKxlNY7q8QasV5spIO/rbNF7GhZixnrrxfNNcspqyToseppa3Vjrmue57M8z4sTPJOTzCsX0dwLvAB8HLgDVwVRhr3gxIfGM1h+KvUHfqZHZYxrS8CXMEcZcXIpRmmcsCh1lsG0T3RZJ9BuR1gnYb8z2/qskNbnrM/R9qt34mBhSxySOEyEEu9MvEtkJY5KHCc6JZYnVohLEx9JfFJ0T5yVOE98K/HfiUfEgKSLkrqKgUkHkg6KoY51jpfEHapbTRF30T0uF53EN/iXLMTttBoYIR4VBeIJOgaSfZ8RN5PVf0ZzUx0dt9LoLaN9zR/I1neQjV8Rd4o94p/ifvGWOCgeFMdEWPxAkUpn8UNlhlIllinVyivit8pryl7xnnW09T5CjFrrLwnHGqx/UizWjdatSgfrfus7itt6zGZRkm2dbBcoOfYZ9gblAvsa+5+UwfYX7S8qQ+wb7C8rt9n/nmBX7k7okOBXnktIS0hXahOyEh5R6jo80qFS2jo80WG2VDv8qEON9Hf4SYclMrXDCx0a5cUdtnbYKa/t8FqHY/LGDh909MrvJnVI6iAfS9KSnHJakp7kl5VJryftl1WOcY75strxvirln9VUNVVuVdPUHLlN7ax2lq+ql6iXyF3O7zm/J18TY4TQ9xMdIjpKdEJID5nQYydyENGKyhMw8+lEnYg6m/muJnU3yxQS9W4hxVNCdfUnGkg0BKnwDKeU9laeMVFEOzHPRKLJJrFuGtEM83qmWSZVm+XnEdH+zrOIaGlL+dY2rSBaRVRCtAZ1cJuNa4z7Cs96oo0oJz1bTN2OsyDa4Xv2RtEBosOwh/QcIzrZQgQ9pu4YyYlom9E+zmunJeO8l1O5Wy/Tx+oT9En6FL1Sr9Jn63P1+XqtvlhfptfrDSSvpbMbSLNJ30Z8p75H36cf1I/ox/VmaBo8Vk9Hj0s/7vF5Qvo2TzaVofKePLq23tPFU0ByT67NU0R8iqcL3ave04dK9qOSyzylnsGeYZ6RntGecVSyHJoKz1TPdL3SM9Mzx1PjWUD113jqPEuIL6caVnpWe9Z5Gj2bPds9u0jf5NnvOURlVnqOek54hddO3OHVWeMNeNO9nbydvV293b2F3t6kKSFe41nt7U9X1XkHeod4h3tH0VVjvOO9E72TvdO8M0jfn0rO8lZ753kX0rWLSO5P8izvUu8K7yrvGu9670bvFs9g4js8g9lu3t3evd4DeoP3sPeYvtN7Mll68ryHkxP1nZ4FyRr3IoofSvZCJp4chIZ6l5xJ+lzq1yk8OT+5m3dGco/kXp5d+p7k4uS+xAfoB5MHJQ/1rEwekVxG9ZyGe/XksckTmKMkcc9y8EN0baNemzwpeYq+IbnSk0ctqEqenTw3eWjyfP14cm3y4uRlyfWewckNyWuppyeTN9CYTknelLwteWfynuR9yQep5JHk48nNni4+q6+jZ7DPxRYwrvL5vAd8IUPjy/bl+br4Coj39BX5+hDv5yv1DfYN4zpj+EjfaH0n8XHgLJf7KvSDnkP6WN9UGtnNvum+mb45nnJfjW+Bd56vznsgeT71KNe3hP1NX8z98i337vWt9FQYLdTn+1aTH7J+na/Rt9kTSh7k2+7bRe1pIk8u0+t9+72rPEt8h3xHfSf8wm/3Ozw1fh1yALJdr/ene/f6O3nKeex8U/2d/V393f2F3qX+3v6S5A36Yn9/ioVKxE6Df6B/iH+4v9A/is6O8Y8nmwxKHutP90/0T6Zrp/lneDv5Z/mrfVM9R/Uylj0dqXcBX423k29kcrO+k8rn0n3nsexf6F9E8lL/ChqjQ/5VNKZ7k5v9Ijnfv8a/nqxNsn9jcrF/S/Iy7wH/Dv9u/17fEv8Bfbb/sP+Y/2RABhJpFCr9xwJawBsIcp2BzAD5lSF79UA++RhdG+gW6BHo5VtiysUs61WBvvriwIDAoMDQwIhAmacL+4N/R2As9ygwgWqYS61aRPKkwJQWuTJQRcjAft7oG8ky+R7JgdksB+ZCnk89CgVqk8cGFgeoF8a4BBbrGwL1gYbA2kAu6TegtZsC2zwrAzsD9RRNhwJ7SN4XOOjrEjgSOK4f9BUFmvWDgSPJxSynWCFTdKR09NUkL/YcTXGl+FJCKdkpeSldUgpSeqYUBepT+ngOpfRLKU0ZTEiykhHM3xslh/FdUkZ6C1NGU0uqCIuKCDeqA4vJ/5s9eYGxPBbkq5BTxnlqUsr12pQ+KRUpU1Om+6zs7f7dyVrKTI+V/cF/LGWOd0ZKjWFnKr8yZYEhcwwa9kecrkyp4/umLPH2DyxOWZ6yMnlfyuqUdfrOlEYqM8G/O2Vcyubk/JTt3k50dpdndEpTyn7vIpIPQT4KuVXfmHKCRuqgtzpls74hKAiLSoJ2T42+LeigHpXQODYGdX1sMBBM98wJdvJZeRYIdg52DXb3bA8WBnszxgZLfK5god4Q7B8cSOMIOXkQY29wSHB4cFRwTHC8t1NwYoorONlzNDgtOIORPziL0LV3sNo3jOR5dO1C3/LgIk+/4FLSLw2uSKnx9PMUkX6VpzGlPFAfXBNcH9yYnJnS6CmlNmwJrorI1P6lyZk+a3AHebU92RvcTffdS/c9EDzsX+8bFjzmySPrDWVPDp6kfunAtKpU6Rd8L8bP1ER/ekoTec6mVI3mpsW+mlSvx5WqpQb1xamZqbk0+ttT832h1G6pPfS5qb1Si8lK81Pz/Tv0Dal9PaHUAamDaDaclMpoTLNG6lC9LHUENGWBblRybOqE1EmpU6ikllqZWpU6O3Vu6nxGqtTa1MWpy/SDqfU0FuWB2tQGnqECA6jlNVRqbeqG1E2p8/VtgXq/SN3maUqleTN1D2Hs8dR9nrzUg6lHPCupL8dpRp6U2kBeUR4sTG2mWZJmVZqDxnvnhawkl4c6+mellPqPeepCLvLkbJo3N+vbQj6WQ6HU+tS+fhHK9pSG8kJdQgWhnskjgo5QUaqmzw71oXqWhvoRas0OlRJiMBLq3M7gtNDg0DDygabQyNDo0LhQeagiNDU0PTQzNCdU4xkZWhCqCy0JLQ+tDK3Wj4fWhRpDm0PbQ7tCTaH9oUOho6ETntVpwtOYZk9zpOlpgeSqtHSKa7Inz9cU1/PTOpG8nOM9rXPwpN6Q1jWte1qhviGtd6CB/SetxDcsrX+AcWNoWom/JG1g2hCvnjacIjGQNiptTNr4tImh8rTJoalp09JmhOakzUqrJn8wMSR1QNo8v+AZIW2hvyR40kd6nm3TOqct0icQLnh9y31WltmvfMup/qW+kOE/KY0sG/NjcIivT3LfwJHgYV+XiJzcLTgqpYZ9L1CbtoLRgGXPIZIbqZ5V5IfpaWvS1vtcLHs2p63xisDstI0R/0ypaZU91rSlaVv8x1J7pe2gtc3YlFJfRdrutL1pBwJT0g6nHUs76VmZOkCv9Q9PlzT3zk9P1Md6Gnns0jUeu3QvR4fRi+Buz3bSBzly2XpmdFCkp2em53q6EC55kzNTtwXKqGRden56t/Qenqb0bvokWkE1pvei2ooJf5b609P76lPSSgghT7DPpw8AH0RlhqaPSC9L70V8LMqPTZ9AfJKvPH1KeiXFWj6NTkl6FXOKvpr02VT/3PT56bWePuxLhKi4F/N0QmZaT3VKXxacFuGeE/qk9HqDe+2+mvQGktam7kzfkL4pfRu4Ie/heEkp5fanlBqe5i2hmmvS96Uf9IRSpqYfYXxmzwxOSz+e3pzi0uenNwenpR7MsHqHZ3TMcDFPb2DuFRm+jFBKHq36GDFWB8pSZnpnZWRn5FFLlmV0ySjQt2X0zKCR5JjK6JPRL3ggoyCj1DuZeD+yZJVnZUYoYzDZk6yRMjN9QtpuqmFhxjDvovS+qbNTZtIs00QaGi/fIeYZIz11gbKM0YzDGaMzCqgM+RKPLLVzQ0qet5DuPs5YlaVPyCg321ORMTVjOrWQVqcZM8kTqjL6sT5lc/rQjDkZNcmDUk4QSrg8w1Jo3GmWbEzrnbEgo06vzViSsTxjZcbqjHWpszOmp87PaMzYnFKqj83YnrGLeFPGfn1DxiGKl6qMo54iQqcG35KME6kNmYLniEx7psMzJ1NP60xr7z7+A7SubkzZrk8J0iLC0zEznWa6KZmdeAWe2dnHs94E6suUTMHr+cyukLtDLkwewTLPmJm9kwfpUzLGsd4/3KuTzOv/+swSGsd1mTrLpIfsL+E9SGZ/Xu37hqWcyBxIa/umjNGBIO0XivwTuT0cI5lD0hOpDcPTDrA+c1SLfgz04yFPZDljXEpHfV/KdN4vZLh8LirfJXOyp2NaIUVQbXAN9yW4guXMaZA7kcdSDeSx6cEZmTNInpVZrZdlzoN+FuszF0JexHKGK3Np6qbMFZmrMtckz85cmrke8kaSV2VuydyRuTtzb+aOtAMUX0U8n/qWpw6gfh3wFtKcWw15COQSltODLGeMS16WeZiieJa3d+rOaDmFVvH+HZnH2JNTiqjNJ7NkRsesRMhjIGvJy7K8ekPqMs+SrKBeluXNLMzKJDmX9Vn5Wd1SZ2cFT5F7oHyvtM5ZxZ4+vgK/Pauvx5pVnDVA35PpyBoUJQ+FPILl9AaaMfOzyshLq9MXs5w5keVAlJw1ltcntIYszsgO9UspTzkRXJM1ISM7a1LKct4JpjRlTaE1TD/PyKxK78KsKVlVtB7I5vLJO9MK42SsE2hHkkl+Us9rnuSdmNHqs2YH1yfvzJoLeQDk+cmDUmfTqqYgqzZrcdayrHrvoqyGrLXJmcHOWRuCu7M2ZW3ziqydWXuy9mUdzDri7ZR1POtIVjNd1UDeSIiUMp13kb79jNjeGdnWjOmBBpN3zHZl+7JD2dnZedldkuuzCwIHs3tmF2X3ye6XXWrskbMHew9kD+OdZvZI3kVmj84el11OqwJjh2vsbbGrjd6xGntVY5eaXZE9NXavauxGs6dnz8yek12TvSC7LntJ9vLsldmrs9dlN2Zvzt6evSu7KXu7Vxj1ZO/PPuSpyT6afSJH8H1z7Ljvfr5vjsPYTWPvvJ/3zjk6tyQngJbsb21JTrrRCwMheaec04n3yMTRL965U83YXzMu8bXk5+t4BsnpzDNITlfW5HTnGMxJzyn0LMnpbdSG3ff+nJKc/jkDc4bkDM+oMZ9O4IlBzih9bM4YfRmtcxpyxudMzJlsPIswdv0503Jm5MzKqc6Zl7PQeOZg2M14qmDs33MW5SzNWWGMiPF8wHyCgecVfFXmmJxVOWuCJTnrczZmaTmFOVtyduTsztmbcyDncEpFyCWU5r/bmoXy4av8hnbzv/nTxeZ/Mf+wP97YFNbF4H/Fs/B0yH8EPwb+iFDCvzPLjCX+XVP+HZ5Svwf+Np6XPgrOdTrNmldBRkmTjwbvDo67hP8C/hg4ntOHB+CZ6juQq/i5Ll8bPhbGE1cbPpewvgi+Cfxn4ENQfjaelK+FBvfiNwnDB/Hutxc88vnGLq7Z0PBb98TXgU/gNx7tXv7Mlrmcz32R97Ns7QfN/dAcgqYJJX3QzGDZ5kWZGdD8HGWWQdPAGutklM8EvwplXsHZV/CGZDbLyoPg2Tj7AUqWQrMRmnJoGnHVYNbYNaMM6jfKZ6LkHOaWBGgcRpuNGpjbBFp7CepZhJJrWE4Yg/J/Q8lFOPtzyD827ZBGd/kR9Fk8CpaFzGVXnM2CPhf6adDrhgZni6H/G/TF6O8swzLoXQe0P4izuR/ye+nFrBfv4OwwQ4ZfvQF5IsrkQt6FMhWQ30BfRnE9thO44yjcvSfk3UZrmVuTwHtAcw3XptSiTCpz5QDk7xsyWuvBXdba3sMbtqw5ijL/Qplm3OV11PY62rAf+j2ouRkl38VZYyzm8Dvt5FFF8DR+Y/YV9Ojn/GkV+cxE1qDMByiTyTJ5VxHGjjULbfBS5vI6/kRLJn64ky2MTxTLjLGDbIV8DUoeguZCtKEBmp7w0k6Qu2L0d7NsTYImj0smGP5/OTxnIsv2Wtx9KOoZg36NwQhOMHyYW0J9HIPecV/mm/2diF4QT/i9EVOwVT3XkOCHlepRZyLqOWrahPt+s1kP2ycIuYFl+Vc+KzdjRPKhmcFnlXwjplijBEy5GP7Gn6SdQMlcLilOoA2Z0LzCnCzM7Rxp1INxnIU+IsrELiM60JJNKHMUdvs+LHY/7njU8DpY7BKj1zhbzD2y9MJdJrLeGoRehZ8cRb9msPXIc3g0O6NkH9ZbElDndbhXPezvRJv9xviiF/9FDTUo81/DBzAWVxrthzwDVxXZ/k18CUbhZSMS+axVouRq/kTU+jxqG4xxbISt3sG1IUNvtATX/hX6K6A5ibZdhJY/gz5ehD5uxifM+zAW4xGtL6JHy6FpxrXPouQYA2n5+yYibGCdEXeskVPQnlRoZqGGnbi7ylFg7QHvHYR67sFZB2reBo0FuLcA3oVeW0ZBftWwDN5y6gcLXIyzEve6FH25GXHaAE9uggXW4779UbLEtAwQD2M31LwKmIz6cxGn76Hkw/Cfa1HPXw27oSUX4uwh+FUAte01rGf4PPQXGlgE/m3cy4HaHsPZtfDSLbi2J2x+Pe6+F5pDBkoYPgO9jvn0Bciv4OxJA9lw3+UGukKTgFjIR0kVtr2YR0EeMtqM+NqJmi820J71CU+j5W/D8ruMOo0YQT2PY955Gle9jjLvAA2mQF4NJO8DzNkOX30MmheN2dmYbfkzXOk15g7I1/E3swgh+Ts4VyAGOxoejrNdwYtR5m9cRklD+6fYb2IZ1tvHZ8l6OAsLpPFVylrY6g2WLT7UczHkzPAzQM4LMXZ3sSX502Rpwdn90M9H+URz1pgNlKtgj4VfXWeuIopwd0QB24pQoggWYL7awGechX0sv4FN5pkIH+ZYg92uxNkE/k6KfaPhk6gtz5gZ7YZHQQO5K2L/NcPC4LONdQj84SrUAzyxTTXuDv00jMtPca9psNvfDRzGtf9GyeOoLQg5ERj1LK7qbsQ1Rm0w12argn6pgVpo5wPgI6FZDnvOsPO3WopQvwc4WQG7HYcv/Qkl/4S7TEJtt6Jt4wyEQZkpKG8B749ePAKv3m6MO2sSgc8dh7DNEwswA8LTOsyGZ2KusfdlTWIBa+wDWZMoccci+NsGyEA528247/NGXKB+jFqHLvB8rDDtz0HGXGy/ENYoNOIF1juI0VFgDS9i6ufwh3T0dBz6OAn3HQBfKjfiy5wrWaPj7GK7MQfthFyElQafvcmo32YgLSPGSLRzKJfv+ADa1oC+Yx1rL0Ovx+PuBWgPfEmxop67UXMTuN1meGMREBvv0qIl1xvt/LAcqF7OEYRRWAtbbUY87sQY5Zo4yW0bYfi5ER341qQFfLNhYeBtN9x3EPyqvzHKqHmjsR6DRjXWM1gBNhl6ROVPIL+Kbzm9zFyq5vqW5RBi/wT6eBFK/tfguHs5ansN5UOsEcAx5Vb43kBcdS3uUgrrFUEugQ1L4IeYnS334qyGsd6F2u5BPX2NNTPu9SFa8g7ucthYwaK2NZBV6KsRHa9inj1saOAnPzFW1Dh7GdZsy9DyY8aKnd/DlTru0hPtmWvaBGt4fjfN1seYHw28wtmViJHH0eZn4CGwjPUDeNozxs7CPNsJ6xx+Q/ZyePhilFTgFc9ADsJWBw1vN+yJeTNkrLvQtuugvw7yTfCH64CuU8B7gi8CD4HPAV+O8n9F35diZu+FOjfj7BXg1xhzGeQR4K/jqmLol0NzP2a6MXh36B18O/XvhgyMGgO73YL6b8H4Io7sHTCymLvtAyF/GyMyFHPEUGgC6Nd61tDakkfqUfRuJ2afRw1PgDwMZf5oIC184984+0+08PeGBm1+GuX3oPxBlC8zdoLQ34XvY3bHVeXo6U5wi8END+eztgXGnG7YBPwe1NBszGvg61E/kIFm/Aq+CnPoUcy2/2LZsgaaWWjbPejdcOtealu5lb9xOdzY5eG+w+DniALa8XF7gEIWY6YAGliqYOEqWG+EcRa7hjnGfoH9zXYX1s8++HYuf4/VugHfWO8Kzf0oWQ7PPIBrHeCldn73/DUbIYzyY9Q8HqNzlY3fEH+Avxkjr8K6/XEb1WZJsvIbjo+b+81DvBuyzkAcURnrKOwCsKe2Yk8q3uQyyktcRrwJzTusof3pIazB+No+qKfKkFFzV9yxA3PxBnYToyC/Y+w0wV8Ff9nYRzd3Jo5nJlJA0wV1DkWdXVByJffIUogeYTaXPzXinZ8IWR/A6qUY4/ue/UGsAfi7nO/x+2/yKsSsk385QV7FGuV9tB99Ud43nwxwPeMx7h6WlVfY/lazVSgz15ZIGswscq6x48a4O/BttAGC39C08ht0id9K5HcwgzJf9pA95TX4/fYSeYO8ueX32e+QI+RdskzeJ7+P32B/SE6SlbZO9peFVQhRQtSfaCAR/35tf5KGiOFilBgjxpMU/3birLj3E/FmYtjDb5o2v4b3TTuYz8zqMQsVR/asxpMkc1VyyIhj1ltS4blrWldhxnrc0rl17Ww8L4ngHKIKTxHk5tbnE/JP4Jh5jH28uYtyGPOkaT/+Zl6N4PeAlYRf8G9Mxrwv+F0xVhSIceJB0VM8JB4VvfG+4PViGR03iD/Q0V+8QseN4gAdA+wvkxW/k5CTcIEoTbgw4UJxc8LFCReLQQmXJHQRtyR0Tegqbk3ontBdDEnomdBT3JZQmFAohiZcm1Aibk+4LWGouCNhWMIwcSeexW2kUTXsuVvspdoPi2PipCKVREVTvEqQv7Wp5CvdlB5KL6WYv6lD6SD+Do/x3R5lkjJFqVSqlNnKXGW+UqssVpaRbpJSrzQoa5UNyiZlm7JT2YPvGY2IOiaZxxH+rWA6JrUczcYhrbKjdOG7RD6lTGbLPGWS7EJSAXlckewj+8lSyg2Ww+RIOZqfJcp3eQ1jW0k+PNO6hGIkn59/Wv/FsvWP0D/I3HYbP0G1NrOsTGJu6Y+z/wPNDbb/Rzimo6QCfh9qWIs6B4Or0ExCPT9DmY7gHuYJfVHbm+BG/QstC9nDwH9qoai3vGJbzv7HGllqa+Rv6PHvaVh+zxol38rfv7mUuaU75Fwub9fNGn5N/EXWy0esaSTfblmCqL+C5P/FVc8yp9V7Lp7FMZ8H/hvUVmnFt9SZWxqZ24eh5pPM7XsgL0GZsVzeaofmAGoohRxAGzIhT2NunWLhb2JfjavymdveRf1bmFuhkfczp3hIF1JxKISKIiHxqcSZiU8nXZbULenypH9RbFz4+b5La7OIMN6ZvQPvzN5pX2N/UZmDt2Xn4m3ZhXhbdgveln0Db8u+2eGRjl7ZG+/A7sA7sP/AO7Cv4h3YN/AO7Dv8DqwlyO/AWvL4HVjLRfwOrKUrvwNruYzfgbV0Ewmn/ZVXRXVZLnccdzQzqVa1IxNkl+pTQ2o2dHlqF7VA7Ql9kdpH7aeWQk/noTPLtVwXkQerw1rqZj1fy0R1tchcd0QeqY4G8XlO+T6RcxEap5bjfOQ6lrktnEaogu5XYfQH955K56dTGzmNr6+tNkW3LZpOd208cV/5P4CwXWrUBS19j7SL28LnyT4tdq1og+rontHE10WI+xKhSNvYZnwd92UJ3TNim8i9o8eQ64j0cbm6MsaOU82UzkfKt1zH51ar61psG6mb00azDSxvVrcj3aU2tdg9kkbuzXkez0gaaTvbi9vFfdivHjrl+kjfIulR9YQmNLvm0PSYdkb15ZS2VsTZIZKGotrG/YnYL94X6qLkKJ/FfSJ+GBkTsw4toKXH3COSWk/T/0h/rXH9j+TZf1iOXEf30joZuvg0UkbrrHXVumuFWm+tROuvDTytXdpKG8/wfOMZ1ncm96kz7RuxcyhuvD4qbWzNa0PMfp8uNe0Sb2ttuGGnj0tbxr2ijTS6H9G+z/WP0sZEcEMbr03UJmvTIJtpBJMj8anN0Ga1lKnW5vF92e8jeK0t1BZpS7UVEZu1tMv0UW2Vtqalj1x+vbZR20J17NB2R+I8co22VzugHdaOwfYRn6RUO+mUXIcz0am1+GskNbHO6XUGnZnOXMj5zm7OHs5ezmJnX+cA5yDGdedQ5wjoypxjnROck1BuCmEi42X8GJMNnZVUf7ye4t9Z5ZzNfXPObb1H5LxzvrOW+9ASNx/ne3VxsR3vU/F4FY9Lpo24Tc7FzmURDHHWOxuca50bnJuc21psVRGHq1F9bXMuisYUk5w7nXtgZ6Z9zoPOI87j0fOUs9lldXV0uVw+Vyimrsg8S+TKduW5urgKIPd0FWHOjZBZ3tXH1Q9pqWuwa5hrpGu0axz6fxpylbsqmCJ+55rqmo50pmtO9FzqqnEtcNW5lkTPPa7lLsxFrtWuCtiRxzd6bi8w/MC1ztXI/UUfN7u2u3a5mnDdftehaHu5jrpOuIXb7na4dXfAne7u5O7s7uru7i5093aXuPu7B7qHuIe7R7nHuMfHY2Gbc19kTonG4dOlFR9TX+Q8z2N1Uf7WFu43tlF/BBMj6wMzTiLx2xL7kTGnOtwTzfl5ZGvqnmyMdyRtoY/r52mwNsaXo9NI3Fjj4ihu/ovGUsR9VNoy78dhUkx6uvZOjbNn3P1a5sr4eTU+XRKFd9FpZEysresntrd7mntGJN7cs9zVHAfuee6F7kXupe4V7lWgNe71TC3r8Eh9kbqJ3BvdW2LWptHr40j8RdbG5vWM3zxPuHe4d7fEPccexR3HX3R97r3uA22uvc163Yfdx2LiMA6jIljkPqnLmHU8n6M41hN1zXFc96pWPahn6rmQi/R8tUDvpo7Ue+i99GLk6bw6Tu+L83ROH6APgp7KcBqpA7o8fSjKjNDL+F68V7X9iXgFfx86fFu4iX9djXe1yi/tTtLcHKaz4X78dpBtEJ5M/rr5BpJfgvwmy9Y3Id/Psv0qPN0NsSwhK5Ct+LaxFJAfgHwVyi9G+ZtZTngK8nqWFdQvUL9EGQVlbIMS+VcrXmJuv4p5Imq2ouYEfF5pmWncnc9a32Qe+a4z7m58Uv99oyV8Vt6M+jvjqiWQB7FswVXKFNz3DVx1GHq0U0E7rXgvQo5Gmb9A3mv0BS3chfaMxVnj+flP0WtcZTGuug3656HfhateAbehjITeDTkR5YtQfgH0k6D/BloyAfqekJshP4KW4BNwSyVkvMthmYVrj0B+CHXimby9AzRW1ICzEmctSejv4yj5AfQfooYuKO9HmV+jzCuQ/wn5CMsdF2O8MHYdMKZWjGniSMjdID8C+RpcOw/XbkJrZ6L+l3CviyEno7zAyBoc7xLILsa9WE7sg9pyUNtk1PZHtLwOJbeid9sh3wu5EvK3UOZtyEchq5BhN6vxPkkC5ImQCyHjLQipQDY+U3gQXoS3cZQbIY+FfCXKPIsy10EeA7k7encTencRZPiJJQNl8Jsu8nLI8FJpeCk+61Q6QsYbJsrdKFOFMn0gD4fcFXIeZC/kgbCP4UWZ0NxrvKMCi2FMlR9BvhryTzAWv0erXoWMay3wwET4htUGi/0W9fwD134P1/4e+jXQ70HvQrhWg74v9L+AbFj4h7i2Cde+i7b1MN4eMTABcQGPsv4J+uG41vD8VZAREfJ/YRn8doIyEXr4mIQnJATQhirU/wvoS9G266DvhPIrjE9a0R6UV1Dehk91ZQ30+CUGZXPzUKDiUODhUH4aiTJLoLkKXDAXxtl9OPsey4RpQ/kTAdTzPjQhlOmKMnNxlfGcerDg30tQEm8VUiTFPIt7SEwSBeIH4hHRXSyl4yrxNzp6ipfFFnG12EbHN5S/KI2il3Wzdaso4m+li2I8ZZ4rSojmi1qxWCwT9aJBrBUbxCa6YoPYSfIesU8cFEfEcdGsWJWOiktsU3xKSMnGkUfURSkg3pOOIqWP0k8ppdxgZZgyUhmtjFPK6ahQpuL3SebgKFBq6C50UG1cI+WUOUzKAirbUSmgueawtRve0FvBz/2ZW4O2sXhXZCyjnKlhvgyan7GspKG8A/rHmNsegNwPZXqAzwYfhNrWQB5t1rMCz6JX8Lt2kGeDX4Q678XT1Gdxl2ZonsWvkoSZWxyQ38AdX0TJSa1PXy3T+Ky8x3o5v3OCZ8j/v72vgc/qqPKemfv5PE8+KMaYRhojRcQ0IkZkEVlKEZEiYoqRYhqRRsSIETGmNCIiIouIiBGRYou8MSLm7SLyslmsscVYaYpIkU0Rs7wRK0WKSFnKsilSSPbMf+a59z5PbkICSYHa3/2dc+fOnXvmzJnvuWfOvMb6GPQns+Xff1B4F/Bc4MnKjW9rYZFtP2x4qDJQrCxuutJCxmAqA0PZMJbH8tlw9jb2dlbA3kkl4J/YaMrdSZSzU9hUNo19kN3FprMPsxnsbipDlWwhW8KW4t/C0xwWQSjUYILpKGFz2Dy2gMLMYovZMraSrWHr8IdkC9vKdrBH2C62m/BedoAdYq3sKOFDhNfQdSJuV0Js6tiPf4ovKAuX0AGStlZvwdsfyrdiJty/h3sH8CqEL9f+L0BT8AX8iXwBerESD0R9aMVZy+fkV5QKBj3a/cAvQCdV4vsRph34vcAm9Jt/DaykeUGqRJM0P0E1aug/wuo2NNnLjQK73K6wq+wl9nKKvdpeb2+0awnX2dvsevJvIFej3WTvI2i2W+wj9jH7JPmdsdvsi45wXCfNyXCyaSwh8VAn325zCpzRTrZ9zBnn5DsT7WpnilPozKB4yp0SikVSbSIK3uWUOkJfZY5rb3TmSyrxi2ioq9JZZFc5S8lnhaRF7tXOWqeQ+CknqhKWOxucTcR/A8VQhVjocjZTDNnkIr6JiyXOw8RZob3K2U6cpVFsO51HKWybBKeS6NQ5jzt7SB4XKex+5yBRFaAQh3riToL8ppGeG53DkrrzjHPc3ueMoxjzATI2Baecs5JuPBZQjIPkgcA5T/f19BWBs5kkQBck0e6adq2T60YpvRlOmjvAzbTr3EHuYI9aozsMqQvGTeAOd0dSflXL1BKX0hUHmX75pQwp+eoNLHfHJPCfAPRuo5PtjncnuVPd6R6HAQjzl37uTJ/zhFSQvztL5rIGyQPF4fFfRfGeofHjFMLz7DN0l2+W2FXuAqdSWolxl7kr7Wp3jbvOfZDKxnqU03y3xq53t1Core4O9xFnu7tLypDkutvdKyXpHnAPEf0MipHy0G11jxLVfe4Jp8A97Z5zL0RYxI6kRAZGsiI5kSGRPCqX1ZERyE2KITIqMlaC2xoZQXmHL+S7yITIZJQdT5pKcs7myDTkuJenVIYbI0XEQaXdFCmWZSsyOzIXtMsjFe4yuyJShbK60ynFFzKXhX2ReBli74ssiSyPu+VFrlVUxtLoXk1AZcwdHCnCtZGu2khdZFukPtJA3zRSDEMiTZF9keZIC11HnO1Ou5MdORY5abdFzkTaIhejIupG06IZiKHKvhgleUZzo0OdGTKOaH60IDra3Q2uKObouOhEkt4+d0vkWHRKJC9aGJ3hDoqW2PXRUplL0TInA7KosM9E50cro4uiS50SShXVwOgKgtXRpdG11NbsjG7w5LUzuim6mUb4MvWrqM3QcrfXE5e4OxnR7dGd0Uejj8taFPdzo9GlFPceCdH90YPRw9Fn7G3OUA9Qt91D0eMUbo3fLnjQ4BQAUO+jpwjORs9HD8qyE22PmaiHcTeVIuL8VCwaG+DujrrumlhmbFBscGxYbLhXwpudiRRW1dOW2Bj7CJVfCcdUubNPRk7GxscmxaZS3a4mv7pIUWy6bG1jMyMXYzNjs2JzYvNiC5zRsj0k/ursfdHDFNNCap8vkly2UWtSQOFVa0z5E1tMssuWOU+paLbPxJbFVsbWkP+62IOxmtgWpyAy2W2NbY3tiD3ilMR2xXbH9sYOxA7FWiNDYkdjJ2KnY7uo/XmEcqtJtrmUH9Q6xc7FLkAmxHcKUy2lLMHkGpdip0hLUcM62uSoSo0AgHeitz4vsbSMC/tVDBYhJd7o99NiDMJvxarDw3i7EuGPwwd7lYwShFQjiXXwn4+QW+CzCu5suJuA6/DVcrgPgNoFuB+Vel7GXPhgPMF+1L6IqMFtLFD+CLMAGmGzwOczeDsd7il4Ow4+I6HphhMqeBHepsFfWgzjjgs+q+C/TdnWhA/kwAcDpwJngbcdOvYS6OItgLbRAqkDK7FpA2+H/3nY6KpXIzBoGy2GFtK/yLQYv1NpB1dlwONBJ0NxCDotCHNC5RfmIkWYnWxF6g4qCdAIkfKovVFagpOY4m3EyKwRkmyEpiFh44CSBnIBq0eGQLzPgsPT6swcpOs0OCmGD97aWUrymAntkdicCn42q3ICzdZVykfKkGQu+azFVyngMwWUF0qfCNLlnoX8UU7sRyDz1VIyolxi5xj8ZyHfGfwxcrXPqZIDmnsh58MS25tUaVTnZsCNUamxCOFdWEc9CXupyxU/8Fej2z2qZOrZXi3ytAS5I33GI0eKENejSgLgth5SqkJODYD7G6CzGzQHgpN9qu7AjTQaG0CtGuPmPTh5IAu4Av6zEGMZ8rQCNCf542bjBOhsUyNs4Im63kWkrgokPEJLUsrkEMKUSvrmKSUr+CxEqRihS8hB71yXdfCpg3spwg9VWqLApyEZ2J819bxC2pwjnmtRAmtRLw5CJ/Rg3GodlQqcYaIpHETdPAh5HkSpVnFJn306/EGs8B3ETH0Bwih9vVqU7RLob5ZAS5TCmP+s5icIPwf4+/C/DZJpBG/jafbFzW8i71YDz1F5BPxZ3kohb0FcGyDhLLhLwPkF5EIrfGrhsx5pOQaf6cj9JcDzgLOBp+LtToSso3mgPDtlAaQkKSB3rKdQj5aipN0KTlQrOkjPiDKZoBk5Ycap/5Jt0D+Wzg/1OynPMJ5yHLo/POWs8Y6U4ymnAGc1SPd5gnb1nGoSRJV/6gCCTB2uXYdtT/pOu1MHaT/tj28HKFqe2wy4B2uI6ntm4F0chun3pk8LPEZ9SEjP8QCvZ0PohfEU5C0IA3oGSOtwFWfqSD/tHl/t6r2UTwK/SZAcP9LQHpD32UD+aPnhu6iOM+qn2fPXeQgedBrlFZSjJ88BgfDxu3w3JpDHgXdeHsr7eH2fFODhbGLceB4WuAd5N/V9asj35xPTmDqdYCbBrCQ+g2k63kV62ru4J8XZqSwEIVBm42nwytPgAI053cQVlv6z4bx49AYF8iFeZ7Rf8t0LM49gAcFCgsXdyOU6uXvy1fcu8+sydy/dl7l3krGW0+XuCfUr2rm+deI/Tn9ZoO6sJFij3Wv8cAlleV0gzIOa/iy/vU6tIdjiyyyhbMj71qR6uIPgEYJdiW0Uwu4m2Buoi/H7AU3jUFJbcz7QzrcSHNXuEwSnCc4RXFDtehpTfmk2QYoON1y3l8l5GJdlsj/FlTZQpy0QR/x9WpZKQ0IbeLmyltTedttehbVLpuIpLcf3TxtCkEcwIiCrrtqh4130RdHO/mmjtJwJ0sYSTEjsp9ImE0wjKEqiNdiHtGKC2do9V/e5mYl9b1q5vlcQVBEs0f1wF5C2XEG83KWt0vfqxL40bT3BxsR2Oq1W3+u0HAcm9u3xcpC2TaUXaawnaNDfNSbKK62JYB9BM0ELwRGCYwQnCc4QtBFcTDmVLnrQJp1N6lMvd+9pW3c+qbz1kH5C22h23QYl9Mth98xwuCwfl2t7w+Q3rJt7d21otIvxQdi9N/kTlFMXfWZo/CF3bzx1NlHu6a5f39LTVD1IzyDIJsjVMFRBfLzqjb/O+2U5PT9pbJqZNC4Ojo3j8e9V/UR6QaDeD1D1Tta/IL300V2MvTXd9HFJdTG5jdJtUfrEpHH8AFWP06f46UsvDLS7Olz6jPDxUHpJYpn1ZDTAT2t6qXqP/cvQ8JGY3L+C+1fQqIGNd4mtJyU2n5XYfpfEAtjEW/Pz8H9YYuebEnOEF/BxEca5BSH/Bv8PA2+V2FD0/ww3vjV/D5/fgGYr3LfDrfzvgdsCvgk+4+FehG8rgdsRYwpwLt6eRci74Y4gDHyMGPxfgv9w+Pwr8F8kjoL/CNLizgH+Mt5uBOU1+Oo2UCvB20l4uwQ0t8D/EPAK+PwVOBU+6cBVwAL4vyCTTcDz4fMd4HLE8iFgyMGcC6xkmAH8W/isBp4NPAy4CBjyMT8N3lQa3w3+fwaMt66Sw7/h7WfhbkSMg+CeAgyejaOgNhr4V/CHzC3IX5yBG1JyshDmR6BzJ/zrQQH+1ki4a+CeCXwcPigh1giUvRS2mPApfpoJNrDzuQDuBHc6M92Z7kz2WneRu5hlUv58hd3sftX9Khvkfs39OrsFJwLk4kSAt8beEruNvT02IjaCjYydip1i70zZnfIEG5XyZMqTbHTqTamZ7F2pWalZ7PaXPb7xjPHlBKtwOgbj6wk2EtQS1BFs08/1BA36VM2N6jRKwD4dRp2w6cORQJj4iZtn9AmbG/1TNqU/TuLpLcRP7slIPMFH8oFTfPJ1XG3eKZzhMJqN52P5BD6ZT+NFvJjP5nNxFQWucs9Vwav4Er5cv68iWMWr+Xq6NgLLu3LV6qe5FKpKf1tH326jayOvD1wNXVt+6wubb7DtlmCNTVmB62yTrTtrbF1ZYGs/6qwnzo85YyTnUkeo/ag+H2a8f7oLzoPW573YjwVOd6kA3uyf+iLpeKfHZHinvjCcscPszwAvBn4P8FdQW6X+yaNcnjSZhjM7mFvk3k2tizyzw8KZHVGc2ZHqLnS/wLLcZe4yqjfL3RVUb1a532C5sfzY29jg2MnY39jQlKaUJjYs9XWpr2NvSb059WaW1290b5NL+gQpSTBQQ5a+5xAMIcgLwAiCUQRjNeRomKDvkwO0ZNhpONtGQYqmHQf5rviycBs0bhKvXZ18uvcPu/il93cs8WwSMpzSznCGS9wO4fCAZUJZbi3tXwl8FzRpn4cbJVNRk+vIl96PPw3s0nmEKWGCVzGLlbAhbPKr8DKCYJbIl39nRAG1u5YYKT7CbLFSrGT5abelfYS9lXJmAOXMhFel5UnM5Lfxt1IhfoG/yAz+d5HOomnRtDz2RiZMl1lUoF+V06vwKvwjtxEf0H9ES1kZy8Zf0Deyreyn7FbWQNebWRM7yIaxZ+j6J3aUrtHsGF3vYs/RNYb9la53s7/RNZa10fXP7Dz7OxvHXqJrPLtE1x1ccMEmSJNm7D3cptHKRO7yCHsvj/EYex9P5alsMk/n6exOfhO/iU3hr+GvYe/nr+WvZVP56/jr2Af4zfxmNo2/nr+efZDfwm9hhfwN/A3sLv5G/kY2nd/Kb2Uf4m/ib2JF/M38zezD/C38LWwGjaxXsbvlKJrN5Bv4BvYR/iB/kBXLETa7h2/im1gJr+E17KM01q5ls/hmvpl9jG/hW9hsGmnXsXv5w/xhVsq38q3s43Lczebw7Xw7+wTfwXewuXLszT7Jd/KdrIz/nP+cfYr/gv+CzeOP8cfYp/kv+S9ZOf8V/xX7DP81/zWbz5/gT7DP8if5k2wB/w3/Dfsc/y3/LavgT/Gn2Of57/jvWCX/D/4f7D7+NH+aLeSH+CF2P2+h2VAVP8wPsy/wP/I/skX8T/xP7Iv8z/zPbDF/lj/LvpT6vtT3sSWpX0+LsC9757Nn6VPz7pAawfZU+Rc8bU+a1GiQIQYFTpKdEHhHYW9a14mGHCnz2A+SaARDTESI2m5CvBchNnfDx6REPtInI0SGPvc2G2HeF5qaxDCTQ7lNDHNnKL+JYaaEcpyjw2Xo8zI78yzoe0WJaW30zjwnh/lACM/JYaaF8Jwc5oMhPAsKobhWYQpD5ZyJ3BAEgxDqrlBJ5yKktCuUiVDTE2ml/SE01IeSQrWEhipKCnU4NNSHk7ivRAoHaf655n5GqMwzNTWuad0dwn3nUDNDuO8c6iMh3HcOVRzCvQGZK/5VDt0Twr0BCShqKlRJCPedQ300hPvOoWaFcN851MdCuJf7NmQtNwiyYL+LsdmhpaJzuHtDy0XncKWhJaNzuI+Hlo0sHVJ44eaE5nvncJ8IzfnO4eaG5n3ncJ8Mzf0sLyTX4cpCc7ZzuE+F5m3ncPNCc7dzuE+H8Gdq+Q4OtOXlIfyFhftMCH9h4eaH8BcW7rOd+IvvfBnJ5LoPF3JnbLr4sfiJ+KnYIf5dNMUisZ/HGmK/iD0aeyy2K/bLWCMoDWXpBENZPiugEc046r+mULs4g+pUKeEyNj8+/+dpcr2gfQ1WDU7KdaKOIR2ydfkf6BimMFjOVdqIMgzfjJDrgeuVTij28rjwSaGxlEkxVMvZmfim+C7NZx8QD7BI7PHYbhaNnY+dZ6n0zhE14jF5FrbYy3LEU+I59mb7fvt+Br0w9h5KUyObmH46/QXqXdJwbrcIgHzmSSD9jQBIv0KaP68R68SDFNsWsZUk9ojYJXaLveKAOCRaxVFxQpym+zlxgQqMbaQYA40sI8cYYuQZI4xRxtj43Xs/wZhsTDOKjGJjtjHXKDcqjCpjibE8TsdYZVQb642NRq1RZ2wz6o0Go9FoMvYZzUaLccQ4Zpw0zhhtxkV5N2mOKr8308wMM9vMNYea+WaBOdocZ040p5iF5gyxxSwxS80yY6w536w0y8xF5lJzhbnaXGtuMDeZm82Hk+8ef/G75i9+98LH6XVx76nczO3mTvNR83Fzj7mf0nMwLq+4v+LDPJwsL09OIfJJkEsP5RHPnzi/wfhA5xnzuHnKPOul/7zZbplW1BpgZVqDrMHWMGu4NdIaY403S61J1tR4PlnTrZnWLGtO3N+aZy2wFlqLrWXWSmuNta5LuWi+vFp2EviTwA5qTSXc0P/ld8Lnr8AzfL1y9n+Ab5e4Y6vSzMXb/wZ+G96u9DVV+bfgA618Bt159iZ8+wRwDsJE4L8CGDrCHd9RGtB4+y/A+Iqthfs1cFcDWwh/k68jz6DRzKBL27FT6cgDw4chvR0HfX1k/kPg9+DtdrwF5fbvYy3yjxJf/KuvnU2jDhnm78Bz1S5C4M8BgxO2BO7HgSEr9idg6LCzL+Lbr8H9W+DRwB+A/z2I/SHE/mNQKMPbvwBDGh1nlZY03oIy/4m/I0FAVvzrvrY4V/y3+frXNEeS+F7474cbevE0u5M+eMuG+/sbGPZC4uRy3rFA6X3D5//DB/r+7S+AvoG3S4GxY4N9E/5qRwJ2VMi1cPJ/wN97wX8PfB/8oaltIO3GEISZjbdf8ndgcJQfXqA0qYHVLgrskKCZsPz2IvBdePvveLvL3zcgPg0cg38VxntMz5+GoY4soD7BSOgvZE8RlT2K+F7kI5FZkY9H5kU+HSmPfCYyP/K52LlYm6aRERjTf46wICrf7uF3g0O+kztTrubrtd1+He/PoXFOodf3si+U8dVRT55oxVWeMN+kLY82US/eBOujdb79UfmOZ1NoebXQJdc42sgvF+BRkzZKWTMf2smKqUeDF5B7NB9Hbxv5RHoreZBhiS69Hc0a+BSe7Z1OpGox9vcw7CJiXwmUc9Rr9m/AaCHZamCUnA60CQx7idg2fy8RQ5vJsEeEYV8Owy4idk6NRvAtds9wtAA8xW+LGPTo2c8DO4f+llAa1TixQueNxDWBHM/GHNV/L5grvie+xxj+fXH7Pvs+JtxJ7iRmUP4vZCbl+Tk2ONZGOX9r+tn0/2ZDEmhm6rlRYZ9SzaIRWA6u6X1KdwhRyNPrAp8ntyzz1Kqgpsa6lFiuDh98L/GzARkUkgxmJIS7cl6DtLvnoLkfOWjuVKaC8T+l3w6lez7NJjO7lenV5psckQ+nq9TjpH/iyaPxwQhcc/QKU3/FpOpNYb+UGVV7phPM7DfqObDd0PfUsykHcukqIijuR/q5sDLe9/QHMZt6VXnNICjphxj6o+Q092vJae7XktPczyWnuZ9LTnO/l5zmkP7/aik/Fdr/9xXV5P6/r+hKCRTrlr3SoxkVP/BGr7fQ6PUQGypaxFE2Qhyjkey77Uq7kt2O8ex4jGfvwHh2Asaz8g9Eun1f5J5ISeSjkY9FZkfmROZGPhX5bKQi8vnIQvAQlFS1llTlVaTo5eI4ngtrdS7cCDzL8UgBjUgyNcfdjfF6SlONPsq80Udln48JespJfHwyzxufXDteZF3KTapLqq71rkbM6IMa0bt44+V6Zh+U696neBileXAnqcX7+N6lYZbXl1b20Rijp/HHe8PZXm/4cnNwOVk2X2NZNl9zWTb3SpbVXi9+4/RNa70Rwo3Aczyf12EMeaNwLXu/ssDc+1r3fvMCs/Nrx0s+jdYL6ConmKtXUa8dN7L+zuiT+nslPenMPqmFvYs5XpeK+6Qu9T7u2XoemN2H7fWPesyBmiuWYq5Y4pW+l5eHHObQl0OoLg6BFc+ca8KFLIGzAmsK12YcNDuwKvBycxBfN4iXhmvBQ//kQvM1z4Xm6yAXesaDWqOP62kGR8MP4Y/dOKqtFeyA/CcrHiJqxQF69xLFTxDNT0bKQHcBKN+naUvue/B3L/Zi7EU2FWOLD7DXSRvCAKbvyWDru6nvBoEIvA9+ZyV9e5e50FxsLiNYaa4x15kPmjXmFoKt5g7zEXOXudvcS3DAPGS2mkfNE+ZpgnPmBYtZtpViDSTIMlutHGuIlWeNIBhljbUmWJPNA9Y0+uqEVWQVW7N1yLlWuVVhVZFrCcFya5VVnfTdemujVUtQR0/b6KneaiBopKcma5/VbLVYR+jLY9ZJonmGaJ7RNNdbbUSzzbpoC9tNpGmn2RlWm51hZ9u59lA73zpjFxCMtsdZ1fZEe4pdSDDDzjDX2CUUrpCg1C6z59uV5gl7EcFSe4W92l5rbzBP2xvsTfZma6z9MLm2k885e6f9qP24vcdaYu+x99sH7cPWerPGqiWos5+xttnHrQb7FMFZ4izbPm9Ns9utaY7pRJ0B1hAn0xlEMJj4rOj2KVkugSdnWFwuznBnZOKTne+MccYTTLLHOVMlL850Z6YzS/LizJGcOfPss84CZyHeLQ5/1zclxFnmrHTWOCvtFc4650GnxtnibCXY4Tzi7EosE4khe1EmEkpBt/neXU73Sd46u529zgHnkNPqHLUmOCec0845ggsus3Nd202xLrop7kA3y5rt5rhDrIHuEGceldhya5+b546wjrijkKKEUuCOdfMoZB7xutuJEnf73QlWizvZqqdcOWpNc6cRB4VK8m6RW0wwG3VzvdXsziUo1zKb5lZYR+xFiCEesopCoh65JEF3OdJ33l3lVhOslykiCW4kOW8k6YxzNyalodatc7cR1LsNVpGd5ja6TW6jleXuc5vlk93uNjqmu88ZkKgJoO0RKl0RaD1qu4ZlAZ2ozb4dSmUllEeBYWGUNSn7iAF9mweBSwJ6Mvf7mkLKSqjWm1JaMUoHYI+vD6MtaBYFdFpg/49d9DWLlH6C0nri6b4mg7JaqvSd+Ifh/ySoQb+IfxRYaR8F7Dsaym7oNE8fRmsyKO0pAxo71AN5Wj18MXyUdUboL3HYLu14i6+7pay0ij/D/zHQVBo703wNMW39VMX+LoQBZW3DshBY6ZIN87UpjL2+RVg+xdfKENDnVlY8lY1MhrwwlJ4PLE3yYl8DRFtyfQ7+Y4GVDddiXxdOLPCtzLLCgD3X4wGb8MgRZclS2enkSq9pdUC3BG7zFDBsQLIauCf4+k5ydzDhyQELmr/wtZU6somSlGQ9JHkhrsOmbNwKaLVx6J7ZN0lNJfH/YFlTaW1B10v8l5a2pLBKh5Sc/Az+H0SY1/q6YRw6Zuywr+MnlO1VVZYgPWUllCmdFtj+FBt0WW2lt8r6LDTxOjoQ/pCM3YAujUDNYuCzo17XI3oroGXHVF5M0TlbH9d5M6EdbxR0nI3rzFgoGybqsrnW1/JStmnNpb6FYAP1yIRemfkF34qw8biyLxuwAfw0+FmmR8Sq/tZ7FohVed6r62x93E4wH+7pPap9IHJGOVmP4+67Qg0rg8Z3CyL36bHpeK3FwdjCXlMSkpKmsxD8TfYoXcma1ZXHXqV3O0y5RvFnBaQoc2Vj0vtpVy2dMKqFfZDqMLoDvT1UC703cl/SH/T7yUhN4VXF2pnqFJ2a6X1Mt6vUtPRLalr6KTUt3g63Yi899/fZX+p47st/pLI3EN5f0vsv85f06r+U0pfpmqDbtape10QeKdP7nUowu14VoBQjDkjq4iGa66ZC9mmQfTpkP4Bkfz+7CbIfAdm/HbwWpD+f/jx7B/Jh5BXyo3bAzMIpSauvC46kfkNGXKf+mnOj8ivzusuvrOsov9Tu0MkeN6q1vnJ5l6J+VPdx6q6GKyX1Oagla68jvuL99dW1SvF+qO+oxfd/qj0BUzS9L1zhWDCeB/KcrSxYUVrrUey7PLhSvuSflLlUB7IJc7buOuLMhr2FQbhkvqy/jngTKB2yVeV6ZLjoiui9HP+Q5S7WHIwc5K6UogRu5a6TDSTD649ruSNYjusayZXDlibJuL9nHi9PvuR4aeSvyBSa+EOcjTIn7d4te0Xmop9CqY+37BWZj4OxU01qvO/GrrXlr8iclPt8SrBGJNgwtO1hLeUrI0eHBVLLX9FptVgeXVJPcRZ2/smZxys5Z4NplbvtVr+i8zafrhzibTb2RcuVkTWv4PTKdkmOXKW1l+FaH3BRt2tAvR3f9qSdzGMj2DgKK22cjNbrZF1zoeTfX9zIEi7tlG4gt6+XuKjPNQH7Q44jPN7FDcW5Cc3LfFaOv3XC07+8MaTuc24EdEdvDLmPpGs4LO9spOeRNC/OuYEkLy0JSc2oWnKPoVQM6lHLcX3lwJhAKsQNmQaLjaVrOJUe+a9G2sFbcJlSdH3mRDANBj3diKmwqB8dR/3AKKw7byGfcaxCWxu4kdIhV2sk9ZlYrZmeNAK7kjh7qv3aHzE392K+OFyPxoZpndNFfTLu6Wnq+5eH5h7mQDb+l67BWkgRW3nVawP9LbNcj2NxA/AbX31Rf5UEm5E0W78eJezza0Afe9V1L2O5kyJH/yEzsKNi9XXO8/VT75pvsHrXfMPVu+Ybrt4134D1rqdSlutrc/SaQx7xvrbPVpz6u5XLC/AuXuX8ZeFcrU/O1SsO0lbXuhuEdwG9AKkNZ8BuTZE3L+n/XW2v1rKXn3N/NX2uXtm7ccrqjV3PlDZJ4VVqk/R8F7WvE1LcRzohPY87rtmx4ppodvRGRjkep/w65jOoZbHyGmhZ9EaiPp/XQleiNzL1NR5WXRONh95INf4nv/qa6i30RrrDAjzzG4DjRB2CtddQh6A3Ug5yfC01AXoj5+D//HXX9H9+T7mWO+ny0ZPK8Uaatttdmmi5O1IJ2929PrVC7tq8AihMOGu3mJd7p+rKs3QrcGpuLZ7r+Dbyq+cNvBH+5byJ7yOfZt7Cj/Bj/CQ/w9v4Rd4ghHBFmsgQ2SJXDBX5okCMFuPERDFFFIoZcQA9CZIeQJQgXADCeBOlokzMp3iJL+lO4EvyFOcnzksIH0iPpIvvKEylWASeKniTWCpWiNViLYXfwNvEJrFZPCy2i53iUcqJPWJ/Ai9EK77nWO82HunvVRVN/m5a/oy/M1jtdFQ7gNWuX73fF/uJueXv6BUfDezfxa5lY1lgVy52kYpif69tB/YT83x/d6O4099Nq3blCuzpFNg5arzo75FVJxjoHaLYASnUnuOf+Ttf1R5KtftWnozCuDkA7k2Bfa7nAjb4Hw/sPFZ7cHcEdkKrvcI/CeyUvejv8VU7O9WeTrVH2cA5EuJSYH8ndmQaau/1ZG9nZ9zSSHwX4BcDNvOF+J5nVz/XCyHPMLYoz78j1onvxs4nhcvxwn2JsCnWiG+JavGAF0rW68GwejWzy5MFVEi5V1mWELm7fLyGkTitTcFUDdNxly2x7Z3qoUoT9hVz7Hdl6mQOnKnQvlfv1M2j1nwS0pPaZfvS1u15Oamw+s81GAG3tIwv7wLuev2+AeHTqG+uZuvZRn2v1fc6fd8WeF9P9wb9HL83Bu7yvTxpoJ41sxa6H6H7Me8eD6fl0oEzLjpgob8D52B0YGd/+9mAXNb79U6M8Wtrhx3Y01/t71/vmIdva/195B3Zfu0mKctzqCZjRiTl+G0qObJFzyS3Khvfjpcl8UD42QwkaRNnPzFomCjIxA6LnkA5q2BVbAmNNZU0qkmuVZB6Bbnr6P02gJTkbMx0mZ/eduyxbkeLcQktUjvsGVyCfNpRjy6hhrYj7ZdwLscl1PF2tAOXsEfsEmTYvjX0vL8lXi/c3ekWnI1IOAFwyWXOs5AtypV89Wt9WpRgE6EH0O2ZGV2+S8FpZ10BD/FL8c7DUhA/FUtaqJ1Pb6bQcyX5LwIsxfwROdV+0M8XnQvY9X4JdhfaG/2cUqW0HS18O8pnO1rLS4cDOT494XzDUXp/zJchm29eRh6CWpBKvc9JarRwNtv7vqvWjtN4q/c7uFU84Vx+u4dcJn+9tEfnpHT/9Xeu6ut1V/X1d6/q6wd6/HUGlVRZr/yvL/+d3AF3PiTuryDuNVfIufr6W1f1dXUv0p0XSPdXui3R/nfxnexqVCBXJwZ2Gvsn2ujyZwBSK7eEbenFNz0LNxAnG8nd7Qx2VpZp90p9l2PDddr9oL4H3XJksQXhBqKFmk8tUxm1SpX0JFum1bjKcM2HXtuwQP+rztc6pe1NM88SD0ahHbuBG4BxYtgljB7bYVemfUGgZ1F9zYhA+5Yb6F+K0fpI2l/tw7196iyln3gnt5ZgnbW0X+ORGtmz9LmRc/o1pmzIzMQfmmw9FuiPuGTZVmMA2EoQ36dZgWwhIkzOGtIAHHWJBazrRInHOR3PyZDWuwm7el1SPgk2QNbRjuc69ksA1RdT78ZX1oXZ1MMFT7BMYc7Fv1+a2Nn3QgubE+K7Msz3fFMPfYnP9uf7xYfS9tLnO/Pw0t/COHvpoTDfv/9nD307x07h2uaHff2iGeZ7blEPfUNjOr8ulM+8MN+2mh76kvwurgjJ74ZQ+RVep6Xg2vpIyTwVJoOL772q8ibnyfL8qyVd9LO9GzPSbFoMoDbBB/nMk0DoeyE/wU/zc/yCYMIWKWKgyBI5YojIEyMIjxJjxQQxWUwTRaJYzBZzRbnGyr9CVIklYjl9tYrmd+vFRv1VragjvE3UiwbRKJrEPtEsWsQRcUycFGdEm7hoCMM10kSekWFkG7nGUCPfKDBGG+PoGm1MNKYYhcYMo0TkGKVGmTHfqDQWBbGOV2EVL7AOg2874+5Taiw1VhirjbXGBmOTSqPyCUmjSl0wXcEUdZsWJTfNA2jqrzYbDxvbNf87jUeNx409xn7joHHYeMY4bpwyzhrnlfSMdtM0o8rHHGBmmoPMweYwc3hI3iFGbyUOKyUC537yZ/2TJfXpmU/4a2cc53Xy1wfWyLBuxX8cOE0y5ttDY8/7p17yv/hW1LhaFzsGrKyxcfjDOh97wj/PVJ/N6gTOx/yhf76qXl/7MsZJP0w+q1RZY+Pv9M/x1KeCKottz/srcQIp4sq+3B1wv9s/n1RZERTqZNh7k08m7XyKqLJqaMA+nsDZo/xFf8VNIHXiE8DK8hss4Al1TihW6/j3tXW4pFNT1VoMVxbq7oaP8lf2FbEaKHDCqVCWFe3AGissywmcAWoCGxhZihZ/1cZALogfwA2pCqwH8SO+NTkD54cabw3YHnxfYFU0RVtDmuqtIfZ2rx9jWwHJ52g2B87RbCS3f/4lTtHk2TxXnpBJmK74OZrwwxU4R7OA3jQTVrSaJR1Q8WhQPNvYEfIZTc/j+EQ+hRdSTDN4IS+hEqyo5Mfrj7I5aKzxy7RaXTbU2bpqnfi3vrxUKVdlUdUiVXZVCVA29bQ1xjsCNhbv9Vd2raF+OdNruicC68ooYQZO2VSW+FR+m1ilM57189LcrvOsb049vb6v+JrekD5N86snvfbdSa/xXBnu2ZCRqxK14kdii/i/4qdiu/gd9apPi9+Lw+mnkbZc+iKXDWX5BENZAbnl+uFock300o61P3ZnII2qPj0U4OpWHXsmVjynB+xM9q5cGESmECDttSb+K0z8U6j+E8p/ccvxV02B/Ccn/et5E/z3Jf8tTPxXyOvlXzrehH9/MnwcND38Q5T/74gGwsl/ifoexpso0X8LiS/pTuCrHv8vFT9xXkL4kP8GQVd+R2HwLfEU/0/oySFOF276XqYhyAs9B8pvK6wR18AOcSusDtfA3nArrAvXwK5wK6wI18B+cCv+D9ZglbkVtoFrUOpbYQ+4BpaAW2EDuAbWf1vx360GZbkVtntbYV+2BjZia2CLtxX2d2tQulthbbcGNaMVNnproB/XCtu6NahtrfiLV4N1mFbYza2BLlor6lANLJu0wj5uDepiDWpeK6zhtsICbk2ipduOe+GvbNb+DO578dVhuJfDnQIKO+Fuhn813MfhXqzDBHppWDLsq166Efdmr+WSbaBs405SiIuyDWPbdH9NF/r0I2jPXHUF2kDqiSXWtE6CDqh4NPKpFRyN/jkDfXQa1bkjwCeprx4t+2pemvi/WZ/tXh348zozYE36Qd/Os7bq7CZbaVbWmNUfa20VeUTA/vOqwJ/mob4lYWUxWNkEVlZ/tXXfgC1f9c9YjaLVyFZZ2VU2dXWejWBjApY1u24d5fdDAJdtIcX7Eddz/ohRjcb1n7+P+baIE3vNSFmf9JqvlpielJiaeD0mOjXdlpgacFiT3JvCAt9V96ZC2VJ/yi8xHDbNhZoN3q5lpWIfDq3blT3T9OmSM2nPfeYVw+VTpOar6wKzXMwDOUY54u6E0h+c23yv11pHPZ3b+OM9QTOYxNkNXd7cRs91EkaOVL4Dc5uTig6F9WiouQ35jKPvMbOhki+o5M+gsl8WH3960vklMP6ZcowcDTWfOeFbWOdqDoo5Isfsk6uZvZrDKI2dmwPaLHsDltH/ADf+axjQ0jGUNXql34LZi1iEb9XcXc1l/9O3v25g/mN+CW7wY/wrfDCuNHaHzEpfjpxzlcxpHH41OSepeDRCci6bYppB2J+VejlnYFXBeAMkdR/cvwHGygN/yV83MO7x55pqNUatAxhf8HNOvM2f6Ruv9fWcdP6hxhigaaDEGA/A/0V/vUWtPxjKwvzsQD5hDmLi35j1ZrjvuLZ55uVYgby8PCsIWUmQM7BmyrdOeZa4kkA+E+l7VddKKCbkmFfb/JWEjX4pFk8H8my3r7mmZd0QyLPGgExbAnm2JlCfKpPzTNUt82t+zpk5cLf5+STUysaAwLoP5oQmzvww/we4OJBzNTrnhhGegZa/67/KvctN2dMd7BX4uR7P931YN5J5tS9hVu23sH5NjY8zOtfUBtTUfVQy4mOWxPUjjEIobAv5BNpYiikXuV+qqfg1NTewljnTXynUOpAYhRloIflOf1yiV4tKfD1GfYpIXuC8kXx/TUrrK2KFyMzy9QaNRYGxyDv8c13UqqEx3l/bMlGGDLUWuN8/OyJpZKo0HbrL98SRaefLqw9aM/PxwOkxfRVXvr7nej3dUF9LU42o+jGu04FVwuU6LmV9bGuP9Rd6V39k2TjVJ9C5NW2hu2r/5FpqU7BW0bg7W65tefXqCEbmJ/U4XLaffms6UfaQfGLCmhdRCdCIt6ClFPIML+PzeSVfxJfyFXw1X8s38E18M3/Yq1fQcRE7ArqMpwNnCR3zR99Ke1jpDauTfYQq69/w80nVJVUzDdM/SUete+uWMjew/vrjwBhFtaD4D2Ko/w6jNA8XoKNXjxjrcSqNPFdlvTzPxXgmUEuxLmewwClFinK+f4aOKAWF02wX0lgPHjrN2nq9In+Dre9KXb//BXLlyBV42u19DZxN1Rr3+thrn33mnL32GWmSq4lJkiRJcyVXkitXkiZpksRgjDGGxpAkSa7kSvLViCRJEmOShCRJknzlO8l3GpJ8NUnS++z/3sacCblF1/v+3t/5nf+z13/vvdZ61nrWsz72XucwzhiL4bOCYaZaZ7VOYWXbPJqVwVa2z2rXkRWktUvJ4vEZrbMzeRVWhhn1b00qy2rc2ej+sqzZPY3rlWXZ9yYRDmXs119ZiCkWw0qyy9nVrAq7gd3G7mMtWAbOhZlJ5y9mZVkldh2rzv7B6rFk9iDr5J8N0DeOlWPXsKrsRlab/ZPdz1qyTP+sxWx2CUtgldn1LJHdwuqz5uwh1tk/G2SalWJXsGtZNfZ3Vofdzh5grVgXZpBm7hWaRGlWntVgDdidLImlsPbsYdadPcb6sH8XXuUwTt+/sSvZTexfrDG7h7VhaSyLPcJ6sSdZ/8LrJIuwS1lrQtGoaYOyrHrTpDvKUn68OASLpXKqwGqyhuwu1pS1ZR1YV9aDPc76sqdxTYRiKMEuY1exm9mt7A7WhN3L2rF0ls0eZb3ZU2yAf5XBLmLxrCKrxeqyRuxu1oylso6sG+vJnmD92DNsYJtqXdvI2sAGwCRgC2Bqm9YZ2bILsDuwF7AvcECbNp26yMHAF4ETgdOB84BLgGtcNAygBpZqm9GhvZEArASsBqwJrAts2DazcyejCbAZsAUwBZiW2iGztZEJzAb2BPYB9k/Nat3GGAQcCRwHnAyc0SGzQ7YxD7gQuAS4EriuQ9fOGcYm4HZgPnAf8DBlrbVx1EVlAeOA5YHVMjK7dVJ1gPWBjYBJwOSMzm0yVEtgW2A6sAuwO7BXp3ZtO6i+wAHAwcDhwBcpmiw1DjgROAU4HTirs5vKPOAi4HLgOuDmLi7uAu4FHgQeAR7PapORbRrAGGAEGAcsk0XqmQnAisAqwOrAmsA6XckqzPrARsAkYDKwZddObbqYbYGZwB7AvsBBXbtWvd4cCRwDHA+cBMwFzgDOAc4HLgIuJaxmrgJuAG4G7gTuIbzB3A8sAB5zMSCAVjbpHtDAOGA8sAKwSrfMDm0CicBawLrABsDG1JQl+ZrK5DPO/oiTDzo9GvRR5Iti/sCxRCyCMI783/Xkx24gH3kj+bq/k9e6ibzJzeQH/kF+8Rbyb7eSR7iN/Oc/o+481ZEgjxt3FpKTv3axzBkxfAaU5BNLk/c8+yMOv3x6DJ0BFXnZEuQfSyL3fzTEyQefCS1gAOgATaBXvuWA9hnxb2dAQf1Z+bOQnHqkM+ElZ8TIGfE6YPwZUFIPdDX12Wd/xKkvPhPGnxHLnhEvPwMKGgFUOAt5pjQeYLPYYraB5bMj3OJNeVuezfvxsXwWX8w38Hx+RFiilKgoaogGIlmsE/tljCwtK8masqFsLtNlTzlQvignyzlyidwo98ijRoxR2qhk1DQaGs2NdKOnMdCYpbaq/SYzI2ZZs6pZx2xitjK7mH3MIeY4My8wMTAzsMgabk2wZgQrBmsEGwSTg2nBHsEBwZzgpOCs4OLghmB+8EiMFVMqpmJMjZgGMckxaSzAPXuFhQZn+TbrhmnUEpMYHXZeLBKmG2MrUJifPB+bQOEgfUtSuy9Pvq86+Z56Xtwl/DRKVPVlW1++6MvFnrxI+LJ2kbgprYuyEffJcM9i53sgLMgrlvBj6OXL8b85s8SXB6PjLFmiWLhUdPiSwdHhS/dGh8s0LBKm8iiTEV0+l02JPn/Z4mLnd0afj6+O82Gy8ArkZxPJi9en8WUzGt+m0gi3u6dFfB9PXl7alzV9ud+TZSv7cqsny/nXlTvuyYQ0T16R4svtniy/sni5XenHfGUj5LPomSa+LFZLVw6Ntpgr84qE3eunFDu/uFh40++E90eHK9QsFs6PDl+dWiyc8heHF0WHK5WJDleOLxbuWyy8MtpiqiwvFl6HsEE9YRysBqVcZaMnryvjS7+2rsvE1ZfRyKABzSaSae6TRrOfHjS7GcCGsBw2jk1ieeTZ5pNvW0nebSv5t/3k4Rj5uAgvxcv68TTypZ9O1XRPXu+35evH+PKwJ6sN9+VRT97gW94NQzxZ3fRlFV+O9WWBJ29s4cuBvpzlycRkX8735N8TfTnFl356NXz9a0z05E21fLnGkzWzPHmzb90350XXQq0G0aVeq16xcJNi4exi4bFFwhR/7cbR52uPKRaeEh2+Mzc63LhZdPiuYn7lrn3RvvKuAoRLncKj9Kb56mA2ko1lE1kum8nmsUVsOVvHNrNdbJ+X27sWerJJvC9zPXl3HV/6pZjk12JSpi83ePIev0e4x+8B7pnjyaZ+aTfN8KVvJU3nevJe32/d28OXfnzNavjS70maHfPkfb6139fPlxOiSz3ZiC6l5ASES57S056qXLxYwr4c5Mudnrzf1+5+P/fNfRtr7mv1QElf+to+sNeTLfzSaeGX8oO+Fg/6behBvw21zPblUk8+5LfBhyZ4slX5aG1bFbPBVksQDkX11I1YU9aCtWV+nlrle7J1nidT/JJv49dUG79dta3vS7+HadfTk6m+jqm+hbRvUGS8QQftN0b3Fu13FskjzULSdLHw0GgdOsQVCycUCzcsFs4sFi6IDqf3jE4vfUJ0/tJzo/1A+qzodvWb8Ixi4bxi6RVr1+kLiqW/JDrcsVax8AJ/RlECo2B3Pa4+YmrE7uRvB2rSNSWMbCObpow9DaoTY6gxjAmrrpXEDCvZSmYXWz2tXizOesJ6kl1qPWU9xcpYT1vPsMusIdYYVtb63jrIrg1dHbqGXR+qGqrKqof2hvayG8MLwx+zxPAn4U9YDTvWjmM32aXsUjTDdGcHimZpTamtLOaC0ueBKYE8ylcZnsAr8Wq8Jq/LG/Ik3pyn8HTehffgffgAPoTn0Fh5Is/lM/k8vogv5Wv4Jr6T7+WH6c75NIZeSaPorTSO3scL+HFhCi3iRLyoIKqIRFFL1BONRFPRQrQV6SJL9BR9xUAxlJURLUWqyBTdRW/RXwwSw8UYMUFMETPEHLFALBGrxEaxXewRB8VRKaQlI7KULCsryqp05zFpyLAsKcvI8jRKr0bj9Lo0Uk+SybKVTJNdZA/ZR/aXg+VIOVZOlFPkDDlXLpRLWRkaxY+ncfx0GskvkIvlSrlBbpX5cr8skMcN09BGnBFvlDcqG9WNWkY9o5GRROP7FCM9MJNJKqupgXchcwOzIKcFZkPmBeaQnEpH70FODcyFzA28DzktMA8yL/ABEyTnUyiXrv4QcmpgAWRu4CPIaYGFkHmBj+nq3MAiCk2jqz+BnBpYDJkb+BRyWmAJZF7gM7p6WmAphfLo6mWQUwPLIXMDKyCnBVZC5gU+p6vzAquQ/ymB1b5+a3z91vr6rfP1W09XTwls8LX8wtduo6/dl752m3y9vvL12uzrtcXXa6uv1zbotd3Xa4ev105fr699vXb5en0DvfJ9vXb7eu3x9frW12uvr9d30Gufr9f3vl77fb0O+Hod9PU6BL0O+3r94Ndega/fj75+R3z9fkLtHfW1/NnX8piv3S++dsd9vX719LKYp5fFPb0s4ellSVcvy/D0spSnl2V6elkBTy/L8vSygq5eVoynlxXy9LLCnl6W7ellaU8vy3H1siKeXlasp5dVwtPLusjTyyrp6WVd7OplxXl6WZd4elmlvNqzLvX0s0p7+ll/c2vPKuNpaV3maxnva3m5r92VyG9ZX7tyvnYJvnZX+NqV97Wr4Ot1la9XRV+vq329Kvl6XQO9Kvt6XevrVcXX6zpfr6q+XtdDr2q+Xjf4elX39brR1yvR1+vv0KuGr9dNvl41fb1u9muvlq/fP1B7tX39bvH1q+Prd6unH+aHkkb7FVldd4WJVxGlxRXUQ9SnEX1z6sszaTzflw2iq/qRV85h49kUGr/MZ0vYGhrV5bODdGY728sKqGOJ4SV5PK9IfroWr8+bhFdTP3GbdbcxNLzGPxoWXoujJOLW+UfDwuvp6J+4boN/NCz8BY7c6zb6R8PCXxbGt6kwvq8K49tcGN+Wwvi2Fsa3rTC+7YXxfUtHt1u3EbfXPxoW/g5H/yRun380LLyjMN2dhel+XZjursJ0vylMN78w3d2F6e4pTPf7wnT3F6Z7oDDdgyfSdUc94fnosbOxFhqikVY1VgNPZhpQL51Mo600qiHqKcUBcYQxdZO6mepOUO01ImzEkui+JDpqSnUp6NuKwq2oj03BfdmsJ+JWNELtRbU8gGpYADkbLEtQrD/a9zOhbpK34/gB99huSVhT/gtMMs42xHFznH2w8OxhxHDAvo+Ym3HND4jnoN0CVya717jx0zXN3bNu/N5ZccSNRxS4aYlDbgyCPB3lqiJGKwxjFYqLSfGTpJGMjJFhFmP2N59mtju2MRvFDqfrBZVWJYzJz+4OGm/oxXodVhUljWmrM3ftI+4P3H22OVWhV0LjQxP0BqcB8lvjLPNb9L7oXNekz9nl+nRxGGRf7qdK4crpfx+LcL2K+bTZX/zqehXp3UX2bGPsKfaK77xrIiLCIxLXGKGJkd+WXYPTpsxDr6LMKlE9nSyz011/Mm90p/4Cd5aMKu1/nT6lSOp/eX17Tzu527xMuu1YmpebZc1yTPCFbIvcIy+nceI1sgqNDBNlX9lP/lsOkANpPPicHC5HyFE0KhxP48I35Jtyqpwm35LvyNnyffmh/Fgukcvl53Kd/EJ+JbfJrymuvfI7Gh8eVBWdX9U/1C3qVnWbqqfqq3+phqqxSlLNVHPVUqWo9qqj6qy6qkfUY6q36qP6qn6qvxqgBqpBarAaooaq4WqkylEvqjFqrBqnJqhJaorKUzPUu2qOek99oD5Sn6jP1Eq1Sq1RG9SXaovaofLVXrVfHVZH1M/qV1OaATNkOmaseZF5iVnajPf0NhPM8mYFs6JZyaxsVjGrmjeYN5o1zJvNW8xbzdvMFmYrs53ZNTQ9NCM0MyzCZjgmrMMlwnHh0uHLw1eEK4QrhiuFK4evD98YvilcK1wn/M/wv8J3hpuEm4aTwy3CrcJtwxl6q96p8/VevU8f1Id1gT6qjzvCMRzTsZwYRzslnDinolPZqepUd2o4tZzXnTedac7bzrvOe84HzkfOJ85nzjJnRaRDJDPSJZId6RHpGRkcGRqbGpsemxmbFZsd2yO2V6y7WrqFRvuXy6uoBq+V18sb5ZPyKarBp+Uz8lmqwWGowZfkK/K1U9bgp3IZ1eDawhrcLb+lGvxeHlAVVWVVS9VWdVRd1GCDYjWYqtJVpspS3VXP/7IGZ0bV4Ar1uVqt1vs1+I36Vn2vDqkfT1GDl5qXnaYGq5nVqQZrmrXNOmZd1GBbMyv0Vujt0DvFajA+nFBYg1XD1cM1UIP1wg3CjYrV4Ba9Q3+jv9Xf6QP6kP5B/6R/cbgjHeUEnKBjO7HOxc5VzjXOdc4Nzt+dm52JzmQn15nuzHTmOPOcBc4iZ4mz1FkeSYt0inSOdI08Enk08mzk+dh2sR1iO8U+HNs19pHYx2KfoFZYg42S5eTVsqqsLg/J/8jn5QtytHxZvipfl2/Ld+V78gPU1VKaga2hOdiXNAvbIb+htrZXXS0PqavVNfI/qpFqopqqZNVCtVJtVZrKUF1UtuqheqnxaqKarHLVdCr72eoaNU8tUIvUErVcriG5Tm1UX6lt6mu1R+1TB1WBOqqOm8I0zRjTlt+oRubFMsH8m5lhJqqmdNTSTDHbq22hWWEjbIXD4Ui4ZLhUuEy4bLh8uEr4hvDfwzeHbwnfFr49fEf4rnBSuFm4ebhlOCWcGs7U2/UuvUfv10f0MYc5YSfilHRKOZWcKk41J9Gp6dR23nCmOm857ziznfedD52PnU8jHSNZke6RIZHhsWmxGbFdYrvH9oztHduXLH8U7N6z+mfI1k9a+u9Z+An7PpNNnxuLvZws07XLEzZ5Kns8O0v8zrfBs7I9sjrX5k7a22+t7Tp5wxmt7TO5Qq6W68natsDavpXf+tZW6aytbZaqpN5XH6qP1adqmVxNcq36wre23eo7dUD9oH5Sv5jcVGaw0NrKkbV1hLWVg7WlkrW9e0prqxZODNcM1w7XDdcPNww3LmZt2/TXerf+Xv+of9a/OiHHcS5yLnGudq51rndudG5y/uFMcqY4ec4MZ5Yz15nvLHQWR9IjD0e6RZ6LDIttH9sxtnNst9hHYx+PffL/W9sfszZWmsU4h50fvNGXU+D8aF4u9zjuqnaMO+7yxmJUUtvlHsp9Bzx/tlltmiOk05wgi+YCPVlvmg30ZwNpJjDUfaeA7HGr+oV8FCcvpchPBc2YcCrV4PsshmYhLWmemM66FJlFxFAM/ej+IWwkG0Nzxkksl82gmNzVZfepyST6TqavuwLsru66K8TT6eteM5O+s+QPTNDI6EfCfvInwgHyZ8LB5gCaO/zD7EF4i9mT8FazF+FtzqVM6IMOzfz1YVmAe4/g3qO49xjufQb3Pop7H8O9j+Pe0ri3jHuv2RtXPgHsA3wS2Bf4FLAf8N8uhg+56HwL3Ouiv76q3XGgfJbqw2QlQkuZorEBlaLcc/LYvPxU10bUyWtPHuNab6ZehiVgvPws+Yot7hotMQLvNwr32QPFbxSmZHj3xo6go60ud+KIbOIJioMYTyJ+TWP/0hRTeYxzDUphqp9GHHOf1ZX3R9vuPKUO5c0ozKWfTmgZHR2icexXsSMLUxx5IkW9wEvJk3IPVp8Nso8h9B3pj6xplO3NZWUJmj9a8nZ5BwuqG1R1plUNmt1GzH+ad7CSZmPzHvY3s5l5Hytn3m8+wK4ITQpNYxVCP4cZq2LfRzPH6k6CU4HVcm5xbmG3Oiudtayus8nZwxpEjIjB7os8FnmMJUdGREaw+2P7xw6j2bFbC68C3wDu8HOYQPon+O8iMdbwNNdZZN2T6aoJZM1j6evacYI33/BmD/9TvQYDXwZ+BdzizsRcH+DnvhKryuIJE6meE2n+52l7h5//s4kjgLZemnAmWvyJ91suBP1PnWs3dMzPewLNO9225c58q/vaNyqi/e/F4LA5bBF5tEpsF33n0/FWtoqONpJXW8Tc52xVL5DSEDTr3I+cvw18D/gZcCtwW5R+3wEPYc691Ne1DpVNNVaZZdDXXW1KpX6gMmvFamLVySu9OwtL78+nWJItYZvIrqqzY/RdSccFLJ+O9rN5bJ1/tJBY9+2TmhdcOT95Gt23/Fcl0ISlkHUmUh+byJrRcS/qrxOp163HWvhHDbGy55V+41OU/rnIx0Vk50vZBqr9/fSdQTa+iKx9M9tZJLSHuU/Xa1wwrf9Z4PNFPPfUIiWxpVBv15e7+PUptK5Ddk3pUylXJwtLJjuvj3HPyVAXOu+V/V1F/MafT9sbIXjrTtwpB+zin4n4KTbxz3lsHMkEfNxzd7u9ubdOV2ytz3s70iCP733OdLWgK4PueNI55hxxfnKOOj87vzjuW2BBdzRpdqBR7d00rr2XRqgf4Ik9ekcan0isXp9c03NXpDmVaBnEKth79GG6uW6D59I0ftWp7HuyrgN6nv5At9Xz9Ye6XZF7KG59e1Qcv3+POzYqafe3n9b/0YP0s3qgHq2f1y/oUfpFPVg/p4foHD1MD9XD9QjtjUUqUy1+Rpa+jC1n29gRrnmEl+BTeB6fzufww/xXocX1ohrF3Ipda/ez/233tB+ze9mP273tJ+w+9pN2X/spPVG/pl/Xb+hJerJ+T7+kx+qX9Rg9Q8/Wr+opeqrO09P12/od/a5+U4/Tr+jxOldP0NP0W3qWnqPnancUcS27lHSojH6pHnnVxtjh4e5x6UD215F8cCdq/7OL5HYP5Vdy5ee5LE/gL/g5f4fP5O9S/hfzNXxnIIZmpw3YK3Y3u7vdw37EftTuxq5kFdhVdne8Veu9gV6FXeeeLfp2uP3oybfDdUedobvqx/VTOk231x0onK4zWFvisnS27kY5onzpx9kK9jl57vYsV/fVT+qnaNz3PF2fzqaxOXRXNt3dje6gc9Rzbid/8g3bzb4lP/8T+5n9wi2dSZ/OujM39aP06al7cps7PFb3pk8f3Ydfwi/lf+OX8ct5Of00fQboAfwqfjUfqDvpTjyHv6i70+cR+vTQPfh4PoFP5JP4ZCqZXJTNDCqb2foJ/QR/n3/AP+Qf8Y/5J7offf5Nn/70eUY/wz/nq3UX3YVv4Bv5V3wL38Z3BNz3Kl6h9lMRb9HXwDvy9dntrAH7F/nkO9w3KlBrTah1JbF7qPbuJQ9+H/mN+8lDPUA1+SB57jasHfWjaVG12pm8ysM0K+vKupHneYT1YI/S/Owx8v2P0xzrCfYkG0cpT2FTacQ5m3zvJ2wx+5T6ylVsDdnBDvY19Y172F72IztKPedx9isXZBkG2UaAB3kMD/GwbyUX8ZL8Yh7HS/HSvAyPh9VcwcvzK3kFXpFX4v/hI8mKRvHRfAx/iY/lL/Nx/BX+Kn+Nv87f4G/yqXwaf4u/TRbm2td7fC6fx+fzBXwhX0TW9ilfwj/jS/kyvpyv4Cv5KrK/dXw9/4J/yTfzrXw7WSPeNbJrwWvgfSS7cXSrPzjdDdut7XQv/GsBwh3tbC/sPlOKun5S9Hmal568X5D3vk7fpGvqm3Ut/Q9dW9+i6+hbdV19m66n/6nr69t1A/0v3VDfoRvpO3VjfZduou/WSfoe3VTfq5vp+3SyvkZX1tfqKvo6XVVfr6vpG3R1faNO1H/XNfT9eDLXXDxNiT0jnqF2JMgaEnSMtrXWf9NldLxO0Ffo8vpKHdJh7eiIjtUl9EW6pL5Yx+lLdCldmq67TF+uy+py+mpdSVfQV+mKmma7zOBV+A0Uc0RcxExxsbiG5veDxCDmPmWIYX31+/Yz9kD7P/Yg+1l7sP2cPcR+3h5qD7OH2yPskfYLdo49yn7RHm2PsV+yx9ov2+PsV+zx9pv2ZHuKnWtPtafZefZ0+y37bXuGPdN+x37XnmXPtt+z59hz7Xn2+/Z8+wP7Q3uB/Yb9qj3RnqAFxf+afUCb9iT7I/t1e5W93/7EXmwvtT+2F9mf2Svtz+2t9nZ7h73T3mXvsb+1v7P32YfsH+yj9s/a0Mr+yl5of2ovsZfZy+0V9mp7rb3GXmevtzfYX9gb7S/tzfYWe5v9tf2NnW/vtvfa39sF9o/2Efsn+5j9i+Y6oC0dtI/bv2qmpX3Q3kR13pcF/1BrPHUbzD5NK+xD7fAZtES3Fa49TcuTaHUxhS2uZLHWVr6wpXnt7CVqY6dvYdHtawm1reV+uyrWquwBvq2fyVb/bDvwbL2yuJ8scoAYAFtvwMqRVccWsXLPemPI2t0W4Np7tLVfCnsvU9Ti3ads/Bp+LTXgA/xHOv5JOG475hZ78g/aeK5v27PJjhfAeieTvb8PG55C9v4mWfxbZPOuxb9DFj+XbH4+2foHxex7k2/hnn0v/R9YuDvCepIsvLzXa/t7YQp77TPu6XL7m7bocdpTn0N9MXqRXLc3LtKPnBhTrKCe+3PqVVZTvxLdOx/x+2dBvYrJLepVQl6/TD3KxUX7ZOpNrvT6Y+pJqDemfmQs9SGn6YepBynSC1P/8Rn1HSvc3pf6jai+17696DqaGOeOX8U3ZI1TTslLsZvOeGPfev7bj4y8AGeXiGfFYPGcGCKeF0PFMDFcjBAviFHB+4Mtg22C6cGOwYxgp2Bm8OHQ4VBB6Ahine7HlIjnw6UL4+LCHUWGT3d31L2lcW/ZYve65wmD2Wd1VQpmWXHMfafdfQ++Ba5rSlyItBpFrXK0GM1sY4Qxgmmzm9mNOVZ9qz6LUP4eYbGUp8OsKmlVwK4PHSHdqjnfOd+xG5yDziGs+AXEOPE+xbJALGHxYhmV41XmI+YjrG4oGAqy20KzQ/NZPWefc8BbM0HZ82BrvJNQij7u+83uWnLLCypfLZn7PrX75nfqOc2X+45DDt3/Z/LnrsWWprmFW8vu29tpF1wO3VkSxwy7tJ83zyoFjUReKYzzMopzHasgNojtrKrYSfHfbGab2ewWpFIHqdyKVOoilYaF8bv27NrxePqmnGPtz2U+vdaWRvGlUI7PfT5PeK8TpVIKrSgdvXqp854eRxpV6ch9LhAfVdMu5py8XrxWJJel8bZZDzrOoLFT6nnK56lT9/JciY7iKdelfpPn0+U2i45TKb+tzmepRuXTbT1N/ZbkpXgubNJdO/oB8aeh7Qiy0HNvmeN+k1rV/6LUf/+unDPc5fqG8b5nPNd93bmsAbe1uvvZ2tJRy/PQWsf9Jr3SrMdfbsl/Xeq/ZxNu+Tfx1xtP2NHYP9DLzS4yToinenPfpE3GM9Di9vlnYy9F8Z/P2Fti3JUDGzzXtfHncndihHO+xmDnIn+plD83b67FZZwna/5zuVRk62XIz6fAF7o+MfOCzKeBuk79v6I03adoF3Jpcmb+8jj83uGoOa67HmDQ/QbNcd8QwwvfGSmNcZv0ZrdgvTsioQU0DxgV+gi40MUz3hNxRyp0jzuHdu/y5EJPFs0J5T7R32HQh/Wn2d9Q8kBj8YaE+2bEXLaALWbL2Rq2kW1lu9hedpAdYce5wWN4hMdxd79fRV6FV+c1eR1enzfiSTyZt+RtseuvO+/F+/IBfDAfzl/k4/hEPkU8S3mn2Tsh5ZfQzbNwZ/KENJsnpBk9Ic3qCWlmTzjCnQOIkeIFwheoVtwZ0Si3DNx5kRhN9SuMEVS/wuxG9Sus+sH7maBabk7YPPgA4QPBFoQtgg8SPhhsSdgy+BDhQ8FWhK2opkSwNc3NRTAl2IawTZDGAcG2wXaE7YKphKnB9oTtgzR7CKYFOxB2CNLI3l0vIOwYzCDMCHYi7BTMJMwMdibsHOxC2CX4MOHDwSzCrGBXwq7BbMLsIOU52C3YnbA72aQIPkJ2IrDuILByIUJHyCYFWeZBQtcyBX1P7gb1xin3Fj69PTeWf9JO8/CuUzj0I5XqIBfFbsZ5Cdaf6rY37081OzJqR+dyvo5v5rtOuX+ztqgvGotmUbs1B1OtjhUTRa6YKeaJRWK5WCc2i11inygQx6UptYyT8bKCrCITZW1ZXzaWzWRLmSozZXfZu8jOzFw5U86Ti+RyuU5ulrvkvqh9mBWMKkaiUduobzQ2mhktjVQj0+hu9Db6G4ONkcZYY6KRa8w05hmLjOXGOmOzscvYZxQYx5WptIpT8aqCqqISVW1VXzVWzVRLlaoyVXfVW/VXg9VI5fqHSNFyh6/Q8BWV4StuRE00QU3cDb+RhPq4B/XRFD6kK3xINuqmF+rmcdRNb6qbQ+wJJo2qpEMtkjWNOkZ9kvWMhkYTko2NpkZzksmkWVuSKUaakUkyw8gyaFZHmvYy+pLsQ/oOIjnQGGKMJDnceNEYR3KsMcGYTHISlcIMktONWcY8knONBcZikouMpcYqkiupbDaR3GhsNXaR3GnsMfaT3GccNo6SPEIlZjCphLKUJhlWJVQpknGqjEogWZbKsTLJSqqqSiRZXdVUdUjWVvVUQ5INqHSbkkxSyaolyRYqRaWRTFUZisapqguVeS+SPVUf1Z9kPzVQDSE5WA1XL5LMUWPVBJLj1SSVS3KKmq5mkZyp5iryhGq+WqSWklyiVqp1JNeojWoryc1qp9pDMl/tU4dJHlRH1HGSx0xhWkyaphk2S5CMmHFmGZKlzbJmBZLlzUomzbbNKu6bpSRrmLXNeiTrmg3MxiQbmUlmMslmZgszhWQrM9XMIJludjG7k8w2e5p9SPY2+5kDSQ4wB5vDSQ41c8yxJMeY481JJCeaU8zpJPPMmeZcknPM+eYikgvNJeZKksvNNeZGkhvMzeZOktvNfHMfyb3mQfMIyQLzWMDdKcoCZsDd5RkTiATcHZolA6UD7q7K+ED5gLsrsmKgSsDd0VgtUCPg7kasFagbaECyfqBRIIlkk0CzQAuSzQOtAqkk2wbSA11IZgayAz1J9gj0DvQj2TcwIDCY5KDA0EAOyZGBMYHxJMcFJgamkJwcyMMu6BmBOdi/PC+wEDuPFweWY9fwqsAG7PfdFNiOvbq7Anuxy3Z/oAA7ZI9azN3bahlWjLsv1dJWSXdHqVXKind3gVoJVkV3H6dV2arm7sG0Eq1aVl2SdajNNSLZ0GpiNSPZ1GputSLZ0mprpZNMszKtbJJZVg+rN8leVl9rAMn+1iBrKMkh1khrDMkXrXHWRJITrMlWHslca4Y1h+Qsa55FPay1wFpsLSe51FplbSC5ztpkbSe51dpl7SW5x9pvFZA8bB0NMpLHg0YwhsmgFdTBkiRLBEsF40mWCSYEK5KsEKwcrEayajAxSO0/WDNYJ0jtP1gv2DBI7T/YONiUejoZTKY+jdo/9WBpwUy3n7UGobfdDcx3+1xiBoMZDOY5MM+BeQ7MEDBDwAwB8zyY58E8D2YomKFghoIZBmYYmGFghoMZDmY4mBFgRoAZAWYkmJFgRoJ5AcwLYF4AkwMmB0wOmFFgRoEZBWY0mNFgRoMZB2YcmHFgXgHzCphXwIwHMx7MeDCvgnkVzKtgJoCZAGYCmNfAvAbmNTATwUwEMxHM62BeB/M6mElgJoGZBOYNMG+AeQPMZDCTwUwG8yaYN8G8CWYKmClgpoCZCmYqmKlgcsHkgskFMw3MNDDTwOSByQOTB+YtMG+BeQvMdDDTwUwH8zaYt8G8DWYGmBlgZoB5B8w7YN4BMxPMTDAzwbwL5l0w74KZBWYWmFlgZoOZDWY2mDlg5oCZA+Y9MO+BeQ/MXDBzwcwF8z6Y98G8D2YBmAVgFoD5CMxHYD4CsxDMQjALwXwM5mMwH4NZBGYRmEVgPgHzCZhPwCwGsxjMYjCfgvkUzKdgloBZAmYJmGVgloFZBmY5mOVgloNZAWYFmBVgVoJZCWYlmM/BfA7mczCrwKwCswrMajCrwawGswbMGjBrwKwFsxbMWjDrwKwDsw7MejDrwawHswHMBjAbwHwB5gswX4DZCGYjmI1gvgTzJZgvwWwCswnMJjBfgfkKzFdgNoPZDGYzmC1gtoDZAmYrmK1gtoLZBmYbmG1gtoPZDmY7mB1gdoDZAWYnmJ1gdoL5GszXYL4GswvMLjC7wHwD5hswLuYb8IcG/CEw352/WINcFLuB+TROdJlHwLiYj9nNIBfFbmC+O9OxBrkodgPz3VkPMc3BNAfzAJgHwDwApgWYFmBagHkQzINgHgTTEkxLMC3BPATmITAPgWkFphWYVmBag2kNpjWYFDApYFLAtAHTBkwbMG3BtAXTFkw7MO3AtAOTCiYVTCqY9mDag2kPJg1MGpg0MB3AdADTAUw6mHQw6WA6gukIpiOYDDAZYDLAdALTCUwnMJlgMsFkgukMpjOYzmC6gOkCpguYh8E8DOZhMFlgssBkgekKpiuYrmCywWSDyQYDawnCWoD57iySmO5guoOB/QRhP8B8mme487igywDzQ/C0IXhaYH4InjYETwvMD8HThuBpgfkheNoQPC0wPwRPG4KnBeaH5oGZB2YemA/AfADmAzDzwcwHMx/MYTCHwRwGUwCmAEwBmCNgjoBxMd+dI1uDXBS7gfnOPjD7wOwD8z2Y78F8D2Y/mP1g9oM5AOYAmANgDoI5COYgmENgDoFxMd/fmZXIarLarC6rzxqyxiyJNWPNWUuWwlKx//xZGtGw0A+hH1gI8zp3laY63kdw379234XnzH2jrjZ93V9Yq+u/9eD+0lMD+rrr5Y3+/OoJpS8oF1hZoBirsTjk8sS+sJM7yoaw4SyHjWHjsBaUy6bj19AEM2l2O5FmupNoBBKgeXsuC4s8GjPY4m0aAzg0j5/DYv2nnu7zREHfHoQ9KGaB3WYc3/70HUBf9z2IQXRmMFaX3e9IfxX8RTw1EliNKrojTWJtisYJ9J2HHjIHvWIO/PFo9Ic5qPPR6AlzUNuj0QfmoJ5Ho/fLQY+Xg14uBz1bDnqzHPRgOfDlo9F35aC/ykEflYN+KQd9UQ76nxz4+NHoeXLQ2+Sgh8lBr5JD/bwUL5GkOY4YS3I78uFa12h3rx92hpXCc/7Z7h1kGSU8DqOIlzByGIvRwksYIYyNWqF5DW/LuH2TW25mwSuFT1kYfkmkZOFT/2bn7Gm6EFOoXLwUhpAFCVYGz3KKpmGJUe6KCFY+OFY+BNY8ZPB+8k4G1jkSsM5xBdadyp/jfA2lMnWfCHnPbC6knA2n+jDIY7ifphdY3qqxCoSV/WfQzfCuoOe5XJ8VKvZcseidaYzmqqwK+btSZ7z3j+h4qvTSWSUqxar0aVto3+c3RXcHlaIScj+p/nPL851mabTfhCgrOXGFG1rmX9fEb4XJf9qeThV7UmFban5e4m9apEW0OC8pJPjlU6lYSRYtcTe047+8fpV/fbJfQkn+k/Rm58wOiubq/KayqrDPOFEbTf23uc6PNuc7nRP6tKB6VP4uq2b+s/Xzo9H5T2nV2fkFPCFleM+tBd62SC/0Vufy7ZLfpvd7+er2F+erm/+2SQJhxcKd4ffhSuz3E9jvJ2b6z0KLjqwme8++sEr0LFaGRiC2Kmh99ego1e/rkv0R/gjK/wvUFwSRtxh3x53/nnLhW8oYdZ/5bWP3WbYjxotXxWtionhDvCPeFbPECrFSrBKrxVqxhUaXnlbuvMD9DbHGfi7+eHoBMVlMoxH8AvGRWEdjW0/Pvr6erc6Dnr+noZuzFb6ezX09G/wJPYtreDL+/72er53T+nztgq3PVee5PlddIHq+cU7r840Ltj7Xnuf6XHuB6Jl3nvXMu0D03Hie9dx4geg58Zy2z4kXbPtcfZ7rc7X/a5slsU7pja3u/0P7szTdMfwMqXu/eBSPnducGcYIGhXeTiNCfmKtDL+lQF/3aqzQ1ncO4oi7ssgvKOSyXvRZgrw2/0ve3Pkj5RGm2vXqdprIo5r16nWjsy9qp9n/K/qkFPk1jJ7+b0z9ddr8Xlm7M4OFF3AOUy74HHpluOCCL8MFF3wZfnTBl2HRHPZnffDL5X9dDrl4DjjqjLn93+Zw8AWfwyFnkUOBPnltyHE6h3Sxf6Mpzxy9WH+ql+jP9FK9TC/XK/RK/blepVfrNXqtXnfaX+SmO1lNVge/VJZ0yl+sPM2vhusv9GLgp8AlwM+AS4HLgMuBK4ArgZ8DVwFXA9cA1wLX/Zk8RdqLn4BHgT8DjwF/AR4H/uqiZEAOFMAYYAgYdtHsD3w66tco3d+iMpzLmCFflTvwO4cnz72MFaxSTllmya+YlC/LLXIwffcUZ4r9wqV3XxxdFfCvOubfVSRc7J73yAJiWCXWkKU78cyRW+V+Jt3fxZKf0fEh91ck5XfybTre5p9P/J3zUfe7v1x4pvuLni+WL0mhaqyFczkreZpcPelqVyR+78rEP3aln5MnUUKnztPzqLNy7CI6t82/1/310Kmow6+LhA5F30n3KKec08V52MlyunptUK/XG/RGJzvq18CK//KW+5s6JQt/hcD0YvP2p4TMwt9A855FxxVZQbXwa7QL8f7Ax/4z5qJ7R9xnz3j3AP9MFT5tOznT3MLd0bLB3a8BbAlsA0wHdgRmADsBM4EPu0gxbMBeiQ1Yd9b4x43G+B+NVtjZmIU3D7zfuP29eYYQz4bcZ//DgaNcpFytR67WI1frkav1yNV65Go9crUeuVqPXK1HrtYjV+sLd0v8ZicMn85n8Xl8IV/CV/J1fBPfjv+9OsyPUvM3RViUEKVEvCgvKomq+PeruqKBaCyaiuailUgVGSJL9BC9RT8xkMbhI8UY8tSTRC7+9Wq+WCSWkq/eIDaLnWKP2C8KxDH895WWJWVpWVZWkJVlNVlD1pb1ZEPZRDaTLWSKTJOZMlv2xH9eDZJDZY4cKyfIyTJPzpRz8T9Xy+UauZHseZfcKw/KI/K4YRgxRsSIM8oYCUZFo4pR3dufgH+8wo4EI93o4u1BMAYYg43hf0kvdqImBwOfAw4BPg8cChxWpLZHAEcCXwDmnLQCMRo4DvgKcDzwVeAE4GvAicDXgZOAbwAnA98ETgFOBeYCpwHzgG8BpwPfBs4AvgOcCXwXOAs4GzgH+B5wLvB94ALgR8CFwI+Bi4CfABcDPwUuAS4DLgeuAK4Efg5cBVwNXANcC1wHXA/cAPwCuBH4JXAT8CvgZuAW4FbgNuB24A7gTuDXwF3Ab1w0UF9mN+AjLlr1i7TX5sAHgC2ADxZpxw8BWwFbA1OKtO+2wHbAVGB7YBqww1n4gM7ALif9QTAL2BWYDUTOg92ByD/ZtYuozRBqM4TaDKE2Q6jN0DzgB8D5xTyNoBaw3t0rBtwH/B64H3gAeBB4KLT+/wA09SF7AAABAAAAAWFyYWIADAAGAAAAAAAFAvADGwRnBGgEaQAAeNpjYGBgZIAADSBmSsnJS4eyxYohbDsgVnIsys3TUXCuLMrRUXAvSs3WUfBJLMlzLEpM0lHAlPNITSqCqAAAJmEV+gB42sVZeTyUaxue1b5lkET2Jct4Z+wVspN9CYXEWNNYx9rGkOwkWcOQJckW4mQPp7EUSVIqIckWSaWI7x1O5evr+875/ji/M+9vlvt+5n2e+32e676uZ4FAINDNi/IN4ckGv9kgmy+eywCR5yIVrXikbuQnRig1jETkIYKuszAoFEMP0FIhJZjgMC4kBHCgopOggiKgRAUYFEEyB0wByW0e7vw9odyQA5uXMcQR4gfxgpyEOEMI4FuFcgH82ypDsD1OQnGysHK63nkILe2sfFJjm5VaQiJymgNERBtAhJeQ4DAoDIaSAUO8Q6LtVAiY/nhvM+A7AOP3aKFIMK7AzTDhhxFUKNhhcwwK2EExaFB0Vg5+bu6ergQvTwwLwERxUqOozZyd8F6eTpg9ADfFQ4diN3TH+Xr5ebkQ+DS8fL29fB0I7uAd/AAvpRyO4vxRbuGOd5YyJzjgvflMNNSAPTsZMfKAEqCAUZBTlMMcBU3FbSYQVvW3RMYA0FHK6VFwNWMNjAggtGXxWLg5nHT247MwN+fTMjfapyGjDkgB2vJqUrIY8CUMCG49D/cvn8fc2TfAHecMEKEC2/sXioTAiVBmCOingxGhUMiVUWWV48ap9KHHPi7GeK1rsGapmdZmxGH8eBi4hmTG7yvdvgeJaIMbyL2/olhyF7Vfjkxsc94vsUB2Jcedq++tKzibvGZe+danN/zwYB2aafl8qDpLhvMDScj5Lzo6JityVDn8u8ZyLDz1DLBztxM6+PfxbxAIZ1SUCp1/F7jQXhOsTZ0wpVf7agd5tfSrKXqZP5eWo8Dp9G2nKZcxycdT+T0cK/wLEPNHGvqXItozSZrFIl1ZJ86wuBkcaVr1KXs12+fE4mO7fyy+iTbyiZYmuSeOXDShGpsJRau6tG2o50Nqymiy2lw7GtfyOSYy1gPh9skH9po+HYvXJ1mIO7irsujB4GAWXSVCacEeQQI8YJfyMCE4EGwTe4KH18jHJXfsSmfF51V6xt/PvrGJIB5BBCfAEcomKLvyxEzbm27+4GrAarVEZbtcNTNgQfkDL8IQ0Af0SDokrUgNNwLBe5+0NM73JBr/bZzQOC+8tLeHO8Ur7e3r5eSPI/hJfx9GyihuDiKISTT4F8CaigZMSySSGgpFGACHAN1vNgCLPPBHA4GBgb9qwNn3f9RMAFCUeIURFAT+USWc5qd0hFNQIiZr4VHJvI4faeTL6r66U6JHn6zKKH6/FuvRkL3c3bWeeYZlXk7x6OOSKvv6DzU54hl19dbl90f6EIUZlbo1e2kyv1LR1LQ8v7tsaf+s/5lF0TmU2T6xLzdED9jNaDrL+NGRN/wnl3XeMFkdiHcNOHfxRLlCUoA7j5JeWefeR3VHdtuMuSbYFg5VcB3N2HkM7oFQboomsM/tEr656qdn1jbqjHIhwbPWqq8tNud3xj8Z62B2fxpuKztlObP61tjPPfSrdldI6broIwcNhktcYXZ0GOVu6ufzJFaVXkdYh1rloHO3qUH8ROsVS19BjeUbfUQbY5PZeDOWfDq8yqXHDCqL3NEAkQoKktj0NhLrmI5eCQkzmd7YJLGO7b1GD5LY2b+FKsQAka2k591e7uTMZ+7u6gnWSqExPiyAwWxymQKgiMFgAfCS3eKyHyZA+Fvi+6Mc/l/K/5SNomLqhdqpEzNDg9nXRI6v+UZJflm+mhaVql13tcc+WnqfDHrPxaAvp0t4idDakB6uRni39mxnxqdVBM/SeboNAc+8JVflTlHOSTHeD4gUNdzcxG32uHlUptwLRW8Lr/1zZVq0gF5bcyKQwdAT0PXJ7zJH4IPYhpS7NOf55vdck3vnc+clAaIfM/Ds4uxQ0Hr8l7LjUcpNv/GWO6a1dEZUJZUPVUg8tFiVe3rPJ/n1no05H4+eczQBhJcsprqD7yBkXYOr1HKTRxi/nr5Cfn104vyHoUxm3oSiVxE724a6c3mgd7/qFqOSZdL4dbErd4TyITebzbvDPffahC0oeoa+b5hD0c9+Y6NQsEdOb9GNMIVuvuuyAQ30e6bCt9FVz5BjRN9xpZkN1zu2A+SG0rp2VDpgRinegQC5qEAH0MIwAvRbyoIwNDYxw8gCWIqJRElgZQAAg5XAKQKyjnLODlKySo6yUrJYGUUpRRl5rJQTKH4uDlisnKwL7t8oUNfTadIE+ZB4faeCgkAt/lq3P+zyf6fAXzKUl7ffJguCcAFxDKIYBDAFv/aUDylAQQpQ3KRAh20UeBgA5yrbKFDrTxv4xoL/owkCwEAJHAWFbiBgAOSndIYTYVAIFQfviNUdE7Kgcb5p0OP5la/3mh61vvu823LenOyug3zU0TM3vpZhc9l+h6JYK1IL9TIzOKrRpXSkYRZ2WLBOWTBIDV++8g5yNCUjhruX9nJ/JrcmUFLIcfe2js0HCdnY3ERrhXYj7gqBbpZ7w0SWErnFcgFyolBRWOyoKPcrF55oFfSGFdywzTOchJ2tqZY2sbSjqmKPI/Pg6vwYJoZCRJjFU7WKseEqqSpWeoGC0etVLHdjJmnYTTsljmJslE6kXiuI8kgV83rXUT7TpLWz19EorNaCSychvRDf6in6+4ooL3mer4S+6t19+syU8RPZ7uF58o/xfOvnH22016fJ064rs7Wls5W0RvYuENtKDwtpcNbqng+K7P88kK266wlb9FR8rptQlNv+kruhRiJTNPwGuK9XLrEbytRaHjd+fOg3xYQN9PMq+wINj66gvqoGj8Twkxd8r88UruY+5xpSWnPqwqvQTJ4OryprvHr7VF+qZUGIdQ+rjuMA/8LagQ4M/SdpFadCBa/jJqp1mknGJPrY5rPWH++6XnAYyUnvIMf1eOmMtaJT5qs+VgL4uRN616ZTA8hNNB3r+z+U+ylQ3bTs2zXY8CGl+wL3UugJqPGt3WF+1Q9tBFT3WXOORr117dArln4mHKt8rH9OVvMiT+NFhgCiykLHsFQeApag+3nhOawPng+KADUoAgtbIkDnwOEmu8n93D9PYO036ZSONlkk+tKSpBN0FwccRCNmF7Dz35y038EKwlBiizeFfvCmmZcXSJ4gdN1d3HEOBGc+NX+Cm5evOyGYQu6AAiALyGCwcjKAEkjuWMymKQNQzH9uBv1n/J6bd7JqdEQ3Wfy0B3rXWNP4RGeGqaBJ2f3nnEZCzG8fFD8wKCMAfDtmqR9ZXGbXS9mtnlyebguIPIV4vDnVNBdNzfyJCZG+GN3L2yMjdCF7admVW3Lt1FQUz8yU0dW8NkHz7vgvWn20/ccq+ivVEfmfi05ecn0s9kzbvDKyf1JMGy16I9L4sBnDK7jk6omkJMDzwvsjQPaXs0Np1W/4086uDKDe09SZ481qtJJydSGHdFx2iO51uZb26iFV2KH8zxHFO3TYaIm5EfOHg9ahmTwmNOchLID2fN0LQe2GDimL3Io9QWqYwN6s0f3hl/IcYLU8jFVrn7JuQu8L6FtsfEa23+Gj/8bvpWCPFAPM3xkHCcDBr218/svZJYW+eZgRCBB/kQALFe0fmsAOpXggQFj6FjeHJQFh8aFsTDeIxw9aiqZNCqPWxMfozC8feVWQhytw+NvhSWQJLuPIO0QqLDPws16mRqGdAZMtUdADQB0iaZDUIlX/+rz4e7Ev2CKFyjcFwWKbIOgC2oDmNkFQ/H/mxJTn0Niq9S/Oh8G+ZkmLabeFa8o/n64pCxy5H2xqCK1CE3xs8Ayo0vvNpxLr0YOs+XF4x3orWI8RH8ok43nIwXGrhgrrTO4xHmjkjYagpdj+uf3Qt+PNiXRIcrzu+KI5+3Pj0uRXU/EnHoW2vU5ZopI+D5++KC4k4L36ce1VUAaa8RP1uHcjp1F2gged7+X6PKUrrlKdpkwzjraqHOmxfKrj1FzYz72YQwEYZQlfevKMt/LGeTrU6B06h4TFx/U7Z41iz3XKSRy72jLbeIZe/dSguS//W6C7IcjZ1ga6k46NaeApW/qHA7+5WFdLSU99Ph/Za2r5Jts75eQNJYPBj8Et1zlDHPcu5GftlaUK5HLsUt6D5yUu0t+VbOjTqJ78PHemdqLgGkGu3qjTR5BVJID+gFmcz1FtDbbG6upKQ1dyrvpGaDB/aA474PJGnfUYFzlHgL9fY1piumFZt1dycBgbaiAiritkf3TGcqHoRUZ29z6vpjBRAtWOtwH8LVnENlGLW1UnlKPzAhxqPPNQRS3XdRZZvb7GYE/eXB81JccJdrk0ZfNcYHWCKUtVHEmsf8U/WVvZjasJskAOqqFNbqRUFgaVVpNS/bmeJF9A+QtIY6/ReJJs4oRbSAsR3fxDs3uMuzLf6r38BHX2iqY/Q3Ynv/acKU67j9m7wdRpYztsuDtv+It0jir6MIdHF+rqV4BIHQIQkY7fpIApaWBTCuA/LwPCov4WKsYCwFZC7v0rCfljRYABZUMRC8gpbYmG/KaJASjmP75iIcL+UztgFO2AgdoB5lzp4hdfFm502bDndSKLoeztpVvW/Lnqu8U9po+aXK+nUuRC6N0+186w57mCx++sw/SLincyqCrJSo+gbBj1h9GMwU4XzqYcFzpZkaN3Zdrt2MBolvlNOsn2iiclEuUhtBWPU490H+dCTrsEvMGaibBKT5XSmPRVa9bZDXeg4f6lbu978O/32eZxLGvffqnodMPTSS6oiIRjlnp48NLKxAtqxke2wYV6e6cYm0mowOYU5YXVCYmjLLyGlmL5Ib4vWffV6R0bnp/XuBj+5NTNU5G7n6hUxdm9iTaO4FrKkz7yKmm/VLmMdWedyjr2YTVcuepmRbLi2YHsUMkPRpYX+eWE25U8nc6Z377CXLZLMKJn+TY8Mv6T/WK/WUtcyoXGVn6CsD2n2K1eUTFF4XSlQ/J9p6uSy7kFi0tc5hx4T4yJ6WXbR40L2z3k11cx66i1UhWCLz4IsZF+JDjhbcdsqh1YvQIZa7wBI9qPtLJXN+0ePKw/pZTHPC2o18hZr3la61Vbu2/IS98podEW7YzOhTvcViPh8XOGekBxacLonE1uxdrzSpfxtrSwU/ND8/pTenuLUWJFxWdcQ1/HOAbZ35SOeGx1xbYlUEzs3Ty+XSxRMvGggnHb2HnN6A5ag87BQg1pwuVPnitBfNaSKLvjlzNVjGUinlZG7XyRY7ScWtmoTTqZPvByKCruu3bOg9o5/Qv5+yGev1yX7Pp+AxsMwbCHDmIO8Yc4QjQgav+uq/8hyttXPL5S+2CYJI3f2JBGYzPFdzEPBKNlgaNb4kbZQDUmGZL0I/X+r00fMG/BrAWT9fuixB6QscdiN2Xu2DaZMwNMAKNtMqf+12Tuf9RPAMJyKcHzIcLSgLAUIOzi905Cw4GwcED1W3MwKIfMny2znLxwfuCTueMdfINx3n5oNwIeOPi9AhgguwfLxwMxgDhDXCEOkJMQe4j35p6yOwQHCQYtPwgB9FP2l/Hg2xP8hebj+dVCzHUpsjD9pUUwF/rhMMFVIIs+dccYLjlDPfXMQDBDUpuzPVpSZaXd9wE+fL1Z9Q1d9/4WnZKr791HcC0CcoVpds4RSWditU0ODzMknx7g0ud+f0A91qy/8qvHhAo1em/Wa+XdhYO1PIEpSuPTTl2aykEhgu9RZ4qSCOHxyz0iMG3xOzEsDQUlSIasebcvbujLJHFVcQ9rPRwvrbvn0fTUV+HLrYnvtSVerO3vb5Jb8BQun6wQne9//p6pIkMsLd2QSZl+iSZ6iLcdyzm+2Cl13yanRk+J7ne6O7+XlU/efDLCHmWqZa2I9RHlOle1LLryQnIfn3v6zSPRbp5exXWE9oNIqiKouJgKURVl6ELfWm34YSzxHLcX+xmt4oDJg+LOV9vtzBwj23lw8mmRo0/fryxx5GWKjt0rTOt/a4dTm7ChvnJBhSqQ6gFVlT8vW7ODQ+3is993I5pH1e4yib194Sw9l/YxzzZ1GDKUp9105H1aIa2+LktGKG8/ZG9nVVahqlbgHrnfB/Lzc0NCBL7oXuYtXdURDP2Qs9LiUaefNj7rH8Q1N6OQEcypvzFULejm/7riy1rsLH3ojPv+ijVgHmGQMDrqj8ddVH6QbWlk3BJqJZAXtAPLH7KgRlelunqtt8CuLS8qy8rH0khXq1W9KyvAhi5U1+NrcG5bEx5/osvMD8UYYnIPQ0RUAkTEDRgUCoRd/qeF69fbgT+ORkhhHRTy+QPEtHAMw/ZzFzCKHxY9hgnYXsoOCP64EYEBqS3mGa+8EMe+z9d/c/LPlFG6J3lVchJw2nYLA8YSsCCJh4pBDDcTyxdMMcrRjQuYTnwQCzDRKEnnCvodwF9ukOA8kVCh/5rZFsHeXq6+Dt5uwXw/aTOCCIVIM77qZzc5XVqV1/EBbUodu8GoNhqbWmTzbtaRIfG1YDUtawEUv9AC55Z2Zeip4+lBPgjBMZhy17r7Fo7dsgxKnL/yfKcSrq0r9WbzRii9Wl/WfA/0vGDYw0XhkZSzrV/5Ww6wIQfv6abd4nx3yk7uutW4dUnM/OL4m76235ITd+oXd2omsJnE1PCgx4GkLl1oouOTFeV7ZqvvqdnVU0TyFlWbS8WYuuwl4NcPJcDZGwXUzML7MgmBaHe7TPdwTC3bbboRSW6o/7D7iTNJ09Qjxcr1UqdnJMfszJBYRhKVvB0pp4JWhBv2IOL5PE3pMcMBumsP1uNZD9DLsLy+JL+kkHMrjwgTA6cnQj/GiApDhLGDrh2b0Ez4xxbivz5n24ZJO4BzOyTpf5wXQsHGv5cgMcybG8cYjAJGSWbzEOxnRLrIomJ8Jo4qltTsuobL7UYdfMp+86clEwUruN2vK3C7la+94O1F3n8nGN1ZISrnMyq/3PxRIXCSIG15KnF3zeNrs3etRhna/b3C8RpjimJXim7AuUT3kdVUEZ/MxtozRekLqqG6RroB4RGp+FbNuJSmc+cOIiUN7ZAp95QMEffioo0vVRfZtGanrj4q6trrKJ+aJPXs0kGk7oAeFqFj8mW18mGnW9RLX5JmgoieW83M58HIGavHS6kZFYiCFuEPOd4PeqfvTWZJz8Vc5K2K71eu/Zq680Rzt98M0nmK6fNYs5Yp412/gU9MjV3hIRUdmuzHbzs3Ocf01mAf3rjGcyhlsHGkL3TkILfRVETiqUcL8jHvmBc9VWxP4mVuWfmAA/AvtlLuZg==');
  font-style: normal;
  font-weight: normal;
}
@font-face {
  font-family: 'Bauhaus 93Bold CharBold06EBD904';
  src: url('data:application/font-woff;base64,d09GRgABAAAAACH0AA0AAAAAOCAAAAAAAAAAAAAAAAAAAAAAAAAAAAAAAABEU0lHAAAQEAAAEeMAABqIjRlO6U9TLzIAAAGoAAAASwAAAFaCr4sCY21hcAAAAnAAAACRAAABmtLO6gBjdnQgAAADHAAAABwAAAAcC3UMuGdseWYAAAM4AAAKQQAAEMKkyzcuaGVhZAAAATAAAAA2AAAANtxnsWVoaGVhAAABaAAAACAAAAAkEyMIS2htdHgAAAH0AAAAfAAAAsp2IwwfbG9jYQAADXwAAABLAAACHtIOzfptYXhwAAABiAAAAB4AAAAgAV8AwG5hbWUAAA3IAAACMQAABEVx0iuFcG9zdAAAD/wAAAATAAAAIP8wANZwcmVwAAADBAAAABgAAAAYVl9n+QABAAAAAYeuZq5pA18PPPUACQgAAAAAAKe9Hs8AAAAAzD7Auf8Y/gAKNgcxAAAACQACAAAAAAAAeNpjYGRgYDf8p8y0kGvHf4n/ElxmDEARFBAOAIQkBYZ42mNgZGBg5GPQY2BmAAEmBhYGCPBkmACiAAvFASEAAHjaY2Bk7mWcwMDKwMHAwGzMAAYgmrmF4RqTGgMDCzMnKxM3ExMPE0iCAQmEBoUrMDgwKDGsZTf8p8y0kN2Q8a4CAwMjSA4AP9MIuAB42mNiYDBmAAImBgRgYWBoZyAAWP8y/AfRjCcZGJjZGaaB9fUwxLP0MLYC6RQgvg7EgUC8BohtgbgKiBNBbHzmsuxhyIXbcZuhE6f9mgydTOsZctnqIerZ2BnM4WacxNQHU0cKYFnIYMaSz2BGqj6miaTbNQooBQBh1RiteNpjYGBgYmBkAAERBmYQi1EKiNkYoIJQmokBFYAFWWE8PgYBQQZhEVExcQlJKWkZqKgKA4M6hKWnb8BgxMBgCmJbIRvj7oHMC2UYVICFoQFIyjAIAMOFh0GJQZtBj8GSwZHBhcGXwZ8hiCGcIZWhiGHt//9AVSBZXQYDsKw3VDYFIvv/MQ6YDA9irAAAxOIobAAAAEAKAwMCAgEBAAAAMLgBJIUdEwA/Pz8/AQAABVUD5f6PAXEBkwF+AYkBdwGWAaACGwGJAgd42o1XC3BU1Rk+/zn3uc97c+/ukpRHNhGQELKQzYNolAVFi1WUahQdTExE0GgoVoHomIIoIz7KUES0Tsd2tE5nrBZu3h2rE2dILQIFFUawGMEZqYPPtjPVYnLS/9y7z4idbrK7d3b3nvP93//93/8fQkmSEDgoNxFGVFKeMmSFgqQyIkuUKSqQROOJRvHMXiTNuDkTn0l4NskPyE1nf5+UvvzWJJQ8wqrZ/emVrt/DEnvmDsK906Z2U40Zo47CjBPdqqbgJSHTpvYAYdQsamjokSVVERekV5IJsFiiMX1jv6owKjMwYqON7j3z5kI5i7vP7a9dCTfAUvHKqmn52Ae0nAAZJy9LY9Iw8ZMbHQqJxl7il5hY0dHU3LI+XZE1xozYmLcscfw+/K3Yzf2tLOV+S3QNJEazv0UIcTP7Rzv4DlgDZbCG7+AjdDaUwCa+iZ/mDyKp+H8c9tGPkI9ah9Hsmj0EfNTI7k1Y7huknhm5nXAL2Mfr6Uf8a9DFirvGP6Z3wxDGV7FHT/QRwoK6d6vxuVhLIQvwQyIruQ9xmepoxFbKy2bU1tTB5rafP3Hr6i2PwdC2trZHt6xe+TjBzLWMj0iV8gYSJDHS4hAoJKwnFA4AwuqxrYCaBZ4KA9hWOKShSDSKu1qmXRRrsOweP5FgwYIUIo5Kkin5M2A8OJZpkGQ1KQaDlJcRMO1kda1ZU17WAvKpU6Dws6dO8W9hS2tbWyuNQCUoMJcf5mf5EXwegnl0M6/p6oIDXcgHbEEGNFdxdRMYDuQYHhDMMUK87yzj4EFr2lRXHh7FTONdQsa4DpCVhEizkIkScqfLQ39JzAwFKRhDQ0N79w6JoPyaqQRi+UGRlE/soZaouV0+/zyzSx/gAqQE2WlosB0bRIo02S5IkRmH+rpaZEGJ2DFWBbU1gqOIrTJp1ug26A8XtUyvP2/3mvUQHf4zRJLPw+N8HaubHC9dVj+9ooz/5dJ3Ng5DMT/z5k/b+DBieW98hPVhRBHS4arbIRFEYlsyhQjGsndoCFEYPjlPPakgBhFRbcwn5LPlhZLSwfL7qGSLRIs8O5ortqCi5UdixdlUiNiY2plmNFmNMc0ot8pP0Hc/7OzgI0fW3XND6rKWbRtue1puGvvXsjceHub/qITNdSuvaLoNgrjvMuS/EXFr5HZHkQVuyKWVUQ0yae3RVEkWWfHyq50rv46q5G6WJUnJ3NwLDCWLcTRYaQ2gq4HUyDe9dN3Yp7BTyEEq4n/g77HXxeovI5snEdUk0ukEA2lUTixgDDkqGHv7JqFzQEDQgowU+dSJrFIVkNVJ52DVH4FYJBhgMmR4TTg+l9iw5JsgETUai06gtky12B/5nqLB5ffx4yeffnLdjSvufPG+qiuflJt458W1K7e+vo9/fTVc03DdD5etNalQxkVY61fLXeQH5Pa+YssIA6nCRyIhpO0LWJJWXCDtHqEGyxiyUnoQIBzMVHoDVnpiAMAAIDT7iRN1satKtAC7DKjrPMxpiZDamnq4C1bzfweuqa+/6qr6YMkLR17lb584zPctkbs2jkVLi+uWXj1//lIJtq740hnhh2Hegea3ENH9qBMLMyJj5Qu/7mUUiCT0MORRjj0MKZe/S3m68nWIo5NLFr+Ht0ItbxYpZwdhKzpFKzJUgR4QIXEyh6zqs0MBnRGkSLAUJmS2xqZr+jTNLtZCOa4yVhAsmwxQNjlApHxTTCR6TEB7dm3xfEmJSmahLUKOk7p6YdVJYdvTy3LEsfzrp5pS/NNDh/mnl/z4itPdvX/nbXMWpqrnLFw059LW5ssvb25j4eU72/fzr8DYv/rZprbOV06d3L3+5KLK5KJLq+Yu5KzlkiWtrUsW3eIq4hgqYgMq4pb/RxH9mHH0XS/nlp0KoC6McBAK43WicA4lyNPB04AXSn2B1cX5L8Hnd5UwP1Dy/NFXIXHiMNQvOX8jPVNaIoTQsFTinTd/0f0B9oRDB1r2idrsQCUI9DZ5wFWCE/DnN4KghEXfb1uM6kwSbbwnFNT92ebQGwykJwSaZzTElrJGI4wv5MdxiNhubLajuZGZslZYn+XoIyKWaDEKS8Q4BWjnOt4O1n++Os3bZ8xroa/wZ/irbOUoxMb4N6Pb2A3XXLztJYzh0fFv5BdRzRa5x+1jTiiYH4OebWa9VliTgkbav02fNtFpiGqpOER8j+ydcAhLBYLAPPNz/GSBZ4Dx0lgUG3McvSVZahpxOo23UxNWDJ/ha/nw9OsWwq38BXZwNCk3Pfca/xN/i3dK8AuYBTExPzyKM0eFW406WeHoWg68oupaBnyfLIkqrXIfJOVHuApKrLBGPfd2SRAjSB9IQAn1midWLY3r7gAmV/BnYBWfz/dDM9/F27GdPDUWpf+kt7qN3NMF3Y2XfrK6m4gWWNAOhF/oPkTmQevWwYeE9GkIUQHhw15bgQltpVsXoBpTAfD7FBGOSonqyUL0PtOOXohCKKO1HbDropsid418IzeNHm1ZwO8FdjqNSilCtU4hj6SbSBRfRE/JMBax9agYtqZM1t2hKxzSAxkGuxU7ijBJP5kSjYSCMuo25YfJMRsHNIWSoIcEC1TJmjLOYzpk5rESWSqS9ULjSZrCa2IXgzAc01Nu7r1jxHnn7sXP3Tu4l7dHSht5e7S0kR0b+OSN22/85P3RH7HORbNXjT7IOhdWdoxuxT3rx0fktzE+P06SFzo681wk4mNhn17YVxSkw0NVJCsBmUyww1Ii5Oi+Qr7xGTht/5o386P8Pb4CfgczuvY4D/xs9255A7+Jv48fN8NvUZaV8Bu+ZnDz5sGBhx4aEBWGLvGWW2Eb/neFDVjhgN+XKbIhr87079aZZEnnrLPegJ+6hxi31nqCvhCIw026yqpFB1dxSDJx6q0pd6tM/+KhHX1n+PXDpZt2stOjJXLT+of3H9o2dhAGoWVNq6ua8RFUTROqZrs3f0TsCaNRLKrbeWrJqCetmqgtVJMKiLVc5eTjFg8xioTAU5ICasE4rxOJfL98cIDHs8XMEIgDhikqQMzzmXelaGTPkbWufmAX6gd2oX6wJGYNegpifaNbF1XcxjaObk1V3sU6EV/d+GfSEoy1BCvECE805pLcBOj4wjh6obi0vEHp3GWb8gGUGJTlx9ULYUjPgD1BqqZDnCSpRUpwQogYjSoCJG6vipnZ/lVL34X1nYuPrv2Q/xXmHo5fUlV1wbXXN27HCN/4ePu1bVD5/rtQo/CV5zU1XnDtm+noFrNvMZN3pPTJaLkKHnDREhNey+0Tx4to/pEuL8ndigzGB2kvBdPwRkYcu3qKqZXGH5IsTSqeiB/nifpkrutaSiYW7LvSwrF9waLX7TsuW960eH7N0af6R/g7MG/kOMyE/tnnVc/9yYabWzvnj5N1UHHib1DFjx+LZvx1OztLAmS569QFcsQDdu6k6PruAGgyYAKUrEeRPI9y/FT0VKb6C3tqxouKktV0+8zSVfyxz4Yr2Zd8bfRXfCaNHwP4L94qFf4AAAB42mNgYFCFwzQMuBYIrzEyAWEcYzvjayZ3pklMP5ijmTtZGFkS0OAhEGRVQoE5rNvZ1IGwGAwvwSC7B064nUMGJ0wchfSFAFvEa0IAeNpVktFqE0EUhv/JbtI0SUOprShSXVAUbBsJsRcrCNqCIoJIShu83LbbZCXNhtmNIQ+gb+CNz+CNlwrig5ReeOmF+ASK/5wd7STDzn7zn/+cObMTAHfVHygUv5t8ClaocVVwCQvYsuw5uu9wGQ3ct1zBIh7RqXyPuQ08Ey6Tl/FKuCJ6Irwg+kS4KvxWeJGVnuC9ZYVVnFkuoYlflj1H9x0u4wp+W65gRa1ZrqKm7liu47ZqW17CO9Wz3Pyv15z+66Y3dS7ccPSmYfVTeNn0pop9L5FXSnXhVce/Jmcs+LKjXzW5pXXha7JXUXPd8dxw+Jb4N4S3hEPDVafnqlO/4egN2/9+txfspSf5NNLxZrCbjmc66Q/yoB2GneBwFjC+E00G0SQLwk437k+GkT6IdZako6Dd2u7YYNjBC6TQOEWEIUaYcXWImVpCjNdc/+BzEd9DzvcIx5w1jr0P3ifvq/eNz2fvi/cR++iih4C+FCf0TsUXY5PaLrUx62v+efoYMBqgjZCjQ+KenIv8HWZN6DBzRtU4uqzS53ooFQ+40owlrDmSOi1s0zWfafKKihscZsecHTzAPY6pjBZ9mu8xR4univGSO8TMzzgHOJL65sxH0m/OKkZ/w9l8BfNljJpyLvK09HMqEeOMeLKUu+TiSFjHZBbVjSNjRIue29Nk7OTiTiLJ+rf+LncUz91ZPHcrci/+db/tP/ef+g85h3RH7Dhi3NzlYzo0O5Jz/QU1b5KaAAAAeNpjYGYAg/+6DNcYsAAALf4CBgB42tWZeTyUbffAZ7UM2cZS1kHIMtwz1sqUDMa+jSiU7MY2GmNNYYpQaLFlqSGiQkJPSiVpsS+lKCFbhCQpyVN+9+ipPP163+d5/3h/z+fn/ph7zjnXfd1nrnPOd859DQQCga4crDNElA6eBSErf6L+AEPUh41TKd44fmENlB3GZIjuBFXbYVAojgvgZEMq88BhokgI4MqGUmaDIqAMbRgUwSQDNoDKKo14gWSMOER35bCCuEGCIVSIP8QTQgf/t7AOQHrVZAhBMb/I8UJYwnjeuZwuku05jqD1DxKZDCEtgIE4DzDgx5lwGBQGQ6uDLibs5NG1kRr29V7xPwFY891bKBL0K2LFTfh2BBsatp2MQwP8LIEDjXJwDfahBHrTqYE4PoCHpWRHs9t6egRQAz1wkoA4S4NCC1lQ3GnUYKoXHUOk0oKoNFc6BbxCFpBm2eFo0dV2D08MmeIdCM6KsSZuAyRF1uDwgDZeCw9oAho4R1BUxwHfRSD24H/FtzUAF8vOhUZYWFnbfhsO/xfDAQZUZvWaQZEQOAPKCwH1KBgDCoVU0emdDN3DxdndKZUI/ZhMOdXRbe0n3bVc0HPV4Vkx9zccaE1CvyFoH93MyewVvOe8u/e8RDS0vipLzDps+stklGFH9JA0z71DzWd4/ao4da7S7zpI3po1LolwHOTJEc8uudFoe4Wbknqofe/2fcucmDq9MG1pgO6UPhjWwhyrpwmwEeYat/tfql/yFVZofF/lOvK0XYxXcn60zVzDfwuJfxym7CIYiWB/30M40ue932GL5lRAMlQvWfRwxjBvmHnidZ3cpRTY8T4Z3rFOrfM12oadSr9nJNfv2atelHD5wx0EcNipoUetMoK/94inW0ESv9euA9HIyOAkqci4sbYNfF0EGBysjLMMqAS4IusANLiWEnIIbgDFxgFmNxLJDocDEiwlD0IYISjvtMVpV4bL8EJYQvRuQ/KOElWnmpUASvBCocsIBBzGHgNIsWRZxFpAOEawhX+i+WG18A5ok7aqurDwNfNslBRgzxoghbACLAAzpgmTFG/oQ6cHbVJTc6f5qwZ8i6KqOzVALciPwtKqBdGoHiHu9GA1MMhgIoJpCGagC6CDVcdh8QAOUAUHAY7ffIZCEZaAOWD6TQZg8Vv+uEVYWNivbuFJ+7dz038qOzgrc3gH9EwSjnfhtM8a6FAqfZW7jy/5xJXvqJXkTrX/dKqnOVPBfCIuJYKiMnozY+tYkFdmOuCpWHa/ufQ9b0SJdx1lnjdzBMVbN5MRqlgp06l+f/mISVl55ec6uck3Cta3p9Z9FPXwZQ6J7Lz0tmM6tiRx4vJDQbYR3wC6rcezjDQlZ4qf1GvkKdHnE54XEsSE0kUfFdpkfN6e/tE9+Ywg9+XT0aaI5QavMtSl8sIB90+zkw1VlVOH++7plP0W/DDcY3Ja2slv8xMDmflY2yJlouIR7nylvQz9lotiB7qLissWBhaMstuJGyeUyK879EbDEvTrSMIvirR83xSLJm8iqCM+yGFkQVhdB2FV8BVWKFdYiv4KVKV+ZlTYf4UD0iuJBhb+2h92O0qAJ5ZMdw0IWkUoHLARj8drauqsEArQ+C4CsVX/F4RSAOS+ipKBREqQjycNY0A2xBiSLTcZaeLBLNPW1sbqbNPWwskBsl8/kfgvPxHZkxZKcff8S6JlTKeQLOzuOKfH9FhyEeoyiQ1mI3u8+dWgFty9XUZqfHoDXIXWtgIJXMRI7NYZ40CvB8dfwpsDpyPO+8rmtLmdbvMt3Dp+lrjsRsqvvm7waVCvPs7uwASzWIUom2Mrhdec/5JtfybZPWwfcBqlHkcTazZtbJVr69vFr/qg4ujbVKIxCXklEsM19u5N/fX5qt42ndQl6QsEVECcSGfzeDz8tvrBK3J3Wx1z7zY8c5OzIMsJuqYuib2YXiDdjzF8qUmW1QprrujPUt54O0STtz/WXJoQCtyrrPAMVjRW6L3zsOIQqTb8+mM6fKDHbN0CeSD8WfyCa4K8ejXpPtMuQUhZJeQb0TjBFUGugpfahFGjz6NAq0pM50Ci5VvSjHH93J9gJavx8amtURDqtd5S6FKVckWDZhUvYPcVViCqABBVTMN44n8Eq69mVhRXgghm5QqqdqxCFQgqwHgVqnT/Hqp+OTP9VwTn+BW9gpf3q+a1JScoR+0f2S2095WP2yzHb0T7u86mWJ/eRWP+4+/4c+OmBbrtmCHndfJ3RofM3H+v0WtXONzZGpV58WQIkMkugSCraEVHv9WT5M6JGRZAYTbhbrOHeL/4pJE7nbDkID62ww1zzFBtl+H5xpSqKFoAn8I9s15qQYlAVYCmrPcnlT457LVdlyWR48QNW3KRoWFv5QaQpHUBAyZx+c9MzTiMpDVLQrTMr1ZxXBi8qvz0lpLv50FNkdat3A/62Tos09a7Y7hU15e7EA0EIp37tfsKDauObxJw2D9Cuu/1qCPXyH7enP3yC+4Ljz881i14caX7o/gBxHY+v7Xzx9tsitPBMkLeAOlV+I1e6vKiK/TC/UwvlxUsoDhPyCeenFPxgK4ThoOxwK0DRP6k5PweKhwWUP5ax+t/1LEtlQpCAowdxYvi7kr3xGwLoftQaRR6xAqlAEBHHYfH4zaq40FK4f8Q8Szxn2zx/go1lbSdzusAjzqJ7D0YjP6pULL/FrEn1NaWt5N+XzKF+V4MbqIfFL2qxsRPLw/c0beUfUyD9Gk6oBKbyzEm87M+pRZmyUU3I8z25pDYn32WG8wLSei4EGwQ3RPb9+7mnFZhk7Ph80tlhBcbfDJFi4towfZvRdJGP2um0ZhPQl0kwwwPxukIdwY7Ia972yYXVVLUnq3j+nKCrjgcqmbXLwjs/Pgw2e1zS5OLEc76mgJ6VA/ooCnybZB5oG1JYOIJx9ryddjinC3tGRuUkPirZj1W7uMPsW5vDQnjpRyQD0b5p7ucjsqTJyIvmM4ZdWjr6pyuDnMuEjmd3MKfaq9bX8rpAn/0DTW7wRVxBHhZpYdmNUJIAA6eVrHnl30Q10rjxOqaoPGAABvnH48TQlAEcmVi8Ovguw7GmuVzF87ykXxS+lDWns0lOOo53Ru9WGDd90GCMAS3JApChoSAjyBEyLY/wY2nlLFHz14hc0wO/bvSEIqcvnO0ELD+CjcTgAQYMonMbfFb/z7cvptpYGqzqLQCNrtVYDMGjACDVWDT+U/AxioY4tdZ/3f3BYNCdm7cEi1vdGmKqncZf8V3ikctsMRkYcol5LX5ZmwPsYzrS8srLO6sbGuUdVaM9K5Sgpr59YIS+9yRoNqa6o8RV0xoC1smt0U3D3GLUFqKcjHYT1zWd+3bsCOmD28EjZesKYAX2b+oSTJzmEvXz3377s3MSLyUhm6NffYsWTZOqZAhfnI4jV1ibtjy49H85gl00XHLRrGHqbR0pb0BOaIfxWfJT7xbZZadJdoKjt5UqIxwtzcosGlbfHV2h31/DszQQM1l/ll5NwMf+HthOnp0ijJ+vkDlVqMyH49nyqm+9wWfBOQ5PXXS3kZKmdZ2DdlPdIZnrHVu0hR26T8pYZKCvVWmYSA+wyckCtnVr+kk3Z71gHMmjueoVQAP2pIQpWicS+t6599cPx101uGEw/60ZKaYMdxxoeOsN4pepPUaqybS+JKmLTBPvazrzVi0rUxWF/aU5Enq5xvwmKe2G3U/EnkVcRdR/WhJZVAq6XQpagmtoFc2ujh0Ptqoln0PyXOPnmWF/rTl66rQiF6UBmeAeAxOapjHrn8sf2mMxFfmkbVsLawaVYeUjhxO36ZAaTiZmt6U3JsjXb7GOXe2oDze5yC3L7Y21A8ikVE2J7zvg/DB9dcSOnxLSDi17Ocjewk9kANupK72hKaatZ94aMn1ZwmXYHq+y5ScjGG+Er5qbWuOJw0EgMHGDvL7zTd+C/torPBb/J/gN6ANtpUgsTXVgY0sfuNWRHWAJf5z7e9f0ftMvv/lwT7jE0pRfqrrhm4Oj9w7ZSNrXdbev9ZyPe9MV3GXeRkdwPBPsT+2SxcySRPTP1Ge5QzIP4P4Tey7OZ3IzrvAg8iaTWyValFffzhvbt5bXOX3feMJEpPjlmfz62XJzcmfDDs4O3df6qzQRxQsnvM/6d2z4bkRuSK+c2yDkapCabzVdlvuUbjKku+xY0Dg4Xc7gbxPB55kVk1IZx74+BD9juMqOcC22vDYGWOIKcmLX0HRqyRz9BFbrGnB4qFifpIgJ+PModfbw79AsyWsOeIgfIDR66sDska1d7F2Zy5Jhm/DhbXmDG4+eDLfFXZFYs3l3xdyKqHtMmZ2y4vIhjsYrm/0vgiuSPG/o/cvG8M/0ZtvNb1BDQSIzfoK39hjQGzyr/Gb717o+l9PTwZfRJlwvimzqMw8eMc8O1rV8/8N9f9WKwuuNV9mUoMz3ECr/1V1WVhfe4SNBfSyKn2vUwA3+mL7rX2pNardAgVHA9xqHGAtlhi09an+SL1hh9pLO7LFhySg8aW14XNHOqc3Q2eGb6WikI3JxsOzZKF+q4snRseTfR/H1L9Mm2NTi4O/Oq60XiZo6cPvo+GnVNcssA8H3VhrmZfih6Kl1+RvzPXG3rPhmXRz3iqcdQSzdZhdFL/YijMNxRGUaVyNk0GE5TgUevAOyjVltqdGZMrySPQ9TeXdZ+umbuzn0t/XTaZJzwDNteGezk5QEZQgz8Nnglnvda957ajCqo0vxsW32thP5AWl+ZduNO/+EFF3YW2km+KbghxFDbYwUbcmgmSAFGOW64FKbQexamxxev+VkcISumaN5b29sgLyoVy6tkf3OhoRBW9UVVVYeDee0V+OiZCOOS0EeE3oC+wWbTwtI91JfKX8qnbeuFWluxcfYy6vZLzexXHS/s25gVN5zZuoN2MV6Gz8M6HSdTmMegW73y77EhLzQ12rA/PR5+oukGYFqJ+T8P6VXwZtGo/KNnndzJM4LOABI2Av7UytGZUeu1LR7F4dbofs3qZqXZpWURR+sYqZESL69MRhdIiMGr6EI5DpdFSujvnmULP0kylJq6bsGZMXC1BPaiLX/kZK48vAyeLMdpziMs89J+deC7H83k9qp7eqbhf2a0Kf/YxjIAoBBoIJg0IBsNz+uX751zu2PzZ+mbH3We3aH/nLCcdxr95VBh34IXHheIDVViFWM/jtQgQOhFJX4xL0acP7R0isAHf6S3d8j+eUPeC16hJu3A7AnqkSowSxgFAg7hAahLqyMe0FoUMwYH9IBTVBK6+uoIYCvgvMl49Z/y/LlR4RRPWmuQb5RGB++lpBMKCQjA8Pd/OvM3kQd5gpxEbgp3Wc2kG2ekWyvR3NP3JAQmOCz96B63SeuU22ePVyX2fppNv0jNFtmaMBtBvzxWb1hr76TdhrT313iTUwq4eUs/NwQ1y3lHuWxzo/ONsamsY/P3QIKnq9UkPV8zd62/4QdaGLZPTzTZooTkfnNYe+KNybsGWTSW52hcs31QkyDsvOWlRGMWjmD7hfQmHxafHl6u0jjzvQy/vMrp4iXxcpr8IMJdYNX53iK+7RdBbfmPsujw1350iq2MDNQRWH823nrQTyo8Qg3RSpYeYhA9t37Yk9/Elb8t6v/YybNml++pZ3DsMUC0upsGwIu3VywW4uILBCQi+fAZMCGDCxH1FiwzFg3KCKYyUv4/6xPuBPW3OrknEXsHZ1LnL9+BkECt7zuwWJ413ZRtNRB8AnUoC1b/ZzKoZQdttR53qriQIoSrnlZ0JDzPHQn0DNShGRq9gggmNmsEAS087ouVd8a08dxf2i92Syo8FVgfLP0XyoAtFaft3XXcOFiny4IfnNZa5yfDNEqEhNIO1VmlKtgbTVg/AT0Vi3rLvOxw4xCvgV3jugP/hvFKvpHovd1LpIqA3finQ1aA4rjSKkKjpTKpK2Gfdod5i45d6e9SFtj6ZVZHNWBCo59aWbtfU5j3edsdqo/PqWEHSDaaZttJBwwJt3gWv30CWNgk3YfoOET5NgdFtTq3yRg44x1deml/XXeywa5sReimbwbpZ6oWyNmdeSaEEOnCh5vOEiUTDg8QvHgpupHjYvH5iSb2J3SWhZV8O7nn/Zb/066t2VlpwU+fvp/wN2FoY2AA==');
  font-style: normal;
  font-weight: normal;
}
@font-face {
  font-family: 'Segoe UI Charset0_v6ILX6DDBD922';
[truncated: 275,479 more chars]
