# Supplementary material for: Code Response Training: Improving Interprofessional Communication
Source: MedEdPORTAL. 2021 May 19;17:11155. doi: 10.15766/mep_2374-8265.11155 (PMC8131416; doi:10.15766/mep_2374-8265.11155)
Supplement: Supplementary file 1 — Module 1 Patient Safety Fundamentals folderModule 2 Communication and Teamwork folderModule 3 Pulling It Together folderModule Instructions.docxFacilitators Guide.docxSimulation Case 1.docxSimulation Case 2.docxEquipment Checklist.docxObserver Checklist.docxDebriefing Guide.docxPostcourse Evaluation.docxShort-Term Follow-Up Activity.docxLong-Term Follow-Up Activity.docx [file mep_2374-8265.11155-s001.zip › C. Module 3 Pulling It Together/html5/data/js/5fBGnRmQsIf.js]

window.globalProvideData('slide', '{"title":"Workload & Effects on Performance","trackViews":true,"showMenuResultIcon":false,"viewGroupId":"","historyGroupId":"","videoZoom":"","scrolling":false,"transition":"tween","slideLock":false,"navIndex":-1,"globalAudioId":"","thumbnailid":"","slideNumberInScene":5,"includeInSlideCounts":true,"presenterRef":{"id":"none"},"showAnimationId":"6Y4eeAbo6JF","lmsId":"Slide5","width":1024,"height":640,"resume":false,"background":{"type":"fill","fill":{"type":"linear","rotation":90,"colors":[{"kind":"color","rgb":"0xFFFFFF","alpha":100,"stop":0}]}},"id":"5fBGnRmQsIf","actionGroups":{"ActGrpOnNextButtonClick":{"kind":"actiongroup","actions":[{"kind":"gotoplay","window":"_current","wndtype":"normal","objRef":{"type":"string","value":"_player.5onZNJaPQYO.5xga6f89joe"}}]},"ActGrpOnPrevButtonClick":{"kind":"actiongroup","actions":[{"kind":"history_prev"}]},"NavigationRestrictionNextSlide_5fBGnRmQsIf":{"kind":"actiongroup","actions":[{"kind":"exe_actiongroup","id":"ActGrpOnNextButtonClick"}]},"NavigationRestrictionPreviousSlide_5fBGnRmQsIf":{"kind":"actiongroup","actions":[{"kind":"exe_actiongroup","id":"ActGrpOnPrevButtonClick"}]}},"events":[{"kind":"onbeforeslidein","actions":[{"kind":"if_action","condition":{"statement":{"kind":"compare","operator":"eq","valuea":"$WindowId","typea":"property","valueb":"_frame","typeb":"string"}},"thenActions":[{"kind":"set_frame_layout","name":"pxabnsnfns10111000101"}],"elseActions":[{"kind":"set_window_control_layout","name":"pxabnsnfns10111000101"}]}]},{"kind":"onnextslide","actions":[{"kind":"exe_actiongroup","id":"NavigationRestrictionNextSlide_5fBGnRmQsIf"}]},{"kind":"onprevslide","actions":[{"kind":"exe_actiongroup","id":"NavigationRestrictionPreviousSlide_5fBGnRmQsIf"}]},{"kind":"ontransitionin","actions":[{"kind":"if_action","condition":{"statement":{"kind":"and","statements":[{"kind":"compare","operator":"eq","valuea":"_player.#TimelineCompleted_5fBGnRmQsIf","typea":"var","valueb":false,"typeb":"boolean"}]}},"thenActions":[{"kind":"enable_window_control","name":"next","enable":false},{"kind":"enable_window_control","name":"swiperight","enable":false}]},{"kind":"adjustvar","variable":"_player.LastSlideViewed_5y6B873eG6Z","operator":"set","value":{"type":"string","value":"_player."}},{"kind":"adjustvar","variable":"_player.LastSlideViewed_5y6B873eG6Z","operator":"add","value":{"type":"property","value":"$AbsoluteId"}}]},{"kind":"ontimelinecomplete","actions":[{"kind":"adjustvar","variable":"_player.TimelineCompleted_5fBGnRmQsIf","operator":"set","value":{"type":"boolean","value":true}},{"kind":"enable_window_control","name":"next","enable":true},{"kind":"enable_window_control","name":"swiperight","enable":true}]}],"slideLayers":[{"audiolib":[{"kind":"audio","assetId":13,"id":"5YvHkh80niG"}],"enableSeek":true,"enableReplay":true,"timeline":{"duration":15464,"events":[{"kind":"ontimelinetick","time":0,"actions":[{"kind":"media_seek","position":0,"objRef":{"type":"string","value":"5YvHkh80niG"}},{"kind":"media_play","objRef":{"type":"string","value":"5YvHkh80niG"}},{"kind":"set_volume","volume":75,"objRef":{"type":"string","value":"5YvHkh80niG"}},{"kind":"show","transition":"appear","objRef":{"type":"string","value":"5kxfgAK2pYz"}},{"kind":"show","transition":"appear","objRef":{"type":"string","value":"6nvuENJ6BH7"}},{"kind":"show","transition":"appear","objRef":{"type":"string","value":"5hUvBqIgpcQ"}},{"kind":"show","transition":"appear","objRef":{"type":"string","value":"6LWYayztIFi"}},{"kind":"show","transition":"appear","objRef":{"type":"string","value":"5sDk5dIFWIk"}}]},{"kind":"ontimelinetick","time":500,"actions":[{"kind":"show","transition":"custom","animationId":"Entrance","reverse":false,"objRef":{"type":"string","value":"60fDByEH1zb"}},{"kind":"show","transition":"appear","objRef":{"type":"string","value":"6KfP2unNPRO"}},{"kind":"show","transition":"appear","objRef":{"type":"string","value":"6G63YZoKAyS"}},{"kind":"show","transition":"custom","animationId":"Entrance","reverse":false,"objRef":{"type":"string","value":"6Wd3d9sI11z"}}]},{"kind":"ontimelinetick","time":1000,"actions":[{"kind":"show","transition":"custom","animationId":"Entrance","reverse":false,"objRef":{"type":"string","value":"6PWWRKTCVqu"}}]},{"kind":"ontimelinetick","time":1984,"actions":[{"kind":"show","transition":"custom","animationId":"Entrance","reverse":false,"objRef":{"type":"string","value":"6hGKs2kbk9X"}}]},{"kind":"ontimelinetick","time":2000,"actions":[{"kind":"show","transition":"custom","animationId":"Entrance","reverse":false,"objRef":{"type":"string","value":"65IjkPfZ4h1"}},{"kind":"show","transition":"custom","animationId":"Entrance","reverse":false,"objRef":{"type":"string","value":"6dnXbWvvdXh"}},{"kind":"show","transition":"custom","animationId":"Entrance","reverse":false,"objRef":{"type":"string","value":"6QUwAKij62j"}},{"kind":"show","transition":"custom","animationId":"Entrance","reverse":false,"objRef":{"type":"string","value":"6PX7eEqjDxD"}},{"kind":"show","transition":"custom","animationId":"Entrance","reverse":false,"objRef":{"type":"string","value":"6qIyAcBhJE0"}}]},{"kind":"ontimelinetick","time":6000,"actions":[{"kind":"show","transition":"custom","animationId":"Entrance","reverse":false,"objRef":{"type":"string","value":"5nRAsz66j2n"}}]},{"kind":"ontimelinetick","time":10500,"actions":[{"kind":"show","transition":"custom","animationId":"Entrance","reverse":false,"objRef":{"type":"string","value":"6C7aJXF7Xtt"}}]}]},"objects":[{"kind":"vectorshape","rotation":0,"accType":"image","cliptobounds":false,"defaultAction":"","imagelib":[{"kind":"imagedata","assetId":0,"id":"01","url":"story_content/5ttN4nwdDDx_DX2048_DY2048.swf","type":"normal","altText":"Pulling_Together_Body_Template_RV.png","width":1024,"height":640,"mobiledx":0,"mobiledy":0}],"shapemaskId":"","xPos":0,"yPos":0,"tabIndex":1,"tabEnabled":true,"xOffset":0,"yOffset":0,"rotateXPos":512,"rotateYPos":320,"scaleX":100,"scaleY":100,"alpha":100,"depth":1,"scrolling":false,"shuffleLock":false,"data":{"hotlinkId":"","accState":0,"vectorData":{"left":0,"top":0,"right":1024,"bottom":640,"altText":"Pulling_Together_Body_Template_RV.png","pngfb":false,"pr":{"l":"Lib","i":0}},"html5data":{"xPos":0,"yPos":0,"width":1024,"height":640,"strokewidth":0}},"width":1024,"height":640,"resume":false,"useHandCursor":true,"id":"6LWYayztIFi"},{"kind":"vectorshape","rotation":0,"accType":"image","cliptobounds":false,"defaultAction":"","imagelib":[{"kind":"imagedata","assetId":1,"id":"01","url":"story_content/5hUzZTcnKKE_DX238_DY238.swf","type":"normal","altText":"New_Logo.png","width":238,"height":91,"mobiledx":0,"mobiledy":0}],"shapemaskId":"","xPos":881,"yPos":574,"tabIndex":15,"tabEnabled":true,"xOffset":0,"yOffset":0,"rotateXPos":59.5,"rotateYPos":22.5,"scaleX":100,"scaleY":100,"alpha":100,"depth":2,"scrolling":false,"shuffleLock":false,"data":{"hotlinkId":"","accState":0,"vectorData":{"left":0,"top":0,"right":119,"bottom":45,"altText":"New_Logo.png","pngfb":false,"pr":{"l":"Lib","i":1}},"html5data":{"xPos":0,"yPos":0,"width":119,"height":45,"strokewidth":0}},"width":119,"height":45,"resume":false,"useHandCursor":true,"id":"5sDk5dIFWIk"},{"kind":"vectorshape","rotation":0,"accType":"image","cliptobounds":false,"defaultAction":"","imagelib":[{"kind":"imagedata","assetId":0,"id":"01","url":"story_content/5ttN4nwdDDx_DX2048_DY2048.swf","type":"normal","altText":"Pulling_Together_Body_Template_RV.png","width":1024,"height":640,"mobiledx":0,"mobiledy":0}],"shapemaskId":"","xPos":0,"yPos":0,"tabIndex":0,"tabEnabled":true,"xOffset":0,"yOffset":0,"rotateXPos":512,"rotateYPos":320,"scaleX":100,"scaleY":100,"alpha":100,"depth":3,"scrolling":false,"shuffleLock":false,"data":{"hotlinkId":"","accState":0,"vectorData":{"left":0,"top":0,"right":1024,"bottom":640,"altText":"Pulling_Together_Body_Template_RV.png","pngfb":false,"pr":{"l":"Lib","i":0}},"html5data":{"xPos":0,"yPos":0,"width":1024,"height":640,"strokewidth":0}},"width":1024,"height":640,"resume":false,"useHandCursor":true,"id":"6nvuENJ6BH7"},{"kind":"vectorshape","rotation":0,"accType":"image","cliptobounds":false,"defaultAction":"","imagelib":[{"kind":"imagedata","assetId":1,"id":"01","url":"story_content/5hUzZTcnKKE_DX238_DY238.swf","type":"normal","altText":"New_Logo.png","width":238,"height":91,"mobiledx":0,"mobiledy":0}],"shapemaskId":"","xPos":881,"yPos":574,"tabIndex":14,"tabEnabled":true,"xOffset":0,"yOffset":0,"rotateXPos":59.5,"rotateYPos":22.5,"scaleX":100,"scaleY":100,"alpha":100,"depth":4,"scrolling":false,"shuffleLock":false,"data":{"hotlinkId":"","accState":0,"vectorData":{"left":0,"top":0,"right":119,"bottom":45,"altText":"New_Logo.png","pngfb":false,"pr":{"l":"Lib","i":1}},"html5data":{"xPos":0,"yPos":0,"width":119,"height":45,"strokewidth":0}},"width":119,"height":45,"resume":false,"useHandCursor":true,"id":"5hUvBqIgpcQ"},{"kind":"vectorshape","rotation":0,"accType":"text","cliptobounds":false,"defaultAction":"","textLib":[{"kind":"textdata","uniqueId":"5kxfgAK2pYz_181173879","id":"01","linkId":"txt__default_5kxfgAK2pYz","type":"vectortext","xPos":10,"yPos":4,"xAccOffset":10,"yAccOffset":4,"width":722,"height":51,"shadowIndex":-1,"scrollOverflow":false,"vartext":"<p style=\\"text-align:left;direction: ltr; padding-left: 0px\\"><span style=\\"font-family: \'Articulate Charset0_v8MBBDD1F1C\',\'Articulate\'; font-size:42.6667px; color:#ffffff;line-height:49.3653333333333px;\\"><b style=\\"font-family: \'ArticulateBold CharBoldC2572EF3\',\'Articulate\';\\">Workload & Effects on Performance</b></span></p>","vectortext":{"left":0,"top":0,"right":732,"bottom":55,"pngfb":false,"pr":{"l":"Lib","i":29}}}],"shapemaskId":"","xPos":38,"yPos":35,"tabIndex":2,"tabEnabled":true,"xOffset":0,"yOffset":0,"rotateXPos":371,"rotateYPos":29.5,"scaleX":100,"scaleY":100,"alpha":100,"depth":5,"scrolling":true,"shuffleLock":false,"data":{"hotlinkId":"","accState":0,"vectorData":{"left":0,"top":0,"right":742,"bottom":59,"altText":"Workload & Effects on Performance","pngfb":false,"pr":{"l":"Lib","i":28}},"html5data":{"xPos":0,"yPos":0,"width":742,"height":59,"strokewidth":0}},"width":742,"height":59,"resume":false,"useHandCursor":true,"id":"5kxfgAK2pYz"},{"kind":"vectorshape","rotation":0,"accType":"image","cliptobounds":false,"defaultAction":"","imagelib":[{"kind":"imagedata","assetId":10,"id":"01","url":"story_content/6bMmj3ySRJR_DX728_DY728.swf","type":"normal","altText":"Bell Curve.png","width":501,"height":314,"mobiledx":0,"mobiledy":0}],"shapemaskId":"","xPos":560,"yPos":269,"tabIndex":8,"tabEnabled":true,"xOffset":0,"yOffset":0,"rotateXPos":182,"rotateYPos":114,"scaleX":100,"scaleY":100,"alpha":100,"depth":6,"scrolling":true,"shuffleLock":false,"data":{"hotlinkId":"","accState":0,"vectorData":{"left":0,"top":0,"right":364,"bottom":228,"altText":"Bell Curve.png","pngfb":false,"pr":{"l":"Lib","i":30}},"html5data":{"xPos":0,"yPos":0,"width":364,"height":228,"strokewidth":0}},"animations":[{"kind":"animation","id":"Entrance","duration":750,"hidetextatstart":true,"animateshapewithtext":false,"tweens":[{"kind":"tween","time":0,"duration":750,"alpha":{"path":[{"kind":"segment","start":"0","dstart":"0","end":"100","dend":"0"}],"duration":750,"easing":"linear","easingdir":"easein"}}]}],"width":364,"height":228,"resume":false,"useHandCursor":true,"id":"60fDByEH1zb"},{"kind":"vectorshape","rotation":0,"accType":"text","cliptobounds":false,"defaultAction":"","imagelib":[{"kind":"imagedata","assetId":11,"id":"01","url":"","type":"normal","width":64,"height":304,"mobiledx":0,"mobiledy":0}],"shapemaskId":"","xPos":566,"yPos":254,"tabIndex":12,"tabEnabled":true,"xOffset":-32,"yOffset":-31,"rotateXPos":0,"rotateYPos":120.5,"scaleX":100,"scaleY":100,"alpha":100,"depth":7,"scrolling":true,"shuffleLock":false,"data":{"hotlinkId":"","accState":0,"vectorData":{"left":0,"top":0,"right":64,"bottom":304,"altText":"Arrow 2","pngfb":false,"pr":{"l":"Lib","i":31}},"html5data":{"url":"txt__default_6KfP2unNPRO.png","xPos":-32,"yPos":-31,"width":64,"height":304,"strokewidth":2,"mask":"760O0X3DO2X3CO3X3AO4X39O6X38O6X37O8X35OAX34OAX33OCX31OEX30OEX2FO10X2DO12X2CO5X0O4X0O5X2BO6X0O4X1O5X2AO5X1O4X1O6X28O5X2O4X2O5X27O6X2O4X2O6X25O6X3O4X3O6X24O5X4O4X4O5X24O5X4O4X4O5X25O3X5O4X5O3X30O4X3AO4X3AO4X3AO4X3AO4X3AO4X3AO4X3AO4X3AO4X3AO4X3AO4X3AO4X3AO4X3AO4X3AO4X3AO4X3AO4X3AO4X3AO4X3AO4X3AO4X3AO4X3AO4X3AO4X3AO4X3AO4X3AO4X3AO4X3AO4X3AO4X3AO4X3AO4X3AO4X3AO4X3AO4X3AO4X3AO4X3AO4X3AO4X3AO4X3AO4X3AO4X3AO4X3AO4X3AO4X3AO4X3AO4X3AO4X3AO4X3AO4X3AO4X3AO4X3AO4X3AO4X3AO4X3AO4X3AO4X3AO4X3AO4X3AO4X3AO4X3AO4X3AO4X3AO4X3AO4X3AO4X3AO4X3AO4X3AO4X3AO4X3AO4X3AO4X3AO4X3AO4X3AO4X3AO4X3AO4X3AO4X3AO4X3AO4X3AO4X3AO4X3AO4X3AO4X3AO4X3AO4X3AO4X3AO4X3AO4X3AO4X3AO4X3AO4X3AO4X3AO4X3AO4X3AO4X3AO4X3AO4X3AO4X3AO4X3AO4X3AO4X3AO4X3AO4X3AO4X3AO4X3AO4X3AO4X3AO4X3AO4X3AO4X3AO4X3AO4X3AO4X3AO4X3AO4X3AO4X3AO4X3AO4X3AO4X3AO4X3AO4X3AO4X3AO4X3AO4X3AO4X3AO4X3AO4X3AO4X3AO4X3AO4X3AO4X3AO4X3AO4X3AO4X3AO4X3AO4X3AO4X3AO4X3AO4X3AO4X3AO4X3AO4X3AO4X3AO4X3AO4X3AO4X3AO4X3AO4X3AO4X3AO4X3AO4X3AO4X3AO4X3AO4X3AO4X3AO4X3AO4X3AO4X3AO4X3AO4X3AO4X3AO4X3AO4X3AO4X3AO4X3AO4X3AO4X3AO4X3AO4X3AO4X3AO4X3AO4X3AO4X3AO4X3AO4X3AO4X3AO4X3AO4X3AO4X3AO4X3AO4X3AO4X3AO4X3AO4X3AO4X3AO4X3AO4X3AO4X3AO4X3AO4X3AO4X3AO4X3AO4X3AO4X3AO4X3AO4X3AO4X3AO4X3AO4X3AO4X3AO4X3AO4X3AO4X3AO4X3AO4X3AO4X3AO4X3AO4X3AO4X3AO4X3AO4X3AO4X3AO4X3AO4X3AO4X3AO4X3AO4X3AO4X3AO4X3AO4X7DCO"}},"width":0,"height":241,"resume":false,"useHandCursor":true,"id":"6KfP2unNPRO"},{"kind":"vectorshape","rotation":0,"accType":"text","cliptobounds":false,"defaultAction":"","imagelib":[{"kind":"imagedata","assetId":12,"id":"01","url":"","type":"normal","width":443,"height":64,"mobiledx":0,"mobiledy":0}],"shapemaskId":"","xPos":564,"yPos":494,"tabIndex":11,"tabEnabled":true,"xOffset":-31,"yOffset":-31,"rotateXPos":190.5,"rotateYPos":0,"scaleX":100,"scaleY":100,"alpha":100,"depth":8,"scrolling":true,"shuffleLock":false,"data":{"hotlinkId":"","accState":0,"vectorData":{"left":0,"top":0,"right":443,"bottom":64,"altText":"Arrow 1","pngfb":false,"pr":{"l":"Lib","i":31}},"html5data":{"url":"txt__default_6G63YZoKAyS.png","xPos":-31,"yPos":-31,"width":443,"height":64,"strokewidth":2,"mask":"20AFO1X1B6O5X1B4O6X1B3O8X1B2O8X1B2O9X1B2O8X1B2O9X1B2O9X1B1O9X1B2O9X3EO17CX3DO17EX3BO17EX3BO17EX3BO17CX1AFO8X1AFO9X1AEO9X1AFO8X1AFO9X1AEO9X1AFO9X1B0O7X1B2O6X1B4O3X210FO"}},"width":381,"height":0,"resume":false,"useHandCursor":true,"id":"6G63YZoKAyS"},{"kind":"vectorshape","rotation":0,"accType":"text","cliptobounds":false,"defaultAction":"","shapemaskId":"","xPos":481,"yPos":394,"tabIndex":10,"tabEnabled":true,"xOffset":0,"yOffset":0,"rotateXPos":55.5,"rotateYPos":15.5,"scaleX":100,"scaleY":100,"alpha":100,"depth":9,"scrolling":true,"shuffleLock":false,"data":{"hotlinkId":"","accState":0,"vectorData":{"left":-1,"top":-1,"right":113,"bottom":33,"altText":"Striped Right Arrow 1","pngfb":false,"pr":{"l":"Lib","i":32}},"html5data":{"xPos":0,"yPos":0,"width":112,"height":32,"strokewidth":1}},"animations":[{"kind":"animation","id":"Entrance","duration":750,"hidetextatstart":true,"animateshapewithtext":false,"tweens":[{"kind":"tween","time":0,"duration":750,"mask":{"type":"wipe","settings":[{"kind":"setting","name":"direction","value":"fromleft"}],"duration":750,"easing":"linear","easingdir":"easeinout"}}]}],"width":112,"height":32,"resume":false,"useHandCursor":true,"id":"6PWWRKTCVqu"},{"kind":"vectorshape","rotation":90,"accType":"text","cliptobounds":false,"defaultAction":"","shapemaskId":"","xPos":711,"yPos":210,"tabIndex":5,"tabEnabled":true,"xOffset":0,"yOffset":0,"rotateXPos":38,"rotateYPos":16.5,"scaleX":100,"scaleY":100,"alpha":100,"depth":10,"scrolling":true,"shuffleLock":false,"data":{"hotlinkId":"","accState":0,"vectorData":{"left":-1,"top":-1,"right":76,"bottom":33,"altText":"Striped Right Arrow 2","pngfb":false,"pr":{"l":"Lib","i":33}},"html5data":{"xPos":0,"yPos":0,"width":75,"height":32,"strokewidth":1}},"animations":[{"kind":"animation","id":"Entrance","duration":750,"hidetextatstart":true,"animateshapewithtext":false,"tweens":[{"kind":"tween","time":0,"duration":750,"mask":{"type":"wipe","settings":[{"kind":"setting","name":"direction","value":"fromtop"}],"duration":750,"easing":"linear","easingdir":"easeinout"}}]}],"width":75,"height":32,"resume":false,"useHandCursor":true,"id":"65IjkPfZ4h1"},{"kind":"vectorshape","rotation":0,"accType":"text","cliptobounds":false,"defaultAction":"","textLib":[{"kind":"textdata","uniqueId":"6dnXbWvvdXh_1063836011","id":"01","linkId":"txt__default_6dnXbWvvdXh","type":"vectortext","xPos":10,"yPos":4,"xAccOffset":10,"yAccOffset":149,"width":26,"height":145,"shadowIndex":-1,"scrollOverflow":false,"vartext":"<p style=\\"text-align:left;direction: ltr; padding-left: 0px\\"><span style=\\"font-family: \'Arial Charset0_v8wz5YMo9EE9FF07\',\'Arial\'; font-size:22.6667px; color:#000000;line-height:26.064453125px;\\">Performance</span></p>","vectortext":{"left":-50,"top":0,"right":82,"bottom":90,"pngfb":false,"pr":{"l":"Lib","i":35}}}],"shapemaskId":"","xPos":513,"yPos":235,"tabIndex":6,"tabEnabled":true,"xOffset":0,"yOffset":0,"rotateXPos":23,"rotateYPos":76.5,"scaleX":100,"scaleY":100,"alpha":100,"depth":11,"scrolling":true,"shuffleLock":false,"data":{"hotlinkId":"","accState":0,"vectorData":{"left":-50,"top":0,"right":82,"bottom":154,"altText":"Performance","pngfb":false,"pr":{"l":"Lib","i":34}},"html5data":{"xPos":0,"yPos":0,"width":46,"height":154,"strokewidth":0}},"animations":[{"kind":"animation","id":"Entrance","duration":750,"hidetextatstart":true,"animateshapewithtext":false,"tweens":[{"kind":"tween","time":0,"duration":750,"alpha":{"path":[{"kind":"segment","start":"0","dstart":"0","end":"100","dend":"0"}],"duration":750,"easing":"linear","easingdir":"easein"}}]}],"width":46,"height":153,"resume":false,"useHandCursor":true,"id":"6dnXbWvvdXh"},{"kind":"vectorshape","rotation":0,"accType":"text","cliptobounds":false,"defaultAction":"","textLib":[{"kind":"textdata","uniqueId":"6hGKs2kbk9X_-392022518","id":"01","linkId":"txt__default_6hGKs2kbk9X","type":"vectortext","xPos":10,"yPos":4,"xAccOffset":10,"yAccOffset":4,"width":202,"height":26,"shadowIndex":-1,"scrollOverflow":false,"vartext":"<p style=\\"text-align:left;direction: ltr; padding-left: 0px\\"><span style=\\"font-family: \'Arial Charset0_v8wz5YMo9EE9FF07\',\'Arial\'; font-size:22.6667px; color:#000000;line-height:26.064453125px;\\">Stress or Anxiety</span></p>","vectortext":{"left":0,"top":0,"right":181,"bottom":30,"pngfb":false,"pr":{"l":"Lib","i":37}}}],"shapemaskId":"","xPos":779,"yPos":509,"tabIndex":13,"tabEnabled":true,"xOffset":0,"yOffset":0,"rotateXPos":111,"rotateYPos":17,"scaleX":100,"scaleY":100,"alpha":100,"depth":12,"scrolling":true,"shuffleLock":false,"data":{"hotlinkId":"","accState":0,"vectorData":{"left":0,"top":0,"right":222,"bottom":34,"altText":"Stress or Anxiety","pngfb":false,"pr":{"l":"Lib","i":36}},"html5data":{"xPos":0,"yPos":0,"width":222,"height":34,"strokewidth":0}},"animations":[{"kind":"animation","id":"Entrance","duration":750,"hidetextatstart":true,"animateshapewithtext":false,"tweens":[{"kind":"tween","time":0,"duration":750,"alpha":{"path":[{"kind":"segment","start":"0","dstart":"0","end":"100","dend":"0"}],"duration":750,"easing":"linear","easingdir":"easein"}}]}],"width":222,"height":34,"resume":false,"useHandCursor":true,"id":"6hGKs2kbk9X"},{"kind":"vectorshape","rotation":0,"accType":"text","cliptobounds":false,"defaultAction":"","textLib":[{"kind":"textdata","uniqueId":"6QUwAKij62j_-637178795","id":"01","linkId":"txt__default_6QUwAKij62j","type":"vectortext","xPos":10,"yPos":4,"xAccOffset":10,"yAccOffset":4,"width":202,"height":52,"shadowIndex":-1,"scrollOverflow":false,"vartext":"<p style=\\"text-align:left;direction: ltr; padding-left: 0px\\"><span style=\\"font-family: \'Arial Charset0_v8wz5YMo9EE9FF07\',\'Arial\'; font-size:22.6667px; color:#000000;line-height:26.064453125px;\\">Maximum Performance</span></p>","vectortext":{"left":0,"top":0,"right":142,"bottom":56,"pngfb":false,"pr":{"l":"Lib","i":39}}}],"shapemaskId":"","xPos":775,"yPos":236,"tabIndex":7,"tabEnabled":true,"xOffset":0,"yOffset":0,"rotateXPos":111,"rotateYPos":30,"scaleX":100,"scaleY":100,"alpha":100,"depth":13,"scrolling":true,"shuffleLock":false,"data":{"hotlinkId":"","accState":0,"vectorData":{"left":0,"top":0,"right":222,"bottom":60,"altText":"Maximum Performance","pngfb":false,"pr":{"l":"Lib","i":38}},"html5data":{"xPos":0,"yPos":0,"width":222,"height":60,"strokewidth":0}},"animations":[{"kind":"animation","id":"Entrance","duration":750,"hidetextatstart":true,"animateshapewithtext":false,"tweens":[{"kind":"tween","time":0,"duration":750,"alpha":{"path":[{"kind":"segment","start":"0","dstart":"0","end":"100","dend":"0"}],"duration":750,"easing":"linear","easingdir":"easein"}}]}],"width":222,"height":60,"resume":false,"useHandCursor":true,"id":"6QUwAKij62j"},{"kind":"vectorshape","rotation":0,"accType":"text","cliptobounds":false,"defaultAction":"","textLib":[{"kind":"textdata","uniqueId":"6Wd3d9sI11z_-433156498","id":"01","linkId":"txt__default_6Wd3d9sI11z","type":"vectortext","xPos":10,"yPos":4,"xAccOffset":10,"yAccOffset":4,"width":186,"height":39,"shadowIndex":-1,"scrollOverflow":false,"vartext":"<p style=\\"text-align:center;direction: ltr; padding-left: 32px\\"><span style=\\"font-family: \'Bauhaus 93 Charset0_v2m122C87B1\',\'Bauhaus 93\'; font-size:34px; color:#c00000;line-height:49.6552734375px;\\"><b style=\\"font-family: \'Bauhaus 93Bold CharBold06EBD904\',\'Bauhaus 93\';\\">WORKLOAD</b></span></p>","vectortext":{"left":0,"top":0,"right":196,"bottom":43,"pngfb":false,"pr":{"l":"Lib","i":41}}}],"shapemaskId":"","xPos":645,"yPos":145,"tabIndex":3,"tabEnabled":true,"xOffset":0,"yOffset":0,"rotateXPos":103,"rotateYPos":23.5,"scaleX":100,"scaleY":100,"alpha":100,"depth":14,"scrolling":true,"shuffleLock":false,"data":{"hotlinkId":"","accState":0,"vectorData":{"left":0,"top":0,"right":206,"bottom":47,"altText":"WORKLOAD","pngfb":false,"pr":{"l":"Lib","i":40}},"html5data":{"xPos":0,"yPos":0,"width":206,"height":47,"strokewidth":0}},"animations":[{"kind":"animation","id":"Entrance","duration":750,"hidetextatstart":true,"animateshapewithtext":false,"tweens":[{"kind":"tween","time":0,"duration":750,"alpha":{"path":[{"kind":"segment","start":"0","dstart":"0","end":"100","dend":"0"}],"duration":750,"easing":"linear","easingdir":"easein"}}]}],"width":206,"height":47,"resume":false,"useHandCursor":true,"id":"6Wd3d9sI11z"},{"kind":"vectorshape","rotation":0,"accType":"text","cliptobounds":false,"defaultAction":"","shapemaskId":"","xPos":34,"yPos":181,"tabIndex":4,"tabEnabled":true,"xOffset":0,"yOffset":0,"rotateXPos":230,"rotateYPos":125,"scaleX":100,"scaleY":100,"alpha":100,"depth":15,"scrolling":true,"shuffleLock":false,"data":{"hotlinkId":"","accState":0,"vectorData":{"left":0,"top":0,"right":460,"bottom":250,"altText":"Varies according to situation\\nAffects each individual differently\\nToo little is as challenging as too much","pngfb":false,"pr":{"l":"Lib","i":42}},"html5data":{"xPos":0,"yPos":0,"width":460,"height":250,"strokewidth":0}},"animations":[{"kind":"animation","id":"Entrance","duration":750,"hidetextatstart":true,"animateshapewithtext":false,"tweens":[{"kind":"tween","time":0,"duration":750,"mask":{"type":"wipe","settings":[{"kind":"setting","name":"direction","value":"fromleft"}],"duration":750,"easing":"linear","easingdir":"easeinout"}}]}],"width":460,"height":250,"resume":false,"useHandCursor":true,"id":"6PX7eEqjDxD"},{"kind":"vectorshape","rotation":0,"accType":"text","cliptobounds":false,"defaultAction":"","textLib":[{"kind":"textdata","uniqueId":"txt_6C7aJXF7Xtt","id":"01","linkId":"txt_6C7aJXF7Xtt","type":"vectortext","xPos":10,"yPos":145,"xAccOffset":10,"yAccOffset":145,"width":440,"height":242,"shadowIndex":-1,"scrollOverflow":false,"vartext":"<p style=\\"text-align:left;direction: ltr; padding-left: 48px;margin-top: 15.36px\\"><span style=\\"font-family: \'Wingdings Charset0_v8sYB58B7A1D\',\'Wingdings\'; font-size:29.3333px; color:#0d0d0d;line-height:40.9600028991699px; display: inline-block; text-align:left; min-width: 48px; margin-left: -48px;\\">&#167;</span><span style=\\"font-family: \'Articulate Charset0_v8MBBDD1F1C\',\'Articulate\'; font-size:29.3333px; color:#0d0d0d;line-height:40.9600028991699px;\\">Too little is as challenging as too much</span></p>","vectortext":{"left":0,"top":0,"right":452,"bottom":245,"pngfb":false,"pr":{"l":"Lib","i":43}}}],"shapemaskId":"","xPos":34,"yPos":181,"tabIndex":16,"tabEnabled":false,"xOffset":0,"yOffset":0,"rotateXPos":230,"rotateYPos":125,"scaleX":100,"scaleY":100,"alpha":100,"depth":16,"scrolling":true,"shuffleLock":false,"data":{"hotlinkId":"","accState":0,"vectorData":{"left":0,"top":0,"right":452,"bottom":245,"altText":"Too little is as challenging as too much","pngfb":false,"pr":{"l":"Lib","i":5}},"html5data":{"xPos":0,"yPos":0,"width":452,"height":245,"strokewidth":0}},"animations":[{"kind":"animation","id":"Entrance","duration":750,"hidetextatstart":true,"animateshapewithtext":false,"tweens":[{"kind":"tween","time":0,"duration":750,"mask":{"type":"wipe","settings":[{"kind":"setting","name":"direction","value":"fromleft"}],"duration":750,"easing":"linear","easingdir":"easeinout"}}]}],"width":460,"height":250,"resume":false,"useHandCursor":true,"id":"6C7aJXF7Xtt"},{"kind":"vectorshape","rotation":0,"accType":"text","cliptobounds":false,"defaultAction":"","textLib":[{"kind":"textdata","uniqueId":"txt_5nRAsz66j2n","id":"01","linkId":"txt_5nRAsz66j2n","type":"vectortext","xPos":10,"yPos":44,"xAccOffset":10,"yAccOffset":44,"width":440,"height":242,"shadowIndex":-1,"scrollOverflow":false,"vartext":"<p style=\\"text-align:left;direction: ltr; padding-left: 48px;margin-top: 15.36px\\"><span style=\\"font-family: \'Wingdings Charset0_v8sYB58B7A1D\',\'Wingdings\'; font-size:29.3333px; color:#0d0d0d;line-height:40.9600028991699px; display: inline-block; text-align:left; min-width: 48px; margin-left: -48px;\\">&#167;</span><span style=\\"font-family: \'Articulate Charset0_v8MBBDD1F1C\',\'Articulate\'; font-size:29.3333px; color:#0d0d0d;line-height:40.9600028991699px;\\">Affects each individual differently</span></p>","vectortext":{"left":0,"top":0,"right":374,"bottom":144,"pngfb":false,"pr":{"l":"Lib","i":44}}}],"shapemaskId":"","xPos":34,"yPos":181,"tabIndex":17,"tabEnabled":false,"xOffset":0,"yOffset":0,"rotateXPos":230,"rotateYPos":125,"scaleX":100,"scaleY":100,"alpha":100,"depth":17,"scrolling":true,"shuffleLock":false,"data":{"hotlinkId":"","accState":0,"vectorData":{"left":0,"top":0,"right":374,"bottom":144,"altText":"Affects each individual differently","pngfb":false,"pr":{"l":"Lib","i":5}},"html5data":{"xPos":0,"yPos":0,"width":374,"height":144,"strokewidth":0}},"animations":[{"kind":"animation","id":"Entrance","duration":750,"hidetextatstart":true,"animateshapewithtext":false,"tweens":[{"kind":"tween","time":0,"duration":750,"mask":{"type":"wipe","settings":[{"kind":"setting","name":"direction","value":"fromleft"}],"duration":750,"easing":"linear","easingdir":"easeinout"}}]}],"width":460,"height":250,"resume":false,"useHandCursor":true,"id":"5nRAsz66j2n"},{"kind":"vectorshape","rotation":0,"accType":"text","cliptobounds":false,"defaultAction":"","textLib":[{"kind":"textdata","uniqueId":"txt_6qIyAcBhJE0","id":"01","linkId":"txt_6qIyAcBhJE0","type":"vectortext","xPos":10,"yPos":4,"xAccOffset":10,"yAccOffset":4,"width":440,"height":242,"shadowIndex":-1,"scrollOverflow":false,"vartext":"<p style=\\"text-align:left;direction: ltr; padding-left: 48px;margin-top: 15.36px\\"><span style=\\"font-family: \'Wingdings Charset0_v8sYB58B7A1D\',\'Wingdings\'; font-size:29.3333px; color:#0d0d0d;line-height:40.9600028991699px; display: inline-block; text-align:left; min-width: 48px; margin-left: -48px;\\">&#167;</span><span style=\\"font-family: \'Articulate Charset0_v8MBBDD1F1C\',\'Articulate\'; font-size:29.3333px; color:#0d0d0d;line-height:40.9600028991699px;\\">Varies according to situation</span></p>","vectortext":{"left":0,"top":0,"right":444,"bottom":43,"pngfb":false,"pr":{"l":"Lib","i":45}}}],"shapemaskId":"","xPos":34,"yPos":181,"tabIndex":18,"tabEnabled":false,"xOffset":0,"yOffset":0,"rotateXPos":230,"rotateYPos":125,"scaleX":100,"scaleY":100,"alpha":100,"depth":18,"scrolling":true,"shuffleLock":false,"data":{"hotlinkId":"","accState":0,"vectorData":{"left":0,"top":0,"right":444,"bottom":43,"altText":"Varies according to situation","pngfb":false,"pr":{"l":"Lib","i":5}},"html5data":{"xPos":0,"yPos":0,"width":444,"height":43,"strokewidth":0}},"animations":[{"kind":"animation","id":"Entrance","duration":750,"hidetextatstart":true,"animateshapewithtext":false,"tweens":[{"kind":"tween","time":0,"duration":750,"mask":{"type":"wipe","settings":[{"kind":"setting","name":"direction","value":"fromleft"}],"duration":750,"easing":"linear","easingdir":"easeinout"}}]}],"width":460,"height":250,"resume":false,"useHandCursor":true,"id":"6qIyAcBhJE0"}],"startTime":-1,"elapsedTimeMode":"normal","animations":[{"kind":"animation","id":"6Y4eeAbo6JF","duration":700,"hidetextatstart":true,"animateshapewithtext":false,"tweens":[{"kind":"tween","time":0,"duration":700,"alpha":{"path":[{"kind":"segment","start":"0","dstart":"0","end":"100","dend":"0"}],"duration":700,"easing":"linear","easingdir":"easein"}}]}],"useHandCursor":false,"resume":false,"kind":"slidelayer","isBaseLayer":true}]}');
