# Supplementary material for: Code Response Training: Improving Interprofessional Communication
Source: MedEdPORTAL. 2021 May 19;17:11155. doi: 10.15766/mep_2374-8265.11155 (PMC8131416; doi:10.15766/mep_2374-8265.11155)
Supplement: Supplementary file 1 — Module 1 Patient Safety Fundamentals folderModule 2 Communication and Teamwork folderModule 3 Pulling It Together folderModule Instructions.docxFacilitators Guide.docxSimulation Case 1.docxSimulation Case 2.docxEquipment Checklist.docxObserver Checklist.docxDebriefing Guide.docxPostcourse Evaluation.docxShort-Term Follow-Up Activity.docxLong-Term Follow-Up Activity.docx [file mep_2374-8265.11155-s001.zip › C. Module 3 Pulling It Together/html5/data/js/5fLy3YFTIvr.js]

window.globalProvideData('slide', '{"title":"Get Ready, Get Set…for Simulation Training ","trackViews":true,"showMenuResultIcon":false,"viewGroupId":"","historyGroupId":"","videoZoom":"","scrolling":false,"transition":"tween","slideLock":false,"navIndex":-1,"globalAudioId":"","thumbnailid":"","slideNumberInScene":31,"includeInSlideCounts":true,"presenterRef":{"id":"none"},"showAnimationId":"5ZswnmEGPhJ","lmsId":"Slide31","width":1024,"height":640,"resume":false,"background":{"type":"fill","fill":{"type":"linear","rotation":90,"colors":[{"kind":"color","rgb":"0xFFFFFF","alpha":100,"stop":0}]}},"id":"5fLy3YFTIvr","actionGroups":{"ActGrpOnNextButtonClick":{"kind":"actiongroup","actions":[{"kind":"gotoplay","window":"_current","wndtype":"normal","objRef":{"type":"string","value":"_player.5onZNJaPQYO.67qpAQ0QQgI"}}]},"ActGrpOnPrevButtonClick":{"kind":"actiongroup","actions":[{"kind":"history_prev"}]},"NavigationRestrictionNextSlide_5fLy3YFTIvr":{"kind":"actiongroup","actions":[{"kind":"exe_actiongroup","id":"ActGrpOnNextButtonClick"}]},"NavigationRestrictionPreviousSlide_5fLy3YFTIvr":{"kind":"actiongroup","actions":[{"kind":"exe_actiongroup","id":"ActGrpOnPrevButtonClick"}]}},"events":[{"kind":"onbeforeslidein","actions":[{"kind":"if_action","condition":{"statement":{"kind":"compare","operator":"eq","valuea":"$WindowId","typea":"property","valueb":"_frame","typeb":"string"}},"thenActions":[{"kind":"set_frame_layout","name":"pxabnsnfns10111000101"}],"elseActions":[{"kind":"set_window_control_layout","name":"pxabnsnfns10111000101"}]}]},{"kind":"onnextslide","actions":[{"kind":"exe_actiongroup","id":"NavigationRestrictionNextSlide_5fLy3YFTIvr"}]},{"kind":"onprevslide","actions":[{"kind":"exe_actiongroup","id":"NavigationRestrictionPreviousSlide_5fLy3YFTIvr"}]},{"kind":"ontransitionin","actions":[{"kind":"if_action","condition":{"statement":{"kind":"and","statements":[{"kind":"compare","operator":"eq","valuea":"_player.#TimelineCompleted_5fLy3YFTIvr","typea":"var","valueb":false,"typeb":"boolean"}]}},"thenActions":[{"kind":"enable_window_control","name":"next","enable":false},{"kind":"enable_window_control","name":"swiperight","enable":false}]},{"kind":"adjustvar","variable":"_player.LastSlideViewed_5y6B873eG6Z","operator":"set","value":{"type":"string","value":"_player."}},{"kind":"adjustvar","variable":"_player.LastSlideViewed_5y6B873eG6Z","operator":"add","value":{"type":"property","value":"$AbsoluteId"}}]},{"kind":"ontimelinecomplete","actions":[{"kind":"adjustvar","variable":"_player.TimelineCompleted_5fLy3YFTIvr","operator":"set","value":{"type":"boolean","value":true}},{"kind":"enable_window_control","name":"next","enable":true},{"kind":"enable_window_control","name":"swiperight","enable":true}]}],"slideLayers":[{"audiolib":[{"kind":"audio","assetId":44,"id":"6YawXJjBiMv"}],"enableSeek":true,"enableReplay":true,"timeline":{"duration":12938,"events":[{"kind":"ontimelinetick","time":0,"actions":[{"kind":"media_seek","position":0,"objRef":{"type":"string","value":"6YawXJjBiMv"}},{"kind":"media_play","objRef":{"type":"string","value":"6YawXJjBiMv"}},{"kind":"set_volume","volume":75,"objRef":{"type":"string","value":"6YawXJjBiMv"}},{"kind":"show","transition":"appear","objRef":{"type":"string","value":"5xrxScHVadx"}},{"kind":"show","transition":"appear","objRef":{"type":"string","value":"6nvuENJ6BH7"}},{"kind":"show","transition":"appear","objRef":{"type":"string","value":"5hUvBqIgpcQ"}},{"kind":"show","transition":"appear","objRef":{"type":"string","value":"6LWYayztIFi"}},{"kind":"show","transition":"appear","objRef":{"type":"string","value":"5sDk5dIFWIk"}}]},{"kind":"ontimelinetick","time":3250,"actions":[{"kind":"show","transition":"custom","animationId":"Entrance","reverse":false,"objRef":{"type":"string","value":"5VjPv3wI25D"}}]}]},"objects":[{"kind":"vectorshape","rotation":0,"accType":"image","cliptobounds":false,"defaultAction":"","imagelib":[{"kind":"imagedata","assetId":0,"id":"01","url":"story_content/5ttN4nwdDDx_DX2048_DY2048.swf","type":"normal","altText":"Pulling_Together_Body_Template_RV.png","width":1024,"height":640,"mobiledx":0,"mobiledy":0}],"shapemaskId":"","xPos":0,"yPos":0,"tabIndex":1,"tabEnabled":true,"xOffset":0,"yOffset":0,"rotateXPos":512,"rotateYPos":320,"scaleX":100,"scaleY":100,"alpha":100,"depth":1,"scrolling":false,"shuffleLock":false,"data":{"hotlinkId":"","accState":0,"vectorData":{"left":0,"top":0,"right":1024,"bottom":640,"altText":"Pulling_Together_Body_Template_RV.png","pngfb":false,"pr":{"l":"Lib","i":0}},"html5data":{"xPos":0,"yPos":0,"width":1024,"height":640,"strokewidth":0}},"width":1024,"height":640,"resume":false,"useHandCursor":true,"id":"6LWYayztIFi"},{"kind":"vectorshape","rotation":0,"accType":"image","cliptobounds":false,"defaultAction":"","imagelib":[{"kind":"imagedata","assetId":1,"id":"01","url":"story_content/5hUzZTcnKKE_DX238_DY238.swf","type":"normal","altText":"New_Logo.png","width":238,"height":91,"mobiledx":0,"mobiledy":0}],"shapemaskId":"","xPos":881,"yPos":574,"tabIndex":5,"tabEnabled":true,"xOffset":0,"yOffset":0,"rotateXPos":59.5,"rotateYPos":22.5,"scaleX":100,"scaleY":100,"alpha":100,"depth":2,"scrolling":false,"shuffleLock":false,"data":{"hotlinkId":"","accState":0,"vectorData":{"left":0,"top":0,"right":119,"bottom":45,"altText":"New_Logo.png","pngfb":false,"pr":{"l":"Lib","i":1}},"html5data":{"xPos":0,"yPos":0,"width":119,"height":45,"strokewidth":0}},"width":119,"height":45,"resume":false,"useHandCursor":true,"id":"5sDk5dIFWIk"},{"kind":"vectorshape","rotation":0,"accType":"image","cliptobounds":false,"defaultAction":"","imagelib":[{"kind":"imagedata","assetId":0,"id":"01","url":"story_content/5ttN4nwdDDx_DX2048_DY2048.swf","type":"normal","altText":"Pulling_Together_Body_Template_RV.png","width":1024,"height":640,"mobiledx":0,"mobiledy":0}],"shapemaskId":"","xPos":0,"yPos":0,"tabIndex":0,"tabEnabled":true,"xOffset":0,"yOffset":0,"rotateXPos":512,"rotateYPos":320,"scaleX":100,"scaleY":100,"alpha":100,"depth":3,"scrolling":false,"shuffleLock":false,"data":{"hotlinkId":"","accState":0,"vectorData":{"left":0,"top":0,"right":1024,"bottom":640,"altText":"Pulling_Together_Body_Template_RV.png","pngfb":false,"pr":{"l":"Lib","i":0}},"html5data":{"xPos":0,"yPos":0,"width":1024,"height":640,"strokewidth":0}},"width":1024,"height":640,"resume":false,"useHandCursor":true,"id":"6nvuENJ6BH7"},{"kind":"vectorshape","rotation":0,"accType":"image","cliptobounds":false,"defaultAction":"","imagelib":[{"kind":"imagedata","assetId":1,"id":"01","url":"story_content/5hUzZTcnKKE_DX238_DY238.swf","type":"normal","altText":"New_Logo.png","width":238,"height":91,"mobiledx":0,"mobiledy":0}],"shapemaskId":"","xPos":881,"yPos":574,"tabIndex":4,"tabEnabled":true,"xOffset":0,"yOffset":0,"rotateXPos":59.5,"rotateYPos":22.5,"scaleX":100,"scaleY":100,"alpha":100,"depth":4,"scrolling":false,"shuffleLock":false,"data":{"hotlinkId":"","accState":0,"vectorData":{"left":0,"top":0,"right":119,"bottom":45,"altText":"New_Logo.png","pngfb":false,"pr":{"l":"Lib","i":1}},"html5data":{"xPos":0,"yPos":0,"width":119,"height":45,"strokewidth":0}},"width":119,"height":45,"resume":false,"useHandCursor":true,"id":"5hUvBqIgpcQ"},{"kind":"vectorshape","rotation":0,"accType":"text","cliptobounds":false,"defaultAction":"","textLib":[{"kind":"textdata","uniqueId":"5xrxScHVadx_-614665896","id":"01","linkId":"txt__default_5xrxScHVadx","type":"vectortext","xPos":10,"yPos":4,"xAccOffset":10,"yAccOffset":4,"width":902,"height":44,"shadowIndex":-1,"scrollOverflow":false,"vartext":"<p style=\\"text-align:left;direction: ltr; padding-left: 0px\\"><span style=\\"font-family: \'Articulate Charset0_v8MBBDD1F1C\',\'Articulate\'; font-size:37.3333px; color:#ffffff;line-height:43.1946666666667px;\\"><b style=\\"font-family: \'ArticulateBold CharBoldC2572EF3\',\'Articulate\';\\">Get Ready, Get Set…for Simulation Training </b></span></p>","vectortext":{"left":0,"top":0,"right":790,"bottom":48,"pngfb":false,"pr":{"l":"Lib","i":275}}}],"shapemaskId":"","xPos":38,"yPos":34,"tabIndex":2,"tabEnabled":true,"xOffset":0,"yOffset":0,"rotateXPos":461,"rotateYPos":26,"scaleX":100,"scaleY":100,"alpha":100,"depth":5,"scrolling":true,"shuffleLock":false,"data":{"hotlinkId":"","accState":0,"vectorData":{"left":0,"top":0,"right":922,"bottom":52,"altText":"Get Ready, Get Set…for Simulation Training ","pngfb":false,"pr":{"l":"Lib","i":274}},"html5data":{"xPos":0,"yPos":0,"width":922,"height":52,"strokewidth":0}},"width":922,"height":52,"resume":false,"useHandCursor":true,"id":"5xrxScHVadx"},{"kind":"vectorshape","rotation":0,"accType":"text","cliptobounds":false,"defaultAction":"","textLib":[{"kind":"textdata","uniqueId":"5VjPv3wI25D_1297154761","id":"01","linkId":"txt__default_5VjPv3wI25D","type":"vectortext","xPos":10,"yPos":5,"xAccOffset":10,"yAccOffset":5,"width":927,"height":420,"shadowIndex":-1,"scrollOverflow":false,"vartext":"<p style=\\"text-align:left;direction: ltr; padding-left: 32px\\"><span style=\\"font-family: \'Wingdings Charset0_v8sYB58B7A1D\',\'Wingdings\'; font-size:22.6667px; color:#0d0d0d;line-height:26.2253333333333px; display: inline-block; text-align:left; min-width: 32px; margin-left: -32px;\\">&#167;</span><span style=\\"font-family: \'Articulate Charset0_v8MBBDD1F1C\',\'Articulate\'; font-size:22.6667px; color:#0d0d0d;line-height:26.2253333333333px;\\">University of Pittsburgh noted a substantial decrease in claims for airway mishaps after instituting their simulation courses for personnel who managed airways in their system. Claims have decreased from approximately two dozen a year to less than ten claims since. </span><span style=\\"font-family: \'Articulate Charset0_v8MBBDD1F1C\',\'Articulate\'; font-size:22.6667px; color:#0d0d0d;line-height:26.2253333333333px;\\"><i style=\\"font-family: \'ArticulateItalic ItalicAC1C1011\',\'Articulate\';\\">Michael DeVita, University of Pittsburgh</i></span><span style=\\"font-family: \'Articulate Charset0_v8MBBDD1F1C\',\'Articulate\'; font-size:22.6667px; color:#0d0d0d;line-height:26.2253333333333px;\\">.</span></p><p style=\\"text-align:left;direction: ltr; padding-left: 32px\\"><p style=\\"text-align:left;direction: ltr; padding-left: 32px\\"><span style=\\"font-family: \'Wingdings Charset0_v8sYB58B7A1D\',\'Wingdings\'; font-size:22.6667px; color:#0d0d0d;line-height:26.2253333333333px; display: inline-block; text-align:left; min-width: 32px; margin-left: -32px;\\">&#167;</span><span style=\\"font-family: \'Articulate Charset0_v8MBBDD1F1C\',\'Articulate\'; font-size:22.6667px; color:#0d0d0d;line-height:26.2253333333333px;\\">Harvard noted a 50^%^ decrease in malpractice claims for anesthesiologists who attended a simulation-based risk reduction course </span><span style=\\"font-family: \'Articulate Charset0_v8MBBDD1F1C\',\'Articulate\'; font-size:22.6667px; color:#0d0d0d;line-height:26.2253333333333px;\\"><i style=\\"font-family: \'ArticulateItalic ItalicAC1C1011\',\'Articulate\';\\">(Luke Sato, Harvard Risk Management Foundation).</i></span></p><p style=\\"text-align:left;direction: ltr; padding-left: 32px\\"><p style=\\"text-align:left;direction: ltr; padding-left: 32px\\"><span style=\\"font-family: \'Wingdings Charset0_v8sYB58B7A1D\',\'Wingdings\'; font-size:22.6667px; color:#0d0d0d;line-height:26.2253333333333px; display: inline-block; text-align:left; min-width: 32px; margin-left: -32px;\\">&#167;</span><span style=\\"font-family: \'Articulate Charset0_v8MBBDD1F1C\',\'Articulate\'; font-size:22.6667px; color:#0d0d0d;line-height:26.2253333333333px;\\">Beth Israel in Boston decreased the number of adverse events in obstetrics by 50^%^ since they instituted a simulation-based risk reduction program. </span></p><p style=\\"text-align:left;direction: ltr; padding-left: 32px\\"><p style=\\"text-align:left;direction: ltr; padding-left: 32px\\"><span style=\\"font-family: \'Wingdings Charset0_v8sYB58B7A1D\',\'Wingdings\'; font-size:22.6667px; color:#0d0d0d;line-height:26.2253333333333px; display: inline-block; text-align:left; min-width: 32px; margin-left: -32px;\\">&#167;</span><span style=\\"font-family: \'Articulate Charset0_v8MBBDD1F1C\',\'Articulate\'; font-size:22.6667px; color:#0d0d0d;line-height:26.2253333333333px;\\">The Emergency Department (ED) </span><span style=\\"font-family: \'Articulate Charset0_v8MBBDD1F1C\',\'Articulate\'; font-size:22.6667px; color:#0d0d0d;line-height:26.2253333333333px;\\"><i style=\\"font-family: \'ArticulateItalic ItalicAC1C1011\',\'Articulate\';\\">at Cincinnati Children’s Hospital Medical Center</i></span><span style=\\"font-family: \'Articulate Charset0_v8MBBDD1F1C\',\'Articulate\'; font-size:22.6667px; color:#0d0d0d;line-height:26.2253333333333px;\\"> had a baseline SSE rate of 1-3 per year. ED went more than eighteen months without a SSE after implementing simulation training . </span></p></p></p></p>","vectortext":{"left":0,"top":0,"right":927,"bottom":425,"pngfb":false,"pr":{"l":"Lib","i":277}}}],"shapemaskId":"","xPos":35,"yPos":132,"tabIndex":3,"tabEnabled":true,"xOffset":0,"yOffset":0,"rotateXPos":473.5,"rotateYPos":215,"scaleX":100,"scaleY":100,"alpha":100,"depth":6,"scrolling":true,"shuffleLock":false,"data":{"hotlinkId":"","accState":0,"vectorData":{"left":0,"top":0,"right":947,"bottom":430,"altText":"University of Pittsburgh noted a substantial decrease in claims for airway mishaps after instituting their simulation courses for personnel who managed airways in their system. Claims have decreased from approximately two dozen a year to less than ten claims since. Michael DeVita, University of Pittsburgh.\\n\\nHarvard noted a 50^%^ decrease in malpractice claims for anesthesiologists who attended a simulation-based risk reduction course (Luke Sato, Harvard Risk Management Foundation).\\n\\nBeth Israel in Boston decreased the number of adverse events in obstetrics by 50^%^ since they instituted a simulation-based risk reduction program. \\n\\nThe Emergency Department (ED) at Cincinnati Children’s Hospital Medical Center had a baseline SSE rate of 1-3 per year. ED went more than eighteen months without a SSE after implementing simulation training . ","pngfb":false,"pr":{"l":"Lib","i":276}},"html5data":{"xPos":0,"yPos":0,"width":947,"height":430,"strokewidth":0}},"animations":[{"kind":"animation","id":"Entrance","duration":750,"hidetextatstart":true,"animateshapewithtext":false,"tweens":[{"kind":"tween","time":0,"duration":750,"alpha":{"path":[{"kind":"segment","start":"0","dstart":"0","end":"100","dend":"0"}],"duration":750,"easing":"linear","easingdir":"easein"}}]}],"width":947,"height":430,"resume":false,"useHandCursor":true,"id":"5VjPv3wI25D"}],"startTime":-1,"elapsedTimeMode":"normal","animations":[{"kind":"animation","id":"5ZswnmEGPhJ","duration":700,"hidetextatstart":true,"animateshapewithtext":false,"tweens":[{"kind":"tween","time":0,"duration":700,"alpha":{"path":[{"kind":"segment","start":"0","dstart":"0","end":"100","dend":"0"}],"duration":700,"easing":"linear","easingdir":"easein"}}]}],"useHandCursor":false,"resume":false,"kind":"slidelayer","isBaseLayer":true}]}');
