# Supplementary material for: Code Response Training: Improving Interprofessional Communication
Source: MedEdPORTAL. 2021 May 19;17:11155. doi: 10.15766/mep_2374-8265.11155 (PMC8131416; doi:10.15766/mep_2374-8265.11155)
Supplement: Supplementary file 1 — Module 1 Patient Safety Fundamentals folderModule 2 Communication and Teamwork folderModule 3 Pulling It Together folderModule Instructions.docxFacilitators Guide.docxSimulation Case 1.docxSimulation Case 2.docxEquipment Checklist.docxObserver Checklist.docxDebriefing Guide.docxPostcourse Evaluation.docxShort-Term Follow-Up Activity.docxLong-Term Follow-Up Activity.docx [file mep_2374-8265.11155-s001.zip › C. Module 3 Pulling It Together/html5/data/js/5sSfE2CvhaV.js]

window.globalProvideData('slide', '{"title":"Please Match the Term to the Definition ","trackViews":true,"showMenuResultIcon":false,"viewGroupId":"","historyGroupId":"","videoZoom":"","scrolling":false,"transition":"tween","slideLock":false,"navIndex":-1,"globalAudioId":"","thumbnailid":"","slideNumberInScene":25,"includeInSlideCounts":true,"presenterRef":{"id":"none"},"slideLayers":[{"audiolib":[{"kind":"audio","assetId":39,"id":"5nvrpaVjg6F"}],"enableSeek":true,"enableReplay":true,"timeline":{"duration":4572,"events":[{"kind":"ontimelinetick","time":0,"actions":[{"kind":"media_seek","position":0,"objRef":{"type":"string","value":"5nvrpaVjg6F"}},{"kind":"media_play","objRef":{"type":"string","value":"5nvrpaVjg6F"}},{"kind":"set_volume","volume":75,"objRef":{"type":"string","value":"5nvrpaVjg6F"}},{"kind":"show","transition":"appear","objRef":{"type":"string","value":"5urYoxFwZ65"}},{"kind":"show","transition":"appear","objRef":{"type":"string","value":"5t3zWzciOOd.5rB6afq5FaL"}},{"kind":"show","transition":"appear","objRef":{"type":"string","value":"5t3zWzciOOd.5ZAmbV6FQ2f"}},{"kind":"show","transition":"appear","objRef":{"type":"string","value":"5t3zWzciOOd.6ALISI5jSFb"}},{"kind":"show","transition":"appear","objRef":{"type":"string","value":"5t3zWzciOOd.66aoaMTljPD"}},{"kind":"show","transition":"appear","objRef":{"type":"string","value":"5t3zWzciOOd.6OJhYQGmVsT"}},{"kind":"show","transition":"appear","objRef":{"type":"string","value":"5t3zWzciOOd.5vXEHwNabMB"}},{"kind":"show","transition":"appear","objRef":{"type":"string","value":"5t3zWzciOOd.5aNzzIJnjEx"}},{"kind":"show","transition":"appear","objRef":{"type":"string","value":"5t3zWzciOOd.5gLp3pu4tCy"}},{"kind":"show","transition":"appear","objRef":{"type":"string","value":"5t3zWzciOOd.63Yio38dbYo"}},{"kind":"show","transition":"appear","objRef":{"type":"string","value":"5t3zWzciOOd.6l6ZN3vh9NR"}},{"kind":"show","transition":"appear","objRef":{"type":"string","value":"5t3zWzciOOd.62aOq8AVRHc"}},{"kind":"show","transition":"appear","objRef":{"type":"string","value":"5t3zWzciOOd.5ktViTYtY0f"}},{"kind":"show","transition":"appear","objRef":{"type":"string","value":"5t3zWzciOOd.6Qn5GFHzbqq"}},{"kind":"show","transition":"appear","objRef":{"type":"string","value":"5t3zWzciOOd.6iaoQ23ODjR"}},{"kind":"show","transition":"appear","objRef":{"type":"string","value":"5t3zWzciOOd"}},{"kind":"show","transition":"appear","objRef":{"type":"string","value":"6nvuENJ6BH7"}},{"kind":"show","transition":"appear","objRef":{"type":"string","value":"5hUvBqIgpcQ"}},{"kind":"show","transition":"appear","objRef":{"type":"string","value":"6LWYayztIFi"}},{"kind":"show","transition":"appear","objRef":{"type":"string","value":"5sDk5dIFWIk"}}]}]},"objects":[{"kind":"vectorshape","rotation":0,"accType":"image","cliptobounds":false,"defaultAction":"","imagelib":[{"kind":"imagedata","assetId":0,"id":"01","url":"story_content/5ttN4nwdDDx_DX2048_DY2048.swf","type":"normal","altText":"Pulling_Together_Body_Template_RV.png","width":1024,"height":640,"mobiledx":0,"mobiledy":0}],"shapemaskId":"","xPos":0,"yPos":0,"tabIndex":11,"tabEnabled":true,"xOffset":0,"yOffset":0,"rotateXPos":512,"rotateYPos":320,"scaleX":100,"scaleY":100,"alpha":100,"depth":1,"scrolling":false,"shuffleLock":false,"data":{"hotlinkId":"","accState":0,"vectorData":{"left":0,"top":0,"right":1024,"bottom":640,"altText":"Pulling_Together_Body_Template_RV.png","pngfb":false,"pr":{"l":"Lib","i":0}},"html5data":{"xPos":0,"yPos":0,"width":1024,"height":640,"strokewidth":0}},"width":1024,"height":640,"resume":true,"useHandCursor":true,"id":"6LWYayztIFi"},{"kind":"vectorshape","rotation":0,"accType":"image","cliptobounds":false,"defaultAction":"","imagelib":[{"kind":"imagedata","assetId":1,"id":"01","url":"story_content/5hUzZTcnKKE_DX238_DY238.swf","type":"normal","altText":"New_Logo.png","width":238,"height":91,"mobiledx":0,"mobiledy":0}],"shapemaskId":"","xPos":881,"yPos":574,"tabIndex":36,"tabEnabled":true,"xOffset":0,"yOffset":0,"rotateXPos":59.5,"rotateYPos":22.5,"scaleX":100,"scaleY":100,"alpha":100,"depth":2,"scrolling":false,"shuffleLock":false,"data":{"hotlinkId":"","accState":0,"vectorData":{"left":0,"top":0,"right":119,"bottom":45,"altText":"New_Logo.png","pngfb":false,"pr":{"l":"Lib","i":1}},"html5data":{"xPos":0,"yPos":0,"width":119,"height":45,"strokewidth":0}},"width":119,"height":45,"resume":true,"useHandCursor":true,"id":"5sDk5dIFWIk"},{"kind":"vectorshape","rotation":0,"accType":"image","cliptobounds":false,"defaultAction":"","imagelib":[{"kind":"imagedata","assetId":0,"id":"01","url":"story_content/5ttN4nwdDDx_DX2048_DY2048.swf","type":"normal","altText":"Pulling_Together_Body_Template_RV.png","width":1024,"height":640,"mobiledx":0,"mobiledy":0}],"shapemaskId":"","xPos":0,"yPos":0,"tabIndex":10,"tabEnabled":true,"xOffset":0,"yOffset":0,"rotateXPos":512,"rotateYPos":320,"scaleX":100,"scaleY":100,"alpha":100,"depth":3,"scrolling":false,"shuffleLock":false,"data":{"hotlinkId":"","accState":0,"vectorData":{"left":0,"top":0,"right":1024,"bottom":640,"altText":"Pulling_Together_Body_Template_RV.png","pngfb":false,"pr":{"l":"Lib","i":0}},"html5data":{"xPos":0,"yPos":0,"width":1024,"height":640,"strokewidth":0}},"width":1024,"height":640,"resume":true,"useHandCursor":true,"id":"6nvuENJ6BH7"},{"kind":"vectorshape","rotation":0,"accType":"image","cliptobounds":false,"defaultAction":"","imagelib":[{"kind":"imagedata","assetId":1,"id":"01","url":"story_content/5hUzZTcnKKE_DX238_DY238.swf","type":"normal","altText":"New_Logo.png","width":238,"height":91,"mobiledx":0,"mobiledy":0}],"shapemaskId":"","xPos":881,"yPos":574,"tabIndex":35,"tabEnabled":true,"xOffset":0,"yOffset":0,"rotateXPos":59.5,"rotateYPos":22.5,"scaleX":100,"scaleY":100,"alpha":100,"depth":4,"scrolling":false,"shuffleLock":false,"data":{"hotlinkId":"","accState":0,"vectorData":{"left":0,"top":0,"right":119,"bottom":45,"altText":"New_Logo.png","pngfb":false,"pr":{"l":"Lib","i":1}},"html5data":{"xPos":0,"yPos":0,"width":119,"height":45,"strokewidth":0}},"width":119,"height":45,"resume":true,"useHandCursor":true,"id":"5hUvBqIgpcQ"},{"kind":"vectorshape","rotation":0,"accType":"text","cliptobounds":false,"defaultAction":"","textLib":[{"kind":"textdata","uniqueId":"5urYoxFwZ65_1694181757","id":"01","linkId":"txt__default_5urYoxFwZ65","type":"vectortext","xPos":10,"yPos":5,"xAccOffset":10,"yAccOffset":5,"width":974,"height":47,"shadowIndex":-1,"scrollOverflow":false,"vartext":"<p style=\\"text-align:left;direction: ltr; padding-left: 0px\\"><span style=\\"font-family: \'Articulate Charset0_v8MBBDD1F1C\',\'Articulate\'; font-size:40px; color:#ffffff;line-height:46.28px;\\"><b style=\\"font-family: \'ArticulateBold CharBoldC2572EF3\',\'Articulate\';\\">Please Match the Term to the Definition </b></span></p>","vectortext":{"left":0,"top":0,"right":770,"bottom":52,"pngfb":false,"pr":{"l":"Lib","i":205}}}],"shapemaskId":"","xPos":29,"yPos":36,"tabIndex":12,"tabEnabled":true,"xOffset":0,"yOffset":0,"rotateXPos":497,"rotateYPos":28.5,"scaleX":100,"scaleY":100,"alpha":100,"depth":5,"scrolling":true,"shuffleLock":false,"data":{"hotlinkId":"","accState":0,"vectorData":{"left":0,"top":0,"right":994,"bottom":57,"altText":"Please Match the Term to the Definition ","pngfb":false,"pr":{"l":"Lib","i":204}},"html5data":{"xPos":0,"yPos":0,"width":994,"height":57,"strokewidth":0}},"width":994,"height":57,"resume":true,"useHandCursor":true,"id":"5urYoxFwZ65"},{"kind":"scrollarea","contentwidth":873,"contentheight":454,"objects":[{"kind":"droparea","style":"matching","reviewdata":7,"shapemaskId":"","xPos":16,"yPos":388,"tabIndex":33,"tabEnabled":true,"xOffset":0,"yOffset":0,"rotateXPos":214.5,"rotateYPos":25,"scaleX":100,"scaleY":100,"alpha":100,"rotation":0,"depth":1,"scrolling":true,"shuffleLock":false,"data":{"hotlinkId":"","accState":0,"textdata":{"uniqueId":"txt_6iaoQ23ODjR_1346607167","type":"vectortext","altText":"Call out","xPos":0,"yPos":0,"xAccOffset":0,"yAccOffset":0,"width":399,"height":40,"shadowIndex":-1,"scrollOverflow":false,"vartext":"<p style=\\"text-align:left;direction: ltr; padding-left: 0px\\"><span style=\\"font-family: \'Articulate Charset0_v8MBBDD1F1C\',\'Articulate\'; font-size:24px; color:#4b4b4b;line-height:27.768px;\\"><b style=\\"font-family: \'ArticulateBold CharBoldC2572EF3\',\'Articulate\';\\">Call out</b></span></p>","vectortext":{"left":0,"top":0,"right":98,"bottom":40,"pngfb":false,"pr":{"l":"Lib","i":207}}},"html5data":{"xPos":0,"yPos":0,"width":429,"height":50,"strokewidth":0}},"width":429,"height":50,"resume":true,"useHandCursor":true,"id":"6iaoQ23ODjR"},{"kind":"shufflegroup","objects":[{"kind":"dragitem","style":"matching","connectdata":"choices.choice_63s9meoQVOn","reviewdata":7,"shapemaskId":"","xPos":461,"yPos":388,"tabIndex":34,"tabEnabled":true,"xOffset":0,"yOffset":0,"rotateXPos":214.5,"rotateYPos":25,"scaleX":100,"scaleY":100,"alpha":100,"rotation":0,"depth":2,"scrolling":true,"shuffleLock":false,"colors":[{"kind":"color","name":"hover","fill":{"type":"linear","rotation":90,"colors":[{"kind":"color","rgb":"0xB7FDFF","alpha":100,"stop":0},{"kind":"color","rgb":"0xA1EDEF","alpha":100,"stop":100}]}}],"data":{"hotlinkId":"","accState":0,"textdata":{"uniqueId":"txt_6Qn5GFHzbqq_-1704001808","type":"vectortext","altText":"Team member alerts the team when an ordered procedure is completed","xPos":0,"yPos":0,"xAccOffset":0,"yAccOffset":0,"width":399,"height":40,"shadowIndex":-1,"scrollOverflow":false,"vartext":"<p style=\\"text-align:left;direction: ltr; padding-left: 34px\\"><span style=\\"font-family: \'Segoe UI Charset0_v6ILX6DDBD922\',\'Segoe UI\'; font-size:24px; color:#4b4b4b;line-height:27.768px; display: inline-block; text-align:left; min-width: 34px; margin-left: -34px;\\">•</span><span style=\\"font-family: \'Articulate Charset0_v8MBBDD1F1C\',\'Articulate\'; font-size:24px; color:#4b4b4b;line-height:27.768px;\\"><b style=\\"font-family: \'ArticulateBold CharBoldC2572EF3\',\'Articulate\';\\">Team member alerts the team when an ordered procedure is completed</b></span></p>","vectortext":{"left":0,"top":0,"right":370,"bottom":45,"pngfb":false,"pr":{"l":"Lib","i":208}}},"html5data":{"xPos":0,"yPos":0,"width":429,"height":50,"strokewidth":0}},"width":429,"height":50,"resume":true,"useHandCursor":true,"id":"6Qn5GFHzbqq"},{"kind":"dragitem","style":"matching","connectdata":"choices.choice_6AykE56HoWY","reviewdata":6,"shapemaskId":"","xPos":461,"yPos":324,"tabIndex":31,"tabEnabled":true,"xOffset":0,"yOffset":0,"rotateXPos":214.5,"rotateYPos":25,"scaleX":100,"scaleY":100,"alpha":100,"rotation":0,"depth":3,"scrolling":true,"shuffleLock":false,"colors":[{"kind":"color","name":"hover","fill":{"type":"linear","rotation":90,"colors":[{"kind":"color","rgb":"0xB7FDFF","alpha":100,"stop":0},{"kind":"color","rgb":"0xA1EDEF","alpha":100,"stop":100}]}}],"data":{"hotlinkId":"","accState":0,"textdata":{"uniqueId":"txt_62aOq8AVRHc_-1029233956","type":"vectortext","altText":"An order is given, it is repeated, and then acknowledged by giver as correct","xPos":0,"yPos":0,"xAccOffset":0,"yAccOffset":0,"width":399,"height":40,"shadowIndex":-1,"scrollOverflow":false,"vartext":"<p style=\\"text-align:left;direction: ltr; padding-left: 34px\\"><span style=\\"font-family: \'Segoe UI Charset0_v6ILX6DDBD922\',\'Segoe UI\'; font-size:24px; color:#4b4b4b;line-height:27.768px; display: inline-block; text-align:left; min-width: 34px; margin-left: -34px;\\">•</span><span style=\\"font-family: \'Articulate Charset0_v8MBBDD1F1C\',\'Articulate\'; font-size:24px; color:#4b4b4b;line-height:27.768px;\\"><b style=\\"font-family: \'ArticulateBold CharBoldC2572EF3\',\'Articulate\';\\">An order is given, it is repeated, and then acknowledged by giver as correct</b></span></p>","vectortext":{"left":0,"top":0,"right":390,"bottom":45,"pngfb":false,"pr":{"l":"Lib","i":209}}},"html5data":{"xPos":0,"yPos":0,"width":429,"height":50,"strokewidth":0}},"width":429,"height":50,"resume":true,"useHandCursor":true,"id":"62aOq8AVRHc"},{"kind":"dragitem","style":"matching","connectdata":"choices.choice_5sng4Oa9cWm","reviewdata":5,"shapemaskId":"","xPos":461,"yPos":260,"tabIndex":28,"tabEnabled":true,"xOffset":0,"yOffset":0,"rotateXPos":214.5,"rotateYPos":25,"scaleX":100,"scaleY":100,"alpha":100,"rotation":0,"depth":4,"scrolling":true,"shuffleLock":false,"colors":[{"kind":"color","name":"hover","fill":{"type":"linear","rotation":90,"colors":[{"kind":"color","rgb":"0xB7FDFF","alpha":100,"stop":0},{"kind":"color","rgb":"0xA1EDEF","alpha":100,"stop":100}]}}],"data":{"hotlinkId":"","accState":0,"textdata":{"uniqueId":"txt_63Yio38dbYo_158202215","type":"vectortext","altText":"Ignoring a potentially wrong or wrong order due to a leaders reputation or status","xPos":0,"yPos":0,"xAccOffset":0,"yAccOffset":0,"width":399,"height":40,"shadowIndex":-1,"scrollOverflow":false,"vartext":"<p style=\\"text-align:left;direction: ltr; padding-left: 34px\\"><span style=\\"font-family: \'Segoe UI Charset0_v6ILX6DDBD922\',\'Segoe UI\'; font-size:24px; color:#4b4b4b;line-height:27.768px; display: inline-block; text-align:left; min-width: 34px; margin-left: -34px;\\">•</span><span style=\\"font-family: \'Articulate Charset0_v8MBBDD1F1C\',\'Articulate\'; font-size:24px; color:#4b4b4b;line-height:27.768px;\\"><b style=\\"font-family: \'ArticulateBold CharBoldC2572EF3\',\'Articulate\';\\">Ignoring a potentially wrong or wrong order due to a leaders reputation or status</b></span></p>","vectortext":{"left":0,"top":0,"right":415,"bottom":45,"pngfb":false,"pr":{"l":"Lib","i":210}}},"html5data":{"xPos":0,"yPos":0,"width":429,"height":50,"strokewidth":0}},"width":429,"height":50,"resume":true,"useHandCursor":true,"id":"63Yio38dbYo"},{"kind":"dragitem","style":"matching","connectdata":"choices.choice_5s0CzzTDJOS","reviewdata":4,"shapemaskId":"","xPos":461,"yPos":196,"tabIndex":25,"tabEnabled":true,"xOffset":0,"yOffset":0,"rotateXPos":214.5,"rotateYPos":25,"scaleX":100,"scaleY":100,"alpha":100,"rotation":0,"depth":5,"scrolling":true,"shuffleLock":false,"colors":[{"kind":"color","name":"hover","fill":{"type":"linear","rotation":90,"colors":[{"kind":"color","rgb":"0xB7FDFF","alpha":100,"stop":0},{"kind":"color","rgb":"0xA1EDEF","alpha":100,"stop":100}]}}],"data":{"hotlinkId":"","accState":0,"textdata":{"uniqueId":"txt_5aNzzIJnjEx_-217649520","type":"vectortext","altText":"Focus on a task which blocks out all other forms of input","xPos":0,"yPos":0,"xAccOffset":0,"yAccOffset":0,"width":399,"height":40,"shadowIndex":-1,"scrollOverflow":false,"vartext":"<p style=\\"text-align:left;direction: ltr; padding-left: 34px\\"><span style=\\"font-family: \'Segoe UI Charset0_v6ILX6DDBD922\',\'Segoe UI\'; font-size:24px; color:#4b4b4b;line-height:27.768px; display: inline-block; text-align:left; min-width: 34px; margin-left: -34px;\\">•</span><span style=\\"font-family: \'Articulate Charset0_v8MBBDD1F1C\',\'Articulate\'; font-size:24px; color:#4b4b4b;line-height:27.768px;\\"><b style=\\"font-family: \'ArticulateBold CharBoldC2572EF3\',\'Articulate\';\\">Focus on a task which blocks out all other forms of input</b></span></p>","vectortext":{"left":0,"top":0,"right":393,"bottom":45,"pngfb":false,"pr":{"l":"Lib","i":211}}},"html5data":{"xPos":0,"yPos":0,"width":429,"height":50,"strokewidth":0}},"width":429,"height":50,"resume":true,"useHandCursor":true,"id":"5aNzzIJnjEx"},{"kind":"dragitem","style":"matching","connectdata":"choices.choice_6YSLb8O8f5L","reviewdata":3,"shapemaskId":"","xPos":461,"yPos":132,"tabIndex":22,"tabEnabled":true,"xOffset":0,"yOffset":0,"rotateXPos":214.5,"rotateYPos":25,"scaleX":100,"scaleY":100,"alpha":100,"rotation":0,"depth":6,"scrolling":true,"shuffleLock":false,"colors":[{"kind":"color","name":"hover","fill":{"type":"linear","rotation":90,"colors":[{"kind":"color","rgb":"0xB7FDFF","alpha":100,"stop":0},{"kind":"color","rgb":"0xA1EDEF","alpha":100,"stop":100}]}}],"data":{"hotlinkId":"","accState":0,"textdata":{"uniqueId":"txt_6OJhYQGmVsT_-777229264","type":"vectortext","altText":"Intuitive feeling that something may be wrong","xPos":0,"yPos":0,"xAccOffset":0,"yAccOffset":0,"width":399,"height":40,"shadowIndex":-1,"scrollOverflow":false,"vartext":"<p style=\\"text-align:left;direction: ltr; padding-left: 34px\\"><span style=\\"font-family: \'Segoe UI Charset0_v6ILX6DDBD922\',\'Segoe UI\'; font-size:24px; color:#4b4b4b;line-height:27.768px; display: inline-block; text-align:left; min-width: 34px; margin-left: -34px;\\">•</span><span style=\\"font-family: \'Articulate Charset0_v8MBBDD1F1C\',\'Articulate\'; font-size:24px; color:#4b4b4b;line-height:27.768px;\\"><b style=\\"font-family: \'ArticulateBold CharBoldC2572EF3\',\'Articulate\';\\">Intuitive feeling that something may be wrong</b></span></p>","vectortext":{"left":0,"top":0,"right":375,"bottom":45,"pngfb":false,"pr":{"l":"Lib","i":212}}},"html5data":{"xPos":0,"yPos":0,"width":429,"height":50,"strokewidth":0}},"width":429,"height":50,"resume":true,"useHandCursor":true,"id":"6OJhYQGmVsT"},{"kind":"dragitem","style":"matching","connectdata":"choices.choice_6TGoWmHm6AA","reviewdata":2,"shapemaskId":"","xPos":461,"yPos":68,"tabIndex":19,"tabEnabled":true,"xOffset":0,"yOffset":0,"rotateXPos":214.5,"rotateYPos":25,"scaleX":100,"scaleY":100,"alpha":100,"rotation":0,"depth":7,"scrolling":true,"shuffleLock":false,"colors":[{"kind":"color","name":"hover","fill":{"type":"linear","rotation":90,"colors":[{"kind":"color","rgb":"0xB7FDFF","alpha":100,"stop":0},{"kind":"color","rgb":"0xA1EDEF","alpha":100,"stop":100}]}}],"data":{"hotlinkId":"","accState":0,"textdata":{"uniqueId":"txt_6ALISI5jSFb_1901629108","type":"vectortext","altText":"An individuals perception of reality","xPos":0,"yPos":0,"xAccOffset":0,"yAccOffset":0,"width":399,"height":40,"shadowIndex":-1,"scrollOverflow":false,"vartext":"<p style=\\"text-align:left;direction: ltr; padding-left: 34px\\"><span style=\\"font-family: \'Segoe UI Charset0_v6ILX6DDBD922\',\'Segoe UI\'; font-size:24px; color:#4b4b4b;line-height:27.768px; display: inline-block; text-align:left; min-width: 34px; margin-left: -34px;\\">•</span><span style=\\"font-family: \'Articulate Charset0_v8MBBDD1F1C\',\'Articulate\'; font-size:24px; color:#4b4b4b;line-height:27.768px;\\"><b style=\\"font-family: \'ArticulateBold CharBoldC2572EF3\',\'Articulate\';\\">An individuals perception of reality</b></span></p>","vectortext":{"left":0,"top":0,"right":415,"bottom":39,"pngfb":false,"pr":{"l":"Lib","i":213}}},"html5data":{"xPos":0,"yPos":0,"width":429,"height":50,"strokewidth":0}},"width":429,"height":50,"resume":true,"useHandCursor":true,"id":"6ALISI5jSFb"},{"kind":"dragitem","style":"matching","connectdata":"choices.choice_5jqG8oWqEl8","reviewdata":1,"shapemaskId":"","xPos":461,"yPos":4,"tabIndex":16,"tabEnabled":true,"xOffset":0,"yOffset":0,"rotateXPos":214.5,"rotateYPos":25,"scaleX":100,"scaleY":100,"alpha":100,"rotation":0,"depth":8,"scrolling":true,"shuffleLock":false,"colors":[{"kind":"color","name":"hover","fill":{"type":"linear","rotation":90,"colors":[{"kind":"color","rgb":"0xB7FDFF","alpha":100,"stop":0},{"kind":"color","rgb":"0xA1EDEF","alpha":100,"stop":100}]}}],"data":{"hotlinkId":"","accState":0,"textdata":{"uniqueId":"txt_5rB6afq5FaL_-1258990287","type":"vectortext","altText":"Dramatic gesture to get immediate attention of team","xPos":0,"yPos":0,"xAccOffset":0,"yAccOffset":0,"width":399,"height":40,"shadowIndex":-1,"scrollOverflow":false,"vartext":"<p style=\\"text-align:left;direction: ltr; padding-left: 36px\\"><span style=\\"font-family: \'Segoe UI Charset0_v6ILX6DDBD922\',\'Segoe UI\'; font-size:24px; color:#4b4b4b;line-height:27.768px; display: inline-block; text-align:left; min-width: 36px; margin-left: -36px;\\">•</span><span style=\\"font-family: \'Articulate Charset0_v8MBBDD1F1C\',\'Articulate\'; font-size:24px; color:#4b4b4b;line-height:27.768px;\\"><b style=\\"font-family: \'ArticulateBold CharBoldC2572EF3\',\'Articulate\';\\">Dramatic gesture to get immediate attention of team</b></span></p>","vectortext":{"left":0,"top":0,"right":419,"bottom":45,"pngfb":false,"pr":{"l":"Lib","i":214}}},"html5data":{"xPos":0,"yPos":0,"width":429,"height":50,"strokewidth":0}},"width":429,"height":50,"resume":true,"useHandCursor":true,"id":"5rB6afq5FaL"}],"shuffle":true,"depth":2,"shapemaskId":"","xPos":0,"yPos":0,"tabIndex":-1,"tabEnabled":true,"xOffset":0,"yOffset":0,"rotateXPos":0,"rotateYPos":0,"scaleX":100,"scaleY":100,"alpha":100,"rotation":0,"scrolling":true,"shuffleLock":false,"width":0,"height":0,"resume":true,"useHandCursor":true,"id":""},{"kind":"droparea","style":"matching","reviewdata":6,"shapemaskId":"","xPos":16,"yPos":324,"tabIndex":30,"tabEnabled":true,"xOffset":0,"yOffset":0,"rotateXPos":214.5,"rotateYPos":25,"scaleX":100,"scaleY":100,"alpha":100,"rotation":0,"depth":9,"scrolling":true,"shuffleLock":false,"data":{"hotlinkId":"","accState":0,"textdata":{"uniqueId":"txt_5ktViTYtY0f_1517180790","type":"vectortext","altText":"Readback","xPos":0,"yPos":0,"xAccOffset":0,"yAccOffset":0,"width":399,"height":40,"shadowIndex":-1,"scrollOverflow":false,"vartext":"<p style=\\"text-align:left;direction: ltr; padding-left: 0px\\"><span style=\\"font-family: \'Articulate Charset0_v8MBBDD1F1C\',\'Articulate\'; font-size:24px; color:#4b4b4b;line-height:27.768px;\\"><b style=\\"font-family: \'ArticulateBold CharBoldC2572EF3\',\'Articulate\';\\">Readback</b></span></p>","vectortext":{"left":0,"top":0,"right":118,"bottom":40,"pngfb":false,"pr":{"l":"Lib","i":215}}},"html5data":{"xPos":0,"yPos":0,"width":429,"height":50,"strokewidth":0}},"width":429,"height":50,"resume":true,"useHandCursor":true,"id":"5ktViTYtY0f"},{"kind":"droparea","style":"matching","reviewdata":5,"shapemaskId":"","xPos":16,"yPos":260,"tabIndex":27,"tabEnabled":true,"xOffset":0,"yOffset":0,"rotateXPos":214.5,"rotateYPos":25,"scaleX":100,"scaleY":100,"alpha":100,"rotation":0,"depth":10,"scrolling":true,"shuffleLock":false,"data":{"hotlinkId":"","accState":0,"textdata":{"uniqueId":"txt_6l6ZN3vh9NR_1170023710","type":"vectortext","altText":"Halo effect","xPos":0,"yPos":0,"xAccOffset":0,"yAccOffset":0,"width":399,"height":40,"shadowIndex":-1,"scrollOverflow":false,"vartext":"<p style=\\"text-align:left;direction: ltr; padding-left: 0px\\"><span style=\\"font-family: \'Articulate Charset0_v8MBBDD1F1C\',\'Articulate\'; font-size:24px; color:#4b4b4b;line-height:27.768px;\\"><b style=\\"font-family: \'ArticulateBold CharBoldC2572EF3\',\'Articulate\';\\">Halo effect</b></span></p>","vectortext":{"left":0,"top":0,"right":133,"bottom":40,"pngfb":false,"pr":{"l":"Lib","i":216}}},"html5data":{"xPos":0,"yPos":0,"width":429,"height":50,"strokewidth":0}},"width":429,"height":50,"resume":true,"useHandCursor":true,"id":"6l6ZN3vh9NR"},{"kind":"droparea","style":"matching","reviewdata":4,"shapemaskId":"","xPos":16,"yPos":196,"tabIndex":24,"tabEnabled":true,"xOffset":0,"yOffset":0,"rotateXPos":214.5,"rotateYPos":25,"scaleX":100,"scaleY":100,"alpha":100,"rotation":0,"depth":11,"scrolling":true,"shuffleLock":false,"data":{"hotlinkId":"","accState":0,"textdata":{"uniqueId":"txt_5gLp3pu4tCy_-1395128818","type":"vectortext","altText":"Target fixation","xPos":0,"yPos":0,"xAccOffset":0,"yAccOffset":0,"width":399,"height":40,"shadowIndex":-1,"scrollOverflow":false,"vartext":"<p style=\\"text-align:left;direction: ltr; padding-left: 0px\\"><span style=\\"font-family: \'Articulate Charset0_v8MBBDD1F1C\',\'Articulate\'; font-size:24px; color:#4b4b4b;line-height:27.768px;\\"><b style=\\"font-family: \'ArticulateBold CharBoldC2572EF3\',\'Articulate\';\\">Target fixation</b></span></p>","vectortext":{"left":0,"top":0,"right":177,"bottom":40,"pngfb":false,"pr":{"l":"Lib","i":217}}},"html5data":{"xPos":0,"yPos":0,"width":429,"height":50,"strokewidth":0}},"width":429,"height":50,"resume":true,"useHandCursor":true,"id":"5gLp3pu4tCy"},{"kind":"droparea","style":"matching","reviewdata":3,"shapemaskId":"","xPos":16,"yPos":132,"tabIndex":21,"tabEnabled":true,"xOffset":0,"yOffset":0,"rotateXPos":214.5,"rotateYPos":25,"scaleX":100,"scaleY":100,"alpha":100,"rotation":0,"depth":12,"scrolling":true,"shuffleLock":false,"data":{"hotlinkId":"","accState":0,"textdata":{"uniqueId":"txt_5vXEHwNabMB_2129400482","type":"vectortext","altText":"Pinch","xPos":0,"yPos":0,"xAccOffset":0,"yAccOffset":0,"width":399,"height":40,"shadowIndex":-1,"scrollOverflow":false,"vartext":"<p style=\\"text-align:left;direction: ltr; padding-left: 0px\\"><span style=\\"font-family: \'Articulate Charset0_v8MBBDD1F1C\',\'Articulate\'; font-size:24px; color:#4b4b4b;line-height:27.768px;\\"><b style=\\"font-family: \'ArticulateBold CharBoldC2572EF3\',\'Articulate\';\\">Pinch</b></span></p>","vectortext":{"left":0,"top":0,"right":71,"bottom":40,"pngfb":false,"pr":{"l":"Lib","i":218}}},"html5data":{"xPos":0,"yPos":0,"width":429,"height":50,"strokewidth":0}},"width":429,"height":50,"resume":true,"useHandCursor":true,"id":"5vXEHwNabMB"},{"kind":"droparea","style":"matching","reviewdata":2,"shapemaskId":"","xPos":16,"yPos":68,"tabIndex":18,"tabEnabled":true,"xOffset":0,"yOffset":0,"rotateXPos":214.5,"rotateYPos":25,"scaleX":100,"scaleY":100,"alpha":100,"rotation":0,"depth":13,"scrolling":true,"shuffleLock":false,"data":{"hotlinkId":"","accState":0,"textdata":{"uniqueId":"txt_66aoaMTljPD_-45617583","type":"vectortext","altText":"Situational awareness","xPos":0,"yPos":0,"xAccOffset":0,"yAccOffset":0,"width":399,"height":40,"shadowIndex":-1,"scrollOverflow":false,"vartext":"<p style=\\"text-align:left;direction: ltr; padding-left: 0px\\"><span style=\\"font-family: \'Articulate Charset0_v8MBBDD1F1C\',\'Articulate\'; font-size:24px; color:#4b4b4b;line-height:27.768px;\\"><b style=\\"font-family: \'ArticulateBold CharBoldC2572EF3\',\'Articulate\';\\">Situational awareness</b></span></p>","vectortext":{"left":0,"top":0,"right":259,"bottom":40,"pngfb":false,"pr":{"l":"Lib","i":219}}},"html5data":{"xPos":0,"yPos":0,"width":429,"height":50,"strokewidth":0}},"width":429,"height":50,"resume":true,"useHandCursor":true,"id":"66aoaMTljPD"},{"kind":"droparea","style":"matching","reviewdata":1,"shapemaskId":"","xPos":16,"yPos":4,"tabIndex":15,"tabEnabled":true,"xOffset":0,"yOffset":0,"rotateXPos":214.5,"rotateYPos":25,"scaleX":100,"scaleY":100,"alpha":100,"rotation":0,"depth":14,"scrolling":true,"shuffleLock":false,"data":{"hotlinkId":"","accState":0,"textdata":{"uniqueId":"txt_5ZAmbV6FQ2f_-2104460245","type":"vectortext","altText":"Step Back","xPos":0,"yPos":0,"xAccOffset":0,"yAccOffset":0,"width":399,"height":40,"shadowIndex":-1,"scrollOverflow":false,"vartext":"<p style=\\"text-align:left;direction: ltr; padding-left: 0px\\"><span style=\\"font-family: \'Articulate Charset0_v8MBBDD1F1C\',\'Articulate\'; font-size:24px; color:#4b4b4b;line-height:27.768px;\\"><b style=\\"font-family: \'ArticulateBold CharBoldC2572EF3\',\'Articulate\';\\">Step Back</b></span></p>","vectortext":{"left":0,"top":0,"right":119,"bottom":40,"pngfb":false,"pr":{"l":"Lib","i":220}}},"html5data":{"xPos":0,"yPos":0,"width":429,"height":50,"strokewidth":0}},"width":429,"height":50,"resume":true,"useHandCursor":true,"id":"5ZAmbV6FQ2f"}],"shapemaskId":"","xPos":52,"yPos":134,"tabIndex":13,"tabEnabled":false,"xOffset":0,"yOffset":0,"rotateXPos":461,"rotateYPos":241,"scaleX":100,"scaleY":100,"alpha":100,"rotation":0,"depth":6,"scrolling":true,"shuffleLock":false,"data":{"hotlinkId":"","accState":0,"html5data":{"url":"","xPos":0,"yPos":0,"width":921,"height":482,"strokewidth":0}},"width":921,"height":482,"resume":true,"useHandCursor":true,"background":{"type":"vector","vectorData":{"left":0,"top":0,"right":922,"bottom":483,"altText":"Matching Drag and Drop","pngfb":false,"pr":{"l":"Lib","i":206}}},"id":"5t3zWzciOOd"},{"kind":"vectorshape","rotation":0,"accType":"text","cliptobounds":false,"defaultAction":"","textLib":[{"kind":"textdata","uniqueId":"5t3zWzciOOd_CorrectReview","id":"01","linkId":"5t3zWzciOOd_CorrectReview","type":"vectortext","xPos":0,"yPos":0,"xAccOffset":0,"yAccOffset":0,"width":0,"height":0,"shadowIndex":-1,"scrollOverflow":false,"vectortext":{"left":0,"top":0,"right":552,"bottom":35,"pngfb":false,"pr":{"l":"Lib","i":222}}}],"shapemaskId":"","xPos":0,"yPos":600,"tabIndex":37,"tabEnabled":true,"xOffset":0,"yOffset":0,"rotateXPos":512,"rotateYPos":20,"scaleX":100,"scaleY":100,"alpha":100,"depth":7,"scrolling":true,"shuffleLock":false,"data":{"hotlinkId":"","accState":0,"vectorData":{"left":-1,"top":-1,"right":1024,"bottom":40,"altText":"Correct","pngfb":false,"pr":{"l":"Lib","i":221}},"html5data":{"xPos":1,"yPos":1,"width":1021,"height":37,"strokewidth":2}},"width":1024,"height":40,"resume":false,"useHandCursor":true,"id":"5t3zWzciOOd_CorrectReview","events":[{"kind":"onrelease","actions":[{"kind":"hide","transition":"appear","objRef":{"type":"string","value":"_this"}}]}]},{"kind":"vectorshape","rotation":0,"accType":"text","cliptobounds":false,"defaultAction":"","textLib":[{"kind":"textdata","uniqueId":"5t3zWzciOOd_IncorrectReview","id":"01","linkId":"5t3zWzciOOd_IncorrectReview","type":"vectortext","xPos":0,"yPos":0,"xAccOffset":0,"yAccOffset":0,"width":0,"height":0,"shadowIndex":-1,"scrollOverflow":false,"vectortext":{"left":0,"top":0,"right":561,"bottom":35,"pngfb":false,"pr":{"l":"Lib","i":224}}}],"shapemaskId":"","xPos":0,"yPos":600,"tabIndex":38,"tabEnabled":true,"xOffset":0,"yOffset":0,"rotateXPos":512,"rotateYPos":20,"scaleX":100,"scaleY":100,"alpha":100,"depth":8,"scrolling":true,"shuffleLock":false,"data":{"hotlinkId":"","accState":0,"vectorData":{"left":-1,"top":-1,"right":1024,"bottom":40,"altText":"Incorrect","pngfb":false,"pr":{"l":"Lib","i":223}},"html5data":{"xPos":1,"yPos":1,"width":1021,"height":37,"strokewidth":2}},"width":1024,"height":40,"resume":false,"useHandCursor":true,"id":"5t3zWzciOOd_IncorrectReview","events":[{"kind":"onrelease","actions":[{"kind":"hide","transition":"appear","objRef":{"type":"string","value":"_this"}}]}]}],"startTime":-1,"elapsedTimeMode":"normal","animations":[{"kind":"animation","id":"6grtYJcWPXe","duration":700,"hidetextatstart":true,"animateshapewithtext":false,"tweens":[{"kind":"tween","time":0,"duration":700,"alpha":{"path":[{"kind":"segment","start":"0","dstart":"0","end":"100","dend":"0"}],"duration":700,"easing":"linear","easingdir":"easein"}}]}],"useHandCursor":false,"resume":true,"kind":"slidelayer","isBaseLayer":true},{"kind":"slidelayer","depth":0,"modal":true,"pauseParent":true,"rotateXPos":512,"rotateYPos":320,"tabIndex":-1,"enableSeek":true,"enableReplay":true,"lmsId":"","timeline":{"duration":5000,"events":[{"kind":"ontimelinetick","time":0,"actions":[{"kind":"show","transition":"appear","objRef":{"type":"string","value":"6LR1jjHsa8v"}},{"kind":"show","transition":"appear","objRef":{"type":"string","value":"5nnUukyBG5g"}},{"kind":"show","transition":"appear","objRef":{"type":"string","value":"5hYm7NUHLG2"}},{"kind":"show","transition":"appear","objRef":{"type":"string","value":"67F1PIeokp7"}},{"kind":"show","transition":"appear","objRef":{"type":"string","value":"5zn4ncnxwIt"}}]}]},"objects":[{"kind":"vectorshape","rotation":0,"accType":"text","cliptobounds":false,"defaultAction":"","shapemaskId":"","xPos":202,"yPos":207,"tabIndex":0,"tabEnabled":true,"xOffset":0,"yOffset":0,"rotateXPos":310,"rotateYPos":112.5,"scaleX":100,"scaleY":100,"alpha":100,"depth":1,"scrolling":false,"shuffleLock":false,"data":{"hotlinkId":"","accState":0,"vectorData":{"left":-2,"top":-2,"right":622,"bottom":227,"altText":"Rectangle 3","pngfb":false,"pr":{"l":"Lib","i":225}},"html5data":{"xPos":0,"yPos":0,"width":621,"height":226,"strokewidth":1}},"width":620,"height":225,"resume":true,"useHandCursor":true,"id":"67F1PIeokp7"},{"kind":"vectorshape","rotation":0,"accType":"text","cliptobounds":false,"defaultAction":"","shapemaskId":"","xPos":228,"yPos":270,"tabIndex":2,"tabEnabled":true,"xOffset":0,"yOffset":0,"rotateXPos":284,"rotateYPos":-0.5,"scaleX":100,"scaleY":100,"alpha":100,"depth":2,"scrolling":false,"shuffleLock":false,"data":{"hotlinkId":"","accState":0,"vectorData":{"left":-2,"top":-2,"right":571,"bottom":2,"altText":"Line 5","pngfb":false,"pr":{"l":"Lib","i":226}},"html5data":{"xPos":0,"yPos":0,"width":569,"height":0,"strokewidth":1}},"width":569,"height":0,"resume":true,"useHandCursor":true,"id":"5zn4ncnxwIt"},{"kind":"vectorshape","rotation":0,"accType":"text","cliptobounds":false,"defaultAction":"","textLib":[{"kind":"textdata","uniqueId":"6LR1jjHsa8v_-1677869502","id":"01","linkId":"txt__default_6LR1jjHsa8v","type":"vectortext","xPos":10,"yPos":5,"xAccOffset":10,"yAccOffset":5,"width":549,"height":35,"shadowIndex":-1,"scrollOverflow":false,"vartext":"<p style=\\"text-align:left;direction: ltr; padding-left: 0px\\"><span style=\\"font-family: \'Articulate Charset0_v8MBBDD1F1C\',\'Articulate\'; font-size:26.5481px; color:#454545;line-height:30.7162085189819px;\\"><b style=\\"font-family: \'ArticulateBold CharBoldC2572EF3\',\'Articulate\';\\">Incorrect</b></span></p>","vectortext":{"left":0,"top":0,"right":122,"bottom":39,"pngfb":false,"pr":{"l":"Lib","i":228}}}],"shapemaskId":"","xPos":228,"yPos":222,"tabIndex":1,"tabEnabled":true,"xOffset":0,"yOffset":0,"rotateXPos":284.5,"rotateYPos":22.5,"scaleX":100,"scaleY":100,"alpha":100,"depth":3,"scrolling":true,"shuffleLock":false,"data":{"hotlinkId":"","accState":0,"vectorData":{"left":0,"top":0,"right":569,"bottom":46,"altText":"Incorrect","pngfb":false,"pr":{"l":"Lib","i":227}},"html5data":{"xPos":0,"yPos":0,"width":569,"height":46,"strokewidth":0}},"width":569,"height":45,"resume":true,"useHandCursor":true,"id":"6LR1jjHsa8v"},{"kind":"vectorshape","rotation":0,"accType":"text","cliptobounds":false,"defaultAction":"","textLib":[{"kind":"textdata","uniqueId":"5nnUukyBG5g_-416321996","id":"01","linkId":"txt__default_5nnUukyBG5g","type":"vectortext","xPos":10,"yPos":5,"xAccOffset":10,"yAccOffset":5,"width":549,"height":81,"shadowIndex":-1,"scrollOverflow":false,"vartext":"<p style=\\"text-align:left;direction: ltr; padding-left: 0px\\"><span style=\\"font-family: \'Articulate Charset0_v8MBBDD1F1C\',\'Articulate\'; font-size:22.7556px; color:#454545;line-height:26.3281791508993px;\\">You did not select the correct response.</span></p>","vectortext":{"left":0,"top":0,"right":431,"bottom":33,"pngfb":false,"pr":{"l":"Lib","i":230}}}],"shapemaskId":"","xPos":228,"yPos":277,"tabIndex":3,"tabEnabled":true,"xOffset":0,"yOffset":0,"rotateXPos":284.5,"rotateYPos":45.5,"scaleX":100,"scaleY":100,"alpha":100,"depth":4,"scrolling":true,"shuffleLock":false,"data":{"hotlinkId":"","accState":0,"vectorData":{"left":0,"top":0,"right":569,"bottom":92,"altText":"You did not select the correct response.","pngfb":false,"pr":{"l":"Lib","i":229}},"html5data":{"xPos":0,"yPos":0,"width":569,"height":92,"strokewidth":0}},"width":569,"height":91,"resume":true,"useHandCursor":true,"id":"5nnUukyBG5g"},{"kind":"vectorshape","rotation":0,"accType":"button","cliptobounds":false,"defaultAction":"onrelease","textLib":[{"kind":"textdata","uniqueId":"5vtW5e46wv3_-532738004","id":"01","linkId":"txt__default_5hYm7NUHLG2","type":"vectortext","xPos":4,"yPos":2,"xAccOffset":4,"yAccOffset":2,"width":170,"height":32,"shadowIndex":-1,"scrollOverflow":false,"vartext":"<p style=\\"text-align:center;direction: ltr; padding-left: 0px\\"><span style=\\"font-family: \'Articulate Charset0_v8MBBDD1F1C\',\'Articulate\'; font-size:26.5481px; color:#4f4f4f;line-height:30.7162085189819px;\\"><b style=\\"font-family: \'ArticulateBold CharBoldC2572EF3\',\'Articulate\';\\">Continue</b></span></p>","vectortext":{"left":0,"top":0,"right":146,"bottom":34,"pngfb":false,"pr":{"l":"Lib","i":232}}}],"shapemaskId":"","xPos":424,"yPos":383,"tabIndex":4,"tabEnabled":true,"xOffset":0,"yOffset":0,"rotateXPos":89,"rotateYPos":18,"scaleX":100,"scaleY":100,"alpha":100,"depth":5,"scrolling":true,"shuffleLock":false,"data":{"hotlinkId":"","accState":0,"vectorData":{"left":-2,"top":-2,"right":179,"bottom":37,"altText":"Continue","pngfb":false,"pr":{"l":"Lib","i":231}},"html5data":{"xPos":0,"yPos":0,"width":178,"height":36,"strokewidth":1}},"states":[{"kind":"state","name":"_default_Disabled","data":{"hotlinkId":"","accState":1,"vectorData":{"left":-2,"top":-2,"right":179,"bottom":37,"altText":"Continue","pngfb":false,"pr":{"l":"Lib","i":231}},"html5data":{"xPos":-2,"yPos":-2,"width":181,"height":39,"strokewidth":1}}},{"kind":"state","name":"_default_Down","data":{"hotlinkId":"","accState":8,"vectorData":{"left":-2,"top":-2,"right":179,"bottom":37,"altText":"Continue","pngfb":false,"pr":{"l":"Lib","i":231}},"html5data":{"xPos":-2,"yPos":-2,"width":181,"height":39,"strokewidth":1}}},{"kind":"state","name":"_default_Visited","data":{"hotlinkId":"","accState":0,"vectorData":{"left":-2,"top":-2,"right":179,"bottom":37,"altText":"Continue","pngfb":false,"pr":{"l":"Lib","i":231}},"html5data":{"xPos":-2,"yPos":-2,"width":181,"height":39,"strokewidth":1}}},{"kind":"state","name":"_default_Visited_Disabled","data":{"hotlinkId":"","accState":1,"vectorData":{"left":-2,"top":-2,"right":179,"bottom":37,"altText":"Continue","pngfb":false,"pr":{"l":"Lib","i":231}},"html5data":{"xPos":-2,"yPos":-2,"width":181,"height":39,"strokewidth":1}}},{"kind":"state","name":"_default_Down_Visited","data":{"hotlinkId":"","accState":8,"vectorData":{"left":-2,"top":-2,"right":179,"bottom":37,"altText":"Continue","pngfb":false,"pr":{"l":"Lib","i":231}},"html5data":{"xPos":-2,"yPos":-2,"width":181,"height":39,"strokewidth":1}}},{"kind":"state","name":"_default_Hover","data":{"hotlinkId":"","accState":0,"vectorData":{"left":-2,"top":-2,"right":179,"bottom":37,"altText":"Continue","pngfb":false,"pr":{"l":"Lib","i":231}},"html5data":{"xPos":-2,"yPos":-2,"width":181,"height":39,"strokewidth":1}}},{"kind":"state","name":"_default_Hover_Disabled","data":{"hotlinkId":"","accState":1,"vectorData":{"left":-2,"top":-2,"right":179,"bottom":37,"altText":"Continue","pngfb":false,"pr":{"l":"Lib","i":231}},"html5data":{"xPos":-2,"yPos":-2,"width":181,"height":39,"strokewidth":1}}},{"kind":"state","name":"_default_Hover_Down","data":{"hotlinkId":"","accState":8,"vectorData":{"left":-2,"top":-2,"right":179,"bottom":37,"altText":"Continue","pngfb":false,"pr":{"l":"Lib","i":231}},"html5data":{"xPos":-2,"yPos":-2,"width":181,"height":39,"strokewidth":1}}},{"kind":"state","name":"_default_Hover_Visited","data":{"hotlinkId":"","accState":0,"vectorData":{"left":-2,"top":-2,"right":179,"bottom":37,"altText":"Continue","pngfb":false,"pr":{"l":"Lib","i":231}},"html5data":{"xPos":-2,"yPos":-2,"width":181,"height":39,"strokewidth":1}}},{"kind":"state","name":"_default_Hover_Visited_Disabled","data":{"hotlinkId":"","accState":1,"vectorData":{"left":-2,"top":-2,"right":179,"bottom":37,"altText":"Continue","pngfb":false,"pr":{"l":"Lib","i":231}},"html5data":{"xPos":-2,"yPos":-2,"width":181,"height":39,"strokewidth":1}}},{"kind":"state","name":"_default_Hover_Down_Visited","data":{"hotlinkId":"","accState":8,"vectorData":{"left":-2,"top":-2,"right":179,"bottom":37,"altText":"Continue","pngfb":false,"pr":{"l":"Lib","i":231}},"html5data":{"xPos":-2,"yPos":-2,"width":181,"height":39,"strokewidth":1}}}],"width":178,"height":36,"resume":true,"useHandCursor":true,"id":"5hYm7NUHLG2","variables":[{"kind":"variable","name":"_hover","type":"boolean","value":false,"resume":true},{"kind":"variable","name":"_down","type":"boolean","value":false,"resume":true},{"kind":"variable","name":"_disabled","type":"boolean","value":false,"resume":true},{"kind":"variable","name":"_visited","type":"boolean","value":false,"resume":true},{"kind":"variable","name":"_savevisited","type":"boolean","value":false,"resume":true},{"kind":"variable","name":"_state","type":"string","value":"_default","resume":true},{"kind":"variable","name":"_stateName","type":"string","value":"","resume":true},{"kind":"variable","name":"_tempStateName","type":"string","value":"","resume":false}],"actionGroups":{"ActGrpSetVisitedState":{"kind":"actiongroup","actions":[{"kind":"adjustvar","variable":"_savevisited","operator":"set","value":{"type":"var","value":"#_visited"}},{"kind":"adjustvar","variable":"_visited","operator":"set","value":{"type":"boolean","value":true}},{"kind":"exe_actiongroup","id":"_player._setstates","scopeRef":{"type":"string","value":"_this"}}]},"ActGrpSetHoverState":{"kind":"actiongroup","actions":[{"kind":"adjustvar","variable":"_hover","operator":"set","value":{"type":"boolean","value":true}},{"kind":"exe_actiongroup","id":"_player._setstates","scopeRef":{"type":"string","value":"_this"}}]},"ActGrpClearHoverState":{"kind":"actiongroup","actions":[{"kind":"adjustvar","variable":"_hover","operator":"set","value":{"type":"boolean","value":false}},{"kind":"exe_actiongroup","id":"_player._setstates","scopeRef":{"type":"string","value":"_this"}}]},"ActGrpSetDisabledState":{"kind":"actiongroup","actions":[{"kind":"adjustvar","variable":"_disabled","operator":"set","value":{"type":"boolean","value":true}},{"kind":"exe_actiongroup","id":"_player._setstates","scopeRef":{"type":"string","value":"_this"}}]},"ActGrpSetDownState":{"kind":"actiongroup","actions":[{"kind":"adjustvar","variable":"_down","operator":"set","value":{"type":"boolean","value":true}},{"kind":"exe_actiongroup","id":"_player._setstates","scopeRef":{"type":"string","value":"_this"}}]},"ActGrpClearStateVars":{"kind":"actiongroup","actions":[{"kind":"adjustvar","variable":"_hover","operator":"set","value":{"type":"boolean","value":false}},{"kind":"adjustvar","variable":"_down","operator":"set","value":{"type":"boolean","value":false}},{"kind":"adjustvar","variable":"_disabled","operator":"set","value":{"type":"boolean","value":false}},{"kind":"adjustvar","variable":"_visited","operator":"set","value":{"type":"boolean","value":false}},{"kind":"adjustvar","variable":"_savevisited","operator":"set","value":{"type":"boolean","value":false}}]}},"events":[{"kind":"onrelease","actions":[{"kind":"exe_actiongroup","id":"ActGrpSetVisitedState","scopeRef":{"type":"string","value":"_this"}},{"kind":"adjustvar","variable":"_hover","operator":"set","value":{"type":"boolean","value":false}},{"kind":"adjustvar","variable":"_down","operator":"set","value":{"type":"boolean","value":false}},{"kind":"exe_actiongroup","id":"_player._setstates","scopeRef":{"type":"string","value":"_this"}},{"kind":"hide_slidelayer","transition":"appear","objRef":{"type":"string","value":"_parent"}},{"kind":"gotoplay","window":"_current","wndtype":"normal","objRef":{"type":"string","value":"_player.5onZNJaPQYO.6iCHQCaygGf"}}]},{"kind":"ontransitionin","actions":[{"kind":"exe_actiongroup","id":"_player._setstates","scopeRef":{"type":"string","value":"_this"}}]},{"kind":"onrollover","actions":[{"kind":"exe_actiongroup","id":"ActGrpSetHoverState","scopeRef":{"type":"string","value":"_this"}}]},{"kind":"onrollout","actions":[{"kind":"exe_actiongroup","id":"ActGrpClearHoverState","scopeRef":{"type":"string","value":"_this"}}]},{"kind":"onpress","actions":[{"kind":"exe_actiongroup","id":"ActGrpSetDownState","scopeRef":{"type":"string","value":"_this"}}]},{"kind":"onreleaseoutside","actions":[{"kind":"adjustvar","variable":"_down","operator":"set","value":{"type":"boolean","value":false}},{"kind":"exe_actiongroup","id":"_player._setstates","scopeRef":{"type":"string","value":"_this"}}]}]}],"startTime":-1,"elapsedTimeMode":"normal","width":1024,"height":640,"resume":true,"useHandCursor":false,"id":"64ZTEvRzgAd","events":[{"kind":"ontopmostlayer","actions":[{"kind":"setactivetimeline","objRef":{"type":"string","value":"_this"}}]},{"kind":"ontransitionin","actions":[{"kind":"enable_frame_control","name":"submit","enable":false}]},{"kind":"ontransitionout","actions":[{"kind":"enable_frame_control","name":"submit","enable":true}]},{"kind":"ontransitionincomplete","actions":[{"kind":"setfocus","showrect":false,"value":{"type":"string","value":"67F1PIeokp7"}}]}]},{"kind":"slidelayer","depth":0,"modal":true,"pauseParent":true,"rotateXPos":512,"rotateYPos":320,"tabIndex":-1,"enableSeek":true,"enableReplay":true,"lmsId":"","timeline":{"duration":5000,"events":[{"kind":"ontimelinetick","time":0,"actions":[{"kind":"show","transition":"appear","objRef":{"type":"string","value":"6UbEHrbQ6sr"}},{"kind":"show","transition":"appear","objRef":{"type":"string","value":"5u18laxBUD1"}},{"kind":"show","transition":"appear","objRef":{"type":"string","value":"67LFs00wIxQ"}},{"kind":"show","transition":"appear","objRef":{"type":"string","value":"67F1PIeokp7"}},{"kind":"show","transition":"appear","objRef":{"type":"string","value":"5zn4ncnxwIt"}}]}]},"objects":[{"kind":"vectorshape","rotation":0,"accType":"text","cliptobounds":false,"defaultAction":"","shapemaskId":"","xPos":202,"yPos":207,"tabIndex":5,"tabEnabled":true,"xOffset":0,"yOffset":0,"rotateXPos":310,"rotateYPos":112.5,"scaleX":100,"scaleY":100,"alpha":100,"depth":1,"scrolling":false,"shuffleLock":false,"data":{"hotlinkId":"","accState":0,"vectorData":{"left":-2,"top":-2,"right":622,"bottom":227,"altText":"Rectangle 3","pngfb":false,"pr":{"l":"Lib","i":225}},"html5data":{"xPos":0,"yPos":0,"width":621,"height":226,"strokewidth":1}},"width":620,"height":225,"resume":true,"useHandCursor":true,"id":"67F1PIeokp7"},{"kind":"vectorshape","rotation":0,"accType":"text","cliptobounds":false,"defaultAction":"","shapemaskId":"","xPos":228,"yPos":270,"tabIndex":7,"tabEnabled":true,"xOffset":0,"yOffset":0,"rotateXPos":284,"rotateYPos":-0.5,"scaleX":100,"scaleY":100,"alpha":100,"depth":2,"scrolling":false,"shuffleLock":false,"data":{"hotlinkId":"","accState":0,"vectorData":{"left":-2,"top":-2,"right":571,"bottom":2,"altText":"Line 5","pngfb":false,"pr":{"l":"Lib","i":226}},"html5data":{"xPos":0,"yPos":0,"width":569,"height":0,"strokewidth":1}},"width":569,"height":0,"resume":true,"useHandCursor":true,"id":"5zn4ncnxwIt"},{"kind":"vectorshape","rotation":0,"accType":"text","cliptobounds":false,"defaultAction":"","textLib":[{"kind":"textdata","uniqueId":"6UbEHrbQ6sr_-1591413133","id":"01","linkId":"txt__default_6UbEHrbQ6sr","type":"vectortext","xPos":10,"yPos":5,"xAccOffset":10,"yAccOffset":5,"width":549,"height":35,"shadowIndex":-1,"scrollOverflow":false,"vartext":"<p style=\\"text-align:left;direction: ltr; padding-left: 0px\\"><span style=\\"font-family: \'Articulate Charset0_v8MBBDD1F1C\',\'Articulate\'; font-size:26.5481px; color:#454545;line-height:30.7162085189819px;\\"><b style=\\"font-family: \'ArticulateBold CharBoldC2572EF3\',\'Articulate\';\\">Correct</b></span></p>","vectortext":{"left":0,"top":0,"right":102,"bottom":39,"pngfb":false,"pr":{"l":"Lib","i":233}}}],"shapemaskId":"","xPos":228,"yPos":222,"tabIndex":6,"tabEnabled":true,"xOffset":0,"yOffset":0,"rotateXPos":284.5,"rotateYPos":22.5,"scaleX":100,"scaleY":100,"alpha":100,"depth":3,"scrolling":true,"shuffleLock":false,"data":{"hotlinkId":"","accState":0,"vectorData":{"left":0,"top":0,"right":569,"bottom":46,"altText":"Correct","pngfb":false,"pr":{"l":"Lib","i":227}},"html5data":{"xPos":0,"yPos":0,"width":569,"height":46,"strokewidth":0}},"width":569,"height":45,"resume":true,"useHandCursor":true,"id":"6UbEHrbQ6sr"},{"kind":"vectorshape","rotation":0,"accType":"text","cliptobounds":false,"defaultAction":"","textLib":[{"kind":"textdata","uniqueId":"5u18laxBUD1_272952582","id":"01","linkId":"txt__default_5u18laxBUD1","type":"vectortext","xPos":10,"yPos":5,"xAccOffset":10,"yAccOffset":5,"width":549,"height":81,"shadowIndex":-1,"scrollOverflow":false,"vartext":"<p style=\\"text-align:left;direction: ltr; padding-left: 0px\\"><span style=\\"font-family: \'Articulate Charset0_v8MBBDD1F1C\',\'Articulate\'; font-size:22.7556px; color:#454545;line-height:26.3281791508993px;\\">That&#39;s right!  You selected the correct response.</span></p>","vectortext":{"left":0,"top":0,"right":518,"bottom":33,"pngfb":false,"pr":{"l":"Lib","i":234}}}],"shapemaskId":"","xPos":228,"yPos":277,"tabIndex":8,"tabEnabled":true,"xOffset":0,"yOffset":0,"rotateXPos":284.5,"rotateYPos":45.5,"scaleX":100,"scaleY":100,"alpha":100,"depth":4,"scrolling":true,"shuffleLock":false,"data":{"hotlinkId":"","accState":0,"vectorData":{"left":0,"top":0,"right":569,"bottom":92,"altText":"That\'s right!  You selected the correct response.","pngfb":false,"pr":{"l":"Lib","i":229}},"html5data":{"xPos":0,"yPos":0,"width":569,"height":92,"strokewidth":0}},"width":569,"height":91,"resume":true,"useHandCursor":true,"id":"5u18laxBUD1"},{"kind":"vectorshape","rotation":0,"accType":"button","cliptobounds":false,"defaultAction":"onrelease","textLib":[{"kind":"textdata","uniqueId":"6Nsc60voy1u_-460579015","id":"01","linkId":"txt__default_67LFs00wIxQ","type":"vectortext","xPos":4,"yPos":2,"xAccOffset":4,"yAccOffset":2,"width":170,"height":32,"shadowIndex":-1,"scrollOverflow":false,"vartext":"<p style=\\"text-align:center;direction: ltr; padding-left: 0px\\"><span style=\\"font-family: \'Articulate Charset0_v8MBBDD1F1C\',\'Articulate\'; font-size:26.5481px; color:#4f4f4f;line-height:30.7162085189819px;\\"><b style=\\"font-family: \'ArticulateBold CharBoldC2572EF3\',\'Articulate\';\\">Continue</b></span></p>","vectortext":{"left":0,"top":0,"right":146,"bottom":34,"pngfb":false,"pr":{"l":"Lib","i":232}}}],"shapemaskId":"","xPos":424,"yPos":383,"tabIndex":9,"tabEnabled":true,"xOffset":0,"yOffset":0,"rotateXPos":89,"rotateYPos":18,"scaleX":100,"scaleY":100,"alpha":100,"depth":5,"scrolling":true,"shuffleLock":false,"data":{"hotlinkId":"","accState":0,"vectorData":{"left":-2,"top":-2,"right":179,"bottom":37,"altText":"Continue","pngfb":false,"pr":{"l":"Lib","i":235}},"html5data":{"xPos":0,"yPos":0,"width":178,"height":36,"strokewidth":1}},"states":[{"kind":"state","name":"_default_Disabled","data":{"hotlinkId":"","accState":1,"vectorData":{"left":-2,"top":-2,"right":179,"bottom":37,"altText":"Continue","pngfb":false,"pr":{"l":"Lib","i":235}},"html5data":{"xPos":-2,"yPos":-2,"width":181,"height":39,"strokewidth":1}}},{"kind":"state","name":"_default_Down","data":{"hotlinkId":"","accState":8,"vectorData":{"left":-2,"top":-2,"right":179,"bottom":37,"altText":"Continue","pngfb":false,"pr":{"l":"Lib","i":235}},"html5data":{"xPos":-2,"yPos":-2,"width":181,"height":39,"strokewidth":1}}},{"kind":"state","name":"_default_Visited","data":{"hotlinkId":"","accState":0,"vectorData":{"left":-2,"top":-2,"right":179,"bottom":37,"altText":"Continue","pngfb":false,"pr":{"l":"Lib","i":235}},"html5data":{"xPos":-2,"yPos":-2,"width":181,"height":39,"strokewidth":1}}},{"kind":"state","name":"_default_Visited_Disabled","data":{"hotlinkId":"","accState":1,"vectorData":{"left":-2,"top":-2,"right":179,"bottom":37,"altText":"Continue","pngfb":false,"pr":{"l":"Lib","i":235}},"html5data":{"xPos":-2,"yPos":-2,"width":181,"height":39,"strokewidth":1}}},{"kind":"state","name":"_default_Down_Visited","data":{"hotlinkId":"","accState":8,"vectorData":{"left":-2,"top":-2,"right":179,"bottom":37,"altText":"Continue","pngfb":false,"pr":{"l":"Lib","i":235}},"html5data":{"xPos":-2,"yPos":-2,"width":181,"height":39,"strokewidth":1}}},{"kind":"state","name":"_default_Hover","data":{"hotlinkId":"","accState":0,"vectorData":{"left":-2,"top":-2,"right":179,"bottom":37,"altText":"Continue","pngfb":false,"pr":{"l":"Lib","i":235}},"html5data":{"xPos":-2,"yPos":-2,"width":181,"height":39,"strokewidth":1}}},{"kind":"state","name":"_default_Hover_Disabled","data":{"hotlinkId":"","accState":1,"vectorData":{"left":-2,"top":-2,"right":179,"bottom":37,"altText":"Continue","pngfb":false,"pr":{"l":"Lib","i":235}},"html5data":{"xPos":-2,"yPos":-2,"width":181,"height":39,"strokewidth":1}}},{"kind":"state","name":"_default_Hover_Down","data":{"hotlinkId":"","accState":8,"vectorData":{"left":-2,"top":-2,"right":179,"bottom":37,"altText":"Continue","pngfb":false,"pr":{"l":"Lib","i":235}},"html5data":{"xPos":-2,"yPos":-2,"width":181,"height":39,"strokewidth":1}}},{"kind":"state","name":"_default_Hover_Visited","data":{"hotlinkId":"","accState":0,"vectorData":{"left":-2,"top":-2,"right":179,"bottom":37,"altText":"Continue","pngfb":false,"pr":{"l":"Lib","i":235}},"html5data":{"xPos":-2,"yPos":-2,"width":181,"height":39,"strokewidth":1}}},{"kind":"state","name":"_default_Hover_Visited_Disabled","data":{"hotlinkId":"","accState":1,"vectorData":{"left":-2,"top":-2,"right":179,"bottom":37,"altText":"Continue","pngfb":false,"pr":{"l":"Lib","i":235}},"html5data":{"xPos":-2,"yPos":-2,"width":181,"height":39,"strokewidth":1}}},{"kind":"state","name":"_default_Hover_Down_Visited","data":{"hotlinkId":"","accState":8,"vectorData":{"left":-2,"top":-2,"right":179,"bottom":37,"altText":"Continue","pngfb":false,"pr":{"l":"Lib","i":235}},"html5data":{"xPos":-2,"yPos":-2,"width":181,"height":39,"strokewidth":1}}}],"width":178,"height":36,"resume":true,"useHandCursor":true,"id":"67LFs00wIxQ","variables":[{"kind":"variable","name":"_hover","type":"boolean","value":false,"resume":true},{"kind":"variable","name":"_down","type":"boolean","value":false,"resume":true},{"kind":"variable","name":"_disabled","type":"boolean","value":false,"resume":true},{"kind":"variable","name":"_visited","type":"boolean","value":false,"resume":true},{"kind":"variable","name":"_savevisited","type":"boolean","value":false,"resume":true},{"kind":"variable","name":"_state","type":"string","value":"_default","resume":true},{"kind":"variable","name":"_stateName","type":"string","value":"","resume":true},{"kind":"variable","name":"_tempStateName","type":"string","value":"","resume":false}],"actionGroups":{"ActGrpSetVisitedState":{"kind":"actiongroup","actions":[{"kind":"adjustvar","variable":"_savevisited","operator":"set","value":{"type":"var","value":"#_visited"}},{"kind":"adjustvar","variable":"_visited","operator":"set","value":{"type":"boolean","value":true}},{"kind":"exe_actiongroup","id":"_player._setstates","scopeRef":{"type":"string","value":"_this"}}]},"ActGrpSetHoverState":{"kind":"actiongroup","actions":[{"kind":"adjustvar","variable":"_hover","operator":"set","value":{"type":"boolean","value":true}},{"kind":"exe_actiongroup","id":"_player._setstates","scopeRef":{"type":"string","value":"_this"}}]},"ActGrpClearHoverState":{"kind":"actiongroup","actions":[{"kind":"adjustvar","variable":"_hover","operator":"set","value":{"type":"boolean","value":false}},{"kind":"exe_actiongroup","id":"_player._setstates","scopeRef":{"type":"string","value":"_this"}}]},"ActGrpSetDisabledState":{"kind":"actiongroup","actions":[{"kind":"adjustvar","variable":"_disabled","operator":"set","value":{"type":"boolean","value":true}},{"kind":"exe_actiongroup","id":"_player._setstates","scopeRef":{"type":"string","value":"_this"}}]},"ActGrpSetDownState":{"kind":"actiongroup","actions":[{"kind":"adjustvar","variable":"_down","operator":"set","value":{"type":"boolean","value":true}},{"kind":"exe_actiongroup","id":"_player._setstates","scopeRef":{"type":"string","value":"_this"}}]},"ActGrpClearStateVars":{"kind":"actiongroup","actions":[{"kind":"adjustvar","variable":"_hover","operator":"set","value":{"type":"boolean","value":false}},{"kind":"adjustvar","variable":"_down","operator":"set","value":{"type":"boolean","value":false}},{"kind":"adjustvar","variable":"_disabled","operator":"set","value":{"type":"boolean","value":false}},{"kind":"adjustvar","variable":"_visited","operator":"set","value":{"type":"boolean","value":false}},{"kind":"adjustvar","variable":"_savevisited","operator":"set","value":{"type":"boolean","value":false}}]}},"events":[{"kind":"onrelease","actions":[{"kind":"exe_actiongroup","id":"ActGrpSetVisitedState","scopeRef":{"type":"string","value":"_this"}},{"kind":"adjustvar","variable":"_hover","operator":"set","value":{"type":"boolean","value":false}},{"kind":"adjustvar","variable":"_down","operator":"set","value":{"type":"boolean","value":false}},{"kind":"exe_actiongroup","id":"_player._setstates","scopeRef":{"type":"string","value":"_this"}},{"kind":"hide_slidelayer","transition":"appear","objRef":{"type":"string","value":"_parent"}},{"kind":"gotoplay","window":"_current","wndtype":"normal","objRef":{"type":"string","value":"_player.5onZNJaPQYO.6iCHQCaygGf"}}]},{"kind":"ontransitionin","actions":[{"kind":"exe_actiongroup","id":"_player._setstates","scopeRef":{"type":"string","value":"_this"}}]},{"kind":"onrollover","actions":[{"kind":"exe_actiongroup","id":"ActGrpSetHoverState","scopeRef":{"type":"string","value":"_this"}}]},{"kind":"onrollout","actions":[{"kind":"exe_actiongroup","id":"ActGrpClearHoverState","scopeRef":{"type":"string","value":"_this"}}]},{"kind":"onpress","actions":[{"kind":"exe_actiongroup","id":"ActGrpSetDownState","scopeRef":{"type":"string","value":"_this"}}]},{"kind":"onreleaseoutside","actions":[{"kind":"adjustvar","variable":"_down","operator":"set","value":{"type":"boolean","value":false}},{"kind":"exe_actiongroup","id":"_player._setstates","scopeRef":{"type":"string","value":"_this"}}]}]}],"startTime":-1,"elapsedTimeMode":"normal","width":1024,"height":640,"resume":true,"useHandCursor":false,"id":"6jWFxBKpCHg","events":[{"kind":"ontopmostlayer","actions":[{"kind":"setactivetimeline","objRef":{"type":"string","value":"_this"}}]},{"kind":"ontransitionin","actions":[{"kind":"enable_frame_control","name":"submit","enable":false}]},{"kind":"ontransitionout","actions":[{"kind":"enable_frame_control","name":"submit","enable":true}]},{"kind":"ontransitionincomplete","actions":[{"kind":"setfocus","showrect":false,"value":{"type":"string","value":"67F1PIeokp7"}}]}]}],"showAnimationId":"6grtYJcWPXe","lmsId":"Slide25","width":1024,"height":640,"resume":true,"background":{"type":"fill","fill":{"type":"linear","rotation":90,"colors":[{"kind":"color","rgb":"0xFFFFFF","alpha":100,"stop":0}]}},"id":"5sSfE2CvhaV","actionGroups":{"ActGrpOnSubmitButtonClick":{"kind":"actiongroup","actions":[{"kind":"if_action","condition":{"statement":{"kind":"and","statements":[{"kind":"compare","operator":"noteq","valuea":"5t3zWzciOOd.5ZAmbV6FQ2f.$DragConnectData","typea":"property","valueb":"","typeb":"string"},{"kind":"compare","operator":"noteq","valuea":"5t3zWzciOOd.66aoaMTljPD.$DragConnectData","typea":"property","valueb":"","typeb":"string"},{"kind":"compare","operator":"noteq","valuea":"5t3zWzciOOd.5vXEHwNabMB.$DragConnectData","typea":"property","valueb":"","typeb":"string"},{"kind":"compare","operator":"noteq","valuea":"5t3zWzciOOd.5gLp3pu4tCy.$DragConnectData","typea":"property","valueb":"","typeb":"string"},{"kind":"compare","operator":"noteq","valuea":"5t3zWzciOOd.6l6ZN3vh9NR.$DragConnectData","typea":"property","valueb":"","typeb":"string"},{"kind":"compare","operator":"noteq","valuea":"5t3zWzciOOd.5ktViTYtY0f.$DragConnectData","typea":"property","valueb":"","typeb":"string"},{"kind":"compare","operator":"noteq","valuea":"5t3zWzciOOd.6iaoQ23ODjR.$DragConnectData","typea":"property","valueb":"","typeb":"string"}]}},"thenActions":[{"kind":"eval_interaction","id":"_this.6n5yFXddCZS"}],"elseActions":[{"kind":"gotoplay","window":"MessageWnd","wndtype":"normal","objRef":{"type":"string","value":"_player.MsgScene_5y6B873eG6Z.InvalidPromptSlide"}}]}]},"ActGrpOnPrevButtonClick":{"kind":"actiongroup","actions":[{"kind":"history_prev"}]},"ActGrpOnNextButtonClick":{"kind":"actiongroup","actions":[{"kind":"gotoplay","window":"_current","wndtype":"normal","objRef":{"type":"string","value":"_player.5onZNJaPQYO.6iCHQCaygGf"}}]},"ReviewInt_5t3zWzciOOd":{"kind":"actiongroup","actions":[{"kind":"set_enabled","objRef":{"type":"string","value":"5t3zWzciOOd.5rB6afq5FaL"},"enabled":{"type":"boolean","value":false}},{"kind":"set_enabled","objRef":{"type":"string","value":"5t3zWzciOOd.5ZAmbV6FQ2f"},"enabled":{"type":"boolean","value":false}},{"kind":"set_enabled","objRef":{"type":"string","value":"5t3zWzciOOd.6ALISI5jSFb"},"enabled":{"type":"boolean","value":false}},{"kind":"set_enabled","objRef":{"type":"string","value":"5t3zWzciOOd.66aoaMTljPD"},"enabled":{"type":"boolean","value":false}},{"kind":"set_enabled","objRef":{"type":"string","value":"5t3zWzciOOd.6OJhYQGmVsT"},"enabled":{"type":"boolean","value":false}},{"kind":"set_enabled","objRef":{"type":"string","value":"5t3zWzciOOd.5vXEHwNabMB"},"enabled":{"type":"boolean","value":false}},{"kind":"set_enabled","objRef":{"type":"string","value":"5t3zWzciOOd.5aNzzIJnjEx"},"enabled":{"type":"boolean","value":false}},{"kind":"set_enabled","objRef":{"type":"string","value":"5t3zWzciOOd.5gLp3pu4tCy"},"enabled":{"type":"boolean","value":false}},{"kind":"set_enabled","objRef":{"type":"string","value":"5t3zWzciOOd.63Yio38dbYo"},"enabled":{"type":"boolean","value":false}},{"kind":"set_enabled","objRef":{"type":"string","value":"5t3zWzciOOd.6l6ZN3vh9NR"},"enabled":{"type":"boolean","value":false}},{"kind":"set_enabled","objRef":{"type":"string","value":"5t3zWzciOOd.62aOq8AVRHc"},"enabled":{"type":"boolean","value":false}},{"kind":"set_enabled","objRef":{"type":"string","value":"5t3zWzciOOd.5ktViTYtY0f"},"enabled":{"type":"boolean","value":false}},{"kind":"set_enabled","objRef":{"type":"string","value":"5t3zWzciOOd.6Qn5GFHzbqq"},"enabled":{"type":"boolean","value":false}},{"kind":"set_enabled","objRef":{"type":"string","value":"5t3zWzciOOd.6iaoQ23ODjR"},"enabled":{"type":"boolean","value":false}},{"kind":"if_action","condition":{"statement":{"kind":"compare","operator":"eq","valuea":"6n5yFXddCZS.$Status","typea":"property","valueb":"correct","typeb":"string"}},"thenActions":[{"kind":"show","transition":"appear","objRef":{"type":"string","value":"5t3zWzciOOd_CorrectReview"}}],"elseActions":[{"kind":"show","transition":"appear","objRef":{"type":"string","value":"5t3zWzciOOd_IncorrectReview"}}]},{"kind":"if_action","condition":{"statement":{"kind":"compare","operator":"eq","valuea":"_player.#CurrentQuiz_5t3zWzciOOd","typea":"var","valueb":"5nUAW1s1dK0","typeb":"string"}},"thenActions":[{"kind":"exe_actiongroup","id":"SetLayout_pxabnsnfns10111000101"},{"kind":"if_action","condition":{"statement":{"kind":"compare","operator":"eq","valuea":"_player.5nUAW1s1dK0.$Passed","typea":"property","valueb":true,"typeb":"boolean"}},"thenActions":[{"kind":"exe_actiongroup","id":"ReviewIntCorrectIncorrect_5t3zWzciOOd"}]},{"kind":"if_action","condition":{"statement":{"kind":"compare","operator":"eq","valuea":"_player.5nUAW1s1dK0.$Passed","typea":"property","valueb":false,"typeb":"boolean"}},"thenActions":[{"kind":"exe_actiongroup","id":"ReviewIntCorrectIncorrect_5t3zWzciOOd"}]}]}]},"ReviewIntCorrectIncorrect_5t3zWzciOOd":{"kind":"actiongroup","actions":[{"kind":"set_review","objRef":{"type":"string","value":"5t3zWzciOOd.5rB6afq5FaL"},"enabled":{"type":"boolean","value":true}},{"kind":"set_review","objRef":{"type":"string","value":"5t3zWzciOOd.5ZAmbV6FQ2f"},"enabled":{"type":"boolean","value":true}},{"kind":"set_review","objRef":{"type":"string","value":"5t3zWzciOOd.6ALISI5jSFb"},"enabled":{"type":"boolean","value":true}},{"kind":"set_review","objRef":{"type":"string","value":"5t3zWzciOOd.66aoaMTljPD"},"enabled":{"type":"boolean","value":true}},{"kind":"set_review","objRef":{"type":"string","value":"5t3zWzciOOd.6OJhYQGmVsT"},"enabled":{"type":"boolean","value":true}},{"kind":"set_review","objRef":{"type":"string","value":"5t3zWzciOOd.5vXEHwNabMB"},"enabled":{"type":"boolean","value":true}},{"kind":"set_review","objRef":{"type":"string","value":"5t3zWzciOOd.5aNzzIJnjEx"},"enabled":{"type":"boolean","value":true}},{"kind":"set_review","objRef":{"type":"string","value":"5t3zWzciOOd.5gLp3pu4tCy"},"enabled":{"type":"boolean","value":true}},{"kind":"set_review","objRef":{"type":"string","value":"5t3zWzciOOd.63Yio38dbYo"},"enabled":{"type":"boolean","value":true}},{"kind":"set_review","objRef":{"type":"string","value":"5t3zWzciOOd.6l6ZN3vh9NR"},"enabled":{"type":"boolean","value":true}},{"kind":"set_review","objRef":{"type":"string","value":"5t3zWzciOOd.62aOq8AVRHc"},"enabled":{"type":"boolean","value":true}},{"kind":"set_review","objRef":{"type":"string","value":"5t3zWzciOOd.5ktViTYtY0f"},"enabled":{"type":"boolean","value":true}},{"kind":"set_review","objRef":{"type":"string","value":"5t3zWzciOOd.6Qn5GFHzbqq"},"enabled":{"type":"boolean","value":true}},{"kind":"set_review","objRef":{"type":"string","value":"5t3zWzciOOd.6iaoQ23ODjR"},"enabled":{"type":"boolean","value":true}}]},"AnsweredInt_5t3zWzciOOd":{"kind":"actiongroup","actions":[{"kind":"exe_actiongroup","id":"DisableChoices_5t3zWzciOOd"},{"kind":"if_action","condition":{"statement":{"kind":"compare","operator":"eq","valuea":"$WindowId","typea":"property","valueb":"_frame","typeb":"string"}},"thenActions":[{"kind":"set_frame_layout","name":"pxabnsnfns10111000101"}],"elseActions":[{"kind":"set_window_control_layout","name":"pxabnsnfns10111000101"}]}]},"DisableChoices_5t3zWzciOOd":{"kind":"actiongroup","actions":[{"kind":"set_enabled","objRef":{"type":"string","value":"5t3zWzciOOd.5rB6afq5FaL"},"enabled":{"type":"boolean","value":false}},{"kind":"set_enabled","objRef":{"type":"string","value":"5t3zWzciOOd.5ZAmbV6FQ2f"},"enabled":{"type":"boolean","value":false}},{"kind":"set_enabled","objRef":{"type":"string","value":"5t3zWzciOOd.6ALISI5jSFb"},"enabled":{"type":"boolean","value":false}},{"kind":"set_enabled","objRef":{"type":"string","value":"5t3zWzciOOd.66aoaMTljPD"},"enabled":{"type":"boolean","value":false}},{"kind":"set_enabled","objRef":{"type":"string","value":"5t3zWzciOOd.6OJhYQGmVsT"},"enabled":{"type":"boolean","value":false}},{"kind":"set_enabled","objRef":{"type":"string","value":"5t3zWzciOOd.5vXEHwNabMB"},"enabled":{"type":"boolean","value":false}},{"kind":"set_enabled","objRef":{"type":"string","value":"5t3zWzciOOd.5aNzzIJnjEx"},"enabled":{"type":"boolean","value":false}},{"kind":"set_enabled","objRef":{"type":"string","value":"5t3zWzciOOd.5gLp3pu4tCy"},"enabled":{"type":"boolean","value":false}},{"kind":"set_enabled","objRef":{"type":"string","value":"5t3zWzciOOd.63Yio38dbYo"},"enabled":{"type":"boolean","value":false}},{"kind":"set_enabled","objRef":{"type":"string","value":"5t3zWzciOOd.6l6ZN3vh9NR"},"enabled":{"type":"boolean","value":false}},{"kind":"set_enabled","objRef":{"type":"string","value":"5t3zWzciOOd.62aOq8AVRHc"},"enabled":{"type":"boolean","value":false}},{"kind":"set_enabled","objRef":{"type":"string","value":"5t3zWzciOOd.5ktViTYtY0f"},"enabled":{"type":"boolean","value":false}},{"kind":"set_enabled","objRef":{"type":"string","value":"5t3zWzciOOd.6Qn5GFHzbqq"},"enabled":{"type":"boolean","value":false}},{"kind":"set_enabled","objRef":{"type":"string","value":"5t3zWzciOOd.6iaoQ23ODjR"},"enabled":{"type":"boolean","value":false}}]},"5t3zWzciOOd_CheckAnswered":{"kind":"actiongroup","actions":[{"kind":"if_action","condition":{"statement":{"kind":"or","statements":[{"kind":"compare","operator":"eq","valuea":"6n5yFXddCZS.$Status","typea":"property","valueb":"correct","typeb":"string"},{"kind":"compare","operator":"eq","valuea":"_player.5nUAW1s1dK0.$QuizComplete","typea":"property","valueb":true,"typeb":"boolean"}]}},"thenActions":[{"kind":"exe_actiongroup","id":"AnsweredInt_5t3zWzciOOd"}],"elseActions":[{"kind":"if_action","condition":{"statement":{"kind":"compare","operator":"eq","valuea":"6n5yFXddCZS.$Status","typea":"property","valueb":"incorrect","typeb":"string"}},"thenActions":[{"kind":"if_action","condition":{"statement":{"kind":"compare","operator":"gte","valuea":"6n5yFXddCZS.$AttemptCount","typea":"property","valueb":1,"typeb":"number"}},"thenActions":[{"kind":"exe_actiongroup","id":"AnsweredInt_5t3zWzciOOd"}]}]}]}]},"SetLayout_pxabnsnfns10111000101":{"kind":"actiongroup","actions":[{"kind":"if_action","condition":{"statement":{"kind":"compare","operator":"eq","valuea":"$WindowId","typea":"property","valueb":"_frame","typeb":"string"}},"thenActions":[{"kind":"set_frame_layout","name":"pxabnsnfns10111000101"}],"elseActions":[{"kind":"set_window_control_layout","name":"pxabnsnfns10111000101"}]}]},"CloseFeedback":{"kind":"actiongroup","actions":[{"kind":"if_action","condition":{"statement":{"kind":"compare","operator":"eq","valuea":"_player.5nUAW1s1dK0.$QuizComplete","typea":"property","valueb":true,"typeb":"boolean"}},"thenActions":[{"kind":"hide_slidelayer","transition":"appear","objRef":{"type":"string","value":"6jWFxBKpCHg"}},{"kind":"hide_slidelayer","transition":"appear","objRef":{"type":"string","value":"64ZTEvRzgAd"}}]}]},"NavigationRestrictionNextSlide_5sSfE2CvhaV":{"kind":"actiongroup","actions":[{"kind":"if_action","condition":{"statement":{"kind":"compare","operator":"eq","valuea":"6n5yFXddCZS.$Answered","typea":"property","valueb":true,"typeb":"boolean"}},"thenActions":[{"kind":"if_action","condition":{"statement":{"kind":"compare","operator":"eq","valuea":"6n5yFXddCZS.$Status","typea":"property","valueb":"correct","typeb":"string"}},"thenActions":[{"kind":"gotoplay","window":"_current","wndtype":"normal","objRef":{"type":"string","value":"_parent.6iCHQCaygGf"}}],"elseActions":[{"kind":"gotoplay","window":"_current","wndtype":"normal","objRef":{"type":"string","value":"_parent.6iCHQCaygGf"}}]}],"elseActions":[{"kind":"exe_actiongroup","id":"ActGrpOnNextButtonClick"}]}]},"NavigationRestrictionPreviousSlide_5sSfE2CvhaV":{"kind":"actiongroup","actions":[{"kind":"exe_actiongroup","id":"ActGrpOnPrevButtonClick"}]}},"events":[{"kind":"onbeforeslidein","actions":[{"kind":"if_action","condition":{"statement":{"kind":"compare","operator":"eq","valuea":"$WindowId","typea":"property","valueb":"_frame","typeb":"string"}},"thenActions":[{"kind":"set_frame_layout","name":"pxabsnfns10111000101"}],"elseActions":[{"kind":"set_window_control_layout","name":"pxabsnfns10111000101"}]}]},{"kind":"onsubmitslide","actions":[{"kind":"exe_actiongroup","id":"ActGrpOnSubmitButtonClick"}]},{"kind":"onprevslide","actions":[{"kind":"exe_actiongroup","id":"NavigationRestrictionPreviousSlide_5sSfE2CvhaV"}]},{"kind":"onnextslide","actions":[{"kind":"if_action","condition":{"statement":{"kind":"compare","operator":"eq","valuea":"_player.#ReviewMode_5t3zWzciOOd","typea":"var","valueb":true,"typeb":"boolean"}},"thenActions":[{"kind":"if_action","condition":{"statement":{"kind":"compare","operator":"eq","valuea":"_player.#CurrentQuiz_5t3zWzciOOd","typea":"var","valueb":"5nUAW1s1dK0","typeb":"string"}},"thenActions":[{"kind":"nextviewedslide","quizRef":{"type":"string","value":"_player.5nUAW1s1dK0"},"completed_slide_ref":{"type":"string","value":"_player.5onZNJaPQYO.6HunnoUnp2b"},"status_filter":""}],"elseActions":[]}],"elseActions":[{"kind":"if_action","condition":{"statement":{"kind":"compare","operator":"eq","valuea":"_player.#RetryMode_5t3zWzciOOd","typea":"var","valueb":true,"typeb":"boolean"}},"thenActions":[{"kind":"if_action","condition":{"statement":{"kind":"compare","operator":"eq","valuea":"_player.#CurrentQuiz_5t3zWzciOOd","typea":"var","valueb":"5nUAW1s1dK0","typeb":"string"}},"thenActions":[{"kind":"nextviewedslide","quizRef":{"type":"string","value":"_player.5nUAW1s1dK0"},"completed_slide_ref":{"type":"string","value":"_player.5onZNJaPQYO.6HunnoUnp2b"},"status_filter":""}],"elseActions":[]}],"elseActions":[{"kind":"exe_actiongroup","id":"NavigationRestrictionNextSlide_5sSfE2CvhaV"}]}]}]},{"kind":"ontransitionin","actions":[{"kind":"if_action","condition":{"statement":{"kind":"and","statements":[{"kind":"compare","operator":"eq","valuea":"_player.#TimelineCompleted_5sSfE2CvhaV","typea":"var","valueb":false,"typeb":"boolean"},{"kind":"compare","operator":"eq","valuea":"_player.#ReviewMode_5t3zWzciOOd","typea":"var","valueb":false,"typeb":"boolean"}]}},"thenActions":[{"kind":"enable_window_control","name":"next","enable":false},{"kind":"enable_window_control","name":"swiperight","enable":false}]},{"kind":"adjustvar","variable":"_player.LastSlideViewed_5y6B873eG6Z","operator":"set","value":{"type":"string","value":"_player."}},{"kind":"adjustvar","variable":"_player.LastSlideViewed_5y6B873eG6Z","operator":"add","value":{"type":"property","value":"$AbsoluteId"}},{"kind":"if_action","condition":{"statement":{"kind":"compare","operator":"eq","valuea":"_player.#ReviewMode_5t3zWzciOOd","typea":"var","valueb":true,"typeb":"boolean"}},"thenActions":[{"kind":"exe_actiongroup","id":"ReviewInt_5t3zWzciOOd"}],"elseActions":[{"kind":"exe_actiongroup","id":"5t3zWzciOOd_CheckAnswered"}]},{"kind":"exe_actiongroup","id":"CloseFeedback"}]},{"kind":"ontimelinecomplete","actions":[{"kind":"adjustvar","variable":"_player.TimelineCompleted_5sSfE2CvhaV","operator":"set","value":{"type":"boolean","value":true}},{"kind":"enable_window_control","name":"next","enable":true},{"kind":"enable_window_control","name":"swiperight","enable":true}]}]}');
