# Supplementary material for: Code Response Training: Improving Interprofessional Communication
Source: MedEdPORTAL. 2021 May 19;17:11155. doi: 10.15766/mep_2374-8265.11155 (PMC8131416; doi:10.15766/mep_2374-8265.11155)
Supplement: Supplementary file 1 — Module 1 Patient Safety Fundamentals folderModule 2 Communication and Teamwork folderModule 3 Pulling It Together folderModule Instructions.docxFacilitators Guide.docxSimulation Case 1.docxSimulation Case 2.docxEquipment Checklist.docxObserver Checklist.docxDebriefing Guide.docxPostcourse Evaluation.docxShort-Term Follow-Up Activity.docxLong-Term Follow-Up Activity.docx [file mep_2374-8265.11155-s001.zip › C. Module 3 Pulling It Together/html5/data/js/5trgCAmyGOl.js]

window.globalProvideData('slide', '{"title":"Situational Awareness","trackViews":true,"showMenuResultIcon":false,"viewGroupId":"","historyGroupId":"","videoZoom":"","scrolling":false,"transition":"tween","slideLock":false,"navIndex":-1,"globalAudioId":"","thumbnailid":"","slideNumberInScene":10,"includeInSlideCounts":true,"presenterRef":{"id":"none"},"showAnimationId":"6VMP6lBkfsd","lmsId":"Slide10","width":1024,"height":640,"resume":false,"background":{"type":"fill","fill":{"type":"linear","rotation":90,"colors":[{"kind":"color","rgb":"0xFFFFFF","alpha":100,"stop":0}]}},"id":"5trgCAmyGOl","actionGroups":{"ActGrpOnNextButtonClick":{"kind":"actiongroup","actions":[{"kind":"gotoplay","window":"_current","wndtype":"normal","objRef":{"type":"string","value":"_player.5onZNJaPQYO.6ME5e5YqlN3"}}]},"ActGrpOnPrevButtonClick":{"kind":"actiongroup","actions":[{"kind":"history_prev"}]},"NavigationRestrictionNextSlide_5trgCAmyGOl":{"kind":"actiongroup","actions":[{"kind":"exe_actiongroup","id":"ActGrpOnNextButtonClick"}]},"NavigationRestrictionPreviousSlide_5trgCAmyGOl":{"kind":"actiongroup","actions":[{"kind":"exe_actiongroup","id":"ActGrpOnPrevButtonClick"}]}},"events":[{"kind":"onbeforeslidein","actions":[{"kind":"if_action","condition":{"statement":{"kind":"compare","operator":"eq","valuea":"$WindowId","typea":"property","valueb":"_frame","typeb":"string"}},"thenActions":[{"kind":"set_frame_layout","name":"pxabnsnfns10111000101"}],"elseActions":[{"kind":"set_window_control_layout","name":"pxabnsnfns10111000101"}]}]},{"kind":"onnextslide","actions":[{"kind":"exe_actiongroup","id":"NavigationRestrictionNextSlide_5trgCAmyGOl"}]},{"kind":"onprevslide","actions":[{"kind":"exe_actiongroup","id":"NavigationRestrictionPreviousSlide_5trgCAmyGOl"}]},{"kind":"ontransitionin","actions":[{"kind":"if_action","condition":{"statement":{"kind":"and","statements":[{"kind":"compare","operator":"eq","valuea":"_player.#TimelineCompleted_5trgCAmyGOl","typea":"var","valueb":false,"typeb":"boolean"}]}},"thenActions":[{"kind":"enable_window_control","name":"next","enable":false},{"kind":"enable_window_control","name":"swiperight","enable":false}]},{"kind":"adjustvar","variable":"_player.LastSlideViewed_5y6B873eG6Z","operator":"set","value":{"type":"string","value":"_player."}},{"kind":"adjustvar","variable":"_player.LastSlideViewed_5y6B873eG6Z","operator":"add","value":{"type":"property","value":"$AbsoluteId"}}]},{"kind":"ontimelinecomplete","actions":[{"kind":"adjustvar","variable":"_player.TimelineCompleted_5trgCAmyGOl","operator":"set","value":{"type":"boolean","value":true}},{"kind":"enable_window_control","name":"next","enable":true},{"kind":"enable_window_control","name":"swiperight","enable":true}]}],"slideLayers":[{"audiolib":[{"kind":"audio","assetId":19,"id":"6IUOOXY5yMI"}],"enableSeek":true,"enableReplay":true,"timeline":{"duration":25626,"events":[{"kind":"ontimelinetick","time":0,"actions":[{"kind":"media_seek","position":0,"objRef":{"type":"string","value":"6IUOOXY5yMI"}},{"kind":"media_play","objRef":{"type":"string","value":"6IUOOXY5yMI"}},{"kind":"set_volume","volume":75,"objRef":{"type":"string","value":"6IUOOXY5yMI"}},{"kind":"show","transition":"appear","objRef":{"type":"string","value":"6aZe5w2CmQV"}},{"kind":"show","transition":"custom","animationId":"Entrance","reverse":false,"objRef":{"type":"string","value":"5XRs9EdTdQm"}},{"kind":"show","transition":"custom","animationId":"Entrance","reverse":false,"objRef":{"type":"string","value":"6eCrTfh4cSf"}},{"kind":"show","transition":"custom","animationId":"Entrance","reverse":false,"objRef":{"type":"string","value":"6LEZOMKu8wc"}},{"kind":"show","transition":"appear","objRef":{"type":"string","value":"6nvuENJ6BH7"}},{"kind":"show","transition":"appear","objRef":{"type":"string","value":"5hUvBqIgpcQ"}},{"kind":"show","transition":"appear","objRef":{"type":"string","value":"6LWYayztIFi"}},{"kind":"show","transition":"appear","objRef":{"type":"string","value":"5sDk5dIFWIk"}}]},{"kind":"ontimelinetick","time":7208,"actions":[{"kind":"show","transition":"custom","animationId":"Entrance","reverse":false,"objRef":{"type":"string","value":"5fVLXaAeIRX"}}]},{"kind":"ontimelinetick","time":8000,"actions":[{"kind":"show","transition":"custom","animationId":"Entrance","reverse":false,"objRef":{"type":"string","value":"5k5Zj6tmS9q"}}]}]},"objects":[{"kind":"vectorshape","rotation":0,"accType":"image","cliptobounds":false,"defaultAction":"","imagelib":[{"kind":"imagedata","assetId":0,"id":"01","url":"story_content/5ttN4nwdDDx_DX2048_DY2048.swf","type":"normal","altText":"Pulling_Together_Body_Template_RV.png","width":1024,"height":640,"mobiledx":0,"mobiledy":0}],"shapemaskId":"","xPos":0,"yPos":0,"tabIndex":1,"tabEnabled":true,"xOffset":0,"yOffset":0,"rotateXPos":512,"rotateYPos":320,"scaleX":100,"scaleY":100,"alpha":100,"depth":1,"scrolling":false,"shuffleLock":false,"data":{"hotlinkId":"","accState":0,"vectorData":{"left":0,"top":0,"right":1024,"bottom":640,"altText":"Pulling_Together_Body_Template_RV.png","pngfb":false,"pr":{"l":"Lib","i":0}},"html5data":{"xPos":0,"yPos":0,"width":1024,"height":640,"strokewidth":0}},"width":1024,"height":640,"resume":false,"useHandCursor":true,"id":"6LWYayztIFi"},{"kind":"vectorshape","rotation":0,"accType":"image","cliptobounds":false,"defaultAction":"","imagelib":[{"kind":"imagedata","assetId":1,"id":"01","url":"story_content/5hUzZTcnKKE_DX238_DY238.swf","type":"normal","altText":"New_Logo.png","width":238,"height":91,"mobiledx":0,"mobiledy":0}],"shapemaskId":"","xPos":881,"yPos":574,"tabIndex":6,"tabEnabled":true,"xOffset":0,"yOffset":0,"rotateXPos":59.5,"rotateYPos":22.5,"scaleX":100,"scaleY":100,"alpha":100,"depth":2,"scrolling":false,"shuffleLock":false,"data":{"hotlinkId":"","accState":0,"vectorData":{"left":0,"top":0,"right":119,"bottom":45,"altText":"New_Logo.png","pngfb":false,"pr":{"l":"Lib","i":1}},"html5data":{"xPos":0,"yPos":0,"width":119,"height":45,"strokewidth":0}},"width":119,"height":45,"resume":false,"useHandCursor":true,"id":"5sDk5dIFWIk"},{"kind":"vectorshape","rotation":0,"accType":"image","cliptobounds":false,"defaultAction":"","imagelib":[{"kind":"imagedata","assetId":0,"id":"01","url":"story_content/5ttN4nwdDDx_DX2048_DY2048.swf","type":"normal","altText":"Pulling_Together_Body_Template_RV.png","width":1024,"height":640,"mobiledx":0,"mobiledy":0}],"shapemaskId":"","xPos":0,"yPos":0,"tabIndex":0,"tabEnabled":true,"xOffset":0,"yOffset":0,"rotateXPos":512,"rotateYPos":320,"scaleX":100,"scaleY":100,"alpha":100,"depth":3,"scrolling":false,"shuffleLock":false,"data":{"hotlinkId":"","accState":0,"vectorData":{"left":0,"top":0,"right":1024,"bottom":640,"altText":"Pulling_Together_Body_Template_RV.png","pngfb":false,"pr":{"l":"Lib","i":0}},"html5data":{"xPos":0,"yPos":0,"width":1024,"height":640,"strokewidth":0}},"width":1024,"height":640,"resume":false,"useHandCursor":true,"id":"6nvuENJ6BH7"},{"kind":"vectorshape","rotation":0,"accType":"image","cliptobounds":false,"defaultAction":"","imagelib":[{"kind":"imagedata","assetId":1,"id":"01","url":"story_content/5hUzZTcnKKE_DX238_DY238.swf","type":"normal","altText":"New_Logo.png","width":238,"height":91,"mobiledx":0,"mobiledy":0}],"shapemaskId":"","xPos":881,"yPos":574,"tabIndex":5,"tabEnabled":true,"xOffset":0,"yOffset":0,"rotateXPos":59.5,"rotateYPos":22.5,"scaleX":100,"scaleY":100,"alpha":100,"depth":4,"scrolling":false,"shuffleLock":false,"data":{"hotlinkId":"","accState":0,"vectorData":{"left":0,"top":0,"right":119,"bottom":45,"altText":"New_Logo.png","pngfb":false,"pr":{"l":"Lib","i":1}},"html5data":{"xPos":0,"yPos":0,"width":119,"height":45,"strokewidth":0}},"width":119,"height":45,"resume":false,"useHandCursor":true,"id":"5hUvBqIgpcQ"},{"kind":"vectorshape","rotation":0,"accType":"text","cliptobounds":false,"defaultAction":"","textLib":[{"kind":"textdata","uniqueId":"6aZe5w2CmQV_418551125","id":"01","linkId":"txt__default_6aZe5w2CmQV","type":"vectortext","xPos":10,"yPos":4,"xAccOffset":10,"yAccOffset":4,"width":454,"height":51,"shadowIndex":-1,"scrollOverflow":false,"vartext":"<p style=\\"text-align:left;direction: ltr; padding-left: 0px\\"><span style=\\"font-family: \'Articulate Charset0_v8MBBDD1F1C\',\'Articulate\'; font-size:42.6667px; color:#ffffff;line-height:49.3653333333333px;\\"><b style=\\"font-family: \'ArticulateBold CharBoldC2572EF3\',\'Articulate\';\\">Situational Awareness</b></span></p>","vectortext":{"left":0,"top":0,"right":464,"bottom":55,"pngfb":false,"pr":{"l":"Lib","i":78}}}],"shapemaskId":"","xPos":38,"yPos":28,"tabIndex":2,"tabEnabled":true,"xOffset":0,"yOffset":0,"rotateXPos":237,"rotateYPos":29.5,"scaleX":100,"scaleY":100,"alpha":100,"depth":5,"scrolling":true,"shuffleLock":false,"data":{"hotlinkId":"","accState":0,"vectorData":{"left":0,"top":0,"right":474,"bottom":59,"altText":"Situational Awareness","pngfb":false,"pr":{"l":"Lib","i":46}},"html5data":{"xPos":0,"yPos":0,"width":474,"height":59,"strokewidth":0}},"width":474,"height":59,"resume":false,"useHandCursor":true,"id":"6aZe5w2CmQV"},{"kind":"vectorshape","rotation":0,"accType":"text","cliptobounds":false,"defaultAction":"","shapemaskId":"","xPos":52,"yPos":145,"tabIndex":3,"tabEnabled":true,"xOffset":0,"yOffset":0,"rotateXPos":233.5,"rotateYPos":193.5,"scaleX":100,"scaleY":100,"alpha":100,"depth":6,"scrolling":true,"shuffleLock":false,"data":{"hotlinkId":"","accState":0,"vectorData":{"left":0,"top":0,"right":467,"bottom":387,"altText":"Situational Awareness Is an Individual’s Perception of Reality.\\r\\nLoss of Situational Awareness. \\nDiscrepancies between the individual’s theory of the situation and the reality \\rof the situation.","pngfb":false,"pr":{"l":"Lib","i":79}},"html5data":{"xPos":0,"yPos":0,"width":467,"height":387,"strokewidth":0}},"animations":[{"kind":"animation","id":"Entrance","duration":750,"hidetextatstart":true,"animateshapewithtext":false,"tweens":[{"kind":"tween","time":0,"duration":750,"mask":{"type":"wipe","settings":[{"kind":"setting","name":"direction","value":"fromleft"}],"duration":750,"easing":"linear","easingdir":"easeinout"}}]}],"width":467,"height":387,"resume":false,"useHandCursor":true,"id":"5XRs9EdTdQm"},{"kind":"vectorshape","rotation":0,"accType":"text","cliptobounds":false,"defaultAction":"","textLib":[{"kind":"textdata","uniqueId":"txt_5k5Zj6tmS9q","id":"01","linkId":"txt_5k5Zj6tmS9q","type":"vectortext","xPos":10,"yPos":215,"xAccOffset":10,"yAccOffset":215,"width":447,"height":377,"shadowIndex":-1,"scrollOverflow":false,"vartext":"<p style=\\"text-align:left;direction: ltr; padding-left: 70px\\"><span style=\\"font-family: \'Arial Charset0_v8wz5YMo9EE9FF07\',\'Arial\'; font-size:29.3333px; color:#0d0d0d;line-height:33.9386666666667px; display: inline-block; text-align:left; min-width: 24px; margin-left: -24px;\\">•</span><span style=\\"font-family: \'Articulate Charset0_v8MBBDD1F1C\',\'Articulate\'; font-size:29.3333px; color:#0d0d0d;line-height:33.9386666666667px;\\">Discrepancies between the individual’s theory of the situation and the reality <br /></span><span style=\\"font-family: \'Articulate Charset0_v8MBBDD1F1C\',\'Articulate\'; font-size:29.3333px; color:#0d0d0d;line-height:33.9386666666667px;\\">of the situation.</span></p>","vectortext":{"left":0,"top":0,"right":448,"bottom":355,"pngfb":false,"pr":{"l":"Lib","i":80}}}],"shapemaskId":"","xPos":52,"yPos":145,"tabIndex":7,"tabEnabled":false,"xOffset":0,"yOffset":0,"rotateXPos":233.5,"rotateYPos":193.5,"scaleX":100,"scaleY":100,"alpha":100,"depth":7,"scrolling":true,"shuffleLock":false,"data":{"hotlinkId":"","accState":0,"vectorData":{"left":0,"top":0,"right":448,"bottom":355,"altText":"Discrepancies between the individual’s theory of the situation and the reality of the situation.","pngfb":false,"pr":{"l":"Lib","i":5}},"html5data":{"xPos":0,"yPos":0,"width":448,"height":355,"strokewidth":0}},"animations":[{"kind":"animation","id":"Entrance","duration":750,"hidetextatstart":true,"animateshapewithtext":false,"tweens":[{"kind":"tween","time":0,"duration":750,"mask":{"type":"wipe","settings":[{"kind":"setting","name":"direction","value":"fromleft"}],"duration":750,"easing":"linear","easingdir":"easeinout"}}]}],"width":467,"height":387,"resume":false,"useHandCursor":true,"id":"5k5Zj6tmS9q"},{"kind":"vectorshape","rotation":0,"accType":"text","cliptobounds":false,"defaultAction":"","textLib":[{"kind":"textdata","uniqueId":"txt_5fVLXaAeIRX","id":"01","linkId":"txt_5fVLXaAeIRX","type":"vectortext","xPos":10,"yPos":145,"xAccOffset":10,"yAccOffset":145,"width":447,"height":377,"shadowIndex":-1,"scrollOverflow":false,"vartext":"<p style=\\"text-align:left;direction: ltr; padding-left: 56px\\"><span style=\\"font-family: \'Wingdings Charset0_v8sYB58B7A1D\',\'Wingdings\'; font-size:29.3333px; color:#0d0d0d;line-height:33.9386666666667px; display: inline-block; text-align:left; min-width: 56px; margin-left: -56px;\\">&#167;</span><span style=\\"font-family: \'Articulate Charset0_v8MBBDD1F1C\',\'Articulate\'; font-size:29.3333px; color:#0d0d0d;line-height:33.9386666666667px;\\">Loss of Situational Awareness. </span></p>","vectortext":{"left":0,"top":0,"right":321,"bottom":215,"pngfb":false,"pr":{"l":"Lib","i":81}}}],"shapemaskId":"","xPos":52,"yPos":145,"tabIndex":8,"tabEnabled":false,"xOffset":0,"yOffset":0,"rotateXPos":233.5,"rotateYPos":193.5,"scaleX":100,"scaleY":100,"alpha":100,"depth":8,"scrolling":true,"shuffleLock":false,"data":{"hotlinkId":"","accState":0,"vectorData":{"left":0,"top":0,"right":321,"bottom":215,"altText":"Loss of Situational Awareness.","pngfb":false,"pr":{"l":"Lib","i":5}},"html5data":{"xPos":0,"yPos":0,"width":321,"height":215,"strokewidth":0}},"animations":[{"kind":"animation","id":"Entrance","duration":750,"hidetextatstart":true,"animateshapewithtext":false,"tweens":[{"kind":"tween","time":0,"duration":750,"mask":{"type":"wipe","settings":[{"kind":"setting","name":"direction","value":"fromleft"}],"duration":750,"easing":"linear","easingdir":"easeinout"}}]}],"width":467,"height":387,"resume":false,"useHandCursor":true,"id":"5fVLXaAeIRX"},{"kind":"vectorshape","rotation":0,"accType":"text","cliptobounds":false,"defaultAction":"","textLib":[{"kind":"textdata","uniqueId":"txt_6eCrTfh4cSf","id":"01","linkId":"txt_6eCrTfh4cSf","type":"vectortext","xPos":10,"yPos":5,"xAccOffset":10,"yAccOffset":5,"width":447,"height":377,"shadowIndex":-1,"scrollOverflow":false,"vartext":"<p style=\\"text-align:left;direction: ltr; padding-left: 56px\\"><span style=\\"font-family: \'Wingdings Charset0_v8sYB58B7A1D\',\'Wingdings\'; font-size:29.3333px; color:#0d0d0d;line-height:33.9386666666667px; display: inline-block; text-align:left; min-width: 56px; margin-left: -56px;\\">&#167;</span><span style=\\"font-family: \'Articulate Charset0_v8MBBDD1F1C\',\'Articulate\'; font-size:29.3333px; color:#0d0d0d;line-height:33.9386666666667px;\\">Situational Awareness Is an Individual’s Perception of Reality.<br /></span></p>","vectortext":{"left":0,"top":0,"right":442,"bottom":110,"pngfb":false,"pr":{"l":"Lib","i":82}}}],"shapemaskId":"","xPos":52,"yPos":145,"tabIndex":9,"tabEnabled":false,"xOffset":0,"yOffset":0,"rotateXPos":233.5,"rotateYPos":193.5,"scaleX":100,"scaleY":100,"alpha":100,"depth":9,"scrolling":true,"shuffleLock":false,"data":{"hotlinkId":"","accState":0,"vectorData":{"left":0,"top":0,"right":442,"bottom":110,"altText":"Situational Awareness Is an Individual’s Perception of Reality.","pngfb":false,"pr":{"l":"Lib","i":5}},"html5data":{"xPos":0,"yPos":0,"width":442,"height":110,"strokewidth":0}},"animations":[{"kind":"animation","id":"Entrance","duration":750,"hidetextatstart":true,"animateshapewithtext":false,"tweens":[{"kind":"tween","time":0,"duration":750,"mask":{"type":"wipe","settings":[{"kind":"setting","name":"direction","value":"fromleft"}],"duration":750,"easing":"linear","easingdir":"easeinout"}}]}],"width":467,"height":387,"resume":false,"useHandCursor":true,"id":"6eCrTfh4cSf"},{"kind":"vectorshape","rotation":0,"accType":"image","cliptobounds":false,"defaultAction":"","imagelib":[{"kind":"imagedata","assetId":18,"id":"01","url":"story_content/5zaJpJpZArN_P_335_330_1497_998_DX1182_DY1182.swf","type":"normal","altText":"water-3149783_1920.jpg","width":1498,"height":998,"mobiledx":0,"mobiledy":0}],"shapemaskId":"","xPos":528,"yPos":197,"tabIndex":4,"tabEnabled":true,"xOffset":0,"yOffset":0,"rotateXPos":230.5,"rotateYPos":153.5,"scaleX":100,"scaleY":100,"alpha":100,"depth":10,"scrolling":true,"shuffleLock":false,"data":{"hotlinkId":"","accState":0,"vectorData":{"left":0,"top":0,"right":461,"bottom":307,"altText":"water-3149783_1920.jpg","pngfb":false,"pr":{"l":"Lib","i":83}},"html5data":{"xPos":0,"yPos":0,"width":461,"height":307,"strokewidth":0}},"animations":[{"kind":"animation","id":"Entrance","duration":750,"hidetextatstart":true,"animateshapewithtext":false,"tweens":[{"kind":"tween","time":0,"duration":750,"alpha":{"path":[{"kind":"segment","start":"0","dstart":"0","end":"100","dend":"0"}],"duration":750,"easing":"linear","easingdir":"easein"}}]}],"width":461,"height":307,"resume":false,"useHandCursor":true,"id":"6LEZOMKu8wc"}],"startTime":-1,"elapsedTimeMode":"normal","animations":[{"kind":"animation","id":"6VMP6lBkfsd","duration":700,"hidetextatstart":true,"animateshapewithtext":false,"tweens":[{"kind":"tween","time":0,"duration":700,"alpha":{"path":[{"kind":"segment","start":"0","dstart":"0","end":"100","dend":"0"}],"duration":700,"easing":"linear","easingdir":"easein"}}]}],"useHandCursor":false,"resume":false,"kind":"slidelayer","isBaseLayer":true}]}');
