# Supplementary material for: Code Response Training: Improving Interprofessional Communication
Source: MedEdPORTAL. 2021 May 19;17:11155. doi: 10.15766/mep_2374-8265.11155 (PMC8131416; doi:10.15766/mep_2374-8265.11155)
Supplement: Supplementary file 1 — Module 1 Patient Safety Fundamentals folderModule 2 Communication and Teamwork folderModule 3 Pulling It Together folderModule Instructions.docxFacilitators Guide.docxSimulation Case 1.docxSimulation Case 2.docxEquipment Checklist.docxObserver Checklist.docxDebriefing Guide.docxPostcourse Evaluation.docxShort-Term Follow-Up Activity.docxLong-Term Follow-Up Activity.docx [file mep_2374-8265.11155-s001.zip › C. Module 3 Pulling It Together/html5/data/js/5WB80WSTpMH.js]

window.globalProvideData('slide', '{"title":"Shared Mental Models","trackViews":true,"showMenuResultIcon":false,"viewGroupId":"","historyGroupId":"","videoZoom":"","scrolling":false,"transition":"tween","slideLock":false,"navIndex":-1,"globalAudioId":"","thumbnailid":"","slideNumberInScene":4,"includeInSlideCounts":true,"presenterRef":{"id":"none"},"showAnimationId":"5oP3zffic3O","lmsId":"Slide4","width":1024,"height":640,"resume":false,"background":{"type":"fill","fill":{"type":"linear","rotation":90,"colors":[{"kind":"color","rgb":"0xFFFFFF","alpha":100,"stop":0}]}},"id":"5WB80WSTpMH","actionGroups":{"ActGrpOnNextButtonClick":{"kind":"actiongroup","actions":[{"kind":"gotoplay","window":"_current","wndtype":"normal","objRef":{"type":"string","value":"_player.5onZNJaPQYO.5fBGnRmQsIf"}}]},"ActGrpOnPrevButtonClick":{"kind":"actiongroup","actions":[{"kind":"history_prev"}]},"NavigationRestrictionNextSlide_5WB80WSTpMH":{"kind":"actiongroup","actions":[{"kind":"exe_actiongroup","id":"ActGrpOnNextButtonClick"}]},"NavigationRestrictionPreviousSlide_5WB80WSTpMH":{"kind":"actiongroup","actions":[{"kind":"exe_actiongroup","id":"ActGrpOnPrevButtonClick"}]}},"events":[{"kind":"onbeforeslidein","actions":[{"kind":"if_action","condition":{"statement":{"kind":"compare","operator":"eq","valuea":"$WindowId","typea":"property","valueb":"_frame","typeb":"string"}},"thenActions":[{"kind":"set_frame_layout","name":"pxabnsnfns10111000101"}],"elseActions":[{"kind":"set_window_control_layout","name":"pxabnsnfns10111000101"}]}]},{"kind":"onnextslide","actions":[{"kind":"exe_actiongroup","id":"NavigationRestrictionNextSlide_5WB80WSTpMH"}]},{"kind":"onprevslide","actions":[{"kind":"exe_actiongroup","id":"NavigationRestrictionPreviousSlide_5WB80WSTpMH"}]},{"kind":"ontransitionin","actions":[{"kind":"if_action","condition":{"statement":{"kind":"and","statements":[{"kind":"compare","operator":"eq","valuea":"_player.#TimelineCompleted_5WB80WSTpMH","typea":"var","valueb":false,"typeb":"boolean"}]}},"thenActions":[{"kind":"enable_window_control","name":"next","enable":false},{"kind":"enable_window_control","name":"swiperight","enable":false}]},{"kind":"adjustvar","variable":"_player.LastSlideViewed_5y6B873eG6Z","operator":"set","value":{"type":"string","value":"_player."}},{"kind":"adjustvar","variable":"_player.LastSlideViewed_5y6B873eG6Z","operator":"add","value":{"type":"property","value":"$AbsoluteId"}}]},{"kind":"ontimelinecomplete","actions":[{"kind":"adjustvar","variable":"_player.TimelineCompleted_5WB80WSTpMH","operator":"set","value":{"type":"boolean","value":true}},{"kind":"enable_window_control","name":"next","enable":true},{"kind":"enable_window_control","name":"swiperight","enable":true}]}],"slideLayers":[{"audiolib":[{"kind":"audio","assetId":9,"id":"6ROpw0Ea6sY"}],"enableSeek":true,"enableReplay":true,"timeline":{"duration":20271,"events":[{"kind":"ontimelinetick","time":0,"actions":[{"kind":"media_seek","position":0,"objRef":{"type":"string","value":"6ROpw0Ea6sY"}},{"kind":"media_play","objRef":{"type":"string","value":"6ROpw0Ea6sY"}},{"kind":"set_volume","volume":75,"objRef":{"type":"string","value":"6ROpw0Ea6sY"}},{"kind":"show","transition":"appear","objRef":{"type":"string","value":"5aCsKLT2zAp"}},{"kind":"show","transition":"custom","animationId":"Entrance","reverse":false,"objRef":{"type":"string","value":"6NKB5kERqw0"}},{"kind":"show","transition":"appear","objRef":{"type":"string","value":"6nvuENJ6BH7"}},{"kind":"show","transition":"appear","objRef":{"type":"string","value":"5hUvBqIgpcQ"}},{"kind":"show","transition":"appear","objRef":{"type":"string","value":"6LWYayztIFi"}},{"kind":"show","transition":"appear","objRef":{"type":"string","value":"5sDk5dIFWIk"}}]},{"kind":"ontimelinetick","time":8583,"actions":[{"kind":"show","transition":"custom","animationId":"Entrance","reverse":false,"objRef":{"type":"string","value":"6ebvkMWYyRt"}},{"kind":"show","transition":"custom","animationId":"Entrance","reverse":false,"objRef":{"type":"string","value":"6FvtgwVf60i"}},{"kind":"show","transition":"custom","animationId":"Entrance","reverse":false,"objRef":{"type":"string","value":"6iXGLh9F4aT"}}]},{"kind":"ontimelinetick","time":12229,"actions":[{"kind":"show","transition":"custom","animationId":"Entrance","reverse":false,"objRef":{"type":"string","value":"6LsSduHKUOu"}},{"kind":"show","transition":"custom","animationId":"Entrance","reverse":false,"objRef":{"type":"string","value":"690EggEZWUL"}}]},{"kind":"ontimelinetick","time":15542,"actions":[{"kind":"show","transition":"custom","animationId":"Entrance","reverse":false,"objRef":{"type":"string","value":"6rNIZec3Qcp"}}]},{"kind":"ontimelinetick","time":17250,"actions":[{"kind":"show","transition":"custom","animationId":"Entrance","reverse":false,"objRef":{"type":"string","value":"6THkHS5aUOU"}}]}]},"objects":[{"kind":"vectorshape","rotation":0,"accType":"image","cliptobounds":false,"defaultAction":"","imagelib":[{"kind":"imagedata","assetId":0,"id":"01","url":"story_content/5ttN4nwdDDx_DX2048_DY2048.swf","type":"normal","altText":"Pulling_Together_Body_Template_RV.png","width":1024,"height":640,"mobiledx":0,"mobiledy":0}],"shapemaskId":"","xPos":0,"yPos":0,"tabIndex":1,"tabEnabled":true,"xOffset":0,"yOffset":0,"rotateXPos":512,"rotateYPos":320,"scaleX":100,"scaleY":100,"alpha":100,"depth":1,"scrolling":false,"shuffleLock":false,"data":{"hotlinkId":"","accState":0,"vectorData":{"left":0,"top":0,"right":1024,"bottom":640,"altText":"Pulling_Together_Body_Template_RV.png","pngfb":false,"pr":{"l":"Lib","i":0}},"html5data":{"xPos":0,"yPos":0,"width":1024,"height":640,"strokewidth":0}},"width":1024,"height":640,"resume":false,"useHandCursor":true,"id":"6LWYayztIFi"},{"kind":"vectorshape","rotation":0,"accType":"image","cliptobounds":false,"defaultAction":"","imagelib":[{"kind":"imagedata","assetId":1,"id":"01","url":"story_content/5hUzZTcnKKE_DX238_DY238.swf","type":"normal","altText":"New_Logo.png","width":238,"height":91,"mobiledx":0,"mobiledy":0}],"shapemaskId":"","xPos":881,"yPos":574,"tabIndex":7,"tabEnabled":true,"xOffset":0,"yOffset":0,"rotateXPos":59.5,"rotateYPos":22.5,"scaleX":100,"scaleY":100,"alpha":100,"depth":2,"scrolling":false,"shuffleLock":false,"data":{"hotlinkId":"","accState":0,"vectorData":{"left":0,"top":0,"right":119,"bottom":45,"altText":"New_Logo.png","pngfb":false,"pr":{"l":"Lib","i":1}},"html5data":{"xPos":0,"yPos":0,"width":119,"height":45,"strokewidth":0}},"width":119,"height":45,"resume":false,"useHandCursor":true,"id":"5sDk5dIFWIk"},{"kind":"vectorshape","rotation":0,"accType":"image","cliptobounds":false,"defaultAction":"","imagelib":[{"kind":"imagedata","assetId":0,"id":"01","url":"story_content/5ttN4nwdDDx_DX2048_DY2048.swf","type":"normal","altText":"Pulling_Together_Body_Template_RV.png","width":1024,"height":640,"mobiledx":0,"mobiledy":0}],"shapemaskId":"","xPos":0,"yPos":0,"tabIndex":0,"tabEnabled":true,"xOffset":0,"yOffset":0,"rotateXPos":512,"rotateYPos":320,"scaleX":100,"scaleY":100,"alpha":100,"depth":3,"scrolling":false,"shuffleLock":false,"data":{"hotlinkId":"","accState":0,"vectorData":{"left":0,"top":0,"right":1024,"bottom":640,"altText":"Pulling_Together_Body_Template_RV.png","pngfb":false,"pr":{"l":"Lib","i":0}},"html5data":{"xPos":0,"yPos":0,"width":1024,"height":640,"strokewidth":0}},"width":1024,"height":640,"resume":false,"useHandCursor":true,"id":"6nvuENJ6BH7"},{"kind":"vectorshape","rotation":0,"accType":"image","cliptobounds":false,"defaultAction":"","imagelib":[{"kind":"imagedata","assetId":1,"id":"01","url":"story_content/5hUzZTcnKKE_DX238_DY238.swf","type":"normal","altText":"New_Logo.png","width":238,"height":91,"mobiledx":0,"mobiledy":0}],"shapemaskId":"","xPos":881,"yPos":574,"tabIndex":6,"tabEnabled":true,"xOffset":0,"yOffset":0,"rotateXPos":59.5,"rotateYPos":22.5,"scaleX":100,"scaleY":100,"alpha":100,"depth":4,"scrolling":false,"shuffleLock":false,"data":{"hotlinkId":"","accState":0,"vectorData":{"left":0,"top":0,"right":119,"bottom":45,"altText":"New_Logo.png","pngfb":false,"pr":{"l":"Lib","i":1}},"html5data":{"xPos":0,"yPos":0,"width":119,"height":45,"strokewidth":0}},"width":119,"height":45,"resume":false,"useHandCursor":true,"id":"5hUvBqIgpcQ"},{"kind":"vectorshape","rotation":0,"accType":"text","cliptobounds":false,"defaultAction":"","textLib":[{"kind":"textdata","uniqueId":"5aCsKLT2zAp_608675184","id":"01","linkId":"txt__default_5aCsKLT2zAp","type":"vectortext","xPos":10,"yPos":4,"xAccOffset":10,"yAccOffset":4,"width":457,"height":51,"shadowIndex":-1,"scrollOverflow":false,"vartext":"<p style=\\"text-align:left;direction: ltr; padding-left: 0px\\"><span style=\\"font-family: \'Articulate Charset0_v8MBBDD1F1C\',\'Articulate\'; font-size:42.6667px; color:#ffffff;line-height:49.3653333333333px;\\"><b style=\\"font-family: \'ArticulateBold CharBoldC2572EF3\',\'Articulate\';\\">Shared Mental Models</b></span></p>","vectortext":{"left":0,"top":0,"right":467,"bottom":55,"pngfb":false,"pr":{"l":"Lib","i":18}}}],"shapemaskId":"","xPos":38,"yPos":32,"tabIndex":2,"tabEnabled":true,"xOffset":0,"yOffset":0,"rotateXPos":238.5,"rotateYPos":29.5,"scaleX":100,"scaleY":100,"alpha":100,"depth":5,"scrolling":true,"shuffleLock":false,"data":{"hotlinkId":"","accState":0,"vectorData":{"left":0,"top":0,"right":477,"bottom":59,"altText":"Shared Mental Models","pngfb":false,"pr":{"l":"Lib","i":17}},"html5data":{"xPos":0,"yPos":0,"width":477,"height":59,"strokewidth":0}},"width":477,"height":59,"resume":false,"useHandCursor":true,"id":"5aCsKLT2zAp"},{"kind":"vectorshape","rotation":0,"accType":"text","cliptobounds":false,"defaultAction":"","textLib":[{"kind":"textdata","uniqueId":"6NKB5kERqw0_1736766511","id":"01","linkId":"txt__default_6NKB5kERqw0","type":"vectortext","xPos":10,"yPos":5,"xAccOffset":10,"yAccOffset":5,"width":742,"height":99,"shadowIndex":-1,"scrollOverflow":false,"vartext":"<p style=\\"text-align:left;direction: ltr; padding-left: 0px\\"><span style=\\"font-family: \'Articulate Charset0_v8MBBDD1F1C\',\'Articulate\'; font-size:29.3333px; color:#0d0d0d;line-height:33.9386666666667px;\\"><b style=\\"font-family: \'ArticulateBold CharBoldC2572EF3\',\'Articulate\';\\">The degree to which team members have the same understanding of key processes</b></span></p><p style=\\"text-align:left;direction: ltr; padding-left: 0px\\"><span style=\\"font-family: \'Articulate Charset0_v8MBBDD1F1C\',\'Articulate\'; font-size:29.3333px; color:#0d0d0d;line-height:33.9386666666667px;\\">(</span><span style=\\"font-family: \'Articulate Charset0_v8MBBDD1F1C\',\'Articulate\'; font-size:29.3333px; color:#0d0d0d;line-height:33.9386666666667px;\\"><i style=\\"font-family: \'ArticulateItalic ItalicAC1C1011\',\'Articulate\';\\">Cannon-Bowers, Sales, & Converse, 1992</i></span><span style=\\"font-family: \'Articulate Charset0_v8MBBDD1F1C\',\'Articulate\'; font-size:29.3333px; color:#0d0d0d;line-height:33.9386666666667px;\\">)</span></p>","vectortext":{"left":0,"top":0,"right":716,"bottom":110,"pngfb":false,"pr":{"l":"Lib","i":20}}}],"shapemaskId":"","xPos":46,"yPos":121,"tabIndex":3,"tabEnabled":true,"xOffset":0,"yOffset":0,"rotateXPos":381,"rotateYPos":54.5,"scaleX":100,"scaleY":100,"alpha":100,"depth":6,"scrolling":true,"shuffleLock":false,"data":{"hotlinkId":"","accState":0,"vectorData":{"left":0,"top":0,"right":762,"bottom":110,"altText":"The degree to which team members have the same understanding of key processes\\n(Cannon-Bowers, Sales, & Converse, 1992)","pngfb":false,"pr":{"l":"Lib","i":19}},"html5data":{"xPos":0,"yPos":0,"width":762,"height":109,"strokewidth":0}},"animations":[{"kind":"animation","id":"Entrance","duration":750,"hidetextatstart":true,"animateshapewithtext":false,"tweens":[{"kind":"tween","time":0,"duration":750,"alpha":{"path":[{"kind":"segment","start":"0","dstart":"0","end":"100","dend":"0"}],"duration":750,"easing":"linear","easingdir":"easein"}}]}],"width":762,"height":109,"resume":false,"useHandCursor":true,"id":"6NKB5kERqw0"},{"kind":"vectorshape","rotation":0,"accType":"text","cliptobounds":false,"defaultAction":"","shapemaskId":"","xPos":46,"yPos":249,"tabIndex":5,"tabEnabled":true,"xOffset":0,"yOffset":0,"rotateXPos":381,"rotateYPos":172.5,"scaleX":100,"scaleY":100,"alpha":100,"depth":7,"scrolling":true,"shuffleLock":false,"data":{"hotlinkId":"","accState":0,"vectorData":{"left":0,"top":0,"right":762,"bottom":345,"altText":"Knowledge about overall team goals and mission objectives (e.g. Football game)\\n\\nRole and responsibility of each team member\\n\\nTeam-mate characters and preferences\\n\\nTask Procedures, sequences and timing\\n\\nUse and relationship of equipment\\n","pngfb":false,"pr":{"l":"Lib","i":21}},"html5data":{"xPos":0,"yPos":0,"width":762,"height":345,"strokewidth":0}},"animations":[{"kind":"animation","id":"Entrance","duration":750,"hidetextatstart":true,"animateshapewithtext":false,"tweens":[{"kind":"tween","time":0,"duration":750,"mask":{"type":"wipe","settings":[{"kind":"setting","name":"direction","value":"fromleft"}],"duration":750,"easing":"linear","easingdir":"easeinout"}}]}],"width":762,"height":345,"resume":false,"useHandCursor":true,"id":"6ebvkMWYyRt"},{"kind":"vectorshape","rotation":0,"accType":"text","cliptobounds":false,"defaultAction":"","textLib":[{"kind":"textdata","uniqueId":"txt_6THkHS5aUOU","id":"01","linkId":"txt_6THkHS5aUOU","type":"vectortext","xPos":10,"yPos":293,"xAccOffset":10,"yAccOffset":293,"width":742,"height":335,"shadowIndex":-1,"scrollOverflow":false,"vartext":"<p style=\\"text-align:left;direction: ltr; padding-left: 40px\\"><span style=\\"font-family: \'Wingdings Charset0_v8sYB58B7A1D\',\'Wingdings\'; font-size:26.6667px; color:#0d0d0d;line-height:30.8533333333333px; display: inline-block; text-align:left; min-width: 40px; margin-left: -40px;\\">&#167;</span><span style=\\"font-family: \'Articulate Charset0_v8MBBDD1F1C\',\'Articulate\'; font-size:26.6667px; color:#0d0d0d;line-height:30.8533333333333px;\\">Use and relationship of equipment</span></p>","vectortext":{"left":0,"top":0,"right":489,"bottom":325,"pngfb":false,"pr":{"l":"Lib","i":22}}}],"shapemaskId":"","xPos":46,"yPos":249,"tabIndex":8,"tabEnabled":false,"xOffset":0,"yOffset":0,"rotateXPos":381,"rotateYPos":172.5,"scaleX":100,"scaleY":100,"alpha":100,"depth":8,"scrolling":true,"shuffleLock":false,"data":{"hotlinkId":"","accState":0,"vectorData":{"left":0,"top":0,"right":489,"bottom":325,"altText":"Use and relationship of equipment","pngfb":false,"pr":{"l":"Lib","i":5}},"html5data":{"xPos":0,"yPos":0,"width":489,"height":325,"strokewidth":0}},"animations":[{"kind":"animation","id":"Entrance","duration":750,"hidetextatstart":true,"animateshapewithtext":false,"tweens":[{"kind":"tween","time":0,"duration":750,"mask":{"type":"wipe","settings":[{"kind":"setting","name":"direction","value":"fromleft"}],"duration":750,"easing":"linear","easingdir":"easeinout"}}]}],"width":762,"height":345,"resume":false,"useHandCursor":true,"id":"6THkHS5aUOU"},{"kind":"vectorshape","rotation":0,"accType":"text","cliptobounds":false,"defaultAction":"","textLib":[{"kind":"textdata","uniqueId":"txt_6rNIZec3Qcp","id":"01","linkId":"txt_6rNIZec3Qcp","type":"vectortext","xPos":10,"yPos":229,"xAccOffset":10,"yAccOffset":229,"width":742,"height":335,"shadowIndex":-1,"scrollOverflow":false,"vartext":"<p style=\\"text-align:left;direction: ltr; padding-left: 40px\\"><span style=\\"font-family: \'Wingdings Charset0_v8sYB58B7A1D\',\'Wingdings\'; font-size:26.6667px; color:#0d0d0d;line-height:30.8533333333333px; display: inline-block; text-align:left; min-width: 40px; margin-left: -40px;\\">&#167;</span><span style=\\"font-family: \'Articulate Charset0_v8MBBDD1F1C\',\'Articulate\'; font-size:26.6667px; color:#0d0d0d;line-height:30.8533333333333px;\\">Task Procedures, sequences and timing</span></p>","vectortext":{"left":0,"top":0,"right":541,"bottom":261,"pngfb":false,"pr":{"l":"Lib","i":23}}}],"shapemaskId":"","xPos":46,"yPos":249,"tabIndex":9,"tabEnabled":false,"xOffset":0,"yOffset":0,"rotateXPos":381,"rotateYPos":172.5,"scaleX":100,"scaleY":100,"alpha":100,"depth":9,"scrolling":true,"shuffleLock":false,"data":{"hotlinkId":"","accState":0,"vectorData":{"left":0,"top":0,"right":541,"bottom":261,"altText":"Task Procedures, sequences and timing","pngfb":false,"pr":{"l":"Lib","i":5}},"html5data":{"xPos":0,"yPos":0,"width":541,"height":261,"strokewidth":0}},"animations":[{"kind":"animation","id":"Entrance","duration":750,"hidetextatstart":true,"animateshapewithtext":false,"tweens":[{"kind":"tween","time":0,"duration":750,"mask":{"type":"wipe","settings":[{"kind":"setting","name":"direction","value":"fromleft"}],"duration":750,"easing":"linear","easingdir":"easeinout"}}]}],"width":762,"height":345,"resume":false,"useHandCursor":true,"id":"6rNIZec3Qcp"},{"kind":"vectorshape","rotation":0,"accType":"text","cliptobounds":false,"defaultAction":"","textLib":[{"kind":"textdata","uniqueId":"txt_6LsSduHKUOu","id":"01","linkId":"txt_6LsSduHKUOu","type":"vectortext","xPos":10,"yPos":165,"xAccOffset":10,"yAccOffset":165,"width":742,"height":335,"shadowIndex":-1,"scrollOverflow":false,"vartext":"<p style=\\"text-align:left;direction: ltr; padding-left: 40px\\"><span style=\\"font-family: \'Wingdings Charset0_v8sYB58B7A1D\',\'Wingdings\'; font-size:26.6667px; color:#0d0d0d;line-height:30.8533333333333px; display: inline-block; text-align:left; min-width: 40px; margin-left: -40px;\\">&#167;</span><span style=\\"font-family: \'Articulate Charset0_v8MBBDD1F1C\',\'Articulate\'; font-size:26.6667px; color:#0d0d0d;line-height:30.8533333333333px;\\">Team-mate characters and preferences</span></p>","vectortext":{"left":0,"top":0,"right":541,"bottom":197,"pngfb":false,"pr":{"l":"Lib","i":24}}}],"shapemaskId":"","xPos":46,"yPos":249,"tabIndex":10,"tabEnabled":false,"xOffset":0,"yOffset":0,"rotateXPos":381,"rotateYPos":172.5,"scaleX":100,"scaleY":100,"alpha":100,"depth":10,"scrolling":true,"shuffleLock":false,"data":{"hotlinkId":"","accState":0,"vectorData":{"left":0,"top":0,"right":541,"bottom":197,"altText":"Team-mate characters and preferences","pngfb":false,"pr":{"l":"Lib","i":5}},"html5data":{"xPos":0,"yPos":0,"width":541,"height":197,"strokewidth":0}},"animations":[{"kind":"animation","id":"Entrance","duration":750,"hidetextatstart":true,"animateshapewithtext":false,"tweens":[{"kind":"tween","time":0,"duration":750,"mask":{"type":"wipe","settings":[{"kind":"setting","name":"direction","value":"fromleft"}],"duration":750,"easing":"linear","easingdir":"easeinout"}}]}],"width":762,"height":345,"resume":false,"useHandCursor":true,"id":"6LsSduHKUOu"},{"kind":"vectorshape","rotation":0,"accType":"text","cliptobounds":false,"defaultAction":"","textLib":[{"kind":"textdata","uniqueId":"txt_690EggEZWUL","id":"01","linkId":"txt_690EggEZWUL","type":"vectortext","xPos":10,"yPos":101,"xAccOffset":10,"yAccOffset":101,"width":742,"height":335,"shadowIndex":-1,"scrollOverflow":false,"vartext":"<p style=\\"text-align:left;direction: ltr; padding-left: 40px\\"><span style=\\"font-family: \'Wingdings Charset0_v8sYB58B7A1D\',\'Wingdings\'; font-size:26.6667px; color:#0d0d0d;line-height:30.8533333333333px; display: inline-block; text-align:left; min-width: 40px; margin-left: -40px;\\">&#167;</span><span style=\\"font-family: \'Articulate Charset0_v8MBBDD1F1C\',\'Articulate\'; font-size:26.6667px; color:#0d0d0d;line-height:30.8533333333333px;\\">Role and responsibility of each team member</span></p>","vectortext":{"left":0,"top":0,"right":623,"bottom":133,"pngfb":false,"pr":{"l":"Lib","i":25}}}],"shapemaskId":"","xPos":46,"yPos":249,"tabIndex":11,"tabEnabled":false,"xOffset":0,"yOffset":0,"rotateXPos":381,"rotateYPos":172.5,"scaleX":100,"scaleY":100,"alpha":100,"depth":11,"scrolling":true,"shuffleLock":false,"data":{"hotlinkId":"","accState":0,"vectorData":{"left":0,"top":0,"right":623,"bottom":133,"altText":"Role and responsibility of each team member","pngfb":false,"pr":{"l":"Lib","i":5}},"html5data":{"xPos":0,"yPos":0,"width":623,"height":133,"strokewidth":0}},"animations":[{"kind":"animation","id":"Entrance","duration":750,"hidetextatstart":true,"animateshapewithtext":false,"tweens":[{"kind":"tween","time":0,"duration":750,"mask":{"type":"wipe","settings":[{"kind":"setting","name":"direction","value":"fromleft"}],"duration":750,"easing":"linear","easingdir":"easeinout"}}]}],"width":762,"height":345,"resume":false,"useHandCursor":true,"id":"690EggEZWUL"},{"kind":"vectorshape","rotation":0,"accType":"text","cliptobounds":false,"defaultAction":"","textLib":[{"kind":"textdata","uniqueId":"txt_6FvtgwVf60i","id":"01","linkId":"txt_6FvtgwVf60i","type":"vectortext","xPos":10,"yPos":5,"xAccOffset":10,"yAccOffset":5,"width":742,"height":335,"shadowIndex":-1,"scrollOverflow":false,"vartext":"<p style=\\"text-align:left;direction: ltr; padding-left: 40px\\"><span style=\\"font-family: \'Wingdings Charset0_v8sYB58B7A1D\',\'Wingdings\'; font-size:26.6667px; color:#0d0d0d;line-height:30.8533333333333px; display: inline-block; text-align:left; min-width: 40px; margin-left: -40px;\\">&#167;</span><span style=\\"font-family: \'Articulate Charset0_v8MBBDD1F1C\',\'Articulate\'; font-size:26.6667px; color:#0d0d0d;line-height:30.8533333333333px;\\">Knowledge about overall team goals and mission objectives (e.g. Football game)</span></p>","vectortext":{"left":0,"top":0,"right":680,"bottom":69,"pngfb":false,"pr":{"l":"Lib","i":26}}}],"shapemaskId":"","xPos":46,"yPos":249,"tabIndex":12,"tabEnabled":false,"xOffset":0,"yOffset":0,"rotateXPos":381,"rotateYPos":172.5,"scaleX":100,"scaleY":100,"alpha":100,"depth":12,"scrolling":true,"shuffleLock":false,"data":{"hotlinkId":"","accState":0,"vectorData":{"left":0,"top":0,"right":680,"bottom":69,"altText":"Knowledge about overall team goals and mission objectives (e.g. Football game)","pngfb":false,"pr":{"l":"Lib","i":5}},"html5data":{"xPos":0,"yPos":0,"width":680,"height":69,"strokewidth":0}},"animations":[{"kind":"animation","id":"Entrance","duration":750,"hidetextatstart":true,"animateshapewithtext":false,"tweens":[{"kind":"tween","time":0,"duration":750,"mask":{"type":"wipe","settings":[{"kind":"setting","name":"direction","value":"fromleft"}],"duration":750,"easing":"linear","easingdir":"easeinout"}}]}],"width":762,"height":345,"resume":false,"useHandCursor":true,"id":"6FvtgwVf60i"},{"kind":"vectorshape","rotation":0,"accType":"image","cliptobounds":false,"defaultAction":"","imagelib":[{"kind":"imagedata","assetId":8,"id":"01","url":"story_content/663AoljzLeR_DX626_DY626.swf","type":"animatedgif","altText":"soccer_juggle.gif","width":156,"height":313,"mobiledx":0,"mobiledy":0}],"shapemaskId":"","xPos":773,"yPos":144,"tabIndex":4,"tabEnabled":true,"xOffset":0,"yOffset":0,"rotateXPos":111.5,"rotateYPos":224,"scaleX":100,"scaleY":100,"alpha":100,"depth":13,"scrolling":true,"shuffleLock":false,"data":{"hotlinkId":"","accState":0,"vectorData":{"left":0,"top":0,"right":223,"bottom":448,"altText":"soccer_juggle.gif","pngfb":false,"pr":{"l":"Lib","i":27}},"html5data":{"xPos":0,"yPos":0,"width":223,"height":448,"strokewidth":0}},"animations":[{"kind":"animation","id":"Entrance","duration":750,"hidetextatstart":true,"animateshapewithtext":false,"tweens":[{"kind":"tween","time":0,"duration":750,"alpha":{"path":[{"kind":"segment","start":"0","dstart":"0","end":"100","dend":"0"}],"duration":750,"easing":"linear","easingdir":"easein"}}]}],"width":223,"height":448,"resume":false,"useHandCursor":true,"id":"6iXGLh9F4aT"}],"startTime":-1,"elapsedTimeMode":"normal","animations":[{"kind":"animation","id":"5oP3zffic3O","duration":700,"hidetextatstart":true,"animateshapewithtext":false,"tweens":[{"kind":"tween","time":0,"duration":700,"alpha":{"path":[{"kind":"segment","start":"0","dstart":"0","end":"100","dend":"0"}],"duration":700,"easing":"linear","easingdir":"easein"}}]}],"useHandCursor":false,"resume":false,"kind":"slidelayer","isBaseLayer":true}]}');
