# Supplementary material for: Code Response Training: Improving Interprofessional Communication
Source: MedEdPORTAL. 2021 May 19;17:11155. doi: 10.15766/mep_2374-8265.11155 (PMC8131416; doi:10.15766/mep_2374-8265.11155)
Supplement: Supplementary file 1 — Module 1 Patient Safety Fundamentals folderModule 2 Communication and Teamwork folderModule 3 Pulling It Together folderModule Instructions.docxFacilitators Guide.docxSimulation Case 1.docxSimulation Case 2.docxEquipment Checklist.docxObserver Checklist.docxDebriefing Guide.docxPostcourse Evaluation.docxShort-Term Follow-Up Activity.docxLong-Term Follow-Up Activity.docx [file mep_2374-8265.11155-s001.zip › C. Module 3 Pulling It Together/html5/data/js/65xEw2c3CPN.js]

window.globalProvideData('slide', '{"title":"How do we know if we are becoming fixated on the wrong explanation?","trackViews":true,"showMenuResultIcon":false,"viewGroupId":"","historyGroupId":"","videoZoom":"","scrolling":false,"transition":"tween","slideLock":false,"navIndex":-1,"globalAudioId":"","thumbnailid":"","slideNumberInScene":19,"includeInSlideCounts":true,"presenterRef":{"id":"none"},"showAnimationId":"6ENFLvosviW","lmsId":"Slide19","width":1024,"height":640,"resume":false,"background":{"type":"fill","fill":{"type":"linear","rotation":90,"colors":[{"kind":"color","rgb":"0xFFFFFF","alpha":100,"stop":0}]}},"id":"65xEw2c3CPN","actionGroups":{"ActGrpOnNextButtonClick":{"kind":"actiongroup","actions":[{"kind":"gotoplay","window":"_current","wndtype":"normal","objRef":{"type":"string","value":"_player.5onZNJaPQYO.5jFWaN5VfI2"}}]},"ActGrpOnPrevButtonClick":{"kind":"actiongroup","actions":[{"kind":"history_prev"}]},"NavigationRestrictionNextSlide_65xEw2c3CPN":{"kind":"actiongroup","actions":[{"kind":"exe_actiongroup","id":"ActGrpOnNextButtonClick"}]},"NavigationRestrictionPreviousSlide_65xEw2c3CPN":{"kind":"actiongroup","actions":[{"kind":"exe_actiongroup","id":"ActGrpOnPrevButtonClick"}]}},"events":[{"kind":"onbeforeslidein","actions":[{"kind":"if_action","condition":{"statement":{"kind":"compare","operator":"eq","valuea":"$WindowId","typea":"property","valueb":"_frame","typeb":"string"}},"thenActions":[{"kind":"set_frame_layout","name":"pxabnsnfns10111000101"}],"elseActions":[{"kind":"set_window_control_layout","name":"pxabnsnfns10111000101"}]}]},{"kind":"onnextslide","actions":[{"kind":"exe_actiongroup","id":"NavigationRestrictionNextSlide_65xEw2c3CPN"}]},{"kind":"onprevslide","actions":[{"kind":"exe_actiongroup","id":"NavigationRestrictionPreviousSlide_65xEw2c3CPN"}]},{"kind":"ontransitionin","actions":[{"kind":"if_action","condition":{"statement":{"kind":"and","statements":[{"kind":"compare","operator":"eq","valuea":"_player.#TimelineCompleted_65xEw2c3CPN","typea":"var","valueb":false,"typeb":"boolean"}]}},"thenActions":[{"kind":"enable_window_control","name":"next","enable":false},{"kind":"enable_window_control","name":"swiperight","enable":false}]},{"kind":"adjustvar","variable":"_player.LastSlideViewed_5y6B873eG6Z","operator":"set","value":{"type":"string","value":"_player."}},{"kind":"adjustvar","variable":"_player.LastSlideViewed_5y6B873eG6Z","operator":"add","value":{"type":"property","value":"$AbsoluteId"}}]},{"kind":"ontimelinecomplete","actions":[{"kind":"adjustvar","variable":"_player.TimelineCompleted_65xEw2c3CPN","operator":"set","value":{"type":"boolean","value":true}},{"kind":"enable_window_control","name":"next","enable":true},{"kind":"enable_window_control","name":"swiperight","enable":true}]}],"slideLayers":[{"audiolib":[{"kind":"audio","assetId":31,"id":"5dfQ950KzoY"}],"enableSeek":true,"enableReplay":true,"timeline":{"duration":47360,"events":[{"kind":"ontimelinetick","time":0,"actions":[{"kind":"media_seek","position":0,"objRef":{"type":"string","value":"5dfQ950KzoY"}},{"kind":"media_play","objRef":{"type":"string","value":"5dfQ950KzoY"}},{"kind":"set_volume","volume":75,"objRef":{"type":"string","value":"5dfQ950KzoY"}},{"kind":"show","transition":"appear","objRef":{"type":"string","value":"6NYQ9TRJjRb"}},{"kind":"show","transition":"custom","animationId":"Entrance","reverse":false,"objRef":{"type":"string","value":"6CNt3DJNGvL"}},{"kind":"show","transition":"appear","objRef":{"type":"string","value":"6nvuENJ6BH7"}},{"kind":"show","transition":"appear","objRef":{"type":"string","value":"5hUvBqIgpcQ"}},{"kind":"show","transition":"appear","objRef":{"type":"string","value":"6LWYayztIFi"}},{"kind":"show","transition":"appear","objRef":{"type":"string","value":"5sDk5dIFWIk"}}]},{"kind":"ontimelinetick","time":3646,"actions":[{"kind":"show","transition":"custom","animationId":"Entrance","reverse":false,"objRef":{"type":"string","value":"6cFGMSP4NE4"}},{"kind":"show","transition":"custom","animationId":"Entrance","reverse":false,"objRef":{"type":"string","value":"6LWDtBXQkeI"}}]},{"kind":"ontimelinetick","time":9604,"actions":[{"kind":"show","transition":"custom","animationId":"Entrance","reverse":false,"objRef":{"type":"string","value":"6Rn1dXtAEX0"}}]},{"kind":"ontimelinetick","time":9729,"actions":[{"kind":"show","transition":"appear","objRef":{"type":"string","value":"6HEIH1AlICB"}},{"kind":"show","transition":"custom","animationId":"Entrance","reverse":false,"objRef":{"type":"string","value":"6HEIH1AlICB.5ambiKsJshM"}},{"kind":"show","transition":"custom","animationId":"Entrance","reverse":false,"objRef":{"type":"string","value":"6HEIH1AlICB.66GLYvlyznP"}}]},{"kind":"ontimelinetick","time":36417,"actions":[{"kind":"show","transition":"custom","animationId":"Entrance","reverse":false,"objRef":{"type":"string","value":"6NbnuEvGcR9"}}]},{"kind":"ontimelinetick","time":40083,"actions":[{"kind":"show","transition":"custom","animationId":"Entrance","reverse":false,"objRef":{"type":"string","value":"6Idx5S3Q6OR"}}]},{"kind":"ontimelinetick","time":41229,"actions":[{"kind":"hide","transition":"custom","animationId":"Exit","reverse":false,"objRef":{"type":"string","value":"6HEIH1AlICB.66GLYvlyznP"}}]},{"kind":"ontimelinetick","time":42000,"actions":[{"kind":"show","transition":"custom","animationId":"Entrance","reverse":false,"objRef":{"type":"string","value":"6Lt3LkodBnf"}},{"kind":"show","transition":"custom","animationId":"Entrance","reverse":false,"objRef":{"type":"string","value":"6HEIH1AlICB.5qkS54kI8av"}}]},{"kind":"ontimelinetick","time":47354,"actions":[{"kind":"hide","transition":"appear","objRef":{"type":"string","value":"6HEIH1AlICB"}}]}]},"objects":[{"kind":"vectorshape","rotation":0,"accType":"image","cliptobounds":false,"defaultAction":"","imagelib":[{"kind":"imagedata","assetId":0,"id":"01","url":"story_content/5ttN4nwdDDx_DX2048_DY2048.swf","type":"normal","altText":"Pulling_Together_Body_Template_RV.png","width":1024,"height":640,"mobiledx":0,"mobiledy":0}],"shapemaskId":"","xPos":0,"yPos":0,"tabIndex":1,"tabEnabled":true,"xOffset":0,"yOffset":0,"rotateXPos":512,"rotateYPos":320,"scaleX":100,"scaleY":100,"alpha":100,"depth":1,"scrolling":false,"shuffleLock":false,"data":{"hotlinkId":"","accState":0,"vectorData":{"left":0,"top":0,"right":1024,"bottom":640,"altText":"Pulling_Together_Body_Template_RV.png","pngfb":false,"pr":{"l":"Lib","i":0}},"html5data":{"xPos":0,"yPos":0,"width":1024,"height":640,"strokewidth":0}},"width":1024,"height":640,"resume":false,"useHandCursor":true,"id":"6LWYayztIFi"},{"kind":"vectorshape","rotation":0,"accType":"image","cliptobounds":false,"defaultAction":"","imagelib":[{"kind":"imagedata","assetId":1,"id":"01","url":"story_content/5hUzZTcnKKE_DX238_DY238.swf","type":"normal","altText":"New_Logo.png","width":238,"height":91,"mobiledx":0,"mobiledy":0}],"shapemaskId":"","xPos":881,"yPos":574,"tabIndex":10,"tabEnabled":true,"xOffset":0,"yOffset":0,"rotateXPos":59.5,"rotateYPos":22.5,"scaleX":100,"scaleY":100,"alpha":100,"depth":2,"scrolling":false,"shuffleLock":false,"data":{"hotlinkId":"","accState":0,"vectorData":{"left":0,"top":0,"right":119,"bottom":45,"altText":"New_Logo.png","pngfb":false,"pr":{"l":"Lib","i":1}},"html5data":{"xPos":0,"yPos":0,"width":119,"height":45,"strokewidth":0}},"width":119,"height":45,"resume":false,"useHandCursor":true,"id":"5sDk5dIFWIk"},{"kind":"vectorshape","rotation":0,"accType":"image","cliptobounds":false,"defaultAction":"","imagelib":[{"kind":"imagedata","assetId":0,"id":"01","url":"story_content/5ttN4nwdDDx_DX2048_DY2048.swf","type":"normal","altText":"Pulling_Together_Body_Template_RV.png","width":1024,"height":640,"mobiledx":0,"mobiledy":0}],"shapemaskId":"","xPos":0,"yPos":0,"tabIndex":0,"tabEnabled":true,"xOffset":0,"yOffset":0,"rotateXPos":512,"rotateYPos":320,"scaleX":100,"scaleY":100,"alpha":100,"depth":3,"scrolling":false,"shuffleLock":false,"data":{"hotlinkId":"","accState":0,"vectorData":{"left":0,"top":0,"right":1024,"bottom":640,"altText":"Pulling_Together_Body_Template_RV.png","pngfb":false,"pr":{"l":"Lib","i":0}},"html5data":{"xPos":0,"yPos":0,"width":1024,"height":640,"strokewidth":0}},"width":1024,"height":640,"resume":false,"useHandCursor":true,"id":"6nvuENJ6BH7"},{"kind":"vectorshape","rotation":0,"accType":"image","cliptobounds":false,"defaultAction":"","imagelib":[{"kind":"imagedata","assetId":1,"id":"01","url":"story_content/5hUzZTcnKKE_DX238_DY238.swf","type":"normal","altText":"New_Logo.png","width":238,"height":91,"mobiledx":0,"mobiledy":0}],"shapemaskId":"","xPos":881,"yPos":574,"tabIndex":9,"tabEnabled":true,"xOffset":0,"yOffset":0,"rotateXPos":59.5,"rotateYPos":22.5,"scaleX":100,"scaleY":100,"alpha":100,"depth":4,"scrolling":false,"shuffleLock":false,"data":{"hotlinkId":"","accState":0,"vectorData":{"left":0,"top":0,"right":119,"bottom":45,"altText":"New_Logo.png","pngfb":false,"pr":{"l":"Lib","i":1}},"html5data":{"xPos":0,"yPos":0,"width":119,"height":45,"strokewidth":0}},"width":119,"height":45,"resume":false,"useHandCursor":true,"id":"5hUvBqIgpcQ"},{"kind":"vectorshape","rotation":0,"accType":"text","cliptobounds":false,"defaultAction":"","textLib":[{"kind":"textdata","uniqueId":"6NYQ9TRJjRb_195952791","id":"01","linkId":"txt__default_6NYQ9TRJjRb","type":"vectortext","xPos":10,"yPos":4,"xAccOffset":10,"yAccOffset":4,"width":265,"height":51,"shadowIndex":-1,"scrollOverflow":false,"vartext":"<p style=\\"text-align:left;direction: ltr; padding-left: 0px\\"><span style=\\"font-family: \'Articulate Charset0_v8MBBDD1F1C\',\'Articulate\'; font-size:42.6667px; color:#ffffff;line-height:49.3653333333333px;\\"><b style=\\"font-family: \'ArticulateBold CharBoldC2572EF3\',\'Articulate\';\\">Task Fixation</b></span></p>","vectortext":{"left":0,"top":0,"right":275,"bottom":55,"pngfb":false,"pr":{"l":"Lib","i":150}}}],"shapemaskId":"","xPos":38,"yPos":33,"tabIndex":2,"tabEnabled":true,"xOffset":0,"yOffset":0,"rotateXPos":142.5,"rotateYPos":29.5,"scaleX":100,"scaleY":100,"alpha":100,"depth":5,"scrolling":true,"shuffleLock":false,"data":{"hotlinkId":"","accState":0,"vectorData":{"left":0,"top":0,"right":285,"bottom":59,"altText":"Task Fixation","pngfb":false,"pr":{"l":"Lib","i":149}},"html5data":{"xPos":0,"yPos":0,"width":285,"height":59,"strokewidth":0}},"width":285,"height":59,"resume":false,"useHandCursor":true,"id":"6NYQ9TRJjRb"},{"kind":"vectorshape","rotation":0,"accType":"text","cliptobounds":false,"defaultAction":"","shapemaskId":"","xPos":52,"yPos":211,"tabIndex":4,"tabEnabled":true,"xOffset":0,"yOffset":0,"rotateXPos":314,"rotateYPos":230.5,"scaleX":100,"scaleY":100,"alpha":100,"depth":6,"scrolling":true,"shuffleLock":false,"data":{"hotlinkId":"","accState":0,"vectorData":{"left":0,"top":0,"right":628,"bottom":461,"altText":"Test for Fixation: What evidence would it take to convince me that my interpretation is wrong?\\nAssess how far you have bent the map.\\nHow many inconsistencies have you \\rexplained away?\\nMonitor inconsistencies and what has been dismissed.\\nIf entertaining two explanations (stories) look at the number of inconsistencies dismissed for each one.","pngfb":false,"pr":{"l":"Lib","i":151}},"html5data":{"xPos":0,"yPos":0,"width":628,"height":461,"strokewidth":0}},"animations":[{"kind":"animation","id":"Entrance","duration":750,"hidetextatstart":true,"animateshapewithtext":false,"tweens":[{"kind":"tween","time":0,"duration":750,"mask":{"type":"wipe","settings":[{"kind":"setting","name":"direction","value":"fromleft"}],"duration":750,"easing":"linear","easingdir":"easeinout"}}]}],"width":628,"height":461,"resume":false,"useHandCursor":true,"id":"6cFGMSP4NE4"},{"kind":"vectorshape","rotation":0,"accType":"text","cliptobounds":false,"defaultAction":"","textLib":[{"kind":"textdata","uniqueId":"txt_6Lt3LkodBnf","id":"01","linkId":"txt_6Lt3LkodBnf","type":"vectortext","xPos":10,"yPos":289,"xAccOffset":10,"yAccOffset":289,"width":608,"height":451,"shadowIndex":-1,"scrollOverflow":false,"vartext":"<p style=\\"text-align:left;direction: ltr; padding-left: 69px;margin-top: 6.144px\\"><span style=\\"font-family: \'Arial Charset0_v8wz5YMo9EE9FF07\',\'Arial\'; font-size:26.6667px; color:#000000;line-height:30.8533333333333px; display: inline-block; text-align:left; min-width: 18px; margin-left: -18px;\\">•</span><span style=\\"font-family: \'Articulate Charset0_v8MBBDD1F1C\',\'Articulate\'; font-size:26.6667px; color:#000000;line-height:30.8533333333333px;\\">If entertaining two explanations (stories) look at the number of inconsistencies dismissed for each one.</span></p>","vectortext":{"left":0,"top":0,"right":606,"bottom":394,"pngfb":false,"pr":{"l":"Lib","i":152}}}],"shapemaskId":"","xPos":52,"yPos":211,"tabIndex":11,"tabEnabled":false,"xOffset":0,"yOffset":0,"rotateXPos":314,"rotateYPos":230.5,"scaleX":100,"scaleY":100,"alpha":100,"depth":7,"scrolling":true,"shuffleLock":false,"data":{"hotlinkId":"","accState":0,"vectorData":{"left":0,"top":0,"right":606,"bottom":394,"altText":"If entertaining two explanations (stories) look at the number of inconsistencies dismissed for each one.","pngfb":false,"pr":{"l":"Lib","i":5}},"html5data":{"xPos":0,"yPos":0,"width":606,"height":394,"strokewidth":0}},"animations":[{"kind":"animation","id":"Entrance","duration":750,"hidetextatstart":true,"animateshapewithtext":false,"tweens":[{"kind":"tween","time":0,"duration":750,"mask":{"type":"wipe","settings":[{"kind":"setting","name":"direction","value":"fromleft"}],"duration":750,"easing":"linear","easingdir":"easeinout"}}]}],"width":628,"height":461,"resume":false,"useHandCursor":true,"id":"6Lt3LkodBnf"},{"kind":"vectorshape","rotation":0,"accType":"text","cliptobounds":false,"defaultAction":"","textLib":[{"kind":"textdata","uniqueId":"txt_6Idx5S3Q6OR","id":"01","linkId":"txt_6Idx5S3Q6OR","type":"vectortext","xPos":10,"yPos":216,"xAccOffset":10,"yAccOffset":216,"width":608,"height":451,"shadowIndex":-1,"scrollOverflow":false,"vartext":"<p style=\\"text-align:left;direction: ltr; padding-left: 69px;margin-top: 6.144px\\"><span style=\\"font-family: \'Arial Charset0_v8wz5YMo9EE9FF07\',\'Arial\'; font-size:26.6667px; color:#000000;line-height:30.8533333333333px; display: inline-block; text-align:left; min-width: 18px; margin-left: -18px;\\">•</span><span style=\\"font-family: \'Articulate Charset0_v8MBBDD1F1C\',\'Articulate\'; font-size:26.6667px; color:#000000;line-height:30.8533333333333px;\\">Monitor inconsistencies and what has been dismissed.</span></p>","vectortext":{"left":0,"top":0,"right":561,"bottom":289,"pngfb":false,"pr":{"l":"Lib","i":153}}}],"shapemaskId":"","xPos":52,"yPos":211,"tabIndex":12,"tabEnabled":false,"xOffset":0,"yOffset":0,"rotateXPos":314,"rotateYPos":230.5,"scaleX":100,"scaleY":100,"alpha":100,"depth":8,"scrolling":true,"shuffleLock":false,"data":{"hotlinkId":"","accState":0,"vectorData":{"left":0,"top":0,"right":561,"bottom":289,"altText":"Monitor inconsistencies and what has been dismissed.","pngfb":false,"pr":{"l":"Lib","i":5}},"html5data":{"xPos":0,"yPos":0,"width":561,"height":289,"strokewidth":0}},"animations":[{"kind":"animation","id":"Entrance","duration":750,"hidetextatstart":true,"animateshapewithtext":false,"tweens":[{"kind":"tween","time":0,"duration":750,"mask":{"type":"wipe","settings":[{"kind":"setting","name":"direction","value":"fromleft"}],"duration":750,"easing":"linear","easingdir":"easeinout"}}]}],"width":628,"height":461,"resume":false,"useHandCursor":true,"id":"6Idx5S3Q6OR"},{"kind":"vectorshape","rotation":0,"accType":"text","cliptobounds":false,"defaultAction":"","textLib":[{"kind":"textdata","uniqueId":"txt_6NbnuEvGcR9","id":"01","linkId":"txt_6NbnuEvGcR9","type":"vectortext","xPos":10,"yPos":143,"xAccOffset":10,"yAccOffset":143,"width":608,"height":451,"shadowIndex":-1,"scrollOverflow":false,"vartext":"<p style=\\"text-align:left;direction: ltr; padding-left: 69px;margin-top: 6.144px\\"><span style=\\"font-family: \'Arial Charset0_v8wz5YMo9EE9FF07\',\'Arial\'; font-size:26.6667px; color:#000000;line-height:30.8533333333333px; display: inline-block; text-align:left; min-width: 18px; margin-left: -18px;\\">•</span><span style=\\"font-family: \'Articulate Charset0_v8MBBDD1F1C\',\'Articulate\'; font-size:26.6667px; color:#000000;line-height:30.8533333333333px;\\">How many inconsistencies have you <br /></span><span style=\\"font-family: \'Articulate Charset0_v8MBBDD1F1C\',\'Articulate\'; font-size:26.6667px; color:#000000;line-height:30.8533333333333px;\\">explained away?</span></p>","vectortext":{"left":0,"top":0,"right":534,"bottom":216,"pngfb":false,"pr":{"l":"Lib","i":154}}}],"shapemaskId":"","xPos":52,"yPos":211,"tabIndex":13,"tabEnabled":false,"xOffset":0,"yOffset":0,"rotateXPos":314,"rotateYPos":230.5,"scaleX":100,"scaleY":100,"alpha":100,"depth":9,"scrolling":true,"shuffleLock":false,"data":{"hotlinkId":"","accState":0,"vectorData":{"left":0,"top":0,"right":534,"bottom":216,"altText":"How many inconsistencies have you explained away?","pngfb":false,"pr":{"l":"Lib","i":5}},"html5data":{"xPos":0,"yPos":0,"width":534,"height":216,"strokewidth":0}},"animations":[{"kind":"animation","id":"Entrance","duration":750,"hidetextatstart":true,"animateshapewithtext":false,"tweens":[{"kind":"tween","time":0,"duration":750,"mask":{"type":"wipe","settings":[{"kind":"setting","name":"direction","value":"fromleft"}],"duration":750,"easing":"linear","easingdir":"easeinout"}}]}],"width":628,"height":461,"resume":false,"useHandCursor":true,"id":"6NbnuEvGcR9"},{"kind":"vectorshape","rotation":0,"accType":"text","cliptobounds":false,"defaultAction":"","textLib":[{"kind":"textdata","uniqueId":"txt_6Rn1dXtAEX0","id":"01","linkId":"txt_6Rn1dXtAEX0","type":"vectortext","xPos":10,"yPos":101,"xAccOffset":10,"yAccOffset":101,"width":608,"height":451,"shadowIndex":-1,"scrollOverflow":false,"vartext":"<p style=\\"text-align:left;direction: ltr; padding-left: 36px;margin-top: 7.168px\\"><span style=\\"font-family: \'Wingdings Charset0_v8sYB58B7A1D\',\'Wingdings\'; font-size:26.6667px; color:#000000;line-height:30.8533333333333px; display: inline-block; text-align:left; min-width: 36px; margin-left: -36px;\\">&#167;</span><span style=\\"font-family: \'Articulate Charset0_v8MBBDD1F1C\',\'Articulate\'; font-size:26.6667px; color:#000000;line-height:30.8533333333333px;\\">Assess how far you have bent the map.</span></p>","vectortext":{"left":0,"top":0,"right":538,"bottom":143,"pngfb":false,"pr":{"l":"Lib","i":155}}}],"shapemaskId":"","xPos":52,"yPos":211,"tabIndex":14,"tabEnabled":false,"xOffset":0,"yOffset":0,"rotateXPos":314,"rotateYPos":230.5,"scaleX":100,"scaleY":100,"alpha":100,"depth":10,"scrolling":true,"shuffleLock":false,"data":{"hotlinkId":"","accState":0,"vectorData":{"left":0,"top":0,"right":538,"bottom":143,"altText":"Assess how far you have bent the map.","pngfb":false,"pr":{"l":"Lib","i":5}},"html5data":{"xPos":0,"yPos":0,"width":538,"height":143,"strokewidth":0}},"animations":[{"kind":"animation","id":"Entrance","duration":750,"hidetextatstart":true,"animateshapewithtext":false,"tweens":[{"kind":"tween","time":0,"duration":750,"mask":{"type":"wipe","settings":[{"kind":"setting","name":"direction","value":"fromleft"}],"duration":750,"easing":"linear","easingdir":"easeinout"}}]}],"width":628,"height":461,"resume":false,"useHandCursor":true,"id":"6Rn1dXtAEX0"},{"kind":"vectorshape","rotation":0,"accType":"text","cliptobounds":false,"defaultAction":"","textLib":[{"kind":"textdata","uniqueId":"txt_6LWDtBXQkeI","id":"01","linkId":"txt_6LWDtBXQkeI","type":"vectortext","xPos":10,"yPos":5,"xAccOffset":10,"yAccOffset":5,"width":608,"height":451,"shadowIndex":-1,"scrollOverflow":false,"vartext":"<p style=\\"text-align:left;direction: ltr; padding-left: 36px;margin-top: 7.168px\\"><span style=\\"font-family: \'Wingdings Charset0_v8sYB58B7A1D\',\'Wingdings\'; font-size:26.6667px; color:#000000;line-height:30.8533333333333px; display: inline-block; text-align:left; min-width: 36px; margin-left: -36px;\\">&#167;</span><span style=\\"font-family: \'Articulate Charset0_v8MBBDD1F1C\',\'Articulate\'; font-size:26.6667px; color:#000000;line-height:30.8533333333333px;\\">Test for Fixation: What evidence would it take to convince me that my interpretation is wrong?</span></p>","vectortext":{"left":0,"top":0,"right":602,"bottom":101,"pngfb":false,"pr":{"l":"Lib","i":156}}}],"shapemaskId":"","xPos":52,"yPos":211,"tabIndex":15,"tabEnabled":false,"xOffset":0,"yOffset":0,"rotateXPos":314,"rotateYPos":230.5,"scaleX":100,"scaleY":100,"alpha":100,"depth":11,"scrolling":true,"shuffleLock":false,"data":{"hotlinkId":"","accState":0,"vectorData":{"left":0,"top":0,"right":602,"bottom":101,"altText":"Test for Fixation: What evidence would it take to convince me that my interpretation is wrong?","pngfb":false,"pr":{"l":"Lib","i":5}},"html5data":{"xPos":0,"yPos":0,"width":602,"height":101,"strokewidth":0}},"animations":[{"kind":"animation","id":"Entrance","duration":750,"hidetextatstart":true,"animateshapewithtext":false,"tweens":[{"kind":"tween","time":0,"duration":750,"mask":{"type":"wipe","settings":[{"kind":"setting","name":"direction","value":"fromleft"}],"duration":750,"easing":"linear","easingdir":"easeinout"}}]}],"width":628,"height":461,"resume":false,"useHandCursor":true,"id":"6LWDtBXQkeI"},{"kind":"vectorshape","rotation":0,"accType":"text","cliptobounds":false,"defaultAction":"","textLib":[{"kind":"textdata","uniqueId":"6CNt3DJNGvL_498129949","id":"01","linkId":"txt__default_6CNt3DJNGvL","type":"vectortext","xPos":10,"yPos":5,"xAccOffset":10,"yAccOffset":5,"width":622,"height":68,"shadowIndex":-1,"scrollOverflow":false,"vartext":"<p style=\\"text-align:left;direction: ltr; padding-left: 0px\\"><span style=\\"font-family: \'Articulate Charset0_v8MBBDD1F1C\',\'Articulate\'; font-size:29.3333px; color:#000000;line-height:33.9386666666667px;\\"><b style=\\"font-family: \'ArticulateBold CharBoldC2572EF3\',\'Articulate\';\\">How do we know if we are becoming fixated on the wrong explanation?</b></span></p>","vectortext":{"left":0,"top":0,"right":638,"bottom":75,"pngfb":false,"pr":{"l":"Lib","i":158}}}],"shapemaskId":"","xPos":52,"yPos":128,"tabIndex":3,"tabEnabled":true,"xOffset":0,"yOffset":0,"rotateXPos":321,"rotateYPos":39,"scaleX":100,"scaleY":100,"alpha":100,"depth":12,"scrolling":true,"shuffleLock":false,"data":{"hotlinkId":"","accState":0,"vectorData":{"left":0,"top":0,"right":642,"bottom":78,"altText":"How do we know if we are becoming fixated on the wrong explanation?","pngfb":false,"pr":{"l":"Lib","i":157}},"html5data":{"xPos":0,"yPos":0,"width":642,"height":78,"strokewidth":0}},"animations":[{"kind":"animation","id":"Entrance","duration":750,"hidetextatstart":true,"animateshapewithtext":false,"tweens":[{"kind":"tween","time":0,"duration":750,"alpha":{"path":[{"kind":"segment","start":"0","dstart":"0","end":"100","dend":"0"}],"duration":750,"easing":"linear","easingdir":"easein"}}]}],"width":642,"height":78,"resume":false,"useHandCursor":true,"id":"6CNt3DJNGvL"},{"kind":"objgroup","objects":[{"kind":"vectorshape","rotation":180,"accType":"image","cliptobounds":false,"defaultAction":"","imagelib":[{"kind":"imagedata","assetId":30,"id":"01","url":"story_content/6XvNkHh11dr_DX648_DY648.jpg","type":"normal","altText":"africa-1804896_1920.jpg","width":647,"height":364,"mobiledx":0,"mobiledy":0}],"shapemaskId":"","xPos":0,"yPos":9,"tabIndex":7,"tabEnabled":true,"xOffset":0,"yOffset":0,"rotateXPos":162,"rotateYPos":91,"scaleX":100,"scaleY":100,"alpha":100,"depth":1,"scrolling":true,"shuffleLock":false,"data":{"hotlinkId":"","accState":0,"vectorData":{"left":-2,"top":-2,"right":326,"bottom":184,"altText":"africa-1804896_1920.jpg","pngfb":false,"pr":{"l":"Lib","i":159}},"html5data":{"xPos":0,"yPos":0,"width":324,"height":182,"strokewidth":2}},"animations":[{"kind":"animation","id":"Entrance","duration":750,"hidetextatstart":true,"animateshapewithtext":false,"tweens":[{"kind":"tween","time":0,"duration":750,"alpha":{"path":[{"kind":"segment","start":"0","dstart":"0","end":"100","dend":"0"}],"duration":750,"easing":"linear","easingdir":"easein"}}]}],"width":324,"height":182,"resume":false,"useHandCursor":true,"id":"5ambiKsJshM"},{"kind":"vectorshape","rotation":0,"accType":"text","cliptobounds":false,"defaultAction":"","textLib":[{"kind":"textdata","uniqueId":"66GLYvlyznP_1889995328","id":"01","linkId":"txt__default_66GLYvlyznP","type":"vectortext","xPos":10,"yPos":5,"xAccOffset":10,"yAccOffset":5,"width":103,"height":52,"shadowIndex":-1,"scrollOverflow":false,"vartext":"<p style=\\"text-align:center;direction: ltr; padding-left: 0px\\"><span style=\\"font-family: \'Arial Black Charset0_v95C8014D0\',\'Arial Black\',\'Arial\'; font-size:37.3333px; color:#000000;line-height:52.6458333333333px;\\">MAP</span></p>","vectortext":{"left":0,"top":0,"right":107,"bottom":57,"pngfb":false,"pr":{"l":"Lib","i":161}}}],"shapemaskId":"","xPos":100,"yPos":139,"tabIndex":8,"tabEnabled":true,"xOffset":0,"yOffset":0,"rotateXPos":61.5,"rotateYPos":31,"scaleX":100,"scaleY":100,"alpha":100,"depth":2,"scrolling":true,"shuffleLock":false,"data":{"hotlinkId":"","accState":0,"vectorData":{"left":0,"top":0,"right":123,"bottom":62,"altText":"MAP","pngfb":false,"pr":{"l":"Lib","i":160}},"html5data":{"xPos":0,"yPos":0,"width":123,"height":62,"strokewidth":0}},"animations":[{"kind":"animation","id":"Entrance","duration":750,"hidetextatstart":true,"animateshapewithtext":false,"tweens":[{"kind":"tween","time":0,"duration":750,"alpha":{"path":[{"kind":"segment","start":"0","dstart":"0","end":"100","dend":"0"}],"duration":750,"easing":"linear","easingdir":"easein"}}]},{"kind":"animation","id":"Exit","duration":750,"hidetextatend":true,"animateshapewithtext":false,"tweens":[{"kind":"tween","time":0,"duration":750,"alpha":{"path":[{"kind":"segment","start":"100","dstart":"0","end":"0","dend":"0"}],"duration":750,"easing":"linear","easingdir":"easeout"}}]}],"width":123,"height":62,"resume":false,"useHandCursor":true,"id":"66GLYvlyznP"},{"kind":"vectorshape","rotation":180,"accType":"text","cliptobounds":false,"defaultAction":"","textLib":[{"kind":"textdata","uniqueId":"5qkS54kI8av_-1551266700","id":"01","linkId":"txt__default_5qkS54kI8av","type":"vectortext","xPos":10,"yPos":5,"xAccOffset":10,"yAccOffset":5,"width":103,"height":52,"shadowIndex":-1,"scrollOverflow":false,"vartext":"<p style=\\"text-align:center;direction: ltr; padding-left: 0px\\"><span style=\\"font-family: \'Arial Black Charset0_v95C8014D0\',\'Arial Black\',\'Arial\'; font-size:37.3333px; color:#000000;line-height:52.6458333333333px;\\">MAP</span></p>","vectortext":{"left":0,"top":0,"right":107,"bottom":57,"pngfb":false,"pr":{"l":"Lib","i":161}}}],"shapemaskId":"","xPos":100,"yPos":0,"tabIndex":6,"tabEnabled":true,"xOffset":0,"yOffset":0,"rotateXPos":61.5,"rotateYPos":31,"scaleX":100,"scaleY":100,"alpha":100,"depth":3,"scrolling":true,"shuffleLock":false,"data":{"hotlinkId":"","accState":0,"vectorData":{"left":0,"top":0,"right":123,"bottom":63,"altText":"MAP","pngfb":false,"pr":{"l":"Lib","i":162}},"html5data":{"xPos":0,"yPos":0,"width":123,"height":63,"strokewidth":0}},"animations":[{"kind":"animation","id":"Entrance","duration":750,"hidetextatstart":true,"animateshapewithtext":false,"tweens":[{"kind":"tween","time":0,"duration":750,"alpha":{"path":[{"kind":"segment","start":"0","dstart":"0","end":"100","dend":"0"}],"duration":750,"easing":"linear","easingdir":"easein"}}]}],"width":123,"height":62,"resume":false,"useHandCursor":true,"id":"5qkS54kI8av"}],"accType":"text","altText":"Group\\r\\n","shapemaskId":"","xPos":664,"yPos":217,"tabIndex":5,"tabEnabled":true,"xOffset":0,"yOffset":0,"rotateXPos":162,"rotateYPos":100.5,"scaleX":100,"scaleY":100,"alpha":100,"rotation":0,"depth":13,"scrolling":true,"shuffleLock":false,"width":324,"height":201,"resume":false,"useHandCursor":true,"id":"6HEIH1AlICB"}],"startTime":-1,"elapsedTimeMode":"normal","animations":[{"kind":"animation","id":"6ENFLvosviW","duration":700,"hidetextatstart":true,"animateshapewithtext":false,"tweens":[{"kind":"tween","time":0,"duration":700,"alpha":{"path":[{"kind":"segment","start":"0","dstart":"0","end":"100","dend":"0"}],"duration":700,"easing":"linear","easingdir":"easein"}}]}],"useHandCursor":false,"resume":false,"kind":"slidelayer","isBaseLayer":true}]}');
