# Supplementary material for: Code Response Training: Improving Interprofessional Communication
Source: MedEdPORTAL. 2021 May 19;17:11155. doi: 10.15766/mep_2374-8265.11155 (PMC8131416; doi:10.15766/mep_2374-8265.11155)
Supplement: Supplementary file 1 — Module 1 Patient Safety Fundamentals folderModule 2 Communication and Teamwork folderModule 3 Pulling It Together folderModule Instructions.docxFacilitators Guide.docxSimulation Case 1.docxSimulation Case 2.docxEquipment Checklist.docxObserver Checklist.docxDebriefing Guide.docxPostcourse Evaluation.docxShort-Term Follow-Up Activity.docxLong-Term Follow-Up Activity.docx [file mep_2374-8265.11155-s001.zip › C. Module 3 Pulling It Together/html5/data/js/67qpAQ0QQgI.js]

window.globalProvideData('slide', '{"title":"Get Ready, Get Set…for Simulation Training ","trackViews":true,"showMenuResultIcon":false,"viewGroupId":"","historyGroupId":"","videoZoom":"","scrolling":false,"transition":"tween","slideLock":false,"navIndex":-1,"globalAudioId":"","thumbnailid":"","slideNumberInScene":32,"includeInSlideCounts":true,"presenterRef":{"id":"none"},"showAnimationId":"6Q6rP6qUDNt","lmsId":"Slide32","width":1024,"height":640,"resume":false,"background":{"type":"fill","fill":{"type":"linear","rotation":90,"colors":[{"kind":"color","rgb":"0xFFFFFF","alpha":100,"stop":0}]}},"id":"67qpAQ0QQgI","actionGroups":{"ActGrpOnNextButtonClick":{"kind":"actiongroup","actions":[{"kind":"gotoplay","window":"_current","wndtype":"normal","objRef":{"type":"string","value":"_player.5onZNJaPQYO.60hVN8uJt80"}}]},"ActGrpOnPrevButtonClick":{"kind":"actiongroup","actions":[{"kind":"history_prev"}]},"NavigationRestrictionNextSlide_67qpAQ0QQgI":{"kind":"actiongroup","actions":[{"kind":"exe_actiongroup","id":"ActGrpOnNextButtonClick"}]},"NavigationRestrictionPreviousSlide_67qpAQ0QQgI":{"kind":"actiongroup","actions":[{"kind":"exe_actiongroup","id":"ActGrpOnPrevButtonClick"}]}},"events":[{"kind":"onbeforeslidein","actions":[{"kind":"if_action","condition":{"statement":{"kind":"compare","operator":"eq","valuea":"$WindowId","typea":"property","valueb":"_frame","typeb":"string"}},"thenActions":[{"kind":"set_frame_layout","name":"pxabnsnfns10111000101"}],"elseActions":[{"kind":"set_window_control_layout","name":"pxabnsnfns10111000101"}]}]},{"kind":"onnextslide","actions":[{"kind":"exe_actiongroup","id":"NavigationRestrictionNextSlide_67qpAQ0QQgI"}]},{"kind":"onprevslide","actions":[{"kind":"exe_actiongroup","id":"NavigationRestrictionPreviousSlide_67qpAQ0QQgI"}]},{"kind":"ontransitionin","actions":[{"kind":"if_action","condition":{"statement":{"kind":"and","statements":[{"kind":"compare","operator":"eq","valuea":"_player.#TimelineCompleted_67qpAQ0QQgI","typea":"var","valueb":false,"typeb":"boolean"}]}},"thenActions":[{"kind":"enable_window_control","name":"next","enable":false},{"kind":"enable_window_control","name":"swiperight","enable":false}]},{"kind":"adjustvar","variable":"_player.LastSlideViewed_5y6B873eG6Z","operator":"set","value":{"type":"string","value":"_player."}},{"kind":"adjustvar","variable":"_player.LastSlideViewed_5y6B873eG6Z","operator":"add","value":{"type":"property","value":"$AbsoluteId"}}]},{"kind":"ontimelinecomplete","actions":[{"kind":"adjustvar","variable":"_player.TimelineCompleted_67qpAQ0QQgI","operator":"set","value":{"type":"boolean","value":true}},{"kind":"enable_window_control","name":"next","enable":true},{"kind":"enable_window_control","name":"swiperight","enable":true}]}],"slideLayers":[{"audiolib":[{"kind":"audio","assetId":46,"id":"6WHSv2zh4vD"}],"enableSeek":true,"enableReplay":true,"timeline":{"duration":22804,"events":[{"kind":"ontimelinetick","time":0,"actions":[{"kind":"media_seek","position":0,"objRef":{"type":"string","value":"6WHSv2zh4vD"}},{"kind":"media_play","objRef":{"type":"string","value":"6WHSv2zh4vD"}},{"kind":"set_volume","volume":75,"objRef":{"type":"string","value":"6WHSv2zh4vD"}},{"kind":"show","transition":"appear","objRef":{"type":"string","value":"6dL5naEIwfx"}},{"kind":"show","transition":"custom","animationId":"Entrance","reverse":false,"objRef":{"type":"string","value":"6beKvmdVd65"}},{"kind":"show","transition":"custom","animationId":"Entrance","reverse":false,"objRef":{"type":"string","value":"6J5x8Ta0xnI"}},{"kind":"show","transition":"custom","animationId":"Entrance","reverse":false,"objRef":{"type":"string","value":"5xnRC2t7ARn"}},{"kind":"show","transition":"appear","objRef":{"type":"string","value":"6nvuENJ6BH7"}},{"kind":"show","transition":"appear","objRef":{"type":"string","value":"5hUvBqIgpcQ"}},{"kind":"show","transition":"appear","objRef":{"type":"string","value":"6LWYayztIFi"}},{"kind":"show","transition":"appear","objRef":{"type":"string","value":"5sDk5dIFWIk"}}]},{"kind":"ontimelinetick","time":5891,"actions":[{"kind":"show","transition":"custom","animationId":"Entrance","reverse":false,"objRef":{"type":"string","value":"5XrhEkRMis4"}}]},{"kind":"ontimelinetick","time":16750,"actions":[{"kind":"show","transition":"custom","animationId":"Entrance","reverse":false,"objRef":{"type":"string","value":"5VCzuU1OI2A"}}]}]},"objects":[{"kind":"vectorshape","rotation":0,"accType":"image","cliptobounds":false,"defaultAction":"","imagelib":[{"kind":"imagedata","assetId":0,"id":"01","url":"story_content/5ttN4nwdDDx_DX2048_DY2048.swf","type":"normal","altText":"Pulling_Together_Body_Template_RV.png","width":1024,"height":640,"mobiledx":0,"mobiledy":0}],"shapemaskId":"","xPos":0,"yPos":0,"tabIndex":1,"tabEnabled":true,"xOffset":0,"yOffset":0,"rotateXPos":512,"rotateYPos":320,"scaleX":100,"scaleY":100,"alpha":100,"depth":1,"scrolling":false,"shuffleLock":false,"data":{"hotlinkId":"","accState":0,"vectorData":{"left":0,"top":0,"right":1024,"bottom":640,"altText":"Pulling_Together_Body_Template_RV.png","pngfb":false,"pr":{"l":"Lib","i":0}},"html5data":{"xPos":0,"yPos":0,"width":1024,"height":640,"strokewidth":0}},"width":1024,"height":640,"resume":false,"useHandCursor":true,"id":"6LWYayztIFi"},{"kind":"vectorshape","rotation":0,"accType":"image","cliptobounds":false,"defaultAction":"","imagelib":[{"kind":"imagedata","assetId":1,"id":"01","url":"story_content/5hUzZTcnKKE_DX238_DY238.swf","type":"normal","altText":"New_Logo.png","width":238,"height":91,"mobiledx":0,"mobiledy":0}],"shapemaskId":"","xPos":881,"yPos":574,"tabIndex":6,"tabEnabled":true,"xOffset":0,"yOffset":0,"rotateXPos":59.5,"rotateYPos":22.5,"scaleX":100,"scaleY":100,"alpha":100,"depth":2,"scrolling":false,"shuffleLock":false,"data":{"hotlinkId":"","accState":0,"vectorData":{"left":0,"top":0,"right":119,"bottom":45,"altText":"New_Logo.png","pngfb":false,"pr":{"l":"Lib","i":1}},"html5data":{"xPos":0,"yPos":0,"width":119,"height":45,"strokewidth":0}},"width":119,"height":45,"resume":false,"useHandCursor":true,"id":"5sDk5dIFWIk"},{"kind":"vectorshape","rotation":0,"accType":"image","cliptobounds":false,"defaultAction":"","imagelib":[{"kind":"imagedata","assetId":0,"id":"01","url":"story_content/5ttN4nwdDDx_DX2048_DY2048.swf","type":"normal","altText":"Pulling_Together_Body_Template_RV.png","width":1024,"height":640,"mobiledx":0,"mobiledy":0}],"shapemaskId":"","xPos":0,"yPos":0,"tabIndex":0,"tabEnabled":true,"xOffset":0,"yOffset":0,"rotateXPos":512,"rotateYPos":320,"scaleX":100,"scaleY":100,"alpha":100,"depth":3,"scrolling":false,"shuffleLock":false,"data":{"hotlinkId":"","accState":0,"vectorData":{"left":0,"top":0,"right":1024,"bottom":640,"altText":"Pulling_Together_Body_Template_RV.png","pngfb":false,"pr":{"l":"Lib","i":0}},"html5data":{"xPos":0,"yPos":0,"width":1024,"height":640,"strokewidth":0}},"width":1024,"height":640,"resume":false,"useHandCursor":true,"id":"6nvuENJ6BH7"},{"kind":"vectorshape","rotation":0,"accType":"image","cliptobounds":false,"defaultAction":"","imagelib":[{"kind":"imagedata","assetId":1,"id":"01","url":"story_content/5hUzZTcnKKE_DX238_DY238.swf","type":"normal","altText":"New_Logo.png","width":238,"height":91,"mobiledx":0,"mobiledy":0}],"shapemaskId":"","xPos":881,"yPos":574,"tabIndex":5,"tabEnabled":true,"xOffset":0,"yOffset":0,"rotateXPos":59.5,"rotateYPos":22.5,"scaleX":100,"scaleY":100,"alpha":100,"depth":4,"scrolling":false,"shuffleLock":false,"data":{"hotlinkId":"","accState":0,"vectorData":{"left":0,"top":0,"right":119,"bottom":45,"altText":"New_Logo.png","pngfb":false,"pr":{"l":"Lib","i":1}},"html5data":{"xPos":0,"yPos":0,"width":119,"height":45,"strokewidth":0}},"width":119,"height":45,"resume":false,"useHandCursor":true,"id":"5hUvBqIgpcQ"},{"kind":"vectorshape","rotation":0,"accType":"text","cliptobounds":false,"defaultAction":"","textLib":[{"kind":"textdata","uniqueId":"6dL5naEIwfx_-8543190","id":"01","linkId":"txt__default_6dL5naEIwfx","type":"vectortext","xPos":10,"yPos":4,"xAccOffset":10,"yAccOffset":4,"width":902,"height":44,"shadowIndex":-1,"scrollOverflow":false,"vartext":"<p style=\\"text-align:left;direction: ltr; padding-left: 0px\\"><span style=\\"font-family: \'Articulate Charset0_v8MBBDD1F1C\',\'Articulate\'; font-size:37.3333px; color:#ffffff;line-height:43.1946666666667px;\\"><b style=\\"font-family: \'ArticulateBold CharBoldC2572EF3\',\'Articulate\';\\">Get Ready, Get Set…for Simulation Training </b></span></p>","vectortext":{"left":0,"top":0,"right":790,"bottom":48,"pngfb":false,"pr":{"l":"Lib","i":275}}}],"shapemaskId":"","xPos":38,"yPos":34,"tabIndex":2,"tabEnabled":true,"xOffset":0,"yOffset":0,"rotateXPos":461,"rotateYPos":26,"scaleX":100,"scaleY":100,"alpha":100,"depth":5,"scrolling":true,"shuffleLock":false,"data":{"hotlinkId":"","accState":0,"vectorData":{"left":0,"top":0,"right":922,"bottom":52,"altText":"Get Ready, Get Set…for Simulation Training ","pngfb":false,"pr":{"l":"Lib","i":274}},"html5data":{"xPos":0,"yPos":0,"width":922,"height":52,"strokewidth":0}},"width":922,"height":52,"resume":false,"useHandCursor":true,"id":"6dL5naEIwfx"},{"kind":"vectorshape","rotation":0,"accType":"text","cliptobounds":false,"defaultAction":"","shapemaskId":"","xPos":48,"yPos":129,"tabIndex":3,"tabEnabled":true,"xOffset":0,"yOffset":0,"rotateXPos":240,"rotateYPos":232.5,"scaleX":100,"scaleY":100,"alpha":100,"depth":6,"scrolling":true,"shuffleLock":false,"data":{"hotlinkId":"","accState":0,"vectorData":{"left":0,"top":0,"right":480,"bottom":465,"altText":"After participating in a simulation  with a team, your entire team will participate in a debrief.\\n\\nThe debrief session gives you and your team an opportunity to explore what went well; what went wrong, why it went wrong, and how you can work together more effectively in the future to prevent this type of error from occurring in real life situations with a real patient.\\n\\nA debrief is meant to bring out the good experiences of team work. ","pngfb":false,"pr":{"l":"Lib","i":278}},"html5data":{"xPos":0,"yPos":0,"width":480,"height":465,"strokewidth":0}},"animations":[{"kind":"animation","id":"Entrance","duration":750,"hidetextatstart":true,"animateshapewithtext":false,"tweens":[{"kind":"tween","time":0,"duration":750,"mask":{"type":"wipe","settings":[{"kind":"setting","name":"direction","value":"fromleft"}],"duration":750,"easing":"linear","easingdir":"easeinout"}}]}],"width":480,"height":465,"resume":false,"useHandCursor":true,"id":"6beKvmdVd65"},{"kind":"vectorshape","rotation":0,"accType":"text","cliptobounds":false,"defaultAction":"","textLib":[{"kind":"textdata","uniqueId":"txt_5VCzuU1OI2A","id":"01","linkId":"txt_5VCzuU1OI2A","type":"vectortext","xPos":10,"yPos":382,"xAccOffset":10,"yAccOffset":382,"width":460,"height":455,"shadowIndex":-1,"scrollOverflow":false,"vartext":"<p style=\\"text-align:left;direction: ltr; padding-left: 18px\\"><span style=\\"font-family: \'Arial Charset0_v8wz5YMo9EE9FF07\',\'Arial\'; font-size:24px; color:#000000;line-height:27.768px; display: inline-block; text-align:left; min-width: 18px; margin-left: -18px;\\">•</span><span style=\\"font-family: \'Articulate Charset0_v8MBBDD1F1C\',\'Articulate\'; font-size:24px; color:#000000;line-height:27.768px;\\">A debrief is meant to bring out the good experiences of team work. </span></p>","vectortext":{"left":0,"top":0,"right":430,"bottom":440,"pngfb":false,"pr":{"l":"Lib","i":279}}}],"shapemaskId":"","xPos":48,"yPos":129,"tabIndex":7,"tabEnabled":false,"xOffset":0,"yOffset":0,"rotateXPos":240,"rotateYPos":232.5,"scaleX":100,"scaleY":100,"alpha":100,"depth":7,"scrolling":true,"shuffleLock":false,"data":{"hotlinkId":"","accState":0,"vectorData":{"left":0,"top":0,"right":430,"bottom":440,"altText":"A debrief is meant to bring out the good experiences of team work.","pngfb":false,"pr":{"l":"Lib","i":5}},"html5data":{"xPos":0,"yPos":0,"width":430,"height":440,"strokewidth":0}},"animations":[{"kind":"animation","id":"Entrance","duration":750,"hidetextatstart":true,"animateshapewithtext":false,"tweens":[{"kind":"tween","time":0,"duration":750,"mask":{"type":"wipe","settings":[{"kind":"setting","name":"direction","value":"fromleft"}],"duration":750,"easing":"linear","easingdir":"easeinout"}}]}],"width":480,"height":465,"resume":false,"useHandCursor":true,"id":"5VCzuU1OI2A"},{"kind":"vectorshape","rotation":0,"accType":"text","cliptobounds":false,"defaultAction":"","textLib":[{"kind":"textdata","uniqueId":"txt_5XrhEkRMis4","id":"01","linkId":"txt_5XrhEkRMis4","type":"vectortext","xPos":10,"yPos":121,"xAccOffset":10,"yAccOffset":121,"width":460,"height":455,"shadowIndex":-1,"scrollOverflow":false,"vartext":"<p style=\\"text-align:left;direction: ltr; padding-left: 18px\\"><span style=\\"font-family: \'Arial Charset0_v8wz5YMo9EE9FF07\',\'Arial\'; font-size:24px; color:#000000;line-height:27.768px; display: inline-block; text-align:left; min-width: 18px; margin-left: -18px;\\">•</span><span style=\\"font-family: \'Articulate Charset0_v8MBBDD1F1C\',\'Articulate\'; font-size:24px; color:#000000;line-height:27.768px;\\">The debrief session gives you and your team an opportunity to explore what went well; what went wrong, why it went wrong, and how you can work together more effectively in the future to prevent this type of error from occurring in real life situations with a real patient.</span></p>","vectortext":{"left":0,"top":0,"right":470,"bottom":353,"pngfb":false,"pr":{"l":"Lib","i":280}}}],"shapemaskId":"","xPos":48,"yPos":129,"tabIndex":8,"tabEnabled":false,"xOffset":0,"yOffset":0,"rotateXPos":240,"rotateYPos":232.5,"scaleX":100,"scaleY":100,"alpha":100,"depth":8,"scrolling":true,"shuffleLock":false,"data":{"hotlinkId":"","accState":0,"vectorData":{"left":0,"top":0,"right":470,"bottom":353,"altText":"The debrief session gives you and your team an opportunity to explore what went well; what went wrong, why it went wrong, and how you can work together more effectively in the future to prevent this type of error from occurring in real life situations with a real patient.","pngfb":false,"pr":{"l":"Lib","i":5}},"html5data":{"xPos":0,"yPos":0,"width":470,"height":353,"strokewidth":0}},"animations":[{"kind":"animation","id":"Entrance","duration":750,"hidetextatstart":true,"animateshapewithtext":false,"tweens":[{"kind":"tween","time":0,"duration":750,"mask":{"type":"wipe","settings":[{"kind":"setting","name":"direction","value":"fromleft"}],"duration":750,"easing":"linear","easingdir":"easeinout"}}]}],"width":480,"height":465,"resume":false,"useHandCursor":true,"id":"5XrhEkRMis4"},{"kind":"vectorshape","rotation":0,"accType":"text","cliptobounds":false,"defaultAction":"","textLib":[{"kind":"textdata","uniqueId":"txt_6J5x8Ta0xnI","id":"01","linkId":"txt_6J5x8Ta0xnI","type":"vectortext","xPos":10,"yPos":5,"xAccOffset":10,"yAccOffset":5,"width":460,"height":455,"shadowIndex":-1,"scrollOverflow":false,"vartext":"<p style=\\"text-align:left;direction: ltr; padding-left: 18px\\"><span style=\\"font-family: \'Arial Charset0_v8wz5YMo9EE9FF07\',\'Arial\'; font-size:24px; color:#000000;line-height:27.768px; display: inline-block; text-align:left; min-width: 18px; margin-left: -18px;\\">•</span><span style=\\"font-family: \'Articulate Charset0_v8MBBDD1F1C\',\'Articulate\'; font-size:24px; color:#000000;line-height:27.768px;\\">After participating in a simulation  with a team, your entire team will participate in a debrief.</span></p>","vectortext":{"left":0,"top":0,"right":425,"bottom":92,"pngfb":false,"pr":{"l":"Lib","i":281}}}],"shapemaskId":"","xPos":48,"yPos":129,"tabIndex":9,"tabEnabled":false,"xOffset":0,"yOffset":0,"rotateXPos":240,"rotateYPos":232.5,"scaleX":100,"scaleY":100,"alpha":100,"depth":9,"scrolling":true,"shuffleLock":false,"data":{"hotlinkId":"","accState":0,"vectorData":{"left":0,"top":0,"right":425,"bottom":92,"altText":"After participating in a simulation  with a team, your entire team will participate in a debrief.","pngfb":false,"pr":{"l":"Lib","i":5}},"html5data":{"xPos":0,"yPos":0,"width":425,"height":92,"strokewidth":0}},"animations":[{"kind":"animation","id":"Entrance","duration":750,"hidetextatstart":true,"animateshapewithtext":false,"tweens":[{"kind":"tween","time":0,"duration":750,"mask":{"type":"wipe","settings":[{"kind":"setting","name":"direction","value":"fromleft"}],"duration":750,"easing":"linear","easingdir":"easeinout"}}]}],"width":480,"height":465,"resume":false,"useHandCursor":true,"id":"6J5x8Ta0xnI"},{"kind":"vectorshape","rotation":0,"accType":"image","cliptobounds":false,"defaultAction":"","imagelib":[{"kind":"imagedata","assetId":45,"id":"01","url":"story_content/5xua7Oa8hSV_P_0_0_1982_1536_DX874_DY874.swf","type":"normal","altText":"Simulation 1.png","width":1983,"height":1536,"mobiledx":0,"mobiledy":0}],"shapemaskId":"","xPos":559,"yPos":183,"tabIndex":4,"tabEnabled":true,"xOffset":0,"yOffset":0,"rotateXPos":211.5,"rotateYPos":164,"scaleX":100,"scaleY":100,"alpha":100,"depth":10,"scrolling":true,"shuffleLock":false,"data":{"hotlinkId":"","accState":0,"vectorData":{"left":-2,"top":-2,"right":425,"bottom":330,"altText":"Simulation 1.png","pngfb":false,"pr":{"l":"Lib","i":282}},"html5data":{"xPos":0,"yPos":0,"width":423,"height":328,"strokewidth":2}},"animations":[{"kind":"animation","id":"Entrance","duration":750,"hidetextatstart":true,"animateshapewithtext":false,"tweens":[{"kind":"tween","time":0,"duration":750,"alpha":{"path":[{"kind":"segment","start":"0","dstart":"0","end":"100","dend":"0"}],"duration":750,"easing":"linear","easingdir":"easein"}}]}],"width":423,"height":328,"resume":false,"useHandCursor":true,"id":"5xnRC2t7ARn"}],"startTime":-1,"elapsedTimeMode":"normal","animations":[{"kind":"animation","id":"6Q6rP6qUDNt","duration":700,"hidetextatstart":true,"animateshapewithtext":false,"tweens":[{"kind":"tween","time":0,"duration":700,"alpha":{"path":[{"kind":"segment","start":"0","dstart":"0","end":"100","dend":"0"}],"duration":700,"easing":"linear","easingdir":"easein"}}]}],"useHandCursor":false,"resume":false,"kind":"slidelayer","isBaseLayer":true}]}');
