# Supplementary material for: Code Response Training: Improving Interprofessional Communication
Source: MedEdPORTAL. 2021 May 19;17:11155. doi: 10.15766/mep_2374-8265.11155 (PMC8131416; doi:10.15766/mep_2374-8265.11155)
Supplement: Supplementary file 1 — Module 1 Patient Safety Fundamentals folderModule 2 Communication and Teamwork folderModule 3 Pulling It Together folderModule Instructions.docxFacilitators Guide.docxSimulation Case 1.docxSimulation Case 2.docxEquipment Checklist.docxObserver Checklist.docxDebriefing Guide.docxPostcourse Evaluation.docxShort-Term Follow-Up Activity.docxLong-Term Follow-Up Activity.docx [file mep_2374-8265.11155-s001.zip › C. Module 3 Pulling It Together/html5/data/js/6i6BIwy9Vbh.js]

window.globalProvideData('slide', '{"title":"Red Flags: Loss of Situational Awareness","trackViews":true,"showMenuResultIcon":false,"viewGroupId":"","historyGroupId":"","videoZoom":"","scrolling":false,"transition":"tween","slideLock":false,"navIndex":-1,"globalAudioId":"","thumbnailid":"","slideNumberInScene":13,"includeInSlideCounts":true,"presenterRef":{"id":"none"},"showAnimationId":"6i8HuzESh1h","lmsId":"Slide13","width":1024,"height":640,"resume":false,"background":{"type":"fill","fill":{"type":"linear","rotation":90,"colors":[{"kind":"color","rgb":"0xFFFFFF","alpha":100,"stop":0}]}},"id":"6i6BIwy9Vbh","actionGroups":{"ActGrpOnNextButtonClick":{"kind":"actiongroup","actions":[{"kind":"gotoplay","window":"_current","wndtype":"normal","objRef":{"type":"string","value":"_player.5onZNJaPQYO.6PgnV2gy23F"}}]},"ActGrpOnPrevButtonClick":{"kind":"actiongroup","actions":[{"kind":"history_prev"}]},"NavigationRestrictionNextSlide_6i6BIwy9Vbh":{"kind":"actiongroup","actions":[{"kind":"exe_actiongroup","id":"ActGrpOnNextButtonClick"}]},"NavigationRestrictionPreviousSlide_6i6BIwy9Vbh":{"kind":"actiongroup","actions":[{"kind":"exe_actiongroup","id":"ActGrpOnPrevButtonClick"}]}},"events":[{"kind":"onbeforeslidein","actions":[{"kind":"if_action","condition":{"statement":{"kind":"compare","operator":"eq","valuea":"$WindowId","typea":"property","valueb":"_frame","typeb":"string"}},"thenActions":[{"kind":"set_frame_layout","name":"pxabnsnfns10111000101"}],"elseActions":[{"kind":"set_window_control_layout","name":"pxabnsnfns10111000101"}]}]},{"kind":"onnextslide","actions":[{"kind":"exe_actiongroup","id":"NavigationRestrictionNextSlide_6i6BIwy9Vbh"}]},{"kind":"onprevslide","actions":[{"kind":"exe_actiongroup","id":"NavigationRestrictionPreviousSlide_6i6BIwy9Vbh"}]},{"kind":"ontransitionin","actions":[{"kind":"if_action","condition":{"statement":{"kind":"and","statements":[{"kind":"compare","operator":"eq","valuea":"_player.#TimelineCompleted_6i6BIwy9Vbh","typea":"var","valueb":false,"typeb":"boolean"}]}},"thenActions":[{"kind":"enable_window_control","name":"next","enable":false},{"kind":"enable_window_control","name":"swiperight","enable":false}]},{"kind":"adjustvar","variable":"_player.LastSlideViewed_5y6B873eG6Z","operator":"set","value":{"type":"string","value":"_player."}},{"kind":"adjustvar","variable":"_player.LastSlideViewed_5y6B873eG6Z","operator":"add","value":{"type":"property","value":"$AbsoluteId"}}]},{"kind":"ontimelinecomplete","actions":[{"kind":"adjustvar","variable":"_player.TimelineCompleted_6i6BIwy9Vbh","operator":"set","value":{"type":"boolean","value":true}},{"kind":"enable_window_control","name":"next","enable":true},{"kind":"enable_window_control","name":"swiperight","enable":true}]}],"slideLayers":[{"audiolib":[{"kind":"audio","assetId":23,"id":"6cL4OMJ45B7"}],"enableSeek":true,"enableReplay":true,"timeline":{"duration":25364,"events":[{"kind":"ontimelinetick","time":0,"actions":[{"kind":"media_seek","position":0,"objRef":{"type":"string","value":"6cL4OMJ45B7"}},{"kind":"media_play","objRef":{"type":"string","value":"6cL4OMJ45B7"}},{"kind":"set_volume","volume":75,"objRef":{"type":"string","value":"6cL4OMJ45B7"}},{"kind":"show","transition":"appear","objRef":{"type":"string","value":"6mgLzOu4Q7Z"}},{"kind":"show","transition":"custom","animationId":"Entrance","reverse":false,"objRef":{"type":"string","value":"5p5W9oWBrtA"}},{"kind":"show","transition":"appear","objRef":{"type":"string","value":"6nvuENJ6BH7"}},{"kind":"show","transition":"appear","objRef":{"type":"string","value":"5hUvBqIgpcQ"}},{"kind":"show","transition":"appear","objRef":{"type":"string","value":"6LWYayztIFi"}},{"kind":"show","transition":"appear","objRef":{"type":"string","value":"5sDk5dIFWIk"}}]},{"kind":"ontimelinetick","time":3333,"actions":[{"kind":"show","transition":"custom","animationId":"Entrance","reverse":false,"objRef":{"type":"string","value":"5Y0TeQOfk6c"}},{"kind":"show","transition":"custom","animationId":"Entrance","reverse":false,"objRef":{"type":"string","value":"5p4SVyfua5l"}}]},{"kind":"ontimelinetick","time":5146,"actions":[{"kind":"show","transition":"custom","animationId":"Entrance","reverse":false,"objRef":{"type":"string","value":"6Zo90sHA9gy"}}]},{"kind":"ontimelinetick","time":7250,"actions":[{"kind":"show","transition":"custom","animationId":"Entrance","reverse":false,"objRef":{"type":"string","value":"5hY7Yel0rLF"}}]},{"kind":"ontimelinetick","time":8083,"actions":[{"kind":"show","transition":"custom","animationId":"Entrance","reverse":false,"objRef":{"type":"string","value":"5sgCfwIoBYv"}}]},{"kind":"ontimelinetick","time":13667,"actions":[{"kind":"show","transition":"custom","animationId":"Entrance","reverse":false,"objRef":{"type":"string","value":"5wSwB40X8CA"}}]},{"kind":"ontimelinetick","time":15979,"actions":[{"kind":"show","transition":"custom","animationId":"Entrance","reverse":false,"objRef":{"type":"string","value":"6haipXvKPtV"}}]},{"kind":"ontimelinetick","time":19000,"actions":[{"kind":"show","transition":"custom","animationId":"Entrance","reverse":false,"objRef":{"type":"string","value":"63fRLzOykHU"}}]},{"kind":"ontimelinetick","time":20750,"actions":[{"kind":"show","transition":"custom","animationId":"Entrance","reverse":false,"objRef":{"type":"string","value":"6peFodFiYDS"}}]},{"kind":"ontimelinetick","time":23250,"actions":[{"kind":"show","transition":"custom","animationId":"Entrance","reverse":false,"objRef":{"type":"string","value":"6XnHeNNsch9"}}]}]},"objects":[{"kind":"vectorshape","rotation":0,"accType":"image","cliptobounds":false,"defaultAction":"","imagelib":[{"kind":"imagedata","assetId":0,"id":"01","url":"story_content/5ttN4nwdDDx_DX2048_DY2048.swf","type":"normal","altText":"Pulling_Together_Body_Template_RV.png","width":1024,"height":640,"mobiledx":0,"mobiledy":0}],"shapemaskId":"","xPos":0,"yPos":0,"tabIndex":1,"tabEnabled":true,"xOffset":0,"yOffset":0,"rotateXPos":512,"rotateYPos":320,"scaleX":100,"scaleY":100,"alpha":100,"depth":1,"scrolling":false,"shuffleLock":false,"data":{"hotlinkId":"","accState":0,"vectorData":{"left":0,"top":0,"right":1024,"bottom":640,"altText":"Pulling_Together_Body_Template_RV.png","pngfb":false,"pr":{"l":"Lib","i":0}},"html5data":{"xPos":0,"yPos":0,"width":1024,"height":640,"strokewidth":0}},"width":1024,"height":640,"resume":false,"useHandCursor":true,"id":"6LWYayztIFi"},{"kind":"vectorshape","rotation":0,"accType":"image","cliptobounds":false,"defaultAction":"","imagelib":[{"kind":"imagedata","assetId":1,"id":"01","url":"story_content/5hUzZTcnKKE_DX238_DY238.swf","type":"normal","altText":"New_Logo.png","width":238,"height":91,"mobiledx":0,"mobiledy":0}],"shapemaskId":"","xPos":881,"yPos":574,"tabIndex":6,"tabEnabled":true,"xOffset":0,"yOffset":0,"rotateXPos":59.5,"rotateYPos":22.5,"scaleX":100,"scaleY":100,"alpha":100,"depth":2,"scrolling":false,"shuffleLock":false,"data":{"hotlinkId":"","accState":0,"vectorData":{"left":0,"top":0,"right":119,"bottom":45,"altText":"New_Logo.png","pngfb":false,"pr":{"l":"Lib","i":1}},"html5data":{"xPos":0,"yPos":0,"width":119,"height":45,"strokewidth":0}},"width":119,"height":45,"resume":false,"useHandCursor":true,"id":"5sDk5dIFWIk"},{"kind":"vectorshape","rotation":0,"accType":"image","cliptobounds":false,"defaultAction":"","imagelib":[{"kind":"imagedata","assetId":0,"id":"01","url":"story_content/5ttN4nwdDDx_DX2048_DY2048.swf","type":"normal","altText":"Pulling_Together_Body_Template_RV.png","width":1024,"height":640,"mobiledx":0,"mobiledy":0}],"shapemaskId":"","xPos":0,"yPos":0,"tabIndex":0,"tabEnabled":true,"xOffset":0,"yOffset":0,"rotateXPos":512,"rotateYPos":320,"scaleX":100,"scaleY":100,"alpha":100,"depth":3,"scrolling":false,"shuffleLock":false,"data":{"hotlinkId":"","accState":0,"vectorData":{"left":0,"top":0,"right":1024,"bottom":640,"altText":"Pulling_Together_Body_Template_RV.png","pngfb":false,"pr":{"l":"Lib","i":0}},"html5data":{"xPos":0,"yPos":0,"width":1024,"height":640,"strokewidth":0}},"width":1024,"height":640,"resume":false,"useHandCursor":true,"id":"6nvuENJ6BH7"},{"kind":"vectorshape","rotation":0,"accType":"image","cliptobounds":false,"defaultAction":"","imagelib":[{"kind":"imagedata","assetId":1,"id":"01","url":"story_content/5hUzZTcnKKE_DX238_DY238.swf","type":"normal","altText":"New_Logo.png","width":238,"height":91,"mobiledx":0,"mobiledy":0}],"shapemaskId":"","xPos":881,"yPos":574,"tabIndex":5,"tabEnabled":true,"xOffset":0,"yOffset":0,"rotateXPos":59.5,"rotateYPos":22.5,"scaleX":100,"scaleY":100,"alpha":100,"depth":4,"scrolling":false,"shuffleLock":false,"data":{"hotlinkId":"","accState":0,"vectorData":{"left":0,"top":0,"right":119,"bottom":45,"altText":"New_Logo.png","pngfb":false,"pr":{"l":"Lib","i":1}},"html5data":{"xPos":0,"yPos":0,"width":119,"height":45,"strokewidth":0}},"width":119,"height":45,"resume":false,"useHandCursor":true,"id":"5hUvBqIgpcQ"},{"kind":"vectorshape","rotation":0,"accType":"text","cliptobounds":false,"defaultAction":"","textLib":[{"kind":"textdata","uniqueId":"6mgLzOu4Q7Z_-1630422710","id":"01","linkId":"txt__default_6mgLzOu4Q7Z","type":"vectortext","xPos":10,"yPos":4,"xAccOffset":10,"yAccOffset":4,"width":862,"height":46,"shadowIndex":-1,"scrollOverflow":false,"vartext":"<p style=\\"text-align:left;direction: ltr; padding-left: 0px\\"><span style=\\"font-family: \'Articulate Charset0_v8MBBDD1F1C\',\'Articulate\'; font-size:41.3333px; color:#ffffff;line-height:47.8226666666667px;\\"><b style=\\"font-family: \'ArticulateBold CharBoldC2572EF3\',\'Articulate\';\\">Red Flags: Loss of Situational Awareness</b></span></p>","vectortext":{"left":0,"top":0,"right":791,"bottom":53,"pngfb":false,"pr":{"l":"Lib","i":107}}}],"shapemaskId":"","xPos":35,"yPos":37,"tabIndex":2,"tabEnabled":true,"xOffset":0,"yOffset":0,"rotateXPos":441,"rotateYPos":27,"scaleX":100,"scaleY":100,"alpha":100,"depth":5,"scrolling":true,"shuffleLock":false,"data":{"hotlinkId":"","accState":0,"vectorData":{"left":0,"top":0,"right":882,"bottom":54,"altText":"Red Flags: Loss of Situational Awareness","pngfb":false,"pr":{"l":"Lib","i":106}},"html5data":{"xPos":0,"yPos":0,"width":882,"height":54,"strokewidth":0}},"width":882,"height":54,"resume":false,"useHandCursor":true,"id":"6mgLzOu4Q7Z"},{"kind":"vectorshape","rotation":0,"accType":"text","cliptobounds":false,"defaultAction":"","shapemaskId":"","xPos":52,"yPos":145,"tabIndex":3,"tabEnabled":true,"xOffset":0,"yOffset":0,"rotateXPos":310.5,"rotateYPos":211,"scaleX":100,"scaleY":100,"alpha":100,"depth":6,"scrolling":true,"shuffleLock":false,"data":{"hotlinkId":"","accState":0,"vectorData":{"left":0,"top":0,"right":621,"bottom":422,"altText":"Ambiguity \\nReduced / poor communication \\nConfusion \\nTrying something new under pressure\\nDeviating from established norms \\nVerbal violence \\nDoesn’t feel right \\nFixation / boredom / task saturation \\nBeing rushed / behind schedule ","pngfb":false,"pr":{"l":"Lib","i":108}},"html5data":{"xPos":0,"yPos":0,"width":621,"height":422,"strokewidth":0}},"animations":[{"kind":"animation","id":"Entrance","duration":750,"hidetextatstart":true,"animateshapewithtext":false,"tweens":[{"kind":"tween","time":0,"duration":750,"mask":{"type":"wipe","settings":[{"kind":"setting","name":"direction","value":"fromleft"}],"duration":750,"easing":"linear","easingdir":"easeinout"}}]}],"width":621,"height":422,"resume":false,"useHandCursor":true,"id":"5Y0TeQOfk6c"},{"kind":"vectorshape","rotation":0,"accType":"text","cliptobounds":false,"defaultAction":"","textLib":[{"kind":"textdata","uniqueId":"txt_6XnHeNNsch9","id":"01","linkId":"txt_6XnHeNNsch9","type":"vectortext","xPos":10,"yPos":317,"xAccOffset":10,"yAccOffset":317,"width":601,"height":412,"shadowIndex":-1,"scrollOverflow":false,"vartext":"<p style=\\"text-align:left;direction: ltr; padding-left: 48px\\"><span style=\\"font-family: \'Wingdings Charset0_v8sYB58B7A1D\',\'Wingdings\'; font-size:29.3333px; color:#0d0d0d;line-height:33.9386666666667px; display: inline-block; text-align:left; min-width: 48px; margin-left: -48px;\\">&#167;</span><span style=\\"font-family: \'Articulate Charset0_v8MBBDD1F1C\',\'Articulate\'; font-size:29.3333px; color:#0d0d0d;line-height:33.9386666666667px;\\">Being rushed / behind schedule </span></p>","vectortext":{"left":0,"top":0,"right":490,"bottom":352,"pngfb":false,"pr":{"l":"Lib","i":109}}}],"shapemaskId":"","xPos":52,"yPos":145,"tabIndex":7,"tabEnabled":false,"xOffset":0,"yOffset":0,"rotateXPos":310.5,"rotateYPos":211,"scaleX":100,"scaleY":100,"alpha":100,"depth":7,"scrolling":true,"shuffleLock":false,"data":{"hotlinkId":"","accState":0,"vectorData":{"left":0,"top":0,"right":490,"bottom":352,"altText":"Being rushed / behind schedule","pngfb":false,"pr":{"l":"Lib","i":5}},"html5data":{"xPos":0,"yPos":0,"width":490,"height":352,"strokewidth":0}},"animations":[{"kind":"animation","id":"Entrance","duration":750,"hidetextatstart":true,"animateshapewithtext":false,"tweens":[{"kind":"tween","time":0,"duration":750,"mask":{"type":"wipe","settings":[{"kind":"setting","name":"direction","value":"fromleft"}],"duration":750,"easing":"linear","easingdir":"easeinout"}}]}],"width":621,"height":422,"resume":false,"useHandCursor":true,"id":"6XnHeNNsch9"},{"kind":"vectorshape","rotation":0,"accType":"text","cliptobounds":false,"defaultAction":"","textLib":[{"kind":"textdata","uniqueId":"txt_6peFodFiYDS","id":"01","linkId":"txt_6peFodFiYDS","type":"vectortext","xPos":10,"yPos":278,"xAccOffset":10,"yAccOffset":278,"width":601,"height":412,"shadowIndex":-1,"scrollOverflow":false,"vartext":"<p style=\\"text-align:left;direction: ltr; padding-left: 48px\\"><span style=\\"font-family: \'Wingdings Charset0_v8sYB58B7A1D\',\'Wingdings\'; font-size:29.3333px; color:#0d0d0d;line-height:33.9386666666667px; display: inline-block; text-align:left; min-width: 48px; margin-left: -48px;\\">&#167;</span><span style=\\"font-family: \'Articulate Charset0_v8MBBDD1F1C\',\'Articulate\'; font-size:29.3333px; color:#0d0d0d;line-height:33.9386666666667px;\\">Fixation / boredom / task saturation </span></p>","vectortext":{"left":0,"top":0,"right":548,"bottom":313,"pngfb":false,"pr":{"l":"Lib","i":110}}}],"shapemaskId":"","xPos":52,"yPos":145,"tabIndex":8,"tabEnabled":false,"xOffset":0,"yOffset":0,"rotateXPos":310.5,"rotateYPos":211,"scaleX":100,"scaleY":100,"alpha":100,"depth":8,"scrolling":true,"shuffleLock":false,"data":{"hotlinkId":"","accState":0,"vectorData":{"left":0,"top":0,"right":548,"bottom":313,"altText":"Fixation / boredom / task saturation","pngfb":false,"pr":{"l":"Lib","i":5}},"html5data":{"xPos":0,"yPos":0,"width":548,"height":313,"strokewidth":0}},"animations":[{"kind":"animation","id":"Entrance","duration":750,"hidetextatstart":true,"animateshapewithtext":false,"tweens":[{"kind":"tween","time":0,"duration":750,"mask":{"type":"wipe","settings":[{"kind":"setting","name":"direction","value":"fromleft"}],"duration":750,"easing":"linear","easingdir":"easeinout"}}]}],"width":621,"height":422,"resume":false,"useHandCursor":true,"id":"6peFodFiYDS"},{"kind":"vectorshape","rotation":0,"accType":"text","cliptobounds":false,"defaultAction":"","textLib":[{"kind":"textdata","uniqueId":"txt_63fRLzOykHU","id":"01","linkId":"txt_63fRLzOykHU","type":"vectortext","xPos":10,"yPos":239,"xAccOffset":10,"yAccOffset":239,"width":601,"height":412,"shadowIndex":-1,"scrollOverflow":false,"vartext":"<p style=\\"text-align:left;direction: ltr; padding-left: 48px\\"><span style=\\"font-family: \'Wingdings Charset0_v8sYB58B7A1D\',\'Wingdings\'; font-size:29.3333px; color:#0d0d0d;line-height:33.9386666666667px; display: inline-block; text-align:left; min-width: 48px; margin-left: -48px;\\">&#167;</span><span style=\\"font-family: \'Articulate Charset0_v8MBBDD1F1C\',\'Articulate\'; font-size:29.3333px; color:#0d0d0d;line-height:33.9386666666667px;\\">Doesn’t feel right </span></p>","vectortext":{"left":0,"top":0,"right":302,"bottom":274,"pngfb":false,"pr":{"l":"Lib","i":111}}}],"shapemaskId":"","xPos":52,"yPos":145,"tabIndex":9,"tabEnabled":false,"xOffset":0,"yOffset":0,"rotateXPos":310.5,"rotateYPos":211,"scaleX":100,"scaleY":100,"alpha":100,"depth":9,"scrolling":true,"shuffleLock":false,"data":{"hotlinkId":"","accState":0,"vectorData":{"left":0,"top":0,"right":302,"bottom":274,"altText":"Doesn’t feel right","pngfb":false,"pr":{"l":"Lib","i":5}},"html5data":{"xPos":0,"yPos":0,"width":302,"height":274,"strokewidth":0}},"animations":[{"kind":"animation","id":"Entrance","duration":750,"hidetextatstart":true,"animateshapewithtext":false,"tweens":[{"kind":"tween","time":0,"duration":750,"mask":{"type":"wipe","settings":[{"kind":"setting","name":"direction","value":"fromleft"}],"duration":750,"easing":"linear","easingdir":"easeinout"}}]}],"width":621,"height":422,"resume":false,"useHandCursor":true,"id":"63fRLzOykHU"},{"kind":"vectorshape","rotation":0,"accType":"text","cliptobounds":false,"defaultAction":"","textLib":[{"kind":"textdata","uniqueId":"txt_6haipXvKPtV","id":"01","linkId":"txt_6haipXvKPtV","type":"vectortext","xPos":10,"yPos":200,"xAccOffset":10,"yAccOffset":200,"width":601,"height":412,"shadowIndex":-1,"scrollOverflow":false,"vartext":"<p style=\\"text-align:left;direction: ltr; padding-left: 48px\\"><span style=\\"font-family: \'Wingdings Charset0_v8sYB58B7A1D\',\'Wingdings\'; font-size:29.3333px; color:#0d0d0d;line-height:33.9386666666667px; display: inline-block; text-align:left; min-width: 48px; margin-left: -48px;\\">&#167;</span><span style=\\"font-family: \'Articulate Charset0_v8MBBDD1F1C\',\'Articulate\'; font-size:29.3333px; color:#0d0d0d;line-height:33.9386666666667px;\\">Verbal violence </span></p>","vectortext":{"left":0,"top":0,"right":274,"bottom":235,"pngfb":false,"pr":{"l":"Lib","i":112}}}],"shapemaskId":"","xPos":52,"yPos":145,"tabIndex":10,"tabEnabled":false,"xOffset":0,"yOffset":0,"rotateXPos":310.5,"rotateYPos":211,"scaleX":100,"scaleY":100,"alpha":100,"depth":10,"scrolling":true,"shuffleLock":false,"data":{"hotlinkId":"","accState":0,"vectorData":{"left":0,"top":0,"right":274,"bottom":235,"altText":"Verbal violence","pngfb":false,"pr":{"l":"Lib","i":5}},"html5data":{"xPos":0,"yPos":0,"width":274,"height":235,"strokewidth":0}},"animations":[{"kind":"animation","id":"Entrance","duration":750,"hidetextatstart":true,"animateshapewithtext":false,"tweens":[{"kind":"tween","time":0,"duration":750,"mask":{"type":"wipe","settings":[{"kind":"setting","name":"direction","value":"fromleft"}],"duration":750,"easing":"linear","easingdir":"easeinout"}}]}],"width":621,"height":422,"resume":false,"useHandCursor":true,"id":"6haipXvKPtV"},{"kind":"vectorshape","rotation":0,"accType":"text","cliptobounds":false,"defaultAction":"","textLib":[{"kind":"textdata","uniqueId":"txt_5wSwB40X8CA","id":"01","linkId":"txt_5wSwB40X8CA","type":"vectortext","xPos":10,"yPos":161,"xAccOffset":10,"yAccOffset":161,"width":601,"height":412,"shadowIndex":-1,"scrollOverflow":false,"vartext":"<p style=\\"text-align:left;direction: ltr; padding-left: 48px\\"><span style=\\"font-family: \'Wingdings Charset0_v8sYB58B7A1D\',\'Wingdings\'; font-size:29.3333px; color:#0d0d0d;line-height:33.9386666666667px; display: inline-block; text-align:left; min-width: 48px; margin-left: -48px;\\">&#167;</span><span style=\\"font-family: \'Articulate Charset0_v8MBBDD1F1C\',\'Articulate\'; font-size:29.3333px; color:#0d0d0d;line-height:33.9386666666667px;\\">Deviating from established norms </span></p>","vectortext":{"left":0,"top":0,"right":522,"bottom":196,"pngfb":false,"pr":{"l":"Lib","i":113}}}],"shapemaskId":"","xPos":52,"yPos":145,"tabIndex":11,"tabEnabled":false,"xOffset":0,"yOffset":0,"rotateXPos":310.5,"rotateYPos":211,"scaleX":100,"scaleY":100,"alpha":100,"depth":11,"scrolling":true,"shuffleLock":false,"data":{"hotlinkId":"","accState":0,"vectorData":{"left":0,"top":0,"right":522,"bottom":196,"altText":"Deviating from established norms","pngfb":false,"pr":{"l":"Lib","i":5}},"html5data":{"xPos":0,"yPos":0,"width":522,"height":196,"strokewidth":0}},"animations":[{"kind":"animation","id":"Entrance","duration":750,"hidetextatstart":true,"animateshapewithtext":false,"tweens":[{"kind":"tween","time":0,"duration":750,"mask":{"type":"wipe","settings":[{"kind":"setting","name":"direction","value":"fromleft"}],"duration":750,"easing":"linear","easingdir":"easeinout"}}]}],"width":621,"height":422,"resume":false,"useHandCursor":true,"id":"5wSwB40X8CA"},{"kind":"vectorshape","rotation":0,"accType":"text","cliptobounds":false,"defaultAction":"","textLib":[{"kind":"textdata","uniqueId":"txt_5sgCfwIoBYv","id":"01","linkId":"txt_5sgCfwIoBYv","type":"vectortext","xPos":10,"yPos":122,"xAccOffset":10,"yAccOffset":122,"width":601,"height":412,"shadowIndex":-1,"scrollOverflow":false,"vartext":"<p style=\\"text-align:left;direction: ltr; padding-left: 48px\\"><span style=\\"font-family: \'Wingdings Charset0_v8sYB58B7A1D\',\'Wingdings\'; font-size:29.3333px; color:#0d0d0d;line-height:33.9386666666667px; display: inline-block; text-align:left; min-width: 48px; margin-left: -48px;\\">&#167;</span><span style=\\"font-family: \'Articulate Charset0_v8MBBDD1F1C\',\'Articulate\'; font-size:29.3333px; color:#0d0d0d;line-height:33.9386666666667px;\\">Trying something new under pressure</span></p>","vectortext":{"left":0,"top":0,"right":571,"bottom":157,"pngfb":false,"pr":{"l":"Lib","i":114}}}],"shapemaskId":"","xPos":52,"yPos":145,"tabIndex":12,"tabEnabled":false,"xOffset":0,"yOffset":0,"rotateXPos":310.5,"rotateYPos":211,"scaleX":100,"scaleY":100,"alpha":100,"depth":12,"scrolling":true,"shuffleLock":false,"data":{"hotlinkId":"","accState":0,"vectorData":{"left":0,"top":0,"right":571,"bottom":157,"altText":"Trying something new under pressure","pngfb":false,"pr":{"l":"Lib","i":5}},"html5data":{"xPos":0,"yPos":0,"width":571,"height":157,"strokewidth":0}},"animations":[{"kind":"animation","id":"Entrance","duration":750,"hidetextatstart":true,"animateshapewithtext":false,"tweens":[{"kind":"tween","time":0,"duration":750,"mask":{"type":"wipe","settings":[{"kind":"setting","name":"direction","value":"fromleft"}],"duration":750,"easing":"linear","easingdir":"easeinout"}}]}],"width":621,"height":422,"resume":false,"useHandCursor":true,"id":"5sgCfwIoBYv"},{"kind":"vectorshape","rotation":0,"accType":"text","cliptobounds":false,"defaultAction":"","textLib":[{"kind":"textdata","uniqueId":"txt_5hY7Yel0rLF","id":"01","linkId":"txt_5hY7Yel0rLF","type":"vectortext","xPos":10,"yPos":83,"xAccOffset":10,"yAccOffset":83,"width":601,"height":412,"shadowIndex":-1,"scrollOverflow":false,"vartext":"<p style=\\"text-align:left;direction: ltr; padding-left: 48px\\"><span style=\\"font-family: \'Wingdings Charset0_v8sYB58B7A1D\',\'Wingdings\'; font-size:29.3333px; color:#0d0d0d;line-height:33.9386666666667px; display: inline-block; text-align:left; min-width: 48px; margin-left: -48px;\\">&#167;</span><span style=\\"font-family: \'Articulate Charset0_v8MBBDD1F1C\',\'Articulate\'; font-size:29.3333px; color:#0d0d0d;line-height:33.9386666666667px;\\">Confusion </span></p>","vectortext":{"left":0,"top":0,"right":204,"bottom":118,"pngfb":false,"pr":{"l":"Lib","i":115}}}],"shapemaskId":"","xPos":52,"yPos":145,"tabIndex":13,"tabEnabled":false,"xOffset":0,"yOffset":0,"rotateXPos":310.5,"rotateYPos":211,"scaleX":100,"scaleY":100,"alpha":100,"depth":13,"scrolling":true,"shuffleLock":false,"data":{"hotlinkId":"","accState":0,"vectorData":{"left":0,"top":0,"right":204,"bottom":118,"altText":"Confusion","pngfb":false,"pr":{"l":"Lib","i":5}},"html5data":{"xPos":0,"yPos":0,"width":204,"height":118,"strokewidth":0}},"animations":[{"kind":"animation","id":"Entrance","duration":750,"hidetextatstart":true,"animateshapewithtext":false,"tweens":[{"kind":"tween","time":0,"duration":750,"mask":{"type":"wipe","settings":[{"kind":"setting","name":"direction","value":"fromleft"}],"duration":750,"easing":"linear","easingdir":"easeinout"}}]}],"width":621,"height":422,"resume":false,"useHandCursor":true,"id":"5hY7Yel0rLF"},{"kind":"vectorshape","rotation":0,"accType":"text","cliptobounds":false,"defaultAction":"","textLib":[{"kind":"textdata","uniqueId":"txt_6Zo90sHA9gy","id":"01","linkId":"txt_6Zo90sHA9gy","type":"vectortext","xPos":10,"yPos":44,"xAccOffset":10,"yAccOffset":44,"width":601,"height":412,"shadowIndex":-1,"scrollOverflow":false,"vartext":"<p style=\\"text-align:left;direction: ltr; padding-left: 48px\\"><span style=\\"font-family: \'Wingdings Charset0_v8sYB58B7A1D\',\'Wingdings\'; font-size:29.3333px; color:#0d0d0d;line-height:33.9386666666667px; display: inline-block; text-align:left; min-width: 48px; margin-left: -48px;\\">&#167;</span><span style=\\"font-family: \'Articulate Charset0_v8MBBDD1F1C\',\'Articulate\'; font-size:29.3333px; color:#0d0d0d;line-height:33.9386666666667px;\\">Reduced / poor communication </span></p>","vectortext":{"left":0,"top":0,"right":491,"bottom":79,"pngfb":false,"pr":{"l":"Lib","i":116}}}],"shapemaskId":"","xPos":52,"yPos":145,"tabIndex":14,"tabEnabled":false,"xOffset":0,"yOffset":0,"rotateXPos":310.5,"rotateYPos":211,"scaleX":100,"scaleY":100,"alpha":100,"depth":14,"scrolling":true,"shuffleLock":false,"data":{"hotlinkId":"","accState":0,"vectorData":{"left":0,"top":0,"right":491,"bottom":79,"altText":"Reduced / poor communication","pngfb":false,"pr":{"l":"Lib","i":5}},"html5data":{"xPos":0,"yPos":0,"width":491,"height":79,"strokewidth":0}},"animations":[{"kind":"animation","id":"Entrance","duration":750,"hidetextatstart":true,"animateshapewithtext":false,"tweens":[{"kind":"tween","time":0,"duration":750,"mask":{"type":"wipe","settings":[{"kind":"setting","name":"direction","value":"fromleft"}],"duration":750,"easing":"linear","easingdir":"easeinout"}}]}],"width":621,"height":422,"resume":false,"useHandCursor":true,"id":"6Zo90sHA9gy"},{"kind":"vectorshape","rotation":0,"accType":"text","cliptobounds":false,"defaultAction":"","textLib":[{"kind":"textdata","uniqueId":"txt_5p4SVyfua5l","id":"01","linkId":"txt_5p4SVyfua5l","type":"vectortext","xPos":10,"yPos":5,"xAccOffset":10,"yAccOffset":5,"width":601,"height":412,"shadowIndex":-1,"scrollOverflow":false,"vartext":"<p style=\\"text-align:left;direction: ltr; padding-left: 48px\\"><span style=\\"font-family: \'Wingdings Charset0_v8sYB58B7A1D\',\'Wingdings\'; font-size:29.3333px; color:#0d0d0d;line-height:33.9386666666667px; display: inline-block; text-align:left; min-width: 48px; margin-left: -48px;\\">&#167;</span><span style=\\"font-family: \'Articulate Charset0_v8MBBDD1F1C\',\'Articulate\'; font-size:29.3333px; color:#0d0d0d;line-height:33.9386666666667px;\\">Ambiguity </span></p>","vectortext":{"left":0,"top":0,"right":209,"bottom":40,"pngfb":false,"pr":{"l":"Lib","i":117}}}],"shapemaskId":"","xPos":52,"yPos":145,"tabIndex":15,"tabEnabled":false,"xOffset":0,"yOffset":0,"rotateXPos":310.5,"rotateYPos":211,"scaleX":100,"scaleY":100,"alpha":100,"depth":15,"scrolling":true,"shuffleLock":false,"data":{"hotlinkId":"","accState":0,"vectorData":{"left":0,"top":0,"right":209,"bottom":40,"altText":"Ambiguity","pngfb":false,"pr":{"l":"Lib","i":5}},"html5data":{"xPos":0,"yPos":0,"width":209,"height":40,"strokewidth":0}},"animations":[{"kind":"animation","id":"Entrance","duration":750,"hidetextatstart":true,"animateshapewithtext":false,"tweens":[{"kind":"tween","time":0,"duration":750,"mask":{"type":"wipe","settings":[{"kind":"setting","name":"direction","value":"fromleft"}],"duration":750,"easing":"linear","easingdir":"easeinout"}}]}],"width":621,"height":422,"resume":false,"useHandCursor":true,"id":"5p4SVyfua5l"},{"kind":"vectorshape","rotation":0,"accType":"image","cliptobounds":false,"defaultAction":"","imagelib":[{"kind":"imagedata","assetId":22,"id":"01","url":"story_content/6OD4oVIPXhe_DX656_DY656.swf","type":"normal","altText":"red_flag.png","width":586,"height":570,"mobiledx":0,"mobiledy":0}],"shapemaskId":"","xPos":654,"yPos":188,"tabIndex":4,"tabEnabled":true,"xOffset":0,"yOffset":0,"rotateXPos":164,"rotateYPos":159.5,"scaleX":100,"scaleY":100,"alpha":100,"depth":16,"scrolling":true,"shuffleLock":false,"data":{"hotlinkId":"","accState":0,"vectorData":{"left":0,"top":0,"right":328,"bottom":319,"altText":"red_flag.png","pngfb":false,"pr":{"l":"Lib","i":118}},"html5data":{"xPos":0,"yPos":0,"width":328,"height":319,"strokewidth":0}},"animations":[{"kind":"animation","id":"Entrance","duration":750,"hidetextatstart":true,"animateshapewithtext":false,"tweens":[{"kind":"tween","time":0,"duration":750,"alpha":{"path":[{"kind":"segment","start":"0","dstart":"0","end":"100","dend":"0"}],"duration":750,"easing":"linear","easingdir":"easein"}}]}],"width":328,"height":319,"resume":false,"useHandCursor":true,"id":"5p5W9oWBrtA"}],"startTime":-1,"elapsedTimeMode":"normal","animations":[{"kind":"animation","id":"6i8HuzESh1h","duration":700,"hidetextatstart":true,"animateshapewithtext":false,"tweens":[{"kind":"tween","time":0,"duration":700,"alpha":{"path":[{"kind":"segment","start":"0","dstart":"0","end":"100","dend":"0"}],"duration":700,"easing":"linear","easingdir":"easein"}}]}],"useHandCursor":false,"resume":false,"kind":"slidelayer","isBaseLayer":true}]}');
