# Supplementary material for: Code Response Training: Improving Interprofessional Communication
Source: MedEdPORTAL. 2021 May 19;17:11155. doi: 10.15766/mep_2374-8265.11155 (PMC8131416; doi:10.15766/mep_2374-8265.11155)
Supplement: Supplementary file 1 — Module 1 Patient Safety Fundamentals folderModule 2 Communication and Teamwork folderModule 3 Pulling It Together folderModule Instructions.docxFacilitators Guide.docxSimulation Case 1.docxSimulation Case 2.docxEquipment Checklist.docxObserver Checklist.docxDebriefing Guide.docxPostcourse Evaluation.docxShort-Term Follow-Up Activity.docxLong-Term Follow-Up Activity.docx [file mep_2374-8265.11155-s001.zip › C. Module 3 Pulling It Together/html5/data/js/6iCHQCaygGf.js]

window.globalProvideData('slide', '{"title":"Terms with Correct Definitions","trackViews":true,"showMenuResultIcon":false,"viewGroupId":"","historyGroupId":"","videoZoom":"","scrolling":false,"transition":"tween","slideLock":false,"navIndex":-1,"globalAudioId":"","thumbnailid":"","slideNumberInScene":26,"includeInSlideCounts":true,"presenterRef":{"id":"none"},"showAnimationId":"6855b27Foqr","lmsId":"Slide26","width":1024,"height":640,"resume":false,"background":{"type":"fill","fill":{"type":"linear","rotation":90,"colors":[{"kind":"color","rgb":"0xFFFFFF","alpha":100,"stop":0}]}},"id":"6iCHQCaygGf","actionGroups":{"ActGrpOnNextButtonClick":{"kind":"actiongroup","actions":[{"kind":"gotoplay","window":"_current","wndtype":"normal","objRef":{"type":"string","value":"_player.5onZNJaPQYO.6Igh3YskSZe"}}]},"ActGrpOnPrevButtonClick":{"kind":"actiongroup","actions":[{"kind":"history_prev"}]},"NavigationRestrictionNextSlide_6iCHQCaygGf":{"kind":"actiongroup","actions":[{"kind":"exe_actiongroup","id":"ActGrpOnNextButtonClick"}]},"NavigationRestrictionPreviousSlide_6iCHQCaygGf":{"kind":"actiongroup","actions":[{"kind":"exe_actiongroup","id":"ActGrpOnPrevButtonClick"}]}},"events":[{"kind":"onbeforeslidein","actions":[{"kind":"if_action","condition":{"statement":{"kind":"compare","operator":"eq","valuea":"$WindowId","typea":"property","valueb":"_frame","typeb":"string"}},"thenActions":[{"kind":"set_frame_layout","name":"pxabnsnfns10111000101"}],"elseActions":[{"kind":"set_window_control_layout","name":"pxabnsnfns10111000101"}]}]},{"kind":"onnextslide","actions":[{"kind":"exe_actiongroup","id":"NavigationRestrictionNextSlide_6iCHQCaygGf"}]},{"kind":"onprevslide","actions":[{"kind":"exe_actiongroup","id":"NavigationRestrictionPreviousSlide_6iCHQCaygGf"}]},{"kind":"ontransitionin","actions":[{"kind":"if_action","condition":{"statement":{"kind":"and","statements":[{"kind":"compare","operator":"eq","valuea":"_player.#TimelineCompleted_6iCHQCaygGf","typea":"var","valueb":false,"typeb":"boolean"}]}},"thenActions":[{"kind":"enable_window_control","name":"next","enable":false},{"kind":"enable_window_control","name":"swiperight","enable":false}]},{"kind":"adjustvar","variable":"_player.LastSlideViewed_5y6B873eG6Z","operator":"set","value":{"type":"string","value":"_player."}},{"kind":"adjustvar","variable":"_player.LastSlideViewed_5y6B873eG6Z","operator":"add","value":{"type":"property","value":"$AbsoluteId"}}]},{"kind":"ontimelinecomplete","actions":[{"kind":"adjustvar","variable":"_player.TimelineCompleted_6iCHQCaygGf","operator":"set","value":{"type":"boolean","value":true}},{"kind":"enable_window_control","name":"next","enable":true},{"kind":"enable_window_control","name":"swiperight","enable":true}]}],"slideLayers":[{"enableSeek":true,"enableReplay":true,"timeline":{"duration":5000,"events":[{"kind":"ontimelinetick","time":0,"actions":[{"kind":"show","transition":"appear","objRef":{"type":"string","value":"6U8IiYPcElx"}},{"kind":"show","transition":"appear","objRef":{"type":"string","value":"6bObG68pY9r"}},{"kind":"show","transition":"appear","objRef":{"type":"string","value":"6LWYayztIFi"}},{"kind":"show","transition":"appear","objRef":{"type":"string","value":"5sDk5dIFWIk"}}]}]},"objects":[{"kind":"vectorshape","rotation":0,"accType":"image","cliptobounds":false,"defaultAction":"","imagelib":[{"kind":"imagedata","assetId":0,"id":"01","url":"story_content/5ttN4nwdDDx_DX2048_DY2048.swf","type":"normal","altText":"Pulling_Together_Body_Template_RV.png","width":1024,"height":640,"mobiledx":0,"mobiledy":0}],"shapemaskId":"","xPos":0,"yPos":0,"tabIndex":0,"tabEnabled":true,"xOffset":0,"yOffset":0,"rotateXPos":512,"rotateYPos":320,"scaleX":100,"scaleY":100,"alpha":100,"depth":1,"scrolling":false,"shuffleLock":false,"data":{"hotlinkId":"","accState":0,"vectorData":{"left":0,"top":0,"right":1024,"bottom":640,"altText":"Pulling_Together_Body_Template_RV.png","pngfb":false,"pr":{"l":"Lib","i":0}},"html5data":{"xPos":0,"yPos":0,"width":1024,"height":640,"strokewidth":0}},"width":1024,"height":640,"resume":false,"useHandCursor":true,"id":"6LWYayztIFi"},{"kind":"vectorshape","rotation":0,"accType":"image","cliptobounds":false,"defaultAction":"","imagelib":[{"kind":"imagedata","assetId":1,"id":"01","url":"story_content/5hUzZTcnKKE_DX238_DY238.swf","type":"normal","altText":"New_Logo.png","width":238,"height":91,"mobiledx":0,"mobiledy":0}],"shapemaskId":"","xPos":881,"yPos":574,"tabIndex":3,"tabEnabled":true,"xOffset":0,"yOffset":0,"rotateXPos":59.5,"rotateYPos":22.5,"scaleX":100,"scaleY":100,"alpha":100,"depth":2,"scrolling":false,"shuffleLock":false,"data":{"hotlinkId":"","accState":0,"vectorData":{"left":0,"top":0,"right":119,"bottom":45,"altText":"New_Logo.png","pngfb":false,"pr":{"l":"Lib","i":1}},"html5data":{"xPos":0,"yPos":0,"width":119,"height":45,"strokewidth":0}},"width":119,"height":45,"resume":false,"useHandCursor":true,"id":"5sDk5dIFWIk"},{"kind":"vectorshape","rotation":0,"accType":"text","cliptobounds":false,"defaultAction":"","textLib":[{"kind":"textdata","uniqueId":"6U8IiYPcElx_416467454","id":"01","linkId":"txt__default_6U8IiYPcElx","type":"vectortext","xPos":10,"yPos":5,"xAccOffset":10,"yAccOffset":5,"width":902,"height":412,"shadowIndex":-1,"scrollOverflow":false,"vartext":"<p style=\\"text-align:left;direction: ltr; padding-left: 17px\\"><span style=\\"font-family: \'Arial Charset0_v8wz5YMo9EE9FF07\',\'Arial\'; font-size:22.7556px; color:#000000;line-height:26.3281791508993px; display: inline-block; text-align:left; min-width: 17px; margin-left: -17px;\\">•</span><span style=\\"font-family: \'Articulate Charset0_v8MBBDD1F1C\',\'Articulate\'; font-size:22.7556px; color:#000000;line-height:26.3281791508993px;\\"><b style=\\"font-family: \'ArticulateBold CharBoldC2572EF3\',\'Articulate\';\\">Step Back\\t\\t\\tDramatic gesture to get immediate attention of team</b><br /></span></p><p style=\\"text-align:left;direction: ltr; padding-left: 17px\\"><span style=\\"font-family: \'Arial Charset0_v8wz5YMo9EE9FF07\',\'Arial\'; font-size:22.7556px; color:#000000;line-height:26.3281791508993px; display: inline-block; text-align:left; min-width: 17px; margin-left: -17px;\\">•</span><span style=\\"font-family: \'Articulate Charset0_v8MBBDD1F1C\',\'Articulate\'; font-size:22.7556px; color:#000000;line-height:26.3281791508993px;\\"><b style=\\"font-family: \'ArticulateBold CharBoldC2572EF3\',\'Articulate\';\\">Situational awareness\\tAn individuals perception of reality</b><br /></span></p><p style=\\"text-align:left;direction: ltr; padding-left: 17px\\"><span style=\\"font-family: \'Arial Charset0_v8wz5YMo9EE9FF07\',\'Arial\'; font-size:22.7556px; color:#000000;line-height:26.3281791508993px; display: inline-block; text-align:left; min-width: 17px; margin-left: -17px;\\">•</span><span style=\\"font-family: \'Articulate Charset0_v8MBBDD1F1C\',\'Articulate\'; font-size:22.7556px; color:#000000;line-height:26.3281791508993px;\\"><b style=\\"font-family: \'ArticulateBold CharBoldC2572EF3\',\'Articulate\';\\">Pinch\\t\\t\\tIntuitive feeling that something may be wrong</b><br /></span></p><p style=\\"text-align:left;direction: ltr; padding-left: 17px\\"><span style=\\"font-family: \'Arial Charset0_v8wz5YMo9EE9FF07\',\'Arial\'; font-size:22.7556px; color:#000000;line-height:26.3281791508993px; display: inline-block; text-align:left; min-width: 17px; margin-left: -17px;\\">•</span><span style=\\"font-family: \'Articulate Charset0_v8MBBDD1F1C\',\'Articulate\'; font-size:22.7556px; color:#000000;line-height:26.3281791508993px;\\"><b style=\\"font-family: \'ArticulateBold CharBoldC2572EF3\',\'Articulate\';\\">Target fixation\\t\\tFocus on a task which blocks out all other forms of input</b><br /></span></p><p style=\\"text-align:left;direction: ltr; padding-left: 17px\\"><span style=\\"font-family: \'Arial Charset0_v8wz5YMo9EE9FF07\',\'Arial\'; font-size:22.7556px; color:#000000;line-height:26.3281791508993px; display: inline-block; text-align:left; min-width: 17px; margin-left: -17px;\\">•</span><span style=\\"font-family: \'Articulate Charset0_v8MBBDD1F1C\',\'Articulate\'; font-size:22.7556px; color:#000000;line-height:26.3281791508993px;\\"><b style=\\"font-family: \'ArticulateBold CharBoldC2572EF3\',\'Articulate\';\\">Halo effect\\t\\t\\tIgnoring a potentially wrong or wrong order due to a leaders</b><br /></span><span style=\\"font-family: \'Articulate Charset0_v8MBBDD1F1C\',\'Articulate\'; font-size:22.7556px; color:#000000;line-height:26.3281791508993px;\\">\\t\\t\\t\\treputation or status<br /></span></p><p style=\\"text-align:left;direction: ltr; padding-left: 17px\\"><span style=\\"font-family: \'Arial Charset0_v8wz5YMo9EE9FF07\',\'Arial\'; font-size:22.7556px; color:#000000;line-height:26.3281791508993px; display: inline-block; text-align:left; min-width: 17px; margin-left: -17px;\\">•</span><span style=\\"font-family: \'Articulate Charset0_v8MBBDD1F1C\',\'Articulate\'; font-size:22.7556px; color:#000000;line-height:26.3281791508993px;\\"><b style=\\"font-family: \'ArticulateBold CharBoldC2572EF3\',\'Articulate\';\\">Readback\\t\\t\\tAn order is given, it is repeated, and then acknowledged by</b><br /></span><span style=\\"font-family: \'Articulate Charset0_v8MBBDD1F1C\',\'Articulate\'; font-size:22.7556px; color:#000000;line-height:26.3281791508993px;\\">\\t\\t\\t\\tgiver as correct<br /></span></p><p style=\\"text-align:left;direction: ltr; padding-left: 17px\\"><span style=\\"font-family: \'Arial Charset0_v8wz5YMo9EE9FF07\',\'Arial\'; font-size:22.7556px; color:#000000;line-height:26.3281791508993px; display: inline-block; text-align:left; min-width: 17px; margin-left: -17px;\\">•</span><span style=\\"font-family: \'Articulate Charset0_v8MBBDD1F1C\',\'Articulate\'; font-size:22.7556px; color:#000000;line-height:26.3281791508993px;\\"><b style=\\"font-family: \'ArticulateBold CharBoldC2572EF3\',\'Articulate\';\\">Call out\\t\\t\\tTeam member alerts the team when an ordered procedure is</b><br /></span><span style=\\"font-family: \'Articulate Charset0_v8MBBDD1F1C\',\'Articulate\'; font-size:22.7556px; color:#000000;line-height:26.3281791508993px;\\">\\t\\t\\t\\tcompleted</span></p>","vectortext":{"left":0,"top":0,"right":899,"bottom":405,"pngfb":false,"pr":{"l":"Lib","i":237}}}],"shapemaskId":"","xPos":51,"yPos":149,"tabIndex":2,"tabEnabled":true,"xOffset":0,"yOffset":0,"rotateXPos":461,"rotateYPos":211,"scaleX":100,"scaleY":100,"alpha":100,"depth":3,"scrolling":true,"shuffleLock":false,"data":{"hotlinkId":"","accState":0,"vectorData":{"left":0,"top":0,"right":922,"bottom":422,"altText":"Step Back\\t\\t\\tDramatic gesture to get immediate attention of team\\r\\nSituational awareness\\tAn individuals perception of reality\\r\\nPinch\\t\\t\\tIntuitive feeling that something may be wrong\\r\\nTarget fixation\\t\\tFocus on a task which blocks out all other forms of input\\r\\nHalo effect\\t\\t\\tIgnoring a potentially wrong or wrong order due to a leaders\\r\\t\\t\\t\\treputation or status\\r\\nReadback\\t\\t\\tAn order is given, it is repeated, and then acknowledged by\\r\\t\\t\\t\\tgiver as correct\\r\\nCall out\\t\\t\\tTeam member alerts the team when an ordered procedure is\\r\\t\\t\\t\\tcompleted","pngfb":false,"pr":{"l":"Lib","i":236}},"html5data":{"xPos":0,"yPos":0,"width":922,"height":422,"strokewidth":0}},"width":922,"height":422,"resume":false,"useHandCursor":true,"id":"6U8IiYPcElx"},{"kind":"vectorshape","rotation":0,"accType":"text","cliptobounds":false,"defaultAction":"","textLib":[{"kind":"textdata","uniqueId":"6bObG68pY9r_-622847719","id":"01","linkId":"txt__default_6bObG68pY9r","type":"vectortext","xPos":10,"yPos":5,"xAccOffset":10,"yAccOffset":5,"width":974,"height":47,"shadowIndex":-1,"scrollOverflow":false,"vartext":"<p style=\\"text-align:left;direction: ltr; padding-left: 0px\\"><span style=\\"font-family: \'Articulate Charset0_v8MBBDD1F1C\',\'Articulate\'; font-size:40px; color:#ffffff;line-height:46.28px;\\"><b style=\\"font-family: \'ArticulateBold CharBoldC2572EF3\',\'Articulate\';\\">Terms with </b></span><span style=\\"font-family: \'Articulate Charset0_v8MBBDD1F1C\',\'Articulate\'; font-size:40px; color:#ffffff;line-height:46.28px;\\"><b style=\\"font-family: \'ArticulateBold CharBoldC2572EF3\',\'Articulate\';\\">Correct </b></span><span style=\\"font-family: \'Articulate Charset0_v8MBBDD1F1C\',\'Articulate\'; font-size:40px; color:#ffffff;line-height:46.28px;\\"><b style=\\"font-family: \'ArticulateBold CharBoldC2572EF3\',\'Articulate\';\\">Definitions</b></span></p>","vectortext":{"left":0,"top":0,"right":586,"bottom":52,"pngfb":false,"pr":{"l":"Lib","i":238}}}],"shapemaskId":"","xPos":29,"yPos":36,"tabIndex":1,"tabEnabled":true,"xOffset":0,"yOffset":0,"rotateXPos":497,"rotateYPos":28.5,"scaleX":100,"scaleY":100,"alpha":100,"depth":4,"scrolling":true,"shuffleLock":false,"data":{"hotlinkId":"","accState":0,"vectorData":{"left":0,"top":0,"right":994,"bottom":57,"altText":"Terms with Correct Definitions","pngfb":false,"pr":{"l":"Lib","i":204}},"html5data":{"xPos":0,"yPos":0,"width":994,"height":57,"strokewidth":0}},"width":994,"height":57,"resume":false,"useHandCursor":true,"id":"6bObG68pY9r"}],"startTime":-1,"elapsedTimeMode":"normal","animations":[{"kind":"animation","id":"6855b27Foqr","duration":700,"hidetextatstart":true,"animateshapewithtext":false,"tweens":[{"kind":"tween","time":0,"duration":700,"alpha":{"path":[{"kind":"segment","start":"0","dstart":"0","end":"100","dend":"0"}],"duration":700,"easing":"linear","easingdir":"easein"}}]}],"useHandCursor":false,"resume":false,"kind":"slidelayer","isBaseLayer":true}]}');
