# Supplementary material for: Code Response Training: Improving Interprofessional Communication
Source: MedEdPORTAL. 2021 May 19;17:11155. doi: 10.15766/mep_2374-8265.11155 (PMC8131416; doi:10.15766/mep_2374-8265.11155)
Supplement: Supplementary file 1 — Module 1 Patient Safety Fundamentals folderModule 2 Communication and Teamwork folderModule 3 Pulling It Together folderModule Instructions.docxFacilitators Guide.docxSimulation Case 1.docxSimulation Case 2.docxEquipment Checklist.docxObserver Checklist.docxDebriefing Guide.docxPostcourse Evaluation.docxShort-Term Follow-Up Activity.docxLong-Term Follow-Up Activity.docx [file mep_2374-8265.11155-s001.zip › C. Module 3 Pulling It Together/html5/data/js/6Igh3YskSZe.js]

window.globalProvideData('slide', '{"title":"Factors affecting our performance (Summary)","trackViews":true,"showMenuResultIcon":false,"viewGroupId":"","historyGroupId":"","videoZoom":"","scrolling":false,"transition":"tween","slideLock":false,"navIndex":-1,"globalAudioId":"","thumbnailid":"","slideNumberInScene":27,"includeInSlideCounts":true,"presenterRef":{"id":"none"},"showAnimationId":"66HNGuDRVx2","lmsId":"Slide27","width":1024,"height":640,"resume":false,"background":{"type":"fill","fill":{"type":"linear","rotation":90,"colors":[{"kind":"color","rgb":"0xFFFFFF","alpha":100,"stop":0}]}},"id":"6Igh3YskSZe","actionGroups":{"ActGrpOnNextButtonClick":{"kind":"actiongroup","actions":[{"kind":"gotoplay","window":"_current","wndtype":"normal","objRef":{"type":"string","value":"_player.5onZNJaPQYO.6EZnukWjhZt"}}]},"ActGrpOnPrevButtonClick":{"kind":"actiongroup","actions":[{"kind":"history_prev"}]},"NavigationRestrictionNextSlide_6Igh3YskSZe":{"kind":"actiongroup","actions":[{"kind":"exe_actiongroup","id":"ActGrpOnNextButtonClick"}]},"NavigationRestrictionPreviousSlide_6Igh3YskSZe":{"kind":"actiongroup","actions":[{"kind":"exe_actiongroup","id":"ActGrpOnPrevButtonClick"}]}},"events":[{"kind":"onbeforeslidein","actions":[{"kind":"if_action","condition":{"statement":{"kind":"compare","operator":"eq","valuea":"$WindowId","typea":"property","valueb":"_frame","typeb":"string"}},"thenActions":[{"kind":"set_frame_layout","name":"pxabnsnfns10111000101"}],"elseActions":[{"kind":"set_window_control_layout","name":"pxabnsnfns10111000101"}]}]},{"kind":"onnextslide","actions":[{"kind":"exe_actiongroup","id":"NavigationRestrictionNextSlide_6Igh3YskSZe"}]},{"kind":"onprevslide","actions":[{"kind":"exe_actiongroup","id":"NavigationRestrictionPreviousSlide_6Igh3YskSZe"}]},{"kind":"ontransitionin","actions":[{"kind":"if_action","condition":{"statement":{"kind":"and","statements":[{"kind":"compare","operator":"eq","valuea":"_player.#TimelineCompleted_6Igh3YskSZe","typea":"var","valueb":false,"typeb":"boolean"}]}},"thenActions":[{"kind":"enable_window_control","name":"next","enable":false},{"kind":"enable_window_control","name":"swiperight","enable":false}]},{"kind":"adjustvar","variable":"_player.LastSlideViewed_5y6B873eG6Z","operator":"set","value":{"type":"string","value":"_player."}},{"kind":"adjustvar","variable":"_player.LastSlideViewed_5y6B873eG6Z","operator":"add","value":{"type":"property","value":"$AbsoluteId"}}]},{"kind":"ontimelinecomplete","actions":[{"kind":"adjustvar","variable":"_player.TimelineCompleted_6Igh3YskSZe","operator":"set","value":{"type":"boolean","value":true}},{"kind":"enable_window_control","name":"next","enable":true},{"kind":"enable_window_control","name":"swiperight","enable":true}]}],"slideLayers":[{"audiolib":[{"kind":"audio","assetId":40,"id":"6Z27oomSBI3"}],"enableSeek":true,"enableReplay":true,"timeline":{"duration":35735,"events":[{"kind":"ontimelinetick","time":0,"actions":[{"kind":"media_seek","position":0,"objRef":{"type":"string","value":"6Z27oomSBI3"}},{"kind":"media_play","objRef":{"type":"string","value":"6Z27oomSBI3"}},{"kind":"set_volume","volume":75,"objRef":{"type":"string","value":"6Z27oomSBI3"}},{"kind":"show","transition":"appear","objRef":{"type":"string","value":"6nbJnCxprGm"}},{"kind":"show","transition":"appear","objRef":{"type":"string","value":"6nvuENJ6BH7"}},{"kind":"show","transition":"appear","objRef":{"type":"string","value":"5hUvBqIgpcQ"}},{"kind":"show","transition":"appear","objRef":{"type":"string","value":"6LWYayztIFi"}},{"kind":"show","transition":"appear","objRef":{"type":"string","value":"5sDk5dIFWIk"}}]},{"kind":"ontimelinetick","time":3479,"actions":[{"kind":"show","transition":"custom","animationId":"Entrance","reverse":false,"objRef":{"type":"string","value":"62QBnNUDWtf"}},{"kind":"show","transition":"custom","animationId":"Entrance","reverse":false,"objRef":{"type":"string","value":"6nQYS1ByAlE"}}]},{"kind":"ontimelinetick","time":3500,"actions":[{"kind":"show","transition":"custom","animationId":"Entrance","reverse":false,"objRef":{"type":"string","value":"5qQb2d0CnYz"}},{"kind":"show","transition":"custom","animationId":"Entrance","reverse":false,"objRef":{"type":"string","value":"5nf7gKPH1pq"}}]},{"kind":"ontimelinetick","time":8896,"actions":[{"kind":"show","transition":"custom","animationId":"Entrance","reverse":false,"objRef":{"type":"string","value":"5b6X9nmSfrO"}},{"kind":"show","transition":"custom","animationId":"Entrance","reverse":false,"objRef":{"type":"string","value":"6N2tDjSIKME"}}]},{"kind":"ontimelinetick","time":10375,"actions":[{"kind":"show","transition":"custom","animationId":"Entrance","reverse":false,"objRef":{"type":"string","value":"6UXDI4YHw1q"}},{"kind":"show","transition":"custom","animationId":"Entrance","reverse":false,"objRef":{"type":"string","value":"6rVT85x5zbr"}}]},{"kind":"ontimelinetick","time":11500,"actions":[{"kind":"show","transition":"custom","animationId":"Entrance","reverse":false,"objRef":{"type":"string","value":"5YDRIQPSZdU"}}]},{"kind":"ontimelinetick","time":14479,"actions":[{"kind":"show","transition":"custom","animationId":"Entrance","reverse":false,"objRef":{"type":"string","value":"6jRDpB2sHwX"}}]},{"kind":"ontimelinetick","time":27000,"actions":[{"kind":"show","transition":"custom","animationId":"Entrance","reverse":false,"objRef":{"type":"string","value":"5ZvWHZqTCJE"}}]},{"kind":"ontimelinetick","time":28000,"actions":[{"kind":"show","transition":"custom","animationId":"Entrance","reverse":false,"objRef":{"type":"string","value":"6EdAgluFkKi"}}]},{"kind":"ontimelinetick","time":30979,"actions":[{"kind":"show","transition":"custom","animationId":"Entrance","reverse":false,"objRef":{"type":"string","value":"6MZKDkUoOW4"}}]}]},"objects":[{"kind":"vectorshape","rotation":0,"accType":"image","cliptobounds":false,"defaultAction":"","imagelib":[{"kind":"imagedata","assetId":0,"id":"01","url":"story_content/5ttN4nwdDDx_DX2048_DY2048.swf","type":"normal","altText":"Pulling_Together_Body_Template_RV.png","width":1024,"height":640,"mobiledx":0,"mobiledy":0}],"shapemaskId":"","xPos":0,"yPos":0,"tabIndex":1,"tabEnabled":true,"xOffset":0,"yOffset":0,"rotateXPos":512,"rotateYPos":320,"scaleX":100,"scaleY":100,"alpha":100,"depth":1,"scrolling":false,"shuffleLock":false,"data":{"hotlinkId":"","accState":0,"vectorData":{"left":0,"top":0,"right":1024,"bottom":640,"altText":"Pulling_Together_Body_Template_RV.png","pngfb":false,"pr":{"l":"Lib","i":0}},"html5data":{"xPos":0,"yPos":0,"width":1024,"height":640,"strokewidth":0}},"width":1024,"height":640,"resume":false,"useHandCursor":true,"id":"6LWYayztIFi"},{"kind":"vectorshape","rotation":0,"accType":"image","cliptobounds":false,"defaultAction":"","imagelib":[{"kind":"imagedata","assetId":1,"id":"01","url":"story_content/5hUzZTcnKKE_DX238_DY238.swf","type":"normal","altText":"New_Logo.png","width":238,"height":91,"mobiledx":0,"mobiledy":0}],"shapemaskId":"","xPos":881,"yPos":574,"tabIndex":6,"tabEnabled":true,"xOffset":0,"yOffset":0,"rotateXPos":59.5,"rotateYPos":22.5,"scaleX":100,"scaleY":100,"alpha":100,"depth":2,"scrolling":false,"shuffleLock":false,"data":{"hotlinkId":"","accState":0,"vectorData":{"left":0,"top":0,"right":119,"bottom":45,"altText":"New_Logo.png","pngfb":false,"pr":{"l":"Lib","i":1}},"html5data":{"xPos":0,"yPos":0,"width":119,"height":45,"strokewidth":0}},"width":119,"height":45,"resume":false,"useHandCursor":true,"id":"5sDk5dIFWIk"},{"kind":"vectorshape","rotation":0,"accType":"image","cliptobounds":false,"defaultAction":"","imagelib":[{"kind":"imagedata","assetId":0,"id":"01","url":"story_content/5ttN4nwdDDx_DX2048_DY2048.swf","type":"normal","altText":"Pulling_Together_Body_Template_RV.png","width":1024,"height":640,"mobiledx":0,"mobiledy":0}],"shapemaskId":"","xPos":0,"yPos":0,"tabIndex":0,"tabEnabled":true,"xOffset":0,"yOffset":0,"rotateXPos":512,"rotateYPos":320,"scaleX":100,"scaleY":100,"alpha":100,"depth":3,"scrolling":false,"shuffleLock":false,"data":{"hotlinkId":"","accState":0,"vectorData":{"left":0,"top":0,"right":1024,"bottom":640,"altText":"Pulling_Together_Body_Template_RV.png","pngfb":false,"pr":{"l":"Lib","i":0}},"html5data":{"xPos":0,"yPos":0,"width":1024,"height":640,"strokewidth":0}},"width":1024,"height":640,"resume":false,"useHandCursor":true,"id":"6nvuENJ6BH7"},{"kind":"vectorshape","rotation":0,"accType":"image","cliptobounds":false,"defaultAction":"","imagelib":[{"kind":"imagedata","assetId":1,"id":"01","url":"story_content/5hUzZTcnKKE_DX238_DY238.swf","type":"normal","altText":"New_Logo.png","width":238,"height":91,"mobiledx":0,"mobiledy":0}],"shapemaskId":"","xPos":881,"yPos":574,"tabIndex":5,"tabEnabled":true,"xOffset":0,"yOffset":0,"rotateXPos":59.5,"rotateYPos":22.5,"scaleX":100,"scaleY":100,"alpha":100,"depth":4,"scrolling":false,"shuffleLock":false,"data":{"hotlinkId":"","accState":0,"vectorData":{"left":0,"top":0,"right":119,"bottom":45,"altText":"New_Logo.png","pngfb":false,"pr":{"l":"Lib","i":1}},"html5data":{"xPos":0,"yPos":0,"width":119,"height":45,"strokewidth":0}},"width":119,"height":45,"resume":false,"useHandCursor":true,"id":"5hUvBqIgpcQ"},{"kind":"vectorshape","rotation":0,"accType":"text","cliptobounds":false,"defaultAction":"","textLib":[{"kind":"textdata","uniqueId":"6nbJnCxprGm_1735180090","id":"01","linkId":"txt__default_6nbJnCxprGm","type":"vectortext","xPos":10,"yPos":5,"xAccOffset":10,"yAccOffset":5,"width":785,"height":47,"shadowIndex":-1,"scrollOverflow":false,"vartext":"<p style=\\"text-align:left;direction: ltr; padding-left: 0px\\"><span style=\\"font-family: \'Articulate Charset0_v8MBBDD1F1C\',\'Articulate\'; font-size:40px; color:#ffffff;line-height:46.28px;\\"><b style=\\"font-family: \'ArticulateBold CharBoldC2572EF3\',\'Articulate\';\\">Factors Affecting Performance (Summary)</b></span></p>","vectortext":{"left":0,"top":0,"right":795,"bottom":52,"pngfb":false,"pr":{"l":"Lib","i":240}}}],"shapemaskId":"","xPos":32,"yPos":35,"tabIndex":2,"tabEnabled":true,"xOffset":0,"yOffset":0,"rotateXPos":402.5,"rotateYPos":28.5,"scaleX":100,"scaleY":100,"alpha":100,"depth":5,"scrolling":true,"shuffleLock":false,"data":{"hotlinkId":"","accState":0,"vectorData":{"left":0,"top":0,"right":805,"bottom":57,"altText":"Factors Affecting Performance (Summary)","pngfb":false,"pr":{"l":"Lib","i":239}},"html5data":{"xPos":0,"yPos":0,"width":805,"height":57,"strokewidth":0}},"width":805,"height":57,"resume":false,"useHandCursor":true,"id":"6nbJnCxprGm"},{"kind":"vectorshape","rotation":0,"accType":"text","cliptobounds":false,"defaultAction":"","shapemaskId":"","xPos":526,"yPos":145,"tabIndex":4,"tabEnabled":true,"xOffset":0,"yOffset":0,"rotateXPos":226.5,"rotateYPos":184,"scaleX":100,"scaleY":100,"alpha":100,"depth":6,"scrolling":true,"shuffleLock":false,"data":{"hotlinkId":"","accState":0,"vectorData":{"left":0,"top":0,"right":453,"bottom":368,"altText":"Group/Teamwork:\\nInternal processes within the group malfunction.\\nPressures from other team members (vs. support).\\nCommunication.\\nAttitudes of fellow team members.\\nHalo complex not complex.","pngfb":false,"pr":{"l":"Lib","i":241}},"html5data":{"xPos":0,"yPos":0,"width":453,"height":368,"strokewidth":0}},"animations":[{"kind":"animation","id":"Entrance","duration":750,"hidetextatstart":true,"animateshapewithtext":false,"tweens":[{"kind":"tween","time":0,"duration":750,"mask":{"type":"wipe","settings":[{"kind":"setting","name":"direction","value":"fromleft"}],"duration":750,"easing":"linear","easingdir":"easeinout"}}]}],"width":453,"height":368,"resume":false,"useHandCursor":true,"id":"62QBnNUDWtf"},{"kind":"vectorshape","rotation":0,"accType":"text","cliptobounds":false,"defaultAction":"","textLib":[{"kind":"textdata","uniqueId":"txt_6MZKDkUoOW4","id":"01","linkId":"txt_6MZKDkUoOW4","type":"vectortext","xPos":10,"yPos":321,"xAccOffset":10,"yAccOffset":321,"width":433,"height":358,"shadowIndex":-1,"scrollOverflow":false,"vartext":"<p style=\\"text-align:left;direction: ltr; padding-left: 48px;margin-top: 6.144px\\"><span style=\\"font-family: \'Wingdings Charset0_v8sYB58B7A1D\',\'Wingdings\'; font-size:29.3333px; color:#0d0d0d;line-height:33.9386666666667px; display: inline-block; text-align:left; min-width: 48px; margin-left: -48px;\\">&#167;</span><span style=\\"font-family: \'Articulate Charset0_v8MBBDD1F1C\',\'Articulate\'; font-size:29.3333px; color:#0d0d0d;line-height:33.9386666666667px;\\">Halo complex not complex.</span></p>","vectortext":{"left":0,"top":0,"right":428,"bottom":365,"pngfb":false,"pr":{"l":"Lib","i":242}}}],"shapemaskId":"","xPos":526,"yPos":145,"tabIndex":12,"tabEnabled":false,"xOffset":0,"yOffset":0,"rotateXPos":226.5,"rotateYPos":184,"scaleX":100,"scaleY":100,"alpha":100,"depth":7,"scrolling":true,"shuffleLock":false,"data":{"hotlinkId":"","accState":0,"vectorData":{"left":0,"top":0,"right":428,"bottom":365,"altText":"Halo complex not complex.","pngfb":false,"pr":{"l":"Lib","i":5}},"html5data":{"xPos":0,"yPos":0,"width":428,"height":365,"strokewidth":0}},"animations":[{"kind":"animation","id":"Entrance","duration":750,"hidetextatstart":true,"animateshapewithtext":false,"tweens":[{"kind":"tween","time":0,"duration":750,"mask":{"type":"wipe","settings":[{"kind":"setting","name":"direction","value":"fromleft"}],"duration":750,"easing":"linear","easingdir":"easeinout"}}]}],"width":453,"height":368,"resume":false,"useHandCursor":true,"id":"6MZKDkUoOW4"},{"kind":"vectorshape","rotation":0,"accType":"text","cliptobounds":false,"defaultAction":"","textLib":[{"kind":"textdata","uniqueId":"txt_6EdAgluFkKi","id":"01","linkId":"txt_6EdAgluFkKi","type":"vectortext","xPos":10,"yPos":242,"xAccOffset":10,"yAccOffset":242,"width":433,"height":358,"shadowIndex":-1,"scrollOverflow":false,"vartext":"<p style=\\"text-align:left;direction: ltr; padding-left: 48px;margin-top: 6.144px\\"><span style=\\"font-family: \'Wingdings Charset0_v8sYB58B7A1D\',\'Wingdings\'; font-size:29.3333px; color:#0d0d0d;line-height:33.9386666666667px; display: inline-block; text-align:left; min-width: 48px; margin-left: -48px;\\">&#167;</span><span style=\\"font-family: \'Articulate Charset0_v8MBBDD1F1C\',\'Articulate\'; font-size:29.3333px; color:#0d0d0d;line-height:33.9386666666667px;\\">Attitudes of fellow team members.</span></p>","vectortext":{"left":0,"top":0,"right":398,"bottom":321,"pngfb":false,"pr":{"l":"Lib","i":243}}}],"shapemaskId":"","xPos":526,"yPos":145,"tabIndex":13,"tabEnabled":false,"xOffset":0,"yOffset":0,"rotateXPos":226.5,"rotateYPos":184,"scaleX":100,"scaleY":100,"alpha":100,"depth":8,"scrolling":true,"shuffleLock":false,"data":{"hotlinkId":"","accState":0,"vectorData":{"left":0,"top":0,"right":398,"bottom":321,"altText":"Attitudes of fellow team members.","pngfb":false,"pr":{"l":"Lib","i":5}},"html5data":{"xPos":0,"yPos":0,"width":398,"height":321,"strokewidth":0}},"animations":[{"kind":"animation","id":"Entrance","duration":750,"hidetextatstart":true,"animateshapewithtext":false,"tweens":[{"kind":"tween","time":0,"duration":750,"mask":{"type":"wipe","settings":[{"kind":"setting","name":"direction","value":"fromleft"}],"duration":750,"easing":"linear","easingdir":"easeinout"}}]}],"width":453,"height":368,"resume":false,"useHandCursor":true,"id":"6EdAgluFkKi"},{"kind":"vectorshape","rotation":0,"accType":"text","cliptobounds":false,"defaultAction":"","textLib":[{"kind":"textdata","uniqueId":"txt_5ZvWHZqTCJE","id":"01","linkId":"txt_5ZvWHZqTCJE","type":"vectortext","xPos":10,"yPos":198,"xAccOffset":10,"yAccOffset":198,"width":433,"height":358,"shadowIndex":-1,"scrollOverflow":false,"vartext":"<p style=\\"text-align:left;direction: ltr; padding-left: 48px;margin-top: 6.144px\\"><span style=\\"font-family: \'Wingdings Charset0_v8sYB58B7A1D\',\'Wingdings\'; font-size:29.3333px; color:#0d0d0d;line-height:33.9386666666667px; display: inline-block; text-align:left; min-width: 48px; margin-left: -48px;\\">&#167;</span><span style=\\"font-family: \'Articulate Charset0_v8MBBDD1F1C\',\'Articulate\'; font-size:29.3333px; color:#0d0d0d;line-height:33.9386666666667px;\\">Communication.</span></p>","vectortext":{"left":0,"top":0,"right":282,"bottom":242,"pngfb":false,"pr":{"l":"Lib","i":244}}}],"shapemaskId":"","xPos":526,"yPos":145,"tabIndex":14,"tabEnabled":false,"xOffset":0,"yOffset":0,"rotateXPos":226.5,"rotateYPos":184,"scaleX":100,"scaleY":100,"alpha":100,"depth":9,"scrolling":true,"shuffleLock":false,"data":{"hotlinkId":"","accState":0,"vectorData":{"left":0,"top":0,"right":282,"bottom":242,"altText":"Communication.","pngfb":false,"pr":{"l":"Lib","i":5}},"html5data":{"xPos":0,"yPos":0,"width":282,"height":242,"strokewidth":0}},"animations":[{"kind":"animation","id":"Entrance","duration":750,"hidetextatstart":true,"animateshapewithtext":false,"tweens":[{"kind":"tween","time":0,"duration":750,"mask":{"type":"wipe","settings":[{"kind":"setting","name":"direction","value":"fromleft"}],"duration":750,"easing":"linear","easingdir":"easeinout"}}]}],"width":453,"height":368,"resume":false,"useHandCursor":true,"id":"5ZvWHZqTCJE"},{"kind":"vectorshape","rotation":0,"accType":"text","cliptobounds":false,"defaultAction":"","textLib":[{"kind":"textdata","uniqueId":"txt_6UXDI4YHw1q","id":"01","linkId":"txt_6UXDI4YHw1q","type":"vectortext","xPos":10,"yPos":119,"xAccOffset":10,"yAccOffset":119,"width":433,"height":358,"shadowIndex":-1,"scrollOverflow":false,"vartext":"<p style=\\"text-align:left;direction: ltr; padding-left: 48px;margin-top: 6.144px\\"><span style=\\"font-family: \'Wingdings Charset0_v8sYB58B7A1D\',\'Wingdings\'; font-size:29.3333px; color:#0d0d0d;line-height:33.9386666666667px; display: inline-block; text-align:left; min-width: 48px; margin-left: -48px;\\">&#167;</span><span style=\\"font-family: \'Articulate Charset0_v8MBBDD1F1C\',\'Articulate\'; font-size:29.3333px; color:#0d0d0d;line-height:33.9386666666667px;\\">Pressures from other team members (vs. support).</span></p>","vectortext":{"left":0,"top":0,"right":420,"bottom":198,"pngfb":false,"pr":{"l":"Lib","i":245}}}],"shapemaskId":"","xPos":526,"yPos":145,"tabIndex":15,"tabEnabled":false,"xOffset":0,"yOffset":0,"rotateXPos":226.5,"rotateYPos":184,"scaleX":100,"scaleY":100,"alpha":100,"depth":10,"scrolling":true,"shuffleLock":false,"data":{"hotlinkId":"","accState":0,"vectorData":{"left":0,"top":0,"right":420,"bottom":198,"altText":"Pressures from other team members (vs. support).","pngfb":false,"pr":{"l":"Lib","i":5}},"html5data":{"xPos":0,"yPos":0,"width":420,"height":198,"strokewidth":0}},"animations":[{"kind":"animation","id":"Entrance","duration":750,"hidetextatstart":true,"animateshapewithtext":false,"tweens":[{"kind":"tween","time":0,"duration":750,"mask":{"type":"wipe","settings":[{"kind":"setting","name":"direction","value":"fromleft"}],"duration":750,"easing":"linear","easingdir":"easeinout"}}]}],"width":453,"height":368,"resume":false,"useHandCursor":true,"id":"6UXDI4YHw1q"},{"kind":"vectorshape","rotation":0,"accType":"text","cliptobounds":false,"defaultAction":"","textLib":[{"kind":"textdata","uniqueId":"txt_5b6X9nmSfrO","id":"01","linkId":"txt_5b6X9nmSfrO","type":"vectortext","xPos":10,"yPos":40,"xAccOffset":10,"yAccOffset":40,"width":433,"height":358,"shadowIndex":-1,"scrollOverflow":false,"vartext":"<p style=\\"text-align:left;direction: ltr; padding-left: 48px;margin-top: 6.144px\\"><span style=\\"font-family: \'Wingdings Charset0_v8sYB58B7A1D\',\'Wingdings\'; font-size:29.3333px; color:#0d0d0d;line-height:33.9386666666667px; display: inline-block; text-align:left; min-width: 48px; margin-left: -48px;\\">&#167;</span><span style=\\"font-family: \'Articulate Charset0_v8MBBDD1F1C\',\'Articulate\'; font-size:29.3333px; color:#0d0d0d;line-height:33.9386666666667px;\\">Internal processes within the group malfunction.</span></p>","vectortext":{"left":0,"top":0,"right":400,"bottom":119,"pngfb":false,"pr":{"l":"Lib","i":246}}}],"shapemaskId":"","xPos":526,"yPos":145,"tabIndex":16,"tabEnabled":false,"xOffset":0,"yOffset":0,"rotateXPos":226.5,"rotateYPos":184,"scaleX":100,"scaleY":100,"alpha":100,"depth":11,"scrolling":true,"shuffleLock":false,"data":{"hotlinkId":"","accState":0,"vectorData":{"left":0,"top":0,"right":400,"bottom":119,"altText":"Internal processes within the group malfunction.","pngfb":false,"pr":{"l":"Lib","i":5}},"html5data":{"xPos":0,"yPos":0,"width":400,"height":119,"strokewidth":0}},"animations":[{"kind":"animation","id":"Entrance","duration":750,"hidetextatstart":true,"animateshapewithtext":false,"tweens":[{"kind":"tween","time":0,"duration":750,"mask":{"type":"wipe","settings":[{"kind":"setting","name":"direction","value":"fromleft"}],"duration":750,"easing":"linear","easingdir":"easeinout"}}]}],"width":453,"height":368,"resume":false,"useHandCursor":true,"id":"5b6X9nmSfrO"},{"kind":"vectorshape","rotation":0,"accType":"text","cliptobounds":false,"defaultAction":"","textLib":[{"kind":"textdata","uniqueId":"txt_6nQYS1ByAlE","id":"01","linkId":"txt_6nQYS1ByAlE","type":"vectortext","xPos":10,"yPos":5,"xAccOffset":10,"yAccOffset":5,"width":433,"height":358,"shadowIndex":-1,"scrollOverflow":false,"vartext":"<p style=\\"text-align:left;direction: ltr; padding-left: 38px;margin-top: 6.144px\\"><span style=\\"font-family: \'Articulate Charset0_v8MBBDD1F1C\',\'Articulate\'; font-size:29.3333px; color:#0d0d0d;line-height:33.9386666666667px;\\"><u><b style=\\"font-family: \'ArticulateBold CharBoldC2572EF3\',\'Articulate\';\\">Group/Teamwork:</b></u></span></p>","vectortext":{"left":0,"top":0,"right":260,"bottom":40,"pngfb":false,"pr":{"l":"Lib","i":247}}}],"shapemaskId":"","xPos":526,"yPos":145,"tabIndex":17,"tabEnabled":false,"xOffset":0,"yOffset":0,"rotateXPos":226.5,"rotateYPos":184,"scaleX":100,"scaleY":100,"alpha":100,"depth":12,"scrolling":true,"shuffleLock":false,"data":{"hotlinkId":"","accState":0,"vectorData":{"left":0,"top":0,"right":260,"bottom":40,"altText":"Group/Teamwork:","pngfb":false,"pr":{"l":"Lib","i":5}},"html5data":{"xPos":0,"yPos":0,"width":260,"height":40,"strokewidth":0}},"animations":[{"kind":"animation","id":"Entrance","duration":750,"hidetextatstart":true,"animateshapewithtext":false,"tweens":[{"kind":"tween","time":0,"duration":750,"mask":{"type":"wipe","settings":[{"kind":"setting","name":"direction","value":"fromleft"}],"duration":750,"easing":"linear","easingdir":"easeinout"}}]}],"width":453,"height":368,"resume":false,"useHandCursor":true,"id":"6nQYS1ByAlE"},{"kind":"vectorshape","rotation":0,"accType":"text","cliptobounds":false,"defaultAction":"","shapemaskId":"","xPos":52,"yPos":145,"tabIndex":3,"tabEnabled":true,"xOffset":0,"yOffset":0,"rotateXPos":235,"rotateYPos":179.5,"scaleX":100,"scaleY":100,"alpha":100,"depth":13,"scrolling":true,"shuffleLock":false,"data":{"hotlinkId":"","accState":0,"vectorData":{"left":0,"top":0,"right":470,"bottom":359,"altText":"Individual:\\nHuman error (mistakes).\\nHuman performance deteriorates due to stress, high & low workloads, etc.\\nPoor decision-making.\\nAttention and perception issues that impair our knowledge of the situation.","pngfb":false,"pr":{"l":"Lib","i":248}},"html5data":{"xPos":0,"yPos":0,"width":470,"height":359,"strokewidth":0}},"animations":[{"kind":"animation","id":"Entrance","duration":750,"hidetextatstart":true,"animateshapewithtext":false,"tweens":[{"kind":"tween","time":0,"duration":750,"mask":{"type":"wipe","settings":[{"kind":"setting","name":"direction","value":"fromleft"}],"duration":750,"easing":"linear","easingdir":"easeinout"}}]}],"width":470,"height":359,"resume":false,"useHandCursor":true,"id":"5qQb2d0CnYz"},{"kind":"vectorshape","rotation":0,"accType":"text","cliptobounds":false,"defaultAction":"","textLib":[{"kind":"textdata","uniqueId":"txt_6jRDpB2sHwX","id":"01","linkId":"txt_6jRDpB2sHwX","type":"vectortext","xPos":10,"yPos":242,"xAccOffset":10,"yAccOffset":242,"width":450,"height":349,"shadowIndex":-1,"scrollOverflow":false,"vartext":"<p style=\\"text-align:left;direction: ltr; padding-left: 51px;margin-top: 6.144px\\"><span style=\\"font-family: \'Wingdings Charset0_v8sYB58B7A1D\',\'Wingdings\'; font-size:29.3333px; color:#0d0d0d;line-height:33.9386666666667px; display: inline-block; text-align:left; min-width: 51px; margin-left: -51px;\\">&#167;</span><span style=\\"font-family: \'Articulate Charset0_v8MBBDD1F1C\',\'Articulate\'; font-size:29.3333px; color:#0d0d0d;line-height:33.9386666666667px;\\">Attention and perception issues that impair our knowledge of the situation.</span></p>","vectortext":{"left":0,"top":0,"right":438,"bottom":356,"pngfb":false,"pr":{"l":"Lib","i":249}}}],"shapemaskId":"","xPos":52,"yPos":145,"tabIndex":7,"tabEnabled":false,"xOffset":0,"yOffset":0,"rotateXPos":235,"rotateYPos":179.5,"scaleX":100,"scaleY":100,"alpha":100,"depth":14,"scrolling":true,"shuffleLock":false,"data":{"hotlinkId":"","accState":0,"vectorData":{"left":0,"top":0,"right":438,"bottom":356,"altText":"Attention and perception issues that impair our knowledge of the situation.","pngfb":false,"pr":{"l":"Lib","i":5}},"html5data":{"xPos":0,"yPos":0,"width":438,"height":356,"strokewidth":0}},"animations":[{"kind":"animation","id":"Entrance","duration":750,"hidetextatstart":true,"animateshapewithtext":false,"tweens":[{"kind":"tween","time":0,"duration":750,"mask":{"type":"wipe","settings":[{"kind":"setting","name":"direction","value":"fromleft"}],"duration":750,"easing":"linear","easingdir":"easeinout"}}]}],"width":470,"height":359,"resume":false,"useHandCursor":true,"id":"6jRDpB2sHwX"},{"kind":"vectorshape","rotation":0,"accType":"text","cliptobounds":false,"defaultAction":"","textLib":[{"kind":"textdata","uniqueId":"txt_5YDRIQPSZdU","id":"01","linkId":"txt_5YDRIQPSZdU","type":"vectortext","xPos":10,"yPos":198,"xAccOffset":10,"yAccOffset":198,"width":450,"height":349,"shadowIndex":-1,"scrollOverflow":false,"vartext":"<p style=\\"text-align:left;direction: ltr; padding-left: 51px;margin-top: 6.144px\\"><span style=\\"font-family: \'Wingdings Charset0_v8sYB58B7A1D\',\'Wingdings\'; font-size:29.3333px; color:#0d0d0d;line-height:33.9386666666667px; display: inline-block; text-align:left; min-width: 51px; margin-left: -51px;\\">&#167;</span><span style=\\"font-family: \'Articulate Charset0_v8MBBDD1F1C\',\'Articulate\'; font-size:29.3333px; color:#0d0d0d;line-height:33.9386666666667px;\\">Poor decision-making.</span></p>","vectortext":{"left":0,"top":0,"right":362,"bottom":242,"pngfb":false,"pr":{"l":"Lib","i":250}}}],"shapemaskId":"","xPos":52,"yPos":145,"tabIndex":8,"tabEnabled":false,"xOffset":0,"yOffset":0,"rotateXPos":235,"rotateYPos":179.5,"scaleX":100,"scaleY":100,"alpha":100,"depth":15,"scrolling":true,"shuffleLock":false,"data":{"hotlinkId":"","accState":0,"vectorData":{"left":0,"top":0,"right":362,"bottom":242,"altText":"Poor decision-making.","pngfb":false,"pr":{"l":"Lib","i":5}},"html5data":{"xPos":0,"yPos":0,"width":362,"height":242,"strokewidth":0}},"animations":[{"kind":"animation","id":"Entrance","duration":750,"hidetextatstart":true,"animateshapewithtext":false,"tweens":[{"kind":"tween","time":0,"duration":750,"mask":{"type":"wipe","settings":[{"kind":"setting","name":"direction","value":"fromleft"}],"duration":750,"easing":"linear","easingdir":"easeinout"}}]}],"width":470,"height":359,"resume":false,"useHandCursor":true,"id":"5YDRIQPSZdU"},{"kind":"vectorshape","rotation":0,"accType":"text","cliptobounds":false,"defaultAction":"","textLib":[{"kind":"textdata","uniqueId":"txt_6rVT85x5zbr","id":"01","linkId":"txt_6rVT85x5zbr","type":"vectortext","xPos":10,"yPos":84,"xAccOffset":10,"yAccOffset":84,"width":450,"height":349,"shadowIndex":-1,"scrollOverflow":false,"vartext":"<p style=\\"text-align:left;direction: ltr; padding-left: 51px;margin-top: 6.144px\\"><span style=\\"font-family: \'Wingdings Charset0_v8sYB58B7A1D\',\'Wingdings\'; font-size:29.3333px; color:#0d0d0d;line-height:33.9386666666667px; display: inline-block; text-align:left; min-width: 51px; margin-left: -51px;\\">&#167;</span><span style=\\"font-family: \'Articulate Charset0_v8MBBDD1F1C\',\'Articulate\'; font-size:29.3333px; color:#0d0d0d;line-height:33.9386666666667px;\\">Human performance deteriorates due to stress, high & low workloads, etc.</span></p>","vectortext":{"left":0,"top":0,"right":422,"bottom":198,"pngfb":false,"pr":{"l":"Lib","i":251}}}],"shapemaskId":"","xPos":52,"yPos":145,"tabIndex":9,"tabEnabled":false,"xOffset":0,"yOffset":0,"rotateXPos":235,"rotateYPos":179.5,"scaleX":100,"scaleY":100,"alpha":100,"depth":16,"scrolling":true,"shuffleLock":false,"data":{"hotlinkId":"","accState":0,"vectorData":{"left":0,"top":0,"right":422,"bottom":198,"altText":"Human performance deteriorates due to stress, high & low workloads, etc.","pngfb":false,"pr":{"l":"Lib","i":5}},"html5data":{"xPos":0,"yPos":0,"width":422,"height":198,"strokewidth":0}},"animations":[{"kind":"animation","id":"Entrance","duration":750,"hidetextatstart":true,"animateshapewithtext":false,"tweens":[{"kind":"tween","time":0,"duration":750,"mask":{"type":"wipe","settings":[{"kind":"setting","name":"direction","value":"fromleft"}],"duration":750,"easing":"linear","easingdir":"easeinout"}}]}],"width":470,"height":359,"resume":false,"useHandCursor":true,"id":"6rVT85x5zbr"},{"kind":"vectorshape","rotation":0,"accType":"text","cliptobounds":false,"defaultAction":"","textLib":[{"kind":"textdata","uniqueId":"txt_6N2tDjSIKME","id":"01","linkId":"txt_6N2tDjSIKME","type":"vectortext","xPos":10,"yPos":40,"xAccOffset":10,"yAccOffset":40,"width":450,"height":349,"shadowIndex":-1,"scrollOverflow":false,"vartext":"<p style=\\"text-align:left;direction: ltr; padding-left: 51px;margin-top: 6.144px\\"><span style=\\"font-family: \'Wingdings Charset0_v8sYB58B7A1D\',\'Wingdings\'; font-size:29.3333px; color:#0d0d0d;line-height:33.9386666666667px; display: inline-block; text-align:left; min-width: 51px; margin-left: -51px;\\">&#167;</span><span style=\\"font-family: \'Articulate Charset0_v8MBBDD1F1C\',\'Articulate\'; font-size:29.3333px; color:#0d0d0d;line-height:33.9386666666667px;\\">Human error (mistakes).</span></p>","vectortext":{"left":0,"top":0,"right":386,"bottom":84,"pngfb":false,"pr":{"l":"Lib","i":252}}}],"shapemaskId":"","xPos":52,"yPos":145,"tabIndex":10,"tabEnabled":false,"xOffset":0,"yOffset":0,"rotateXPos":235,"rotateYPos":179.5,"scaleX":100,"scaleY":100,"alpha":100,"depth":17,"scrolling":true,"shuffleLock":false,"data":{"hotlinkId":"","accState":0,"vectorData":{"left":0,"top":0,"right":386,"bottom":84,"altText":"Human error (mistakes).","pngfb":false,"pr":{"l":"Lib","i":5}},"html5data":{"xPos":0,"yPos":0,"width":386,"height":84,"strokewidth":0}},"animations":[{"kind":"animation","id":"Entrance","duration":750,"hidetextatstart":true,"animateshapewithtext":false,"tweens":[{"kind":"tween","time":0,"duration":750,"mask":{"type":"wipe","settings":[{"kind":"setting","name":"direction","value":"fromleft"}],"duration":750,"easing":"linear","easingdir":"easeinout"}}]}],"width":470,"height":359,"resume":false,"useHandCursor":true,"id":"6N2tDjSIKME"},{"kind":"vectorshape","rotation":0,"accType":"text","cliptobounds":false,"defaultAction":"","textLib":[{"kind":"textdata","uniqueId":"txt_5nf7gKPH1pq","id":"01","linkId":"txt_5nf7gKPH1pq","type":"vectortext","xPos":10,"yPos":5,"xAccOffset":10,"yAccOffset":5,"width":450,"height":349,"shadowIndex":-1,"scrollOverflow":false,"vartext":"<p style=\\"text-align:left;direction: ltr; padding-left: 38px;margin-top: 6.144px\\"><span style=\\"font-family: \'Articulate Charset0_v8MBBDD1F1C\',\'Articulate\'; font-size:29.3333px; color:#0d0d0d;line-height:33.9386666666667px;\\"><u><b style=\\"font-family: \'ArticulateBold CharBoldC2572EF3\',\'Articulate\';\\">Individual</b></u></span><span style=\\"font-family: \'Articulate Charset0_v8MBBDD1F1C\',\'Articulate\'; font-size:29.3333px; color:#0d0d0d;line-height:33.9386666666667px;\\"><u>:</u></span></p>","vectortext":{"left":0,"top":0,"right":154,"bottom":40,"pngfb":false,"pr":{"l":"Lib","i":253}}}],"shapemaskId":"","xPos":52,"yPos":145,"tabIndex":11,"tabEnabled":false,"xOffset":0,"yOffset":0,"rotateXPos":235,"rotateYPos":179.5,"scaleX":100,"scaleY":100,"alpha":100,"depth":18,"scrolling":true,"shuffleLock":false,"data":{"hotlinkId":"","accState":0,"vectorData":{"left":0,"top":0,"right":154,"bottom":40,"altText":"Individual:","pngfb":false,"pr":{"l":"Lib","i":5}},"html5data":{"xPos":0,"yPos":0,"width":154,"height":40,"strokewidth":0}},"animations":[{"kind":"animation","id":"Entrance","duration":750,"hidetextatstart":true,"animateshapewithtext":false,"tweens":[{"kind":"tween","time":0,"duration":750,"mask":{"type":"wipe","settings":[{"kind":"setting","name":"direction","value":"fromleft"}],"duration":750,"easing":"linear","easingdir":"easeinout"}}]}],"width":470,"height":359,"resume":false,"useHandCursor":true,"id":"5nf7gKPH1pq"}],"startTime":-1,"elapsedTimeMode":"normal","animations":[{"kind":"animation","id":"66HNGuDRVx2","duration":700,"hidetextatstart":true,"animateshapewithtext":false,"tweens":[{"kind":"tween","time":0,"duration":700,"alpha":{"path":[{"kind":"segment","start":"0","dstart":"0","end":"100","dend":"0"}],"duration":700,"easing":"linear","easingdir":"easein"}}]}],"useHandCursor":false,"resume":false,"kind":"slidelayer","isBaseLayer":true}]}');
