# Supplementary material for: Code Response Training: Improving Interprofessional Communication
Source: MedEdPORTAL. 2021 May 19;17:11155. doi: 10.15766/mep_2374-8265.11155 (PMC8131416; doi:10.15766/mep_2374-8265.11155)
Supplement: Supplementary file 1 — Module 1 Patient Safety Fundamentals folderModule 2 Communication and Teamwork folderModule 3 Pulling It Together folderModule Instructions.docxFacilitators Guide.docxSimulation Case 1.docxSimulation Case 2.docxEquipment Checklist.docxObserver Checklist.docxDebriefing Guide.docxPostcourse Evaluation.docxShort-Term Follow-Up Activity.docxLong-Term Follow-Up Activity.docx [file mep_2374-8265.11155-s001.zip › C. Module 3 Pulling It Together/html5/data/js/6k52EDQxbn1.js]

window.globalProvideData('slide', '{"title":"Cross Monitoring ","trackViews":true,"showMenuResultIcon":false,"viewGroupId":"","historyGroupId":"","videoZoom":"","scrolling":false,"transition":"tween","slideLock":false,"navIndex":-1,"globalAudioId":"","thumbnailid":"","slideNumberInScene":23,"includeInSlideCounts":true,"presenterRef":{"id":"none"},"showAnimationId":"5cULZPTwybD","lmsId":"Slide23","width":1024,"height":640,"resume":false,"background":{"type":"fill","fill":{"type":"linear","rotation":90,"colors":[{"kind":"color","rgb":"0xFFFFFF","alpha":100,"stop":0}]}},"id":"6k52EDQxbn1","actionGroups":{"ActGrpOnNextButtonClick":{"kind":"actiongroup","actions":[{"kind":"gotoplay","window":"_current","wndtype":"normal","objRef":{"type":"string","value":"_player.5onZNJaPQYO.6JTDn8eewOa"}}]},"ActGrpOnPrevButtonClick":{"kind":"actiongroup","actions":[{"kind":"history_prev"}]},"NavigationRestrictionNextSlide_6k52EDQxbn1":{"kind":"actiongroup","actions":[{"kind":"exe_actiongroup","id":"ActGrpOnNextButtonClick"}]},"NavigationRestrictionPreviousSlide_6k52EDQxbn1":{"kind":"actiongroup","actions":[{"kind":"exe_actiongroup","id":"ActGrpOnPrevButtonClick"}]}},"events":[{"kind":"onbeforeslidein","actions":[{"kind":"if_action","condition":{"statement":{"kind":"compare","operator":"eq","valuea":"$WindowId","typea":"property","valueb":"_frame","typeb":"string"}},"thenActions":[{"kind":"set_frame_layout","name":"pxabnsnfns10111000101"}],"elseActions":[{"kind":"set_window_control_layout","name":"pxabnsnfns10111000101"}]}]},{"kind":"onnextslide","actions":[{"kind":"exe_actiongroup","id":"NavigationRestrictionNextSlide_6k52EDQxbn1"}]},{"kind":"onprevslide","actions":[{"kind":"exe_actiongroup","id":"NavigationRestrictionPreviousSlide_6k52EDQxbn1"}]},{"kind":"ontransitionin","actions":[{"kind":"if_action","condition":{"statement":{"kind":"and","statements":[{"kind":"compare","operator":"eq","valuea":"_player.#TimelineCompleted_6k52EDQxbn1","typea":"var","valueb":false,"typeb":"boolean"}]}},"thenActions":[{"kind":"enable_window_control","name":"next","enable":false},{"kind":"enable_window_control","name":"swiperight","enable":false}]},{"kind":"adjustvar","variable":"_player.LastSlideViewed_5y6B873eG6Z","operator":"set","value":{"type":"string","value":"_player."}},{"kind":"adjustvar","variable":"_player.LastSlideViewed_5y6B873eG6Z","operator":"add","value":{"type":"property","value":"$AbsoluteId"}}]},{"kind":"ontimelinecomplete","actions":[{"kind":"adjustvar","variable":"_player.TimelineCompleted_6k52EDQxbn1","operator":"set","value":{"type":"boolean","value":true}},{"kind":"enable_window_control","name":"next","enable":true},{"kind":"enable_window_control","name":"swiperight","enable":true}]}],"slideLayers":[{"audiolib":[{"kind":"audio","assetId":37,"id":"6WSq92BhWCo"}],"enableSeek":true,"enableReplay":true,"timeline":{"duration":27689,"events":[{"kind":"ontimelinetick","time":0,"actions":[{"kind":"media_seek","position":0,"objRef":{"type":"string","value":"6WSq92BhWCo"}},{"kind":"media_play","objRef":{"type":"string","value":"6WSq92BhWCo"}},{"kind":"set_volume","volume":75,"objRef":{"type":"string","value":"6WSq92BhWCo"}},{"kind":"show","transition":"appear","objRef":{"type":"string","value":"6Xn2LdROMTR"}},{"kind":"show","transition":"custom","animationId":"Entrance","reverse":false,"objRef":{"type":"string","value":"61PIEMTSo5p"}},{"kind":"show","transition":"custom","animationId":"Entrance","reverse":false,"objRef":{"type":"string","value":"6KP5PiaMUaM"}},{"kind":"show","transition":"appear","objRef":{"type":"string","value":"5rPrkXMmQIS"}},{"kind":"show","transition":"custom","animationId":"Entrance","reverse":false,"objRef":{"type":"string","value":"5rPrkXMmQIS.6moVJvhdpeN"}},{"kind":"show","transition":"custom","animationId":"Entrance","reverse":false,"objRef":{"type":"string","value":"5rPrkXMmQIS.6aWs6X7Jfk4"}},{"kind":"show","transition":"custom","animationId":"Entrance","reverse":false,"objRef":{"type":"string","value":"5rPrkXMmQIS.5pLP20P5lak"}},{"kind":"show","transition":"custom","animationId":"Entrance","reverse":false,"objRef":{"type":"string","value":"5rPrkXMmQIS.64SN9ayGHzl"}},{"kind":"show","transition":"custom","animationId":"Entrance","reverse":false,"objRef":{"type":"string","value":"5rPrkXMmQIS.651GhdZnnkU"}},{"kind":"show","transition":"appear","objRef":{"type":"string","value":"6nvuENJ6BH7"}},{"kind":"show","transition":"appear","objRef":{"type":"string","value":"5hUvBqIgpcQ"}},{"kind":"show","transition":"appear","objRef":{"type":"string","value":"6LWYayztIFi"}},{"kind":"show","transition":"appear","objRef":{"type":"string","value":"5sDk5dIFWIk"}}]},{"kind":"ontimelinetick","time":5000,"actions":[{"kind":"show","transition":"custom","animationId":"Entrance","reverse":false,"objRef":{"type":"string","value":"6e07Rt7PXIH"}}]},{"kind":"ontimelinetick","time":7750,"actions":[{"kind":"show","transition":"custom","animationId":"Entrance","reverse":false,"objRef":{"type":"string","value":"6YCIkwPFiaZ"}}]}]},"objects":[{"kind":"vectorshape","rotation":0,"accType":"image","cliptobounds":false,"defaultAction":"","imagelib":[{"kind":"imagedata","assetId":0,"id":"01","url":"story_content/5ttN4nwdDDx_DX2048_DY2048.swf","type":"normal","altText":"Pulling_Together_Body_Template_RV.png","width":1024,"height":640,"mobiledx":0,"mobiledy":0}],"shapemaskId":"","xPos":0,"yPos":0,"tabIndex":1,"tabEnabled":true,"xOffset":0,"yOffset":0,"rotateXPos":512,"rotateYPos":320,"scaleX":100,"scaleY":100,"alpha":100,"depth":1,"scrolling":false,"shuffleLock":false,"data":{"hotlinkId":"","accState":0,"vectorData":{"left":0,"top":0,"right":1024,"bottom":640,"altText":"Pulling_Together_Body_Template_RV.png","pngfb":false,"pr":{"l":"Lib","i":0}},"html5data":{"xPos":0,"yPos":0,"width":1024,"height":640,"strokewidth":0}},"width":1024,"height":640,"resume":false,"useHandCursor":true,"id":"6LWYayztIFi"},{"kind":"vectorshape","rotation":0,"accType":"image","cliptobounds":false,"defaultAction":"","imagelib":[{"kind":"imagedata","assetId":1,"id":"01","url":"story_content/5hUzZTcnKKE_DX238_DY238.swf","type":"normal","altText":"New_Logo.png","width":238,"height":91,"mobiledx":0,"mobiledy":0}],"shapemaskId":"","xPos":881,"yPos":574,"tabIndex":11,"tabEnabled":true,"xOffset":0,"yOffset":0,"rotateXPos":59.5,"rotateYPos":22.5,"scaleX":100,"scaleY":100,"alpha":100,"depth":2,"scrolling":false,"shuffleLock":false,"data":{"hotlinkId":"","accState":0,"vectorData":{"left":0,"top":0,"right":119,"bottom":45,"altText":"New_Logo.png","pngfb":false,"pr":{"l":"Lib","i":1}},"html5data":{"xPos":0,"yPos":0,"width":119,"height":45,"strokewidth":0}},"width":119,"height":45,"resume":false,"useHandCursor":true,"id":"5sDk5dIFWIk"},{"kind":"vectorshape","rotation":0,"accType":"image","cliptobounds":false,"defaultAction":"","imagelib":[{"kind":"imagedata","assetId":0,"id":"01","url":"story_content/5ttN4nwdDDx_DX2048_DY2048.swf","type":"normal","altText":"Pulling_Together_Body_Template_RV.png","width":1024,"height":640,"mobiledx":0,"mobiledy":0}],"shapemaskId":"","xPos":0,"yPos":0,"tabIndex":0,"tabEnabled":true,"xOffset":0,"yOffset":0,"rotateXPos":512,"rotateYPos":320,"scaleX":100,"scaleY":100,"alpha":100,"depth":3,"scrolling":false,"shuffleLock":false,"data":{"hotlinkId":"","accState":0,"vectorData":{"left":0,"top":0,"right":1024,"bottom":640,"altText":"Pulling_Together_Body_Template_RV.png","pngfb":false,"pr":{"l":"Lib","i":0}},"html5data":{"xPos":0,"yPos":0,"width":1024,"height":640,"strokewidth":0}},"width":1024,"height":640,"resume":false,"useHandCursor":true,"id":"6nvuENJ6BH7"},{"kind":"vectorshape","rotation":0,"accType":"image","cliptobounds":false,"defaultAction":"","imagelib":[{"kind":"imagedata","assetId":1,"id":"01","url":"story_content/5hUzZTcnKKE_DX238_DY238.swf","type":"normal","altText":"New_Logo.png","width":238,"height":91,"mobiledx":0,"mobiledy":0}],"shapemaskId":"","xPos":881,"yPos":574,"tabIndex":10,"tabEnabled":true,"xOffset":0,"yOffset":0,"rotateXPos":59.5,"rotateYPos":22.5,"scaleX":100,"scaleY":100,"alpha":100,"depth":4,"scrolling":false,"shuffleLock":false,"data":{"hotlinkId":"","accState":0,"vectorData":{"left":0,"top":0,"right":119,"bottom":45,"altText":"New_Logo.png","pngfb":false,"pr":{"l":"Lib","i":1}},"html5data":{"xPos":0,"yPos":0,"width":119,"height":45,"strokewidth":0}},"width":119,"height":45,"resume":false,"useHandCursor":true,"id":"5hUvBqIgpcQ"},{"kind":"vectorshape","rotation":0,"accType":"text","cliptobounds":false,"defaultAction":"","textLib":[{"kind":"textdata","uniqueId":"6Xn2LdROMTR_-193126717","id":"01","linkId":"txt__default_6Xn2LdROMTR","type":"vectortext","xPos":10,"yPos":4,"xAccOffset":10,"yAccOffset":4,"width":581,"height":51,"shadowIndex":-1,"scrollOverflow":false,"vartext":"<p style=\\"text-align:left;direction: ltr; padding-left: 0px\\"><span style=\\"font-family: \'Articulate Charset0_v8MBBDD1F1C\',\'Articulate\'; font-size:42.6667px; color:#ffffff;line-height:49.3653333333333px;\\"><b style=\\"font-family: \'ArticulateBold CharBoldC2572EF3\',\'Articulate\';\\">Cross Monitoring </b></span></p>","vectortext":{"left":0,"top":0,"right":370,"bottom":55,"pngfb":false,"pr":{"l":"Lib","i":183}}}],"shapemaskId":"","xPos":38,"yPos":31,"tabIndex":2,"tabEnabled":true,"xOffset":0,"yOffset":0,"rotateXPos":300.5,"rotateYPos":29.5,"scaleX":100,"scaleY":100,"alpha":100,"depth":5,"scrolling":true,"shuffleLock":false,"data":{"hotlinkId":"","accState":0,"vectorData":{"left":0,"top":0,"right":601,"bottom":59,"altText":"Cross Monitoring ","pngfb":false,"pr":{"l":"Lib","i":182}},"html5data":{"xPos":0,"yPos":0,"width":601,"height":59,"strokewidth":0}},"width":601,"height":59,"resume":false,"useHandCursor":true,"id":"6Xn2LdROMTR"},{"kind":"vectorshape","rotation":0,"accType":"text","cliptobounds":false,"defaultAction":"","shapemaskId":"","xPos":52,"yPos":145,"tabIndex":3,"tabEnabled":true,"xOffset":0,"yOffset":0,"rotateXPos":234,"rotateYPos":205,"scaleX":100,"scaleY":100,"alpha":100,"depth":6,"scrolling":true,"shuffleLock":false,"data":{"hotlinkId":"","accState":0,"vectorData":{"left":0,"top":0,"right":468,"bottom":410,"altText":"Mechanism to help maintain accurate situational awareness. \\n\\nWay of ”watching each other’s back”.\\n\\nAbility of team members to monitor each other’s task execution and give feedback duration task execution.  ","pngfb":false,"pr":{"l":"Lib","i":184}},"html5data":{"xPos":0,"yPos":0,"width":468,"height":410,"strokewidth":0}},"animations":[{"kind":"animation","id":"Entrance","duration":750,"hidetextatstart":true,"animateshapewithtext":false,"tweens":[{"kind":"tween","time":0,"duration":750,"mask":{"type":"wipe","settings":[{"kind":"setting","name":"direction","value":"fromleft"}],"duration":750,"easing":"linear","easingdir":"easeinout"}}]}],"width":468,"height":410,"resume":false,"useHandCursor":true,"id":"61PIEMTSo5p"},{"kind":"vectorshape","rotation":0,"accType":"text","cliptobounds":false,"defaultAction":"","textLib":[{"kind":"textdata","uniqueId":"txt_6YCIkwPFiaZ","id":"01","linkId":"txt_6YCIkwPFiaZ","type":"vectortext","xPos":10,"yPos":250,"xAccOffset":10,"yAccOffset":250,"width":448,"height":400,"shadowIndex":-1,"scrollOverflow":false,"vartext":"<p style=\\"text-align:left;direction: ltr; padding-left: 48px\\"><span style=\\"font-family: \'Wingdings Charset0_v8sYB58B7A1D\',\'Wingdings\'; font-size:29.3333px; color:#0d0d0d;line-height:33.9386666666667px; display: inline-block; text-align:left; min-width: 48px; margin-left: -48px;\\">&#167;</span><span style=\\"font-family: \'Articulate Charset0_v8MBBDD1F1C\',\'Articulate\'; font-size:29.3333px; color:#0d0d0d;line-height:33.9386666666667px;\\">Ability of team members to monitor each other’s task execution and give feedback duration task execution.  </span></p>","vectortext":{"left":0,"top":0,"right":456,"bottom":390,"pngfb":false,"pr":{"l":"Lib","i":185}}}],"shapemaskId":"","xPos":52,"yPos":145,"tabIndex":12,"tabEnabled":false,"xOffset":0,"yOffset":0,"rotateXPos":234,"rotateYPos":205,"scaleX":100,"scaleY":100,"alpha":100,"depth":7,"scrolling":true,"shuffleLock":false,"data":{"hotlinkId":"","accState":0,"vectorData":{"left":0,"top":0,"right":456,"bottom":390,"altText":"Ability of team members to monitor each other’s task execution and give feedback duration task execution.","pngfb":false,"pr":{"l":"Lib","i":5}},"html5data":{"xPos":0,"yPos":0,"width":456,"height":390,"strokewidth":0}},"animations":[{"kind":"animation","id":"Entrance","duration":750,"hidetextatstart":true,"animateshapewithtext":false,"tweens":[{"kind":"tween","time":0,"duration":750,"mask":{"type":"wipe","settings":[{"kind":"setting","name":"direction","value":"fromleft"}],"duration":750,"easing":"linear","easingdir":"easeinout"}}]}],"width":468,"height":410,"resume":false,"useHandCursor":true,"id":"6YCIkwPFiaZ"},{"kind":"vectorshape","rotation":0,"accType":"text","cliptobounds":false,"defaultAction":"","textLib":[{"kind":"textdata","uniqueId":"txt_6e07Rt7PXIH","id":"01","linkId":"txt_6e07Rt7PXIH","type":"vectortext","xPos":10,"yPos":145,"xAccOffset":10,"yAccOffset":145,"width":448,"height":400,"shadowIndex":-1,"scrollOverflow":false,"vartext":"<p style=\\"text-align:left;direction: ltr; padding-left: 48px\\"><span style=\\"font-family: \'Wingdings Charset0_v8sYB58B7A1D\',\'Wingdings\'; font-size:29.3333px; color:#0d0d0d;line-height:33.9386666666667px; display: inline-block; text-align:left; min-width: 48px; margin-left: -48px;\\">&#167;</span><span style=\\"font-family: \'Articulate Charset0_v8MBBDD1F1C\',\'Articulate\'; font-size:29.3333px; color:#0d0d0d;line-height:33.9386666666667px;\\">Way of ”watching each other’s back”.</span></p>","vectortext":{"left":0,"top":0,"right":384,"bottom":215,"pngfb":false,"pr":{"l":"Lib","i":186}}}],"shapemaskId":"","xPos":52,"yPos":145,"tabIndex":13,"tabEnabled":false,"xOffset":0,"yOffset":0,"rotateXPos":234,"rotateYPos":205,"scaleX":100,"scaleY":100,"alpha":100,"depth":8,"scrolling":true,"shuffleLock":false,"data":{"hotlinkId":"","accState":0,"vectorData":{"left":0,"top":0,"right":384,"bottom":215,"altText":"Way of ”watching each other’s back”.","pngfb":false,"pr":{"l":"Lib","i":5}},"html5data":{"xPos":0,"yPos":0,"width":384,"height":215,"strokewidth":0}},"animations":[{"kind":"animation","id":"Entrance","duration":750,"hidetextatstart":true,"animateshapewithtext":false,"tweens":[{"kind":"tween","time":0,"duration":750,"mask":{"type":"wipe","settings":[{"kind":"setting","name":"direction","value":"fromleft"}],"duration":750,"easing":"linear","easingdir":"easeinout"}}]}],"width":468,"height":410,"resume":false,"useHandCursor":true,"id":"6e07Rt7PXIH"},{"kind":"vectorshape","rotation":0,"accType":"text","cliptobounds":false,"defaultAction":"","textLib":[{"kind":"textdata","uniqueId":"txt_6KP5PiaMUaM","id":"01","linkId":"txt_6KP5PiaMUaM","type":"vectortext","xPos":10,"yPos":5,"xAccOffset":10,"yAccOffset":5,"width":448,"height":400,"shadowIndex":-1,"scrollOverflow":false,"vartext":"<p style=\\"text-align:left;direction: ltr; padding-left: 48px\\"><span style=\\"font-family: \'Wingdings Charset0_v8sYB58B7A1D\',\'Wingdings\'; font-size:29.3333px; color:#0d0d0d;line-height:33.9386666666667px; display: inline-block; text-align:left; min-width: 48px; margin-left: -48px;\\">&#167;</span><span style=\\"font-family: \'Articulate Charset0_v8MBBDD1F1C\',\'Articulate\'; font-size:29.3333px; color:#0d0d0d;line-height:33.9386666666667px;\\">Mechanism to help maintain accurate situational awareness. </span></p>","vectortext":{"left":0,"top":0,"right":453,"bottom":110,"pngfb":false,"pr":{"l":"Lib","i":187}}}],"shapemaskId":"","xPos":52,"yPos":145,"tabIndex":14,"tabEnabled":false,"xOffset":0,"yOffset":0,"rotateXPos":234,"rotateYPos":205,"scaleX":100,"scaleY":100,"alpha":100,"depth":9,"scrolling":true,"shuffleLock":false,"data":{"hotlinkId":"","accState":0,"vectorData":{"left":0,"top":0,"right":453,"bottom":110,"altText":"Mechanism to help maintain accurate situational awareness.","pngfb":false,"pr":{"l":"Lib","i":5}},"html5data":{"xPos":0,"yPos":0,"width":453,"height":110,"strokewidth":0}},"animations":[{"kind":"animation","id":"Entrance","duration":750,"hidetextatstart":true,"animateshapewithtext":false,"tweens":[{"kind":"tween","time":0,"duration":750,"mask":{"type":"wipe","settings":[{"kind":"setting","name":"direction","value":"fromleft"}],"duration":750,"easing":"linear","easingdir":"easeinout"}}]}],"width":468,"height":410,"resume":false,"useHandCursor":true,"id":"6KP5PiaMUaM"},{"kind":"objgroup","objects":[{"kind":"vectorshape","rotation":0,"accType":"image","cliptobounds":false,"defaultAction":"","imagelib":[{"kind":"imagedata","assetId":36,"id":"01","url":"story_content/5lwKUPHhOxr_DX864_DY864.swf","type":"normal","altText":"talking heads Reversed.png","width":600,"height":400,"mobiledx":0,"mobiledy":0}],"shapemaskId":"","xPos":0,"yPos":122,"tabIndex":7,"tabEnabled":true,"xOffset":0,"yOffset":0,"rotateXPos":216,"rotateYPos":144,"scaleX":100,"scaleY":100,"alpha":100,"depth":1,"scrolling":true,"shuffleLock":false,"data":{"hotlinkId":"","accState":0,"vectorData":{"left":0,"top":0,"right":432,"bottom":288,"altText":"talking heads Reversed.png","pngfb":false,"pr":{"l":"Lib","i":188}},"html5data":{"xPos":0,"yPos":0,"width":432,"height":288,"strokewidth":0}},"animations":[{"kind":"animation","id":"Entrance","duration":750,"hidetextatstart":true,"animateshapewithtext":false,"tweens":[{"kind":"tween","time":0,"duration":750,"alpha":{"path":[{"kind":"segment","start":"0","dstart":"0","end":"100","dend":"0"}],"duration":750,"easing":"linear","easingdir":"easein"}}]}],"width":432,"height":288,"resume":false,"useHandCursor":true,"id":"6moVJvhdpeN"},{"kind":"vectorshape","rotation":0,"accType":"text","cliptobounds":false,"defaultAction":"","textLib":[{"kind":"textdata","uniqueId":"6aWs6X7Jfk4_-1076506725","id":"01","linkId":"txt__default_6aWs6X7Jfk4","type":"vectortext","xPos":10,"yPos":5,"xAccOffset":10,"yAccOffset":5,"width":197,"height":138,"shadowIndex":-1,"scrollOverflow":false,"vartext":"<p style=\\"text-align:center;direction: ltr; padding-left: 0px\\"><span style=\\"font-family: \'Comic Sans MS Charset0_E741E03A\',\'Comic Sans MS\'; font-size:21.3333px; color:#1f497d;line-height:29.7291666666667px;\\">SVT…180 bpm</span></p><p style=\\"text-align:center;direction: ltr; padding-left: 0px\\"><span style=\\"font-family: \'Comic Sans MS Charset0_E741E03A\',\'Comic Sans MS\'; font-size:21.3333px; color:#1f497d;line-height:29.7291666666667px;\\">…pressure…98…50</span></p>","vectortext":{"left":0,"top":0,"right":197,"bottom":103,"pngfb":false,"pr":{"l":"Lib","i":190}}}],"shapemaskId":"","xPos":3,"yPos":0,"tabIndex":5,"tabEnabled":true,"xOffset":0,"yOffset":0,"rotateXPos":108,"rotateYPos":73.5,"scaleX":100,"scaleY":100,"alpha":100,"depth":2,"scrolling":true,"shuffleLock":false,"data":{"hotlinkId":"","accState":0,"vectorData":{"left":-17,"top":-12,"right":234,"bottom":190,"altText":"SVT…180 bpm\\n…pressure…98…50","pngfb":false,"pr":{"l":"Lib","i":189}},"html5data":{"xPos":0,"yPos":0,"width":218,"height":189,"strokewidth":3}},"animations":[{"kind":"animation","id":"Entrance","duration":750,"hidetextatstart":true,"animateshapewithtext":false,"tweens":[{"kind":"tween","time":0,"duration":750,"alpha":{"path":[{"kind":"segment","start":"0","dstart":"0","end":"100","dend":"0"}],"duration":750,"easing":"linear","easingdir":"easein"}}]}],"width":217,"height":148,"resume":false,"useHandCursor":true,"id":"6aWs6X7Jfk4"},{"kind":"vectorshape","rotation":0,"accType":"text","cliptobounds":false,"defaultAction":"","shapemaskId":"","xPos":357,"yPos":159,"tabIndex":9,"tabEnabled":true,"xOffset":0,"yOffset":0,"rotateXPos":9,"rotateYPos":9,"scaleX":100,"scaleY":100,"alpha":100,"depth":3,"scrolling":true,"shuffleLock":false,"data":{"hotlinkId":"","accState":0,"vectorData":{"left":-2,"top":-2,"right":21,"bottom":21,"altText":"Oval 1","pngfb":false,"pr":{"l":"Lib","i":191}},"html5data":{"xPos":0,"yPos":0,"width":19,"height":19,"strokewidth":3}},"animations":[{"kind":"animation","id":"Entrance","duration":750,"hidetextatstart":true,"animateshapewithtext":false,"tweens":[{"kind":"tween","time":0,"duration":750,"alpha":{"path":[{"kind":"segment","start":"0","dstart":"0","end":"100","dend":"0"}],"duration":750,"easing":"linear","easingdir":"easein"}}]}],"width":19,"height":19,"resume":false,"useHandCursor":true,"id":"5pLP20P5lak"},{"kind":"vectorshape","rotation":0,"accType":"text","cliptobounds":false,"defaultAction":"","shapemaskId":"","xPos":377,"yPos":143,"tabIndex":8,"tabEnabled":true,"xOffset":0,"yOffset":0,"rotateXPos":11.5,"rotateYPos":11.5,"scaleX":100,"scaleY":100,"alpha":100,"depth":4,"scrolling":true,"shuffleLock":false,"data":{"hotlinkId":"","accState":0,"vectorData":{"left":-2,"top":-2,"right":27,"bottom":27,"altText":"Oval 2","pngfb":false,"pr":{"l":"Lib","i":192}},"html5data":{"xPos":0,"yPos":0,"width":25,"height":25,"strokewidth":3}},"animations":[{"kind":"animation","id":"Entrance","duration":750,"hidetextatstart":true,"animateshapewithtext":false,"tweens":[{"kind":"tween","time":0,"duration":750,"alpha":{"path":[{"kind":"segment","start":"0","dstart":"0","end":"100","dend":"0"}],"duration":750,"easing":"linear","easingdir":"easein"}}]}],"width":24,"height":24,"resume":false,"useHandCursor":true,"id":"64SN9ayGHzl"},{"kind":"vectorshape","rotation":0,"accType":"text","cliptobounds":false,"defaultAction":"","textLib":[{"kind":"textdata","uniqueId":"651GhdZnnkU_-559619552","id":"01","linkId":"txt__default_651GhdZnnkU","type":"vectortext","xPos":10,"yPos":5,"xAccOffset":38,"yAccOffset":24,"width":118,"height":86,"shadowIndex":-1,"scrollOverflow":false,"vartext":"<p style=\\"text-align:center;direction: ltr; padding-left: 0px\\"><span style=\\"font-family: \'Comic Sans MS Charset0_E741E03A\',\'Comic Sans MS\'; font-size:21.3333px; color:#1f497d;line-height:29.7291666666667px;\\">mmm…might need the crash cart ???</span></p>","vectortext":{"left":0,"top":0,"right":161,"bottom":125,"pngfb":false,"pr":{"l":"Lib","i":194}}}],"shapemaskId":"","xPos":265,"yPos":9,"tabIndex":6,"tabEnabled":true,"xOffset":0,"yOffset":0,"rotateXPos":96.5,"rotateYPos":66.5,"scaleX":100,"scaleY":100,"alpha":100,"depth":5,"scrolling":true,"shuffleLock":false,"data":{"hotlinkId":"","accState":0,"vectorData":{"left":-2,"top":-2,"right":197,"bottom":136,"altText":"mmm…might need the crash cart ???","pngfb":false,"pr":{"l":"Lib","i":193}},"html5data":{"xPos":0,"yPos":0,"width":195,"height":134,"strokewidth":3}},"animations":[{"kind":"animation","id":"Entrance","duration":750,"hidetextatstart":true,"animateshapewithtext":false,"tweens":[{"kind":"tween","time":0,"duration":750,"alpha":{"path":[{"kind":"segment","start":"0","dstart":"0","end":"100","dend":"0"}],"duration":750,"easing":"linear","easingdir":"easein"}}]}],"width":194,"height":134,"resume":false,"useHandCursor":true,"id":"651GhdZnnkU"}],"accType":"text","altText":"Group\\r\\n","shapemaskId":"","xPos":527,"yPos":145,"tabIndex":4,"tabEnabled":true,"xOffset":0,"yOffset":0,"rotateXPos":229.5,"rotateYPos":205,"scaleX":100,"scaleY":100,"alpha":100,"rotation":0,"depth":10,"scrolling":true,"shuffleLock":false,"width":459,"height":410,"resume":false,"useHandCursor":true,"id":"5rPrkXMmQIS"}],"startTime":-1,"elapsedTimeMode":"normal","animations":[{"kind":"animation","id":"5cULZPTwybD","duration":700,"hidetextatstart":true,"animateshapewithtext":false,"tweens":[{"kind":"tween","time":0,"duration":700,"alpha":{"path":[{"kind":"segment","start":"0","dstart":"0","end":"100","dend":"0"}],"duration":700,"easing":"linear","easingdir":"easein"}}]}],"useHandCursor":false,"resume":false,"kind":"slidelayer","isBaseLayer":true}]}');
