# Supplementary material for: Code Response Training: Improving Interprofessional Communication
Source: MedEdPORTAL. 2021 May 19;17:11155. doi: 10.15766/mep_2374-8265.11155 (PMC8131416; doi:10.15766/mep_2374-8265.11155)
Supplement: Supplementary file 1 — Module 1 Patient Safety Fundamentals folderModule 2 Communication and Teamwork folderModule 3 Pulling It Together folderModule Instructions.docxFacilitators Guide.docxSimulation Case 1.docxSimulation Case 2.docxEquipment Checklist.docxObserver Checklist.docxDebriefing Guide.docxPostcourse Evaluation.docxShort-Term Follow-Up Activity.docxLong-Term Follow-Up Activity.docx [file mep_2374-8265.11155-s001.zip › C. Module 3 Pulling It Together/html5/data/js/6MNu7Rps125.js]

window.globalProvideData('slide', '{"title":"How we deal with High Workloads","trackViews":true,"showMenuResultIcon":false,"viewGroupId":"","historyGroupId":"","videoZoom":"","scrolling":false,"transition":"tween","slideLock":false,"navIndex":-1,"globalAudioId":"","thumbnailid":"","slideNumberInScene":7,"includeInSlideCounts":true,"presenterRef":{"id":"none"},"showAnimationId":"6Q1c8Y5swPk","lmsId":"Slide7","width":1024,"height":640,"resume":false,"background":{"type":"fill","fill":{"type":"linear","rotation":90,"colors":[{"kind":"color","rgb":"0xFFFFFF","alpha":100,"stop":0}]}},"id":"6MNu7Rps125","actionGroups":{"ActGrpOnNextButtonClick":{"kind":"actiongroup","actions":[{"kind":"gotoplay","window":"_current","wndtype":"normal","objRef":{"type":"string","value":"_player.5onZNJaPQYO.6NCAcQVmYwG"}}]},"ActGrpOnPrevButtonClick":{"kind":"actiongroup","actions":[{"kind":"history_prev"}]},"NavigationRestrictionNextSlide_6MNu7Rps125":{"kind":"actiongroup","actions":[{"kind":"exe_actiongroup","id":"ActGrpOnNextButtonClick"}]},"NavigationRestrictionPreviousSlide_6MNu7Rps125":{"kind":"actiongroup","actions":[{"kind":"exe_actiongroup","id":"ActGrpOnPrevButtonClick"}]}},"events":[{"kind":"onbeforeslidein","actions":[{"kind":"if_action","condition":{"statement":{"kind":"compare","operator":"eq","valuea":"$WindowId","typea":"property","valueb":"_frame","typeb":"string"}},"thenActions":[{"kind":"set_frame_layout","name":"pxabnsnfns10111000101"}],"elseActions":[{"kind":"set_window_control_layout","name":"pxabnsnfns10111000101"}]}]},{"kind":"onnextslide","actions":[{"kind":"exe_actiongroup","id":"NavigationRestrictionNextSlide_6MNu7Rps125"}]},{"kind":"onprevslide","actions":[{"kind":"exe_actiongroup","id":"NavigationRestrictionPreviousSlide_6MNu7Rps125"}]},{"kind":"ontransitionin","actions":[{"kind":"if_action","condition":{"statement":{"kind":"and","statements":[{"kind":"compare","operator":"eq","valuea":"_player.#TimelineCompleted_6MNu7Rps125","typea":"var","valueb":false,"typeb":"boolean"}]}},"thenActions":[{"kind":"enable_window_control","name":"next","enable":false},{"kind":"enable_window_control","name":"swiperight","enable":false}]},{"kind":"adjustvar","variable":"_player.LastSlideViewed_5y6B873eG6Z","operator":"set","value":{"type":"string","value":"_player."}},{"kind":"adjustvar","variable":"_player.LastSlideViewed_5y6B873eG6Z","operator":"add","value":{"type":"property","value":"$AbsoluteId"}}]},{"kind":"ontimelinecomplete","actions":[{"kind":"adjustvar","variable":"_player.TimelineCompleted_6MNu7Rps125","operator":"set","value":{"type":"boolean","value":true}},{"kind":"enable_window_control","name":"next","enable":true},{"kind":"enable_window_control","name":"swiperight","enable":true}]}],"slideLayers":[{"audiolib":[{"kind":"audio","assetId":15,"id":"5jvc2dpKxeZ"}],"enableSeek":true,"enableReplay":true,"timeline":{"duration":17920,"events":[{"kind":"ontimelinetick","time":0,"actions":[{"kind":"media_seek","position":0,"objRef":{"type":"string","value":"5jvc2dpKxeZ"}},{"kind":"media_play","objRef":{"type":"string","value":"5jvc2dpKxeZ"}},{"kind":"set_volume","volume":75,"objRef":{"type":"string","value":"5jvc2dpKxeZ"}},{"kind":"show","transition":"appear","objRef":{"type":"string","value":"6MmBSFusvPV"}},{"kind":"show","transition":"custom","animationId":"Entrance","reverse":false,"objRef":{"type":"string","value":"6nEMgTWE2e1"}},{"kind":"show","transition":"custom","animationId":"Entrance","reverse":false,"objRef":{"type":"string","value":"5pWiiFcZWdu"}},{"kind":"show","transition":"appear","objRef":{"type":"string","value":"6nvuENJ6BH7"}},{"kind":"show","transition":"appear","objRef":{"type":"string","value":"5hUvBqIgpcQ"}},{"kind":"show","transition":"appear","objRef":{"type":"string","value":"6LWYayztIFi"}},{"kind":"show","transition":"appear","objRef":{"type":"string","value":"5sDk5dIFWIk"}}]},{"kind":"ontimelinetick","time":5958,"actions":[{"kind":"show","transition":"custom","animationId":"Entrance","reverse":false,"objRef":{"type":"string","value":"6A4bLokwc7y"}},{"kind":"show","transition":"custom","animationId":"Entrance","reverse":false,"objRef":{"type":"string","value":"6EuhfhSLtP9"}},{"kind":"show","transition":"custom","animationId":"Entrance","reverse":false,"objRef":{"type":"string","value":"6Wvt0fTEHlW"}}]},{"kind":"ontimelinetick","time":13167,"actions":[{"kind":"show","transition":"custom","animationId":"Entrance","reverse":false,"objRef":{"type":"string","value":"69Bkb5PXJik"}},{"kind":"show","transition":"custom","animationId":"Entrance","reverse":false,"objRef":{"type":"string","value":"5q8rIGWZgmH"}}]}]},"objects":[{"kind":"vectorshape","rotation":0,"accType":"image","cliptobounds":false,"defaultAction":"","imagelib":[{"kind":"imagedata","assetId":0,"id":"01","url":"story_content/5ttN4nwdDDx_DX2048_DY2048.swf","type":"normal","altText":"Pulling_Together_Body_Template_RV.png","width":1024,"height":640,"mobiledx":0,"mobiledy":0}],"shapemaskId":"","xPos":0,"yPos":0,"tabIndex":1,"tabEnabled":true,"xOffset":0,"yOffset":0,"rotateXPos":512,"rotateYPos":320,"scaleX":100,"scaleY":100,"alpha":100,"depth":1,"scrolling":false,"shuffleLock":false,"data":{"hotlinkId":"","accState":0,"vectorData":{"left":0,"top":0,"right":1024,"bottom":640,"altText":"Pulling_Together_Body_Template_RV.png","pngfb":false,"pr":{"l":"Lib","i":0}},"html5data":{"xPos":0,"yPos":0,"width":1024,"height":640,"strokewidth":0}},"width":1024,"height":640,"resume":false,"useHandCursor":true,"id":"6LWYayztIFi"},{"kind":"vectorshape","rotation":0,"accType":"image","cliptobounds":false,"defaultAction":"","imagelib":[{"kind":"imagedata","assetId":1,"id":"01","url":"story_content/5hUzZTcnKKE_DX238_DY238.swf","type":"normal","altText":"New_Logo.png","width":238,"height":91,"mobiledx":0,"mobiledy":0}],"shapemaskId":"","xPos":881,"yPos":574,"tabIndex":5,"tabEnabled":true,"xOffset":0,"yOffset":0,"rotateXPos":59.5,"rotateYPos":22.5,"scaleX":100,"scaleY":100,"alpha":100,"depth":2,"scrolling":false,"shuffleLock":false,"data":{"hotlinkId":"","accState":0,"vectorData":{"left":0,"top":0,"right":119,"bottom":45,"altText":"New_Logo.png","pngfb":false,"pr":{"l":"Lib","i":1}},"html5data":{"xPos":0,"yPos":0,"width":119,"height":45,"strokewidth":0}},"width":119,"height":45,"resume":false,"useHandCursor":true,"id":"5sDk5dIFWIk"},{"kind":"vectorshape","rotation":0,"accType":"image","cliptobounds":false,"defaultAction":"","imagelib":[{"kind":"imagedata","assetId":0,"id":"01","url":"story_content/5ttN4nwdDDx_DX2048_DY2048.swf","type":"normal","altText":"Pulling_Together_Body_Template_RV.png","width":1024,"height":640,"mobiledx":0,"mobiledy":0}],"shapemaskId":"","xPos":0,"yPos":0,"tabIndex":0,"tabEnabled":true,"xOffset":0,"yOffset":0,"rotateXPos":512,"rotateYPos":320,"scaleX":100,"scaleY":100,"alpha":100,"depth":3,"scrolling":false,"shuffleLock":false,"data":{"hotlinkId":"","accState":0,"vectorData":{"left":0,"top":0,"right":1024,"bottom":640,"altText":"Pulling_Together_Body_Template_RV.png","pngfb":false,"pr":{"l":"Lib","i":0}},"html5data":{"xPos":0,"yPos":0,"width":1024,"height":640,"strokewidth":0}},"width":1024,"height":640,"resume":false,"useHandCursor":true,"id":"6nvuENJ6BH7"},{"kind":"vectorshape","rotation":0,"accType":"image","cliptobounds":false,"defaultAction":"","imagelib":[{"kind":"imagedata","assetId":1,"id":"01","url":"story_content/5hUzZTcnKKE_DX238_DY238.swf","type":"normal","altText":"New_Logo.png","width":238,"height":91,"mobiledx":0,"mobiledy":0}],"shapemaskId":"","xPos":881,"yPos":574,"tabIndex":4,"tabEnabled":true,"xOffset":0,"yOffset":0,"rotateXPos":59.5,"rotateYPos":22.5,"scaleX":100,"scaleY":100,"alpha":100,"depth":4,"scrolling":false,"shuffleLock":false,"data":{"hotlinkId":"","accState":0,"vectorData":{"left":0,"top":0,"right":119,"bottom":45,"altText":"New_Logo.png","pngfb":false,"pr":{"l":"Lib","i":1}},"html5data":{"xPos":0,"yPos":0,"width":119,"height":45,"strokewidth":0}},"width":119,"height":45,"resume":false,"useHandCursor":true,"id":"5hUvBqIgpcQ"},{"kind":"vectorshape","rotation":0,"accType":"text","cliptobounds":false,"defaultAction":"","textLib":[{"kind":"textdata","uniqueId":"6MmBSFusvPV_509233438","id":"01","linkId":"txt__default_6MmBSFusvPV","type":"vectortext","xPos":10,"yPos":4,"xAccOffset":10,"yAccOffset":4,"width":723,"height":51,"shadowIndex":-1,"scrollOverflow":false,"vartext":"<p style=\\"text-align:left;direction: ltr; padding-left: 0px\\"><span style=\\"font-family: \'Articulate Charset0_v8MBBDD1F1C\',\'Articulate\'; font-size:42.6667px; color:#ffffff;line-height:49.3653333333333px;\\"><b style=\\"font-family: \'ArticulateBold CharBoldC2572EF3\',\'Articulate\';\\">How We Deal With High Workloads</b></span></p>","vectortext":{"left":0,"top":0,"right":733,"bottom":55,"pngfb":false,"pr":{"l":"Lib","i":56}}}],"shapemaskId":"","xPos":38,"yPos":30,"tabIndex":2,"tabEnabled":true,"xOffset":0,"yOffset":0,"rotateXPos":371.5,"rotateYPos":29.5,"scaleX":100,"scaleY":100,"alpha":100,"depth":5,"scrolling":true,"shuffleLock":false,"data":{"hotlinkId":"","accState":0,"vectorData":{"left":0,"top":0,"right":743,"bottom":59,"altText":"How We Deal With High Workloads","pngfb":false,"pr":{"l":"Lib","i":55}},"html5data":{"xPos":0,"yPos":0,"width":743,"height":59,"strokewidth":0}},"width":743,"height":59,"resume":false,"useHandCursor":true,"id":"6MmBSFusvPV"},{"kind":"vectorshape","rotation":0,"accType":"text","cliptobounds":false,"defaultAction":"","shapemaskId":"","xPos":52,"yPos":145,"tabIndex":3,"tabEnabled":true,"xOffset":0,"yOffset":0,"rotateXPos":421,"rotateYPos":150,"scaleX":100,"scaleY":100,"alpha":100,"depth":6,"scrolling":true,"shuffleLock":false,"data":{"hotlinkId":"","accState":0,"vectorData":{"left":0,"top":0,"right":842,"bottom":300,"altText":"Prioritize tasks\\nCritical\\nImportant\\nRoutine\\nDelegate tasks (assignments)\\nCoordinate work with others and report back to each other on outcomes","pngfb":false,"pr":{"l":"Lib","i":57}},"html5data":{"xPos":0,"yPos":0,"width":842,"height":300,"strokewidth":0}},"animations":[{"kind":"animation","id":"Entrance","duration":750,"hidetextatstart":true,"animateshapewithtext":false,"tweens":[{"kind":"tween","time":0,"duration":750,"mask":{"type":"wipe","settings":[{"kind":"setting","name":"direction","value":"fromleft"}],"duration":750,"easing":"linear","easingdir":"easeinout"}}]}],"width":842,"height":300,"resume":false,"useHandCursor":true,"id":"6nEMgTWE2e1"},{"kind":"vectorshape","rotation":0,"accType":"text","cliptobounds":false,"defaultAction":"","textLib":[{"kind":"textdata","uniqueId":"txt_69Bkb5PXJik","id":"01","linkId":"txt_69Bkb5PXJik","type":"vectortext","xPos":10,"yPos":216,"xAccOffset":10,"yAccOffset":216,"width":822,"height":292,"shadowIndex":-1,"scrollOverflow":false,"vartext":"<p style=\\"text-align:left;direction: ltr; padding-left: 59px;margin-top: 7.168px\\"><span style=\\"font-family: \'Wingdings Charset0_v8sYB58B7A1D\',\'Wingdings\'; font-size:29.3333px; color:#0d0d0d;line-height:33.9386666666667px; display: inline-block; text-align:left; min-width: 59px; margin-left: -59px;\\">&#167;</span><span style=\\"font-family: \'Articulate Charset0_v8MBBDD1F1C\',\'Articulate\'; font-size:29.3333px; color:#0d0d0d;line-height:33.9386666666667px;\\">Coordinate work </span><span style=\\"font-family: \'Articulate Charset0_v8MBBDD1F1C\',\'Articulate\'; font-size:29.3333px; color:#0d0d0d;line-height:33.9386666666667px;\\"><u>with others</u></span><span style=\\"font-family: \'Articulate Charset0_v8MBBDD1F1C\',\'Articulate\'; font-size:29.3333px; color:#0d0d0d;line-height:33.9386666666667px;\\"> and </span><span style=\\"font-family: \'Articulate Charset0_v8MBBDD1F1C\',\'Articulate\'; font-size:29.3333px; color:#0d0d0d;line-height:33.9386666666667px;\\"><u>report back to each other on outcomes</u></span></p>","vectortext":{"left":0,"top":0,"right":800,"bottom":296,"pngfb":false,"pr":{"l":"Lib","i":58}}}],"shapemaskId":"","xPos":52,"yPos":145,"tabIndex":6,"tabEnabled":false,"xOffset":0,"yOffset":0,"rotateXPos":421,"rotateYPos":150,"scaleX":100,"scaleY":100,"alpha":100,"depth":7,"scrolling":true,"shuffleLock":false,"data":{"hotlinkId":"","accState":0,"vectorData":{"left":0,"top":0,"right":800,"bottom":296,"altText":"Coordinate work with others and report back to each other on outcomes","pngfb":false,"pr":{"l":"Lib","i":5}},"html5data":{"xPos":0,"yPos":0,"width":800,"height":296,"strokewidth":0}},"animations":[{"kind":"animation","id":"Entrance","duration":750,"hidetextatstart":true,"animateshapewithtext":false,"tweens":[{"kind":"tween","time":0,"duration":750,"mask":{"type":"wipe","settings":[{"kind":"setting","name":"direction","value":"fromleft"}],"duration":750,"easing":"linear","easingdir":"easeinout"}}]}],"width":842,"height":300,"resume":false,"useHandCursor":true,"id":"69Bkb5PXJik"},{"kind":"vectorshape","rotation":0,"accType":"text","cliptobounds":false,"defaultAction":"","textLib":[{"kind":"textdata","uniqueId":"txt_5q8rIGWZgmH","id":"01","linkId":"txt_5q8rIGWZgmH","type":"vectortext","xPos":10,"yPos":171,"xAccOffset":10,"yAccOffset":171,"width":822,"height":292,"shadowIndex":-1,"scrollOverflow":false,"vartext":"<p style=\\"text-align:left;direction: ltr; padding-left: 59px;margin-top: 7.168px\\"><span style=\\"font-family: \'Wingdings Charset0_v8sYB58B7A1D\',\'Wingdings\'; font-size:29.3333px; color:#0d0d0d;line-height:33.9386666666667px; display: inline-block; text-align:left; min-width: 59px; margin-left: -59px;\\">&#167;</span><span style=\\"font-family: \'Articulate Charset0_v8MBBDD1F1C\',\'Articulate\'; font-size:29.3333px; color:#0d0d0d;line-height:33.9386666666667px;\\">Delegate tasks (assignments)</span></p>","vectortext":{"left":0,"top":0,"right":456,"bottom":216,"pngfb":false,"pr":{"l":"Lib","i":59}}}],"shapemaskId":"","xPos":52,"yPos":145,"tabIndex":7,"tabEnabled":false,"xOffset":0,"yOffset":0,"rotateXPos":421,"rotateYPos":150,"scaleX":100,"scaleY":100,"alpha":100,"depth":8,"scrolling":true,"shuffleLock":false,"data":{"hotlinkId":"","accState":0,"vectorData":{"left":0,"top":0,"right":456,"bottom":216,"altText":"Delegate tasks (assignments)","pngfb":false,"pr":{"l":"Lib","i":5}},"html5data":{"xPos":0,"yPos":0,"width":456,"height":216,"strokewidth":0}},"animations":[{"kind":"animation","id":"Entrance","duration":750,"hidetextatstart":true,"animateshapewithtext":false,"tweens":[{"kind":"tween","time":0,"duration":750,"mask":{"type":"wipe","settings":[{"kind":"setting","name":"direction","value":"fromleft"}],"duration":750,"easing":"linear","easingdir":"easeinout"}}]}],"width":842,"height":300,"resume":false,"useHandCursor":true,"id":"5q8rIGWZgmH"},{"kind":"vectorshape","rotation":0,"accType":"text","cliptobounds":false,"defaultAction":"","textLib":[{"kind":"textdata","uniqueId":"txt_6A4bLokwc7y","id":"01","linkId":"txt_6A4bLokwc7y","type":"vectortext","xPos":10,"yPos":127,"xAccOffset":10,"yAccOffset":127,"width":822,"height":292,"shadowIndex":-1,"scrollOverflow":false,"vartext":"<p style=\\"text-align:left;direction: ltr; padding-left: 99px;margin-top: 6.4px\\"><span style=\\"font-family: \'Segoe UI Charset0_v6ILX6DDBD922\',\'Segoe UI\'; font-size:29.3333px; color:#0d0d0d;line-height:33.9386666666667px; display: inline-block; text-align:left; min-width: 53px; margin-left: -53px;\\">•</span><span style=\\"font-family: \'Articulate Charset0_v8MBBDD1F1C\',\'Articulate\'; font-size:29.3333px; color:#0d0d0d;line-height:33.9386666666667px;\\">Routine</span></p>","vectortext":{"left":0,"top":0,"right":216,"bottom":172,"pngfb":false,"pr":{"l":"Lib","i":60}}}],"shapemaskId":"","xPos":52,"yPos":145,"tabIndex":8,"tabEnabled":false,"xOffset":0,"yOffset":0,"rotateXPos":421,"rotateYPos":150,"scaleX":100,"scaleY":100,"alpha":100,"depth":9,"scrolling":true,"shuffleLock":false,"data":{"hotlinkId":"","accState":0,"vectorData":{"left":0,"top":0,"right":216,"bottom":172,"altText":"Routine","pngfb":false,"pr":{"l":"Lib","i":5}},"html5data":{"xPos":0,"yPos":0,"width":216,"height":172,"strokewidth":0}},"animations":[{"kind":"animation","id":"Entrance","duration":750,"hidetextatstart":true,"animateshapewithtext":false,"tweens":[{"kind":"tween","time":0,"duration":750,"mask":{"type":"wipe","settings":[{"kind":"setting","name":"direction","value":"fromleft"}],"duration":750,"easing":"linear","easingdir":"easeinout"}}]}],"width":842,"height":300,"resume":false,"useHandCursor":true,"id":"6A4bLokwc7y"},{"kind":"vectorshape","rotation":0,"accType":"text","cliptobounds":false,"defaultAction":"","textLib":[{"kind":"textdata","uniqueId":"txt_6EuhfhSLtP9","id":"01","linkId":"txt_6EuhfhSLtP9","type":"vectortext","xPos":10,"yPos":83,"xAccOffset":10,"yAccOffset":83,"width":822,"height":292,"shadowIndex":-1,"scrollOverflow":false,"vartext":"<p style=\\"text-align:left;direction: ltr; padding-left: 99px;margin-top: 6.4px\\"><span style=\\"font-family: \'Segoe UI Charset0_v6ILX6DDBD922\',\'Segoe UI\'; font-size:29.3333px; color:#0d0d0d;line-height:33.9386666666667px; display: inline-block; text-align:left; min-width: 53px; margin-left: -53px;\\">•</span><span style=\\"font-family: \'Articulate Charset0_v8MBBDD1F1C\',\'Articulate\'; font-size:29.3333px; color:#0d0d0d;line-height:33.9386666666667px;\\">Important</span></p>","vectortext":{"left":0,"top":0,"right":246,"bottom":128,"pngfb":false,"pr":{"l":"Lib","i":61}}}],"shapemaskId":"","xPos":52,"yPos":145,"tabIndex":9,"tabEnabled":false,"xOffset":0,"yOffset":0,"rotateXPos":421,"rotateYPos":150,"scaleX":100,"scaleY":100,"alpha":100,"depth":10,"scrolling":true,"shuffleLock":false,"data":{"hotlinkId":"","accState":0,"vectorData":{"left":0,"top":0,"right":246,"bottom":128,"altText":"Important","pngfb":false,"pr":{"l":"Lib","i":5}},"html5data":{"xPos":0,"yPos":0,"width":246,"height":128,"strokewidth":0}},"animations":[{"kind":"animation","id":"Entrance","duration":750,"hidetextatstart":true,"animateshapewithtext":false,"tweens":[{"kind":"tween","time":0,"duration":750,"mask":{"type":"wipe","settings":[{"kind":"setting","name":"direction","value":"fromleft"}],"duration":750,"easing":"linear","easingdir":"easeinout"}}]}],"width":842,"height":300,"resume":false,"useHandCursor":true,"id":"6EuhfhSLtP9"},{"kind":"vectorshape","rotation":0,"accType":"text","cliptobounds":false,"defaultAction":"","textLib":[{"kind":"textdata","uniqueId":"txt_6Wvt0fTEHlW","id":"01","linkId":"txt_6Wvt0fTEHlW","type":"vectortext","xPos":10,"yPos":39,"xAccOffset":10,"yAccOffset":39,"width":822,"height":292,"shadowIndex":-1,"scrollOverflow":false,"vartext":"<p style=\\"text-align:left;direction: ltr; padding-left: 99px;margin-top: 6.4px\\"><span style=\\"font-family: \'Segoe UI Charset0_v6ILX6DDBD922\',\'Segoe UI\'; font-size:29.3333px; color:#0d0d0d;line-height:33.9386666666667px; display: inline-block; text-align:left; min-width: 53px; margin-left: -53px;\\">•</span><span style=\\"font-family: \'Articulate Charset0_v8MBBDD1F1C\',\'Articulate\'; font-size:29.3333px; color:#0d0d0d;line-height:33.9386666666667px;\\">Critical</span></p>","vectortext":{"left":0,"top":0,"right":202,"bottom":84,"pngfb":false,"pr":{"l":"Lib","i":62}}}],"shapemaskId":"","xPos":52,"yPos":145,"tabIndex":10,"tabEnabled":false,"xOffset":0,"yOffset":0,"rotateXPos":421,"rotateYPos":150,"scaleX":100,"scaleY":100,"alpha":100,"depth":11,"scrolling":true,"shuffleLock":false,"data":{"hotlinkId":"","accState":0,"vectorData":{"left":0,"top":0,"right":202,"bottom":84,"altText":"Critical","pngfb":false,"pr":{"l":"Lib","i":5}},"html5data":{"xPos":0,"yPos":0,"width":202,"height":84,"strokewidth":0}},"animations":[{"kind":"animation","id":"Entrance","duration":750,"hidetextatstart":true,"animateshapewithtext":false,"tweens":[{"kind":"tween","time":0,"duration":750,"mask":{"type":"wipe","settings":[{"kind":"setting","name":"direction","value":"fromleft"}],"duration":750,"easing":"linear","easingdir":"easeinout"}}]}],"width":842,"height":300,"resume":false,"useHandCursor":true,"id":"6Wvt0fTEHlW"},{"kind":"vectorshape","rotation":0,"accType":"text","cliptobounds":false,"defaultAction":"","textLib":[{"kind":"textdata","uniqueId":"txt_5pWiiFcZWdu","id":"01","linkId":"txt_5pWiiFcZWdu","type":"vectortext","xPos":10,"yPos":4,"xAccOffset":10,"yAccOffset":4,"width":822,"height":292,"shadowIndex":-1,"scrollOverflow":false,"vartext":"<p style=\\"text-align:left;direction: ltr; padding-left: 59px;margin-top: 7.168px\\"><span style=\\"font-family: \'Wingdings Charset0_v8sYB58B7A1D\',\'Wingdings\'; font-size:29.3333px; color:#0d0d0d;line-height:33.9386666666667px; display: inline-block; text-align:left; min-width: 59px; margin-left: -59px;\\">&#167;</span><span style=\\"font-family: \'Articulate Charset0_v8MBBDD1F1C\',\'Articulate\'; font-size:29.3333px; color:#0d0d0d;line-height:33.9386666666667px;\\">Prioritize tasks</span></p>","vectortext":{"left":0,"top":0,"right":264,"bottom":39,"pngfb":false,"pr":{"l":"Lib","i":63}}}],"shapemaskId":"","xPos":52,"yPos":145,"tabIndex":11,"tabEnabled":false,"xOffset":0,"yOffset":0,"rotateXPos":421,"rotateYPos":150,"scaleX":100,"scaleY":100,"alpha":100,"depth":12,"scrolling":true,"shuffleLock":false,"data":{"hotlinkId":"","accState":0,"vectorData":{"left":0,"top":0,"right":264,"bottom":39,"altText":"Prioritize tasks","pngfb":false,"pr":{"l":"Lib","i":5}},"html5data":{"xPos":0,"yPos":0,"width":264,"height":39,"strokewidth":0}},"animations":[{"kind":"animation","id":"Entrance","duration":750,"hidetextatstart":true,"animateshapewithtext":false,"tweens":[{"kind":"tween","time":0,"duration":750,"mask":{"type":"wipe","settings":[{"kind":"setting","name":"direction","value":"fromleft"}],"duration":750,"easing":"linear","easingdir":"easeinout"}}]}],"width":842,"height":300,"resume":false,"useHandCursor":true,"id":"5pWiiFcZWdu"}],"startTime":-1,"elapsedTimeMode":"normal","animations":[{"kind":"animation","id":"6Q1c8Y5swPk","duration":700,"hidetextatstart":true,"animateshapewithtext":false,"tweens":[{"kind":"tween","time":0,"duration":700,"alpha":{"path":[{"kind":"segment","start":"0","dstart":"0","end":"100","dend":"0"}],"duration":700,"easing":"linear","easingdir":"easein"}}]}],"useHandCursor":false,"resume":false,"kind":"slidelayer","isBaseLayer":true}]}');
