# Supplementary material for: Code Response Training: Improving Interprofessional Communication
Source: MedEdPORTAL. 2021 May 19;17:11155. doi: 10.15766/mep_2374-8265.11155 (PMC8131416; doi:10.15766/mep_2374-8265.11155)
Supplement: Supplementary file 1 — Module 1 Patient Safety Fundamentals folderModule 2 Communication and Teamwork folderModule 3 Pulling It Together folderModule Instructions.docxFacilitators Guide.docxSimulation Case 1.docxSimulation Case 2.docxEquipment Checklist.docxObserver Checklist.docxDebriefing Guide.docxPostcourse Evaluation.docxShort-Term Follow-Up Activity.docxLong-Term Follow-Up Activity.docx [file mep_2374-8265.11155-s001.zip › C. Module 3 Pulling It Together/html5/data/js/6TLsAEHz4kE.js]

window.globalProvideData('slide', '{"title":"The “Brief” or Huddle","trackViews":true,"showMenuResultIcon":false,"viewGroupId":"","historyGroupId":"","videoZoom":"","scrolling":false,"transition":"tween","slideLock":false,"navIndex":-1,"globalAudioId":"","thumbnailid":"","slideNumberInScene":9,"includeInSlideCounts":true,"presenterRef":{"id":"none"},"showAnimationId":"6aZpajdUVZE","lmsId":"Slide9","width":1024,"height":640,"resume":false,"background":{"type":"fill","fill":{"type":"linear","rotation":90,"colors":[{"kind":"color","rgb":"0xFFFFFF","alpha":100,"stop":0}]}},"id":"6TLsAEHz4kE","actionGroups":{"ActGrpOnNextButtonClick":{"kind":"actiongroup","actions":[{"kind":"gotoplay","window":"_current","wndtype":"normal","objRef":{"type":"string","value":"_player.5onZNJaPQYO.5trgCAmyGOl"}}]},"ActGrpOnPrevButtonClick":{"kind":"actiongroup","actions":[{"kind":"history_prev"}]},"NavigationRestrictionNextSlide_6TLsAEHz4kE":{"kind":"actiongroup","actions":[{"kind":"exe_actiongroup","id":"ActGrpOnNextButtonClick"}]},"NavigationRestrictionPreviousSlide_6TLsAEHz4kE":{"kind":"actiongroup","actions":[{"kind":"exe_actiongroup","id":"ActGrpOnPrevButtonClick"}]}},"events":[{"kind":"onbeforeslidein","actions":[{"kind":"if_action","condition":{"statement":{"kind":"compare","operator":"eq","valuea":"$WindowId","typea":"property","valueb":"_frame","typeb":"string"}},"thenActions":[{"kind":"set_frame_layout","name":"pxabnsnfns10111000101"}],"elseActions":[{"kind":"set_window_control_layout","name":"pxabnsnfns10111000101"}]}]},{"kind":"onnextslide","actions":[{"kind":"exe_actiongroup","id":"NavigationRestrictionNextSlide_6TLsAEHz4kE"}]},{"kind":"onprevslide","actions":[{"kind":"exe_actiongroup","id":"NavigationRestrictionPreviousSlide_6TLsAEHz4kE"}]},{"kind":"ontransitionin","actions":[{"kind":"if_action","condition":{"statement":{"kind":"and","statements":[{"kind":"compare","operator":"eq","valuea":"_player.#TimelineCompleted_6TLsAEHz4kE","typea":"var","valueb":false,"typeb":"boolean"}]}},"thenActions":[{"kind":"enable_window_control","name":"next","enable":false},{"kind":"enable_window_control","name":"swiperight","enable":false}]},{"kind":"adjustvar","variable":"_player.LastSlideViewed_5y6B873eG6Z","operator":"set","value":{"type":"string","value":"_player."}},{"kind":"adjustvar","variable":"_player.LastSlideViewed_5y6B873eG6Z","operator":"add","value":{"type":"property","value":"$AbsoluteId"}}]},{"kind":"ontimelinecomplete","actions":[{"kind":"adjustvar","variable":"_player.TimelineCompleted_6TLsAEHz4kE","operator":"set","value":{"type":"boolean","value":true}},{"kind":"enable_window_control","name":"next","enable":true},{"kind":"enable_window_control","name":"swiperight","enable":true}]}],"slideLayers":[{"audiolib":[{"kind":"audio","assetId":17,"id":"6dPguzQraSq"}],"enableSeek":true,"enableReplay":true,"timeline":{"duration":22778,"events":[{"kind":"ontimelinetick","time":0,"actions":[{"kind":"media_seek","position":0,"objRef":{"type":"string","value":"6dPguzQraSq"}},{"kind":"media_play","objRef":{"type":"string","value":"6dPguzQraSq"}},{"kind":"set_volume","volume":75,"objRef":{"type":"string","value":"6dPguzQraSq"}},{"kind":"show","transition":"appear","objRef":{"type":"string","value":"5rNolBxi0fr"}},{"kind":"show","transition":"appear","objRef":{"type":"string","value":"6nvuENJ6BH7"}},{"kind":"show","transition":"appear","objRef":{"type":"string","value":"5hUvBqIgpcQ"}},{"kind":"show","transition":"appear","objRef":{"type":"string","value":"6LWYayztIFi"}},{"kind":"show","transition":"appear","objRef":{"type":"string","value":"5sDk5dIFWIk"}}]},{"kind":"ontimelinetick","time":5125,"actions":[{"kind":"show","transition":"custom","animationId":"Entrance","reverse":false,"objRef":{"type":"string","value":"6q0pqCE60xR"}},{"kind":"show","transition":"custom","animationId":"Entrance","reverse":false,"objRef":{"type":"string","value":"5sMABQdUIRq"}}]},{"kind":"ontimelinetick","time":7979,"actions":[{"kind":"show","transition":"custom","animationId":"Entrance","reverse":false,"objRef":{"type":"string","value":"6I3haxIUAy4"}}]},{"kind":"ontimelinetick","time":12167,"actions":[{"kind":"show","transition":"custom","animationId":"Entrance","reverse":false,"objRef":{"type":"string","value":"6Do7PDhaFvv"}}]},{"kind":"ontimelinetick","time":14938,"actions":[{"kind":"show","transition":"custom","animationId":"Entrance","reverse":false,"objRef":{"type":"string","value":"62lHVZXctyz"}}]},{"kind":"ontimelinetick","time":16750,"actions":[{"kind":"show","transition":"custom","animationId":"Entrance","reverse":false,"objRef":{"type":"string","value":"5cwO1BEvsjb"}}]}]},"objects":[{"kind":"vectorshape","rotation":0,"accType":"image","cliptobounds":false,"defaultAction":"","imagelib":[{"kind":"imagedata","assetId":0,"id":"01","url":"story_content/5ttN4nwdDDx_DX2048_DY2048.swf","type":"normal","altText":"Pulling_Together_Body_Template_RV.png","width":1024,"height":640,"mobiledx":0,"mobiledy":0}],"shapemaskId":"","xPos":0,"yPos":0,"tabIndex":1,"tabEnabled":true,"xOffset":0,"yOffset":0,"rotateXPos":512,"rotateYPos":320,"scaleX":100,"scaleY":100,"alpha":100,"depth":1,"scrolling":false,"shuffleLock":false,"data":{"hotlinkId":"","accState":0,"vectorData":{"left":0,"top":0,"right":1024,"bottom":640,"altText":"Pulling_Together_Body_Template_RV.png","pngfb":false,"pr":{"l":"Lib","i":0}},"html5data":{"xPos":0,"yPos":0,"width":1024,"height":640,"strokewidth":0}},"width":1024,"height":640,"resume":false,"useHandCursor":true,"id":"6LWYayztIFi"},{"kind":"vectorshape","rotation":0,"accType":"image","cliptobounds":false,"defaultAction":"","imagelib":[{"kind":"imagedata","assetId":1,"id":"01","url":"story_content/5hUzZTcnKKE_DX238_DY238.swf","type":"normal","altText":"New_Logo.png","width":238,"height":91,"mobiledx":0,"mobiledy":0}],"shapemaskId":"","xPos":881,"yPos":574,"tabIndex":5,"tabEnabled":true,"xOffset":0,"yOffset":0,"rotateXPos":59.5,"rotateYPos":22.5,"scaleX":100,"scaleY":100,"alpha":100,"depth":2,"scrolling":false,"shuffleLock":false,"data":{"hotlinkId":"","accState":0,"vectorData":{"left":0,"top":0,"right":119,"bottom":45,"altText":"New_Logo.png","pngfb":false,"pr":{"l":"Lib","i":1}},"html5data":{"xPos":0,"yPos":0,"width":119,"height":45,"strokewidth":0}},"width":119,"height":45,"resume":false,"useHandCursor":true,"id":"5sDk5dIFWIk"},{"kind":"vectorshape","rotation":0,"accType":"image","cliptobounds":false,"defaultAction":"","imagelib":[{"kind":"imagedata","assetId":0,"id":"01","url":"story_content/5ttN4nwdDDx_DX2048_DY2048.swf","type":"normal","altText":"Pulling_Together_Body_Template_RV.png","width":1024,"height":640,"mobiledx":0,"mobiledy":0}],"shapemaskId":"","xPos":0,"yPos":0,"tabIndex":0,"tabEnabled":true,"xOffset":0,"yOffset":0,"rotateXPos":512,"rotateYPos":320,"scaleX":100,"scaleY":100,"alpha":100,"depth":3,"scrolling":false,"shuffleLock":false,"data":{"hotlinkId":"","accState":0,"vectorData":{"left":0,"top":0,"right":1024,"bottom":640,"altText":"Pulling_Together_Body_Template_RV.png","pngfb":false,"pr":{"l":"Lib","i":0}},"html5data":{"xPos":0,"yPos":0,"width":1024,"height":640,"strokewidth":0}},"width":1024,"height":640,"resume":false,"useHandCursor":true,"id":"6nvuENJ6BH7"},{"kind":"vectorshape","rotation":0,"accType":"image","cliptobounds":false,"defaultAction":"","imagelib":[{"kind":"imagedata","assetId":1,"id":"01","url":"story_content/5hUzZTcnKKE_DX238_DY238.swf","type":"normal","altText":"New_Logo.png","width":238,"height":91,"mobiledx":0,"mobiledy":0}],"shapemaskId":"","xPos":881,"yPos":574,"tabIndex":4,"tabEnabled":true,"xOffset":0,"yOffset":0,"rotateXPos":59.5,"rotateYPos":22.5,"scaleX":100,"scaleY":100,"alpha":100,"depth":4,"scrolling":false,"shuffleLock":false,"data":{"hotlinkId":"","accState":0,"vectorData":{"left":0,"top":0,"right":119,"bottom":45,"altText":"New_Logo.png","pngfb":false,"pr":{"l":"Lib","i":1}},"html5data":{"xPos":0,"yPos":0,"width":119,"height":45,"strokewidth":0}},"width":119,"height":45,"resume":false,"useHandCursor":true,"id":"5hUvBqIgpcQ"},{"kind":"vectorshape","rotation":0,"accType":"text","cliptobounds":false,"defaultAction":"","textLib":[{"kind":"textdata","uniqueId":"5rNolBxi0fr_-347657214","id":"01","linkId":"txt__default_5rNolBxi0fr","type":"vectortext","xPos":10,"yPos":4,"xAccOffset":10,"yAccOffset":4,"width":448,"height":51,"shadowIndex":-1,"scrollOverflow":false,"vartext":"<p style=\\"text-align:left;direction: ltr; padding-left: 0px\\"><span style=\\"font-family: \'Articulate Charset0_v8MBBDD1F1C\',\'Articulate\'; font-size:42.6667px; color:#ffffff;line-height:49.3653333333333px;\\"><b style=\\"font-family: \'ArticulateBold CharBoldC2572EF3\',\'Articulate\';\\">The “Brief” or Huddle </b></span></p>","vectortext":{"left":0,"top":0,"right":458,"bottom":55,"pngfb":false,"pr":{"l":"Lib","i":71}}}],"shapemaskId":"","xPos":38,"yPos":28,"tabIndex":2,"tabEnabled":true,"xOffset":0,"yOffset":0,"rotateXPos":234,"rotateYPos":29.5,"scaleX":100,"scaleY":100,"alpha":100,"depth":5,"scrolling":true,"shuffleLock":false,"data":{"hotlinkId":"","accState":0,"vectorData":{"left":0,"top":0,"right":468,"bottom":59,"altText":"The “Brief” or Huddle ","pngfb":false,"pr":{"l":"Lib","i":70}},"html5data":{"xPos":0,"yPos":0,"width":468,"height":59,"strokewidth":0}},"width":468,"height":59,"resume":false,"useHandCursor":true,"id":"5rNolBxi0fr"},{"kind":"vectorshape","rotation":0,"accType":"text","cliptobounds":false,"defaultAction":"","shapemaskId":"","xPos":52,"yPos":145,"tabIndex":3,"tabEnabled":true,"xOffset":0,"yOffset":0,"rotateXPos":434.5,"rotateYPos":178.5,"scaleX":100,"scaleY":100,"alpha":100,"depth":6,"scrolling":true,"shuffleLock":false,"data":{"hotlinkId":"","accState":0,"vectorData":{"left":0,"top":0,"right":869,"bottom":357,"altText":"Communication among entire team\\n“Sets the stage” to successfully accomplish the task  \\r at hand\\nBrief description of task / procedure at hand\\nPertinent patient information and history\\nTeam’s goal for this patient / task (may just be assigning roles for each team member!)","pngfb":false,"pr":{"l":"Lib","i":72}},"html5data":{"xPos":0,"yPos":0,"width":869,"height":357,"strokewidth":0}},"animations":[{"kind":"animation","id":"Entrance","duration":750,"hidetextatstart":true,"animateshapewithtext":false,"tweens":[{"kind":"tween","time":0,"duration":750,"mask":{"type":"wipe","settings":[{"kind":"setting","name":"direction","value":"fromleft"}],"duration":750,"easing":"linear","easingdir":"easeinout"}}]}],"width":869,"height":357,"resume":false,"useHandCursor":true,"id":"6q0pqCE60xR"},{"kind":"vectorshape","rotation":0,"accType":"text","cliptobounds":false,"defaultAction":"","textLib":[{"kind":"textdata","uniqueId":"txt_5cwO1BEvsjb","id":"01","linkId":"txt_5cwO1BEvsjb","type":"vectortext","xPos":10,"yPos":253,"xAccOffset":10,"yAccOffset":253,"width":849,"height":347,"shadowIndex":-1,"scrollOverflow":false,"vartext":"<p style=\\"text-align:left;direction: ltr; padding-left: 64px;margin-top: 15.36px\\"><span style=\\"font-family: \'Wingdings Charset0_v8sYB58B7A1D\',\'Wingdings\'; font-size:29.3333px; color:#0d0d0d;line-height:40.9600028991699px; display: inline-block; text-align:left; min-width: 64px; margin-left: -64px;\\">&#167;</span><span style=\\"font-family: \'Articulate Charset0_v8MBBDD1F1C\',\'Articulate\'; font-size:29.3333px; color:#0d0d0d;line-height:40.9600028991699px;\\">Team’s goal for this patient / task (may just be assigning roles for each team member!)</span></p>","vectortext":{"left":0,"top":0,"right":838,"bottom":353,"pngfb":false,"pr":{"l":"Lib","i":73}}}],"shapemaskId":"","xPos":52,"yPos":145,"tabIndex":6,"tabEnabled":false,"xOffset":0,"yOffset":0,"rotateXPos":434.5,"rotateYPos":178.5,"scaleX":100,"scaleY":100,"alpha":100,"depth":7,"scrolling":true,"shuffleLock":false,"data":{"hotlinkId":"","accState":0,"vectorData":{"left":0,"top":0,"right":838,"bottom":353,"altText":"Team’s goal for this patient / task (may just be assigning roles for each team member!)","pngfb":false,"pr":{"l":"Lib","i":5}},"html5data":{"xPos":0,"yPos":0,"width":838,"height":353,"strokewidth":0}},"animations":[{"kind":"animation","id":"Entrance","duration":750,"hidetextatstart":true,"animateshapewithtext":false,"tweens":[{"kind":"tween","time":0,"duration":750,"mask":{"type":"wipe","settings":[{"kind":"setting","name":"direction","value":"fromleft"}],"duration":750,"easing":"linear","easingdir":"easeinout"}}]}],"width":869,"height":357,"resume":false,"useHandCursor":true,"id":"5cwO1BEvsjb"},{"kind":"vectorshape","rotation":0,"accType":"text","cliptobounds":false,"defaultAction":"","textLib":[{"kind":"textdata","uniqueId":"txt_62lHVZXctyz","id":"01","linkId":"txt_62lHVZXctyz","type":"vectortext","xPos":10,"yPos":192,"xAccOffset":10,"yAccOffset":192,"width":849,"height":347,"shadowIndex":-1,"scrollOverflow":false,"vartext":"<p style=\\"text-align:left;direction: ltr; padding-left: 64px;margin-top: 15.36px\\"><span style=\\"font-family: \'Wingdings Charset0_v8sYB58B7A1D\',\'Wingdings\'; font-size:29.3333px; color:#0d0d0d;line-height:40.9600028991699px; display: inline-block; text-align:left; min-width: 64px; margin-left: -64px;\\">&#167;</span><span style=\\"font-family: \'Articulate Charset0_v8MBBDD1F1C\',\'Articulate\'; font-size:29.3333px; color:#0d0d0d;line-height:40.9600028991699px;\\">Pertinent patient information and history</span></p>","vectortext":{"left":0,"top":0,"right":636,"bottom":252,"pngfb":false,"pr":{"l":"Lib","i":74}}}],"shapemaskId":"","xPos":52,"yPos":145,"tabIndex":7,"tabEnabled":false,"xOffset":0,"yOffset":0,"rotateXPos":434.5,"rotateYPos":178.5,"scaleX":100,"scaleY":100,"alpha":100,"depth":8,"scrolling":true,"shuffleLock":false,"data":{"hotlinkId":"","accState":0,"vectorData":{"left":0,"top":0,"right":636,"bottom":252,"altText":"Pertinent patient information and history","pngfb":false,"pr":{"l":"Lib","i":5}},"html5data":{"xPos":0,"yPos":0,"width":636,"height":252,"strokewidth":0}},"animations":[{"kind":"animation","id":"Entrance","duration":750,"hidetextatstart":true,"animateshapewithtext":false,"tweens":[{"kind":"tween","time":0,"duration":750,"mask":{"type":"wipe","settings":[{"kind":"setting","name":"direction","value":"fromleft"}],"duration":750,"easing":"linear","easingdir":"easeinout"}}]}],"width":869,"height":357,"resume":false,"useHandCursor":true,"id":"62lHVZXctyz"},{"kind":"vectorshape","rotation":0,"accType":"text","cliptobounds":false,"defaultAction":"","textLib":[{"kind":"textdata","uniqueId":"txt_6Do7PDhaFvv","id":"01","linkId":"txt_6Do7PDhaFvv","type":"vectortext","xPos":10,"yPos":131,"xAccOffset":10,"yAccOffset":131,"width":849,"height":347,"shadowIndex":-1,"scrollOverflow":false,"vartext":"<p style=\\"text-align:left;direction: ltr; padding-left: 64px;margin-top: 15.36px\\"><span style=\\"font-family: \'Wingdings Charset0_v8sYB58B7A1D\',\'Wingdings\'; font-size:29.3333px; color:#0d0d0d;line-height:40.9600028991699px; display: inline-block; text-align:left; min-width: 64px; margin-left: -64px;\\">&#167;</span><span style=\\"font-family: \'Articulate Charset0_v8MBBDD1F1C\',\'Articulate\'; font-size:29.3333px; color:#0d0d0d;line-height:40.9600028991699px;\\">Brief description of task / procedure at hand</span></p>","vectortext":{"left":0,"top":0,"right":671,"bottom":191,"pngfb":false,"pr":{"l":"Lib","i":75}}}],"shapemaskId":"","xPos":52,"yPos":145,"tabIndex":8,"tabEnabled":false,"xOffset":0,"yOffset":0,"rotateXPos":434.5,"rotateYPos":178.5,"scaleX":100,"scaleY":100,"alpha":100,"depth":9,"scrolling":true,"shuffleLock":false,"data":{"hotlinkId":"","accState":0,"vectorData":{"left":0,"top":0,"right":671,"bottom":191,"altText":"Brief description of task / procedure at hand","pngfb":false,"pr":{"l":"Lib","i":5}},"html5data":{"xPos":0,"yPos":0,"width":671,"height":191,"strokewidth":0}},"animations":[{"kind":"animation","id":"Entrance","duration":750,"hidetextatstart":true,"animateshapewithtext":false,"tweens":[{"kind":"tween","time":0,"duration":750,"mask":{"type":"wipe","settings":[{"kind":"setting","name":"direction","value":"fromleft"}],"duration":750,"easing":"linear","easingdir":"easeinout"}}]}],"width":869,"height":357,"resume":false,"useHandCursor":true,"id":"6Do7PDhaFvv"},{"kind":"vectorshape","rotation":0,"accType":"text","cliptobounds":false,"defaultAction":"","textLib":[{"kind":"textdata","uniqueId":"txt_6I3haxIUAy4","id":"01","linkId":"txt_6I3haxIUAy4","type":"vectortext","xPos":10,"yPos":40,"xAccOffset":10,"yAccOffset":40,"width":849,"height":347,"shadowIndex":-1,"scrollOverflow":false,"vartext":"<p style=\\"text-align:left;direction: ltr; padding-left: 64px;margin-top: 15.36px\\"><span style=\\"font-family: \'Wingdings Charset0_v8sYB58B7A1D\',\'Wingdings\'; font-size:29.3333px; color:#0d0d0d;line-height:33.9386666666667px; display: inline-block; text-align:left; min-width: 64px; margin-left: -64px;\\">&#167;</span><span style=\\"font-family: \'Articulate Charset0_v8MBBDD1F1C\',\'Articulate\'; font-size:29.3333px; color:#0d0d0d;line-height:33.9386666666667px;\\">“Sets the stage” to successfully accomplish the task  <br /></span><span style=\\"font-family: \'Articulate Charset0_v8MBBDD1F1C\',\'Articulate\'; font-size:29.3333px; color:#0d0d0d;line-height:33.9386666666667px;\\"> at hand</span></p>","vectortext":{"left":0,"top":0,"right":778,"bottom":131,"pngfb":false,"pr":{"l":"Lib","i":76}}}],"shapemaskId":"","xPos":52,"yPos":145,"tabIndex":9,"tabEnabled":false,"xOffset":0,"yOffset":0,"rotateXPos":434.5,"rotateYPos":178.5,"scaleX":100,"scaleY":100,"alpha":100,"depth":10,"scrolling":true,"shuffleLock":false,"data":{"hotlinkId":"","accState":0,"vectorData":{"left":0,"top":0,"right":778,"bottom":131,"altText":"“Sets the stage” to successfully accomplish the task   at hand","pngfb":false,"pr":{"l":"Lib","i":5}},"html5data":{"xPos":0,"yPos":0,"width":778,"height":131,"strokewidth":0}},"animations":[{"kind":"animation","id":"Entrance","duration":750,"hidetextatstart":true,"animateshapewithtext":false,"tweens":[{"kind":"tween","time":0,"duration":750,"mask":{"type":"wipe","settings":[{"kind":"setting","name":"direction","value":"fromleft"}],"duration":750,"easing":"linear","easingdir":"easeinout"}}]}],"width":869,"height":357,"resume":false,"useHandCursor":true,"id":"6I3haxIUAy4"},{"kind":"vectorshape","rotation":0,"accType":"text","cliptobounds":false,"defaultAction":"","textLib":[{"kind":"textdata","uniqueId":"txt_5sMABQdUIRq","id":"01","linkId":"txt_5sMABQdUIRq","type":"vectortext","xPos":10,"yPos":5,"xAccOffset":10,"yAccOffset":5,"width":849,"height":347,"shadowIndex":-1,"scrollOverflow":false,"vartext":"<p style=\\"text-align:left;direction: ltr; padding-left: 64px;margin-top: 15.36px\\"><span style=\\"font-family: \'Wingdings Charset0_v8sYB58B7A1D\',\'Wingdings\'; font-size:29.3333px; color:#0d0d0d;line-height:33.9386666666667px; display: inline-block; text-align:left; min-width: 64px; margin-left: -64px;\\">&#167;</span><span style=\\"font-family: \'Articulate Charset0_v8MBBDD1F1C\',\'Articulate\'; font-size:29.3333px; color:#0d0d0d;line-height:33.9386666666667px;\\">Communication among </span><span style=\\"font-family: \'Articulate Charset0_v8MBBDD1F1C\',\'Articulate\'; font-size:29.3333px; color:#0d0d0d;line-height:33.9386666666667px;\\"><i style=\\"font-family: \'ArticulateItalic ItalicAC1C1011\',\'Articulate\';\\">entire</i></span><span style=\\"font-family: \'Articulate Charset0_v8MBBDD1F1C\',\'Articulate\'; font-size:29.3333px; color:#0d0d0d;line-height:33.9386666666667px;\\"> team</span></p>","vectortext":{"left":0,"top":0,"right":559,"bottom":40,"pngfb":false,"pr":{"l":"Lib","i":77}}}],"shapemaskId":"","xPos":52,"yPos":145,"tabIndex":10,"tabEnabled":false,"xOffset":0,"yOffset":0,"rotateXPos":434.5,"rotateYPos":178.5,"scaleX":100,"scaleY":100,"alpha":100,"depth":11,"scrolling":true,"shuffleLock":false,"data":{"hotlinkId":"","accState":0,"vectorData":{"left":0,"top":0,"right":559,"bottom":40,"altText":"Communication among entire team","pngfb":false,"pr":{"l":"Lib","i":5}},"html5data":{"xPos":0,"yPos":0,"width":559,"height":40,"strokewidth":0}},"animations":[{"kind":"animation","id":"Entrance","duration":750,"hidetextatstart":true,"animateshapewithtext":false,"tweens":[{"kind":"tween","time":0,"duration":750,"mask":{"type":"wipe","settings":[{"kind":"setting","name":"direction","value":"fromleft"}],"duration":750,"easing":"linear","easingdir":"easeinout"}}]}],"width":869,"height":357,"resume":false,"useHandCursor":true,"id":"5sMABQdUIRq"}],"startTime":-1,"elapsedTimeMode":"normal","animations":[{"kind":"animation","id":"6aZpajdUVZE","duration":700,"hidetextatstart":true,"animateshapewithtext":false,"tweens":[{"kind":"tween","time":0,"duration":700,"alpha":{"path":[{"kind":"segment","start":"0","dstart":"0","end":"100","dend":"0"}],"duration":700,"easing":"linear","easingdir":"easein"}}]}],"useHandCursor":false,"resume":false,"kind":"slidelayer","isBaseLayer":true}]}');
