# Supplementary material for: Code Response Training: Improving Interprofessional Communication
Source: MedEdPORTAL. 2021 May 19;17:11155. doi: 10.15766/mep_2374-8265.11155 (PMC8131416; doi:10.15766/mep_2374-8265.11155)
Supplement: Supplementary file 1 — Module 1 Patient Safety Fundamentals folderModule 2 Communication and Teamwork folderModule 3 Pulling It Together folderModule Instructions.docxFacilitators Guide.docxSimulation Case 1.docxSimulation Case 2.docxEquipment Checklist.docxObserver Checklist.docxDebriefing Guide.docxPostcourse Evaluation.docxShort-Term Follow-Up Activity.docxLong-Term Follow-Up Activity.docx [file mep_2374-8265.11155-s001.zip › C. Module 3 Pulling It Together/html5/data/js/data.js]

window.globalProvideData('data', '{"version":"3.48.24159.0","bwVersion":"4.0","tincanVersion":"1.0","projectId":"6g9ee5HcDa2","courseId":"Pulling It Together","entryPoint":"_player.5onZNJaPQYO","iosFonts":"mobile/fonts.json","debugMode":false,"lessonDuration":0,"textDirection":"ltr","playervars":[{"kind":"playervar","name":"displayCaptions","value":false},{"kind":"playervar","name":"menuSlideNumber","value":0},{"kind":"playervar","name":"menuSlideTitle","value":""},{"kind":"playervar","name":"menuSlideReference","value":0},{"kind":"playervar","name":"menuSlidesViewed","value":0},{"kind":"playervar","name":"menuTotalSlides","value":0},{"kind":"playervar","name":"menuProgress","value":0},{"kind":"playervar","name":"menuSectionSlideNumber","value":0},{"kind":"playervar","name":"menuSectionSlidesViewed","value":0},{"kind":"playervar","name":"menuSectionTotalSlides","value":0},{"kind":"playervar","name":"menuSectionProgress","value":0},{"kind":"playervar","name":"menuSectionNumber","value":0},{"kind":"playervar","name":"menuSectionsViewed","value":0},{"kind":"playervar","name":"menuTotalSections","value":0},{"kind":"playervar","name":"projectSlideNumber","value":0},{"kind":"playervar","name":"projectSceneNumber","value":0},{"kind":"playervar","name":"projectSlideTitle","value":""},{"kind":"playervar","name":"projectSlideReference","value":0},{"kind":"playervar","name":"projectSlidesViewed","value":0},{"kind":"playervar","name":"projectScenesViewed","value":0},{"kind":"playervar","name":"projectTotalSlides","value":0},{"kind":"playervar","name":"projectTotalScenes","value":0},{"kind":"playervar","name":"projectProgress","value":0},{"kind":"playervar","name":"sceneSlideNumber","value":0},{"kind":"playervar","name":"sceneSlidesViewed","value":0},{"kind":"playervar","name":"sceneTotalSlides","value":0},{"kind":"playervar","name":"sceneProgress","value":0},{"kind":"playervar","name":"zoomToFit","value":false},{"kind":"playervar","name":"accessibleText","value":false}],"slideMap":{"queueSize":3,"slideRefs":[{"kind":"slideref","id":"MsgScene_5y6B873eG6Z.InvalidPromptSlide","type":"slide","assetIds":[]},{"kind":"slideref","id":"MsgScene_5y6B873eG6Z.PrintPromptSlide","type":"slide","assetIds":[]},{"kind":"slideref","id":"MsgScene_5y6B873eG6Z.ScrollPromptSlide","type":"slide","assetIds":[]},{"kind":"slideref","id":"PromptScene.ResumePromptSlide","type":"slide","assetIds":[]},{"kind":"slideref","id":"PromptScene.ExternalInterfaceErrorSlide","type":"slide","assetIds":[]},{"kind":"slideref","id":"5onZNJaPQYO.6KZElYrC6fW","type":"slide","assetIds":[0,1,2,3],"linksTo":[{"kind":"link","id":"5onZNJaPQYO.5mvpqF8NGV4","type":"slide"}]},{"kind":"slideref","id":"5onZNJaPQYO.5mvpqF8NGV4","type":"slide","assetIds":[0,1,4,5],"linksTo":[{"kind":"link","id":"5onZNJaPQYO.5fqddyfXPFv","type":"slide"}]},{"kind":"slideref","id":"5onZNJaPQYO.5fqddyfXPFv","type":"slide","assetIds":[0,1,6,7],"linksTo":[{"kind":"link","id":"5onZNJaPQYO.5WB80WSTpMH","type":"slide"}]},{"kind":"slideref","id":"5onZNJaPQYO.5WB80WSTpMH","type":"slide","assetIds":[0,1,8,9],"linksTo":[{"kind":"link","id":"5onZNJaPQYO.5fBGnRmQsIf","type":"slide"}]},{"kind":"slideref","id":"5onZNJaPQYO.5fBGnRmQsIf","type":"slide","assetIds":[0,1,10,11,12,13],"linksTo":[{"kind":"link","id":"5onZNJaPQYO.5xga6f89joe","type":"slide"}]},{"kind":"slideref","id":"5onZNJaPQYO.5xga6f89joe","type":"slide","assetIds":[0,1,14],"linksTo":[{"kind":"link","id":"5onZNJaPQYO.6MNu7Rps125","type":"slide"}]},{"kind":"slideref","id":"5onZNJaPQYO.6MNu7Rps125","type":"slide","assetIds":[0,1,15],"linksTo":[{"kind":"link","id":"5onZNJaPQYO.6NCAcQVmYwG","type":"slide"}]},{"kind":"slideref","id":"5onZNJaPQYO.6NCAcQVmYwG","type":"slide","assetIds":[0,1,16],"linksTo":[{"kind":"link","id":"5onZNJaPQYO.6TLsAEHz4kE","type":"slide"}]},{"kind":"slideref","id":"5onZNJaPQYO.6TLsAEHz4kE","type":"slide","assetIds":[0,1,17],"linksTo":[{"kind":"link","id":"5onZNJaPQYO.5trgCAmyGOl","type":"slide"}]},{"kind":"slideref","id":"5onZNJaPQYO.5trgCAmyGOl","type":"slide","assetIds":[0,1,18,19],"linksTo":[{"kind":"link","id":"5onZNJaPQYO.6ME5e5YqlN3","type":"slide"}]},{"kind":"slideref","id":"5onZNJaPQYO.6ME5e5YqlN3","type":"slide","assetIds":[0,1,20],"linksTo":[{"kind":"link","id":"5onZNJaPQYO.5eAuDgkFnJh","type":"slide"}]},{"kind":"slideref","id":"5onZNJaPQYO.5eAuDgkFnJh","type":"slide","assetIds":[0,1,21],"linksTo":[{"kind":"link","id":"5onZNJaPQYO.6i6BIwy9Vbh","type":"slide"}]},{"kind":"slideref","id":"5onZNJaPQYO.6i6BIwy9Vbh","type":"slide","assetIds":[0,1,22,23],"linksTo":[{"kind":"link","id":"5onZNJaPQYO.6PgnV2gy23F","type":"slide"}]},{"kind":"slideref","id":"5onZNJaPQYO.6PgnV2gy23F","type":"slide","assetIds":[0,1,24,25],"linksTo":[{"kind":"link","id":"5onZNJaPQYO.6iGorvqHM8v","type":"slide"}]},{"kind":"slideref","id":"5onZNJaPQYO.6iGorvqHM8v","type":"slide","assetIds":[0,1,26],"linksTo":[{"kind":"link","id":"5onZNJaPQYO.5j7zufWoicI","type":"slide"}]},{"kind":"slideref","id":"5onZNJaPQYO.5j7zufWoicI","type":"slide","assetIds":[0,1,27],"linksTo":[{"kind":"link","id":"5onZNJaPQYO.5kQq04S6tpJ","type":"slide"}]},{"kind":"slideref","id":"5onZNJaPQYO.5kQq04S6tpJ","type":"slide","assetIds":[0,1,28],"linksTo":[{"kind":"link","id":"5onZNJaPQYO.5sXPjh5xo2z","type":"slide"}]},{"kind":"slideref","id":"5onZNJaPQYO.5sXPjh5xo2z","type":"slide","assetIds":[0,1,29],"linksTo":[{"kind":"link","id":"5onZNJaPQYO.65xEw2c3CPN","type":"slide"}]},{"kind":"slideref","id":"5onZNJaPQYO.65xEw2c3CPN","type":"slide","assetIds":[0,1,30,31],"linksTo":[{"kind":"link","id":"5onZNJaPQYO.5jFWaN5VfI2","type":"slide"}]},{"kind":"slideref","id":"5onZNJaPQYO.5jFWaN5VfI2","type":"slide","assetIds":[0,1,32],"linksTo":[{"kind":"link","id":"5onZNJaPQYO.5nrJuLwSRYD","type":"slide"}]},{"kind":"slideref","id":"5onZNJaPQYO.5nrJuLwSRYD","type":"slide","assetIds":[0,1,33,34],"linksTo":[{"kind":"link","id":"5onZNJaPQYO.6V6U8skqkAY","type":"slide"}]},{"kind":"slideref","id":"5onZNJaPQYO.6V6U8skqkAY","type":"slide","assetIds":[0,1,35],"linksTo":[{"kind":"link","id":"5onZNJaPQYO.6k52EDQxbn1","type":"slide"}]},{"kind":"slideref","id":"5onZNJaPQYO.6k52EDQxbn1","type":"slide","assetIds":[0,1,36,37],"linksTo":[{"kind":"link","id":"5onZNJaPQYO.6JTDn8eewOa","type":"slide"}]},{"kind":"slideref","id":"5onZNJaPQYO.6JTDn8eewOa","type":"slide","assetIds":[0,1,38],"linksTo":[{"kind":"link","id":"5onZNJaPQYO.5sSfE2CvhaV","type":"slide"}]},{"kind":"slideref","id":"5onZNJaPQYO.5sSfE2CvhaV","type":"slide","assetIds":[0,1,39],"linksTo":[{"kind":"link","id":"MsgScene_5y6B873eG6Z.InvalidPromptSlide","type":"slide"},{"kind":"link","id":"5onZNJaPQYO.6iCHQCaygGf","type":"slide"},{"kind":"link","id":"nextviewedslide","type":"action","data":"_player.5nUAW1s1dK0"}]},{"kind":"slideref","id":"5onZNJaPQYO.6iCHQCaygGf","type":"slide","assetIds":[0,1],"linksTo":[{"kind":"link","id":"5onZNJaPQYO.6Igh3YskSZe","type":"slide"}]},{"kind":"slideref","id":"5onZNJaPQYO.6Igh3YskSZe","type":"slide","assetIds":[0,1,40],"linksTo":[{"kind":"link","id":"5onZNJaPQYO.6EZnukWjhZt","type":"slide"}]},{"kind":"slideref","id":"5onZNJaPQYO.6EZnukWjhZt","type":"slide","assetIds":[0,1,41],"linksTo":[{"kind":"link","id":"5onZNJaPQYO.5p9VkBeSpXq","type":"slide"}]},{"kind":"slideref","id":"5onZNJaPQYO.5p9VkBeSpXq","type":"slide","assetIds":[0,1,42],"linksTo":[{"kind":"link","id":"5onZNJaPQYO.5gFmaiMzFWt","type":"slide"}]},{"kind":"slideref","id":"5onZNJaPQYO.5gFmaiMzFWt","type":"slide","assetIds":[0,1,43],"linksTo":[{"kind":"link","id":"5onZNJaPQYO.5fLy3YFTIvr","type":"slide"}]},{"kind":"slideref","id":"5onZNJaPQYO.5fLy3YFTIvr","type":"slide","assetIds":[0,1,44],"linksTo":[{"kind":"link","id":"5onZNJaPQYO.67qpAQ0QQgI","type":"slide"}]},{"kind":"slideref","id":"5onZNJaPQYO.67qpAQ0QQgI","type":"slide","assetIds":[0,1,45,46],"linksTo":[{"kind":"link","id":"5onZNJaPQYO.60hVN8uJt80","type":"slide"}]},{"kind":"slideref","id":"5onZNJaPQYO.60hVN8uJt80","type":"slide","assetIds":[0,1,47,48],"linksTo":[{"kind":"link","id":"5onZNJaPQYO.6Wq1XK7mKNy","type":"slide"}]},{"kind":"slideref","id":"5onZNJaPQYO.6Wq1XK7mKNy","type":"slide","assetIds":[0,1,49,50],"linksTo":[{"kind":"link","id":"5onZNJaPQYO.6HunnoUnp2b","type":"slide"}]},{"kind":"slideref","id":"5onZNJaPQYO.6HunnoUnp2b","type":"slide","assetIds":[0,1,51,52]}]},"display":{"frameData":"story_content/frame.xml","width":1284,"height":734,"windows":[{"kind":"window","id":"MessageWnd","linkId":"StoryWindow","width":420,"height":210,"alignTo":"content","align":"center","valign":"center"},{"kind":"window","id":"LightboxWnd","linkId":"StoryPopup","width":878,"height":552,"alignTo":"player","align":"center","valign":"center"},{"kind":"window","id":"LightboxControlsWnd","linkId":"StoryPopupControls","width":882,"height":594,"alignTo":"player","align":"center","valign":"center"}]},"resume":{"id":"62b60omDPqt","window":"MessageWnd","slideId":"_player.PromptScene.ResumePromptSlide","lmsresume":true,"flashresume":true,"prompt":true,"everySlide":false},"string_table":[{"kind":"group","id":"chrome23","strings":[{"kind":"string","id":"title","Text":"Can\'t Play Course"},{"kind":"string","id":"description","Text":"For security reasons, Flash cannot access files on your computer\'s hard disk from your web browser."},{"kind":"string","id":"linkText","Text":"Learn More"},{"kind":"string","id":"linkUrl","Text":"https://ipc.articulate.com/slw/360/en/localplayback/"}]}],"errorMsgs":{"external_interface":{"kind":"error","window":"MessageWnd","slideId":"_player.PromptScene.ExternalInterfaceErrorSlide"}},"scenes":[{"kind":"scene","lmsId":"","isMessageScene":true,"startingSlide":"_player.MsgScene_5y6B873eG6Z.InvalidPromptSlide","sceneNumber":0,"slides":[{"kind":"slide","title":"<p dir=\'ltr\' align=\'left\' style=\\"font-family: \'Articulate0E4AA741\';\\">Invalid Answer</p>","trackViews":false,"showMenuResultIcon":false,"viewGroupId":"","historyGroupId":"prompt","videoZoom":"","scrolling":false,"transition":"appear","transDuration":0,"transDir":1,"wipeTrans":false,"slideLock":false,"navIndex":-1,"globalAudioId":"","thumbnailid":"","slideNumberInScene":0,"includeInSlideCounts":false,"showAnimationId":"","lmsId":"","width":420,"height":210,"resume":false,"id":"InvalidPromptSlide","slideLayers":[{"enableSeek":true,"enableReplay":true,"timeline":{"duration":1000,"events":[{"kind":"ontimelinetick","time":0,"actions":[{"kind":"show","transition":"appear","objRef":{"type":"string","value":"5y6B873eG6Z_InvalidPromptSlide_btn0"}},{"kind":"show","transition":"appear","objRef":{"type":"string","value":"InvalidPromptSlide_Scroll.5y6B873eG6Z_InvalidPromptSlide_text"}},{"kind":"show","transition":"appear","objRef":{"type":"string","value":"InvalidPromptSlide_Scroll"}}]}]},"objects":[{"kind":"scrollarea","contentwidth":363,"contentheight":46,"objects":[{"kind":"vectorshape","rotation":0,"accType":"text","cliptobounds":false,"defaultAction":"","textLib":[{"kind":"textdata","uniqueId":"5y6B873eG6Z_InvalidPromptSlide_text","id":"01","linkId":"5y6B873eG6Z_InvalidPromptSlide_text","type":"vectortext","xPos":0,"yPos":0,"xAccOffset":0,"yAccOffset":0,"width":0,"height":0,"shadowIndex":-1,"scrollOverflow":false,"vectortext":{"left":0,"top":0,"right":363,"bottom":46,"pngfb":false,"pr":{"l":"common","i":1}}}],"shapemaskId":"","xPos":0,"yPos":0,"tabIndex":1,"tabEnabled":true,"xOffset":0,"yOffset":0,"rotateXPos":194,"rotateYPos":23,"scaleX":100,"scaleY":100,"alpha":100,"depth":1,"scrolling":true,"shuffleLock":false,"data":{"hotlinkId":"","accState":0,"vectorData":{"left":0,"top":0,"right":363,"bottom":46,"altText":"You must complete the question before submitting.","pngfb":false,"pr":{"l":"common","i":0}},"html5data":{"xPos":0,"yPos":0,"width":363,"height":46,"strokewidth":0}},"width":388,"height":46,"resume":false,"useHandCursor":true,"id":"5y6B873eG6Z_InvalidPromptSlide_text"}],"shapemaskId":"","xPos":13,"yPos":16,"tabIndex":0,"tabEnabled":true,"xOffset":0,"yOffset":0,"rotateXPos":205.5,"rotateYPos":39,"scaleX":100,"scaleY":100,"alpha":100,"rotation":0,"depth":1,"scrolling":true,"shuffleLock":false,"width":411,"height":78,"resume":false,"useHandCursor":true,"id":"InvalidPromptSlide_Scroll"},{"kind":"button","shapemaskId":"","xPos":160,"yPos":110,"tabIndex":2,"tabEnabled":true,"xOffset":0,"yOffset":0,"rotateXPos":50,"rotateYPos":15,"scaleX":100,"scaleY":100,"alpha":100,"rotation":0,"depth":2,"scrolling":true,"shuffleLock":false,"data":{"hotlinkId":"","accState":0,"textdata":{"uniqueId":"5y6B873eG6Z_InvalidPromptSlide_btn0","type":"vectortext","altText":"OK","xPos":0,"yPos":0,"xAccOffset":0,"yAccOffset":0,"width":0,"height":0,"shadowIndex":-1,"scrollOverflow":false,"vectortext":{"left":0,"top":0,"right":61,"bottom":25,"pngfb":false,"pr":{"l":"common","i":2}}}},"width":100,"height":30,"resume":false,"useHandCursor":true,"id":"5y6B873eG6Z_InvalidPromptSlide_btn0","events":[{"kind":"onrelease","actions":[{"kind":"close_window","id":"MessageWnd"}]}]}],"startTime":-1,"elapsedTimeMode":"normal","useHandCursor":false,"resume":false,"kind":"slidelayer","isBaseLayer":true}]},{"kind":"slide","title":"<p dir=\'ltr\' align=\'left\' style=\\"font-family: \'Articulate0E4AA741\';\\">Enter name</p>","trackViews":false,"showMenuResultIcon":false,"viewGroupId":"","historyGroupId":"prompt","videoZoom":"","scrolling":false,"transition":"appear","transDuration":0,"transDir":1,"wipeTrans":false,"slideLock":false,"navIndex":-1,"globalAudioId":"","thumbnailid":"","slideNumberInScene":0,"includeInSlideCounts":false,"showAnimationId":"","lmsId":"","width":420,"height":210,"resume":false,"id":"PrintPromptSlide","actionGroups":{"PrintOkButtonClick":{"kind":"actiongroup","actions":[{"kind":"printresults","showuserscore":true,"showpassingscore":true,"showpassfail":true,"showquizreview":true,"displayusername":true,"usernamevar":"_player.PrintPromptUsername_5mmn2Pb3heV","quizid":"_player.PrintPromptWindowQuizVar_5mmn2Pb3heV","quizidtype":"var"},{"kind":"close_window","id":"MessageWnd"}]}},"slideLayers":[{"enableSeek":true,"enableReplay":true,"timeline":{"duration":1000,"events":[{"kind":"ontimelinetick","time":0,"actions":[{"kind":"show","transition":"appear","objRef":{"type":"string","value":"5y6B873eG6Z_PrintPromptSlide_btn0"}},{"kind":"show","transition":"appear","objRef":{"type":"string","value":"PrintPromptSlide_Scroll.5y6B873eG6Z_PrintPromptSlide_text"}},{"kind":"show","transition":"appear","objRef":{"type":"string","value":"PrintPromptSlide_Scroll"}},{"kind":"show","transition":"appear","objRef":{"type":"string","value":"PrintPromptSlide_Input"}},{"kind":"setfocus","showrect":true,"value":{"type":"string","value":"PrintPromptSlide_Input"}}]}]},"objects":[{"kind":"scrollarea","contentwidth":320,"contentheight":23,"objects":[{"kind":"vectorshape","rotation":0,"accType":"text","cliptobounds":false,"defaultAction":"","textLib":[{"kind":"textdata","uniqueId":"5y6B873eG6Z_PrintPromptSlide_text","id":"01","linkId":"5y6B873eG6Z_PrintPromptSlide_text","type":"vectortext","xPos":0,"yPos":0,"xAccOffset":0,"yAccOffset":0,"width":0,"height":0,"shadowIndex":-1,"scrollOverflow":false,"vectortext":{"left":0,"top":0,"right":320,"bottom":23,"pngfb":false,"pr":{"l":"common","i":3}}}],"shapemaskId":"","xPos":0,"yPos":0,"tabIndex":1,"tabEnabled":true,"xOffset":0,"yOffset":0,"rotateXPos":194,"rotateYPos":11.5,"scaleX":100,"scaleY":100,"alpha":100,"depth":1,"scrolling":true,"shuffleLock":false,"data":{"hotlinkId":"","accState":0,"vectorData":{"left":0,"top":0,"right":320,"bottom":23,"altText":"Enter your name in the field below:","pngfb":false,"pr":{"l":"common","i":0}},"html5data":{"xPos":0,"yPos":0,"width":320,"height":23,"strokewidth":0}},"width":388,"height":23,"resume":false,"useHandCursor":true,"id":"5y6B873eG6Z_PrintPromptSlide_text"}],"shapemaskId":"","xPos":13,"yPos":16,"tabIndex":0,"tabEnabled":true,"xOffset":0,"yOffset":0,"rotateXPos":205.5,"rotateYPos":39,"scaleX":100,"scaleY":100,"alpha":100,"rotation":0,"depth":1,"scrolling":true,"shuffleLock":false,"width":411,"height":78,"resume":false,"useHandCursor":true,"id":"PrintPromptSlide_Scroll"},{"kind":"button","shapemaskId":"","xPos":160,"yPos":110,"tabIndex":3,"tabEnabled":true,"xOffset":0,"yOffset":0,"rotateXPos":50,"rotateYPos":15,"scaleX":100,"scaleY":100,"alpha":100,"rotation":0,"depth":2,"scrolling":true,"shuffleLock":false,"data":{"hotlinkId":"","accState":0,"textdata":{"uniqueId":"5y6B873eG6Z_PrintPromptSlide_btn0","type":"vectortext","altText":"OK","xPos":0,"yPos":0,"xAccOffset":0,"yAccOffset":0,"width":0,"height":0,"shadowIndex":-1,"scrollOverflow":false,"vectortext":{"left":0,"top":0,"right":61,"bottom":25,"pngfb":false,"pr":{"l":"common","i":2}}}},"width":100,"height":30,"resume":false,"useHandCursor":true,"id":"5y6B873eG6Z_PrintPromptSlide_btn0","events":[{"kind":"onrelease","actions":[{"kind":"exe_actiongroup","id":"_parent.PrintOkButtonClick"}]}]},{"kind":"textinput","bindto":"","align":"left","verticalAlign":"top","rtl":false,"numeric":false,"multiline":false,"maxchars":0,"fontsize":14,"textcolor":"0x000000","bold":false,"italic":false,"marginleft":2,"marginright":2,"margintop":2,"marginbottom":2,"shapemaskId":"","xPos":13,"yPos":66,"tabIndex":2,"tabEnabled":true,"xOffset":0,"yOffset":0,"rotateXPos":192.5,"rotateYPos":13.5,"scaleX":100,"scaleY":100,"alpha":100,"rotation":0,"depth":3,"scrolling":true,"shuffleLock":false,"width":385,"height":27,"resume":false,"useHandCursor":true,"id":"PrintPromptSlide_Input","events":[{"kind":"onlosefocus","actions":[{"kind":"adjustvar","variable":"_player.PrintPromptUsername_5mmn2Pb3heV","operator":"set","value":{"type":"property","value":"$Text"}}]},{"kind":"onkeypress","keycode":13,"shift":false,"ctrl":false,"alt":false,"actions":[{"kind":"adjustvar","variable":"_player.PrintPromptUsername_5mmn2Pb3heV","operator":"set","value":{"type":"property","value":"$Text"}},{"kind":"exe_actiongroup","id":"_parent.PrintOkButtonClick"}]}]}],"startTime":-1,"elapsedTimeMode":"normal","useHandCursor":false,"resume":false,"kind":"slidelayer","isBaseLayer":true}]},{"kind":"slide","title":"<p dir=\'ltr\' align=\'left\' style=\\"font-family: \'Articulate0E4AA741\';\\">Scroll to Bottom</p>","trackViews":false,"showMenuResultIcon":false,"viewGroupId":"","historyGroupId":"prompt","videoZoom":"","scrolling":false,"transition":"appear","transDuration":0,"transDir":1,"wipeTrans":false,"slideLock":false,"navIndex":-1,"globalAudioId":"","thumbnailid":"","slideNumberInScene":0,"includeInSlideCounts":false,"showAnimationId":"","lmsId":"","width":420,"height":210,"resume":false,"id":"ScrollPromptSlide","slideLayers":[{"enableSeek":true,"enableReplay":true,"timeline":{"duration":1000,"events":[{"kind":"ontimelinetick","time":0,"actions":[{"kind":"show","transition":"appear","objRef":{"type":"string","value":"5y6B873eG6Z_ScrollPromptSlide_btn0"}},{"kind":"show","transition":"appear","objRef":{"type":"string","value":"ScrollPromptSlide_Scroll.5y6B873eG6Z_ScrollPromptSlide_text"}},{"kind":"show","transition":"appear","objRef":{"type":"string","value":"ScrollPromptSlide_Scroll"}}]}]},"objects":[{"kind":"scrollarea","contentwidth":337,"contentheight":46,"objects":[{"kind":"vectorshape","rotation":0,"accType":"text","cliptobounds":false,"defaultAction":"","textLib":[{"kind":"textdata","uniqueId":"5y6B873eG6Z_ScrollPromptSlide_text","id":"01","linkId":"5y6B873eG6Z_ScrollPromptSlide_text","type":"vectortext","xPos":0,"yPos":0,"xAccOffset":0,"yAccOffset":0,"width":0,"height":0,"shadowIndex":-1,"scrollOverflow":false,"vectortext":{"left":0,"top":0,"right":337,"bottom":46,"pngfb":false,"pr":{"l":"common","i":4}}}],"shapemaskId":"","xPos":0,"yPos":0,"tabIndex":1,"tabEnabled":true,"xOffset":0,"yOffset":0,"rotateXPos":194,"rotateYPos":23,"scaleX":100,"scaleY":100,"alpha":100,"depth":1,"scrolling":true,"shuffleLock":false,"data":{"hotlinkId":"","accState":0,"vectorData":{"left":0,"top":0,"right":337,"bottom":46,"altText":"You must scroll to the bottom before submitting.","pngfb":false,"pr":{"l":"common","i":0}},"html5data":{"xPos":0,"yPos":0,"width":337,"height":46,"strokewidth":0}},"width":388,"height":46,"resume":false,"useHandCursor":true,"id":"5y6B873eG6Z_ScrollPromptSlide_text"}],"shapemaskId":"","xPos":13,"yPos":16,"tabIndex":0,"tabEnabled":true,"xOffset":0,"yOffset":0,"rotateXPos":205.5,"rotateYPos":39,"scaleX":100,"scaleY":100,"alpha":100,"rotation":0,"depth":1,"scrolling":true,"shuffleLock":false,"width":411,"height":78,"resume":false,"useHandCursor":true,"id":"ScrollPromptSlide_Scroll"},{"kind":"button","shapemaskId":"","xPos":160,"yPos":110,"tabIndex":2,"tabEnabled":true,"xOffset":0,"yOffset":0,"rotateXPos":50,"rotateYPos":15,"scaleX":100,"scaleY":100,"alpha":100,"rotation":0,"depth":2,"scrolling":true,"shuffleLock":false,"data":{"hotlinkId":"","accState":0,"textdata":{"uniqueId":"5y6B873eG6Z_ScrollPromptSlide_btn0","type":"vectortext","altText":"OK","xPos":0,"yPos":0,"xAccOffset":0,"yAccOffset":0,"width":0,"height":0,"shadowIndex":-1,"scrollOverflow":false,"vectortext":{"left":0,"top":0,"right":61,"bottom":25,"pngfb":false,"pr":{"l":"common","i":2}}}},"width":100,"height":30,"resume":false,"useHandCursor":true,"id":"5y6B873eG6Z_ScrollPromptSlide_btn0","events":[{"kind":"onrelease","actions":[{"kind":"close_window","id":"MessageWnd"}]}]}],"startTime":-1,"elapsedTimeMode":"normal","useHandCursor":false,"resume":false,"kind":"slidelayer","isBaseLayer":true}]}],"id":"MsgScene_5y6B873eG6Z"},{"kind":"scene","lmsId":"","isMessageScene":true,"startingSlide":"_player.PromptScene.ResumePromptSlide","sceneNumber":0,"slides":[{"kind":"slide","title":"<p dir=\'ltr\' align=\'left\' style=\\"font-family: \'Articulate0E4AA741\';\\">Resume</p>","trackViews":false,"showMenuResultIcon":false,"viewGroupId":"","historyGroupId":"prompt","videoZoom":"","scrolling":false,"transition":"appear","transDuration":0,"transDir":1,"wipeTrans":false,"slideLock":false,"navIndex":-1,"globalAudioId":"","thumbnailid":"","slideNumberInScene":0,"includeInSlideCounts":false,"showAnimationId":"","lmsId":"","width":420,"height":210,"resume":false,"id":"ResumePromptSlide","slideLayers":[{"enableSeek":true,"enableReplay":true,"timeline":{"duration":1000,"events":[{"kind":"ontimelinetick","time":0,"actions":[{"kind":"show","transition":"appear","objRef":{"type":"string","value":"5y6B873eG6Z_ResumePromptSlide_btn0"}},{"kind":"show","transition":"appear","objRef":{"type":"string","value":"5y6B873eG6Z_ResumePromptSlide_btn1"}},{"kind":"show","transition":"appear","objRef":{"type":"string","value":"ResumePromptSlide_Scroll.5y6B873eG6Z_ResumePromptSlide_text"}},{"kind":"show","transition":"appear","objRef":{"type":"string","value":"ResumePromptSlide_Scroll"}}]}]},"objects":[{"kind":"scrollarea","contentwidth":375,"contentheight":46,"objects":[{"kind":"vectorshape","rotation":0,"accType":"text","cliptobounds":false,"defaultAction":"","textLib":[{"kind":"textdata","uniqueId":"5y6B873eG6Z_ResumePromptSlide_text","id":"01","linkId":"5y6B873eG6Z_ResumePromptSlide_text","type":"vectortext","xPos":0,"yPos":0,"xAccOffset":0,"yAccOffset":0,"width":0,"height":0,"shadowIndex":-1,"scrollOverflow":false,"vectortext":{"left":0,"top":0,"right":375,"bottom":46,"pngfb":false,"pr":{"l":"common","i":5}}}],"shapemaskId":"","xPos":0,"yPos":0,"tabIndex":1,"tabEnabled":true,"xOffset":0,"yOffset":0,"rotateXPos":194,"rotateYPos":23,"scaleX":100,"scaleY":100,"alpha":100,"depth":1,"scrolling":true,"shuffleLock":false,"data":{"hotlinkId":"","accState":0,"vectorData":{"left":0,"top":0,"right":375,"bottom":46,"altText":"Would you like to resume where you left off?","pngfb":false,"pr":{"l":"common","i":0}},"html5data":{"xPos":0,"yPos":0,"width":375,"height":46,"strokewidth":0}},"width":388,"height":46,"resume":false,"useHandCursor":true,"id":"5y6B873eG6Z_ResumePromptSlide_text"}],"shapemaskId":"","xPos":13,"yPos":16,"tabIndex":0,"tabEnabled":true,"xOffset":0,"yOffset":0,"rotateXPos":205.5,"rotateYPos":39,"scaleX":100,"scaleY":100,"alpha":100,"rotation":0,"depth":1,"scrolling":true,"shuffleLock":false,"width":411,"height":78,"resume":false,"useHandCursor":true,"id":"ResumePromptSlide_Scroll"},{"kind":"button","shapemaskId":"","xPos":107,"yPos":110,"tabIndex":2,"tabEnabled":true,"xOffset":0,"yOffset":0,"rotateXPos":50,"rotateYPos":15,"scaleX":100,"scaleY":100,"alpha":100,"rotation":0,"depth":2,"scrolling":true,"shuffleLock":false,"data":{"hotlinkId":"","accState":0,"textdata":{"uniqueId":"5y6B873eG6Z_ResumePromptSlide_btn0","type":"vectortext","altText":"Yes","xPos":0,"yPos":0,"xAccOffset":0,"yAccOffset":0,"width":0,"height":0,"shadowIndex":-1,"scrollOverflow":false,"vectortext":{"left":0,"top":0,"right":63,"bottom":25,"pngfb":false,"pr":{"l":"common","i":6}}}},"width":100,"height":30,"resume":false,"useHandCursor":true,"id":"5y6B873eG6Z_ResumePromptSlide_btn0","events":[{"kind":"onrelease","actions":[{"kind":"resume_player","resume":true}]}]},{"kind":"button","shapemaskId":"","xPos":212,"yPos":110,"tabIndex":3,"tabEnabled":true,"xOffset":0,"yOffset":0,"rotateXPos":50,"rotateYPos":15,"scaleX":100,"scaleY":100,"alpha":100,"rotation":0,"depth":3,"scrolling":true,"shuffleLock":false,"data":{"hotlinkId":"","accState":0,"textdata":{"uniqueId":"5y6B873eG6Z_ResumePromptSlide_btn1","type":"vectortext","altText":"No","xPos":0,"yPos":0,"xAccOffset":0,"yAccOffset":0,"width":0,"height":0,"shadowIndex":-1,"scrollOverflow":false,"vectortext":{"left":0,"top":0,"right":61,"bottom":25,"pngfb":false,"pr":{"l":"common","i":7}}}},"width":100,"height":30,"resume":false,"useHandCursor":true,"id":"5y6B873eG6Z_ResumePromptSlide_btn1","events":[{"kind":"onrelease","actions":[{"kind":"resume_player","resume":false}]}]}],"startTime":-1,"elapsedTimeMode":"normal","useHandCursor":false,"resume":false,"kind":"slidelayer","isBaseLayer":true}]},{"kind":"slide","title":"<p dir=\'ltr\' align=\'left\' style=\\"font-family: \'Articulate0E4AA741\';\\">Warning</p>","trackViews":false,"showMenuResultIcon":false,"viewGroupId":"","historyGroupId":"prompt","videoZoom":"","scrolling":false,"transition":"appear","transDuration":0,"transDir":1,"wipeTrans":false,"slideLock":false,"navIndex":-1,"globalAudioId":"","thumbnailid":"","slideNumberInScene":0,"includeInSlideCounts":false,"showAnimationId":"","lmsId":"","width":415,"height":151,"resume":false,"id":"ExternalInterfaceErrorSlide","slideLayers":[{"enableSeek":true,"enableReplay":true,"timeline":{"duration":1000,"events":[{"kind":"ontimelinetick","time":0,"actions":[{"kind":"show","transition":"appear","objRef":{"type":"string","value":"Text"}},{"kind":"show","transition":"appear","objRef":{"type":"string","value":"buttonOK"}}]}]},"objects":[{"kind":"vectorshape","rotation":0,"accType":"text","cliptobounds":false,"defaultAction":"","textLib":[{"kind":"textdata","id":"01","linkId":"01","type":"vartext","xPos":0,"yPos":0,"xAccOffset":0,"yAccOffset":0,"width":383,"height":105,"device":true,"valign":"center","wordwrap":false,"textshadow":false,"shadowIndex":-1,"scrollOverflow":false,"vartext":"<html><p dir=\'ltr\' align=\'left\'><font face=\'Articulate\' size=\'18pt\'color=\'#FFFFFF\'>The %_player.$LastErrorFeature% feature on this slide has been disabled while viewing locally because your browser does not support it.</font></p></html>"}],"shapemaskId":"","xPos":16,"yPos":0,"tabIndex":0,"tabEnabled":true,"xOffset":0,"yOffset":0,"rotateXPos":191.5,"rotateYPos":52.5,"scaleX":100,"scaleY":100,"alpha":100,"depth":1,"scrolling":true,"shuffleLock":false,"data":{"hotlinkId":"","accState":0,"vectorData":{"left":0,"top":0,"right":383,"bottom":105,"altText":"Warning Message","pngfb":false,"pr":{"l":"common","i":8}},"html5data":{"xPos":0,"yPos":0,"width":383,"height":105,"strokewidth":0}},"width":383,"height":105,"resume":false,"useHandCursor":true,"id":"Text"},{"kind":"button","shapemaskId":"","xPos":299,"yPos":105,"tabIndex":1,"tabEnabled":true,"xOffset":0,"yOffset":0,"rotateXPos":50,"rotateYPos":15,"scaleX":100,"scaleY":100,"alpha":100,"rotation":0,"depth":2,"scrolling":true,"shuffleLock":false,"data":{"hotlinkId":"","accState":0,"textdata":{"uniqueId":"buttonOK","type":"vectortext","altText":"OK","xPos":0,"yPos":0,"xAccOffset":0,"yAccOffset":0,"width":0,"height":0,"shadowIndex":-1,"scrollOverflow":false,"vectortext":{"left":0,"top":0,"right":61,"bottom":25,"pngfb":false,"pr":{"l":"common","i":2}}}},"width":100,"height":30,"resume":false,"useHandCursor":true,"id":"buttonOK","events":[{"kind":"onrelease","actions":[{"kind":"close_window","id":"MessageWnd"}]}]}],"startTime":-1,"elapsedTimeMode":"normal","useHandCursor":false,"resume":false,"kind":"slidelayer","isBaseLayer":true}]}],"id":"PromptScene"},{"kind":"scene","lmsId":"Scene1","isMessageScene":false,"startingSlide":"_player.5onZNJaPQYO.6KZElYrC6fW","sceneNumber":1,"slides":[{"kind":"slide","html5url":"html5/data/js/6KZElYrC6fW.js","title":"PSF Title Slide","trackViews":true,"showMenuResultIcon":false,"viewGroupId":"","historyGroupId":"","videoZoom":"","scrolling":false,"transition":"tween","slideLock":false,"navIndex":-1,"globalAudioId":"","thumbnailid":"","slideNumberInScene":1,"includeInSlideCounts":true,"showAnimationId":"5g4LkRWq479","lmsId":"Slide1","width":1024,"height":640,"resume":false,"id":"6KZElYrC6fW","slideLayers":[{"enableSeek":true,"enableReplay":true,"startTime":-1,"elapsedTimeMode":"normal","useHandCursor":false,"resume":false,"kind":"slidelayer","isBaseLayer":true}]},{"kind":"slide","html5url":"html5/data/js/5mvpqF8NGV4.js","title":"Resources: The Team","trackViews":true,"showMenuResultIcon":false,"viewGroupId":"","historyGroupId":"","videoZoom":"","scrolling":false,"transition":"tween","slideLock":false,"navIndex":-1,"globalAudioId":"","thumbnailid":"","slideNumberInScene":2,"includeInSlideCounts":true,"showAnimationId":"62LpJgIoEF5","lmsId":"Slide2","width":1024,"height":640,"resume":false,"id":"5mvpqF8NGV4","slideLayers":[{"enableSeek":true,"enableReplay":true,"startTime":-1,"elapsedTimeMode":"normal","useHandCursor":false,"resume":false,"kind":"slidelayer","isBaseLayer":true}]},{"kind":"slide","html5url":"html5/data/js/5fqddyfXPFv.js","title":"Establish a Shared Mental Model","trackViews":true,"showMenuResultIcon":false,"viewGroupId":"","historyGroupId":"","videoZoom":"","scrolling":false,"transition":"tween","slideLock":false,"navIndex":-1,"globalAudioId":"","thumbnailid":"","slideNumberInScene":3,"includeInSlideCounts":true,"showAnimationId":"6h70ElpcnYE","lmsId":"Slide3","width":1024,"height":640,"resume":false,"id":"5fqddyfXPFv","slideLayers":[{"enableSeek":true,"enableReplay":true,"startTime":-1,"elapsedTimeMode":"normal","useHandCursor":false,"resume":false,"kind":"slidelayer","isBaseLayer":true}]},{"kind":"slide","html5url":"html5/data/js/5WB80WSTpMH.js","title":"Shared Mental Models","trackViews":true,"showMenuResultIcon":false,"viewGroupId":"","historyGroupId":"","videoZoom":"","scrolling":false,"transition":"tween","slideLock":false,"navIndex":-1,"globalAudioId":"","thumbnailid":"","slideNumberInScene":4,"includeInSlideCounts":true,"showAnimationId":"5oP3zffic3O","lmsId":"Slide4","width":1024,"height":640,"resume":false,"id":"5WB80WSTpMH","slideLayers":[{"enableSeek":true,"enableReplay":true,"startTime":-1,"elapsedTimeMode":"normal","useHandCursor":false,"resume":false,"kind":"slidelayer","isBaseLayer":true}]},{"kind":"slide","html5url":"html5/data/js/5fBGnRmQsIf.js","title":"Workload & Effects on Performance","trackViews":true,"showMenuResultIcon":false,"viewGroupId":"","historyGroupId":"","videoZoom":"","scrolling":false,"transition":"tween","slideLock":false,"navIndex":-1,"globalAudioId":"","thumbnailid":"","slideNumberInScene":5,"includeInSlideCounts":true,"showAnimationId":"6Y4eeAbo6JF","lmsId":"Slide5","width":1024,"height":640,"resume":false,"id":"5fBGnRmQsIf","slideLayers":[{"enableSeek":true,"enableReplay":true,"startTime":-1,"elapsedTimeMode":"normal","useHandCursor":false,"resume":false,"kind":"slidelayer","isBaseLayer":true}]},{"kind":"slide","html5url":"html5/data/js/5xga6f89joe.js","title":"High Workload Effects","trackViews":true,"showMenuResultIcon":false,"viewGroupId":"","historyGroupId":"","videoZoom":"","scrolling":false,"transition":"tween","slideLock":false,"navIndex":-1,"globalAudioId":"","thumbnailid":"","slideNumberInScene":6,"includeInSlideCounts":true,"showAnimationId":"6k39FV0rWsl","lmsId":"Slide6","width":1024,"height":640,"resume":false,"id":"5xga6f89joe","slideLayers":[{"enableSeek":true,"enableReplay":true,"startTime":-1,"elapsedTimeMode":"normal","useHandCursor":false,"resume":false,"kind":"slidelayer","isBaseLayer":true}]},{"kind":"slide","html5url":"html5/data/js/6MNu7Rps125.js","title":"How we deal with High Workloads","trackViews":true,"showMenuResultIcon":false,"viewGroupId":"","historyGroupId":"","videoZoom":"","scrolling":false,"transition":"tween","slideLock":false,"navIndex":-1,"globalAudioId":"","thumbnailid":"","slideNumberInScene":7,"includeInSlideCounts":true,"showAnimationId":"6Q1c8Y5swPk","lmsId":"Slide7","width":1024,"height":640,"resume":false,"id":"6MNu7Rps125","slideLayers":[{"enableSeek":true,"enableReplay":true,"startTime":-1,"elapsedTimeMode":"normal","useHandCursor":false,"resume":false,"kind":"slidelayer","isBaseLayer":true}]},{"kind":"slide","html5url":"html5/data/js/6NCAcQVmYwG.js","title":"Low Workloads","trackViews":true,"showMenuResultIcon":false,"viewGroupId":"","historyGroupId":"","videoZoom":"","scrolling":false,"transition":"tween","slideLock":false,"navIndex":-1,"globalAudioId":"","thumbnailid":"","slideNumberInScene":8,"includeInSlideCounts":true,"showAnimationId":"6eJUBHkyNmw","lmsId":"Slide8","width":1024,"height":640,"resume":false,"id":"6NCAcQVmYwG","slideLayers":[{"enableSeek":true,"enableReplay":true,"startTime":-1,"elapsedTimeMode":"normal","useHandCursor":false,"resume":false,"kind":"slidelayer","isBaseLayer":true}]},{"kind":"slide","html5url":"html5/data/js/6TLsAEHz4kE.js","title":"The “Brief” or Huddle","trackViews":true,"showMenuResultIcon":false,"viewGroupId":"","historyGroupId":"","videoZoom":"","scrolling":false,"transition":"tween","slideLock":false,"navIndex":-1,"globalAudioId":"","thumbnailid":"","slideNumberInScene":9,"includeInSlideCounts":true,"showAnimationId":"6aZpajdUVZE","lmsId":"Slide9","width":1024,"height":640,"resume":false,"id":"6TLsAEHz4kE","slideLayers":[{"enableSeek":true,"enableReplay":true,"startTime":-1,"elapsedTimeMode":"normal","useHandCursor":false,"resume":false,"kind":"slidelayer","isBaseLayer":true}]},{"kind":"slide","html5url":"html5/data/js/5trgCAmyGOl.js","title":"Situational Awareness","trackViews":true,"showMenuResultIcon":false,"viewGroupId":"","historyGroupId":"","videoZoom":"","scrolling":false,"transition":"tween","slideLock":false,"navIndex":-1,"globalAudioId":"","thumbnailid":"","slideNumberInScene":10,"includeInSlideCounts":true,"showAnimationId":"6VMP6lBkfsd","lmsId":"Slide10","width":1024,"height":640,"resume":false,"id":"5trgCAmyGOl","slideLayers":[{"enableSeek":true,"enableReplay":true,"startTime":-1,"elapsedTimeMode":"normal","useHandCursor":false,"resume":false,"kind":"slidelayer","isBaseLayer":true}]},{"kind":"slide","html5url":"html5/data/js/6ME5e5YqlN3.js","title":"Why Situational Awareness?","trackViews":true,"showMenuResultIcon":false,"viewGroupId":"","historyGroupId":"","videoZoom":"","scrolling":false,"transition":"tween","slideLock":false,"navIndex":-1,"globalAudioId":"","thumbnailid":"","slideNumberInScene":11,"includeInSlideCounts":true,"showAnimationId":"5txQlVmIwrx","lmsId":"Slide11","width":1024,"height":640,"resume":false,"id":"6ME5e5YqlN3","slideLayers":[{"enableSeek":true,"enableReplay":true,"startTime":-1,"elapsedTimeMode":"normal","useHandCursor":false,"resume":false,"kind":"slidelayer","isBaseLayer":true}]},{"kind":"slide","html5url":"html5/data/js/5eAuDgkFnJh.js","title":"Conflict & Situational Awareness:","trackViews":true,"showMenuResultIcon":false,"viewGroupId":"","historyGroupId":"","videoZoom":"","scrolling":false,"transition":"tween","slideLock":false,"navIndex":-1,"globalAudioId":"","thumbnailid":"","slideNumberInScene":12,"includeInSlideCounts":true,"showAnimationId":"6fxY0wQx4NW","lmsId":"Slide12","width":1024,"height":640,"resume":false,"id":"5eAuDgkFnJh","slideLayers":[{"enableSeek":true,"enableReplay":true,"startTime":-1,"elapsedTimeMode":"normal","useHandCursor":false,"resume":false,"kind":"slidelayer","isBaseLayer":true}]},{"kind":"slide","html5url":"html5/data/js/6i6BIwy9Vbh.js","title":"Red Flags: Loss of Situational Awareness","trackViews":true,"showMenuResultIcon":false,"viewGroupId":"","historyGroupId":"","videoZoom":"","scrolling":false,"transition":"tween","slideLock":false,"navIndex":-1,"globalAudioId":"","thumbnailid":"","slideNumberInScene":13,"includeInSlideCounts":true,"showAnimationId":"6i8HuzESh1h","lmsId":"Slide13","width":1024,"height":640,"resume":false,"id":"6i6BIwy9Vbh","slideLayers":[{"enableSeek":true,"enableReplay":true,"startTime":-1,"elapsedTimeMode":"normal","useHandCursor":false,"resume":false,"kind":"slidelayer","isBaseLayer":true}]},{"kind":"slide","html5url":"html5/data/js/6PgnV2gy23F.js","title":"Task (Target) Fixation","trackViews":true,"showMenuResultIcon":false,"viewGroupId":"","historyGroupId":"","videoZoom":"","scrolling":false,"transition":"tween","slideLock":false,"navIndex":-1,"globalAudioId":"","thumbnailid":"","slideNumberInScene":14,"includeInSlideCounts":true,"showAnimationId":"5nOqITF9b0c","lmsId":"Slide14","width":1024,"height":640,"resume":false,"id":"6PgnV2gy23F","slideLayers":[{"enableSeek":true,"enableReplay":true,"startTime":-1,"elapsedTimeMode":"normal","useHandCursor":false,"resume":false,"kind":"slidelayer","isBaseLayer":true}]},{"kind":"slide","html5url":"html5/data/js/6iGorvqHM8v.js","title":"Dynamic ","trackViews":true,"showMenuResultIcon":false,"viewGroupId":"","historyGroupId":"","videoZoom":"","scrolling":false,"transition":"tween","slideLock":false,"navIndex":-1,"globalAudioId":"","thumbnailid":"","slideNumberInScene":15,"includeInSlideCounts":true,"showAnimationId":"6AHcPKUzpya","lmsId":"Slide15","width":1024,"height":640,"resume":false,"id":"6iGorvqHM8v","slideLayers":[{"enableSeek":true,"enableReplay":true,"startTime":-1,"elapsedTimeMode":"normal","useHandCursor":false,"resume":false,"kind":"slidelayer","isBaseLayer":true}]},{"kind":"slide","html5url":"html5/data/js/5j7zufWoicI.js","title":"Dynamic Skepticism","trackViews":true,"showMenuResultIcon":false,"viewGroupId":"","historyGroupId":"","videoZoom":"","scrolling":false,"transition":"tween","slideLock":false,"navIndex":-1,"globalAudioId":"","thumbnailid":"","slideNumberInScene":16,"includeInSlideCounts":true,"showAnimationId":"6n9xU05enxS","lmsId":"Slide16","width":1024,"height":640,"resume":false,"id":"5j7zufWoicI","slideLayers":[{"enableSeek":true,"enableReplay":true,"startTime":-1,"elapsedTimeMode":"normal","useHandCursor":false,"resume":false,"kind":"slidelayer","isBaseLayer":true}]},{"kind":"slide","html5url":"html5/data/js/5kQq04S6tpJ.js","title":"Dynamic Skepticism","trackViews":true,"showMenuResultIcon":false,"viewGroupId":"","historyGroupId":"","videoZoom":"","scrolling":false,"transition":"tween","slideLock":false,"navIndex":-1,"globalAudioId":"","thumbnailid":"","slideNumberInScene":17,"includeInSlideCounts":true,"showAnimationId":"63r3hqAthKd","lmsId":"Slide17","width":1024,"height":640,"resume":false,"id":"5kQq04S6tpJ","slideLayers":[{"enableSeek":true,"enableReplay":true,"startTime":-1,"elapsedTimeMode":"normal","useHandCursor":false,"resume":false,"kind":"slidelayer","isBaseLayer":true}]},{"kind":"slide","html5url":"html5/data/js/5sXPjh5xo2z.js","title":"Strength of an Idea:","trackViews":true,"showMenuResultIcon":false,"viewGroupId":"","historyGroupId":"","videoZoom":"","scrolling":false,"transition":"tween","slideLock":false,"navIndex":-1,"globalAudioId":"","thumbnailid":"","slideNumberInScene":18,"includeInSlideCounts":true,"showAnimationId":"5YJxBMR0VdJ","lmsId":"Slide18","width":1024,"height":640,"resume":false,"id":"5sXPjh5xo2z","slideLayers":[{"enableSeek":true,"enableReplay":true,"startTime":-1,"elapsedTimeMode":"normal","useHandCursor":false,"resume":false,"kind":"slidelayer","isBaseLayer":true}]},{"kind":"slide","html5url":"html5/data/js/65xEw2c3CPN.js","title":"How do we know if we are becoming fixated on the wrong explanation?","trackViews":true,"showMenuResultIcon":false,"viewGroupId":"","historyGroupId":"","videoZoom":"","scrolling":false,"transition":"tween","slideLock":false,"navIndex":-1,"globalAudioId":"","thumbnailid":"","slideNumberInScene":19,"includeInSlideCounts":true,"showAnimationId":"6ENFLvosviW","lmsId":"Slide19","width":1024,"height":640,"resume":false,"id":"65xEw2c3CPN","slideLayers":[{"enableSeek":true,"enableReplay":true,"startTime":-1,"elapsedTimeMode":"normal","useHandCursor":false,"resume":false,"kind":"slidelayer","isBaseLayer":true}]},{"kind":"slide","html5url":"html5/data/js/5jFWaN5VfI2.js","title":"How do we know if we are becoming fixated on the wrong explanation","trackViews":true,"showMenuResultIcon":false,"viewGroupId":"","historyGroupId":"","videoZoom":"","scrolling":false,"transition":"tween","slideLock":false,"navIndex":-1,"globalAudioId":"","thumbnailid":"","slideNumberInScene":20,"includeInSlideCounts":true,"showAnimationId":"6pjtHr8RuW3","lmsId":"Slide20","width":1024,"height":640,"resume":false,"id":"5jFWaN5VfI2","slideLayers":[{"enableSeek":true,"enableReplay":true,"startTime":-1,"elapsedTimeMode":"normal","useHandCursor":false,"resume":false,"kind":"slidelayer","isBaseLayer":true}]},{"kind":"slide","html5url":"html5/data/js/5nrJuLwSRYD.js","title":"The Pinch","trackViews":true,"showMenuResultIcon":false,"viewGroupId":"","historyGroupId":"","videoZoom":"","scrolling":false,"transition":"tween","slideLock":false,"navIndex":-1,"globalAudioId":"","thumbnailid":"","slideNumberInScene":21,"includeInSlideCounts":true,"showAnimationId":"624iDQiyeKH","lmsId":"Slide21","width":1024,"height":640,"resume":false,"id":"5nrJuLwSRYD","slideLayers":[{"enableSeek":true,"enableReplay":true,"startTime":-1,"elapsedTimeMode":"normal","useHandCursor":false,"resume":false,"kind":"slidelayer","isBaseLayer":true}]},{"kind":"slide","html5url":"html5/data/js/6V6U8skqkAY.js","title":"The Pinch","trackViews":true,"showMenuResultIcon":false,"viewGroupId":"","historyGroupId":"","videoZoom":"","scrolling":false,"transition":"tween","slideLock":false,"navIndex":-1,"globalAudioId":"","thumbnailid":"","slideNumberInScene":22,"includeInSlideCounts":true,"showAnimationId":"5e87pOrfGSI","lmsId":"Slide22","width":1024,"height":640,"resume":false,"id":"6V6U8skqkAY","slideLayers":[{"enableSeek":true,"enableReplay":true,"startTime":-1,"elapsedTimeMode":"normal","useHandCursor":false,"resume":false,"kind":"slidelayer","isBaseLayer":true}]},{"kind":"slide","html5url":"html5/data/js/6k52EDQxbn1.js","title":"Cross Monitoring ","trackViews":true,"showMenuResultIcon":false,"viewGroupId":"","historyGroupId":"","videoZoom":"","scrolling":false,"transition":"tween","slideLock":false,"navIndex":-1,"globalAudioId":"","thumbnailid":"","slideNumberInScene":23,"includeInSlideCounts":true,"showAnimationId":"5cULZPTwybD","lmsId":"Slide23","width":1024,"height":640,"resume":false,"id":"6k52EDQxbn1","slideLayers":[{"enableSeek":true,"enableReplay":true,"startTime":-1,"elapsedTimeMode":"normal","useHandCursor":false,"resume":false,"kind":"slidelayer","isBaseLayer":true}]},{"kind":"slide","html5url":"html5/data/js/6JTDn8eewOa.js","title":"Complacency","trackViews":true,"showMenuResultIcon":false,"viewGroupId":"","historyGroupId":"","videoZoom":"","scrolling":false,"transition":"tween","slideLock":false,"navIndex":-1,"globalAudioId":"","thumbnailid":"","slideNumberInScene":24,"includeInSlideCounts":true,"showAnimationId":"6dJfuvCcb9s","lmsId":"Slide24","width":1024,"height":640,"resume":false,"id":"6JTDn8eewOa","slideLayers":[{"enableSeek":true,"enableReplay":true,"startTime":-1,"elapsedTimeMode":"normal","useHandCursor":false,"resume":false,"kind":"slidelayer","isBaseLayer":true}]},{"kind":"slide","html5url":"html5/data/js/5sSfE2CvhaV.js","title":"Please Match the Term to the Definition ","trackViews":true,"showMenuResultIcon":false,"viewGroupId":"","historyGroupId":"","videoZoom":"","scrolling":false,"transition":"tween","slideLock":false,"navIndex":-1,"globalAudioId":"","thumbnailid":"","slideNumberInScene":25,"includeInSlideCounts":true,"interactions":[{"kind":"interaction","id":"6n5yFXddCZS","lmsId":"MatchingDragDrop","lmstext":"Please Match the Term to the Definition ","type":"matching","maxpoints":10,"aoinclude":true,"istracked":true,"issurvey":false,"skipenabled":false,"choices":[{"kind":"choice","id":"choice_5jqG8oWqEl8","lmstext":"Dramatic gesture to get immediate attention of team"},{"kind":"choice","id":"choice_6TGoWmHm6AA","lmstext":"An individuals perception of reality"},{"kind":"choice","id":"choice_6YSLb8O8f5L","lmstext":"Intuitive feeling that something may be wrong"},{"kind":"choice","id":"choice_5s0CzzTDJOS","lmstext":"Focus on a task which blocks out all other forms of input"},{"kind":"choice","id":"choice_5sng4Oa9cWm","lmstext":"Ignoring a potentially wrong or wrong order due to a leaders reputation or status"},{"kind":"choice","id":"choice_6AykE56HoWY","lmstext":"An order is given, it is repeated, and then acknowledged by giver as correct"},{"kind":"choice","id":"choice_63s9meoQVOn","lmstext":"Team member alerts the team when an ordered procedure is completed"}],"statements":[{"kind":"statement","id":"statement_5ZAmbV6FQ2f","lmstext":"Step Back"},{"kind":"statement","id":"statement_66aoaMTljPD","lmstext":"Situational awareness"},{"kind":"statement","id":"statement_5vXEHwNabMB","lmstext":"Pinch"},{"kind":"statement","id":"statement_5gLp3pu4tCy","lmstext":"Target fixation"},{"kind":"statement","id":"statement_6l6ZN3vh9NR","lmstext":"Halo effect"},{"kind":"statement","id":"statement_5ktViTYtY0f","lmstext":"Readback"},{"kind":"statement","id":"statement_6iaoQ23ODjR","lmstext":"Call out"}],"responseDefinition":{"actions":[{"kind":"addpairresponse","interactionId":"6n5yFXddCZS","valuea":"statements.statement_5ZAmbV6FQ2f","typea":"string","valueb":"5t3zWzciOOd.5ZAmbV6FQ2f.$DragConnectData","typeb":"property"},{"kind":"addpairresponse","interactionId":"6n5yFXddCZS","valuea":"statements.statement_66aoaMTljPD","typea":"string","valueb":"5t3zWzciOOd.66aoaMTljPD.$DragConnectData","typeb":"property"},{"kind":"addpairresponse","interactionId":"6n5yFXddCZS","valuea":"statements.statement_5vXEHwNabMB","typea":"string","valueb":"5t3zWzciOOd.5vXEHwNabMB.$DragConnectData","typeb":"property"},{"kind":"addpairresponse","interactionId":"6n5yFXddCZS","valuea":"statements.statement_5gLp3pu4tCy","typea":"string","valueb":"5t3zWzciOOd.5gLp3pu4tCy.$DragConnectData","typeb":"property"},{"kind":"addpairresponse","interactionId":"6n5yFXddCZS","valuea":"statements.statement_6l6ZN3vh9NR","typea":"string","valueb":"5t3zWzciOOd.6l6ZN3vh9NR.$DragConnectData","typeb":"property"},{"kind":"addpairresponse","interactionId":"6n5yFXddCZS","valuea":"statements.statement_5ktViTYtY0f","typea":"string","valueb":"5t3zWzciOOd.5ktViTYtY0f.$DragConnectData","typeb":"property"},{"kind":"addpairresponse","interactionId":"6n5yFXddCZS","valuea":"statements.statement_6iaoQ23ODjR","typea":"string","valueb":"5t3zWzciOOd.6iaoQ23ODjR.$DragConnectData","typeb":"property"}]},"answers":[{"kind":"answer","id":"5jqG8oWqEl8","points":10,"status":"correct","evaluate":{"statements":[{"kind":"pair","choiceid":"choices.choice_5jqG8oWqEl8","statementid":"statements.statement_5ZAmbV6FQ2f"},{"kind":"pair","choiceid":"choices.choice_6TGoWmHm6AA","statementid":"statements.statement_66aoaMTljPD"},{"kind":"pair","choiceid":"choices.choice_6YSLb8O8f5L","statementid":"statements.statement_5vXEHwNabMB"},{"kind":"pair","choiceid":"choices.choice_5s0CzzTDJOS","statementid":"statements.statement_5gLp3pu4tCy"},{"kind":"pair","choiceid":"choices.choice_5sng4Oa9cWm","statementid":"statements.statement_6l6ZN3vh9NR"},{"kind":"pair","choiceid":"choices.choice_6AykE56HoWY","statementid":"statements.statement_5ktViTYtY0f"},{"kind":"pair","choiceid":"choices.choice_63s9meoQVOn","statementid":"statements.statement_6iaoQ23ODjR"}]},"actions":[{"kind":"if_action","condition":{"statement":{"kind":"compare","operator":"lte","valuea":"6n5yFXddCZS.$AttemptCount","typea":"property","valueb":1,"typeb":"number"}},"thenActions":[{"kind":"show_slidelayer","hideOthers":"oncomplete","transition":"appear","objRef":{"type":"string","value":"6jWFxBKpCHg"}},{"kind":"exe_actiongroup","id":"DisableChoices_5t3zWzciOOd"}]}]},{"kind":"answer","id":"6LWaLJHbgdx","points":0,"status":"incorrect","evaluate":{"statements":[{"kind":"other"}]},"actions":[{"kind":"if_action","condition":{"statement":{"kind":"compare","operator":"gte","valuea":"6n5yFXddCZS.$AttemptCount","typea":"property","valueb":1,"typeb":"number"}},"thenActions":[{"kind":"show_slidelayer","hideOthers":"oncomplete","transition":"appear","objRef":{"type":"string","value":"64ZTEvRzgAd"}},{"kind":"exe_actiongroup","id":"DisableChoices_5t3zWzciOOd"}]}]}]}],"showAnimationId":"6grtYJcWPXe","lmsId":"Slide25","width":1024,"height":640,"resume":true,"id":"5sSfE2CvhaV","slideLayers":[{"enableSeek":true,"enableReplay":true,"startTime":-1,"elapsedTimeMode":"normal","useHandCursor":false,"resume":true,"kind":"slidelayer","isBaseLayer":true}]},{"kind":"slide","html5url":"html5/data/js/6iCHQCaygGf.js","title":"Terms with Correct Definitions","trackViews":true,"showMenuResultIcon":false,"viewGroupId":"","historyGroupId":"","videoZoom":"","scrolling":false,"transition":"tween","slideLock":false,"navIndex":-1,"globalAudioId":"","thumbnailid":"","slideNumberInScene":26,"includeInSlideCounts":true,"showAnimationId":"6855b27Foqr","lmsId":"Slide26","width":1024,"height":640,"resume":false,"id":"6iCHQCaygGf","slideLayers":[{"enableSeek":true,"enableReplay":true,"startTime":-1,"elapsedTimeMode":"normal","useHandCursor":false,"resume":false,"kind":"slidelayer","isBaseLayer":true}]},{"kind":"slide","html5url":"html5/data/js/6Igh3YskSZe.js","title":"Factors affecting our performance (Summary)","trackViews":true,"showMenuResultIcon":false,"viewGroupId":"","historyGroupId":"","videoZoom":"","scrolling":false,"transition":"tween","slideLock":false,"navIndex":-1,"globalAudioId":"","thumbnailid":"","slideNumberInScene":27,"includeInSlideCounts":true,"showAnimationId":"66HNGuDRVx2","lmsId":"Slide27","width":1024,"height":640,"resume":false,"id":"6Igh3YskSZe","slideLayers":[{"enableSeek":true,"enableReplay":true,"startTime":-1,"elapsedTimeMode":"normal","useHandCursor":false,"resume":false,"kind":"slidelayer","isBaseLayer":true}]},{"kind":"slide","html5url":"html5/data/js/6EZnukWjhZt.js","title":"Review our work:","trackViews":true,"showMenuResultIcon":false,"viewGroupId":"","historyGroupId":"","videoZoom":"","scrolling":false,"transition":"tween","slideLock":false,"navIndex":-1,"globalAudioId":"","thumbnailid":"","slideNumberInScene":28,"includeInSlideCounts":true,"showAnimationId":"6cpZtjz5AXl","lmsId":"Slide28","width":1024,"height":640,"resume":false,"id":"6EZnukWjhZt","slideLayers":[{"enableSeek":true,"enableReplay":true,"startTime":-1,"elapsedTimeMode":"normal","useHandCursor":false,"resume":false,"kind":"slidelayer","isBaseLayer":true}]},{"kind":"slide","html5url":"html5/data/js/5p9VkBeSpXq.js","title":"Review our work:","trackViews":true,"showMenuResultIcon":false,"viewGroupId":"","historyGroupId":"","videoZoom":"","scrolling":false,"transition":"tween","slideLock":false,"navIndex":-1,"globalAudioId":"","thumbnailid":"","slideNumberInScene":29,"includeInSlideCounts":true,"showAnimationId":"5hSaPANWFV4","lmsId":"Slide29","width":1024,"height":640,"resume":false,"id":"5p9VkBeSpXq","slideLayers":[{"enableSeek":true,"enableReplay":true,"startTime":-1,"elapsedTimeMode":"normal","useHandCursor":false,"resume":false,"kind":"slidelayer","isBaseLayer":true}]},{"kind":"slide","html5url":"html5/data/js/5gFmaiMzFWt.js","title":"Take Home Points","trackViews":true,"showMenuResultIcon":false,"viewGroupId":"","historyGroupId":"","videoZoom":"","scrolling":false,"transition":"tween","slideLock":false,"navIndex":-1,"globalAudioId":"","thumbnailid":"","slideNumberInScene":30,"includeInSlideCounts":true,"showAnimationId":"6OtWq6dUKqZ","lmsId":"Slide30","width":1024,"height":640,"resume":false,"id":"5gFmaiMzFWt","slideLayers":[{"enableSeek":true,"enableReplay":true,"startTime":-1,"elapsedTimeMode":"normal","useHandCursor":false,"resume":false,"kind":"slidelayer","isBaseLayer":true}]},{"kind":"slide","html5url":"html5/data/js/5fLy3YFTIvr.js","title":"Get Ready, Get Set…for Simulation Training ","trackViews":true,"showMenuResultIcon":false,"viewGroupId":"","historyGroupId":"","videoZoom":"","scrolling":false,"transition":"tween","slideLock":false,"navIndex":-1,"globalAudioId":"","thumbnailid":"","slideNumberInScene":31,"includeInSlideCounts":true,"showAnimationId":"5ZswnmEGPhJ","lmsId":"Slide31","width":1024,"height":640,"resume":false,"id":"5fLy3YFTIvr","slideLayers":[{"enableSeek":true,"enableReplay":true,"startTime":-1,"elapsedTimeMode":"normal","useHandCursor":false,"resume":false,"kind":"slidelayer","isBaseLayer":true}]},{"kind":"slide","html5url":"html5/data/js/67qpAQ0QQgI.js","title":"Get Ready, Get Set…for Simulation Training ","trackViews":true,"showMenuResultIcon":false,"viewGroupId":"","historyGroupId":"","videoZoom":"","scrolling":false,"transition":"tween","slideLock":false,"navIndex":-1,"globalAudioId":"","thumbnailid":"","slideNumberInScene":32,"includeInSlideCounts":true,"showAnimationId":"6Q6rP6qUDNt","lmsId":"Slide32","width":1024,"height":640,"resume":false,"id":"67qpAQ0QQgI","slideLayers":[{"enableSeek":true,"enableReplay":true,"startTime":-1,"elapsedTimeMode":"normal","useHandCursor":false,"resume":false,"kind":"slidelayer","isBaseLayer":true}]},{"kind":"slide","html5url":"html5/data/js/60hVN8uJt80.js","title":"Simulation","trackViews":true,"showMenuResultIcon":false,"viewGroupId":"","historyGroupId":"","videoZoom":"","scrolling":false,"transition":"tween","slideLock":false,"navIndex":-1,"globalAudioId":"","thumbnailid":"","slideNumberInScene":33,"includeInSlideCounts":true,"showAnimationId":"5ta2SBH8cq8","lmsId":"Slide33","width":1024,"height":640,"resume":false,"id":"60hVN8uJt80","slideLayers":[{"enableSeek":true,"enableReplay":true,"startTime":-1,"elapsedTimeMode":"normal","useHandCursor":false,"resume":false,"kind":"slidelayer","isBaseLayer":true}]},{"kind":"slide","html5url":"html5/data/js/6Wq1XK7mKNy.js","title":"Simulation","trackViews":true,"showMenuResultIcon":false,"viewGroupId":"","historyGroupId":"","videoZoom":"","scrolling":false,"transition":"tween","slideLock":false,"navIndex":-1,"globalAudioId":"","thumbnailid":"","slideNumberInScene":34,"includeInSlideCounts":true,"showAnimationId":"5oqr12b7oGT","lmsId":"Slide34","width":1024,"height":640,"resume":false,"id":"6Wq1XK7mKNy","slideLayers":[{"enableSeek":true,"enableReplay":true,"startTime":-1,"elapsedTimeMode":"normal","useHandCursor":false,"resume":false,"kind":"slidelayer","isBaseLayer":true}]},{"kind":"slide","html5url":"html5/data/js/6HunnoUnp2b.js","title":"Thank You","trackViews":true,"showMenuResultIcon":false,"viewGroupId":"","historyGroupId":"","videoZoom":"","scrolling":false,"transition":"tween","slideLock":false,"navIndex":-1,"globalAudioId":"","thumbnailid":"","slideNumberInScene":35,"includeInSlideCounts":true,"showAnimationId":"6Dfvd4SyXqa","lmsId":"Slide35","width":1024,"height":640,"resume":false,"id":"6HunnoUnp2b","slideLayers":[{"enableSeek":true,"enableReplay":true,"startTime":-1,"elapsedTimeMode":"normal","useHandCursor":false,"resume":false,"kind":"slidelayer","isBaseLayer":true}]}],"id":"5onZNJaPQYO"}],"slideBank":{},"quizzes":[{"kind":"quiz","lmstext":"Pulling It Together","issurvey":false,"passPercent":80,"submitunanswered":"all","scoretype":"all","reviewtype":"all","resettype":"all","sliderefs":[{"kind":"slideref","id":"_player.5onZNJaPQYO.5sSfE2CvhaV"}],"id":"5nUAW1s1dK0","actionGroups":{"EvaluateQuiz":{"kind":"actiongroup","actions":[{"kind":"eval_all_unanswered","objRef":{"type":"string","value":"_this"}}]}}}],"assetLib":[{"kind":"asset","id":0,"imageType":"normal","width":1024,"height":640,"mobiledx":0,"mobiledy":0,"fileSize":642047,"maskref":"0","url":"mobile/5ttN4nwdDDx_DX2048_DY2048_CX1024_CY640.png"},{"kind":"asset","id":1,"imageType":"normal","width":238,"height":91,"mobiledx":0,"mobiledy":0,"fileSize":5275,"maskref":"1","url":"mobile/5hUzZTcnKKE_DX238_DY238_CX176_CY67.png"},{"kind":"asset","id":2,"imageType":"normal","width":1024,"height":640,"mobiledx":0,"mobiledy":0,"fileSize":316918,"url":"mobile/6pgi0xaOsQX_DX2048_DY2048_CX1024_CY640.jpg"},{"kind":"asset","id":3,"width":0,"height":0,"duration":3161,"fileSize":18936,"url":"story_content/6ejkPmQ62uD_44100_48_0.mp3"},{"kind":"asset","id":4,"imageType":"normal","width":766,"height":561,"mobiledx":0,"mobiledy":0,"fileSize":198904,"url":"mobile/5kdfJarNXgd_DX766_DY766_CX574_CY420.jpg"},{"kind":"asset","id":5,"width":0,"height":0,"duration":12821,"fileSize":76928,"url":"story_content/5buOm6sCbhS_44100_48_0.mp3"},{"kind":"asset","id":6,"imageType":"animatedgif","width":500,"height":380,"mobiledx":0,"mobiledy":0,"fileSize":513738,"url":"mobile/6pUjCUXb5LB_DX884_DY884_CX500_CY380.gif"},{"kind":"asset","id":7,"width":0,"height":0,"duration":32911,"fileSize":197457,"url":"story_content/5smXaEqXlcx_44100_48_0.mp3"},{"kind":"asset","id":8,"imageType":"animatedgif","width":156,"height":313,"mobiledx":0,"mobiledy":0,"fileSize":238791,"url":"mobile/663AoljzLeR_DX626_DY626_CX156_CY313.gif"},{"kind":"asset","id":9,"width":0,"height":0,"duration":20322,"fileSize":121911,"url":"story_content/6lZu0Z5uoMN_44100_48_0.mp3"},{"kind":"asset","id":10,"imageType":"normal","width":501,"height":314,"mobiledx":0,"mobiledy":0,"fileSize":8427,"maskref":"2","url":"mobile/6bMmj3ySRJR_DX728_DY728_CX501_CY314.png"},{"kind":"asset","id":11,"imageType":"normal","width":64,"height":304,"mobiledx":-32,"mobiledy":-31,"fileSize":3738,"maskref":"3","url":"mobile/txt__default_6KfP2unNPRO.png"},{"kind":"asset","id":12,"imageType":"normal","width":443,"height":64,"mobiledx":-31,"mobiledy":-31,"fileSize":1543,"maskref":"4","url":"mobile/txt__default_6G63YZoKAyS.png"},{"kind":"asset","id":13,"width":0,"height":0,"duration":15512,"fileSize":93071,"url":"story_content/6pJakTNrLZH_44100_48_0.mp3"},{"kind":"asset","id":14,"width":0,"height":0,"duration":24791,"fileSize":148712,"url":"story_content/5ej9dwY4udX_44100_48_0.mp3"},{"kind":"asset","id":15,"width":0,"height":0,"duration":17972,"fileSize":107804,"url":"story_content/6fOIsvj6a4x_44100_48_0.mp3"},{"kind":"asset","id":16,"width":0,"height":0,"duration":8352,"fileSize":50126,"url":"story_content/6ZRfYIwru7v_44100_48_0.mp3"},{"kind":"asset","id":17,"width":0,"height":0,"duration":22832,"fileSize":136957,"url":"story_content/5bj5u80LeOR_44100_48_0.mp3"},{"kind":"asset","id":18,"imageType":"normal","width":1498,"height":998,"mobiledx":0,"mobiledy":0,"fileSize":911364,"maskref":"5","url":"mobile/5zaJpJpZArN_P_335_330_1497_998_DX1182_DY1182_CX690_CY460.png"},{"kind":"asset","id":19,"width":0,"height":0,"duration":25672,"fileSize":154041,"url":"story_content/6WGSEq63nwX_44100_48_0.mp3"},{"kind":"asset","id":20,"width":0,"height":0,"duration":20031,"fileSize":120187,"url":"story_content/6JHEVx3eCnD_44100_48_0.mp3"},{"kind":"asset","id":21,"width":0,"height":0,"duration":35051,"fileSize":210309,"url":"story_content/5VyZzxoVnab_44100_48_0.mp3"},{"kind":"asset","id":22,"imageType":"normal","width":586,"height":570,"mobiledx":0,"mobiledy":0,"fileSize":238325,"maskref":"6","url":"mobile/6OD4oVIPXhe_DX656_DY656_CX491_CY478.png"},{"kind":"asset","id":23,"width":0,"height":0,"duration":25412,"fileSize":152474,"url":"story_content/6pe43DPYij6_44100_48_0.mp3"},{"kind":"asset","id":24,"imageType":"normal","width":1924,"height":1381,"mobiledx":0,"mobiledy":0,"fileSize":672683,"maskref":"7","url":"mobile/5hVF4oaSLb6_P_72_0_1923_1381_DX952_DY952_CX670_CY481.png"},{"kind":"asset","id":25,"width":0,"height":0,"duration":11781,"fileSize":70658,"url":"story_content/5zg37Qpbgbk_44100_48_0.mp3"},{"kind":"asset","id":26,"width":0,"height":0,"duration":13272,"fileSize":79592,"url":"story_content/5VQNjKWuFS1_44100_48_0.mp3"},{"kind":"asset","id":27,"width":0,"height":0,"duration":8302,"fileSize":49813,"url":"story_content/5g6rLlzhdXF_44100_48_0.mp3"},{"kind":"asset","id":28,"width":0,"height":0,"duration":21812,"fileSize":130844,"url":"story_content/6bAv8tli4XE_44100_48_0.mp3"},{"kind":"asset","id":29,"width":0,"height":0,"duration":42102,"fileSize":252627,"url":"story_content/62gNXDEiLTb_44100_48_0.mp3"},{"kind":"asset","id":30,"imageType":"normal","width":647,"height":364,"mobiledx":0,"mobiledy":0,"fileSize":129501,"url":"mobile/6XvNkHh11dr_DX648_DY648_CX485_CY273.jpg"},{"kind":"asset","id":31,"width":0,"height":0,"duration":47411,"fileSize":284444,"url":"story_content/62kafl6JRUq_44100_48_0.mp3"},{"kind":"asset","id":32,"width":0,"height":0,"duration":38291,"fileSize":229744,"url":"story_content/67kXtyHfY2q_44100_48_0.mp3"},{"kind":"asset","id":33,"imageType":"normal","width":187,"height":336,"mobiledx":0,"mobiledy":0,"fileSize":43623,"maskref":"8","url":"mobile/6KQuPHeTGt7_DX672_DY672_CX187_CY336.png"},{"kind":"asset","id":34,"width":0,"height":0,"duration":11961,"fileSize":71756,"url":"story_content/64cLdbC94GB_44100_48_0.mp3"},{"kind":"asset","id":35,"width":0,"height":0,"duration":31422,"fileSize":188523,"url":"story_content/5z1rsvqTxRX_44100_48_0.mp3"},{"kind":"asset","id":36,"imageType":"normal","width":600,"height":400,"mobiledx":0,"mobiledy":0,"fileSize":111558,"maskref":"9","url":"mobile/5lwKUPHhOxr_DX864_DY864_CX600_CY400.png"},{"kind":"asset","id":37,"width":0,"height":0,"duration":27742,"fileSize":166423,"url":"story_content/5u67GQAT682_44100_48_0.mp3"},{"kind":"asset","id":38,"width":0,"height":0,"duration":20482,"fileSize":122851,"url":"story_content/6ffTzspHYw6_44100_48_0.mp3"},{"kind":"asset","id":39,"width":0,"height":0,"duration":4622,"fileSize":27713,"url":"story_content/5XZb1UWqUhC_44100_48_0.mp3"},{"kind":"asset","id":40,"width":0,"height":0,"duration":35782,"fileSize":214698,"url":"story_content/5u0JQWI2QWn_44100_48_0.mp3"},{"kind":"asset","id":41,"width":0,"height":0,"duration":13892,"fileSize":83354,"url":"story_content/6AHIqR8zvcC_44100_48_0.mp3"},{"kind":"asset","id":42,"width":0,"height":0,"duration":33122,"fileSize":198711,"url":"story_content/6aHevYfTh93_44100_48_0.mp3"},{"kind":"asset","id":43,"width":0,"height":0,"duration":19431,"fileSize":116582,"url":"story_content/6822VNNcsgL_44100_48_0.mp3"},{"kind":"asset","id":44,"width":0,"height":0,"duration":12982,"fileSize":77868,"url":"story_content/5ZQdk6VopuT_44100_48_0.mp3"},{"kind":"asset","id":45,"imageType":"normal","width":1983,"height":1536,"mobiledx":0,"mobiledy":0,"fileSize":737880,"maskref":"10","url":"mobile/5xua7Oa8hSV_P_0_0_1982_1536_DX874_DY874_CX634_CY491.png"},{"kind":"asset","id":46,"width":0,"height":0,"duration":22851,"fileSize":137114,"url":"story_content/5XyfHh9c9yr_44100_48_0.mp3"},{"kind":"asset","id":47,"imageType":"normal","width":924,"height":568,"mobiledx":0,"mobiledy":0,"fileSize":261842,"url":"mobile/6OILxGsQzck_DX924_DY924_CX693_CY426.jpg"},{"kind":"asset","id":48,"width":0,"height":0,"duration":12821,"fileSize":76928,"url":"story_content/5ex5TahdiOJ_44100_48_0.mp3"},{"kind":"asset","id":49,"imageType":"normal","width":802,"height":602,"mobiledx":0,"mobiledy":0,"fileSize":160046,"url":"mobile/5a2tKxEK34U_DX802_DY802_CX601_CY451.jpg"},{"kind":"asset","id":50,"width":0,"height":0,"duration":11152,"fileSize":66897,"url":"story_content/6PHJ68pzvmT_44100_48_0.mp3"},{"kind":"asset","id":51,"imageType":"normal","width":726,"height":581,"mobiledx":0,"mobiledy":0,"fileSize":166534,"url":"mobile/5rj9V3I9zGw_DX726_DY726_CX544_CY435.jpg"},{"kind":"asset","id":52,"width":0,"height":0,"duration":3651,"fileSize":21914,"url":"story_content/6VGKosaeDSa_44100_48_0.mp3"}],"fontLib":[{"name":"ArticulateBold CharBoldC2572EF3"},{"name":"Wingdings Charset0_v8sYB58B7A1D"},{"name":"Articulate Charset0_v8MBBDD1F1C"},{"name":"ArticulateItalic ItalicAC1C1011"},{"name":"Arial Charset0_v8wz5YMo9EE9FF07"},{"name":"Bauhaus 93Bold CharBold06EBD904"},{"name":"Segoe UI Charset0_v6ILX6DDBD922"},{"name":"Arial Black Charset0_v95C8014D0"},{"name":"Comic Sans MS Charset0_E741E03A"},{"name":"CorbelBold Charset0Bold1F226E29"}],"scorings":[{"kind":"scoring","description":"","lmstext":"Pulling It Together","type":"quiz","passPercent":80,"viewThreshold":0,"slidesViewedMode":"project","passStatus":"pass","failStatus":"fail","scoreRefs":[{"kind":"scoreref","type":"quiz","ref":"5nUAW1s1dK0","weight":1,"maxvalue":100,"mustpass":false}],"id":"scoringId_Results_fe31cbac-ee34-4388-bfd4-691ca8ee9069"}],"slideCount":35,"flags":["AccessibleText","MultipleQuizTracking","SettingsControl","TextStyleHyperlinks"],"id":"_player","variables":[{"kind":"variable","name":"QuizAdvanceModeWarningShown","type":"boolean","value":false,"resume":true},{"kind":"variable","name":"CurrentQuiz_5t3zWzciOOd","type":"string","value":"","resume":true},{"kind":"variable","name":"LastSlideViewed_5y6B873eG6Z","type":"string","value":"_player.5onZNJaPQYO.6KZElYrC6fW","resume":true},{"kind":"variable","name":"TimelineCompleted_6KZElYrC6fW","type":"boolean","value":false,"resume":true},{"kind":"variable","name":"6KZElYrC6fW_RetryModeInteractionIncompleteOnLoad","type":"boolean","value":false,"resume":true},{"kind":"variable","name":"TimelineCompleted_5mvpqF8NGV4","type":"boolean","value":false,"resume":true},{"kind":"variable","name":"5mvpqF8NGV4_RetryModeInteractionIncompleteOnLoad","type":"boolean","value":false,"resume":true},{"kind":"variable","name":"TimelineCompleted_5fqddyfXPFv","type":"boolean","value":false,"resume":true},{"kind":"variable","name":"5fqddyfXPFv_RetryModeInteractionIncompleteOnLoad","type":"boolean","value":false,"resume":true},{"kind":"variable","name":"TimelineCompleted_5WB80WSTpMH","type":"boolean","value":false,"resume":true},{"kind":"variable","name":"5WB80WSTpMH_RetryModeInteractionIncompleteOnLoad","type":"boolean","value":false,"resume":true},{"kind":"variable","name":"TimelineCompleted_5fBGnRmQsIf","type":"boolean","value":false,"resume":true},{"kind":"variable","name":"5fBGnRmQsIf_RetryModeInteractionIncompleteOnLoad","type":"boolean","value":false,"resume":true},{"kind":"variable","name":"TimelineCompleted_5xga6f89joe","type":"boolean","value":false,"resume":true},{"kind":"variable","name":"5xga6f89joe_RetryModeInteractionIncompleteOnLoad","type":"boolean","value":false,"resume":true},{"kind":"variable","name":"TimelineCompleted_6MNu7Rps125","type":"boolean","value":false,"resume":true},{"kind":"variable","name":"6MNu7Rps125_RetryModeInteractionIncompleteOnLoad","type":"boolean","value":false,"resume":true},{"kind":"variable","name":"TimelineCompleted_6NCAcQVmYwG","type":"boolean","value":false,"resume":true},{"kind":"variable","name":"6NCAcQVmYwG_RetryModeInteractionIncompleteOnLoad","type":"boolean","value":false,"resume":true},{"kind":"variable","name":"TimelineCompleted_6TLsAEHz4kE","type":"boolean","value":false,"resume":true},{"kind":"variable","name":"6TLsAEHz4kE_RetryModeInteractionIncompleteOnLoad","type":"boolean","value":false,"resume":true},{"kind":"variable","name":"TimelineCompleted_5trgCAmyGOl","type":"boolean","value":false,"resume":true},{"kind":"variable","name":"5trgCAmyGOl_RetryModeInteractionIncompleteOnLoad","type":"boolean","value":false,"resume":true},{"kind":"variable","name":"TimelineCompleted_6ME5e5YqlN3","type":"boolean","value":false,"resume":true},{"kind":"variable","name":"6ME5e5YqlN3_RetryModeInteractionIncompleteOnLoad","type":"boolean","value":false,"resume":true},{"kind":"variable","name":"TimelineCompleted_5eAuDgkFnJh","type":"boolean","value":false,"resume":true},{"kind":"variable","name":"5eAuDgkFnJh_RetryModeInteractionIncompleteOnLoad","type":"boolean","value":false,"resume":true},{"kind":"variable","name":"TimelineCompleted_6i6BIwy9Vbh","type":"boolean","value":false,"resume":true},{"kind":"variable","name":"6i6BIwy9Vbh_RetryModeInteractionIncompleteOnLoad","type":"boolean","value":false,"resume":true},{"kind":"variable","name":"TimelineCompleted_6PgnV2gy23F","type":"boolean","value":false,"resume":true},{"kind":"variable","name":"6PgnV2gy23F_RetryModeInteractionIncompleteOnLoad","type":"boolean","value":false,"resume":true},{"kind":"variable","name":"TimelineCompleted_6iGorvqHM8v","type":"boolean","value":false,"resume":true},{"kind":"variable","name":"6iGorvqHM8v_RetryModeInteractionIncompleteOnLoad","type":"boolean","value":false,"resume":true},{"kind":"variable","name":"TimelineCompleted_5j7zufWoicI","type":"boolean","value":false,"resume":true},{"kind":"variable","name":"5j7zufWoicI_RetryModeInteractionIncompleteOnLoad","type":"boolean","value":false,"resume":true},{"kind":"variable","name":"TimelineCompleted_5kQq04S6tpJ","type":"boolean","value":false,"resume":true},{"kind":"variable","name":"5kQq04S6tpJ_RetryModeInteractionIncompleteOnLoad","type":"boolean","value":false,"resume":true},{"kind":"variable","name":"TimelineCompleted_5sXPjh5xo2z","type":"boolean","value":false,"resume":true},{"kind":"variable","name":"5sXPjh5xo2z_RetryModeInteractionIncompleteOnLoad","type":"boolean","value":false,"resume":true},{"kind":"variable","name":"TimelineCompleted_65xEw2c3CPN","type":"boolean","value":false,"resume":true},{"kind":"variable","name":"65xEw2c3CPN_RetryModeInteractionIncompleteOnLoad","type":"boolean","value":false,"resume":true},{"kind":"variable","name":"TimelineCompleted_5jFWaN5VfI2","type":"boolean","value":false,"resume":true},{"kind":"variable","name":"5jFWaN5VfI2_RetryModeInteractionIncompleteOnLoad","type":"boolean","value":false,"resume":true},{"kind":"variable","name":"TimelineCompleted_5nrJuLwSRYD","type":"boolean","value":false,"resume":true},{"kind":"variable","name":"5nrJuLwSRYD_RetryModeInteractionIncompleteOnLoad","type":"boolean","value":false,"resume":true},{"kind":"variable","name":"TimelineCompleted_6V6U8skqkAY","type":"boolean","value":false,"resume":true},{"kind":"variable","name":"6V6U8skqkAY_RetryModeInteractionIncompleteOnLoad","type":"boolean","value":false,"resume":true},{"kind":"variable","name":"TimelineCompleted_6k52EDQxbn1","type":"boolean","value":false,"resume":true},{"kind":"variable","name":"6k52EDQxbn1_RetryModeInteractionIncompleteOnLoad","type":"boolean","value":false,"resume":true},{"kind":"variable","name":"TimelineCompleted_6JTDn8eewOa","type":"boolean","value":false,"resume":true},{"kind":"variable","name":"6JTDn8eewOa_RetryModeInteractionIncompleteOnLoad","type":"boolean","value":false,"resume":true},{"kind":"variable","name":"ReviewMode_5t3zWzciOOd","type":"boolean","value":false,"resume":true},{"kind":"variable","name":"TimelineCompleted_5sSfE2CvhaV","type":"boolean","value":false,"resume":true},{"kind":"variable","name":"5sSfE2CvhaV_RetryModeInteractionIncompleteOnLoad","type":"boolean","value":false,"resume":true},{"kind":"variable","name":"TimelineCompleted_6iCHQCaygGf","type":"boolean","value":false,"resume":true},{"kind":"variable","name":"6iCHQCaygGf_RetryModeInteractionIncompleteOnLoad","type":"boolean","value":false,"resume":true},{"kind":"variable","name":"TimelineCompleted_6Igh3YskSZe","type":"boolean","value":false,"resume":true},{"kind":"variable","name":"6Igh3YskSZe_RetryModeInteractionIncompleteOnLoad","type":"boolean","value":false,"resume":true},{"kind":"variable","name":"TimelineCompleted_6EZnukWjhZt","type":"boolean","value":false,"resume":true},{"kind":"variable","name":"6EZnukWjhZt_RetryModeInteractionIncompleteOnLoad","type":"boolean","value":false,"resume":true},{"kind":"variable","name":"TimelineCompleted_5p9VkBeSpXq","type":"boolean","value":false,"resume":true},{"kind":"variable","name":"5p9VkBeSpXq_RetryModeInteractionIncompleteOnLoad","type":"boolean","value":false,"resume":true},{"kind":"variable","name":"TimelineCompleted_5gFmaiMzFWt","type":"boolean","value":false,"resume":true},{"kind":"variable","name":"5gFmaiMzFWt_RetryModeInteractionIncompleteOnLoad","type":"boolean","value":false,"resume":true},{"kind":"variable","name":"TimelineCompleted_5fLy3YFTIvr","type":"boolean","value":false,"resume":true},{"kind":"variable","name":"5fLy3YFTIvr_RetryModeInteractionIncompleteOnLoad","type":"boolean","value":false,"resume":true},{"kind":"variable","name":"TimelineCompleted_67qpAQ0QQgI","type":"boolean","value":false,"resume":true},{"kind":"variable","name":"67qpAQ0QQgI_RetryModeInteractionIncompleteOnLoad","type":"boolean","value":false,"resume":true},{"kind":"variable","name":"TimelineCompleted_60hVN8uJt80","type":"boolean","value":false,"resume":true},{"kind":"variable","name":"60hVN8uJt80_RetryModeInteractionIncompleteOnLoad","type":"boolean","value":false,"resume":true},{"kind":"variable","name":"TimelineCompleted_6Wq1XK7mKNy","type":"boolean","value":false,"resume":true},{"kind":"variable","name":"6Wq1XK7mKNy_RetryModeInteractionIncompleteOnLoad","type":"boolean","value":false,"resume":true},{"kind":"variable","name":"ReviewMode_6AlcfD9VFHe","type":"boolean","value":false,"resume":true},{"kind":"variable","name":"TimelineCompleted_6HunnoUnp2b","type":"boolean","value":false,"resume":true},{"kind":"variable","name":"6HunnoUnp2b_RetryModeInteractionIncompleteOnLoad","type":"boolean","value":false,"resume":true},{"kind":"variable","name":"PrintPromptWindowQuizVar_5mmn2Pb3heV","type":"string","value":"","resume":true},{"kind":"variable","name":"PrintPromptUsername_5mmn2Pb3heV","type":"string","value":"","resume":true}],"actionGroups":{"ActGrpOnPrevButtonClick":{"kind":"actiongroup","actions":[{"kind":"trigger_prev_slide"}]},"ActGrpOnNextButtonClick":{"kind":"actiongroup","actions":[{"kind":"trigger_next_slide"}]},"ActGrpOnFinishButtonClick":{"kind":"actiongroup","actions":[{"kind":"trigger_slide_finish"}]},"ActGrpOnSubmitButtonClick":{"kind":"actiongroup","actions":[{"kind":"trigger_submit_slide"}]},"ActGrpOnSubmitAllButtonClick":{"kind":"actiongroup","actions":[{"kind":"trigger_submitall_slide"}]},"_setstates":{"kind":"actiongroup","actions":[{"kind":"if_action","condition":{"statement":{"kind":"varexists","value":"_state","type":"string"}},"thenActions":[{"kind":"if_action","condition":{"statement":{"kind":"and","statements":[{"kind":"varexists","value":"_disabled","type":"string"},{"kind":"compare","operator":"eq","valuea":"#_disabled","typea":"var","valueb":true,"typeb":"boolean"}]}},"thenActions":[{"kind":"set_enabled","objRef":{"type":"string","value":"_this"},"enabled":{"type":"boolean","value":false}}],"elseActions":[{"kind":"set_enabled","objRef":{"type":"string","value":"_this"},"enabled":{"type":"boolean","value":true}}]},{"kind":"adjustvar","variable":"_stateName","operator":"set","value":{"type":"var","value":"#_state"}},{"kind":"foreach","iterables":[{"kind":"iterable","valueref":[{"kind":"valueref","name":"valueref1","type":"string","value":"_hover"},{"kind":"valueref","name":"valueref2","type":"var","value":"#_hover"},{"kind":"valueref","name":"valueref3","type":"string","value":"_Hover"}]},{"kind":"iterable","valueref":[{"kind":"valueref","name":"valueref1","type":"string","value":"_down"},{"kind":"valueref","name":"valueref2","type":"var","value":"#_down"},{"kind":"valueref","name":"valueref3","type":"string","value":"_Down"}]},{"kind":"iterable","valueref":[{"kind":"valueref","name":"valueref1","type":"string","value":"_visited"},{"kind":"valueref","name":"valueref2","type":"var","value":"#_visited"},{"kind":"valueref","name":"valueref3","type":"string","value":"_Visited"}]},{"kind":"iterable","valueref":[{"kind":"valueref","name":"valueref1","type":"string","value":"_disabled"},{"kind":"valueref","name":"valueref2","type":"var","value":"#_disabled"},{"kind":"valueref","name":"valueref3","type":"string","value":"_Disabled"}]},{"kind":"iterable","valueref":[{"kind":"valueref","name":"valueref1","type":"string","value":"_review"},{"kind":"valueref","name":"valueref2","type":"var","value":"#_review"},{"kind":"valueref","name":"valueref3","type":"string","value":"_Review"}]}],"actions":[{"kind":"if_action","condition":{"statement":{"kind":"and","statements":[{"kind":"varexists","value":"valueref1","type":"valueref"},{"kind":"compare","operator":"eq","valuea":"valueref2","typea":"valueref","valueb":true,"typeb":"boolean"}]}},"thenActions":[{"kind":"adjustvar","variable":"_tempStateName","operator":"set","value":{"type":"var","value":"#_stateName"}},{"kind":"adjustvar","variable":"_tempStateName","operator":"add","value":{"type":"valueref","value":"valueref3"}},{"kind":"if_action","condition":{"statement":{"kind":"stateexists","objRef":{"type":"string","value":"_this"},"stateRef":{"type":"var","value":"#_tempStateName"}}},"thenActions":[{"kind":"adjustvar","variable":"_stateName","operator":"set","value":{"type":"var","value":"#_tempStateName"}}],"elseActions":[]}]}]},{"kind":"setobjstate","stateRef":{"type":"var","value":"#_stateName"},"objRef":{"type":"string","value":"_this"}}]},{"kind":"if_action","condition":{"statement":{"kind":"and","statements":[{"kind":"actiongroupexists","value":"ActGrpSetStatesFinal","type":"string"}]}},"thenActions":[{"kind":"exe_actiongroup","id":"ActGrpSetStatesFinal"}]}]}},"events":[{"kind":"onobjectevent","eventName":"prev_pressed","actions":[{"kind":"exe_actiongroup","id":"ActGrpOnPrevButtonClick"}]},{"kind":"onobjectevent","eventName":"next_pressed","actions":[{"kind":"exe_actiongroup","id":"ActGrpOnNextButtonClick"}]},{"kind":"onobjectevent","eventName":"finish_pressed","actions":[{"kind":"exe_actiongroup","id":"ActGrpOnFinishButtonClick"}]},{"kind":"onobjectevent","eventName":"submit_pressed","actions":[{"kind":"exe_actiongroup","id":"ActGrpOnSubmitButtonClick"}]},{"kind":"onobjectevent","eventName":"submitall_pressed","actions":[{"kind":"exe_actiongroup","id":"ActGrpOnSubmitAllButtonClick"}]}]}');
