# Supplementary material for: Code Response Training: Improving Interprofessional Communication
Source: MedEdPORTAL. 2021 May 19;17:11155. doi: 10.15766/mep_2374-8265.11155 (PMC8131416; doi:10.15766/mep_2374-8265.11155)
Supplement: Supplementary file 1 — Module 1 Patient Safety Fundamentals folderModule 2 Communication and Teamwork folderModule 3 Pulling It Together folderModule Instructions.docxFacilitators Guide.docxSimulation Case 1.docxSimulation Case 2.docxEquipment Checklist.docxObserver Checklist.docxDebriefing Guide.docxPostcourse Evaluation.docxShort-Term Follow-Up Activity.docxLong-Term Follow-Up Activity.docx [file mep_2374-8265.11155-s001.zip › C. Module 3 Pulling It Together/html5/data/js/frame.js]

window.globalProvideData('frame', '{"default_layout":"npxnabnsnfns10111000101","textdirection":"ltr","renderingEngineType":0,"device":false,"fontscale":100,"kbshortcuts":false,"skip_nav_enabled":true,"chromeless":false,"outputtype":"undefined","theme":"classic","layouts":{"npnxnanbsnfns10111000101":{"kind":"layout","font":"Articulate0E4AA741","controllayout":"npnxnanbsnfns10111000101","colorscheme":"npxnabnsnfns10111000101","string_table":"npxnabnsnfns10111000101"},"pxabnsnfns10111000101":{"kind":"layout","font":"Articulate0E4AA741","controllayout":"pxabnsnfns10111000101","colorscheme":"npxnabnsnfns10111000101","string_table":"npxnabnsnfns10111000101"},"npxnabnsnfns10111000101":{"kind":"layout","font":"Articulate0E4AA741","controllayout":"npxnabnsnfns10111000101","colorscheme":"npxnabnsnfns10111000101","string_table":"npxnabnsnfns10111000101"},"npnxnanbnsnfns10111000101":{"kind":"layout","font":"Articulate0E4AA741","controllayout":"npnxnanbnsnfns10111000101","colorscheme":"npxnabnsnfns10111000101","string_table":"npxnabnsnfns10111000101"},"pxabnsnfns10111000100":{"kind":"layout","font":"Articulate0E4AA741","controllayout":"pxabnsnfns10111000100","colorscheme":"npxnabnsnfns10111000101","string_table":"npxnabnsnfns10111000101"},"pxabsnfns10111000101":{"kind":"layout","font":"Articulate0E4AA741","controllayout":"pxabsnfns10111000101","colorscheme":"npxnabnsnfns10111000101","string_table":"npxnabnsnfns10111000101"},"pnxanbnsnfns10111000101":{"kind":"layout","font":"Articulate0E4AA741","controllayout":"pnxanbnsnfns10111000101","colorscheme":"npxnabnsnfns10111000101","string_table":"npxnabnsnfns10111000101"}},"orientations":{"phone":["portrait","landscape"],"tablet":["portrait","landscape"]},"controlOptions":{"sidebarOptions":{"titleEnabled":true,"titleText":"Pulling It Together","logoEnabled":false,"sidebarEnabled":true,"sidebarPos":"left","tabs":{"sidebar":[{"name":"outline","properties":{}}]},"timeEnabled":false,"timeFormat":"elapsed","videoEnabled":false,"height":135},"menuOptions":{"flow":"restricted","wrapListItems":false,"tooltips":true,"autocollapse":true,"autonumber":false,"enableResultsIcons":true},"controls":{"volume":true,"seekbar":true,"readonly":true,"readonlyOnce":false,"search":false,"pauseplay":true,"replay":true,"closed_captions":false,"font":"Articulate0E4AA741","settings":false},"bottomBarOptions":{"bottomBarEnabled":true},"buttonoptions":{"next":"icon","previous":"icon","submit":"icon"}},"controlLayouts":{"npnxnanbsnfns10111000101":{"volume":true,"seekbar":true,"replay":true,"pauseplay":true,"logo":false,"previous":false,"next":false,"swipeleft":false,"swiperight":false,"submit":true,"finish":false,"submitall":false,"resources":false,"glossary":false,"transcript":false,"outline":{"enabled":true,"search":false},"close_btn":true},"pxabnsnfns10111000101":{"volume":true,"seekbar":true,"replay":true,"pauseplay":true,"logo":false,"previous":true,"next":true,"swipeleft":true,"swiperight":true,"submit":false,"finish":false,"submitall":false,"resources":false,"glossary":false,"transcript":false,"outline":{"enabled":true,"search":false},"close_btn":true},"npxnabnsnfns10111000101":{"volume":true,"seekbar":true,"replay":true,"pauseplay":true,"logo":false,"previous":false,"next":true,"swipeleft":false,"swiperight":true,"submit":false,"finish":false,"submitall":false,"resources":false,"glossary":false,"transcript":false,"outline":{"enabled":true,"search":false},"close_btn":true},"npnxnanbnsnfns10111000101":{"volume":true,"seekbar":true,"replay":true,"pauseplay":true,"logo":false,"previous":false,"next":false,"swipeleft":false,"swiperight":false,"submit":false,"finish":false,"submitall":false,"resources":false,"glossary":false,"transcript":false,"outline":{"enabled":true,"search":false},"close_btn":true},"pxabnsnfns10111000100":{"volume":true,"seekbar":true,"replay":true,"pauseplay":true,"logo":false,"previous":true,"next":true,"swipeleft":true,"swiperight":true,"submit":false,"finish":false,"submitall":false,"resources":false,"glossary":false,"transcript":false,"outline":{"enabled":true,"search":false},"close_btn":false},"pxabsnfns10111000101":{"volume":true,"seekbar":true,"replay":true,"pauseplay":true,"logo":false,"previous":true,"next":true,"swipeleft":true,"swiperight":true,"submit":true,"finish":false,"submitall":false,"resources":false,"glossary":false,"transcript":false,"outline":{"enabled":true,"search":false},"close_btn":true},"pnxanbnsnfns10111000101":{"volume":true,"seekbar":true,"replay":true,"pauseplay":true,"logo":false,"previous":true,"next":false,"swipeleft":true,"swiperight":false,"submit":false,"finish":false,"submitall":false,"resources":false,"glossary":false,"transcript":false,"outline":{"enabled":true,"search":false},"close_btn":true}},"stringTables":{"npxnabnsnfns10111000101":{"kind":"string_table","string":{"three_image_items":"items","three_image_viewed":"viewed","three_image_of":"of","three_image_item":"item","accessible_text":"Accessible text","acc_active":"active","alt_key":"Alt","check_include":"Check to include","clear":"Clear and return to Menu","close":"Close","acc_closed_captions":"Closed captions. Press the spacebar to toggle captions on and off.","closed_captions_tip":"Toggle captions","continue":"Continue","continueresponsive":"Continue","ctrl_key":"Ctrl","enable_keyboardshortcuts":"Enable keyboard shortcuts","enter_key":"Enter","exit":"Exit","filter":"Filter","finish":"FINISH","acc_finish":"finish","definition":"Definition","acc_definition":"definition","glossary":"Glossary","terms":"Terms","keyboardshortcuts_lower":"Keyboard shortcuts","action":"Action","keyboardshortcuts":"Keyboard Shortcuts","shortcuthelp":"List keyboard shortcuts","mute_shortcut":"Mute / unmute","next_shortcut":"Next slide","playpause_shortcut":"Play / pause","previous_shortcut":"Previous slide","replay_shortcut":"Replay slide","shortcut":"Shortcut","submit_shortcut":"Submit slide","acctext_shortcut":"Toggle accessible text","closedcaptions_shortcut":"Toggle closed captions","togglezoom":"Switch zoom modes","outline":"Menu","disabled_orientation":"Please rotate your device","mute_tip":"Mute","next":"NEXT","acc_next":"next","next_slide_tip":"Next slide","transcript_chk":"Notes","transcript":"Notes","bio":"Bio","more_info":"More info","closed_captions":"Captions","acc_pause":"pause","pause_tip":"Pause","acc_play":"play","play_tip":"Play","send_an_email":"Send an email","prev":"PREV","acc_previous":"previous","previous_slide_tip":"Previous slide","question_list":"Question List","replay_tip":"Replay","acc_replay":"replay","resources":"Resources","acc_resources":"resources","restart":"Restart","resume":"Resume","acc_locked":"locked","acc_search_input":"search","search_toggle":"Search","sidebar_toggle":"Sidebar Toggle","desktop_start":"Start Course","mobile_start":"Start Course","acc_visited":"visited","search":"Search...","search_in":"Search in:","search_results":"Search Results","settings_tip":"Settings","shift_key":"Shift","acc_skipnavigation":"Skip Navigation. Hit enter to return to the slide.","slide_text_chk":"Slide Text","spacebar_key":"Space","submitall":"SUBMIT ALL","acc_submitall":"submit all","submit":"SUBMIT","acc_submit":"submit","submit_tip":"Submit","unmute_tip":"Unmute","acc_volume":"volume","zoom_to_fit":"Zoom to fit"}}},"fonts":[{"name":"Articulate0E4AA741","files":[{"bold":true,"italic":false,"fileData":"data:application/font-woff;base64,d09GRgABAAAAACM4ABIAAAAAQRwAAAAAAAAAAAAAAAAAAAAAAAAAAAAAAABMVFNIAAADJAAAAC8AAADskqvFkk9TLzIAAAIIAAAAQQAAAE6GQB94VkRNWAAAA1QAAANrAAAF4G+fdyNjbWFwAAAJ0AAAAN0AAAG68NgH6mN2dCAAAAvsAAAAIAAAACAINQG8ZnBnbQAACrAAAAD8AAABU8mgsZtnYXNwAAAjLAAAAAwAAAAMAAcAB2dseWYAAAwMAAAUMgAAHUhIWlVcaGRteAAABsAAAAMNAAAOyI218l1oZWFkAAABlAAAADEAAAA25FKW1mhoZWEAAAHIAAAAHwAAACQG7ALmaG10eAAAAkwAAADVAAAC0pw7DRBrZXJuAAAg5AAAARgAAAIKDj4OkWxvY2EAACBAAAAAoQAAAdK5RrI6bWF4cAAAAegAAAAdAAAAIAL2AZtuYW1lAAAh/AAAARoAAAHOVEaR8HBvc3QAACMYAAAAEwAAACD/nwAycHJlcAAAC6wAAAA+AAAAZ0XG3UV42mNgZGBgAOLi3odu8fw2XxkkmV8ARRgOfNKcDqVn/o/6r8T8gnk5SB0EAAB7Ww3DAAAAeNpjYGRgYF7+XwlIvvgf9T+K+QUDUAQFNAIAnOIG1wB42mNgZGBgeMHgxsDMAAJMYJILxGAMBjEBIhcBlQAAAHjaY2BgvMO0h4GVgYHhDBAyMMrB6TQmoCATAwczK4hiaWBgYGZAAgWVRcUMCgwKCmpM7/7rMXgwL2e4BwC1IQxTAAAAeNpjUmAAA8YvQCzGQBFgfMgQgcxnusRgAxb3ZVAHYna4OjEGcSjtClanw6AMxP5ArAnEukAsAMQeQKwDxEZQeR2QepheuFlfGIygdnEyJTMEArE+kB0IVB8IlAsEssF8uF2zIeLMG8ByXlD7XZm5gOqSGVyBbCsg5gDK+QDVcjG/YOAC0UDMjc/vQD0qIP2Me8C0CojP2MogDGYng93tAVXnAWIzVzI4g+2DyoP90gqU2wPWxwd1Cw9QHTeQ5gRibmLiAOjeRCLjSgmEGYYdAADbTSvKAAAAeNpjYGB4wQgEDKhAEowlJcEkkEYAqASMByfgsmDtKPJIKlAsgKlloBMAABltB5EAeNodzFNg0A0cRuHT3apl27Zt27Zt27Zt2zbnrVWrhralGbnF3/d+/3PxXB4gGcn+D1eSXAwXXOwfyUkuU5DC/pKSlNIVV5mKVDI1qe0PaUgj0zqmI61MTzqZgfT2m4xkkJnIKDOTSWYhs/0iK1lkNrLK7GSTOcguc5LDfpKLnDI3uWQex7zktiTykUfmJ68sQD5ZkPyyEAXsB4UpKItQSBalsCxGEftOcYrKEhSTJSkuS1FClqakfaOMY1lKyXKUluUpY1+pQFlZkXKyEuVlZSrIKlS0L1SlkqxGZVmdKrIGVe0zNakma1Fd1nasQw1Zl5r2iXrUkvWpLRtQRzakrn2kEfVkY+rLJjSQTWkom9HIEmlOY9mCJrIlTWUrmUBrmsk2NJdtaSHb0VK2p5XF04HWsiNtZCfays60szi60F52pYPsRkfZnU6yB50tlp50kb0ce9NV9qGbxdCX7rIfPWR/esoB9JID6W3RDKKPHExfOYR+cij9LYphDJDDGShHMEiOdBzFYItkNEPkGIbKsQyT4xhuEYxnhJzASDmRUXISo+VkxtgHpjBWTmWcnMZ4OZ0J9p4ZTJQzHWcxSc5mspzDFHvHXKbKeUyT85kuFzDD3rKQmXIRs+RiZsslzJFLmWtvWMY8uZz5coXjShZYOKtYKFezSK5hsVzLErmOpRbGepbJDSyXG1khN7HSQtnMKrmF1XIra+Q21srt8jU7WCd3sl7uYoPczUYLYQ+b5F42y31skfvZKg+wzYI5yHZ5iB3yMDvlEXZZEEfZLY+xRx53PMFeeZJ9Fsgp9svTHJBnOCjPcshecY7D8jxH5AWOyosck5c4bi+5zAl5hZPyKqfkNfmC65yWNzgjb3JW3uKcvM15C+AOF+RdLsp7XJL3uWzPecAV+ZCr8hHX5GOuSzdu2DPcHT24KT25Jb24bU/x5o704a705Z704758wgPzx5+H8imP5DMeS/3sCQG4yxd4yJd4yleOgXiZH0F4y2B8ZAi+8jV+5ksoT2QY/jKcp/INz+RbnpsP7wiQ73khP/BSRvDKvIl0jCJQRhMkYwiWsYSYF3G8lvGEygTCZCLh5slH3shPvJWfeSe/8F5+5YN58I0I+Z1I+cMxiShz5yfR8hcx8jex8g9x8i/x5sY/EqSRaG7/AXcGy3cAeNrF1lty6yAMBmDN2ICEJLBza/e/vrOI80Nimzbpa0KmD2bKiA+JCxEtRPRPJFCY6Geb8ZdoQveEX9hb66FAKcYUQkoTxSCJQor4ihLjY3iIcwxzjBg6cUT3PKODQ9gDyBFqpre1nF9Yww9r3Ntgjd2amjU2T0o5pcfwCGvs1jjJZh3WAlGPUOF9VtWIGb2wcl/yF9ZInBJ4zLDGzBQFeE56WBPSPPe8T1iBRHOY8Z+DVT9iNUvP1tjLbLOmvT2skhJ4IhNxVCF8oION+TE8wZrueZ+0WUOr+GMtEPUIFd9ndU+U5j+tM36Hdb5vZGFuXJmhNlgzty+XbRci65wCM4bOWAHGBg6cbLD6R6yl8LM19S3VyqtZeW8PaxYBL+dm9UyswGcpu5UlCoe2FjyboBvWMe+IeoRK77PWypjRC6v+ZWVSEWVWnSlzUWKDVXPNebeipOPd6s2Ko0zYB2v9iHVZ5NnKfUttVtnbw2o5g2c2k3I1EkOiTRfdThzJKUvseZ9LxhLAOub9ft09QvH7rOsqJOGltW0lXEiDtR+acreKWUCGF1i9W9fBipJO7TaTUJs1oeKlDtb1I9bTKT9bpR8fmzXv7WF1VfDcA5msTrlozm4n207XrCjppIqhAdnWZtW85ONWPR2h5H3W8zljRi+sZbfq3ro1UzEDr5RAnk+FtJpq8bNvp6sam6ae97AalgDWMe+I+hHr5aKUf5/7uVvbsYGHxmDtF8RhjbCeYV269TJYUdLYzxgaT83K2N16GqyX4d32Puv1qpjRC2vdrba3blWq7khlrZGKXirZ4ma1XMt2k5iLG7tjaES2vVndzna8IK4fsd5u9mzVflT+aV3ckcpliVT1upCtsC71VutuxfaVu/XSrILdbZfBehveqO+zfn05ZvTCuvYjsll9b91qtJYC3rrCareV/FTc1/q1W73k4tJrPF4K0g3rWOOI+hHr9zesv+9z2614QA7WfvHDWmu3JlrsC9Yzinpdvpft1vSq1aVWDE3XiiUQlerXwfo9vMffZ/0PMyUsdAAAAHjaY2BgYGJgZAABEQZmEItRCojZGKCCQJoZSDAzoAJGkJAwkCHOIAlUL8sgz6CopKyiqqauoamlrQOUMGAwMjYxNTO3sLRisLG1s2dwdHJ2cXVz9/D0gpoRFBwSGhYeERnFEBMbF5+QyJCckpqWnpGZhWRPCYqtdfUM5ABmsnQxsDAsAJIqDApAFguQVGJQY9Bk0GHQY7BmsGfwZPBjiGTIZChgqGRYoCCroPb/P1A1RJUGWJUBUJUjgzdDAEMiQzZDEVCVDEjV/8f/P+KEyQ+SHvjBgx4vAADrFD+JAAAAeNo9j7FOwzAQhu06FPIGSBaST1Y6VK7YmTIkkVCW0DD4lhakViJ9ByQGWDzwLMdmtrwYgouJutz999/p039RCNdGkXf+S8pPjPL3I4r3m2+RC7XfbaKQzph6qEg+8bBwbKyBlXKmIVU0W2/RBBPuD8E05uX5QFmROi+OAW8Nid4PXB89UIn6LI+Id8zJJk6WOAGZcJoJp0RgwA8fXbjWkFp1/sHTW6WprFADmJrGztNYaUDkq+U5KffX4XrOfMmZl2sWV/+UnhmMwBDmabECGkPQgT9JjoUoxWzwp9ONKuooyy6tSgt6MixY4BxYMTt3be9rTgK4+QNO6mJueNrbzcDAwMbAxMCgrb2XgZlBkUGSQYiBm4EDyGNB4bGi8BgYdBiUgHx+MI8RhceExNsFNJyVgV0bABv8CicAAABiAGgAbgCGAIwAkgIDAAwCugAMAu4ADAAAAAz/LgAMeNqdWQlwG+d13v/fxWIBLI4FsFgACyywWGBxLHFfPAGIFCmKEkVRki3ZkkzrsCUfoZzYEhtHslUfiA84seQjTidx4ib1uDNqMh47Tau6tZpJ0rTNuHbSdNLGORtnMlOP7CR2Wjsi1LcLkKKUeiZTQQAoCvv+9773vve+tyAwsQudQw/iswRJmAm+xdIMYmjSRGESUZpGNJuFoqda5svw3HXn2J3o3Pvwh4BPj158B7+Cv0lYCJ6YIDIt0U7kaBRkJ9gcM0aOUi4yTZVJK0WSETBkmGpecF0oFJED8V5fuVSrkxVVidHwD6GBPEkHUmI5XK00cD1H6m/lkoR5rwOb4b/rZQdpFpCQTU1UY01BzihKNhYdyJ/KqwfL1T0TqqhVAm5F5NSxTWpiekjxxovSSdGJ70S0OyadQGV/NZYb9gjoqUgyGQtkpUB5ebmhxsXK5mK2oYVZt5zMRVKjKa9bHc0oNS3OdeTZjLPSmo53CAIRyYt3oCn8DuEh7C3aZnVRJgpiKhSFnrO6g3ok/xAb1gLBgeHo3el6zLl+tpM7eOT45Kbjt16XbX7k1pvriz/4qG7NDNZUsMbr1jgrQdl61pAer9IAkzmcLEskUgMDw7G7knXF5ZAHM3fFRrQAqk1+7MgNucbti7fWKzfeemy8sO+Wj4JN4eJp4pdEB3LjaJkxQZImSCGhgYtKvfzIsdapxffhU5MEQbxmfMrVYhAmWEzpH2tCZvQkT3Y6HQITCmTXAtnlCY2ItNwcEs0oKbJJhqVilI8ierXh6iW0kqOUmANyJUHOAAqIAVJJreQQnUA0K8SDibSXIt2ZZFLzkB1vbWFTbbYmu2mhvnfD5oWaB+311YfqmWBl8w5Z3bttcHDummjj7pvG5cHprfPxiXsOtSZuOqljNwcvn4KKpfUIaNbEmHoRAHwyZ07WyxyyHZv69nEsXr/7i8tTcEUarngPopGIYMsRwoQNuwnWzQgUQ10Ko1xtmKpGRZqTDbRafDKfdgxOTA0n1hUKV4Vt2Q/VhrdX/aXZvRoKH3WU1m3asik6UEp47hDEaH1Gq998cG9mEc7MXnwHvQVn1olYi5dxyo8FyoFNbIrJUiEA0NOD8IKmn53oQYaTdQnpEIIfGqoCR/Q6uNIjHsrircLmhYKvWMy6GXU27S9robmZydbsFl4e8KXm44x6YCg2P5XjlbwYyKvC10bmCl6SZuglJ8f61eBgZbGkBRXe4nHf5vQ6kxvqSjUVsmLSlx6F7LsIAoeMnuAg0i2f2ezA2G5HDopmbYyNIswUaaY016uuVyECeM/DX6gDhSwLvFKVq6jMlXk0hv/iy+1297vI9KVrcKr72uFTpz6M/qrbPAzoTAM6v4MTFCLc4oLIH8FeigV0/AxBcdSVwKhrcNHR8Mi8bO4hgn6nTB5ar+2UyOhUKlTLBK+Z1kZ8ZnSq+xvSGfEoc+MDPyvtbCXs5hMO3hHOy2OjrBktHX6CpDzlXRDrAFQ6gjzZiSLEGojjsA15sshEedgww1D+NOmnHEbBuy4Y0RrFkujlpd/I+tnrFbxPMOeQzge9bxkuHnUFFXc+X81mip14c3uhtHNdIjyxOJ/ZJLljdTnbSHoQ9rbKg1sKvu8rpahz43CjOTW7fmE0JM2cWJj95JEJh+3DDoc6tiWJw+n46CwgWIKafqfPAjMGErMUY9QyVLKC5KrMX3gKkd1/Rl/Dmxfv0Dv2Cqc5IgJdINkK8KjmRAm2xvjJMjVCuikrlaGiRqy92lyJNKn3Np3ctTUtm/SsCbtezaFqpXZZjZ4IJlIOLhJ0cuEkPzDIFlRtpFFwhnz2p9R1Vxdru8cTfDwXqLSWDg3sGE+5JE30F1T/2XA6xJkYXlQEIS46Suij6VxOTeXdJj4U7X6rNlsU/MXN1Vg1HWWxsKN27YIntS7nL2XjVsRKA8Nrcurs5TSEeTtKUCTK8mwWcpqBEF0uUoYSvtDjv9brY+qlNlYTLq+8urIyn2q9nJZy/rjPZhPigXy+I44f2a5nUx6WtEbKi7GvUanPFn3Hbp/ZW3ajnw1N8Eo2EMjHfdOp6UdumzTSGRudy0ZVZWRL5th9w3uPgd9Gb8akMYujLY7CJr1Bm2hMEyZaHzh9yvX7VZkn+x2700FLRt82ZkDfgq/FggUYBCaa7k0rI0x9GiThOn0ifKGz+P5/wYVwpV5PrwNmJBEnEi1fAEX1s6MMZfJSiLSTDkw6dMAuaGsd0GvA7EBhpFRq9Qa6ol19ufMMH026/fGPqXk5zMspb2arbFMPDRW3jymdDvZIlWyGF0einqF9ebkUDMZ5i991xOYTshO6TxZ4+UejD9kIT8uKMU3ZWDNr1Qu9qfU6jicpmxVURuhGfMO3D4x23xg7hVxPIzfOdX/S/fXnP4/PwggAC/NgawRsMTDB00S2FWKxaMIBB6KoACsyMmWhKLudEilvj+yvamvZDu2Y75W/8UMD64FriOsVPG3U+5ebs1MjG7fwzdHxQbGQ4J9JTOypv3U+t72lbm7KMLhfyw39UxbtzifPMF65e16vZHyWS09Vx+ZZTAbSdX265aF2ZyEPcX1WSZj0YjvJ2pmAae2sSlwSS2sazuoAFvBs+qrYlocPj1X2f2L3wFVha2hjrrl7SIw1dladyUyao602W3LH/Qs7H1ooc+wxzpubvnZgcM94nDTbmKM69jpeXwC8WCKgKwAzdpuw1816GRoQspuuVAA9MHrDv48L5tTW9tzslsz2danTQzc9ufdvv77t1K1NtFDf2ZC7scjYtcML9+9Q8dnY1rYeOZwIE/Ms5FppeS2YMGGGIjEiWAScpfQZbxR/n61lDoYAX+YVeJ1Hn+m+/d57kPSzi2cWv764Yu17YM1CSC0OYYoisJlmzQxFEJT5kimQt7oRTgFzP3zzzQ66D28+s9h9BSytZONRyEaKSLX8Kk5QUZiRvYyIkBEimSTjVL9YdCy0/yM35JquUq/CfOTwo9O35Lc8fJORnrGDAxZnulAJrFtoSNHGzkFfNvA4Cvq9LnXH/dfteuj6stNxzGy30ZkNuwu1PeMqRf/lYveBfoz4jw3EwDt9CNhYEthhYrDBeMJiharWvTOiNSgjczLECuDBE73b/SV0Dn8HlfSAu79AQZ0rfY1o8A4UFsliBq8qLJjs3GTHIFXv/FPG+VCr+tmW1bNXjoQTScU40VO2IPQfv8OdzoUz3Z8iDa3vvgSH/isa6H61+8l+xt4Eayad66SuTFfPvdA7GDLdQU44/MXF3ufJBfi8EzLsdkJfIFkHY4HtxUI5VraXngecQio9Lzzw4PC/45faL+H2T57Fz/4Et5bPGc+zy29hrhf/DMT1gBGX2HKtYGoFuxg2o75dMIsMk7rY4dAPu+/i9hlkxW1sXf4tGPstvE/1ejoOgC0r8Ehp8SbMQVF7PUAkDoraS9lMvXazUo5otcX0qaQYZEIfb00W88lKxH46uu7g+mbnxcrh+TL6cXH0e66QGi7ND0e7/43PuvPb4Mz8xeP4B1C1HmIA1KfXiSUTTklsCMSn1aRQ3hX2rqHv5QKeNgtKklZilwoZ6LzRX5wplmYKfn9hplSeKQind+16+s/vtDCM5aqTV2kDO+/esfXuXXl0ffHa9en05LWF6t7JZHpyb+m2M5nP3olr+9pzc/ddVy0v3Ef0cZkzcEkQakswYTfgwidYD8szbkCGp8RLyFwJjSeZI1eh6QsOJHjQY5snykW5pnqjV5udvOTLdr7RvGkmzSk1NRxjj6BfVdWXLEKiq/3YHXAx3R/hs870ptFgZSBKYyoT7v5az/4waNMuoJfXtSnoQV2Xhpm0yU8RJo5ao4yu1KYrK8/ahkyhbmJy32h5a94+sCXuG4j7suu3rs+q49eUB3Yk7aFNCZA9rPG7b1bmKqLDfpfgtQmyL5aSwvnpkfrWSoC1327nXKLijiRC4cKM7iMD6MUBPbPOPBKbCBj0sAkRFLlmSugAQbvh0Z7Ot0DPb15+EaSgzpzN0NXacLVf7+wuTLIC8EbvFYQgwHbX72dNI0baqAEo8X5x6D/i9qOPzH1oQurwalXO1GOOzsWHT6pT+8fQ33Rvrs3kvFJlOoMe707CWdZ+jzDDVkojaMDYmN5AH314wwM9e+btJ1/Azz8MpHkdx4neNeSPDGZ7W1YTS7BOxsrQzCqfDTr3rtYfZOrFu/Dxr/z1Y/fgpb/7GL73AZxb/g5Y+47xniPWeGEjuBZjY7HRqVZ4bEOKB1aXepn0oDef+cLTb7z6p6efePI7byBX9210C5p7773u890nwIoNrDza0xCgRlgYS6uIN3twk2URtMiTnYtf/LPnHkfe7pvIi57t/gAloOLjUFfvYidM1DroDzFOaDLBUjThY+usRhdyrJwDTUqSolH1vbrvb0GrmwZILCGHkoqDXKHmCFqzs/p4L9Qc0smAas3tyaygcV4viAuEzeFMORQfL0m5mevyM8ODynyWiu+p3XEIIYTJ86l8KOHkvPXseZcSdEaCHJ8cig9OJu2NoiDf7hIOHUmHxEzMEyprBnuhgpr4PHSYDChsvxMJJqQKbJiNWFXaGomQ0qqOMlD+wEajE0jh9flQbpBGo3vB6tdkJRdmXVI2HMqEHJ2j15fmJXxPG9tCiYI0OF8NItI/VJJjpUFfvJENitkx5f6HY2lwqPtdfb9ITe+HbOl4Pwd4xwwlhUgv0uc2HaD+UCVVqwvouch6ZfS68VisuWeksM7NcpqklGOcK1ZJCEMCbbKa1Q03NIf2bUjb6JsZWzA7KstjOdFuO9LLOJbWohQwISXAZti0VaGtlEQRqTSZWuXbB6AkVJXLnTQGzlNsKK/ImYCVFbWINCA5KRyeLw5uqwSEyraRoekgaiOTb7AUk4vDAWkkL4m5sZ8NJ+TMzIGh6r6NA2kZpZfdRN9LBnAywzae0+/jeWkaRr9EEDAqWIlWYNmnGYYMUGtUMez8uqs6XLS5bJZIHS5+rZ/QmNEDVLU8NGz6+c/JYKokFq5WM3uyhYXZfHjk2rGJvSNBVKmPT9T2KMWIU/J9yM8FG4dma/s3DWTm7piBDHqAusfx+zA5s62AnXBaCCeJfCzrpM20z8pyVpomudWtqIffJbfCqCfslGp5BTn0YWfQJcpHj7YPHAhkR+P+iheftFjUTHN/dwE9s38qO6H5aFMPlRjkzgk9aIQotcJAKjtKmVCJd6TYEj1MD7sYKksRcVdfAF7pwsoNgiuWSbLPYuVyqARYpiCnDlELjY46w5lQvdkWm4e3lK9O2xxqOs0FxwS/Fwu7ikNzZSFQ3T4slxKiFZ9EFnk4E9g9JQ1mxe0PDR6Yybi5jzBOB+MQ/BvHk1pmw0I1tzBbcAiSc6qb66s7oyqDRLzF08gbZAFRq5e2OZ2w4gUM6bQaja6e+vUIS55B096dKPCWcsUjSla0tduY3z6Um9C8yOcva6JcGgleBC7+S7QUqW3Sui/peE6DpnwF/9TYTMMtF43NFCjL3mpLXlpttZ7S0xfb6TYYJpeX8b6Txn0/sIBV8JvV+czqqoymraA2ycvU5ko3qZfNHnT8DAYbn3/63Pfffx8c2vDKL7r/2bMEvpxf1bdW4273qr6dbuPzQA1EwBJK1rF+F6HQkjxIoZFSZAMAV4jWaIX2k0HKBpAVDMj6crNP4stQWwsg3+9zwgqO+HmTMxIIJwVr2+SKBCJJH9M+gS3hZEGSi3E/49k+DPQNoTGPKnnEfEO5gEZ5VXJHCqPhi5icdkp+pzMYdatV58Bso/vV1Qw7IcPRlodGPiPDtI+2kfZ+fj8guz3nfHpyaa8SimcD1vbd2CalKrHdVyN/pKrySmVE6GJyyhUWHLdd1315pYM04TwOtBwoCrs+DWSBlaHHhSj3790t7nc335qbxatEQC84o8VYtBh1NcdjpYizk9m4f3D04IZkeuP+ocEDGzOIDQ9qYlCrh+f3iflWoHlwfRykx2jrhik1MXmjMZtyhjeXzaaIQ/dHpcNWKxn9g2dTDicNjc/3qx69YIeJFM5GXKyYU2QtYOvcfqOUVcIO3D6Jw9uK9fkaDCd5FIZSbiQaHClFo6UR8d5HrJ6gq/sb/L2NeTW5YX+/mtESeOkl/C07iTkGypmDYu4Np+baNraaGIFHS5zIDZXbS5gMJIpiyI7up6l9u/4Nk0d9uYSfavfn3qfBsqbr1xghsoSJFemEcdve+UH6tfZ78pU21Oun5eH5QmpeZORGQqkq5bGyEhvaqKozMYtci2ZU4zefzTQ13sEsutyRaCDodkVr+cxY0m1jbmCtst8rcJ7YoB6zAzxbwk+A7sy0BC8inYTdTBhD2UK7WBo2Ldulbr7SSWW9U6pVo43XjYW/J4UEtOStBOeuOnCgvbQkR+1RB0XTu+YRtf+Qdnr/rwZStPkmnQvGDCaBC7AlupGJDbIB2kYHSD9lHNejgn7Oak++JHbHYLlDn8OhHcPZ8QzfptyKFM2G7O2pWEGqbcqiie75cC0dCBVayv8sL8NpLNAhislVtav3t8vV7v5PvfzoSXwcOlv3QbRE9FQluQjXXFK7NHQ2+oPULn716dvw4qe/9ImP4MOfuQ3fchI92IVy6N6LTuhP3aJ+30zB5Bq1S5vo1QZpVjxJXe1Cf7z39jsee/5zT99w4BN/8qVz55Dj3eeeexeWIPAJpp8MFnyGBWRy+KA4+zuBSRefUDYGf6v9sLY5Itl1BaHksfhzftlr+cbjx/HxB2Lq+orE0AcsnCg7cbj7APoj/V7cPnj5uPEdlBl8zLSCFsyYMIMww1IQv76J6PcQjO1/9ZvDlVuOK899nb+HR+8PsD6GzqGX+99jii0n6GoaVg2zyUQZ34PpVl53vV4oepR6Wb8F+pXHdi914Gl8o/n/uP6pY63TR+BpXP+/RLRzYgAAeNpjYCASyEDhFCDczfAUDH8w/GDkBsJIxiLGNUxcTNZMDUx3mL4yZzEfY37OAgN+QFjCcoKVh9WVNYe1n/UeGxebHBC6ssWydbFtAMJX7Dbsney32X9xGHB4cRRzTOPYigo5pTlzOddxMXL5cfVw/eQ24Q4FwiruPu5XPEo8mTx7gPAlrxlvAe9y3oO8r/i4+aywwBQssIVvyXCDADOZfXQAAAB42h3QMUrEQBTG8bcWW1jaSw6wqdJYWYiECVNKzMI2RiKbkBNsp1fYC1ilFawWPEIaC1tB0ANsK9g8//M1Px7Dmy/fxMwWZidLrBdPtrSdFVb6KwZ/x8o/Mfoz9v6Dgx9xxAs790fMZOHfdsndCYOsfMboexzJuWJ/jZks/GDX7B8xyEpGNks295jJlb9h7i9Y0K20G53XspGt7PhuaQ+at5oHzSMGtQ1qG8j8wtw/MDUJZM7YyI2dYqu5o08gLZleXZFzwEyu/A9znRfsVOQkG520spNbjHpX1LsidyfMZcEfjtxNcyM3/out5nu+FUlI9rRa25q0jrQJM1nr5FY28s7OMHXo1blX54F5xgxHJYwp4R9eTb1YeNp1j71OAkEUhb+FBX8KTdSaTGEBBZsBDDF0LAGCIYCbLShdFgIkE5ZsloIX8HEsfApLH8YH8CJjtNC5meQ79545MwNc8ILDcVVkH9nhnGvLOVzuLOe54t6yy6WcOHKBEx4sF6X/KE7HPRMV8GTZ4YZnyzlOebOc55Z3yy4lXi0X5G0flouUnFwn2e7T9XKVqXJcUXWtm6qdZut4Z6JsofommUVGDTax96vrJ2beG4/CYdtv6FYYdqeTcRBqXfO01j++6sFHh4Qte1LWLFmRoSgTyy8VdbRUU6gt80wcMTsMkfBCun3hhJloI2rARubeP15fnIY5PcaMCBmKz6ch+S1RIV2mTGQWCB9urUmS/qq/8qrfeZ+l1UbfAAB42mNgZgCD/3MYjBiwAAAqgwHRAAAAAAIACAAC//8AAw=="},{"bold":false,"italic":false,"fileData":"data:application/font-woff;base64,d09GRgABAAAAACOkABIAAAAAQXgAAAAAAAAAAAAAAAAAAAAAAAAAAAAAAABMVFNIAAADMAAAAC0AAADsq6usxE9TLzIAAAIEAAAAQQAAAE6E3ByGVkRNWAAAA2AAAANrAAAF4G+fdyNjbWFwAAAJ1AAAAN8AAAG6pwkH5WN2dCAAAAv0AAAAHgAAAB4BUQeQZnBnbQAACrQAAAD8AAABU8mgsZtnYXNwAAAjmAAAAAwAAAAMAAcAB2dseWYAAAwUAAAU6wAAHmzpPqX2aGRteAAABswAAAMGAAAOyObsE1JoZWFkAAABlAAAAC8AAAA25E6UFWhoZWEAAAHEAAAAHwAAACQG6QLjaG10eAAAAkgAAADoAAAC0p5mD99rZXJuAAAhqAAAANUAAAGSC9ELqmxvY2EAACEAAAAAqAAAAdLopeEubWF4cAAAAeQAAAAdAAAAIAL2AaJuYW1lAAAigAAAAQMAAAGJ25Vh+XBvc3QAACOEAAAAEwAAACD/nwAycHJlcAAAC7AAAABDAAAAWW+8hrB42mNgZGBgAGKDi7dl4/ltvjJIMr8AijAc+KRhDqUt/of/V2J+wbycAQ4AYZsMzgB42mNgZGBgXv5fCUi++B/+P5z5BQNQBAU0AgCcXgbRAHjaY2BkYGB4weDLwMwAAkxgkgvEYAwGMQEixgGcAAAAeNpjYGC8xjiBgZWBgeEMEDIwysHpNCagIBMDKzMLiGJpYGBgZkACBZVFxQwODAoKaszL/ysxhDMvZ7gHAKU9C/kAAAB42mOSZQADxi9ALMZAEWDSYZiPwr/EEAw225fBEYj5YOJAe0SgdDCj2P/nQH2aQJwLxEZAbAzEwkAcCMQmQGwIxGpArAtRD9ELN+sLgxfULh6mZIZgIDYF2QtUHweUCwayQfw4oL5IsLrZYPEI5g0MUUDxCKi7g5m5gOqA+oFy+kA+N1AuCqiWjfkFAxOQ5oCqU8Djdz2g/gDGPUC3JgPZQD5jK4MomA0SF2MIg6oDsWOYKxn8QeIwebBfWoFyrQxKQMwO1vOFgZvZkYEHSHMBMTsQaxOKA6B784mMqwQQZhh2AABXTzHDeNpjYGB4wQgEDKhAEowlJSEkMmBAEWKAE1AuVDuKPIoKJAtgahnoBAA5EQfDAAAAeNodzFNg0A0cRuHT3apl27Zt27Zt27Zt2zbnrVWrhralGbnF3/d+/3PxXB4gGcn+D1eSXAwXXOwfyUkuU5DC/pKSlNIVV5mKVDI1qe0PaUgj0zqmI61MTzqZgfT2m4xkkJnIKDOTSWYhs/0iK1lkNrLK7GSTOcguc5LDfpKLnDI3uWQex7zktiTykUfmJ68sQD5ZkPyyEAXsB4UpKItQSBalsCxGEftOcYrKEhSTJSkuS1FClqakfaOMY1lKyXKUluUpY1+pQFlZkXKyEuVlZSrIKlS0L1SlkqxGZVmdKrIGVe0zNakma1Fd1nasQw1Zl5r2iXrUkvWpLRtQRzakrn2kEfVkY+rLJjSQTWkom9HIEmlOY9mCJrIlTWUrmUBrmsk2NJdtaSHb0VK2p5XF04HWsiNtZCfays60szi60F52pYPsRkfZnU6yB50tlp50kb0ce9NV9qGbxdCX7rIfPWR/esoB9JID6W3RDKKPHExfOYR+cij9LYphDJDDGShHMEiOdBzFYItkNEPkGIbKsQyT4xhuEYxnhJzASDmRUXISo+VkxtgHpjBWTmWcnMZ4OZ0J9p4ZTJQzHWcxSc5mspzDFHvHXKbKeUyT85kuFzDD3rKQmXIRs+RiZsslzJFLmWtvWMY8uZz5coXjShZYOKtYKFezSK5hsVzLErmOpRbGepbJDSyXG1khN7HSQtnMKrmF1XIra+Q21srt8jU7WCd3sl7uYoPczUYLYQ+b5F42y31skfvZKg+wzYI5yHZ5iB3yMDvlEXZZEEfZLY+xRx53PMFeeZJ9Fsgp9svTHJBnOCjPcshecY7D8jxH5AWOyosck5c4bi+5zAl5hZPyKqfkNfmC65yWNzgjb3JW3uKcvM15C+AOF+RdLsp7XJL3uWzPecAV+ZCr8hHX5GOuSzdu2DPcHT24KT25Jb24bU/x5o704a705Z704758wgPzx5+H8imP5DMeS/3sCQG4yxd4yJd4yleOgXiZH0F4y2B8ZAi+8jV+5ksoT2QY/jKcp/INz+RbnpsP7wiQ73khP/BSRvDKvIl0jCJQRhMkYwiWsYSYF3G8lvGEygTCZCLh5slH3shPvJWfeSe/8F5+5YN58I0I+Z1I+cMxiShz5yfR8hcx8jex8g9x8i/x5sY/EqSRaG7/AXcGy3cAeNrF1utu6yAMAGBLDcZXIL3u/Z/vPMQxbAnZ1v1tLa1S0hHy1QYDAA0A/jEnSCf4Hin+Mpzi9ik+0x79TnyZEXNKOZ8AE2dIGeMKGce4/h+4YFoQT/FkQkRYlrhB8YBtAp5TJXhZiDyx4jcr7nGw4rDmbkXChDlLHuP68LDisOKJn1plToWvs6pivNETK8UbPrUiUM6RLqKwohAgB56yTmuONC8j7yfJOXdrz/t06VusZk+seZTZZs17fFk55+Axn4BQGfpFZjIa4/rwsObPvJ+0W1OvcTlYbU6VX2d1z5CXP61LfE5rvxNfMlHn8hJqC6tQv3LerRRpTkRLPNmIqFt73qfL32IthX5baSypvry6lfb4sgpz8ES61QVIOZNw4TGuD2dkSv23oMWYuVvjVzlYy5yKXmetleKNnlj1LyuBMiuR6gJCRYEsEq1SZVqjpPHT6t0a1cvkNF31LdbW+LeVx5LarLzHl9VEgme2gFI1YBNi06ZbK2HJwjjyvhQR6Vb5Zm1zKn6ddV0ZOD219q0kGlKa1tE0+NPKZiky3MLqUdSm68EaJZ17N+NUuzWqt9f4dK1vsZ7P8tsqY/vYrLLHl9VVg+eewHh1kKIsbmfb2qZolHRWTSCpqWq3KteD9Xzo76+zXi4Sb/Sz6Y7tY7PqHsMqUMyKSikJXM4FtJpo8YtvbVONTPPIe1rNrFtNmkzX5dDfX2e9XhUEn1r7thnNF6d1NMhpxbBewtqG9XqwRklT79yK526NlWqyHqzXt1hvN403+nnAGFvlZrU9hlWhulfTWhGKXitYc7VabmU7IpizG7kjGF7cvVtdzzpdt8NZ5nXW+92eW9vf1ubeYt9tCFVvDWwNa6v3Oq2xfPnTeu3WWKnfrfe3WB8Pizf6eZgaW2VvEd3qewyrwVrK6rauYbX7Cn4u5mt91O045EWK86hxvJZSurXYxabrcTi3vc768eFg+U9rHCDztI6DT1hrHdYMzR5hvdSwto+2W6tW51ozeL7VWru12vVg/XiL9T9+ni0YAAB42mNgYGBiYGQAAREGZhCLUQqI2RiggkCaGUgwM6ACRpCQMJAhziAJVC/LIK+gqKSsoqqmrqGppa0DlDBgMDI2MTUzt7C0YrCxtbNncHRydnF1c/fwZPCGmBEUHBIaFh4RGcUQExsXn5DIkJySmpaekZmVjbCnBMXWunoGcgAzWboYWBgWAEkVBgUgiwVIKjGoMWgy6DBYM9gzeDL4MUQwRDFkMhQwVDEsUJBVUPv/H6gaokoDqEoPqMoR6NUAoKpEhmyGIqAqGZCq/4//f8QJkx8kPfCDBz1eAAC6mUBrAHjaPY+xTsMwEIbtOhTyBkgWkk9WOlSu2JkyJJFQltAw+JYWpFYifQckBlg88CzHZra8GIKLibrc/fff6dN/UQjXRpF3/kvKT4zy9yOK95tvkQu1322ikM6YeqhIPvGwcGysgZVypiFVNFtv0QQT7g/BNObl+UBZkTovjgFvDYneD1wfPVCJ+iyPiHfMySZOljgBmXCaCadEYMAPH1241pBadf7B01ulqaxQA5iaxs7TWGlA5KvlOSn31+F6znzJmZdrFlf/lJ4ZjMAQ5mmxAhpD0IE/SY6FKMVs8KfTjSrqKMsurUoLejIsWOAcWDE7d23va04CuPkDTupibnja283AwMDKwMTAoK29F0jpMigzSDLwM3AAecwoPBYUHgODDYM+gyKDCJjHyGDCoMEgyyAE5O0CGsfKwK4NALD1CVwAAEwAWABeAGQAagH+AAwCugAMAu4ADAAAAAz/LgAMAAB42p1ZC5Abd3nf/393tZJWr5W0Wr1fK+3qcXqcVo976HTyPXx35uw73zm2zg/5fJZxfIntS0KCgTQJkNQkgbQlzdB0OiTDIzAUpgyFEAyd6QCBQIGalg40DQU6EAKhtENCgdRe99vV484htExPlk431n7/7/X7fb9vRWDiMfQ0ehe+RJAEQ/BNi4FBjAHTFMaIymaJycnisKui8Ao8H2s1WujpX8IPAZ9evfYy/gT+EmElAsQCkWkGOKJkJqLsAltipvEU5cE5qoZtFE0lwZBuavKK40pxGNlI3h3GSqlaI8uSGLdh3u0RGsgl25AYz+NKuYFreaT9Ukph+E8bZoQGWVNsJCOgiFMMcq6EEklO+QOZlBB1m2Oh4uj9o/JGQ1kdjwmZ0XgkHVamEvJkzhfKVX0PmWwsg9uk1RVwvhnNW/zRtN+fj/OJCHp/Omv3RbnoaNjbUImZnBgozecyzeGETdqjpCdklyc1lkiM5WKW9zki8nBcao5WAg8QBCJ2XXsDmsQvEzxhbRpYk4OkKYiwOCzkSd1/pRuk8KN4fcjvz43HDwdrQwF/thZ+p7J5/o7J5u1nz5RLN91ye71+xy03l8CiDSxa+hY5E0GyXYtIi19sgNk8lpUwiSy6uVAN7GZGwofj4zk/qkzecX5TUW7W7L1h66aycuO5O8Cm+9pbiC8QW1AtW5PBBElSUFQiC26KNeXc4cmt+34Jn1oliN6nHE0jQgSL9Y9NQq20sq9ubW0R6NqPr72MClBvkrA3GcSSDInIbn8IokuZbP1ny4L/gcBEGvqChM/xRJqINJ12FKBRMsAmGTMVpTwU0e0qR7cVIKZuA2j90KBqEGu/BbTao0et4VJSUsJWS1iRgpmQ00xt+kYOT+06MuILjq816mvjQbRcO7NSUpZOFiunloqB3Oj4SHLu7afq9c7b5/feu16trt+rVewsvNwCfW7QojSwNEOTepQQQIxj5JrCIetNlb9cw3NHp995dTdcUYIrfgaRSIS/aUtAhRBPsDzjp0zUdghKpYFq3eqIcQMjN9CgaaFfY3zJJHtzhxfynmQpmF2OmyNHJiurY5FodV52RkIRF1q6yRj3pG842MoF0iF7wHnQGgxX5jKppaV9sjPkD3ArmvcKZP958EUh4k0+hlJeJFAWRLMpJkuFIalcN61XsppPST2NklwLgzMNrPmWRZXuW2ngpYd3GxgeGur5zEJnLHFINhQW4uGJYtifn0xOlv2NSmJhUlzKGNKHcufetG8+My5xnxtdLLjtlmMehzWUjyWGo7YVkz+XKI9w/JqNe/1abc2GTbFcDfrARRDYrfOKjSg0fSaTlWFsGFutyEYZWJZhKYKhSIbKOi47LoPr8LvQ/Qd9IZKKwIuVWAUpnMKjFn72uU5H/Szy/1EL36jev/LYYyvoK2ptBTKzHzLzCzgnqWUmiPwx5NEz42fC2Pd7ZEbLhyvGx5hu5dAvhvacKIt7JTI9KwJ4ff5cI5GfEgzoHvVfDVzVmVttJL83vjYWMtnagsWdBCaqJV12Fp1f+SxNR0eXIPYy+HQNqsURNSLd9GVQzIoEBdGUwMYYIxUs4CDl1KHguKKHrrdSsutNDwz41WAQmDzSwMLUep4+Ygtlw41ZeyQfiRbC9s14fX9xz9Gy0988e8CZkuNWm78hFeaKfkQmFnLK3krgWWE47V+q+8rZoC9diVQP1qP19Qv12QfOzZIGI71ms6dnjypIDIrjy1rXDcPLizpmfE2rAVEwExBLMTRF7gCAiGKVGP+Tc8isfhRdwjeurEDNJWABg56BJLFIyE2fgBp2lGUbTJAcpaYhejNVpCQ9B9369DMgD8YDuYMdYAC4duSjVnnVgIA2/gtfphZ2p+M8L5XD1QXeFcsI7kxc8MjliE/0mO+WptaUoQPTaSFdDTeng6M3jJaXa0F3PO+HhAQ+E8+GvTa7EE5H/dmocwI96ol5WKs/Ibjj4ZDdFQ3H1U8pe4a93tKeUnw0Hzdj4dBUeLwQCuZGQ4lKJmYzhXINqH4Oqv/r7epHkWBHaYpGisAqwIJ5CNrpxDAVHVe6acz+NhdWhV60g1ZltqejXv2HHJF8GErv0LpgcmbTv+vsKifLCastMCEV5od9WFoYKu2rBMT6SnHuSNmNfuAvZwLeVCXshS5Yzs89eHamX/XdUPVkIF5fztcOjkfGjl8A8HbnAlJ1ZRBtchSiteFA09hA0AaY633k9nhQ4cnetNjaQg/BzMDd+dOzEG46wAIMIZomQWDsMKCHr00k7XptKm3BXEJh3cIe6MBn9Kkjd/Etaj6IjAXbKYoSKH1UbTeQ5oULaM1GhpCoN0oDvYqav7D1SFFyBzhj2+QKuaNJXhzyFve5GKFVy+yrJ7a2MFdZHhLEcJjjvf50MiGIM4mA5GW9juOsx1uYBq8skJ4vAS4wYSZcTTMCZJtZkAGMJnJgvCIy5pJjjIgUhE4/iDyn59SPzJ1BmTNIxkfVJ1T14x/Hl2DGkFqOsQCWzIRAZIlcM+hAERqFnIiiQmyESYIKoDiOjFDeLl1czu7kCymLeK05SJ3h9bcaSrKI6wJD43eEPnbkht1L4kTOb3EnioHTNXmq6L8j1Dy958nPTrXrgeXm6w59cWrkZ2b/EFoPyF7LdxhvTv1+bnfRhy9587syC4sOzKxpfFABVM/0J2IU0R5kp1k7EwAwbxNC0kZuN6qnz1oDVhPwjDubke0H3rFerm1c3J9akozinDRxcreUnluvuTLphM1gNZppXF6/uLr09nbZyp1wuzILJ8cap+Zl2mQxnuh1J36klznQGQxy0MjpYJ2MgXRS7G/rDD0p1dp2enBWnj5WfeOZex7cLJ948NDffWPfxVNj6Hh9fTpx9b/uelfrvrUcvlRo3Q1xtyH4H8FZLCE23SZE0MhIkVojImBzStMROhB6SFY4GCe9RxtdVL+LTOqvkIgvtb7Wer5FdBUX0vrHBKjgENSaANHNMgwFwprZNgbSWzPCiWDw04hUr3bQbXjjay3182CrX483Qz1SRKrplVCSiiLSg6wka4WaGClClskE1WsaLRNZrTrotYZKX5FXxIrC4TcrZyurF09UtPrEq4Wczygdmq6fnNMrFJwQHv6Vi7Mp7XccWLq3XaZMVtMpn6AVaOLUfIpmvrWiPkJ0s4bfoGcNvGMQpliWZM0MzWCDAfQyYTKTJt07PV4dODFOixYSCE/sUD/R6aB9HdTQAlafQwmADNiFViT+RlcWoORIFjN4oORALXBrHR1b3fMf1DsEutXMYtbIUAwC+qGo/pFwItIPRIoJod+oX4EDM/epT6ENdFD9CBz6daSoT6p/DNa0hH8frNEa4klNJQ/OvdI9OMa3OigBh7+3BZ8/DLU8CJ+3QY2dsIGwWlVM0J0mykr2dquuB5xIwkNzIwByB/8C/3jjx7jzwX/59gfx0asf0J+Xrn4Oz3SjBz+g5lpWA01HP6NaJrG2g2QHYekGNfnEoVfUL+LOO1AZd3DjKqTy6jdwCYx1MeTQM+SDzuYZxMGYcrtYN8NBidw9GG23I+rzTB9Hoo4k9EQoPxLYf3z2dZvp2bXhE52nxk7MSOiFeD5kfWl6ZGx/yaP+BLikpGmjyrW78T9Bz7qA7/T9IEQjOcTKMBnjlPt/3Q9AEhkYQZSvb2F8k1Bt7Ro/OBr01VqNZqvq3ey03nfn22xB+/xbDpdyh+5c3vsHhwroeGZ9uZLfe0IpndxXLC1t5O/8sPzwmzAuHr14CPaEWuX4fX1emdVzIhJSU6CRAwDuElmOdTEOALuL8m1npZ+WPhG75DwapEUXJkDAggu9f2nqyFqkKgvFm7khebHzsZGNhYwvVQ74w+x96L+rw9+yBVNq9OVkSP0qvmTL7KmLVdlHY1NCUF/Qql4ATfE0ZG2YCDU5GUU1hRtlMlRgh8L9HQJX7q6kAy42aOs26KWnPWMnF8UF0RxbinuLso8NKalkI+eLju8vZfZGbdJobHyqMp7ZPRz4QnxhQnayx2xuWzATdMWjUacjmR9PZXeX/Db2qMNaGEooAXdKmdJ8ZSGDMcggo+GORDQBYx/2LW393FFaSBIIfB7Nd/4Ze/DG1ffijZaOG+C0C3C1R+sOB4TJMyxjgTlI8Dy0ZI/NNMyhviCEHnd7oCm1N/hCYPLGxXpnPtVZWzmy3EGR0ZsPlMSFW5fQo+qtbzxz623ofvUUnGPozQ8GdmMDAvLF+vQG6MDYdsEDPfAH6m+2vo2/e0aDNN6AazBg+nm4xk64m2aaJWD2mRkDM0CyDmRSv1p7kPa3/hl+9A//8dyH8CMPvQd/aFMP89LVj+CD2lPLlRG8eFhHM9c0ssBRJkBzH8MsqB1SIwUSYf4bX76A0E8vXPrMrS8ijFLqd9BNaEl9GVnUv1YfBktRsETqM4VvmhnwFVEEaPUdi6qu01GMj6JN9X3om+p70PnD2Ng6fPXXLYgsDx32A2wmnMQk7GvBIaJiJfwJgqT87CRboSfGjKBCCHkMyzs4u69E4tJOmFaEini9CMiTXQVGargIITfvFtDdNtGemCwEHP64K1OLWs3YHEqVwuJUJVqcPyCmM3Zk8JWGlL1u2hrLlKNje/Nu6iXMepM+Z0SwBFI55+enbEGPzZ6YyJd2yXaEhILsFbllhrObIiP7Cs84Q6G4hull6KkK/jko8gwocq+VEGBDEdgIGzNJtDEWw1HKSW6DesA+0vXk01PkIq9NDKW3hX3zdU15VHK6kiNStJx0d3yw3sdGslEzPtzGnuXpkdVqAOFWJ1adFRMz1Vi4srtQObm3YPeG7fP45+pXE/ns3DGtF2BnQo9DBWIabkIE6SK0SU57SeN16gpdp66kndNbQI/7G+GR47tlcXqj4a/7jdWCNJEVuFSzGCl4GZPFlJ7fGKltzGdY0z5PpDwrhWdGkw6LRnpaB2DXziz5aEL0sRk2bRJpIxmmiFQapwYInHzNrfW3Sq9PoE85pVF5Zo5LVBLyaIKjsCk6NBIbW634grXV2vQyj9vXxNlq7MwBcbYWT9RmvjdvD3vthX0ny5X27nRBRNWrzp6PSIUcsUSayGv3HP1mM4zkBEGkoVETdBqIwmyxQKvu0MqXCzuHCROj+xXlr58kPPpze7QQS5fDVoSM6q8D+QnRW8jEzOF91fqJ2aQIw6VxQ0VARb+S8sULRetuCQjT7OCMQI3xmRtnx9enk9m9mw2oJg8lfSN+BdRprumzEDYjYcMEz7I22kDzJtZhgkXKMdihutnU3dTu0ISQwos6Qypd5wR0m5uvZC5ebF+4wKWmhsNR/GFDZXdlUd2HPrFYUPYqfkM3P3GoIWwlgOJSE7rfZyeGaKLqsw6xVbpBN9xmchhg7L4OxoPDk68auMJgnJDanxNIfJV8hIVLq25yJAmldbqTlWi0mhLa2YX1cuVg1uzLZnIBcTzjxf7WSH21Ivhqhxq+4lDChg+9Is1VY2J1OiZNDQcD+ebn547VPG77IZazGDxDU7miOJRfWBvKHl8uG91x/6LKQ1aXIUitRwNEAvQKIQRYK6RSoC0OB2yEfv2m9SAmTVuVJbmrcGEh1FFLane+wGeX2yHb02MS125jUzBViZ08htixBbfDEh3dm3sRkPllW9jnuOWMehnyCmRN/C1+Vt9k/U2HATEUKE99ix3cKc92ZaC2xR5tdzaRqmK8tbnZ89oHXm8rUZo2gRLF1ylRUleiNYVB6N0/bLe/fs+/IxYZ1FfAlV1//2/qDzWOOAp+XAJLfe1r0k8faN+jbfxzAAoilmBSZaEPckSxGbYTIQMRyrEu1sx6aJkO0U7spkzYQg3h/vq8DWjImY5oLWFlqfdG4ZUueQvdXzyHv25wJ8IT8+3hLLy0sMknVRN8Vo6aTdFMyT88nXGivEfJBl+/dg0VFqdff/QKUvfYIj4H65X87kTAAUwoq08Sg6pqKjTadDEE79OqSvO0BdsoLx6I5deqKK9072VCRd1Oe8qhV/QIdq2Ndo4h4+SC027V64nU/XJVL2aP6So6SmRdg/aYTqTNwHJu8v/QoK+6R/1NT6qelMbTHpdcz6TrsqsjzR4fHT8+m0zOrI9rjICIxCwAozKbiAO7xWsz8ZET85nswkZt5MRcOj230Z1Red0nDra5/oxKhKwwpegEHTAacfj3nlGSrIt/fjCi9kylgXWdiVE5Uk7ynUB1dWTXfgG3D2PPWr12oBbUBhSwbjQ2UxND5bniSGdxKJdUX8CX52NKene7WyN0FmvbtrcJC4zLzFpoF23E3dVfrw26vi4a0gQenWXDrFSJ2aFHjIF4RrBFHOivaCo5vif5E6QucTGfg6QOwAlx4PaTcEJB07hJImghaDZIp0jQ26T9d2nc6kDiVrsKl9xWuCcjpV1xaZdI87ui6SrrTYX4TIxfb/nrASMbCPpMklLMRQox7uFMHeQtd8AqJEWbh/fYzN5oNjS/ajGuGEwMFQ1F4cxgfEjrVQa8PI3fDQyUaQpeguQIu4mwk6ydZmmnzWi1Yes2qw94tUebOqHXeI3c9YrVeHTalhOiIxnfbbe1L140usNCLIRpk10czaLU4h3hP11UX+RiAYdzWauBNqGRCmfDTskTDBtg/XCsH/soC2b7MNFQ0p3Cki6NAbR6piZgG0RPYWMY1NaJdpsyO1ir5J5fau/XDrj1DCqoarwkB1mr9VznZyruaXkEVRqoZBrTfZXc1bmotPXp0w/gd7WB7tbR49o1FuCeClyzrZJpMwy936WS8Z+cvRe/9ewHTt+O33b+HnznUfRR9QBYO4ye0J6aRTO8/BQsbqtkmqb7tCkzoktWBOBNF7rjrru2nnri9vO3nPnAJ595BrEvPfnkS+ov9arF0Q/BQkizAI1lDdFeurdH0Hqq+iuTfsdQknvRedlwZkTmElaDhWfdUb+LIWkT/uTp+/E7j9ci9UKIohZp0uEXnUangXEz6D/6Pmfh5StwYlePawjX9Dj9Gno8iyT1BXSf+iwaXkHriyvq44vA7+chi2/Sv5VjIO5M029CRhoZQZiwFOTUTJkoffoMboBOXnEM7oH2n+e3vguP7g94sI6eRl/rfdcbaNopA2GAtYcBM/o3g5qV5xzPFYddYk3Rbshe3jrYuuvcgcP6t77/j+s/szZ5/gw89ev/BwcFocQAeNpjYCASyEDhbCA8wvAOBBlBQIRRg7GEsZfxMpMOUwLTKmY+Zm3mlSy8LHos/lA4Cwj3s4qxxrBOYt3Feo9Nly2SLRcIp7CtYbvB9o/tH7sFewf7ZQ5NDg+OGo5pHPs5nnA84WRBgUWcR7lYucK51nA95w7nnsy9CQivc7/mceKp4jnCKwKErrwzeK/x8fNp8gXxFfOt4TuDAb9hQn4xfrPhBgFmCldMeNodzjEKwkAQheGx8RaSA2iVxipgkGW3FknASliJYS+hJ/AUnsE7pPIAdjZ2Vvbrvw/CxzJ58xgzm/HdcDO72tzManP5gT6/MOQvnvMHR5lwbYt8wUrWJBu2JvTsNmyVScJWyVbJVsktyS96dPy9YyWXciVr2pztaHO2l5080ODsqHeUJznIUSb0avZq9jRPuJLlBk/zEzu9D1zi6SyTmN84yJR/FuiZsJJL8oGeYs1WoKfYkQ80FKO2Buyt52/UJVGXnHk/sMJRzaOak+apzP8QgJUeAAAAeNpNjzFuwkAQRb+xIUqKFEkOsEUKaKwBJAo6GwGyhDCytqA1K8tYsjCyloKz5ARpcpPcKd/xFqy02vf//J3RAHjFDzz0Z8Lbs4cXvDse4ImVnn28QRwHD5khM7Hj0b/vwwueqTIkjj18oHE84Nwvxz4+8e04eMgMmfl1POr8VXO9t1V5tmpsJmomslBRaytzq3NbqG3dnPJaJRcTZkVJr92ke72L4rkstV4fD2mmRaahiGDFIVfc0aJCiTMsFMYwXFNhxgUFC1LEumXC4IYaObmguyU3OFHXVAkurIdcs2CnPtdigxR7aOzYI8ac/ZZUGmsccWAtI3dTpvzZvfIHM7E0qQB42mNgZgCD/3MYjBiwAAAqgwHRAAAAAAIACAAC//8AAw=="}]}],"sounds":{"enabled":true,"sound":[]},"navData":{"outline":{"links":[{"kind":"slidelink","slideid":"_player.5onZNJaPQYO","slidetitle":"","displaytext":"Pulling It Together","expand":true,"type":"slide","links":[{"kind":"slidelink","slideid":"_player.5onZNJaPQYO.6KZElYrC6fW","slidetitle":"PSF Title Slide","displaytext":"PSF Title Slide","expand":false,"type":"slide"},{"kind":"slidelink","slideid":"_player.5onZNJaPQYO.5mvpqF8NGV4","slidetitle":"Resources: The Team","displaytext":"Resources: The Team","expand":false,"type":"slide"},{"kind":"slidelink","slideid":"_player.5onZNJaPQYO.5fqddyfXPFv","slidetitle":"Establish a Shared Mental Model","displaytext":"Establish a Shared Mental Model","expand":false,"type":"slide"},{"kind":"slidelink","slideid":"_player.5onZNJaPQYO.5WB80WSTpMH","slidetitle":"Shared Mental Models","displaytext":"Shared Mental Models","expand":false,"type":"slide"},{"kind":"slidelink","slideid":"_player.5onZNJaPQYO.5fBGnRmQsIf","slidetitle":"Workload & Effects on Performance","displaytext":"Workload &amp; Effects on Performance","expand":false,"type":"slide"},{"kind":"slidelink","slideid":"_player.5onZNJaPQYO.5xga6f89joe","slidetitle":"High Workload Effects","displaytext":"High Workload Effects","expand":false,"type":"slide"},{"kind":"slidelink","slideid":"_player.5onZNJaPQYO.6MNu7Rps125","slidetitle":"How we deal with High Workloads","displaytext":"How we deal with High Workloads","expand":false,"type":"slide"},{"kind":"slidelink","slideid":"_player.5onZNJaPQYO.6NCAcQVmYwG","slidetitle":"Low Workloads","displaytext":"Low Workloads","expand":false,"type":"slide"},{"kind":"slidelink","slideid":"_player.5onZNJaPQYO.6TLsAEHz4kE","slidetitle":"The “Brief” or Huddle","displaytext":"The “Brief” or Huddle","expand":false,"type":"slide"},{"kind":"slidelink","slideid":"_player.5onZNJaPQYO.5trgCAmyGOl","slidetitle":"Situational Awareness","displaytext":"Situational Awareness","expand":false,"type":"slide"},{"kind":"slidelink","slideid":"_player.5onZNJaPQYO.6ME5e5YqlN3","slidetitle":"Why Situational Awareness?","displaytext":"Why Situational Awareness?","expand":false,"type":"slide"},{"kind":"slidelink","slideid":"_player.5onZNJaPQYO.5eAuDgkFnJh","slidetitle":"Conflict & Situational Awareness:","displaytext":"Conflict &amp; Situational Awareness:","expand":false,"type":"slide"},{"kind":"slidelink","slideid":"_player.5onZNJaPQYO.6i6BIwy9Vbh","slidetitle":"Red Flags: Loss of Situational Awareness","displaytext":"Red Flags: Loss of Situational Awareness","expand":false,"type":"slide"},{"kind":"slidelink","slideid":"_player.5onZNJaPQYO.6PgnV2gy23F","slidetitle":"Task (Target) Fixation","displaytext":"Task (Target) Fixation","expand":false,"type":"slide"},{"kind":"slidelink","slideid":"_player.5onZNJaPQYO.6iGorvqHM8v","slidetitle":"Dynamic ","displaytext":"Dynamic ","expand":false,"type":"slide"},{"kind":"slidelink","slideid":"_player.5onZNJaPQYO.5j7zufWoicI","slidetitle":"Dynamic Skepticism","displaytext":"Dynamic Skepticism","expand":false,"type":"slide"},{"kind":"slidelink","slideid":"_player.5onZNJaPQYO.5kQq04S6tpJ","slidetitle":"Dynamic Skepticism","displaytext":"Dynamic Skepticism","expand":false,"type":"slide"},{"kind":"slidelink","slideid":"_player.5onZNJaPQYO.5sXPjh5xo2z","slidetitle":"Strength of an Idea:","displaytext":"Strength of an Idea:","expand":false,"type":"slide"},{"kind":"slidelink","slideid":"_player.5onZNJaPQYO.65xEw2c3CPN","slidetitle":"How do we know if we are becoming fixated on the wrong explanation?","displaytext":"How do we know if we are becoming fixated on the wrong explanation?","expand":false,"type":"slide"},{"kind":"slidelink","slideid":"_player.5onZNJaPQYO.5jFWaN5VfI2","slidetitle":"How do we know if we are becoming fixated on the wrong explanation","displaytext":"How do we know if we are becoming fixated on the wrong explanation","expand":false,"type":"slide"},{"kind":"slidelink","slideid":"_player.5onZNJaPQYO.5nrJuLwSRYD","slidetitle":"The Pinch","displaytext":"The Pinch","expand":false,"type":"slide"},{"kind":"slidelink","slideid":"_player.5onZNJaPQYO.6V6U8skqkAY","slidetitle":"The Pinch","displaytext":"The Pinch","expand":false,"type":"slide"},{"kind":"slidelink","slideid":"_player.5onZNJaPQYO.6k52EDQxbn1","slidetitle":"Cross Monitoring ","displaytext":"Cross Monitoring ","expand":false,"type":"slide"},{"kind":"slidelink","slideid":"_player.5onZNJaPQYO.6JTDn8eewOa","slidetitle":"Complacency","displaytext":"Complacency","expand":false,"type":"slide"},{"kind":"slidelink","slideid":"_player.5onZNJaPQYO.5sSfE2CvhaV","slidetitle":"Please Match the Term to the Definition ","displaytext":"Please Match the Term to the Definition ","expand":false,"type":"slide"},{"kind":"slidelink","slideid":"_player.5onZNJaPQYO.6iCHQCaygGf","slidetitle":"Terms with Correct Definitions","displaytext":"Terms with Correct Definitions","expand":false,"type":"slide"},{"kind":"slidelink","slideid":"_player.5onZNJaPQYO.6Igh3YskSZe","slidetitle":"Factors affecting our performance (Summary)","displaytext":"Factors affecting our performance (Summary)","expand":false,"type":"slide"},{"kind":"slidelink","slideid":"_player.5onZNJaPQYO.6EZnukWjhZt","slidetitle":"Review our work:","displaytext":"Review our work:","expand":false,"type":"slide"},{"kind":"slidelink","slideid":"_player.5onZNJaPQYO.5p9VkBeSpXq","slidetitle":"Review our work:","displaytext":"Review our work:","expand":false,"type":"slide"},{"kind":"slidelink","slideid":"_player.5onZNJaPQYO.5gFmaiMzFWt","slidetitle":"Take Home Points","displaytext":"Take Home Points","expand":false,"type":"slide"},{"kind":"slidelink","slideid":"_player.5onZNJaPQYO.5fLy3YFTIvr","slidetitle":"Get Ready, Get Set…for Simulation Training ","displaytext":"Get Ready, Get Set…for Simulation Training ","expand":false,"type":"slide"},{"kind":"slidelink","slideid":"_player.5onZNJaPQYO.67qpAQ0QQgI","slidetitle":"Get Ready, Get Set…for Simulation Training ","displaytext":"Get Ready, Get Set…for Simulation Training ","expand":false,"type":"slide"},{"kind":"slidelink","slideid":"_player.5onZNJaPQYO.60hVN8uJt80","slidetitle":"Simulation","displaytext":"Simulation","expand":false,"type":"slide"},{"kind":"slidelink","slideid":"_player.5onZNJaPQYO.6Wq1XK7mKNy","slidetitle":"Simulation","displaytext":"Simulation","expand":false,"type":"slide"}]}]}},"resourceData":{"description":""}}');
