# Supplementary material for: Code Response Training: Improving Interprofessional Communication
Source: MedEdPORTAL. 2021 May 19;17:11155. doi: 10.15766/mep_2374-8265.11155 (PMC8131416; doi:10.15766/mep_2374-8265.11155)
Supplement: Supplementary file 1 — Module 1 Patient Safety Fundamentals folderModule 2 Communication and Teamwork folderModule 3 Pulling It Together folderModule Instructions.docxFacilitators Guide.docxSimulation Case 1.docxSimulation Case 2.docxEquipment Checklist.docxObserver Checklist.docxDebriefing Guide.docxPostcourse Evaluation.docxShort-Term Follow-Up Activity.docxLong-Term Follow-Up Activity.docx [file mep_2374-8265.11155-s001.zip › C. Module 3 Pulling It Together/html5/data/js/paths.js]

window.globalProvideData('paths', '{"Lib":{"commandset-0":{"nodeType":"g","children":[{"nodeType":"path","d":"M0,0L1024,0 1024,640 0,640z","id":"path-2","fill":"none"},{"nodeType":"image","transform":[{"type":"scale","args":[1,1]}],"id":"image-1","data-original-image":"01","x":0,"y":0,"opacity":1}],"className":"eventable"},"commandset-1":{"nodeType":"g","children":[{"nodeType":"path","d":"M0,0L119,0 119,45 0,45z","id":"path-4","fill":"none"},{"nodeType":"image","transform":[{"type":"scale","args":[0.5,0.49450549483299255]}],"id":"image-3","data-original-image":"01","x":0,"y":0,"opacity":0.27}],"className":"eventable"},"commandset-2":{"nodeType":"g","children":[{"nodeType":"g","id":"shape-5","children":[{"nodeType":"path","d":"M0,0L440,0 440,59 0,59z","id":"path-5","fill":"none"}]},{"nodeType":"g","id":"shape-6","children":[{"nodeType":"use","transform":[{"type":"rotate","args":[0]}],"id":"text-6","data-reference-type":"text","data-reference-id":"01","data-shadow":false,"data-rotation":0,"x":0,"y":0}],"className":"uneventable"}],"className":"eventable"},"commandset-3":{"nodeType":"g","children":[{"nodeType":"text","font-family":"ArticulateBold CharBoldD6548732","font-size":"43px","fill":"#FFFFFF","fill-opacity":1,"children":[{"nodeType":"tspan","x":"10 36 60 79 105 131 148 167 191 210 222 234 258 284 308 320 344 368 392 430","y":45,"children":["Resources: The Team"]}]}]},"commandset-4":{"nodeType":"g","children":[{"nodeType":"path","d":"M0,0L987,0 987,169.449951171875 0,169.449951171875z","id":"path-7","fill":"none"}],"className":"eventable"},"commandset-5":{"nodeType":"g","children":[{"nodeType":"use","transform":[{"type":"rotate","args":[0]}],"id":"text-8","data-reference-type":"text","data-reference-id":"01","data-shadow":false,"data-rotation":0,"x":0,"y":0}]},"commandset-6":{"nodeType":"g","children":[{"nodeType":"text","font-family":"Wingdings Charset1_ 6pSB65C8CE6","font-size":"29px","fill":"#0D0D0D","fill-opacity":1,"children":[{"nodeType":"tspan","x":"56 69","y":122,"children":["§"]}]},{"nodeType":"text","font-family":"Articulate Charset1_ 6H1193B8D2","font-size":"29px","fill":"#0D0D0D","fill-opacity":1,"children":[{"nodeType":"tspan","x":"69 109","y":122,"children":["\\t"]}]},{"nodeType":"text","font-family":"ArticulateBold CharBoldD6548732","font-size":"29px","fill":"#0D0D0D","fill-opacity":1,"children":[{"nodeType":"tspan","x":"109 125 141 154 172 180 191 207 223 249 257 283 299 325 343 359 370","y":122,"children":["Each team member"]}]},{"nodeType":"text","font-family":"Articulate Charset1_ 6H1193B8D2","font-size":"29px","fill":"#0D0D0D","fill-opacity":1,"children":[{"nodeType":"tspan","x":"370 378 389 405 416 431 447 458 466 482 493 501 517 525","y":122,"children":["\\tserves\\tas\\ta\\t"]}]},{"nodeType":"text","font-family":"ArticulateItalic Italic07AD6C60","font-size":"29px","fill":"#0D0D0D","fill-opacity":1,"children":[{"nodeType":"tspan","x":"525 536 552 563 581 599 610 623 639","y":122,"children":["resource"]}]},{"nodeType":"text","font-family":"Articulate Charset1_ 6H1193B8D2","font-size":"29px","fill":"#0D0D0D","fill-opacity":1,"children":[{"nodeType":"tspan","x":"639 647 658 676 687 695 713 724 742 758 769 777 788 804 820 846 854","y":122,"children":["\\tfor\\tother\\tteam\\t"]}]},{"nodeType":"text","font-family":"Articulate Charset1_ 6H1193B8D2","font-size":"29px","fill":"#0D0D0D","fill-opacity":1,"children":[{"nodeType":"tspan","x":"109 135 151 177 195 211 222 233","y":157,"children":["members"]}]},{"nodeType":"path","data-ref-id":"","d":"M525,126L639,126 639,127 525,127z","id":"path-9","fill":"#0D0D0D","fill-opacity":1}]},"commandset-7":{"nodeType":"g","children":[{"nodeType":"text","font-family":"Wingdings Charset1_ 6pSB65C8CE6","font-size":"29px","fill":"#0D0D0D","fill-opacity":1,"children":[{"nodeType":"tspan","x":"56 69","y":32,"children":["§"]}]},{"nodeType":"text","font-family":"Articulate Charset1_ 6H1193B8D2","font-size":"29px","fill":"#0D0D0D","fill-opacity":1,"children":[{"nodeType":"tspan","x":"69 109","y":32,"children":["\\t"]}]},{"nodeType":"text","font-family":"ArticulateBold CharBoldD6548732","font-size":"29px","fill":"#0D0D0D","fill-opacity":1,"children":[{"nodeType":"tspan","x":"109 130 138 146 154 165 181 197 223 231 257 273 299 317 333 344 357","y":32,"children":["All team members"]}]},{"nodeType":"text","font-family":"Articulate Charset1_ 6H1193B8D2","font-size":"29px","fill":"#0D0D0D","fill-opacity":1,"children":[{"nodeType":"tspan","x":"357 365 383 401 419 435 446 457 468 484 502 520 528 544 562 580 588 606 617 633 646 657 665 678 694 702 713 729 745 771 795 813 824 840 848 856 869 887 905 918 934 952 963 974 982","y":32,"children":["\\tunderstand\\tand\\tpractice\\tteamwork\\t\\tconcepts\\t"]}]},{"nodeType":"text","font-family":"Articulate Charset1_ 6H1193B8D2","font-size":"29px","fill":"#0D0D0D","fill-opacity":1,"children":[{"nodeType":"tspan","x":"109 117 135 143 161 177 185 193 208 216 242 258 276 292 310 326 352 368 386 397 405 423 434 442 460 476 487 495 511 529 540 548 561 577 588 604","y":67,"children":["in\\tdaily\\tmanagement\\tof\\tpatient\\tcare"]}]}]},"commandset-8":{"nodeType":"g","children":[{"nodeType":"path","d":"M-1,-1L384,-1 384,282 -1,282z","id":"path-11","fill":"none","stroke-width":2,"stroke":"#1F497D","stroke-opacity":1,"stroke-linecap":"flat","stroke-linejoin":"round"},{"nodeType":"image","transform":[{"type":"scale","args":[0.5,0.50089126825332642]}],"id":"image-10","data-original-image":"01","x":0,"y":0,"opacity":1}],"className":"eventable"},"commandset-9":{"nodeType":"g","children":[{"nodeType":"g","id":"shape-12","children":[{"nodeType":"path","d":"M0,0L685,0 685,61 0,61z","id":"path-12","fill":"none"}]},{"nodeType":"g","id":"shape-13","children":[{"nodeType":"use","transform":[{"type":"rotate","args":[0]}],"id":"text-13","data-reference-type":"text","data-reference-id":"01","data-shadow":false,"data-rotation":0,"x":0,"y":0}],"className":"uneventable"}],"className":"eventable"},"commandset-10":{"nodeType":"g","children":[{"nodeType":"text","font-family":"ArticulateBold CharBoldD6548732","font-size":"43px","fill":"#FFFFFF","fill-opacity":1,"children":[{"nodeType":"tspan","x":"10 34 53 70 94 120 132 144 163 189 201 225 237 261 287 311 328 352 378 390 431 455 481 498 522 534 546 587 613 639 663 675","y":46,"children":["Establish a Shared Mental Model"]}]}]},"commandset-11":{"nodeType":"g","children":[{"nodeType":"path","d":"M0,0L521,0 521,305 0,305z","id":"path-14","fill":"none"}],"className":"eventable"},"commandset-12":{"nodeType":"g","children":[{"nodeType":"text","font-family":"Wingdings Charset1_ 6pSB65C8CE6","font-size":"27px","fill":"#0D0D0D","fill-opacity":1,"children":[{"nodeType":"tspan","x":"10 22","y":159,"children":["§"]}]},{"nodeType":"text","font-family":"Articulate Charset1_ 6H1193B8D2","font-size":"27px","fill":"#0D0D0D","fill-opacity":1,"children":[{"nodeType":"tspan","x":"22 46 54 70 78 94 109 124 132 143 159 167 179 194 205 220 228 236 244 255 263 274 290 305 313 335 346 362 378 394 402 418 426 441 457 465 473 484 492","y":159,"children":["\\tIn\\thealth\\tcare,\\tif\\tthe\\twrong\\tplan\\tis\\t"]}]},{"nodeType":"text","font-family":"Articulate Charset1_ 6H1193B8D2","font-size":"27px","fill":"#0D0D0D","fill-opacity":1,"children":[{"nodeType":"tspan","x":"46 62 77 90 105 113 129 145 160 176 184 192 208 224 235 250 266 277 285 300 308 316 329 337 352 360 368 376 391 403 414 422 438 454 465 473","y":191,"children":["developed,\\tpotentially\\tall\\tactions\\t"]}]},{"nodeType":"text","font-family":"Articulate Charset1_ 6H1193B8D2","font-size":"27px","fill":"#0D0D0D","fill-opacity":1,"children":[{"nodeType":"tspan","x":"46 57 73 88 99 107 118 134 142 150 166 188 196 211 222 237 245 267 278 294 310 326 334 342 357 373 389 397 408 424 439 447","y":223,"children":["that\\tfollow\\tare\\twrong,\\tand\\tthe\\t"]}]},{"nodeType":"text","font-family":"Articulate Charset1_ 6H1193B8D2","font-size":"27px","fill":"#0D0D0D","fill-opacity":1,"children":[{"nodeType":"tspan","x":"46 62 77 88 96 111 127 138 146 161 177 193 201 213 228 239 254 270 278 291 306 317 325 340 351 366 374 389 400 408 419 427 438 453 461","y":255,"children":["patient\\tand\\tcaregiver\\tare\\tat\\trisk."]}]}]},"commandset-13":{"nodeType":"g","children":[{"nodeType":"text","font-family":"Wingdings Charset1_ 6pSB65C8CE6","font-size":"27px","fill":"#0D0D0D","fill-opacity":1,"children":[{"nodeType":"tspan","x":"10 22","y":31,"children":["§"]}]},{"nodeType":"text","font-family":"Articulate Charset1_ 6H1193B8D2","font-size":"27px","fill":"#0D0D0D","fill-opacity":1,"children":[{"nodeType":"tspan","x":"22 46 61 76 91 115 123 138 149 160 175 187 198 206 219 234 250 265 276 287 295 317 325 333 341 349 357 381 397 408 424 437 452 460 468 479 487","y":31,"children":["\\tTeam\\teffectiveness\\twill\\timprove\\tif\\t"]}]},{"nodeType":"text","font-family":"Articulate Charset1_ 6H1193B8D2","font-size":"27px","fill":"#0D0D0D","fill-opacity":1,"children":[{"nodeType":"tspan","x":"46 57 72 87 111 119 143 158 182 198 213 224 235 243 259 274 287 302 310 325 333 344 360 375 386 401 417 425","y":63,"children":["team\\tmembers\\thave\\ta\\tshared\\t"]}]},{"nodeType":"text","font-family":"Articulate Charset1_ 6H1193B8D2","font-size":"27px","fill":"#0D0D0D","fill-opacity":1,"children":[{"nodeType":"tspan","x":"46 62 78 94 109 120 131 142 157 173 189 197 213 229 237 253 264 272 283 299 314 322 333 341 352 368 383 394 402 418 434 442","y":95,"children":["understanding\\tof\\tthe\\tsituation."]}]}]},"commandset-14":{"nodeType":"g","children":[{"nodeType":"g","id":"shape-15","children":[{"nodeType":"path","d":"M0,0L805,0 805,106 0,106z","id":"path-15","fill":"none"}]},{"nodeType":"g","id":"shape-16","children":[{"nodeType":"use","transform":[{"type":"rotate","args":[0]}],"id":"text-16","data-reference-type":"text","data-reference-id":"01","data-shadow":false,"data-rotation":0,"x":0,"y":0}],"className":"uneventable"}],"className":"eventable"},"commandset-15":{"nodeType":"g","children":[{"nodeType":"text","font-family":"ArticulateBold CharBoldD6548732","font-size":"29px","fill":"#0D0D0D","fill-opacity":1,"children":[{"nodeType":"tspan","x":"10 31 49 57 75 86 104 120 138 146 161 177 195 203 219 237 255 281 289 305 323 341 357 365 378 389 400 418 431 442 460 471 487 495 513 524 532 543 559 567 583 599 615 633 644 652 663 679 692 703 716 724 740 758 776 784","y":33,"children":["An organized knowledge structure of relevant facts and "]}]},{"nodeType":"text","font-family":"ArticulateBold CharBoldD6548732","font-size":"29px","fill":"#0D0D0D","fill-opacity":1,"children":[{"nodeType":"tspan","x":"10 21 37 45 61 72 80 98 116 129 147 155 173 186 194 210 228 246 264 275 283 299 307 318 334 347 363 371 389 400 408 421 429 440 458 474 485 493 511 529 537 548 566 582 593 601 617 628 644 652 665 683 709 735 753 771 779 795 803","y":68,"children":["relationships about a task or situation that are commonly "]}]},{"nodeType":"text","font-family":"ArticulateBold CharBoldD6548732","font-size":"29px","fill":"#0D0D0D","fill-opacity":1,"children":[{"nodeType":"tspan","x":"10 28 44 52 70 78 96 112 120 131 147 163 189 197 223 239 265 283 299 310 323 331","y":103,"children":["held by team members."]}]}]},"commandset-16":{"nodeType":"g","children":[{"nodeType":"defs","children":[{"nodeType":"filter","id":"filter-20","children":[{"nodeType":"feFlood","result":"floodOut","flood-color":"#000000","flood-opacity":0.29},{"nodeType":"feGaussianBlur","result":"gaussOut","in":"SourceAlpha","stdDeviation":[1.75,1.75]},{"nodeType":"feComposite","in":"floodOut","in2":"gaussOut","operator":"in"}],"filterUnits":"userSpaceOnUse","x":-11.25,"y":-11.25,"width":464.5,"height":358.5}]},{"nodeType":"use","transform":[{"type":"translate","args":[0,0]},{"type":"scale","args":[1,1]}],"xlink:href":"#pathwrap-19","filter":"url(#filter-20)","data-angle":45,"data-distance":4,"data-height":336,"data-scale":1,"data-adornment-type":"drop-shadow","data-width":442},{"nodeType":"g","id":"pathwrap-19","children":[{"nodeType":"path","d":"M0,0L442,0 442,336 0,336z","id":"path-21","fill":"none"},{"nodeType":"image","transform":[{"type":"scale","args":[0.88400000333786011,0.88421052694320679]}],"id":"image-18","data-original-image":"01","x":0,"y":0,"opacity":1}]}],"className":"eventable"},"commandset-17":{"nodeType":"g","children":[{"nodeType":"g","id":"shape-22","children":[{"nodeType":"path","d":"M0,0L477,0 477,59 0,59z","id":"path-22","fill":"none"}]},{"nodeType":"g","id":"shape-23","children":[{"nodeType":"use","transform":[{"type":"rotate","args":[0]}],"id":"text-23","data-reference-type":"text","data-reference-id":"01","data-shadow":false,"data-rotation":0,"x":0,"y":0}],"className":"uneventable"}],"className":"eventable"},"commandset-18":{"nodeType":"g","children":[{"nodeType":"text","font-family":"ArticulateBold CharBoldD6548732","font-size":"43px","fill":"#FFFFFF","fill-opacity":1,"children":[{"nodeType":"tspan","x":"10 34 60 84 101 125 151 163 204 228 254 271 295 307 319 360 386 412 436 448 467","y":45,"children":["Shared Mental Models"]}]}]},"commandset-19":{"nodeType":"g","children":[{"nodeType":"g","id":"shape-24","children":[{"nodeType":"path","d":"M0,0L762,0 762,109 0,109z","id":"path-24","fill":"none"}]},{"nodeType":"g","id":"shape-25","children":[{"nodeType":"use","transform":[{"type":"rotate","args":[0]}],"id":"text-25","data-reference-type":"text","data-reference-id":"01","data-shadow":false,"data-rotation":0,"x":0,"y":0}],"className":"uneventable"}],"className":"eventable"},"commandset-20":{"nodeType":"g","children":[{"nodeType":"text","font-family":"ArticulateBold CharBoldD6548732","font-size":"29px","fill":"#0D0D0D","fill-opacity":1,"children":[{"nodeType":"tspan","x":"10 26 44 60 68 86 102 120 131 147 163 171 182 200 208 234 252 260 273 291 299 310 326 342 368 376 402 418 444 462 478 489 502 510 528 544 560 576 584 595 613 629 637 650 666 692 708 716","y":33,"children":["The degree to which team members have the same "]}]},{"nodeType":"text","font-family":"ArticulateBold CharBoldD6548732","font-size":"29px","fill":"#0D0D0D","fill-opacity":1,"children":[{"nodeType":"tspan","x":"10 28 46 64 80 91 104 115 131 149 167 175 193 211 219 237 248 256 272 288 304 312 330 341 359 372 388 401 414 430 443","y":68,"children":["understanding of key processes"]}]},{"nodeType":"text","font-family":"Articulate Charset1_ 6H1193B8D2","font-size":"29px","fill":"#0D0D0D","fill-opacity":1,"children":[{"nodeType":"tspan","x":"10 20","y":103,"children":["("]}]},{"nodeType":"text","font-family":"ArticulateItalic Italic07AD6C60","font-size":"29px","fill":"#0D0D0D","fill-opacity":1,"children":[{"nodeType":"tspan","x":"20 38 54 72 90 108 126 136 154 172 196 212 223 234 242 250 265 281 289 305 316 324 332 353 361 379 397 415 430 446 457 468 484 492 500 516 532 548 564","y":103,"children":["Cannon-Bowers, Sales, & Converse, 1992"]}]},{"nodeType":"text","font-family":"Articulate Charset1_ 6H1193B8D2","font-size":"29px","fill":"#0D0D0D","fill-opacity":1,"children":[{"nodeType":"tspan","x":"564 574","y":103,"children":[")"]}]}]},"commandset-21":{"nodeType":"g","children":[{"nodeType":"path","d":"M0,0L762,0 762,345 0,345z","id":"path-26","fill":"none"}],"className":"eventable"},"commandset-22":{"nodeType":"g","children":[{"nodeType":"text","font-family":"Wingdings Charset1_ 6pSB65C8CE6","font-size":"27px","fill":"#0D0D0D","fill-opacity":1,"children":[{"nodeType":"tspan","x":"10 22","y":319,"children":["§"]}]},{"nodeType":"text","font-family":"Articulate Charset1_ 6H1193B8D2","font-size":"27px","fill":"#0D0D0D","fill-opacity":1,"children":[{"nodeType":"tspan","x":"22 50 69 80 95 103 118 134 150 158 169 184 192 207 218 226 242 258 269 285 293 309 317 333 344 352 367 383 399 407 423 447 462 478 489","y":319,"children":["\\tUse\\tand\\trelationship\\tof\\tequipment"]}]}]},"commandset-23":{"nodeType":"g","children":[{"nodeType":"text","font-family":"Wingdings Charset1_ 6pSB65C8CE6","font-size":"27px","fill":"#0D0D0D","fill-opacity":1,"children":[{"nodeType":"tspan","x":"10 22","y":255,"children":["§"]}]},{"nodeType":"text","font-family":"Articulate Charset1_ 6H1193B8D2","font-size":"27px","fill":"#0D0D0D","fill-opacity":1,"children":[{"nodeType":"tspan","x":"22 50 65 80 91 106 114 129 140 156 168 183 199 215 226 241 252 260 268 279 294 310 326 341 357 369 384 395 403 418 434 450 458 469 477 501 509 525 541","y":255,"children":["\\tTask\\tProcedures,\\tsequences\\tand\\ttiming"]}]}]},"commandset-24":{"nodeType":"g","children":[{"nodeType":"text","font-family":"Wingdings Charset1_ 6pSB65C8CE6","font-size":"27px","fill":"#0D0D0D","fill-opacity":1,"children":[{"nodeType":"tspan","x":"10 22","y":191,"children":["§"]}]},{"nodeType":"text","font-family":"Articulate Charset1_ 6H1193B8D2","font-size":"27px","fill":"#0D0D0D","fill-opacity":1,"children":[{"nodeType":"tspan","x":"22 50 65 80 95 119 128 152 167 178 193 201 213 229 244 255 270 282 293 308 319 330 338 353 369 385 393 409 420 435 446 461 472 487 503 515 530 541","y":191,"children":["\\tTeam-mate\\tcharacters\\tand\\tpreferences"]}]}]},"commandset-25":{"nodeType":"g","children":[{"nodeType":"text","font-family":"Wingdings Charset1_ 6pSB65C8CE6","font-size":"27px","fill":"#0D0D0D","fill-opacity":1,"children":[{"nodeType":"tspan","x":"10 22","y":127,"children":["§"]}]},{"nodeType":"text","font-family":"Articulate Charset1_ 6H1193B8D2","font-size":"27px","fill":"#0D0D0D","fill-opacity":1,"children":[{"nodeType":"tspan","x":"22 50 66 82 90 105 113 128 144 160 168 179 194 205 221 237 253 264 272 288 296 304 312 323 336 344 360 371 379 394 409 421 437 445 456 471 486 510 518 542 557 581 597 612 623","y":127,"children":["\\tRole\\tand\\tresponsibility\\tof\\teach\\tteam\\tmember"]}]}]},"commandset-26":{"nodeType":"g","children":[{"nodeType":"text","font-family":"Wingdings Charset1_ 6pSB65C8CE6","font-size":"27px","fill":"#0D0D0D","fill-opacity":1,"children":[{"nodeType":"tspan","x":"10 22","y":31,"children":["§"]}]},{"nodeType":"text","font-family":"Articulate Charset1_ 6H1193B8D2","font-size":"27px","fill":"#0D0D0D","fill-opacity":1,"children":[{"nodeType":"tspan","x":"22 50 68 84 100 122 130 145 161 177 192 200 215 231 247 263 274 282 298 311 326 337 352 360 368 376 387 402 417 441 449 465 481 496 504 515 523 538 554 570 578 602 610 621 632 640 656 672 680","y":31,"children":["\\tKnowledge\\tabout\\toverall\\tteam\\tgoals\\tand\\tmission\\t"]}]},{"nodeType":"text","font-family":"Articulate Charset1_ 6H1193B8D2","font-size":"27px","fill":"#0D0D0D","fill-opacity":1,"children":[{"nodeType":"tspan","x":"50 66 82 90 105 117 128 136 149 164 175 183 192 207 215 231 239 247 260 276 292 303 319 334 342 350 358 374 389 413 428 437","y":63,"children":["objectives\\t(e.g.\\tFootball\\tgame)"]}]}]},"commandset-27":{"nodeType":"g","children":[{"nodeType":"path","d":"M0,0L223,0 223,448 0,448z","id":"path-28","fill":"none"},{"nodeType":"image","transform":[{"type":"scale","args":[1.4294872283935547,1.4313099384307861]}],"id":"image-27","data-original-image":"01","x":0,"y":0,"opacity":1}],"className":"eventable"},"commandset-28":{"nodeType":"g","children":[{"nodeType":"g","id":"shape-29","children":[{"nodeType":"path","d":"M0,0L742,0 742,59 0,59z","id":"path-29","fill":"none"}]},{"nodeType":"g","id":"shape-30","children":[{"nodeType":"use","transform":[{"type":"rotate","args":[0]}],"id":"text-30","data-reference-type":"text","data-reference-id":"01","data-shadow":false,"data-rotation":0,"x":0,"y":0}],"className":"uneventable"}],"className":"eventable"},"commandset-29":{"nodeType":"g","children":[{"nodeType":"text","font-family":"ArticulateBold CharBoldD6548732","font-size":"43px","fill":"#FFFFFF","fill-opacity":1,"children":[{"nodeType":"tspan","x":"10 53 79 96 120 132 158 182 208 220 251 263 287 304 321 345 364 381 400 412 438 464 476 500 524 541 558 584 601 639 663 689 708 732","y":45,"children":["Workload & Effects on Performance"]}]}]},"commandset-30":{"nodeType":"g","children":[{"nodeType":"path","d":"M0,0L364,0 364,228 0,228z","id":"path-32","fill":"none"},{"nodeType":"image","transform":[{"type":"scale","args":[0.72654688358306885,0.72611463069915771]}],"id":"image-31","data-original-image":"01","x":0,"y":0,"opacity":1}],"className":"eventable"},"commandset-31":{"nodeType":"g","children":[{"nodeType":"image","transform":[{"type":"scale","args":[1,1]}],"id":"image-33","data-original-image":"01","x":0,"y":0,"opacity":1}],"className":"eventable"},"commandset-32":{"nodeType":"g","children":[{"nodeType":"path","d":"M112,16L96,0 96,8 11.2,8 11.2,24 96,24 96,32z M4.48,8L8.96,8 8.96,24 4.48,24z M0,8L2.24,8 2.24,24 0,24z","id":"path-34","fill":"#F79646","fill-opacity":1,"stroke-width":1,"stroke":"#B66D31","stroke-opacity":1,"stroke-linecap":"flat","stroke-linejoin":"round"}],"className":"eventable"},"commandset-33":{"nodeType":"g","children":[{"nodeType":"path","d":"M75,16L59,0 59,8 7.5,8 7.5,24 59,24 59,32z M3,8L6,8 6,24 3,24z M0,8L1.5,8 1.5,24 0,24z","id":"path-35","fill":"#FF0000","fill-opacity":1,"stroke-width":1,"stroke":"#8C3836","stroke-opacity":1,"stroke-linecap":"flat","stroke-linejoin":"round"}],"className":"eventable"},"commandset-34":{"nodeType":"g","children":[{"nodeType":"g","id":"shape-36","children":[{"nodeType":"path","d":"M0,0L46,0 46,153.134704589844 0,153.134704589844z","id":"path-36","fill":"none"}]},{"nodeType":"g","id":"shape-37","children":[{"nodeType":"use","transform":[{"type":"rotate","args":[270]}],"id":"text-37","data-reference-type":"text","data-reference-id":"01","data-shadow":false,"data-rotation":270,"x":-54,"y":99}],"className":"uneventable"}],"className":"eventable"},"commandset-35":{"nodeType":"g","children":[{"nodeType":"text","font-family":"Arial Charset1_ 5lzH7uwCBA007D1","font-size":"23px","fill":"#000000","fill-opacity":1,"children":[{"nodeType":"tspan","x":"-50 -35 -22 -14 -7 6 14 32 45 57 69 82","y":85,"children":["Performance"]}]}]},"commandset-36":{"nodeType":"g","children":[{"nodeType":"g","id":"shape-38","children":[{"nodeType":"path","d":"M0,0L222,0 222,34 0,34z","id":"path-38","fill":"none"}]},{"nodeType":"g","id":"shape-39","children":[{"nodeType":"use","transform":[{"type":"rotate","args":[0]}],"id":"text-39","data-reference-type":"text","data-reference-id":"01","data-shadow":false,"data-rotation":0,"x":0,"y":0}],"className":"uneventable"}],"className":"eventable"},"commandset-37":{"nodeType":"g","children":[{"nodeType":"text","font-family":"Arial Charset1_ 5lzH7uwCBA007D1","font-size":"23px","fill":"#000000","fill-opacity":1,"children":[{"nodeType":"tspan","x":"10 25 31 39 52 64 76 82 95 103 108 123 135 146 151 164 170 181","y":25,"children":["Stress or Anxiety"]}]}]},"commandset-38":{"nodeType":"g","children":[{"nodeType":"g","id":"shape-40","children":[{"nodeType":"path","d":"M0,0L222,0 222,60 0,60z","id":"path-40","fill":"none"}]},{"nodeType":"g","id":"shape-41","children":[{"nodeType":"use","transform":[{"type":"rotate","args":[0]}],"id":"text-41","data-reference-type":"text","data-reference-id":"01","data-shadow":false,"data-rotation":0,"x":0,"y":0}],"className":"uneventable"}],"className":"eventable"},"commandset-39":{"nodeType":"g","children":[{"nodeType":"text","font-family":"Arial Charset1_ 5lzH7uwCBA007D1","font-size":"23px","fill":"#000000","fill-opacity":1,"children":[{"nodeType":"tspan","x":"10 29 42 53 58 76 88 106 112","y":25,"children":["Maximum "]}]},{"nodeType":"text","font-family":"Arial Charset1_ 5lzH7uwCBA007D1","font-size":"23px","fill":"#000000","fill-opacity":1,"children":[{"nodeType":"tspan","x":"10 25 38 46 53 66 74 92 105 117 129 142","y":51,"children":["Performance"]}]}]},"commandset-40":{"nodeType":"g","children":[{"nodeType":"g","id":"shape-42","children":[{"nodeType":"path","d":"M0,0L206,0 206,47 0,47z","id":"path-42","fill":"none"}]},{"nodeType":"g","id":"shape-43","children":[{"nodeType":"use","transform":[{"type":"rotate","args":[0]}],"id":"text-43","data-reference-type":"text","data-reference-id":"01","data-shadow":false,"data-rotation":0,"x":0,"y":0}],"className":"uneventable"}],"className":"eventable"},"commandset-41":{"nodeType":"g","children":[{"nodeType":"text","font-family":"Bauhaus 93Bold CharBoldCB1B3DF8","font-size":"34px","fill":"#C00000","fill-opacity":1,"children":[{"nodeType":"tspan","x":"10 39 66 87 110 122 149 170 196","y":35,"children":["WORKLOAD"]}],"style":{"fontWeight":"bold"}}]},"commandset-42":{"nodeType":"g","children":[{"nodeType":"path","d":"M0,0L460,0 460,250 0,250z","id":"path-44","fill":"none"}],"className":"eventable"},"commandset-43":{"nodeType":"g","children":[{"nodeType":"text","font-family":"Wingdings Charset1_ 6pSB65C8CE6","font-size":"29px","fill":"#0D0D0D","fill-opacity":1,"children":[{"nodeType":"tspan","x":"10 23","y":198,"children":["§"]}]},{"nodeType":"text","font-family":"Articulate Charset1_ 6H1193B8D2","font-size":"29px","fill":"#0D0D0D","fill-opacity":1,"children":[{"nodeType":"tspan","x":"23 58 74 92 110 118 126 134 145 156 164 180 188 196 207 215 231 242 250 263 281 297 305 313 329 347 365 373 391 409 417 433 444 452","y":198,"children":["\\tToo\\tlittle\\tis\\tas\\tchallenging\\tas\\t"]}]},{"nodeType":"text","font-family":"Articulate Charset1_ 6H1193B8D2","font-size":"29px","fill":"#0D0D0D","fill-opacity":1,"children":[{"nodeType":"tspan","x":"58 69 87 105 113 139 157 170 188","y":238,"children":["too\\tmuch"]}]}]},"commandset-44":{"nodeType":"g","children":[{"nodeType":"text","font-family":"Wingdings Charset1_ 6pSB65C8CE6","font-size":"29px","fill":"#0D0D0D","fill-opacity":1,"children":[{"nodeType":"tspan","x":"10 23","y":97,"children":["§"]}]},{"nodeType":"text","font-family":"Articulate Charset1_ 6H1193B8D2","font-size":"29px","fill":"#0D0D0D","fill-opacity":1,"children":[{"nodeType":"tspan","x":"23 58 79 90 101 117 130 141 152 160 176 192 205 223 231 239 257 275 283 298 306 324 342 358 366 374","y":97,"children":["\\tAffects\\teach\\tindividual\\t"]}]},{"nodeType":"text","font-family":"Articulate Charset1_ 6H1193B8D2","font-size":"29px","fill":"#0D0D0D","fill-opacity":1,"children":[{"nodeType":"tspan","x":"58 76 84 95 106 122 133 149 167 178 186 201","y":137,"children":["differently"]}]}]},"commandset-45":{"nodeType":"g","children":[{"nodeType":"text","font-family":"Wingdings Charset1_ 6pSB65C8CE6","font-size":"29px","fill":"#0D0D0D","fill-opacity":1,"children":[{"nodeType":"tspan","x":"10 23","y":36,"children":["§"]}]},{"nodeType":"text","font-family":"Articulate Charset1_ 6H1193B8D2","font-size":"29px","fill":"#0D0D0D","fill-opacity":1,"children":[{"nodeType":"tspan","x":"23 58 77 93 104 112 128 139 147 163 176 189 207 218 236 244 262 280 288 299 317 325 336 344 355 373 389 400 408 426 444","y":36,"children":["\\tVaries\\taccording\\tto\\tsituation"]}]}]},"commandset-46":{"nodeType":"g","children":[{"nodeType":"g","id":"shape-45","children":[{"nodeType":"path","d":"M0,0L474,0 474,59 0,59z","id":"path-45","fill":"none"}]},{"nodeType":"g","id":"shape-46","children":[{"nodeType":"use","transform":[{"type":"rotate","args":[0]}],"id":"text-46","data-reference-type":"text","data-reference-id":"01","data-shadow":false,"data-rotation":0,"x":0,"y":0}],"className":"uneventable"}],"className":"eventable"},"commandset-47":{"nodeType":"g","children":[{"nodeType":"text","font-family":"ArticulateBold CharBoldD6548732","font-size":"43px","fill":"#FFFFFF","fill-opacity":1,"children":[{"nodeType":"tspan","x":"10 41 53 79 105 117 160 186 203 227 239 265 289 315 327 351 368 385 409 428 445 464","y":45,"children":["High Workload Effects"]}]}]},"commandset-48":{"nodeType":"g","children":[{"nodeType":"path","d":"M0,0L858,0 858,398 0,398z","id":"path-47","fill":"none"}],"className":"eventable"},"commandset-49":{"nodeType":"g","children":[{"nodeType":"text","font-family":"Wingdings Charset1_ 6pSB65C8CE6","font-size":"29px","fill":"#0D0D0D","fill-opacity":1,"children":[{"nodeType":"tspan","x":"10 23","y":352,"children":["§"]}]},{"nodeType":"text","font-family":"Articulate Charset1_ 6H1193B8D2","font-size":"29px","fill":"#0D0D0D","fill-opacity":1,"children":[{"nodeType":"tspan","x":"23 66 84 100 115 131 142 153 161 172 190 198 216 227 243 258 266 284 302 313 321 339 355 373 381 392 400 418 434 445 456 472 483 501 512 520 530 538 556 572 583 591 604 612 620 636 651 667 675 683 701 712 720 731 742 758 766 784 792 810 828 836","y":352,"children":["\\tRevert\\tto\\tprevious\\thabit\\tpatterns\\t-\\tbasic\\tlevel\\tof\\ttraining\\t"]}]},{"nodeType":"text","font-family":"Articulate Charset1_ 6H1193B8D2","font-size":"29px","fill":"#0D0D0D","fill-opacity":1,"children":[{"nodeType":"tspan","x":"66 77 85 103 116 132 140 164 180 188 204 215 231 239 255 266 282 308 316 324 332 348 359 375 383 407 415 426 444 452 463 481 497 505 523 531 549 557 583 599 610 628 646 664 675","y":387,"children":["since\\twe\\tare\\t“familiar”\\twith\\tthe\\told\\tmethods"]}]}]},"commandset-50":{"nodeType":"g","children":[{"nodeType":"text","font-family":"Wingdings Charset1_ 6pSB65C8CE6","font-size":"29px","fill":"#0D0D0D","fill-opacity":1,"children":[{"nodeType":"tspan","x":"10 23","y":295,"children":["§"]}]},{"nodeType":"text","font-family":"Articulate Charset1_ 6H1193B8D2","font-size":"29px","fill":"#0D0D0D","fill-opacity":1,"children":[{"nodeType":"tspan","x":"23 66 93 101 112 123 139 155 171 182 190 198 216 229 240 256 272 283 299","y":295,"children":["\\tMistakes\\tincrease"]}]}]},"commandset-51":{"nodeType":"g","children":[{"nodeType":"text","font-family":"Wingdings Charset1_ 6pSB65C8CE6","font-size":"29px","fill":"#0D0D0D","fill-opacity":1,"children":[{"nodeType":"tspan","x":"10 23","y":203,"children":["§"]}]},{"nodeType":"text","font-family":"Articulate Charset1_ 6H1193B8D2","font-size":"29px","fill":"#0D0D0D","fill-opacity":1,"children":[{"nodeType":"tspan","x":"23 66 82 98 114 125 141 149 160 168 183 199 210 218 236 254 270 278 296 309 322 340 351 362 370 380 391 409 422 440 451 459 477 495 503 521 539 555 563 574 592 610 618 631 639 663 671 682 700 708 726 734 745 763 779 787 795","y":203,"children":["\\t“Task\\tfixation”\\toccurs\\t(focus\\ton\\tone\\ttopic\\twithin\\tthe\\t\\t"]}]},{"nodeType":"text","font-family":"Articulate Charset1_ 6H1193B8D2","font-size":"29px","fill":"#0D0D0D","fill-opacity":1,"children":[{"nodeType":"tspan","x":"66 74 90 105 121 139 150 158 166 184 195 206 222 238 256 264 282 293 301 312 330 346 354 370 388 399 407 418 434 442 458 473 489 507 518 528","y":238,"children":["\\tevent\\tinstead\\tof\\tthe\\tentire\\tevent)"]}]}]},"commandset-52":{"nodeType":"g","children":[{"nodeType":"text","font-family":"Wingdings Charset1_ 6pSB65C8CE6","font-size":"29px","fill":"#0D0D0D","fill-opacity":1,"children":[{"nodeType":"tspan","x":"10 23","y":146,"children":["§"]}]},{"nodeType":"text","font-family":"Articulate Charset1_ 6H1193B8D2","font-size":"29px","fill":"#0D0D0D","fill-opacity":1,"children":[{"nodeType":"tspan","x":"23 66 84 102 128 154 172 190 198 211 227 238 246 264 282 290 308 319 335 351 367 385 403 427 445 456 464 482 495 508 526 537","y":146,"children":["\\tCommunication\\tbreakdowns\\toccur"]}]}]},"commandset-53":{"nodeType":"g","children":[{"nodeType":"text","font-family":"Wingdings Charset1_ 6pSB65C8CE6","font-size":"29px","fill":"#0D0D0D","fill-opacity":1,"children":[{"nodeType":"tspan","x":"10 23","y":89,"children":["§"]}]},{"nodeType":"text","font-family":"Articulate Charset1_ 6H1193B8D2","font-size":"29px","fill":"#0D0D0D","fill-opacity":1,"children":[{"nodeType":"tspan","x":"23 66 82 90 106 124 142 150 168 186 194 212 228 241 259 285 301 312 320 333 351 369 387 403 421 432 448 466","y":89,"children":["\\tPlanning\\tbecomes\\tcondensed"]}]}]},"commandset-54":{"nodeType":"g","children":[{"nodeType":"text","font-family":"Wingdings Charset1_ 6pSB65C8CE6","font-size":"29px","fill":"#0D0D0D","fill-opacity":1,"children":[{"nodeType":"tspan","x":"10 23","y":32,"children":["§"]}]},{"nodeType":"text","font-family":"Articulate Charset1_ 6H1193B8D2","font-size":"29px","fill":"#0D0D0D","fill-opacity":1,"children":[{"nodeType":"tspan","x":"23 66 95 111 119 130 146 164 182 190 201 219 227 251 269 280 296 304 315 331 342 353 369 380 388","y":32,"children":["\\tWe\\ttend\\tto\\twork\\tfaster\\t"]}]}]},"commandset-55":{"nodeType":"g","children":[{"nodeType":"g","id":"shape-48","children":[{"nodeType":"path","d":"M0,0L743,0 743,59 0,59z","id":"path-48","fill":"none"}]},{"nodeType":"g","id":"shape-49","children":[{"nodeType":"use","transform":[{"type":"rotate","args":[0]}],"id":"text-49","data-reference-type":"text","data-reference-id":"01","data-shadow":false,"data-rotation":0,"x":0,"y":0}],"className":"uneventable"}],"className":"eventable"},"commandset-56":{"nodeType":"g","children":[{"nodeType":"text","font-family":"ArticulateBold CharBoldD6548732","font-size":"43px","fill":"#FFFFFF","fill-opacity":1,"children":[{"nodeType":"tspan","x":"10 41 67 105 117 160 184 196 227 251 275 287 299 342 354 371 397 409 440 452 478 504 516 559 585 602 626 638 664 688 714 733","y":45,"children":["How We Deal With High Workloads"]}]}]},"commandset-57":{"nodeType":"g","children":[{"nodeType":"path","d":"M0,0L842,0 842,300 0,300z","id":"path-50","fill":"none"}],"className":"eventable"},"commandset-58":{"nodeType":"g","children":[{"nodeType":"text","font-family":"Wingdings Charset1_ 6pSB65C8CE6","font-size":"29px","fill":"#0D0D0D","fill-opacity":1,"children":[{"nodeType":"tspan","x":"10 23","y":254,"children":["§"]}]},{"nodeType":"text","font-family":"Articulate Charset1_ 6H1193B8D2","font-size":"29px","fill":"#0D0D0D","fill-opacity":1,"children":[{"nodeType":"tspan","x":"23 69 87 105 123 134 152 160 178 194 205 221 229 253 271 282 298 306 330 338 349 367 375 393 404 422 438 449 460 468 484 502 520 528 539 555 573 591 602 613 621 639 655 668 684 692 703 721 729 745 761 774 792 800","y":254,"children":["\\tCoordinate\\twork\\twith\\tothers\\tand\\treport\\tback\\tto\\teach\\t"]}]},{"nodeType":"text","font-family":"Articulate Charset1_ 6H1193B8D2","font-size":"29px","fill":"#0D0D0D","fill-opacity":1,"children":[{"nodeType":"tspan","x":"69 87 98 116 132 143 151 169 187 195 213 231 242 255 273 299 315 326","y":289,"children":["other\\ton\\toutcomes"]}]},{"nodeType":"path","data-ref-id":"","d":"M306,257L460,257 460,258 306,258z","id":"path-51","fill":"#0D0D0D","fill-opacity":1},{"nodeType":"path","data-ref-id":"","d":"M528,257L792,257 792,258 528,258z","id":"path-52","fill":"#0D0D0D","fill-opacity":1},{"nodeType":"path","data-ref-id":"","d":"M792,257L800,257 800,258 792,258z","id":"path-53","fill":"#0D0D0D","fill-opacity":1},{"nodeType":"path","data-ref-id":"","d":"M69,292L326,292 326,293 69,293z","id":"path-54","fill":"#0D0D0D","fill-opacity":1}]},"commandset-59":{"nodeType":"g","children":[{"nodeType":"text","font-family":"Wingdings Charset1_ 6pSB65C8CE6","font-size":"29px","fill":"#0D0D0D","fill-opacity":1,"children":[{"nodeType":"tspan","x":"10 23","y":209,"children":["§"]}]},{"nodeType":"text","font-family":"Articulate Charset1_ 6H1193B8D2","font-size":"29px","fill":"#0D0D0D","fill-opacity":1,"children":[{"nodeType":"tspan","x":"23 69 90 106 114 130 148 164 175 191 199 210 226 237 253 264 272 282 298 309 320 328 346 364 390 406 424 435 446 456","y":209,"children":["\\tDelegate\\ttasks\\t(assignments)"]}]}]},"commandset-60":{"nodeType":"g","children":[{"nodeType":"text","font-family":"Segoe UI Charset1_ 6QjN3A7FE7DD","font-size":"29px","fill":"#0D0D0D","fill-opacity":1,"children":[{"nodeType":"tspan","x":"56 68","y":164,"children":["•"]}]},{"nodeType":"text","font-family":"Articulate Charset1_ 6H1193B8D2","font-size":"29px","fill":"#0D0D0D","fill-opacity":1,"children":[{"nodeType":"tspan","x":"68 109 127 145 163 174 182 200 216","y":164,"children":["\\tRoutine"]}]}]},"commandset-61":{"nodeType":"g","children":[{"nodeType":"text","font-family":"Segoe UI Charset1_ 6QjN3A7FE7DD","font-size":"29px","fill":"#0D0D0D","fill-opacity":1,"children":[{"nodeType":"tspan","x":"56 68","y":120,"children":["•"]}]},{"nodeType":"text","font-family":"Articulate Charset1_ 6H1193B8D2","font-size":"29px","fill":"#0D0D0D","fill-opacity":1,"children":[{"nodeType":"tspan","x":"68 109 117 143 161 179 190 201 217 235 246","y":120,"children":["\\tImportant"]}]}]},"commandset-62":{"nodeType":"g","children":[{"nodeType":"text","font-family":"Segoe UI Charset1_ 6QjN3A7FE7DD","font-size":"29px","fill":"#0D0D0D","fill-opacity":1,"children":[{"nodeType":"tspan","x":"56 68","y":76,"children":["•"]}]},{"nodeType":"text","font-family":"Articulate Charset1_ 6H1193B8D2","font-size":"29px","fill":"#0D0D0D","fill-opacity":1,"children":[{"nodeType":"tspan","x":"68 109 127 138 146 157 165 178 194 202","y":76,"children":["\\tCritical"]}]}]},"commandset-63":{"nodeType":"g","children":[{"nodeType":"text","font-family":"Wingdings Charset1_ 6pSB65C8CE6","font-size":"29px","fill":"#0D0D0D","fill-opacity":1,"children":[{"nodeType":"tspan","x":"10 23","y":32,"children":["§"]}]},{"nodeType":"text","font-family":"Articulate Charset1_ 6H1193B8D2","font-size":"29px","fill":"#0D0D0D","fill-opacity":1,"children":[{"nodeType":"tspan","x":"23 69 85 96 104 122 133 141 152 160 175 191 199 210 226 237 253 264","y":32,"children":["\\tPrioritize\\ttasks"]}]}]},"commandset-64":{"nodeType":"g","children":[{"nodeType":"g","id":"shape-55","children":[{"nodeType":"path","d":"M0,0L334,0 334,59 0,59z","id":"path-55","fill":"none"}]},{"nodeType":"g","id":"shape-56","children":[{"nodeType":"use","transform":[{"type":"rotate","args":[0]}],"id":"text-56","data-reference-type":"text","data-reference-id":"01","data-shadow":false,"data-rotation":0,"x":0,"y":0}],"className":"uneventable"}],"className":"eventable"},"commandset-65":{"nodeType":"g","children":[{"nodeType":"text","font-family":"ArticulateBold CharBoldD6548732","font-size":"43px","fill":"#FFFFFF","fill-opacity":1,"children":[{"nodeType":"tspan","x":"10 31 57 95 107 150 176 193 217 229 255 279 305 324","y":45,"children":["Low Workloads"]}]}]},"commandset-66":{"nodeType":"g","children":[{"nodeType":"path","d":"M0,0L940,0 940,190 0,190z","id":"path-57","fill":"none"}],"className":"eventable"},"commandset-67":{"nodeType":"g","children":[{"nodeType":"text","font-family":"Wingdings Charset1_ 6pSB65C8CE6","font-size":"29px","fill":"#0D0D0D","fill-opacity":1,"children":[{"nodeType":"tspan","x":"10 23","y":158,"children":["§"]}]},{"nodeType":"text","font-family":"Articulate Charset1_ 6H1193B8D2","font-size":"29px","fill":"#0D0D0D","fill-opacity":1,"children":[{"nodeType":"tspan","x":"23 74 92 110 136 154 162 178 191 207 225 238 253 261 279 297 308 319 327 345 353 369","y":158,"children":["\\tComplacency\\tpossible"]}]}]},"commandset-68":{"nodeType":"g","children":[{"nodeType":"text","font-family":"Wingdings Charset1_ 6pSB65C8CE6","font-size":"29px","fill":"#0D0D0D","fill-opacity":1,"children":[{"nodeType":"tspan","x":"10 23","y":95,"children":["§"]}]},{"nodeType":"text","font-family":"Articulate Charset1_ 6H1193B8D2","font-size":"29px","fill":"#0D0D0D","fill-opacity":1,"children":[{"nodeType":"tspan","x":"23 74 89 105 116 127 135 146 157 165 191 209 217 233 244 252 270 288 296 307 323 334 352 360 371 379 397 415 423 431 449 457 465 481 492 503 511 524 542 560 571 589 597 615 631 642 650 668 686","y":95,"children":["\\tLess\\tstimulation\\tresulting\\tin\\tless\\tcoordination"]}]}]},"commandset-69":{"nodeType":"g","children":[{"nodeType":"text","font-family":"Wingdings Charset1_ 6pSB65C8CE6","font-size":"29px","fill":"#0D0D0D","fill-opacity":1,"children":[{"nodeType":"tspan","x":"10 23","y":32,"children":["§"]}]},{"nodeType":"text","font-family":"Articulate Charset1_ 6H1193B8D2","font-size":"29px","fill":"#0D0D0D","fill-opacity":1,"children":[{"nodeType":"tspan","x":"23 74 92 108 126 134 152 168 176 187 195 206 222 237","y":32,"children":["\\tCan\\tbe\\trisky"]}]}]},"commandset-70":{"nodeType":"g","children":[{"nodeType":"g","id":"shape-58","children":[{"nodeType":"path","d":"M0,0L468,0 468,59 0,59z","id":"path-58","fill":"none"}]},{"nodeType":"g","id":"shape-59","children":[{"nodeType":"use","transform":[{"type":"rotate","args":[0]}],"id":"text-59","data-reference-type":"text","data-reference-id":"01","data-shadow":false,"data-rotation":0,"x":0,"y":0}],"className":"uneventable"}],"className":"eventable"},"commandset-71":{"nodeType":"g","children":[{"nodeType":"text","font-family":"ArticulateBold CharBoldD6548732","font-size":"43px","fill":"#FFFFFF","fill-opacity":1,"children":[{"nodeType":"tspan","x":"10 34 60 84 96 117 143 160 172 196 213 234 246 272 289 301 332 358 384 410 422 446 458","y":45,"children":["The “Brief” or Huddle "]}]}]},"commandset-72":{"nodeType":"g","children":[{"nodeType":"path","d":"M0,0L869,0 869,357 0,357z","id":"path-60","fill":"none"}],"className":"eventable"},"commandset-73":{"nodeType":"g","children":[{"nodeType":"text","font-family":"Wingdings Charset1_ 6pSB65C8CE6","font-size":"29px","fill":"#0D0D0D","fill-opacity":1,"children":[{"nodeType":"tspan","x":"10 23","y":306,"children":["§"]}]},{"nodeType":"text","font-family":"Articulate Charset1_ 6H1193B8D2","font-size":"29px","fill":"#0D0D0D","fill-opacity":1,"children":[{"nodeType":"tspan","x":"23 74 90 106 122 148 156 167 175 193 211 227 235 243 254 272 283 291 302 320 328 339 347 365 381 392 400 416 434 445 453 461 469 480 496 507 523 531 541 567 583 598 606 614 632 643 654 662 680 696 704 720 731 742 750 768 786 794 812 830 838","y":306,"children":["\\tTeam’s\\tgoal\\tfor\\tthis\\tpatient\\t/\\ttask\\t(may\\tjust\\tbe\\tassigning\\t"]}]},{"nodeType":"text","font-family":"Articulate Charset1_ 6H1193B8D2","font-size":"29px","fill":"#0D0D0D","fill-opacity":1,"children":[{"nodeType":"tspan","x":"74 85 103 111 127 138 146 157 175 186 194 210 226 239 257 265 276 292 308 334 342 368 384 410 428 444 455 466 476","y":346,"children":["roles\\tfor\\teach\\tteam\\tmember!)"]}]}]},"commandset-74":{"nodeType":"g","children":[{"nodeType":"text","font-family":"Wingdings Charset1_ 6pSB65C8CE6","font-size":"29px","fill":"#0D0D0D","fill-opacity":1,"children":[{"nodeType":"tspan","x":"10 23","y":245,"children":["§"]}]},{"nodeType":"text","font-family":"Articulate Charset1_ 6H1193B8D2","font-size":"29px","fill":"#0D0D0D","fill-opacity":1,"children":[{"nodeType":"tspan","x":"23 74 90 106 117 128 136 154 170 188 199 207 225 241 252 260 276 294 305 313 321 339 350 368 379 405 421 432 440 458 476 484 500 518 536 544 562 570 581 592 610 621 636","y":245,"children":["\\tPertinent\\tpatient\\tinformation\\tand\\thistory"]}]}]},"commandset-75":{"nodeType":"g","children":[{"nodeType":"text","font-family":"Wingdings Charset1_ 6pSB65C8CE6","font-size":"29px","fill":"#0D0D0D","fill-opacity":1,"children":[{"nodeType":"tspan","x":"10 23","y":184,"children":["§"]}]},{"nodeType":"text","font-family":"Articulate Charset1_ 6H1193B8D2","font-size":"29px","fill":"#0D0D0D","fill-opacity":1,"children":[{"nodeType":"tspan","x":"23 74 92 103 111 127 138 146 164 180 191 204 215 223 241 252 260 278 296 304 322 333 341 352 368 379 395 403 411 419 437 448 466 479 495 513 531 542 558 566 582 593 601 619 635 653 671","y":184,"children":["\\tBrief\\tdescription\\tof\\ttask\\t/\\tprocedure\\tat\\thand"]}]}]},"commandset-76":{"nodeType":"g","children":[{"nodeType":"text","font-family":"Wingdings Charset1_ 6pSB65C8CE6","font-size":"29px","fill":"#0D0D0D","fill-opacity":1,"children":[{"nodeType":"tspan","x":"10 23","y":89,"children":["§"]}]},{"nodeType":"text","font-family":"Articulate Charset1_ 6H1193B8D2","font-size":"29px","fill":"#0D0D0D","fill-opacity":1,"children":[{"nodeType":"tspan","x":"23 74 90 105 121 132 143 151 162 180 196 204 215 226 242 260 276 292 300 311 329 337 348 366 379 392 408 419 430 441 459 467 475 490 498 514 527 540 558 584 602 610 618 629 647 655 666 684 700 708 719 735 746 762 770 778","y":89,"children":["\\t“Sets\\tthe\\tstage”\\tto\\tsuccessfully\\taccomplish\\tthe\\ttask\\t\\t"]}]},{"nodeType":"text","font-family":"Articulate Charset1_ 6H1193B8D2","font-size":"29px","fill":"#0D0D0D","fill-opacity":1,"children":[{"nodeType":"tspan","x":"74 82 98 109 117 135 151 169 187","y":124,"children":["\\tat\\thand"]}]}]},"commandset-77":{"nodeType":"g","children":[{"nodeType":"text","font-family":"Wingdings Charset1_ 6pSB65C8CE6","font-size":"29px","fill":"#0D0D0D","fill-opacity":1,"children":[{"nodeType":"tspan","x":"10 23","y":33,"children":["§"]}]},{"nodeType":"text","font-family":"Articulate Charset1_ 6H1193B8D2","font-size":"29px","fill":"#0D0D0D","fill-opacity":1,"children":[{"nodeType":"tspan","x":"23 74 92 110 136 162 180 198 206 219 235 246 254 272 290 298 314 340 358 376 394 402","y":33,"children":["\\tCommunication\\tamong\\t"]}]},{"nodeType":"text","font-family":"ArticulateItalic Italic07AD6C60","font-size":"29px","fill":"#0D0D0D","fill-opacity":1,"children":[{"nodeType":"tspan","x":"402 418 436 447 455 466 482","y":33,"children":["entire"]}]},{"nodeType":"text","font-family":"Articulate Charset1_ 6H1193B8D2","font-size":"29px","fill":"#0D0D0D","fill-opacity":1,"children":[{"nodeType":"tspan","x":"482 490 501 517 533 559","y":33,"children":["\\tteam"]}]}]},"commandset-78":{"nodeType":"g","children":[{"nodeType":"text","font-family":"ArticulateBold CharBoldD6548732","font-size":"43px","fill":"#FFFFFF","fill-opacity":1,"children":[{"nodeType":"tspan","x":"10 34 46 63 89 113 130 142 168 194 218 230 242 273 311 335 352 376 402 426 445 464","y":45,"children":["Situational Awareness"]}]}]},"commandset-79":{"nodeType":"g","children":[{"nodeType":"path","d":"M0,0L467,0 467,387 0,387z","id":"path-61","fill":"none"}],"className":"eventable"},"commandset-80":{"nodeType":"g","children":[{"nodeType":"text","font-family":"Arial Charset1_ 5lzH7uwCBA007D1","font-size":"29px","fill":"#0D0D0D","fill-opacity":1,"children":[{"nodeType":"tspan","x":"56 66","y":243,"children":["•"]}]},{"nodeType":"text","font-family":"Articulate Charset1_ 6H1193B8D2","font-size":"29px","fill":"#0D0D0D","fill-opacity":1,"children":[{"nodeType":"tspan","x":"66 80 101 109 120 133 144 160 178 194 212 225 233 249 260 268 286 302 313 337 353 369 387 395 406 424 440 448","y":243,"children":["\\tDiscrepancies\\tbetween\\tthe\\t"]}]},{"nodeType":"text","font-family":"Articulate Charset1_ 6H1193B8D2","font-size":"29px","fill":"#0D0D0D","fill-opacity":1,"children":[{"nodeType":"tspan","x":"80 88 106 124 132 147 155 173 191 207 215 223 234 242 253 271 287 305 316 331 339 357 368 376 387 405 421 429","y":278,"children":["individual’s\\ttheory\\tof\\tthe\\t"]}]},{"nodeType":"text","font-family":"Articulate Charset1_ 6H1193B8D2","font-size":"29px","fill":"#0D0D0D","fill-opacity":1,"children":[{"nodeType":"tspan","x":"80 91 99 110 128 144 155 163 181 199 207 223 241 259 267 278 296 312 320 331 347 363 371 379 390 405 413","y":313,"children":["situation\\tand\\tthe\\treality\\t"]}]},{"nodeType":"text","font-family":"Articulate Charset1_ 6H1193B8D2","font-size":"29px","fill":"#0D0D0D","fill-opacity":1,"children":[{"nodeType":"tspan","x":"80 98 109 117 128 146 162 170 181 189 200 218 234 245 253 271 289 297","y":348,"children":["of\\tthe\\tsituation."]}]}]},"commandset-81":{"nodeType":"g","children":[{"nodeType":"text","font-family":"Wingdings Charset1_ 6pSB65C8CE6","font-size":"29px","fill":"#0D0D0D","fill-opacity":1,"children":[{"nodeType":"tspan","x":"10 23","y":173,"children":["§"]}]},{"nodeType":"text","font-family":"Articulate Charset1_ 6H1193B8D2","font-size":"29px","fill":"#0D0D0D","fill-opacity":1,"children":[{"nodeType":"tspan","x":"23 66 81 99 110 121 129 147 158 166 181 189 200 218 234 245 253 271 289 305 313 321","y":173,"children":["\\tLoss\\tof\\tSituational\\t"]}]},{"nodeType":"text","font-family":"Articulate Charset1_ 6H1193B8D2","font-size":"29px","fill":"#0D0D0D","fill-opacity":1,"children":[{"nodeType":"tspan","x":"66 87 111 127 138 154 172 188 199 210 218 226","y":208,"children":["Awareness.\\t"]}]}]},"commandset-82":{"nodeType":"g","children":[{"nodeType":"text","font-family":"Wingdings Charset1_ 6pSB65C8CE6","font-size":"29px","fill":"#0D0D0D","fill-opacity":1,"children":[{"nodeType":"tspan","x":"10 23","y":33,"children":["§"]}]},{"nodeType":"text","font-family":"Articulate Charset1_ 6H1193B8D2","font-size":"29px","fill":"#0D0D0D","fill-opacity":1,"children":[{"nodeType":"tspan","x":"23 66 81 89 100 118 134 145 153 171 189 205 213 221 242 266 282 293 309 327 343 354 365 373 381 392 400 416 434 442","y":33,"children":["\\tSituational\\tAwareness\\tIs\\tan\\t"]}]},{"nodeType":"text","font-family":"Articulate Charset1_ 6H1193B8D2","font-size":"29px","fill":"#0D0D0D","fill-opacity":1,"children":[{"nodeType":"tspan","x":"66 74 92 110 118 133 141 159 177 193 201 209 220 228 244 260 271 284 300 318 329 337 355 373 381 399 410 418","y":68,"children":["Individual’s\\tPerception\\tof\\t"]}]},{"nodeType":"text","font-family":"Articulate Charset1_ 6H1193B8D2","font-size":"29px","fill":"#0D0D0D","fill-opacity":1,"children":[{"nodeType":"tspan","x":"66 84 100 116 124 132 143 158 166","y":103,"children":["Reality."]}]}]},"commandset-83":{"nodeType":"g","children":[{"nodeType":"path","d":"M0,0L461,0 461,307 0,307z","id":"path-63","fill":"none"},{"nodeType":"image","transform":[{"type":"scale","args":[0.30774366855621338,0.30761522054672241]}],"id":"image-62","data-original-image":"01","x":0,"y":0,"opacity":1}],"className":"eventable"},"commandset-84":{"nodeType":"g","children":[{"nodeType":"g","id":"shape-64","children":[{"nodeType":"path","d":"M0,0L600,0 600,59 0,59z","id":"path-64","fill":"none"}]},{"nodeType":"g","id":"shape-65","children":[{"nodeType":"use","transform":[{"type":"rotate","args":[0]}],"id":"text-65","data-reference-type":"text","data-reference-id":"01","data-shadow":false,"data-rotation":0,"x":0,"y":0}],"className":"uneventable"}],"className":"eventable"},"commandset-85":{"nodeType":"g","children":[{"nodeType":"text","font-family":"ArticulateBold CharBoldD6548732","font-size":"43px","fill":"#FFFFFF","fill-opacity":1,"children":[{"nodeType":"tspan","x":"10 53 79 103 115 139 151 168 194 218 235 247 273 299 323 335 347 378 416 440 457 481 507 531 550 569 590","y":45,"children":["Why Situational Awareness?"]}]}]},"commandset-86":{"nodeType":"g","children":[{"nodeType":"path","d":"M0,0L763,0 763,390 0,390z","id":"path-66","fill":"none"}],"className":"eventable"},"commandset-87":{"nodeType":"g","children":[{"nodeType":"text","font-family":"Arial Charset1_ 5lzH7uwCBA007D1","font-size":"29px","fill":"#0D0D0D","fill-opacity":1,"children":[{"nodeType":"tspan","x":"52 62","y":348,"children":["•"]}]},{"nodeType":"text","font-family":"Articulate Charset1_ 6H1193B8D2","font-size":"29px","fill":"#0D0D0D","fill-opacity":1,"children":[{"nodeType":"tspan","x":"62 72 88 104 115 123 139 157 168 176 187 198 214 225 243 254","y":348,"children":["\\tPatient\\tstatus"]}]}]},"commandset-88":{"nodeType":"g","children":[{"nodeType":"text","font-family":"Arial Charset1_ 5lzH7uwCBA007D1","font-size":"29px","fill":"#000000","fill-opacity":1,"children":[{"nodeType":"tspan","x":"52 62","y":313,"children":["•"]}]},{"nodeType":"text","font-family":"Articulate Charset1_ 6H1193B8D2","font-size":"29px","fill":"#000000","fill-opacity":1,"children":[{"nodeType":"tspan","x":"62 72","y":313,"children":["\\t"]}]},{"nodeType":"text","font-family":"Articulate Charset1_ 6H1193B8D2","font-size":"29px","fill":"#0D0D0D","fill-opacity":1,"children":[{"nodeType":"tspan","x":"72 88 106 121 129 140 158 176 202 218 236 247 255","y":313,"children":["Environment\\t"]}]}]},"commandset-89":{"nodeType":"g","children":[{"nodeType":"text","font-family":"Arial Charset1_ 5lzH7uwCBA007D1","font-size":"29px","fill":"#000000","fill-opacity":1,"children":[{"nodeType":"tspan","x":"52 62","y":278,"children":["•"]}]},{"nodeType":"text","font-family":"Articulate Charset1_ 6H1193B8D2","font-size":"29px","fill":"#000000","fill-opacity":1,"children":[{"nodeType":"tspan","x":"62 72","y":278,"children":["\\t"]}]},{"nodeType":"text","font-family":"Articulate Charset1_ 6H1193B8D2","font-size":"29px","fill":"#0D0D0D","fill-opacity":1,"children":[{"nodeType":"tspan","x":"72 88 104 120 146 154 165 176 192 203 221 232 240 248 256 274 285 303 321 332 348 359 370","y":278,"children":["Team\\tstatus\\t/\\tprogress"]}]}]},"commandset-90":{"nodeType":"g","children":[{"nodeType":"text","font-family":"Arial Charset1_ 5lzH7uwCBA007D1","font-size":"29px","fill":"#000000","fill-opacity":1,"children":[{"nodeType":"tspan","x":"52 62","y":243,"children":["•"]}]},{"nodeType":"text","font-family":"Articulate Charset1_ 6H1193B8D2","font-size":"29px","fill":"#000000","fill-opacity":1,"children":[{"nodeType":"tspan","x":"62 72","y":243,"children":["\\t"]}]},{"nodeType":"text","font-family":"Articulate Charset1_ 6H1193B8D2","font-size":"29px","fill":"#0D0D0D","fill-opacity":1,"children":[{"nodeType":"tspan","x":"72 88 104 120 146 154 180 196 222 240 256 267 275 286 297 313 324 342 353 361","y":243,"children":["Team\\tmember\\tstatus\\t"]}]}]},"commandset-91":{"nodeType":"g","children":[{"nodeType":"text","font-family":"Arial Charset1_ 5lzH7uwCBA007D1","font-size":"29px","fill":"#000000","fill-opacity":1,"children":[{"nodeType":"tspan","x":"52 62","y":208,"children":["•"]}]},{"nodeType":"text","font-family":"Articulate Charset1_ 6H1193B8D2","font-size":"29px","fill":"#000000","fill-opacity":1,"children":[{"nodeType":"tspan","x":"62 72","y":208,"children":["\\t"]}]},{"nodeType":"text","font-family":"Articulate Charset1_ 6H1193B8D2","font-size":"29px","fill":"#0D0D0D","fill-opacity":1,"children":[{"nodeType":"tspan","x":"72 88 104 115 126 144 162 178 186 194 205 216 232 243 261 272 280 290 298 309 325 336 344 362 380 396 404 412 420 428 436 454 470 481 492 500 508 524 535 546 554 565 583 601 617","y":208,"children":["Personal\\tstatus\\t-\\tfatigue,\\tillness,\\tattitude"]}]}]},"commandset-92":{"nodeType":"g","children":[{"nodeType":"text","font-family":"Wingdings Charset1_ 6pSB65C8CE6","font-size":"29px","fill":"#000000","fill-opacity":1,"children":[{"nodeType":"tspan","x":"10 23","y":173,"children":["§"]}]},{"nodeType":"text","font-family":"Articulate Charset1_ 6H1193B8D2","font-size":"29px","fill":"#000000","fill-opacity":1,"children":[{"nodeType":"tspan","x":"23 58","y":173,"children":["\\t"]}]},{"nodeType":"text","font-family":"ArticulateBold CharBoldD6548732","font-size":"29px","fill":"#0D0D0D","fill-opacity":1,"children":[{"nodeType":"tspan","x":"58 85 103 116 127 135 161 177 185 203 214 230 238 256 264 280 306 322 333 349 367 383 396 409 417 435 446 454","y":173,"children":["Must maintain awareness of:"]}]}]},"commandset-93":{"nodeType":"g","children":[{"nodeType":"text","font-family":"Arial Charset1_ 5lzH7uwCBA007D1","font-size":"29px","fill":"#000000","fill-opacity":1,"children":[{"nodeType":"tspan","x":"52 62","y":103,"children":["•"]}]},{"nodeType":"text","font-family":"Articulate Charset1_ 6H1193B8D2","font-size":"29px","fill":"#000000","fill-opacity":1,"children":[{"nodeType":"tspan","x":"62 72","y":103,"children":["\\t"]}]},{"nodeType":"text","font-family":"Articulate Charset1_ 6H1193B8D2","font-size":"29px","fill":"#0D0D0D","fill-opacity":1,"children":[{"nodeType":"tspan","x":"72 93 111 122 130 143 151 169 185 196 212 220 238 249 267 285 293 309 335 346","y":103,"children":["Anticipate\\tproblems"]}]}]},"commandset-94":{"nodeType":"g","children":[{"nodeType":"text","font-family":"Arial Charset1_ 5lzH7uwCBA007D1","font-size":"29px","fill":"#000000","fill-opacity":1,"children":[{"nodeType":"tspan","x":"52 62","y":68,"children":["•"]}]},{"nodeType":"text","font-family":"Articulate Charset1_ 6H1193B8D2","font-size":"29px","fill":"#000000","fill-opacity":1,"children":[{"nodeType":"tspan","x":"62 72","y":68,"children":["\\t"]}]},{"nodeType":"text","font-family":"Articulate Charset1_ 6H1193B8D2","font-size":"29px","fill":"#0D0D0D","fill-opacity":1,"children":[{"nodeType":"tspan","x":"72 90 106 117 135 153 171 189 197 213 224 235 251 264 275 283 298 314 322 337 345 356 374 382 400 415 433 449 475 483 496 504 520 538 553 561 572 590 608 634 650 668 679","y":68,"children":["Respond\\teffectively\\tto\\tdynamic\\tenvironment"]}]}]},"commandset-95":{"nodeType":"g","children":[{"nodeType":"text","font-family":"Wingdings Charset1_ 6pSB65C8CE6","font-size":"29px","fill":"#000000","fill-opacity":1,"children":[{"nodeType":"tspan","x":"10 23","y":33,"children":["§"]}]},{"nodeType":"text","font-family":"Articulate Charset1_ 6H1193B8D2","font-size":"29px","fill":"#000000","fill-opacity":1,"children":[{"nodeType":"tspan","x":"23 58","y":33,"children":["\\t"]}]},{"nodeType":"text","font-family":"ArticulateBold CharBoldD6548732","font-size":"29px","fill":"#0D0D0D","fill-opacity":1,"children":[{"nodeType":"tspan","x":"58 79 95 103 121 134 142 153 169 185 211 224 232","y":33,"children":["Helps teams:"]}]}]},"commandset-96":{"nodeType":"g","children":[{"nodeType":"g","id":"shape-67","children":[{"nodeType":"path","d":"M0,0L696,0 696,59 0,59z","id":"path-67","fill":"none"}]},{"nodeType":"g","id":"shape-68","children":[{"nodeType":"use","transform":[{"type":"rotate","args":[0]}],"id":"text-68","data-reference-type":"text","data-reference-id":"01","data-shadow":false,"data-rotation":0,"x":0,"y":0}],"className":"uneventable"}],"className":"eventable"},"commandset-97":{"nodeType":"g","children":[{"nodeType":"text","font-family":"ArticulateBold CharBoldD6548732","font-size":"43px","fill":"#FFFFFF","fill-opacity":1,"children":[{"nodeType":"tspan","x":"10 36 62 88 105 117 129 148 165 177 208 220 244 256 273 299 323 340 352 378 404 428 440 452 483 521 545 562 586 612 636 655 674 686","y":45,"children":["Conflict & Situational Awareness:"]}]}]},"commandset-98":{"nodeType":"g","children":[{"nodeType":"path","d":"M0,0L898,0 898,421 0,421z","id":"path-69","fill":"none"}],"className":"eventable"},"commandset-99":{"nodeType":"g","children":[{"nodeType":"text","font-family":"Wingdings Charset1_ 6pSB65C8CE6","font-size":"29px","fill":"#000000","fill-opacity":1,"children":[{"nodeType":"tspan","x":"10 23","y":348,"children":["§"]}]},{"nodeType":"text","font-family":"Articulate Charset1_ 6H1193B8D2","font-size":"29px","fill":"#000000","fill-opacity":1,"children":[{"nodeType":"tspan","x":"23 44 65 78 91 99 117 133 151 162 173 181 199 212 225 243 254 262 286 304 320 338 346 354 372 390 398 413 421 439 457 473 481 492 500 518 529 537 555 573 581 597 605 616 632 650 658 669 684 692 703 721 737 755 766 781 789 807 818 826 837 855 871 879","y":348,"children":["\\tAccidents\\toccur\\twhen\\tindividuals\\tusing\\ta\\tfaulty\\ttheory\\tof\\tthe\\t"]}]},{"nodeType":"text","font-family":"Articulate Charset1_ 6H1193B8D2","font-size":"29px","fill":"#000000","fill-opacity":1,"children":[{"nodeType":"tspan","x":"44 55 63 74 92 108 119 127 145 163 171 189 197 208 221 239 257 275 286 294 310 325 333 351 367 385 398 414 422 440 451 459 477 493 504 520 528 539 557 573 584 592 605 623 641 652 660 668 681 692 703 711 735 743 754 772 780 791 807 823 831 839 850 865 873","y":383,"children":["situation\\tdiscount\\tevidence\\tor\\tdata\\tthat\\tconflicts\\twith\\treality."]}]},{"nodeType":"path","data-ref-id":"","d":"M171,386L286,386 286,387 171,387z","id":"path-70","fill":"#000000","fill-opacity":1}]},"commandset-100":{"nodeType":"g","children":[{"nodeType":"text","font-family":"Segoe UI Charset1_ 6QjN3A7FE7DD","font-size":"29px","fill":"#000000","fill-opacity":1,"children":[{"nodeType":"tspan","x":"44 56","y":278,"children":["•"]}]},{"nodeType":"text","font-family":"Articulate Charset1_ 6H1193B8D2","font-size":"29px","fill":"#000000","fill-opacity":1,"children":[{"nodeType":"tspan","x":"56 80 96 104 112 128 146 164 188 196 214 232 256 264 275 293 309 317 341 359 377 385 403 411 429 447 455 463 474 482 498","y":278,"children":["\\t“I\\tknow\\thow\\tshe\\twould\\tdo\\tit.”"]}]}]},"commandset-101":{"nodeType":"g","children":[{"nodeType":"text","font-family":"Segoe UI Charset1_ 6QjN3A7FE7DD","font-size":"29px","fill":"#000000","fill-opacity":1,"children":[{"nodeType":"tspan","x":"44 56","y":243,"children":["•"]}]},{"nodeType":"text","font-family":"Articulate Charset1_ 6H1193B8D2","font-size":"29px","fill":"#000000","fill-opacity":1,"children":[{"nodeType":"tspan","x":"56 80 96 104 112 127 143 151 167 175 199 215 230 241 249 273 291 302 318 334 352 360 384 392 403 421 429 447 463 474 482 490 498 506 522 540 558 582 590 608 624 635 643 651 659 675 691 699 715 723 741 759 777 793 801 817","y":243,"children":["\\t“I’ve\\talways\\tworked\\twith\\ther,\\tI\\tknow\\ther\\tlike\\ta\\tbook.”"]}]}]},"commandset-102":{"nodeType":"g","children":[{"nodeType":"text","font-family":"Segoe UI Charset1_ 6QjN3A7FE7DD","font-size":"29px","fill":"#000000","fill-opacity":1,"children":[{"nodeType":"tspan","x":"44 56","y":208,"children":["•"]}]},{"nodeType":"text","font-family":"Articulate Charset1_ 6H1193B8D2","font-size":"29px","fill":"#000000","fill-opacity":1,"children":[{"nodeType":"tspan","x":"56 80 96 112 130 146 157 165 173 184 192 203 221 237 245 269 285 300 308 332 348 356 372 380 404 420 435 446 454 472 490 498 506 517 525 541","y":208,"children":["\\t“That\\tis\\tthe\\tway\\twe\\talways\\tdo\\tit.”"]}]}]},"commandset-103":{"nodeType":"g","children":[{"nodeType":"text","font-family":"Segoe UI Charset1_ 6QjN3A7FE7DD","font-size":"29px","fill":"#000000","fill-opacity":1,"children":[{"nodeType":"tspan","x":"44 56","y":173,"children":["•"]}]},{"nodeType":"text","font-family":"Articulate Charset1_ 6H1193B8D2","font-size":"29px","fill":"#000000","fill-opacity":1,"children":[{"nodeType":"tspan","x":"56 80 96 125 141 149 164 180 188 204 212 236 252 267 278 286 304 322 340 356 364 372 383 391 402 420 436 447 455 479 495 510 518 534 542","y":173,"children":["\\t“We’ve\\talways\\tdone\\tit\\tthat\\tway.”\\t"]}]}]},"commandset-104":{"nodeType":"g","children":[{"nodeType":"text","font-family":"Wingdings Charset1_ 6pSB65C8CE6","font-size":"29px","fill":"#000000","fill-opacity":1,"children":[{"nodeType":"tspan","x":"10 23","y":138,"children":["§"]}]},{"nodeType":"text","font-family":"Articulate Charset1_ 6H1193B8D2","font-size":"29px","fill":"#000000","fill-opacity":1,"children":[{"nodeType":"tspan","x":"23 46 64 82 108 126 134 150 163 179 197 208 216 232 243 254 262 273 291 309 325","y":138,"children":["\\tComplacent\\tattitude"]}]},{"nodeType":"path","data-ref-id":"","d":"M46,141L325,141 325,142 46,142z","id":"path-71","fill":"#000000","fill-opacity":1}]},"commandset-105":{"nodeType":"g","children":[{"nodeType":"text","font-family":"Wingdings Charset1_ 6pSB65C8CE6","font-size":"29px","fill":"#000000","fill-opacity":1,"children":[{"nodeType":"tspan","x":"10 23","y":33,"children":["§"]}]},{"nodeType":"text","font-family":"Articulate Charset1_ 6H1193B8D2","font-size":"29px","fill":"#000000","fill-opacity":1,"children":[{"nodeType":"tspan","x":"23 46 67 85 96 122 138 146 154 165 183 194 202 220 236 254 272 280 296 304 315 333 341 367 383 391 409 420 436 444 462 470 481 499 515 523 534 542 553 571 587 605 616 631 639 657 668 676 687 695 706 724 740 751 759 777 795 803","y":33,"children":["\\tNormal\\tfor\\tpeople\\tto\\tmaintain\\ttheir\\ttheory\\tof\\tsituation\\t"]}]},{"nodeType":"text","font-family":"Articulate Charset1_ 6H1193B8D2","font-size":"29px","fill":"#C00000","fill-opacity":1,"children":[{"nodeType":"tspan","x":"803 814 830 841 859 875 886 894","y":33,"children":["rather\\t"]}]},{"nodeType":"text","font-family":"Articulate Charset1_ 6H1193B8D2","font-size":"29px","fill":"#C00000","fill-opacity":1,"children":[{"nodeType":"tspan","x":"46 57 75 91 109 117 130 148 164 182 200 216 224 232 243 251","y":68,"children":["than\\tchange\\tit\\t"]}]},{"nodeType":"text","font-family":"Articulate Charset1_ 6H1193B8D2","font-size":"29px","fill":"#000000","fill-opacity":1,"children":[{"nodeType":"tspan","x":"251 269 280 288 296 314 332 350 358 369 385 393 409 427 445 463 474 482 500 518 529 540 548 566 574 590 598 614 625 636 654 665 673","y":68,"children":["or\\tinquire\\tabout\\tpossible\\terror."]}]},{"nodeType":"path","data-ref-id":"","d":"M803,36L886,36 886,37 803,37z","id":"path-72","fill":"#C00000","fill-opacity":1},{"nodeType":"path","data-ref-id":"","d":"M886,36L894,36 894,37 886,37z","id":"path-73","fill":"#C00000","fill-opacity":1},{"nodeType":"path","data-ref-id":"","d":"M46,71L243,71 243,72 46,72z","id":"path-74","fill":"#C00000","fill-opacity":1}]},"commandset-106":{"nodeType":"g","children":[{"nodeType":"g","id":"shape-75","children":[{"nodeType":"path","d":"M0,0L882,0 882,53.5 0,53.5z","id":"path-75","fill":"none"}]},{"nodeType":"g","id":"shape-76","children":[{"nodeType":"use","transform":[{"type":"rotate","args":[0]}],"id":"text-76","data-reference-type":"text","data-reference-id":"01","data-shadow":false,"data-rotation":0,"x":0,"y":0}],"className":"uneventable"}],"className":"eventable"},"commandset-107":{"nodeType":"g","children":[{"nodeType":"text","font-family":"ArticulateBold CharBoldD6548732","font-size":"41px","fill":"#FFFFFF","fill-opacity":1,"children":[{"nodeType":"tspan","x":"10 35 58 83 94 115 126 149 174 192 203 214 235 260 278 296 307 332 348 359 382 393 409 434 457 473 484 509 534 557 568 579 609 645 668 684 707 732 755 773 791","y":43,"children":["Red Flags: Loss of Situational Awareness"]}]}]},"commandset-108":{"nodeType":"g","children":[{"nodeType":"path","d":"M0,0L621,0 621,422 0,422z","id":"path-77","fill":"none"}],"className":"eventable"},"commandset-109":{"nodeType":"g","children":[{"nodeType":"text","font-family":"Wingdings Charset1_ 6pSB65C8CE6","font-size":"29px","fill":"#0D0D0D","fill-opacity":1,"children":[{"nodeType":"tspan","x":"10 23","y":345,"children":["§"]}]},{"nodeType":"text","font-family":"Articulate Charset1_ 6H1193B8D2","font-size":"29px","fill":"#0D0D0D","fill-opacity":1,"children":[{"nodeType":"tspan","x":"23 58 76 92 100 118 136 144 155 173 184 202 218 236 244 252 260 278 294 312 320 338 356 364 375 388 406 422 440 458 466 482 490","y":345,"children":["\\tBeing\\trushed\\t/\\tbehind\\tschedule\\t"]}]}]},"commandset-110":{"nodeType":"g","children":[{"nodeType":"text","font-family":"Wingdings Charset1_ 6pSB65C8CE6","font-size":"29px","fill":"#0D0D0D","fill-opacity":1,"children":[{"nodeType":"tspan","x":"10 23","y":306,"children":["§"]}]},{"nodeType":"text","font-family":"Articulate Charset1_ 6H1193B8D2","font-size":"29px","fill":"#0D0D0D","fill-opacity":1,"children":[{"nodeType":"tspan","x":"23 58 73 81 96 112 123 131 149 167 175 183 191 209 227 238 254 272 290 316 324 332 340 351 367 378 394 402 413 429 440 458 469 485 496 504 522 540 548","y":306,"children":["\\tFixation\\t/\\tboredom\\t/\\ttask\\tsaturation\\t"]}]}]},"commandset-111":{"nodeType":"g","children":[{"nodeType":"text","font-family":"Wingdings Charset1_ 6pSB65C8CE6","font-size":"29px","fill":"#0D0D0D","fill-opacity":1,"children":[{"nodeType":"tspan","x":"10 23","y":267,"children":["§"]}]},{"nodeType":"text","font-family":"Articulate Charset1_ 6H1193B8D2","font-size":"29px","fill":"#0D0D0D","fill-opacity":1,"children":[{"nodeType":"tspan","x":"23 58 79 97 113 124 142 150 161 169 180 196 212 220 228 239 247 265 283 294 302","y":267,"children":["\\tDoesn’t\\tfeel\\tright\\t"]}]}]},"commandset-112":{"nodeType":"g","children":[{"nodeType":"text","font-family":"Wingdings Charset1_ 6pSB65C8CE6","font-size":"29px","fill":"#0D0D0D","fill-opacity":1,"children":[{"nodeType":"tspan","x":"10 23","y":228,"children":["§"]}]},{"nodeType":"text","font-family":"Articulate Charset1_ 6H1193B8D2","font-size":"29px","fill":"#0D0D0D","fill-opacity":1,"children":[{"nodeType":"tspan","x":"23 58 77 93 104 122 138 146 154 169 177 195 203 219 237 250 266 274","y":228,"children":["\\tVerbal\\tviolence\\t"]}]}]},"commandset-113":{"nodeType":"g","children":[{"nodeType":"text","font-family":"Wingdings Charset1_ 6pSB65C8CE6","font-size":"29px","fill":"#0D0D0D","fill-opacity":1,"children":[{"nodeType":"tspan","x":"10 23","y":189,"children":["§"]}]},{"nodeType":"text","font-family":"Articulate Charset1_ 6H1193B8D2","font-size":"29px","fill":"#0D0D0D","fill-opacity":1,"children":[{"nodeType":"tspan","x":"23 58 79 95 110 118 134 145 153 171 189 197 208 219 237 263 271 287 298 309 325 343 351 359 370 388 404 422 430 448 466 477 503 514 522","y":189,"children":["\\tDeviating\\tfrom\\testablished\\tnorms\\t"]}]}]},"commandset-114":{"nodeType":"g","children":[{"nodeType":"text","font-family":"Wingdings Charset1_ 6pSB65C8CE6","font-size":"29px","fill":"#0D0D0D","fill-opacity":1,"children":[{"nodeType":"tspan","x":"10 23","y":150,"children":["§"]}]},{"nodeType":"text","font-family":"Articulate Charset1_ 6H1193B8D2","font-size":"29px","fill":"#0D0D0D","fill-opacity":1,"children":[{"nodeType":"tspan","x":"23 58 74 85 100 108 126 144 152 163 181 207 223 234 252 260 278 296 304 322 338 362 370 388 406 424 440 451 459 477 488 504 515 526 544 555 571","y":150,"children":["\\tTrying\\tsomething\\tnew\\tunder\\tpressure"]}]}]},"commandset-115":{"nodeType":"g","children":[{"nodeType":"text","font-family":"Wingdings Charset1_ 6pSB65C8CE6","font-size":"29px","fill":"#0D0D0D","fill-opacity":1,"children":[{"nodeType":"tspan","x":"10 23","y":111,"children":["§"]}]},{"nodeType":"text","font-family":"Articulate Charset1_ 6H1193B8D2","font-size":"29px","fill":"#0D0D0D","fill-opacity":1,"children":[{"nodeType":"tspan","x":"23 58 76 94 112 123 141 152 160 178 196 204","y":111,"children":["\\tConfusion\\t"]}]}]},"commandset-116":{"nodeType":"g","children":[{"nodeType":"text","font-family":"Wingdings Charset1_ 6pSB65C8CE6","font-size":"29px","fill":"#0D0D0D","fill-opacity":1,"children":[{"nodeType":"tspan","x":"10 23","y":72,"children":["§"]}]},{"nodeType":"text","font-family":"Articulate Charset1_ 6H1193B8D2","font-size":"29px","fill":"#0D0D0D","fill-opacity":1,"children":[{"nodeType":"tspan","x":"23 58 76 92 110 128 141 157 175 183 191 199 217 235 253 264 272 285 303 329 355 373 391 399 412 428 439 447 465 483 491","y":72,"children":["\\tReduced\\t/\\tpoor\\tcommunication\\t"]}]}]},"commandset-117":{"nodeType":"g","children":[{"nodeType":"text","font-family":"Wingdings Charset1_ 6pSB65C8CE6","font-size":"29px","fill":"#0D0D0D","fill-opacity":1,"children":[{"nodeType":"tspan","x":"10 23","y":33,"children":["§"]}]},{"nodeType":"text","font-family":"Articulate Charset1_ 6H1193B8D2","font-size":"29px","fill":"#0D0D0D","fill-opacity":1,"children":[{"nodeType":"tspan","x":"23 58 79 105 123 131 149 167 175 186 201 209","y":33,"children":["\\tAmbiguity\\t"]}]}]},"commandset-118":{"nodeType":"g","children":[{"nodeType":"path","d":"M0,0L328,0 328,319 0,319z","id":"path-79","fill":"none"},{"nodeType":"image","transform":[{"type":"scale","args":[0.55972695350646973,0.55964910984039307]}],"id":"image-78","data-original-image":"01","x":0,"y":0,"opacity":1}],"className":"eventable"},"commandset-119":{"nodeType":"g","children":[{"nodeType":"g","id":"shape-80","children":[{"nodeType":"path","d":"M0,0L457,0 457,59 0,59z","id":"path-80","fill":"none"}]},{"nodeType":"g","id":"shape-81","children":[{"nodeType":"use","transform":[{"type":"rotate","args":[0]}],"id":"text-81","data-reference-type":"text","data-reference-id":"01","data-shadow":false,"data-rotation":0,"x":0,"y":0}],"className":"uneventable"}],"className":"eventable"},"commandset-120":{"nodeType":"g","children":[{"nodeType":"text","font-family":"ArticulateBold CharBoldD6548732","font-size":"43px","fill":"#FFFFFF","fill-opacity":1,"children":[{"nodeType":"tspan","x":"10 34 58 77 101 113 127 151 175 192 218 242 259 273 285 306 318 342 366 383 395 421 447","y":45,"children":["Task (Target) Fixation"]}]}]},"commandset-121":{"nodeType":"g","children":[{"nodeType":"path","d":"M0,0L497.460876464844,0 497.460876464844,267 0,267z","id":"path-82","fill":"none"}],"className":"eventable"},"commandset-122":{"nodeType":"g","children":[{"nodeType":"text","font-family":"Wingdings Charset1_ 6pSB65C8CE6","font-size":"29px","fill":"#0D0D0D","fill-opacity":1,"children":[{"nodeType":"tspan","x":"10 23","y":180,"children":["§"]}]},{"nodeType":"text","font-family":"Articulate Charset1_ 6H1193B8D2","font-size":"29px","fill":"#0D0D0D","fill-opacity":1,"children":[{"nodeType":"tspan","x":"23 56 64 90 108 124 132 143 154 162 170 188 206 214 229 237 255 273 289 297 305 321 339 357 365 376 392 408 434 442","y":180,"children":["\\tImpairs\\tindividual\\tand\\tteam\\t"]}]},{"nodeType":"text","font-family":"Articulate Charset1_ 6H1193B8D2","font-size":"29px","fill":"#0D0D0D","fill-opacity":1,"children":[{"nodeType":"tspan","x":"56 74 90 103 111 122 130 148 166 174 200 216 232 240 258 276 284 300 318 336 344 355 363 374 392 408 419 427 445 463 479 487","y":215,"children":["decision\\tmaking\\tand\\tsituational"]}]},{"nodeType":"text","font-family":"Articulate Charset1_ 6H1193B8D2","font-size":"29px","fill":"#0D0D0D","fill-opacity":1,"children":[{"nodeType":"tspan","x":"56 72 96 112 123 139 157 173 184 195 203","y":250,"children":["awareness."]}]}]},"commandset-123":{"nodeType":"g","children":[{"nodeType":"text","font-family":"Wingdings Charset1_ 6pSB65C8CE6","font-size":"29px","fill":"#0D0D0D","fill-opacity":1,"children":[{"nodeType":"tspan","x":"10 23","y":32,"children":["§"]}]},{"nodeType":"text","font-family":"Articulate Charset1_ 6H1193B8D2","font-size":"29px","fill":"#0D0D0D","fill-opacity":1,"children":[{"nodeType":"tspan","x":"23 56 71 89 102 120 131 139 157 175 183 194 212 228 236 247 263 274 290 298 309 327 335 346 364 380 388","y":32,"children":["\\tFocus\\ton\\tthe\\ttask\\tto\\tthe\\t"]}]},{"nodeType":"text","font-family":"Articulate Charset1_ 6H1193B8D2","font-size":"29px","fill":"#0D0D0D","fill-opacity":1,"children":[{"nodeType":"tspan","x":"56 74 92 100 118 129 137 155 166 174 192 200 218 231 247 255 273 291 299 317 335 346 354 370 378 386 394","y":67,"children":["point\\tof\\tblocking\\tout\\tall\\t"]}]},{"nodeType":"text","font-family":"Articulate Charset1_ 6H1193B8D2","font-size":"29px","fill":"#0D0D0D","fill-opacity":1,"children":[{"nodeType":"tspan","x":"56 74 85 103 119 130 138 146 164 182 200 211 222 230","y":102,"children":["other\\tinputs."]}]}]},"commandset-124":{"nodeType":"g","children":[{"nodeType":"path","d":"M-1,-1L449,-1 449,322 -1,322z","id":"path-84","fill":"none","stroke-width":2,"stroke":"#1F497D","stroke-opacity":1,"stroke-linecap":"flat","stroke-linejoin":"round"},{"nodeType":"image","transform":[{"type":"scale","args":[0.23284822702407837,0.23244026303291321]}],"id":"image-83","data-original-image":"01","x":0,"y":0,"opacity":1}],"className":"eventable"},"commandset-125":{"nodeType":"g","children":[{"nodeType":"g","id":"shape-85","children":[{"nodeType":"path","d":"M0,0L421,0 421,59 0,59z","id":"path-85","fill":"none"}]},{"nodeType":"g","id":"shape-86","children":[{"nodeType":"use","transform":[{"type":"rotate","args":[0]}],"id":"text-86","data-reference-type":"text","data-reference-id":"01","data-shadow":false,"data-rotation":0,"x":0,"y":0}],"className":"uneventable"}],"className":"eventable"},"commandset-126":{"nodeType":"g","children":[{"nodeType":"text","font-family":"ArticulateBold CharBoldD6548732","font-size":"43px","fill":"#FFFFFF","fill-opacity":1,"children":[{"nodeType":"tspan","x":"10 41 65 91 115 153 165 184 196 220 244 268 294 311 323 342 354 373 411","y":45,"children":["Dynamic Skepticism"]}]}]},"commandset-127":{"nodeType":"g","children":[{"nodeType":"g","id":"shape-87","children":[{"nodeType":"path","d":"M0,0L912,0 912,114 0,114z","id":"path-87","fill":"none"}]},{"nodeType":"g","id":"shape-88","children":[{"nodeType":"use","transform":[{"type":"rotate","args":[0]}],"id":"text-88","data-reference-type":"text","data-reference-id":"01","data-shadow":false,"data-rotation":0,"x":0,"y":0}],"className":"uneventable"}],"className":"eventable"},"commandset-128":{"nodeType":"g","children":[{"nodeType":"text","font-family":"Articulate Charset1_ 6H1193B8D2","font-size":"29px","fill":"#0D0D0D","fill-opacity":1,"children":[{"nodeType":"tspan","x":"10 18 26 34 42 63 74 85 93 104 122 140 156 164 182 193 201 214 232 250 261 272 288 306 317 325 340 348 366 384 400 411 422 430 448 466 474 492 510 518 534 552 570 578 594 609 625 633 651 667 678 686 704 722 730 741 759 775 783 801 817 828 836 852 870 881 889","y":47,"children":["\\t\\t\\t\\tAttitude\\tof\\tconstantly\\tquestioning\\tand\\tevaluating\\tthe\\tpatient\\t"]}]},{"nodeType":"text","font-family":"Articulate Charset1_ 6H1193B8D2","font-size":"29px","fill":"#0D0D0D","fill-opacity":1,"children":[{"nodeType":"tspan","x":"42 53 64 80 91 109 120 128 144 162 180 188 201 217 228 244 252 268 286 301 309 320 338 356 382 398 416 427 435","y":100,"children":["status\\tand\\tcare\\tenvironment."]}]}]},"commandset-129":{"nodeType":"g","children":[{"nodeType":"path","d":"M0,0L604,0 604,330 0,330z","id":"path-89","fill":"none"}],"className":"eventable"},"commandset-130":{"nodeType":"g","children":[{"nodeType":"text","font-family":"Wingdings Charset1_ 6pSB65C8CE6","font-size":"29px","fill":"#0D0D0D","fill-opacity":1,"children":[{"nodeType":"tspan","x":"22 35","y":285,"children":["§"]}]},{"nodeType":"text","font-family":"Articulate Charset1_ 6H1193B8D2","font-size":"29px","fill":"#0D0D0D","fill-opacity":1,"children":[{"nodeType":"tspan","x":"35 70 91 107 115 133 144 152 178 194 202 220 231 247 255 273 281 292 300 311 329 345 356 364 382 400 416 424 432 448 472 488 499 515 533 549 560 571","y":285,"children":["\\tHelps\\tmaintain\\tsituational\\tawareness"]}]}]},"commandset-131":{"nodeType":"g","children":[{"nodeType":"text","font-family":"Wingdings Charset1_ 6pSB65C8CE6","font-size":"29px","fill":"#0D0D0D","fill-opacity":1,"children":[{"nodeType":"tspan","x":"22 35","y":222,"children":["§"]}]},{"nodeType":"text","font-family":"Articulate Charset1_ 6H1193B8D2","font-size":"29px","fill":"#0D0D0D","fill-opacity":1,"children":[{"nodeType":"tspan","x":"35 70 91 99 117 135 151 169 177 193 211 227 245 263 279 290","y":222,"children":["\\tHidden\\tagendas"]}]}]},"commandset-132":{"nodeType":"g","children":[{"nodeType":"text","font-family":"Wingdings Charset1_ 6pSB65C8CE6","font-size":"29px","fill":"#0D0D0D","fill-opacity":1,"children":[{"nodeType":"tspan","x":"22 35","y":159,"children":["§"]}]},{"nodeType":"text","font-family":"Articulate Charset1_ 6H1193B8D2","font-size":"29px","fill":"#0D0D0D","fill-opacity":1,"children":[{"nodeType":"tspan","x":"35 70 85 101 112 120 138 156 172 180","y":159,"children":["\\tFatigue\\t"]}]}]},"commandset-133":{"nodeType":"g","children":[{"nodeType":"text","font-family":"Wingdings Charset1_ 6pSB65C8CE6","font-size":"29px","fill":"#0D0D0D","fill-opacity":1,"children":[{"nodeType":"tspan","x":"22 35","y":96,"children":["§"]}]},{"nodeType":"text","font-family":"Articulate Charset1_ 6H1193B8D2","font-size":"29px","fill":"#0D0D0D","fill-opacity":1,"children":[{"nodeType":"tspan","x":"35 70 88 106 132 150 158 174 187 203 221 234 249 257","y":96,"children":["\\tComplacency\\t"]}]}]},"commandset-134":{"nodeType":"g","children":[{"nodeType":"text","font-family":"ArticulateBold CharBoldD6548732","font-size":"29px","fill":"#0D0D0D","fill-opacity":1,"children":[{"nodeType":"tspan","x":"10 28 44 55 66 74 90 103 111","y":33,"children":["Battles:"]}]}]},"commandset-135":{"nodeType":"g","children":[{"nodeType":"path","d":"M0,0L805,0 805,330 0,330z","id":"path-90","fill":"none"}],"className":"eventable"},"commandset-136":{"nodeType":"g","children":[{"nodeType":"text","font-family":"Wingdings Charset1_ 6pSB65C8CE6","font-size":"29px","fill":"#0D0D0D","fill-opacity":1,"children":[{"nodeType":"tspan","x":"10 23","y":319,"children":["§"]}]},{"nodeType":"text","font-family":"Articulate Charset1_ 6H1193B8D2","font-size":"29px","fill":"#0D0D0D","fill-opacity":1,"children":[{"nodeType":"tspan","x":"23 58 66 77 85 93 104 112 120 138 156 172 180 198 216 224 242 260 271 279 290 308 319 327 343 359 372 390 398 416 427 445 461 472 480 496 514 532 540 551 569 585 593 611 627 638 646 662 680 691 702","y":319,"children":["\\tIt\\tis\\tlooking\\tout\\tfor\\teach\\tother\\tand\\tthe\\tpatient!"]}]}]},"commandset-137":{"nodeType":"g","children":[{"nodeType":"text","font-family":"Wingdings Charset1_ 6pSB65C8CE6","font-size":"29px","fill":"#0D0D0D","fill-opacity":1,"children":[{"nodeType":"tspan","x":"10 23","y":221,"children":["§"]}]},{"nodeType":"text","font-family":"Articulate Charset1_ 6H1193B8D2","font-size":"29px","fill":"#0D0D0D","fill-opacity":1,"children":[{"nodeType":"tspan","x":"23 58 66 77 85 103 121 132 140 166 174 185 196 207 225 236 247 255 273 284 292 310 321 339 355 366 377 385 401 419 437 445 453 464 472 490 508 519 527 553 561 572 583 594 612 623 634 642 660 671 679 694 712 730 741 749 757","y":221,"children":["\\tIs\\tnot\\tmistrust\\tof\\tothers\\tand\\tis\\tnot\\tmistrust\\tof\\tyour\\t\\t"]}]},{"nodeType":"text","font-family":"Articulate Charset1_ 6H1193B8D2","font-size":"29px","fill":"#0D0D0D","fill-opacity":1,"children":[{"nodeType":"tspan","x":"58 71 89 99 123 141 152 168 184 195 203","y":256,"children":["co-worker."]}]}]},"commandset-138":{"nodeType":"g","children":[{"nodeType":"text","font-family":"Arial Charset1_ 5lzH7uwCBA007D1","font-size":"29px","fill":"#0D0D0D","fill-opacity":1,"children":[{"nodeType":"tspan","x":"56 66","y":158,"children":["•"]}]},{"nodeType":"text","font-family":"Articulate Charset1_ 6H1193B8D2","font-size":"29px","fill":"#0D0D0D","fill-opacity":1,"children":[{"nodeType":"tspan","x":"66 80 95 111 127 143 151 162 178 191 202 213 221","y":158,"children":["\\tSeek\\tfacts."]}]}]},"commandset-139":{"nodeType":"g","children":[{"nodeType":"text","font-family":"Arial Charset1_ 5lzH7uwCBA007D1","font-size":"29px","fill":"#0D0D0D","fill-opacity":1,"children":[{"nodeType":"tspan","x":"56 66","y":95,"children":["•"]}]},{"nodeType":"text","font-family":"Articulate Charset1_ 6H1193B8D2","font-size":"29px","fill":"#0D0D0D","fill-opacity":1,"children":[{"nodeType":"tspan","x":"66 80 101 119 127 145 163 174 182 198 209 220 238 264 280 291","y":95,"children":["\\tDo\\tnot\\tassume!"]}]}]},"commandset-140":{"nodeType":"g","children":[{"nodeType":"text","font-family":"Wingdings Charset1_ 6pSB65C8CE6","font-size":"29px","fill":"#0D0D0D","fill-opacity":1,"children":[{"nodeType":"tspan","x":"10 23","y":32,"children":["§"]}]},{"nodeType":"text","font-family":"Articulate Charset1_ 6H1193B8D2","font-size":"29px","fill":"#0D0D0D","fill-opacity":1,"children":[{"nodeType":"tspan","x":"23 58 79 94 112 120 138 146 157 168 186 197 208 216 234 252 260 284 302 318 329 337 353 371 389 405 421 432 443 451 462 480 488 506 522 530 548 566 581 589 607 625 636 644","y":32,"children":["\\tAvoid\\ttrusting\\twhat\\tappears\\tto\\tbe\\tobvious."]}]},{"nodeType":"path","data-ref-id":"","d":"M337,35L443,35 443,36 337,36z","id":"path-91","fill":"#0D0D0D","fill-opacity":1}]},"commandset-141":{"nodeType":"g","children":[{"nodeType":"g","id":"shape-92","children":[{"nodeType":"path","d":"M0,0L424,0 424,59 0,59z","id":"path-92","fill":"none"}]},{"nodeType":"g","id":"shape-93","children":[{"nodeType":"use","transform":[{"type":"rotate","args":[0]}],"id":"text-93","data-reference-type":"text","data-reference-id":"01","data-shadow":false,"data-rotation":0,"x":0,"y":0}],"className":"uneventable"}],"className":"eventable"},"commandset-142":{"nodeType":"g","children":[{"nodeType":"text","font-family":"ArticulateBold CharBoldD6548732","font-size":"43px","fill":"#FFFFFF","fill-opacity":1,"children":[{"nodeType":"tspan","x":"10 34 51 68 92 118 144 161 187 199 225 242 254 278 304 316 328 354 378 402","y":45,"children":["Strength of an Idea"]}]},{"nodeType":"text","font-family":"Articulate Charset1_ 6H1193B8D2","font-size":"43px","fill":"#FFFFFF","fill-opacity":1,"children":[{"nodeType":"tspan","x":"402 414","y":45,"children":[":"]}]}]},"commandset-143":{"nodeType":"g","children":[{"nodeType":"path","d":"M0,0L908,0 908,387 0,387z","id":"path-94","fill":"none"}],"className":"eventable"},"commandset-144":{"nodeType":"g","children":[{"nodeType":"text","font-family":"Wingdings Charset1_ 6pSB65C8CE6","font-size":"24px","fill":"#0D0D0D","fill-opacity":1,"children":[{"nodeType":"tspan","x":"90 111","y":376,"children":["q"]}]},{"nodeType":"text","font-family":"Articulate Charset1_ 6H1193B8D2","font-size":"24px","fill":"#0D0D0D","fill-opacity":1,"children":[{"nodeType":"tspan","x":"111 146","y":376,"children":["\\t"]}]},{"nodeType":"text","font-family":"ArticulateItalic Italic07AD6C60","font-size":"32px","fill":"#0D0D0D","fill-opacity":1,"children":[{"nodeType":"tspan","x":"146 166 186 198 207 227 245 257 266 284 304 316 325 343 357 369 389 407 416 425 441 450 470 488 500 509 527 545 557 566 582 591 603 621 641 653 662 674 683","y":376,"children":["But patient actually has early sepsis."]}]}]},"commandset-145":{"nodeType":"g","children":[{"nodeType":"text","font-family":"Segoe UI Charset1_ 6QjN3A7FE7DD","font-size":"32px","fill":"#0D0D0D","fill-opacity":1,"children":[{"nodeType":"tspan","x":"56 69","y":291,"children":["•"]}]},{"nodeType":"text","font-family":"Articulate Charset1_ 6H1193B8D2","font-size":"32px","fill":"#0D0D0D","fill-opacity":1,"children":[{"nodeType":"tspan","x":"69 112","y":291,"children":["\\t"]}]},{"nodeType":"text","font-family":"ArticulateItalic Italic07AD6C60","font-size":"32px","fill":"#0D0D0D","fill-opacity":1,"children":[{"nodeType":"tspan","x":"112 128 146 158 170 179 197 215 224 244 262 274 283 301 321 333 345 354 363 372 384 402 429 438 458 476 496 505 517 537 555 564 576 585 605 614 626 646 655 667 687 696 708 717 737 755 767 779 799 819 828 848 866 878 887","y":291,"children":["Last 10 patients I saw had the flu so this person has "]}]},{"nodeType":"text","font-family":"ArticulateItalic Italic07AD6C60","font-size":"32px","fill":"#0D0D0D","fill-opacity":1,"children":[{"nodeType":"tspan","x":"112 124 144 162 171 183 192 212 221 233 253 273 305 316 334 354 368 388 408 420 429 449 469 478 498 507 525 537 548 557","y":329,"children":["the flu too…(anchoring bias)."]}]}]},"commandset-146":{"nodeType":"g","children":[{"nodeType":"text","font-family":"Segoe UI Charset1_ 6QjN3A7FE7DD","font-size":"32px","fill":"#0D0D0D","fill-opacity":1,"children":[{"nodeType":"tspan","x":"56 69","y":168,"children":["•"]}]},{"nodeType":"text","font-family":"Articulate Charset1_ 6H1193B8D2","font-size":"32px","fill":"#0D0D0D","fill-opacity":1,"children":[{"nodeType":"tspan","x":"69 112 130 146 158 176 196 216 234 254 266 275 287 296 312 330 342 354 372 383 403 421 433 442 460 480 492 504 515 524 533 551 571 589 598 616 636 645 663 675 684 698 718 746 766 775 793 802 822 840 852 864 873","y":168,"children":["\\t“Frequent\\tflyers”(patients)\\tlabeled\\tas\\tcomplainers\\t"]}]},{"nodeType":"text","font-family":"Articulate Charset1_ 6H1193B8D2","font-size":"32px","fill":"#0D0D0D","fill-opacity":1,"children":[{"nodeType":"tspan","x":"112 130 150 170 179 191 211 229 241 259 271 291 303 321 330 350 368 386 395 407 427 441 459 471 489 498 518 530 550 566 575 595 613 625 637 646 674 683 695 707 716 728 746 758 767 787 807 819 828","y":206,"children":["and\\ttherefore\\thealthcare\\tproviders\\tmiss\\tserious\\t"]}]},{"nodeType":"text","font-family":"Articulate Charset1_ 6H1193B8D2","font-size":"32px","fill":"#0D0D0D","fill-opacity":1,"children":[{"nodeType":"tspan","x":"112 132 141 159 179 199 219 231 249 261 270 279 299 319 337 346 358 378 387 407 427 439 448 462 482 502 522 542 556 568 577 597 617 626 646 666 678 706 724 733 742 760 776 794 822 831","y":244,"children":["diagnoses’\\tdue\\tto\\tnot\\tconducting\\tnormal\\texam."]}]}]},"commandset-147":{"nodeType":"g","children":[{"nodeType":"text","font-family":"Wingdings Charset1_ 6pSB65C8CE6","font-size":"32px","fill":"#0D0D0D","fill-opacity":1,"children":[{"nodeType":"tspan","x":"10 25","y":121,"children":["§"]}]},{"nodeType":"text","font-family":"Articulate Charset1_ 6H1193B8D2","font-size":"32px","fill":"#0D0D0D","fill-opacity":1,"children":[{"nodeType":"tspan","x":"25 66","y":121,"children":["\\t"]}]},{"nodeType":"text","font-family":"ArticulateBold CharBoldD6548732","font-size":"32px","fill":"#0D0D0D","fill-opacity":1,"children":[{"nodeType":"tspan","x":"66 84 102 120 148 168 177 195 204","y":121,"children":["Example:"]}]}]},"commandset-148":{"nodeType":"g","children":[{"nodeType":"text","font-family":"Wingdings Charset1_ 6pSB65C8CE6","font-size":"32px","fill":"#0D0D0D","fill-opacity":1,"children":[{"nodeType":"tspan","x":"10 25","y":35,"children":["§"]}]},{"nodeType":"text","font-family":"Articulate Charset1_ 6H1193B8D2","font-size":"32px","fill":"#0D0D0D","fill-opacity":1,"children":[{"nodeType":"tspan","x":"25 66","y":35,"children":["\\t"]}]},{"nodeType":"text","font-family":"ArticulateBold CharBoldD6548732","font-size":"32px","fill":"#0D0D0D","fill-opacity":1,"children":[{"nodeType":"tspan","x":"66 89 109 123 143 163 177 191 200 220 240 254 263 281 293 305 323 351 371 383 392 404 424 433 461 479 497 515 524 542 560 578 587 596 614 634 643 661 670 688 706 715 735 753 773 787 805 814 826 835 847 856","y":35,"children":["Unconscious attempt to make available evidence fit "]}]},{"nodeType":"text","font-family":"ArticulateBold CharBoldD6548732","font-size":"32px","fill":"#0D0D0D","fill-opacity":1,"children":[{"nodeType":"tspan","x":"66 84 93 113 125 143 157 177 197 211 229 238 256 274 294 303 317 326 338 358 376 388 397 417 437 446","y":73,"children":["a preconceived situation."]}]}]},"commandset-149":{"nodeType":"g","children":[{"nodeType":"g","id":"shape-95","children":[{"nodeType":"path","d":"M0,0L285,0 285,59 0,59z","id":"path-95","fill":"none"}]},{"nodeType":"g","id":"shape-96","children":[{"nodeType":"use","transform":[{"type":"rotate","args":[0]}],"id":"text-96","data-reference-type":"text","data-reference-id":"01","data-shadow":false,"data-rotation":0,"x":0,"y":0}],"className":"uneventable"}],"className":"eventable"},"commandset-150":{"nodeType":"g","children":[{"nodeType":"text","font-family":"ArticulateBold CharBoldD6548732","font-size":"43px","fill":"#FFFFFF","fill-opacity":1,"children":[{"nodeType":"tspan","x":"10 34 58 77 101 113 134 146 170 194 211 223 249 275","y":45,"children":["Task Fixation"]}]}]},"commandset-151":{"nodeType":"g","children":[{"nodeType":"path","d":"M0,0L628,0 628,461 0,461z","id":"path-97","fill":"none"}],"className":"eventable"},"commandset-152":{"nodeType":"g","children":[{"nodeType":"text","font-family":"Arial Charset1_ 5lzH7uwCBA007D1","font-size":"27px","fill":"#000000","fill-opacity":1,"children":[{"nodeType":"tspan","x":"61 70","y":324,"children":["•"]}]},{"nodeType":"text","font-family":"Articulate Charset1_ 6H1193B8D2","font-size":"27px","fill":"#000000","fill-opacity":1,"children":[{"nodeType":"tspan","x":"70 79 87 98 106 121 137 148 163 174 185 200 208 224 232 248 264 272 283 305 321 329 344 357 373 381 396 412 427 438 446 462 478 489 497 506 517 528 544 555 563 578 589 598 606","y":324,"children":["\\tIf\\tentertaining\\ttwo\\texplanations\\t(stories)\\t"]}]},{"nodeType":"text","font-family":"Articulate Charset1_ 6H1193B8D2","font-size":"27px","fill":"#000000","fill-opacity":1,"children":[{"nodeType":"tspan","x":"79 87 103 119 134 142 157 168 176 187 203 218 226 242 258 282 298 313 324 332 348 359 367 375 391 403 419 435 446 454 465 476 491 507 519 527 542 553 561","y":356,"children":["look\\tat\\tthe\\tnumber\\tof\\tinconsistencies\\t"]}]},{"nodeType":"text","font-family":"Articulate Charset1_ 6H1193B8D2","font-size":"27px","fill":"#000000","fill-opacity":1,"children":[{"nodeType":"tspan","x":"79 95 103 114 138 146 157 168 183 199 207 218 234 245 253 268 283 295 311 319 335 351 366 374","y":388,"children":["dismissed\\tfor\\teach\\tone."]}]}]},"commandset-153":{"nodeType":"g","children":[{"nodeType":"text","font-family":"Arial Charset1_ 5lzH7uwCBA007D1","font-size":"27px","fill":"#000000","fill-opacity":1,"children":[{"nodeType":"tspan","x":"61 70","y":251,"children":["•"]}]},{"nodeType":"text","font-family":"Articulate Charset1_ 6H1193B8D2","font-size":"27px","fill":"#000000","fill-opacity":1,"children":[{"nodeType":"tspan","x":"70 79 104 120 136 144 155 171 182 190 198 214 226 242 258 269 277 288 299 314 330 342 350 365 376 384 399 415 431 439 461 477 492 503 511 527 542 553 561","y":251,"children":["\\tMonitor\\tinconsistencies\\tand\\twhat\\thas\\t"]}]},{"nodeType":"text","font-family":"Articulate Charset1_ 6H1193B8D2","font-size":"27px","fill":"#000000","fill-opacity":1,"children":[{"nodeType":"tspan","x":"79 95 110 125 141 149 165 173 184 208 216 227 238 253 269 277","y":283,"children":["been\\tdismissed."]}]}]},"commandset-154":{"nodeType":"g","children":[{"nodeType":"text","font-family":"Arial Charset1_ 5lzH7uwCBA007D1","font-size":"27px","fill":"#000000","fill-opacity":1,"children":[{"nodeType":"tspan","x":"61 70","y":178,"children":["•"]}]},{"nodeType":"text","font-family":"Articulate Charset1_ 6H1193B8D2","font-size":"27px","fill":"#000000","fill-opacity":1,"children":[{"nodeType":"tspan","x":"70 79 98 114 136 144 168 183 199 212 220 228 244 256 272 288 299 307 318 329 344 360 372 380 395 406 414 430 445 458 473 481 494 510 526 534","y":178,"children":["\\tHow\\tmany\\tinconsistencies\\thave\\tyou\\t"]}]},{"nodeType":"text","font-family":"Articulate Charset1_ 6H1193B8D2","font-size":"27px","fill":"#000000","fill-opacity":1,"children":[{"nodeType":"tspan","x":"79 94 107 123 131 146 154 170 185 201 209 224 246 261 274 287","y":210,"children":["explained\\taway?"]}]}]},"commandset-155":{"nodeType":"g","children":[{"nodeType":"text","font-family":"Wingdings Charset1_ 6pSB65C8CE6","font-size":"27px","fill":"#000000","fill-opacity":1,"children":[{"nodeType":"tspan","x":"10 22","y":137,"children":["§"]}]},{"nodeType":"text","font-family":"Articulate Charset1_ 6H1193B8D2","font-size":"27px","fill":"#000000","fill-opacity":1,"children":[{"nodeType":"tspan","x":"22 46 65 76 87 102 113 124 132 148 164 186 194 205 220 231 239 252 268 284 292 308 323 336 351 359 375 390 406 417 425 436 452 467 475 499 514 530 538","y":137,"children":["\\tAssess\\thow\\tfar\\tyou\\thave\\tbent\\tthe\\tmap."]}]}]},"commandset-156":{"nodeType":"g","children":[{"nodeType":"text","font-family":"Wingdings Charset1_ 6pSB65C8CE6","font-size":"27px","fill":"#000000","fill-opacity":1,"children":[{"nodeType":"tspan","x":"10 22","y":31,"children":["§"]}]},{"nodeType":"text","font-family":"Articulate Charset1_ 6H1193B8D2","font-size":"27px","fill":"#000000","fill-opacity":1,"children":[{"nodeType":"tspan","x":"22 46 61 76 87 98 106 117 133 144 152 165 173 186 201 212 220 236 252 260 268 295 311 326 337 345 360 373 381 397 412 428 440 455 463 485 501 517 525 541 549 557 568 576","y":31,"children":["\\tTest\\tfor\\tFixation:\\tWhat\\tevidence\\twould\\tit\\t"]}]},{"nodeType":"text","font-family":"Articulate Charset1_ 6H1193B8D2","font-size":"27px","fill":"#000000","fill-opacity":1,"children":[{"nodeType":"tspan","x":"46 57 72 87 102 110 121 137 145 157 173 189 202 210 226 238 253 261 285 300 308 319 335 350 361 369 393 406 414 422 438 449 464 475 491 502 517 528 543 554 562 578 594 602","y":63,"children":["take\\tto\\tconvince\\tme\\tthat\\tmy\\tinterpretation\\t"]}]},{"nodeType":"text","font-family":"Articulate Charset1_ 6H1193B8D2","font-size":"27px","fill":"#000000","fill-opacity":1,"children":[{"nodeType":"tspan","x":"46 54 65 73 95 106 122 138 154 167","y":95,"children":["is\\twrong?"]}]}]},"commandset-157":{"nodeType":"g","children":[{"nodeType":"g","id":"shape-98","children":[{"nodeType":"path","d":"M0,0L642,0 642,78 0,78z","id":"path-98","fill":"none"}]},{"nodeType":"g","id":"shape-99","children":[{"nodeType":"use","transform":[{"type":"rotate","args":[0]}],"id":"text-99","data-reference-type":"text","data-reference-id":"01","data-shadow":false,"data-rotation":0,"x":0,"y":0}],"className":"uneventable"}],"className":"eventable"},"commandset-158":{"nodeType":"g","children":[{"nodeType":"text","font-family":"ArticulateBold CharBoldD6548732","font-size":"29px","fill":"#000000","fill-opacity":1,"children":[{"nodeType":"tspan","x":"10 31 49 75 83 101 119 127 153 169 177 193 211 229 255 263 271 282 290 316 332 340 356 367 383 391 409 425 438 456 482 490 508 526 534 545 553 569 585 596 612 630 638","y":33,"children":["How do we know if we are becoming fixated "]}]},{"nodeType":"text","font-family":"ArticulateBold CharBoldD6548732","font-size":"29px","fill":"#000000","fill-opacity":1,"children":[{"nodeType":"tspan","x":"10 28 46 54 65 83 99 107 133 144 162 180 198 206 222 238 256 264 280 298 314 325 333 351 369 384","y":68,"children":["on the wrong explanation?"]}]}]},"commandset-159":{"nodeType":"g","children":[{"nodeType":"path","d":"M-1,-1L325,-1 325,183 -1,183z","id":"path-101","fill":"none","stroke-width":2,"stroke":"#1F497D","stroke-opacity":1,"stroke-linecap":"flat","stroke-linejoin":"round"},{"nodeType":"image","transform":[{"type":"scale","args":[0.50077277421951294,0.5]}],"id":"image-100","data-original-image":"01","x":0,"y":0,"opacity":1}],"className":"eventable"},"commandset-160":{"nodeType":"g","children":[{"nodeType":"g","id":"shape-102","children":[{"nodeType":"path","d":"M0,0L123,0 123,62 0,62z","id":"path-102","fill":"none"}]},{"nodeType":"g","id":"shape-103","children":[{"nodeType":"use","transform":[{"type":"rotate","args":[0]}],"id":"text-103","data-reference-type":"text","data-reference-id":"01","data-shadow":false,"data-rotation":0,"x":0,"y":0}],"className":"uneventable"}],"className":"eventable"},"commandset-161":{"nodeType":"g","children":[{"nodeType":"text","font-family":"Arial Black Charset1_ 6DA0EFE4B","font-size":"37px","fill":"#000000","fill-opacity":1,"children":[{"nodeType":"tspan","x":"16 51 80 107","y":46,"children":["MAP"]}]}]},"commandset-162":{"nodeType":"g","children":[{"nodeType":"g","id":"shape-104","children":[{"nodeType":"path","d":"M0,0L123,0 123,62.0000152587891 0,62.0000152587891z","id":"path-104","fill":"none"}]},{"nodeType":"g","id":"shape-105","children":[{"nodeType":"use","transform":[{"type":"rotate","args":[0]}],"id":"text-105","data-reference-type":"text","data-reference-id":"01","data-shadow":false,"data-rotation":0,"x":0,"y":0}],"className":"uneventable"}],"className":"eventable"},"commandset-163":{"nodeType":"g","children":[{"nodeType":"path","d":"M0,0L931,0 931,324 0,324z","id":"path-106","fill":"none"}],"className":"eventable"},"commandset-164":{"nodeType":"g","children":[{"nodeType":"text","font-family":"Segoe UI Charset1_ 6QjN3A7FE7DD","font-size":"27px","fill":"#0D0D0D","fill-opacity":1,"children":[{"nodeType":"tspan","x":"61 72","y":315,"children":["•"]}]},{"nodeType":"text","font-family":"Articulate Charset1_ 6H1193B8D2","font-size":"27px","fill":"#0D0D0D","fill-opacity":1,"children":[{"nodeType":"tspan","x":"72 97 112 123 134 149 165 173 181 192 208 223 234 242 254 270 281 296 304 320 335 343 351 366 377 388 396 412 427 435 451 459 474 490 506 522 533 541 552 568 583 591 602 614 629 645 660 671 679 695 703","y":315,"children":["\\tEstablishes\\tcore\\tbeliefs\\theld\\tabout\\tthe\\tscenario."]}]}]},"commandset-165":{"nodeType":"g","children":[{"nodeType":"text","font-family":"Wingdings Charset1_ 6pSB65C8CE6","font-size":"27px","fill":"#0D0D0D","fill-opacity":1,"children":[{"nodeType":"tspan","x":"10 22","y":274,"children":["§"]}]},{"nodeType":"text","font-family":"Articulate Charset1_ 6H1193B8D2","font-size":"27px","fill":"#0D0D0D","fill-opacity":1,"children":[{"nodeType":"tspan","x":"22 48 75 86 94 105 120 128 143 152 167 175 186 197 213 224 232 247 258 266 274 285 297 312 328 343 354 362 378 389 397 408 424 435 443 454 470 485 493 504 520 531 547 558 573 581","y":274,"children":["\\tWrite\\t2-3\\tstories,\\tscenarios\\tfor\\tthe\\tfuture."]}]}]},"commandset-166":{"nodeType":"g","children":[{"nodeType":"text","font-family":"Segoe UI Charset1_ 6QjN3A7FE7DD","font-size":"27px","fill":"#0D0D0D","fill-opacity":1,"children":[{"nodeType":"tspan","x":"61 72","y":136,"children":["•"]}]},{"nodeType":"text","font-family":"Articulate Charset1_ 6H1193B8D2","font-size":"27px","fill":"#0D0D0D","fill-opacity":1,"children":[{"nodeType":"tspan","x":"72 97 112 120 136 144 152 160 173 189 200 216 231 247 263 271 287 302 313 324 340 351 375 383 399 415 423 435 443 459 470 485 501 509 525 536 552 564 579 595 611 622 637 645 653 664 679 691 707 723 739 747 760 775 786 794 805 821 836 847 855 863 874 882","y":136,"children":["\\te.g.:\\tSurgeon\\tperforming\\tclosed\\tprocedure,\\trecognizes\\tthat\\tif\\t"]}]},{"nodeType":"text","font-family":"Articulate Charset1_ 6H1193B8D2","font-size":"27px","fill":"#0D0D0D","fill-opacity":1,"children":[{"nodeType":"tspan","x":"97 112 125 137 152 167 183 194 202 213 221 245 260 268 279 295 306 321 332 348 364 372 388 396 404 428 443 456 464 480 495 510 526 534 545 561 569 581 597 613 626 641 652 663 671 682 698 706 730 746 757 772 780","y":168,"children":["exceeds\\ttime\\tthreshold,\\tmay\\tneed\\tto\\tconvert\\tto\\tmore\\t"]}]},{"nodeType":"text","font-family":"Articulate Charset1_ 6H1193B8D2","font-size":"27px","fill":"#0D0D0D","fill-opacity":1,"children":[{"nodeType":"tspan","x":"97 109 125 141 152 167 178 191 206 217 225 238 253 261 272 283 298 314 322 333 341 357 373 388 396 404 420 436 451 467 475 486 501 513 529 545 553 569 585 600 608","y":200,"children":["conservative\\ttraditional\\topen\\ttechnique."]}]}]},"commandset-167":{"nodeType":"g","children":[{"nodeType":"text","font-family":"Wingdings Charset1_ 6pSB65C8CE6","font-size":"27px","fill":"#0D0D0D","fill-opacity":1,"children":[{"nodeType":"tspan","x":"10 22","y":31,"children":["§"]}]},{"nodeType":"text","font-family":"Articulate Charset1_ 6H1193B8D2","font-size":"27px","fill":"#0D0D0D","fill-opacity":1,"children":[{"nodeType":"tspan","x":"22 48 61 76 87 95 110 121 129 145 167 175 186 201 212 220 229 237 252 263 274 289 305 313 321 332 348 356 371 384 399 415 426 437 445 456 472 487 498 506 517 533 549 565 573 589 597 613 629 640 648 664 679 687 703 718 734 750 765 781 789 805 821 829 845 856 864","y":31,"children":["\\tSet\\tTripwires\\t-\\tEstablish\\tevents\\tthat\\tshould\\tnot\\tbe\\thappening\\tor\\t"]}]},{"nodeType":"text","font-family":"Articulate Charset1_ 6H1193B8D2","font-size":"27px","fill":"#0D0D0D","fill-opacity":1,"children":[{"nodeType":"tspan","x":"48 56 71 84 99 107 118 126 137 153 168 179 187 198 214 230 246 254 270 278 294 310 321 329 345 360 368 383 396 408 423 438 454 469 485 493 504 520 535 546 554 576 592 608 616 632 640 648 664 680 688 700 715 726 741 749","y":63,"children":["levels\\tthat\\tshould\\tnot\\tbe\\texceeded\\tthat\\twould\\tindicate\\t"]}]},{"nodeType":"text","font-family":"Articulate Charset1_ 6H1193B8D2","font-size":"27px","fill":"#0D0D0D","fill-opacity":1,"children":[{"nodeType":"tspan","x":"48 56 72 83 98 109 125 136 151 162 177 188 196 212 228 236 244 255 263 285 296 312 328 344 352","y":95,"children":["interpretation\\tis\\twrong."]}]}]},"commandset-168":{"nodeType":"g","children":[{"nodeType":"g","id":"shape-107","children":[{"nodeType":"path","d":"M0,0L934,0 934,80 0,80z","id":"path-107","fill":"none"}]},{"nodeType":"g","id":"shape-108","children":[{"nodeType":"use","transform":[{"type":"rotate","args":[0]}],"id":"text-108","data-reference-type":"text","data-reference-id":"01","data-shadow":false,"data-rotation":0,"x":0,"y":0}],"className":"uneventable"}],"className":"eventable"},"commandset-169":{"nodeType":"g","children":[{"nodeType":"text","font-family":"ArticulateBold CharBoldD6548732","font-size":"29px","fill":"#0D0D0D","fill-opacity":1,"children":[{"nodeType":"tspan","x":"10 31 49 75 83 101 119 127 153 169 177 193 211 229 255 263 271 282 290 316 332 340 356 367 383 391 409 425 438 456 482 490 508 526 534 545 553 569 585 596 612 630 638 656 674 682 693 711 727 735 761 772 790 808 826 834","y":33,"children":["How do we know if we are becoming fixated on the wrong "]}]},{"nodeType":"text","font-family":"ArticulateBold CharBoldD6548732","font-size":"29px","fill":"#0D0D0D","fill-opacity":1,"children":[{"nodeType":"tspan","x":"10 26 42 60 68 84 102 118 129 137 155 173 188","y":68,"children":["explanation?"]}]}]},"commandset-170":{"nodeType":"g","children":[{"nodeType":"g","id":"shape-109","children":[{"nodeType":"path","d":"M0,0L213,0 213,59 0,59z","id":"path-109","fill":"none"}]},{"nodeType":"g","id":"shape-110","children":[{"nodeType":"use","transform":[{"type":"rotate","args":[0]}],"id":"text-110","data-reference-type":"text","data-reference-id":"01","data-shadow":false,"data-rotation":0,"x":0,"y":0}],"className":"uneventable"}],"className":"eventable"},"commandset-171":{"nodeType":"g","children":[{"nodeType":"text","font-family":"ArticulateBold CharBoldD6548732","font-size":"43px","fill":"#FFFFFF","fill-opacity":1,"children":[{"nodeType":"tspan","x":"10 34 60 84 96 120 132 158 177 203","y":45,"children":["The Pinch"]}]}]},"commandset-172":{"nodeType":"g","children":[{"nodeType":"g","id":"shape-111","children":[{"nodeType":"path","d":"M0,0L588,0 588,183 0,183z","id":"path-111","fill":"none"}]},{"nodeType":"g","id":"shape-112","children":[{"nodeType":"use","transform":[{"type":"rotate","args":[0]}],"id":"text-112","data-reference-type":"text","data-reference-id":"01","data-shadow":false,"data-rotation":0,"x":0,"y":0}],"className":"uneventable"}],"className":"eventable"},"commandset-173":{"nodeType":"g","children":[{"nodeType":"text","font-family":"ArticulateBold CharBoldD6548732","font-size":"29px","fill":"#000000","fill-opacity":1,"children":[{"nodeType":"tspan","x":"10 18 36 47 65 73 84 92 108 124 132 143 159 175 183 191 209 227 235 253 264 272 283 301 317 328 336 350 358 366 377 388 396 412 420 436 454 462 475 491 505","y":33,"children":["Intuitive feeling or that “little voice”"]}]},{"nodeType":"text","font-family":"ArticulateBold CharBoldD6548732","font-size":"29px","fill":"#000000","fill-opacity":1,"children":[{"nodeType":"tspan","x":"10 21 39 55 66 74 87 95 113 131 147 155 168 176 187 203 219 245 253 271 287 303 321 334 342 353 371 379 395 411 422 430 441 457 465","y":103,"children":["that signals team needs to verify "]}]},{"nodeType":"text","font-family":"ArticulateBold CharBoldD6548732","font-size":"29px","fill":"#000000","fill-opacity":1,"children":[{"nodeType":"tspan","x":"10 23 31 42 60 76 87 95 113 131 139 157 168 176 189 207 233 249 260 278 286 304 322 330 356 372 388 396 414 430 438 464 475 493 511 529 537","y":173,"children":["situation or something may be wrong."]}]}]},"commandset-174":{"nodeType":"g","children":[{"nodeType":"path","d":"M0,0L188,0 188,338 0,338z","id":"path-114","fill":"none"},{"nodeType":"image","transform":[{"type":"scale","args":[1.0053476095199585,1.0059523582458496]}],"id":"image-113","data-original-image":"01","x":0,"y":0,"opacity":1}],"className":"eventable"},"commandset-175":{"nodeType":"g","children":[{"nodeType":"path","d":"M0,0L697,0 697,232 0,232z","id":"path-115","fill":"none"}],"className":"eventable"},"commandset-176":{"nodeType":"g","children":[{"nodeType":"text","font-family":"Wingdings Charset1_ 6pSB65C8CE6","font-size":"29px","fill":"#000000","fill-opacity":1,"children":[{"nodeType":"tspan","x":"22 35","y":222,"children":["§"]}]},{"nodeType":"text","font-family":"Articulate Charset1_ 6H1193B8D2","font-size":"29px","fill":"#000000","fill-opacity":1,"children":[{"nodeType":"tspan","x":"35 78 99 115 123 134 142 153 164 180 198 216 227 235 253 271 279 297 315 323 341 357 370 386","y":222,"children":["\\tHair\\tstands\\tup\\ton\\tneck"]}]}]},"commandset-177":{"nodeType":"g","children":[{"nodeType":"text","font-family":"Wingdings Charset1_ 6pSB65C8CE6","font-size":"29px","fill":"#000000","fill-opacity":1,"children":[{"nodeType":"tspan","x":"22 35","y":159,"children":["§"]}]},{"nodeType":"text","font-family":"Articulate Charset1_ 6H1193B8D2","font-size":"29px","fill":"#000000","fill-opacity":1,"children":[{"nodeType":"tspan","x":"35 78 96 114 125 136 152 163 174 182 190 206 217 225 233 251 259 270 288 304 312 323 334 352 378 394 407 425","y":159,"children":["\\tButterflies\\tin\\tthe\\tstomach"]}]}]},"commandset-178":{"nodeType":"g","children":[{"nodeType":"text","font-family":"Wingdings Charset1_ 6pSB65C8CE6","font-size":"29px","fill":"#000000","fill-opacity":1,"children":[{"nodeType":"tspan","x":"22 35","y":96,"children":["§"]}]},{"nodeType":"text","font-family":"Articulate Charset1_ 6H1193B8D2","font-size":"29px","fill":"#000000","fill-opacity":1,"children":[{"nodeType":"tspan","x":"35 78 101 119 135 151 162 177 185 196 212 228 236 244 262 280","y":96,"children":["\\tQueasy\\tfeeling"]}]}]},"commandset-179":{"nodeType":"g","children":[{"nodeType":"text","font-family":"Articulate Charset1_ 6H1193B8D2","font-size":"29px","fill":"#000000","fill-opacity":1,"children":[{"nodeType":"tspan","x":"10 37 53 68 76 102 118 136 144 155 171 182 193 201 209 220 231 247 255 266 274 292 310 325 336 344 362 370 388 406 414 427 443 451 459 474","y":33,"children":["May\\tmanifest\\titself\\tphysiologically"]}]}]},"commandset-180":{"nodeType":"g","children":[{"nodeType":"defs","children":[{"nodeType":"filter","id":"filter-117","children":[{"nodeType":"feFlood","result":"floodOut","flood-color":"#000000","flood-opacity":0.29},{"nodeType":"feGaussianBlur","result":"gaussOut","in":"SourceAlpha","stdDeviation":[1.75,1.75]},{"nodeType":"feComposite","in":"floodOut","in2":"gaussOut","operator":"in"}],"filterUnits":"userSpaceOnUse","x":-11.25,"y":-11.25,"width":595.5,"height":83.5}]},{"nodeType":"use","transform":[{"type":"translate","args":[0,0]},{"type":"scale","args":[1,1]}],"xlink:href":"#pathwrap-116","filter":"url(#filter-117)","data-angle":45,"data-distance":4,"data-height":61,"data-scale":1,"data-adornment-type":"drop-shadow","data-width":573},{"nodeType":"g","id":"pathwrap-116","children":[{"nodeType":"g","id":"shape-118","children":[{"nodeType":"path","d":"M0,0L571,0 571,59 0,59z","id":"path-118","fill":"#C0504D","fill-opacity":1,"stroke-width":2,"stroke":"#C00000","stroke-opacity":1,"stroke-linecap":"flat","stroke-linejoin":"round"}]},{"nodeType":"g","id":"shape-119","children":[{"nodeType":"use","transform":[{"type":"rotate","args":[0]}],"id":"text-119","data-reference-type":"text","data-reference-id":"01","data-shadow":false,"data-rotation":0,"x":0,"y":0}],"className":"uneventable"}]}],"className":"eventable"},"commandset-181":{"nodeType":"g","children":[{"nodeType":"text","font-family":"ArticulateBold CharBoldD6548732","font-size":"43px","fill":"#FFFFFF","fill-opacity":1,"children":[{"nodeType":"tspan","x":"10 31 43 62 79 103 129 141 158 184 196 213 239 263 275 301 313 339 358 384 396 420 446 472 484 508 527 544 561","y":45,"children":["Listen to the pinch and act!"]}]}]},"commandset-182":{"nodeType":"g","children":[{"nodeType":"g","id":"shape-120","children":[{"nodeType":"path","d":"M0,0L601,0 601,59 0,59z","id":"path-120","fill":"none"}]},{"nodeType":"g","id":"shape-121","children":[{"nodeType":"use","transform":[{"type":"rotate","args":[0]}],"id":"text-121","data-reference-type":"text","data-reference-id":"01","data-shadow":false,"data-rotation":0,"x":0,"y":0}],"className":"uneventable"}],"className":"eventable"},"commandset-183":{"nodeType":"g","children":[{"nodeType":"text","font-family":"ArticulateBold CharBoldD6548732","font-size":"43px","fill":"#FFFFFF","fill-opacity":1,"children":[{"nodeType":"tspan","x":"10 36 53 79 98 117 129 170 196 222 234 251 277 294 306 332 358 370","y":45,"children":["Cross Monitoring "]}]}]},"commandset-184":{"nodeType":"g","children":[{"nodeType":"path","d":"M0,0L468,0 468,410 0,410z","id":"path-122","fill":"none"}],"className":"eventable"},"commandset-185":{"nodeType":"g","children":[{"nodeType":"text","font-family":"Wingdings Charset1_ 6pSB65C8CE6","font-size":"29px","fill":"#0D0D0D","fill-opacity":1,"children":[{"nodeType":"tspan","x":"10 23","y":278,"children":["§"]}]},{"nodeType":"text","font-family":"Articulate Charset1_ 6H1193B8D2","font-size":"29px","fill":"#0D0D0D","fill-opacity":1,"children":[{"nodeType":"tspan","x":"23 58 79 97 105 113 121 132 147 155 173 184 192 203 219 235 261 269 295 311 337 355 371 382 393 401 412 430 438","y":278,"children":["\\tAbility\\tof\\tteam\\tmembers\\tto\\t"]}]},{"nodeType":"text","font-family":"Articulate Charset1_ 6H1193B8D2","font-size":"29px","fill":"#0D0D0D","fill-opacity":1,"children":[{"nodeType":"tspan","x":"58 84 102 120 128 139 157 168 176 192 208 221 239 247 265 276 294 310 321 329 340 348 359 375 386 402 410","y":313,"children":["monitor\\teach\\tother’s\\ttask\\t"]}]},{"nodeType":"text","font-family":"Articulate Charset1_ 6H1193B8D2","font-size":"29px","fill":"#0D0D0D","fill-opacity":1,"children":[{"nodeType":"tspan","x":"58 74 89 105 118 136 147 155 173 191 199 215 233 251 259 277 285 300 316 324 335 351 367 385 403 419 432 448 456","y":348,"children":["execution\\tand\\tgive\\tfeedback\\t"]}]},{"nodeType":"text","font-family":"Articulate Charset1_ 6H1193B8D2","font-size":"29px","fill":"#0D0D0D","fill-opacity":1,"children":[{"nodeType":"tspan","x":"58 76 94 105 121 132 140 158 176 184 195 211 222 238 246 262 277 293 306 324 335 343 361 379 387 395 403","y":383,"children":["duration\\ttask\\texecution.\\t\\t"]}]}]},"commandset-186":{"nodeType":"g","children":[{"nodeType":"text","font-family":"Wingdings Charset1_ 6pSB65C8CE6","font-size":"29px","fill":"#0D0D0D","fill-opacity":1,"children":[{"nodeType":"tspan","x":"10 23","y":173,"children":["§"]}]},{"nodeType":"text","font-family":"Articulate Charset1_ 6H1193B8D2","font-size":"29px","fill":"#0D0D0D","fill-opacity":1,"children":[{"nodeType":"tspan","x":"23 58 87 103 118 126 144 155 163 179 203 219 230 243 261 269 287 305 313 329 345 358 376 384","y":173,"children":["\\tWay\\tof\\t”watching\\teach\\t"]}]},{"nodeType":"text","font-family":"Articulate Charset1_ 6H1193B8D2","font-size":"29px","fill":"#0D0D0D","fill-opacity":1,"children":[{"nodeType":"tspan","x":"58 76 87 105 121 132 140 151 159 177 193 206 222 238 246","y":208,"children":["other’s\\tback”."]}]}]},"commandset-187":{"nodeType":"g","children":[{"nodeType":"text","font-family":"Wingdings Charset1_ 6pSB65C8CE6","font-size":"29px","fill":"#0D0D0D","fill-opacity":1,"children":[{"nodeType":"tspan","x":"10 23","y":33,"children":["§"]}]},{"nodeType":"text","font-family":"Articulate Charset1_ 6H1193B8D2","font-size":"29px","fill":"#0D0D0D","fill-opacity":1,"children":[{"nodeType":"tspan","x":"23 58 85 101 114 132 148 166 174 185 211 219 230 248 256 274 290 298 316 324 350 366 374 392 403 419 427 445 453","y":33,"children":["\\tMechanism\\tto\\thelp\\tmaintain\\t"]}]},{"nodeType":"text","font-family":"Articulate Charset1_ 6H1193B8D2","font-size":"29px","fill":"#0D0D0D","fill-opacity":1,"children":[{"nodeType":"tspan","x":"58 74 87 100 118 129 145 156 172 180 191 199 210 228 244 255 263 281 299 315 323 331","y":68,"children":["accurate\\tsituational\\t"]}]},{"nodeType":"text","font-family":"Articulate Charset1_ 6H1193B8D2","font-size":"29px","fill":"#0D0D0D","fill-opacity":1,"children":[{"nodeType":"tspan","x":"58 74 98 114 125 141 159 175 186 197 205 213","y":103,"children":["awareness.\\t"]}]}]},"commandset-188":{"nodeType":"g","children":[{"nodeType":"path","d":"M0,0L432,0 432,288 0,288z","id":"path-124","fill":"none"},{"nodeType":"image","transform":[{"type":"scale","args":[0.72000002861022949,0.72000002861022949]}],"id":"image-123","data-original-image":"01","x":0,"y":0,"opacity":1}],"className":"eventable"},"commandset-189":{"nodeType":"g","children":[{"nodeType":"g","id":"shape-125","children":[{"nodeType":"path","d":"M43.463482,133.225632C-4.510333,108.723076 -14.268023,62.343601 21.669067,29.634199 57.60614,-3.075225 125.629349,-9.728201 173.603104,14.774354 221.576935,39.276894 231.334641,85.656349 195.397598,118.365761 172.150406,139.52504 134.112885,150.620972 95.61338,147.473801L95.61338,147.473801L41.533325,188z","id":"path-125","fill":"#F2F2F2","fill-opacity":1,"stroke-width":3,"stroke":"#385D8A","stroke-opacity":1,"stroke-linecap":"flat","stroke-linejoin":"round"}]},{"nodeType":"g","id":"shape-126","children":[{"nodeType":"use","transform":[{"type":"rotate","args":[0]}],"id":"text-126","data-reference-type":"text","data-reference-id":"01","data-shadow":false,"data-rotation":0,"x":0,"y":0}],"className":"uneventable"}],"className":"eventable"},"commandset-190":{"nodeType":"g","children":[{"nodeType":"text","font-family":"Comic Sans MS Charset1_91670223","font-size":"21px","fill":"#1F497D","fill-opacity":1,"children":[{"nodeType":"tspan","x":"40 55 69 83 97 106 119 132 138 150 161 177","y":68,"children":["SVT…180 bpm"]}]},{"nodeType":"text","font-family":"Comic Sans MS Charset1_91670223","font-size":"21px","fill":"#1F497D","fill-opacity":1,"children":[{"nodeType":"tspan","x":"19 33 44 54 65 75 85 96 106 117 131 144 157 171 184 197","y":97,"children":["…pressure…98…50"]}]}]},"commandset-191":{"nodeType":"g","children":[{"nodeType":"path","d":"M19,9.5C19,14.7467051233925 14.7467051233925,19 9.5,19 4.25329487660746,19 0,14.7467051233925 0,9.5 0,4.25329487660746 4.25329487660746,0 9.5,0 14.7467051233925,0 19,4.25329487660746 19,9.5z","id":"path-127","fill":"#F2F2F2","fill-opacity":1,"stroke-width":3,"stroke":"#385D8A","stroke-opacity":1,"stroke-linecap":"flat","stroke-linejoin":"round"}],"className":"eventable"},"commandset-192":{"nodeType":"g","children":[{"nodeType":"path","d":"M24.25,12.125C24.25,18.8214525916984 18.8214525916984,24.25 12.125,24.25 5.42854740830163,24.25 0,18.8214525916984 0,12.125 0,5.42854740830163 5.42854740830163,0 12.125,0 18.8214525916984,0 24.25,5.42854740830163 24.25,12.125z","id":"path-128","fill":"#F2F2F2","fill-opacity":1,"stroke-width":3,"stroke":"#385D8A","stroke-opacity":1,"stroke-linecap":"flat","stroke-linejoin":"round"}],"className":"eventable"},"commandset-193":{"nodeType":"g","children":[{"nodeType":"g","id":"shape-129","children":[{"nodeType":"path","d":"M194.160583496094,66.875C194.160583496094,103.809042644934 150.696256389617,133.75 97.0802917480469,133.75 43.4643271064764,133.75 0,103.809042644934 0,66.875 0,29.9409573550657 43.4643271064764,0 97.0802917480469,0 150.696256389617,0 194.160583496094,29.9409573550657 194.160583496094,66.875z","id":"path-129","fill":"#F2F2F2","fill-opacity":1,"stroke-width":3,"stroke":"#385D8A","stroke-opacity":1,"stroke-linecap":"flat","stroke-linejoin":"round"}]},{"nodeType":"g","id":"shape-130","children":[{"nodeType":"use","transform":[{"type":"rotate","args":[0]}],"id":"text-130","data-reference-type":"text","data-reference-id":"01","data-shadow":false,"data-rotation":0,"x":0,"y":0}],"className":"uneventable"}],"className":"eventable"},"commandset-194":{"nodeType":"g","children":[{"nodeType":"text","font-family":"Comic Sans MS Charset1_91670223","font-size":"21px","fill":"#1F497D","fill-opacity":1,"children":[{"nodeType":"tspan","x":"39 55 71 87 101 117 123 134 145 155 161","y":32,"children":["mmm…might "]}]},{"nodeType":"text","font-family":"Comic Sans MS Charset1_91670223","font-size":"21px","fill":"#1F497D","fill-opacity":1,"children":[{"nodeType":"tspan","x":"55 66 77 88 101 107 117 128 139 145","y":61,"children":["need the "]}]},{"nodeType":"text","font-family":"Comic Sans MS Charset1_91670223","font-size":"21px","fill":"#1F497D","fill-opacity":1,"children":[{"nodeType":"tspan","x":"46 57 67 78 88 99 105 116 127 137 147 153","y":90,"children":["crash cart "]}]},{"nodeType":"text","font-family":"Comic Sans MS Charset1_91670223","font-size":"21px","fill":"#1F497D","fill-opacity":1,"children":[{"nodeType":"tspan","x":"80 91 102 113","y":119,"children":["???"]}]}]},"commandset-195":{"nodeType":"g","children":[{"nodeType":"g","id":"shape-131","children":[{"nodeType":"path","d":"M0,0L303,0 303,67 0,67z","id":"path-131","fill":"none"}]},{"nodeType":"g","id":"shape-132","children":[{"nodeType":"use","transform":[{"type":"rotate","args":[0]}],"id":"text-132","data-reference-type":"text","data-reference-id":"01","data-shadow":false,"data-rotation":0,"x":0,"y":0}],"className":"uneventable"}],"className":"eventable"},"commandset-196":{"nodeType":"g","children":[{"nodeType":"text","font-family":"ArticulateBold CharBoldD6548732","font-size":"43px","fill":"#FFFFFF","fill-opacity":1,"children":[{"nodeType":"tspan","x":"10 36 62 100 126 138 162 181 205 231 250 274","y":45,"children":["Complacency"]}]}]},"commandset-197":{"nodeType":"g","children":[{"nodeType":"path","d":"M0,0L869,0 869,334 0,334z","id":"path-133","fill":"none"}],"className":"eventable"},"commandset-198":{"nodeType":"g","children":[{"nodeType":"text","font-family":"Segoe UI Charset1_ 6QjN3A7FE7DD","font-size":"29px","fill":"#0D0D0D","fill-opacity":1,"children":[{"nodeType":"tspan","x":"44 56","y":298,"children":["•"]}]},{"nodeType":"text","font-family":"Articulate Charset1_ 6H1193B8D2","font-size":"29px","fill":"#0D0D0D","fill-opacity":1,"children":[{"nodeType":"tspan","x":"56 92 107 125 143 161 179 187 213 229 247 262 270 281 289 315 331 342 350 368 386 397 405 423 441 449 457 475 499 507 531 549 560 576 584 602 618 636 644","y":298,"children":["\\tFound\\tmany\\ttimes\\tduring\\tlow\\tworkload."]}]}]},"commandset-199":{"nodeType":"g","children":[{"nodeType":"text","font-family":"Segoe UI Charset1_ 6QjN3A7FE7DD","font-size":"29px","fill":"#000000","fill-opacity":1,"children":[{"nodeType":"tspan","x":"44 56","y":259,"children":["•"]}]},{"nodeType":"text","font-family":"Articulate Charset1_ 6H1193B8D2","font-size":"29px","fill":"#000000","fill-opacity":1,"children":[{"nodeType":"tspan","x":"56 92","y":259,"children":["\\t"]}]},{"nodeType":"text","font-family":"Articulate Charset1_ 6H1193B8D2","font-size":"29px","fill":"#0D0D0D","fill-opacity":1,"children":[{"nodeType":"tspan","x":"92 108 137 153 161 179 197 205 216 234 250 261 277 285 303 314 332 345 361 379 397 408 424 435 443 459 467 475 483 494 512 528 536 547 555 581 597 605 621 629","y":259,"children":["“We\\tdo\\tthese\\tprocedures\\tall\\tthe\\ttime.”\\t"]}]}]},"commandset-200":{"nodeType":"g","children":[{"nodeType":"text","font-family":"Articulate Charset1_ 6H1193B8D2","font-size":"29px","fill":"#0D0D0D","fill-opacity":1,"children":[{"nodeType":"tspan","x":"44 60 75 91 117 135 143 159 170","y":220,"children":["Examples"]}]},{"nodeType":"path","data-ref-id":"","d":"M44,223L170,223 170,224 44,224z","id":"path-134","fill":"#0D0D0D","fill-opacity":1}]},"commandset-201":{"nodeType":"g","children":[{"nodeType":"text","font-family":"Wingdings Charset1_ 6pSB65C8CE6","font-size":"29px","fill":"#000000","fill-opacity":1,"children":[{"nodeType":"tspan","x":"10 23","y":111,"children":["§"]}]},{"nodeType":"text","font-family":"Articulate Charset1_ 6H1193B8D2","font-size":"29px","fill":"#000000","fill-opacity":1,"children":[{"nodeType":"tspan","x":"23 58","y":111,"children":["\\t"]}]},{"nodeType":"text","font-family":"Articulate Charset1_ 6H1193B8D2","font-size":"29px","fill":"#0D0D0D","fill-opacity":1,"children":[{"nodeType":"tspan","x":"58 73 89 97 108 118 129 145 156 164 175 186 194 210 228 236 260 268 279 297 315 333 344 352 363 379 390 398 414 427 438 446 464 482 490 508 526 534 552 570 581 592 600 618 626 642 650 668 679 697 715 723 739 765 776 784 802 813 821","y":111,"children":["Self-satisfied\\twithout\\treflecting\\ton\\tpossible\\tproblems\\tor\\t"]}]},{"nodeType":"text","font-family":"Articulate Charset1_ 6H1193B8D2","font-size":"29px","fill":"#0D0D0D","fill-opacity":1,"children":[{"nodeType":"tspan","x":"58 71 89 115 133 141 149 162 178 189 197 215 233 244 252","y":146,"children":["complications."]}]}]},"commandset-202":{"nodeType":"g","children":[{"nodeType":"text","font-family":"Wingdings Charset1_ 6pSB65C8CE6","font-size":"29px","fill":"#000000","fill-opacity":1,"children":[{"nodeType":"tspan","x":"10 23","y":72,"children":["§"]}]},{"nodeType":"text","font-family":"Articulate Charset1_ 6H1193B8D2","font-size":"29px","fill":"#000000","fill-opacity":1,"children":[{"nodeType":"tspan","x":"23 58","y":72,"children":["\\t"]}]},{"nodeType":"text","font-family":"Articulate Charset1_ 6H1193B8D2","font-size":"29px","fill":"#0D0D0D","fill-opacity":1,"children":[{"nodeType":"tspan","x":"58 74 90 101 112 120 133 151 159 175 186 194 209 217 228 239 257 275 293 301 317 328 346 372 388 396 407 425 436 444 460 475 493 509 520 528 544 562 575 591 609 617 628 644 660 686 697 705","y":72,"children":["Particularly\\ttroublesome\\tfor\\texperienced\\tteams."]}]}]},"commandset-203":{"nodeType":"g","children":[{"nodeType":"text","font-family":"Wingdings Charset1_ 6pSB65C8CE6","font-size":"29px","fill":"#000000","fill-opacity":1,"children":[{"nodeType":"tspan","x":"10 23","y":33,"children":["§"]}]},{"nodeType":"text","font-family":"Articulate Charset1_ 6H1193B8D2","font-size":"29px","fill":"#000000","fill-opacity":1,"children":[{"nodeType":"tspan","x":"23 58","y":33,"children":["\\t"]}]},{"nodeType":"text","font-family":"Articulate Charset1_ 6H1193B8D2","font-size":"29px","fill":"#0D0D0D","fill-opacity":1,"children":[{"nodeType":"tspan","x":"58 81 94 107 125 136 147 155 163 181 189 205 213 221 229 240 256 267 278 286 304 322 333 341","y":33,"children":["Occurs\\tin\\tall\\tsettings."]}]}]},"commandset-204":{"nodeType":"g","children":[{"nodeType":"g","id":"shape-135","children":[{"nodeType":"path","d":"M0,0L994,0 994,57 0,57z","id":"path-135","fill":"none"}]},{"nodeType":"g","id":"shape-136","children":[{"nodeType":"use","transform":[{"type":"rotate","args":[0]}],"id":"text-136","data-reference-type":"text","data-reference-id":"01","data-shadow":false,"data-rotation":0,"x":0,"y":0}],"className":"uneventable"}],"className":"eventable"},"commandset-205":{"nodeType":"g","children":[{"nodeType":"text","font-family":"ArticulateBold CharBoldD6548732","font-size":"40px","fill":"#FFFFFF","fill-opacity":1,"children":[{"nodeType":"tspan","x":"10 32 43 65 87 105 127 138 176 198 214 232 256 267 283 307 329 340 362 384 400 436 447 463 487 498 514 538 560 571 600 622 638 649 673 684 700 711 735 759 770","y":43,"children":["Please Match the Term to the Definition "]}]}]},"commandset-206":{"nodeType":"g","children":[{"nodeType":"path","d":"M0,0L921.600036621094,0 921.600036621094,482.166656494141 0,482.166656494141z","id":"path-137","fill":"none"}],"className":"eventable"},"commandset-207":{"nodeType":"g","children":[{"nodeType":"text","font-family":"ArticulateBold CharBoldD6548732","font-size":"24px","fill":"#4B4B4B","fill-opacity":1,"children":[{"nodeType":"tspan","x":"10 25 38 45 52 59 74 89 98","y":33.5,"children":["Call out"]}]}]},"commandset-208":{"nodeType":"g","children":[{"nodeType":"text","font-family":"Segoe UI Charset1_ 6QjN3A7FE7DD","font-size":"17px","fill":"#4B4B4B","fill-opacity":1,"children":[{"nodeType":"tspan","x":"20 27","y":21,"children":["•"]}]},{"nodeType":"text","font-family":"Articulate Charset1_ 6H1193B8D2","font-size":"17px","fill":"#4B4B4B","fill-opacity":1,"children":[{"nodeType":"tspan","x":"27 54","y":21,"children":["\\t"]}]},{"nodeType":"text","font-family":"ArticulateBold CharBoldD6548732","font-size":"17px","fill":"#4B4B4B","fill-opacity":1,"children":[{"nodeType":"tspan","x":"54 63 72 81 96 101 116 125 140 150 159 166 171 180 185 194 201 208 216 221 228 238 247 252 259 268 277 292 297 312 322 331 341 346 355 365 370","y":21,"children":["Team member alerts the team when an "]}]},{"nodeType":"text","font-family":"ArticulateBold CharBoldD6548732","font-size":"17px","fill":"#4B4B4B","fill-opacity":1,"children":[{"nodeType":"tspan","x":"54 64 71 81 90 97 106 116 121 131 138 148 156 165 175 185 192 201 206 211 219 224 232 242 257 267 272 281 288 297 307","y":41,"children":["ordered procedure is completed"]}]}]},"commandset-209":{"nodeType":"g","children":[{"nodeType":"text","font-family":"Segoe UI Charset1_ 6QjN3A7FE7DD","font-size":"17px","fill":"#4B4B4B","fill-opacity":1,"children":[{"nodeType":"tspan","x":"20 27","y":21,"children":["•"]}]},{"nodeType":"text","font-family":"Articulate Charset1_ 6H1193B8D2","font-size":"17px","fill":"#4B4B4B","fill-opacity":1,"children":[{"nodeType":"tspan","x":"27 54","y":21,"children":["\\t"]}]},{"nodeType":"text","font-family":"ArticulateBold CharBoldD6548732","font-size":"17px","fill":"#4B4B4B","fill-opacity":1,"children":[{"nodeType":"tspan","x":"54 66 76 81 91 98 108 117 124 129 134 142 147 157 162 171 180 190 195 200 205 212 217 222 230 235 242 251 261 270 279 286 295 305 310 315 324 334 344 349 356 366 375 385 390","y":21,"children":["An order is given, it is repeated, and then "]}]},{"nodeType":"text","font-family":"ArticulateBold CharBoldD6548732","font-size":"17px","fill":"#4B4B4B","fill-opacity":1,"children":[{"nodeType":"tspan","x":"54 63 71 80 90 100 115 120 129 139 149 158 168 173 183 192 197 207 212 221 230 237 242 251 259 264 272 282 289 296 305 313 320","y":41,"children":["acknowledged by giver as correct"]}]}]},"commandset-210":{"nodeType":"g","children":[{"nodeType":"text","font-family":"Segoe UI Charset1_ 6QjN3A7FE7DD","font-size":"17px","fill":"#4B4B4B","fill-opacity":1,"children":[{"nodeType":"tspan","x":"20 27","y":21,"children":["•"]}]},{"nodeType":"text","font-family":"Articulate Charset1_ 6H1193B8D2","font-size":"17px","fill":"#4B4B4B","fill-opacity":1,"children":[{"nodeType":"tspan","x":"27 54","y":21,"children":["\\t"]}]},{"nodeType":"text","font-family":"ArticulateBold CharBoldD6548732","font-size":"17px","fill":"#4B4B4B","fill-opacity":1,"children":[{"nodeType":"tspan","x":"54 59 69 79 89 96 101 111 121 126 135 140 150 160 167 176 186 193 198 207 212 217 226 231 246 253 263 273 283 288 298 305 310 325 332 342 352 362 367 377 384 394 403 410 415","y":21,"children":["Ignoring a potentially wrong or wrong order "]}]},{"nodeType":"text","font-family":"ArticulateBold CharBoldD6548732","font-size":"17px","fill":"#4B4B4B","fill-opacity":1,"children":[{"nodeType":"tspan","x":"54 64 74 83 88 95 105 110 119 124 129 138 147 157 166 173 181 186 193 202 212 222 229 238 245 250 260 270 275 285 292 297 305 312 321 328 338 346","y":41,"children":["due to a leaders reputation or status"]}]}]},"commandset-211":{"nodeType":"g","children":[{"nodeType":"text","font-family":"Segoe UI Charset1_ 6QjN3A7FE7DD","font-size":"17px","fill":"#4B4B4B","fill-opacity":1,"children":[{"nodeType":"tspan","x":"20 27","y":21,"children":["•"]}]},{"nodeType":"text","font-family":"Articulate Charset1_ 6H1193B8D2","font-size":"17px","fill":"#4B4B4B","fill-opacity":1,"children":[{"nodeType":"tspan","x":"27 54","y":21,"children":["\\t"]}]},{"nodeType":"text","font-family":"ArticulateBold CharBoldD6548732","font-size":"17px","fill":"#4B4B4B","fill-opacity":1,"children":[{"nodeType":"tspan","x":"54 63 73 81 91 99 104 114 124 129 138 143 150 159 167 176 181 196 206 211 219 229 234 244 249 259 267 276 284 289 299 309 316 321 330 335 340 345 355 362 372 381 388 393","y":21,"children":["Focus on a task which blocks out all other "]}]},{"nodeType":"text","font-family":"ArticulateBold CharBoldD6548732","font-size":"17px","fill":"#4B4B4B","fill-opacity":1,"children":[{"nodeType":"tspan","x":"54 61 71 78 93 101 106 116 123 128 133 143 153 163 170","y":41,"children":["forms of input"]}]}]},"commandset-212":{"nodeType":"g","children":[{"nodeType":"text","font-family":"Segoe UI Charset1_ 6QjN3A7FE7DD","font-size":"17px","fill":"#4B4B4B","fill-opacity":1,"children":[{"nodeType":"tspan","x":"20 27","y":21,"children":["•"]}]},{"nodeType":"text","font-family":"Articulate Charset1_ 6H1193B8D2","font-size":"17px","fill":"#4B4B4B","fill-opacity":1,"children":[{"nodeType":"tspan","x":"27 54","y":21,"children":["\\t"]}]},{"nodeType":"text","font-family":"ArticulateBold CharBoldD6548732","font-size":"17px","fill":"#4B4B4B","fill-opacity":1,"children":[{"nodeType":"tspan","x":"54 59 69 76 86 91 98 103 112 121 126 133 142 151 156 161 171 181 186 193 203 212 219 224 232 242 257 266 273 283 288 298 308 313 328 337 346 351 361 370 375","y":21,"children":["Intuitive feeling that something may be "]}]},{"nodeType":"text","font-family":"ArticulateBold CharBoldD6548732","font-size":"17px","fill":"#4B4B4B","fill-opacity":1,"children":[{"nodeType":"tspan","x":"54 69 76 86 96 106","y":41,"children":["wrong"]}]}]},"commandset-213":{"nodeType":"g","children":[{"nodeType":"text","font-family":"Segoe UI Charset1_ 6QjN3A7FE7DD","font-size":"22px","fill":"#4B4B4B","fill-opacity":1,"children":[{"nodeType":"tspan","x":"20 29","y":33,"children":["•"]}]},{"nodeType":"text","font-family":"Articulate Charset1_ 6H1193B8D2","font-size":"22px","fill":"#4B4B4B","fill-opacity":1,"children":[{"nodeType":"tspan","x":"29 54","y":33,"children":["\\t"]}]},{"nodeType":"text","font-family":"ArticulateBold CharBoldD6548732","font-size":"22px","fill":"#4B4B4B","fill-opacity":1,"children":[{"nodeType":"tspan","x":"54 70 83 89 95 108 121 127 139 145 158 171 183 189 199 205 218 230 239 249 261 274 283 289 302 315 321 334 343 349 358 370 382 388 394 403 415","y":33,"children":["An individuals perception of reality"]}]}]},"commandset-214":{"nodeType":"g","children":[{"nodeType":"text","font-family":"Segoe UI Charset1_ 6QjN3A7FE7DD","font-size":"17px","fill":"#4B4B4B","fill-opacity":1,"children":[{"nodeType":"tspan","x":"20 27","y":21,"children":["•"]}]},{"nodeType":"text","font-family":"Articulate Charset1_ 6H1193B8D2","font-size":"17px","fill":"#4B4B4B","fill-opacity":1,"children":[{"nodeType":"tspan","x":"27 56","y":21,"children":["\\t"]}]},{"nodeType":"text","font-family":"ArticulateBold CharBoldD6548732","font-size":"17px","fill":"#4B4B4B","fill-opacity":1,"children":[{"nodeType":"tspan","x":"56 68 75 84 99 108 115 120 128 133 143 152 160 167 177 184 193 198 205 215 220 230 239 246 251 256 271 286 295 305 310 319 326 335 340 349 356 363 372 382 389 394 404 414 419","y":21,"children":["Dramatic gesture to get immediate attention "]}]},{"nodeType":"text","font-family":"ArticulateBold CharBoldD6548732","font-size":"17px","fill":"#4B4B4B","fill-opacity":1,"children":[{"nodeType":"tspan","x":"56 66 73 78 85 94 103 118","y":41,"children":["of team"]}]}]},"commandset-215":{"nodeType":"g","children":[{"nodeType":"text","font-family":"ArticulateBold CharBoldD6548732","font-size":"24px","fill":"#4B4B4B","fill-opacity":1,"children":[{"nodeType":"tspan","x":"10 25 38 51 66 81 94 105 118","y":33.5,"children":["Readback"]}]}]},"commandset-216":{"nodeType":"g","children":[{"nodeType":"text","font-family":"ArticulateBold CharBoldD6548732","font-size":"24px","fill":"#4B4B4B","fill-opacity":1,"children":[{"nodeType":"tspan","x":"10 27 40 47 62 69 82 91 100 113 124 133","y":33.5,"children":["Halo effect"]}]}]},"commandset-217":{"nodeType":"g","children":[{"nodeType":"text","font-family":"ArticulateBold CharBoldD6548732","font-size":"24px","fill":"#4B4B4B","fill-opacity":1,"children":[{"nodeType":"tspan","x":"10 23 36 45 60 73 82 89 98 105 118 131 140 147 162 177","y":33.5,"children":["Target fixation"]}]}]},"commandset-218":{"nodeType":"g","children":[{"nodeType":"text","font-family":"ArticulateBold CharBoldD6548732","font-size":"24px","fill":"#4B4B4B","fill-opacity":1,"children":[{"nodeType":"tspan","x":"10 23 30 45 56 71","y":33.5,"children":["Pinch"]}]}]},"commandset-219":{"nodeType":"g","children":[{"nodeType":"text","font-family":"ArticulateBold CharBoldD6548732","font-size":"24px","fill":"#4B4B4B","fill-opacity":1,"children":[{"nodeType":"tspan","x":"10 23 30 39 54 67 76 83 98 113 126 133 140 153 174 187 196 209 224 237 248 259","y":33.5,"children":["Situational awareness"]}]}]},"commandset-220":{"nodeType":"g","children":[{"nodeType":"text","font-family":"ArticulateBold CharBoldD6548732","font-size":"24px","fill":"#4B4B4B","fill-opacity":1,"children":[{"nodeType":"tspan","x":"10 23 32 45 60 67 82 95 106 119","y":33.5,"children":["Step Back"]}]}]},"commandset-221":{"nodeType":"g","children":[{"nodeType":"g","id":"shape-140","children":[{"nodeType":"path","d":"M0,0L1024,0 1024,40 0,40z","id":"path-140","fill":"#77933C","fill-opacity":1}],"className":"uneventable"},{"nodeType":"path","d":"M994,10L1013,10 1013,29 994,29z","id":"path-141","fill":"#77933C","fill-opacity":1},{"nodeType":"g","id":"shape-138","children":[{"nodeType":"line","id":"line-138","x1":1000,"y1":14,"x2":1011,"y2":25,"fill":"#77933C","fill-opacity":1,"stroke-width":2,"stroke":"#FFFFFF","stroke-opacity":1,"stroke-linecap":"square","stroke-linejoin":"round"}]},{"nodeType":"g","id":"shape-139","children":[{"nodeType":"line","id":"line-139","x1":1000,"y1":25,"x2":1011,"y2":14,"fill":"#77933C","fill-opacity":1,"stroke-width":2,"stroke":"#FFFFFF","stroke-opacity":1,"stroke-linecap":"square","stroke-linejoin":"round"}]},{"nodeType":"g","id":"shape-142","children":[{"nodeType":"use","transform":[{"type":"rotate","args":[0]}],"id":"text-142","data-reference-type":"text","data-reference-id":"01","data-shadow":false,"data-rotation":0,"x":0,"y":0}]}],"className":"eventable"},"commandset-222":{"nodeType":"g","children":[{"nodeType":"text","font-family":"Articulate Charset1_ 6H1193B8D2","font-size":"24px","fill":"#FFFFFF","fill-opacity":1,"children":[{"nodeType":"tspan","x":"471 486 501 510 519 532 543 552","y":28.5,"children":["Correct"]}]}]},"commandset-223":{"nodeType":"g","children":[{"nodeType":"g","id":"shape-145","children":[{"nodeType":"path","d":"M0,0L1024,0 1024,40 0,40z","id":"path-145","fill":"#953735","fill-opacity":1}],"className":"uneventable"},{"nodeType":"path","d":"M994,10L1013,10 1013,29 994,29z","id":"path-146","fill":"#953735","fill-opacity":1},{"nodeType":"g","id":"shape-143","children":[{"nodeType":"line","id":"line-143","x1":1000,"y1":14,"x2":1011,"y2":25,"fill":"#953735","fill-opacity":1,"stroke-width":2,"stroke":"#FFFFFF","stroke-opacity":1,"stroke-linecap":"square","stroke-linejoin":"round"}]},{"nodeType":"g","id":"shape-144","children":[{"nodeType":"line","id":"line-144","x1":1000,"y1":25,"x2":1011,"y2":14,"fill":"#953735","fill-opacity":1,"stroke-width":2,"stroke":"#FFFFFF","stroke-opacity":1,"stroke-linecap":"square","stroke-linejoin":"round"}]},{"nodeType":"g","id":"shape-147","children":[{"nodeType":"use","transform":[{"type":"rotate","args":[0]}],"id":"text-147","data-reference-type":"text","data-reference-id":"01","data-shadow":false,"data-rotation":0,"x":0,"y":0}]}],"className":"eventable"},"commandset-224":{"nodeType":"g","children":[{"nodeType":"text","font-family":"Articulate Charset1_ 6H1193B8D2","font-size":"24px","fill":"#FFFFFF","fill-opacity":1,"children":[{"nodeType":"tspan","x":"462 469 484 495 510 519 528 541 552 561","y":28.5,"children":["Incorrect"]}]}]},"commandset-225":{"nodeType":"g","children":[{"nodeType":"defs","children":[{"nodeType":"linearGradient","gradientTransform":[{"type":"translate","args":[0,0]},{"type":"translate","args":[1.6126757375078313E-09,4.4407901534569945E-09]},{"type":"scale","args":[0.99985668636835379,0.9991777870505052]},{"type":"rotate","args":[90,0.5,0.5]}],"id":"gradient-fill-149","children":[{"nodeType":"stop","offset":"0%","stop-color":"#EFEFEF","stop-opacity":1},{"nodeType":"stop","offset":"100%","stop-color":"#D3D3D3","stop-opacity":1}]},{"nodeType":"filter","id":"filter-151","children":[{"nodeType":"feFlood","result":"floodOut","flood-color":"#000000","flood-opacity":0.4},{"nodeType":"feGaussianBlur","result":"gaussOut","in":"SourceAlpha","stdDeviation":[1.75,1.75]},{"nodeType":"feComposite","in":"floodOut","in2":"gaussOut","operator":"in"}],"filterUnits":"userSpaceOnUse","x":-11.25,"y":-11.25,"width":645.5,"height":250.5}]},{"nodeType":"use","transform":[{"type":"translate","args":[0,0]},{"type":"scale","args":[1,1]}],"xlink:href":"#pathwrap-150","filter":"url(#filter-151)","data-angle":90,"data-distance":4,"data-height":228,"data-scale":1,"data-adornment-type":"drop-shadow","data-width":623},{"nodeType":"g","id":"pathwrap-150","children":[{"nodeType":"path","d":"M608.237,1E-06C614.782593,-1.1E-05 620.088867,5.306235 620.088867,11.851848 620.088867,11.85185 620.088867,11.851852 620.088867,11.851854L620.088867,11.851854L620.088867,213.333298C620.088867,219.878906 614.782654,225.18515 608.237061,225.18515L608.237061,225.18515L11.851855,225.18515C5.306259,225.185165 3E-06,219.878906 0,213.333313L0,213.333313L-1E-06,11.851858C-5E-06,5.306263 5.306244,5E-06 11.851839,-1E-06z","id":"path-152","fill":"url(#gradient-fill-149)","stroke-width":1,"stroke":"#B3B2B2","stroke-opacity":1,"stroke-linecap":"flat","stroke-linejoin":"round"},{"nodeType":"path","d":"M607.342285,1C613.829773,0.999989 619.088867,6.259107 619.088928,12.746585 619.088928,12.746587 619.088928,12.74659 619.088928,12.746592L619.088928,12.746592L619.088928,212.438568C619.088928,218.926041 613.829773,224.185165 607.342346,224.185165L607.342346,224.185165L12.746593,224.185165C6.259131,224.185165 1.000003,218.926041 1,212.438583L1,212.438583L1,12.746595C0.999996,6.259135 6.259116,1.000006 12.746576,0.999999z","id":"path-153","fill":"none","stroke-width":1,"stroke":"#FFFFFF","stroke-opacity":0.4,"stroke-linecap":"flat","stroke-linejoin":"round"}]}],"className":"eventable"},"commandset-226":{"nodeType":"g","children":[{"nodeType":"defs","children":[{"nodeType":"filter","id":"filter-157","children":[{"nodeType":"feFlood","result":"floodOut","flood-color":"#C2C2C2","flood-opacity":1},{"nodeType":"feGaussianBlur","result":"gaussOut","in":"SourceAlpha","stdDeviation":[0.34999999403953552,0.34999999403953552]},{"nodeType":"feComposite","in":"floodOut","in2":"gaussOut","operator":"in"}],"filterUnits":"userSpaceOnUse","x":-2.25,"y":-2.25,"width":576.5,"height":7.5}]},{"nodeType":"use","transform":[{"type":"translate","args":[0,0]},{"type":"scale","args":[1,1]}],"xlink:href":"#pathwrap-156","filter":"url(#filter-157)","data-angle":90,"data-distance":1,"data-height":3,"data-scale":1,"data-adornment-type":"drop-shadow","data-width":572},{"nodeType":"g","id":"pathwrap-156","children":[{"nodeType":"line","id":"line-155","x1":0,"y1":0,"x2":568.889,"y2":0,"stroke-width":1,"stroke":"#FAFAFA","stroke-opacity":1,"stroke-linecap":"flat","stroke-linejoin":"round"},{"nodeType":"line","id":"line-158","x1":0.5,"y1":0.5,"x2":568.389,"y2":-0.5,"stroke-width":1,"stroke":"#FFFFFF","stroke-opacity":0.4,"stroke-linecap":"flat","stroke-linejoin":"round"}]}],"className":"eventable"},"commandset-227":{"nodeType":"g","children":[{"nodeType":"g","id":"shape-159","children":[{"nodeType":"path","d":"M0,0L568.888916015625,0 568.888916015625,45.037036895752 0,45.037036895752z","id":"path-159","fill":"none"}]},{"nodeType":"g","id":"shape-160","children":[{"nodeType":"use","transform":[{"type":"rotate","args":[0]}],"id":"text-160","data-reference-type":"text","data-reference-id":"01","data-shadow":false,"data-rotation":0,"x":0,"y":0}],"className":"uneventable"}],"className":"eventable"},"commandset-228":{"nodeType":"g","children":[{"nodeType":"text","font-family":"ArticulateBold CharBoldD6548732","font-size":"27px","fill":"#454545","fill-opacity":1,"children":[{"nodeType":"tspan","x":"10 18 34 46 62 73 84 99 111 122","y":32.5,"children":["Incorrect"]}]}]},"commandset-229":{"nodeType":"g","children":[{"nodeType":"g","id":"shape-161","children":[{"nodeType":"path","d":"M0,0L568.888916015625,0 568.888916015625,91.2592620849609 0,91.2592620849609z","id":"path-161","fill":"none"}]},{"nodeType":"g","id":"shape-162","children":[{"nodeType":"use","transform":[{"type":"rotate","args":[0]}],"id":"text-162","data-reference-type":"text","data-reference-id":"01","data-shadow":false,"data-rotation":0,"x":0,"y":0}],"className":"uneventable"}],"className":"eventable"},"commandset-230":{"nodeType":"g","children":[{"nodeType":"text","font-family":"Articulate Charset1_ 6H1193B8D2","font-size":"23px","fill":"#454545","fill-opacity":1,"children":[{"nodeType":"tspan","x":"10 25 39 53 59 73 79 93 99 113 127 136 142 151 164 170 183 193 202 208 217 231 244 250 260 274 283 292 305 315 324 330 339 352 361 375 389 403 412 425 431","y":27,"children":["You\\tdid\\tnot\\tselect\\tthe\\tcorrect\\tresponse."]}]}]},"commandset-231":{"nodeType":"g","children":[{"nodeType":"defs","children":[{"nodeType":"linearGradient","gradientTransform":[{"type":"translate","args":[0,0]},{"type":"translate","args":[7.5714009528286451E-15,2.3931016029181839E-13]},{"type":"scale","args":[1.0056498042090296,1.0285715406768299]},{"type":"rotate","args":[90,0.5,0.5]}],"id":"gradient-fill-164","children":[{"nodeType":"stop","offset":"0%","stop-color":"#C3D67C","stop-opacity":1},{"nodeType":"stop","offset":"0%","stop-color":"#C3D67C","stop-opacity":1},{"nodeType":"stop","offset":"100%","stop-color":"#739F35","stop-opacity":1},{"nodeType":"stop","offset":"100%","stop-color":"#739F35","stop-opacity":1}]},{"nodeType":"filter","id":"filter-166","children":[{"nodeType":"feFlood","result":"floodOut","flood-color":"#000000","flood-opacity":0.28},{"nodeType":"feGaussianBlur","result":"gaussOut","in":"SourceAlpha","stdDeviation":[1.75,1.75]},{"nodeType":"feComposite","in":"floodOut","in2":"gaussOut","operator":"in"}],"filterUnits":"userSpaceOnUse","x":-11.25,"y":-11.25,"width":203,"height":61}]},{"nodeType":"use","transform":[{"type":"translate","args":[0,0]},{"type":"scale","args":[1,1]}],"xlink:href":"#pathwrap-165","filter":"url(#filter-166)","data-angle":90,"data-distance":4,"data-height":38.5,"data-scale":1,"data-adornment-type":"drop-shadow","data-width":180.5},{"nodeType":"g","id":"pathwrap-165","children":[{"nodeType":"g","id":"shape-167","children":[{"nodeType":"path","d":"M171.999985,0C174.761414,-5E-06 176.999985,2.238568 176.999985,4.999998 176.999985,4.999999 176.999985,5 176.999985,5.000001L176.999985,5.000001L176.999985,29.999998C176.999985,32.761421 174.761414,34.999996 172,34.999996L172,34.999996L5.000001,34.999996C2.238578,35 2E-06,32.761425 0,30.000002L0,30.000002L0,5.000003C-2E-06,2.23858 2.238572,3E-06 4.999995,0z","id":"path-167","fill":"url(#gradient-fill-164)","stroke-width":1,"stroke":"#000000","stroke-opacity":0.4,"stroke-linecap":"flat","stroke-linejoin":"round"}]},{"nodeType":"g","id":"shape-168","children":[{"nodeType":"use","transform":[{"type":"rotate","args":[0]}],"id":"text-168","data-reference-type":"text","data-reference-id":"01","data-shadow":false,"data-rotation":0,"x":0,"y":0}],"className":"uneventable"}]}],"className":"eventable"},"commandset-232":{"nodeType":"g","children":[{"nodeType":"text","font-family":"ArticulateBold CharBoldD6548732","font-size":"27px","fill":"#4F4F4F","fill-opacity":1,"children":[{"nodeType":"tspan","x":"32 48 64 80 91 99 115 131 146","y":28,"children":["Continue"]}]}]},"commandset-233":{"nodeType":"g","children":[{"nodeType":"text","font-family":"ArticulateBold CharBoldD6548732","font-size":"27px","fill":"#454545","fill-opacity":1,"children":[{"nodeType":"tspan","x":"10 26 42 53 64 79 91 102","y":32.5,"children":["Correct"]}]}]},"commandset-234":{"nodeType":"g","children":[{"nodeType":"text","font-family":"Articulate Charset1_ 6H1193B8D2","font-size":"23px","fill":"#454545","fill-opacity":1,"children":[{"nodeType":"tspan","x":"10 23 37 50 59 65 74 80 89 95 109 123 132 141 147 153 168 182 196 202 211 224 230 243 253 262 275 289 295 304 318 331 337 347 361 370 379 392 402 411 417 426 439 448 462 476 490 499 512 518","y":27,"children":["That\'s\\tright!\\t\\tYou\\tselected\\tthe\\tcorrect\\tresponse."]}]}]},"commandset-235":{"nodeType":"g","children":[{"nodeType":"defs","children":[{"nodeType":"linearGradient","gradientTransform":[{"type":"translate","args":[0,0]},{"type":"translate","args":[7.5809183788717029E-15,2.4238809292297893E-13]},{"type":"scale","args":[1.0069139292628215,1.0418007069799729]},{"type":"rotate","args":[90,0.5,0.5]}],"id":"gradient-fill-170","children":[{"nodeType":"stop","offset":"0%","stop-color":"#C3D67C","stop-opacity":1},{"nodeType":"stop","offset":"0%","stop-color":"#C3D67C","stop-opacity":1},{"nodeType":"stop","offset":"100%","stop-color":"#739F35","stop-opacity":1},{"nodeType":"stop","offset":"100%","stop-color":"#739F35","stop-opacity":1}]},{"nodeType":"filter","id":"filter-172","children":[{"nodeType":"feFlood","result":"floodOut","flood-color":"#000000","flood-opacity":0.28},{"nodeType":"feGaussianBlur","result":"gaussOut","in":"SourceAlpha","stdDeviation":[1.75,1.75]},{"nodeType":"feComposite","in":"floodOut","in2":"gaussOut","operator":"in"}],"filterUnits":"userSpaceOnUse","x":-11.25,"y":-11.25,"width":203,"height":61}]},{"nodeType":"use","transform":[{"type":"translate","args":[0,0]},{"type":"scale","args":[1,1]}],"xlink:href":"#pathwrap-171","filter":"url(#filter-172)","data-angle":90,"data-distance":4,"data-height":38.5,"data-scale":1,"data-adornment-type":"drop-shadow","data-width":180.5},{"nodeType":"g","id":"pathwrap-171","children":[{"nodeType":"g","id":"shape-173","children":[{"nodeType":"path","d":"M171.777771,0C174.5392,-5E-06 176.777771,2.238568 176.777771,4.999998 176.777771,4.999999 176.777771,5 176.777771,5.000001L176.777771,5.000001L176.777771,29.555555C176.777771,32.316978 174.5392,34.555553 171.777786,34.555553L171.777786,34.555553L5.000001,34.555553C2.238578,34.555557 2E-06,32.316982 0,29.555559L0,29.555559L0,5.000003C-2E-06,2.23858 2.238572,3E-06 4.999995,0z","id":"path-173","fill":"url(#gradient-fill-170)","stroke-width":1,"stroke":"#000000","stroke-opacity":0.4,"stroke-linecap":"flat","stroke-linejoin":"round"}]},{"nodeType":"g","id":"shape-174","children":[{"nodeType":"use","transform":[{"type":"rotate","args":[0]}],"id":"text-174","data-reference-type":"text","data-reference-id":"01","data-shadow":false,"data-rotation":0,"x":0,"y":0}],"className":"uneventable"}]}],"className":"eventable"},"commandset-236":{"nodeType":"g","children":[{"nodeType":"g","id":"shape-175","children":[{"nodeType":"path","d":"M0,0L922,0 922,422 0,422z","id":"path-175","fill":"none"}]},{"nodeType":"g","id":"shape-176","children":[{"nodeType":"use","transform":[{"type":"rotate","args":[0]}],"id":"text-176","data-reference-type":"text","data-reference-id":"01","data-shadow":false,"data-rotation":0,"x":0,"y":0}],"className":"uneventable"}],"className":"eventable"},"commandset-237":{"nodeType":"g","children":[{"nodeType":"text","font-family":"Arial Charset1_ 5lzH7uwCBA007D1","font-size":"21px","fill":"#000000","fill-opacity":1,"children":[{"nodeType":"tspan","x":"10 17","y":25,"children":["•"]}]},{"nodeType":"text","font-family":"Articulate Charset1_ 6H1193B8D2","font-size":"21px","fill":"#000000","fill-opacity":1,"children":[{"nodeType":"tspan","x":"17 27","y":25,"children":["\\t"]}]},{"nodeType":"text","font-family":"ArticulateBold CharBoldD6548732","font-size":"21px","fill":"#000000","fill-opacity":1,"children":[{"nodeType":"tspan","x":"27 39 47 59 72 78 91 103 112 124 146 214 283 298 306 318 337 349 357 363 372 378 391 403 412 420 433 441 453 459 467 480 486 499 511 519 525 531 550 569 581 594 600 612 620 632 638 650 658 666 678 691 699 705 718 731 737 750 758 764 772 784 796 815","y":25,"children":["Step Back   Dramatic gesture to get immediate attention of team"]}]},{"nodeType":"text","font-family":"Arial Charset1_ 5lzH7uwCBA007D1","font-size":"21px","fill":"#000000","fill-opacity":1,"children":[{"nodeType":"tspan","x":"10 17","y":75,"children":["•"]}]},{"nodeType":"text","font-family":"Articulate Charset1_ 6H1193B8D2","font-size":"21px","fill":"#000000","fill-opacity":1,"children":[{"nodeType":"tspan","x":"17 27","y":75,"children":["\\t"]}]},{"nodeType":"text","font-family":"ArticulateBold CharBoldD6548732","font-size":"21px","fill":"#000000","fill-opacity":1,"children":[{"nodeType":"tspan","x":"27 39 45 53 66 78 86 92 105 118 130 136 142 154 173 185 193 205 218 230 239 248 283 298 311 317 323 336 349 355 367 373 386 399 411 417 426 432 445 457 465 474 486 499 507 513 526 539 545 558 566 572 580 592 604 610 616 624 636","y":75,"children":["Situational awareness An individuals perception of reality"]}]},{"nodeType":"text","font-family":"Arial Charset1_ 5lzH7uwCBA007D1","font-size":"21px","fill":"#000000","fill-opacity":1,"children":[{"nodeType":"tspan","x":"10 17","y":125,"children":["•"]}]},{"nodeType":"text","font-family":"Articulate Charset1_ 6H1193B8D2","font-size":"21px","fill":"#000000","fill-opacity":1,"children":[{"nodeType":"tspan","x":"17 27","y":125,"children":["\\t"]}]},{"nodeType":"text","font-family":"ArticulateBold CharBoldD6548732","font-size":"21px","fill":"#000000","fill-opacity":1,"children":[{"nodeType":"tspan","x":"27 39 45 58 67 80 146 214 283 289 302 310 323 329 337 343 355 367 373 381 393 405 411 417 430 443 449 457 470 482 490 496 505 518 537 549 557 570 576 589 602 608 627 639 651 657 670 682 688 707 715 728 741 754","y":125,"children":["Pinch   Intuitive feeling that something may be wrong"]}]},{"nodeType":"text","font-family":"Arial Charset1_ 5lzH7uwCBA007D1","font-size":"21px","fill":"#000000","fill-opacity":1,"children":[{"nodeType":"tspan","x":"10 17","y":175,"children":["•"]}]},{"nodeType":"text","font-family":"Articulate Charset1_ 6H1193B8D2","font-size":"21px","fill":"#000000","fill-opacity":1,"children":[{"nodeType":"tspan","x":"17 27","y":175,"children":["\\t"]}]},{"nodeType":"text","font-family":"ArticulateBold CharBoldD6548732","font-size":"21px","fill":"#000000","fill-opacity":1,"children":[{"nodeType":"tspan","x":"27 39 51 59 72 84 92 98 106 112 124 136 144 150 163 176 214 283 294 307 316 329 338 344 357 370 376 388 394 402 414 423 435 441 460 473 479 488 501 507 520 526 539 548 560 569 575 588 601 609 615 627 633 639 645 658 666 679 691 699 705 713 726 734 753 762 768 781 789 795 801 814 827 840 848","y":175,"children":["Target fixation  Focus on a task which blocks out all other forms of input"]}]},{"nodeType":"text","font-family":"Arial Charset1_ 5lzH7uwCBA007D1","font-size":"21px","fill":"#000000","fill-opacity":1,"children":[{"nodeType":"tspan","x":"10 17","y":225,"children":["•"]}]},{"nodeType":"text","font-family":"Articulate Charset1_ 6H1193B8D2","font-size":"21px","fill":"#000000","fill-opacity":1,"children":[{"nodeType":"tspan","x":"17 27","y":225,"children":["\\t"]}]},{"nodeType":"text","font-family":"ArticulateBold CharBoldD6548732","font-size":"21px","fill":"#000000","fill-opacity":1,"children":[{"nodeType":"tspan","x":"27 42 54 60 73 79 91 99 107 119 128 136 146 214 283 289 302 315 328 336 342 355 368 374 386 392 405 418 426 438 451 459 465 477 483 489 501 507 526 534 547 560 573 579 592 600 606 625 633 646 659 672 678 691 699 712 724 732 738 751 764 776 782 790 803 809 821 827 833 845 857 870 882 890 899","y":225,"children":["Halo effect   Ignoring a potentially wrong or wrong order due to a leaders"]}]},{"nodeType":"text","font-family":"ArticulateBold CharBoldD6548732","font-size":"21px","fill":"#000000","fill-opacity":1,"children":[{"nodeType":"tspan","x":"27 78 146 214 283 291 303 316 329 337 349 357 363 376 389 395 408 416 422 431 439 451 459 472 481","y":250,"children":["    reputation or status"]}]},{"nodeType":"text","font-family":"Arial Charset1_ 5lzH7uwCBA007D1","font-size":"21px","fill":"#000000","fill-opacity":1,"children":[{"nodeType":"tspan","x":"10 17","y":300,"children":["•"]}]},{"nodeType":"text","font-family":"Articulate Charset1_ 6H1193B8D2","font-size":"21px","fill":"#000000","fill-opacity":1,"children":[{"nodeType":"tspan","x":"17 27","y":300,"children":["\\t"]}]},{"nodeType":"text","font-family":"ArticulateBold CharBoldD6548732","font-size":"21px","fill":"#000000","fill-opacity":1,"children":[{"nodeType":"tspan","x":"27 40 52 64 77 90 102 111 123 146 214 283 298 311 317 330 338 351 363 371 377 383 392 398 411 417 429 441 454 460 466 472 480 486 492 501 507 515 527 540 552 564 572 584 597 603 609 621 634 647 653 661 674 686 699 705 717 726 738 751 764 783 789 801 814 827 839 852 858 871 883","y":300,"children":["Readback   An order is given, it is repeated, and then acknowledged by"]}]},{"nodeType":"text","font-family":"ArticulateBold CharBoldD6548732","font-size":"21px","fill":"#000000","fill-opacity":1,"children":[{"nodeType":"tspan","x":"27 78 146 214 283 296 302 314 326 334 340 352 361 367 376 389 397 405 417 426 434","y":325,"children":["    giver as correct"]}]},{"nodeType":"text","font-family":"Arial Charset1_ 5lzH7uwCBA007D1","font-size":"21px","fill":"#000000","fill-opacity":1,"children":[{"nodeType":"tspan","x":"10 17","y":375,"children":["•"]}]},{"nodeType":"text","font-family":"Articulate Charset1_ 6H1193B8D2","font-size":"21px","fill":"#000000","fill-opacity":1,"children":[{"nodeType":"tspan","x":"17 27","y":375,"children":["\\t"]}]},{"nodeType":"text","font-family":"ArticulateBold CharBoldD6548732","font-size":"21px","fill":"#000000","fill-opacity":1,"children":[{"nodeType":"tspan","x":"27 40 52 58 64 70 83 96 104 146 214 283 295 307 319 338 344 363 375 394 407 419 427 433 445 451 463 471 479 488 494 502 515 527 533 541 553 565 584 590 609 622 634 647 653 665 678 684 697 705 718 730 738 750 763 769 782 790 803 812 824 837 850 858 870 876 882 891","y":375,"children":["Call out   Team member alerts the team when an ordered procedure is"]}]},{"nodeType":"text","font-family":"ArticulateBold CharBoldD6548732","font-size":"21px","fill":"#000000","fill-opacity":1,"children":[{"nodeType":"tspan","x":"27 78 146 214 283 292 305 324 337 343 355 363 375 388","y":400,"children":["    completed"]}]}]},"commandset-238":{"nodeType":"g","children":[{"nodeType":"text","font-family":"ArticulateBold CharBoldD6548732","font-size":"40px","fill":"#FFFFFF","fill-opacity":1,"children":[{"nodeType":"tspan","x":"10 32 54 70 106 124 135 171 182 198 222 233 257 281 297 313 335 353 369 380 409 431 447 458 482 493 509 520 544 568 586","y":43,"children":["Terms with Correct Definitions"]}]}]},"commandset-239":{"nodeType":"g","children":[{"nodeType":"g","id":"shape-177","children":[{"nodeType":"path","d":"M0,0L805,0 805,57 0,57z","id":"path-177","fill":"none"}]},{"nodeType":"g","id":"shape-178","children":[{"nodeType":"use","transform":[{"type":"rotate","args":[0]}],"id":"text-178","data-reference-type":"text","data-reference-id":"01","data-shadow":false,"data-rotation":0,"x":0,"y":0}],"className":"uneventable"}],"className":"eventable"},"commandset-240":{"nodeType":"g","children":[{"nodeType":"text","font-family":"ArticulateBold CharBoldD6548732","font-size":"40px","fill":"#FFFFFF","fill-opacity":1,"children":[{"nodeType":"tspan","x":"10 30 52 70 86 110 126 144 155 184 200 216 238 256 272 283 307 331 342 364 386 402 418 442 458 494 516 540 558 580 591 604 626 650 686 722 744 760 782 795","y":43,"children":["Factors Affecting Performance (Summary)"]}]}]},"commandset-241":{"nodeType":"g","children":[{"nodeType":"path","d":"M0,0L453,0 453,368 0,368z","id":"path-179","fill":"none"}],"className":"eventable"},"commandset-242":{"nodeType":"g","children":[{"nodeType":"text","font-family":"Wingdings Charset1_ 6pSB65C8CE6","font-size":"29px","fill":"#0D0D0D","fill-opacity":1,"children":[{"nodeType":"tspan","x":"10 23","y":358,"children":["§"]}]},{"nodeType":"text","font-family":"Articulate Charset1_ 6H1193B8D2","font-size":"29px","fill":"#0D0D0D","fill-opacity":1,"children":[{"nodeType":"tspan","x":"23 58 79 95 103 121 129 142 160 186 204 212 228 243 251 269 287 298 306 319 337 363 381 389 405 420 428","y":358,"children":["\\tHalo\\tcomplex\\tnot\\tcomplex."]}]}]},"commandset-243":{"nodeType":"g","children":[{"nodeType":"text","font-family":"Wingdings Charset1_ 6pSB65C8CE6","font-size":"29px","fill":"#0D0D0D","fill-opacity":1,"children":[{"nodeType":"tspan","x":"10 23","y":279,"children":["§"]}]},{"nodeType":"text","font-family":"Articulate Charset1_ 6H1193B8D2","font-size":"29px","fill":"#0D0D0D","fill-opacity":1,"children":[{"nodeType":"tspan","x":"23 58 79 90 101 109 120 138 156 172 183 191 209 220 228 239 255 263 271 289 313 321 332 348 364 390 398","y":279,"children":["\\tAttitudes\\tof\\tfellow\\tteam\\t"]}]},{"nodeType":"text","font-family":"Articulate Charset1_ 6H1193B8D2","font-size":"29px","fill":"#0D0D0D","fill-opacity":1,"children":[{"nodeType":"tspan","x":"58 84 100 126 144 160 171 182 190","y":314,"children":["members."]}]}]},"commandset-244":{"nodeType":"g","children":[{"nodeType":"text","font-family":"Wingdings Charset1_ 6pSB65C8CE6","font-size":"29px","fill":"#0D0D0D","fill-opacity":1,"children":[{"nodeType":"tspan","x":"10 23","y":235,"children":["§"]}]},{"nodeType":"text","font-family":"Articulate Charset1_ 6H1193B8D2","font-size":"29px","fill":"#0D0D0D","fill-opacity":1,"children":[{"nodeType":"tspan","x":"23 58 76 94 120 146 164 182 190 203 219 230 238 256 274 282","y":235,"children":["\\tCommunication."]}]}]},"commandset-245":{"nodeType":"g","children":[{"nodeType":"text","font-family":"Wingdings Charset1_ 6pSB65C8CE6","font-size":"29px","fill":"#0D0D0D","fill-opacity":1,"children":[{"nodeType":"tspan","x":"10 23","y":156,"children":["§"]}]},{"nodeType":"text","font-family":"Articulate Charset1_ 6H1193B8D2","font-size":"29px","fill":"#0D0D0D","fill-opacity":1,"children":[{"nodeType":"tspan","x":"23 58 74 85 101 112 123 141 152 168 179 187 198 209 227 253 261 279 290 308 324 335 343 354 370 386 412 420","y":156,"children":["\\tPressures\\tfrom\\tother\\tteam\\t"]}]},{"nodeType":"text","font-family":"Articulate Charset1_ 6H1193B8D2","font-size":"29px","fill":"#0D0D0D","fill-opacity":1,"children":[{"nodeType":"tspan","x":"58 84 100 126 144 160 171 182 190 200 215 226 234 242 253 271 289 307 325 336 347 357 365","y":191,"children":["members\\t(vs.\\tsupport)."]}]}]},"commandset-246":{"nodeType":"g","children":[{"nodeType":"text","font-family":"Wingdings Charset1_ 6pSB65C8CE6","font-size":"29px","fill":"#0D0D0D","fill-opacity":1,"children":[{"nodeType":"tspan","x":"10 23","y":77,"children":["§"]}]},{"nodeType":"text","font-family":"Articulate Charset1_ 6H1193B8D2","font-size":"29px","fill":"#0D0D0D","fill-opacity":1,"children":[{"nodeType":"tspan","x":"23 58 66 84 95 111 122 140 156 164 172 190 201 219 232 248 259 270 286 297 305 329 337 348 366 374 392 400","y":77,"children":["\\tInternal\\tprocesses\\twithin\\t"]}]},{"nodeType":"text","font-family":"Articulate Charset1_ 6H1193B8D2","font-size":"29px","fill":"#0D0D0D","fill-opacity":1,"children":[{"nodeType":"tspan","x":"58 69 87 103 111 129 140 158 176 194 202 228 244 252 263 281 299 312 323 331 349 367 375","y":112,"children":["the\\tgroup\\tmalfunction."]}]}]},"commandset-247":{"nodeType":"g","children":[{"nodeType":"text","font-family":"ArticulateBold CharBoldD6548732","font-size":"29px","fill":"#0D0D0D","fill-opacity":1,"children":[{"nodeType":"tspan","x":"10 31 42 60 78 96 107 123 139 155 181 207 225 236 252 260","y":33,"children":["Group/Teamwork:"]}]},{"nodeType":"path","data-ref-id":"","d":"M10,36L96,36 96,37 10,37z","id":"path-180","fill":"#0D0D0D","fill-opacity":1},{"nodeType":"path","data-ref-id":"","d":"M96,36L107,36 107,37 96,37z","id":"path-181","fill":"#0D0D0D","fill-opacity":1},{"nodeType":"path","data-ref-id":"","d":"M107,36L252,36 252,37 107,37z","id":"path-182","fill":"#0D0D0D","fill-opacity":1},{"nodeType":"path","data-ref-id":"","d":"M252,36L260,36 260,37 252,37z","id":"path-183","fill":"#0D0D0D","fill-opacity":1}]},"commandset-248":{"nodeType":"g","children":[{"nodeType":"path","d":"M0,0L470,0 470,359 0,359z","id":"path-184","fill":"none"}],"className":"eventable"},"commandset-249":{"nodeType":"g","children":[{"nodeType":"text","font-family":"Wingdings Charset1_ 6pSB65C8CE6","font-size":"29px","fill":"#0D0D0D","fill-opacity":1,"children":[{"nodeType":"tspan","x":"10 23","y":279,"children":["§"]}]},{"nodeType":"text","font-family":"Articulate Charset1_ 6H1193B8D2","font-size":"29px","fill":"#0D0D0D","fill-opacity":1,"children":[{"nodeType":"tspan","x":"23 61 82 93 104 120 138 149 157 175 193 201 217 235 253 261 279 295 306 319 335 353 364 372 390 408 416","y":279,"children":["\\tAttention\\tand\\tperception\\t"]}]},{"nodeType":"text","font-family":"Articulate Charset1_ 6H1193B8D2","font-size":"29px","fill":"#0D0D0D","fill-opacity":1,"children":[{"nodeType":"tspan","x":"61 69 80 91 109 125 136 144 155 173 189 200 208 216 242 260 276 284 295 303 321 339 350 358","y":314,"children":["issues\\tthat\\timpair\\tour\\t"]}]},{"nodeType":"text","font-family":"Articulate Charset1_ 6H1193B8D2","font-size":"29px","fill":"#0D0D0D","fill-opacity":1,"children":[{"nodeType":"tspan","x":"61 77 95 113 137 145 161 179 197 213 221 239 250 258 269 287 303 311 322 330 341 359 375 386 394 412 430 438","y":349,"children":["knowledge\\tof\\tthe\\tsituation."]}]}]},"commandset-250":{"nodeType":"g","children":[{"nodeType":"text","font-family":"Wingdings Charset1_ 6pSB65C8CE6","font-size":"29px","fill":"#0D0D0D","fill-opacity":1,"children":[{"nodeType":"tspan","x":"10 23","y":235,"children":["§"]}]},{"nodeType":"text","font-family":"Articulate Charset1_ 6H1193B8D2","font-size":"29px","fill":"#0D0D0D","fill-opacity":1,"children":[{"nodeType":"tspan","x":"23 61 77 95 113 124 132 150 166 179 187 198 206 224 242 252 278 294 310 318 336 354 362","y":235,"children":["\\tPoor\\tdecision-making."]}]}]},"commandset-251":{"nodeType":"g","children":[{"nodeType":"text","font-family":"Wingdings Charset1_ 6pSB65C8CE6","font-size":"29px","fill":"#0D0D0D","fill-opacity":1,"children":[{"nodeType":"tspan","x":"10 23","y":121,"children":["§"]}]},{"nodeType":"text","font-family":"Articulate Charset1_ 6H1193B8D2","font-size":"29px","fill":"#0D0D0D","fill-opacity":1,"children":[{"nodeType":"tspan","x":"23 61 82 100 126 142 160 168 186 202 213 224 242 253 279 295 313 326 342 350","y":121,"children":["\\tHuman\\tperformance\\t"]}]},{"nodeType":"text","font-family":"Articulate Charset1_ 6H1193B8D2","font-size":"29px","fill":"#0D0D0D","fill-opacity":1,"children":[{"nodeType":"tspan","x":"61 79 95 106 122 133 141 159 170 186 197 213 224 232 250 268 284 292 303 321 329 340 351 362 378 389 400 408 416","y":156,"children":["deteriorates\\tdue\\tto\\tstress,\\t"]}]},{"nodeType":"text","font-family":"Articulate Charset1_ 6H1193B8D2","font-size":"29px","fill":"#0D0D0D","fill-opacity":1,"children":[{"nodeType":"tspan","x":"61 79 87 105 123 131 152 160 168 186 210 218 242 260 271 287 295 313 329 347 358 366 374 390 401 414 422","y":191,"children":["high\\t&\\tlow\\tworkloads,\\tetc."]}]}]},"commandset-252":{"nodeType":"g","children":[{"nodeType":"text","font-family":"Wingdings Charset1_ 6pSB65C8CE6","font-size":"29px","fill":"#0D0D0D","fill-opacity":1,"children":[{"nodeType":"tspan","x":"10 23","y":77,"children":["§"]}]},{"nodeType":"text","font-family":"Articulate Charset1_ 6H1193B8D2","font-size":"29px","fill":"#0D0D0D","fill-opacity":1,"children":[{"nodeType":"tspan","x":"23 61 82 100 126 142 160 168 184 195 206 224 235 243 253 279 287 298 309 325 341 357 368 378 386","y":77,"children":["\\tHuman\\terror\\t(mistakes)."]}]}]},"commandset-253":{"nodeType":"g","children":[{"nodeType":"text","font-family":"ArticulateBold CharBoldD6548732","font-size":"29px","fill":"#0D0D0D","fill-opacity":1,"children":[{"nodeType":"tspan","x":"10 18 36 54 62 78 86 104 122 138 146","y":33,"children":["Individual"]}]},{"nodeType":"text","font-family":"Articulate Charset1_ 6H1193B8D2","font-size":"29px","fill":"#0D0D0D","fill-opacity":1,"children":[{"nodeType":"tspan","x":"146 154","y":33,"children":[":"]}]},{"nodeType":"path","data-ref-id":"","d":"M10,36L146,36 146,37 10,37z","id":"path-185","fill":"#0D0D0D","fill-opacity":1},{"nodeType":"path","data-ref-id":"","d":"M146,36L154,36 154,37 146,37z","id":"path-186","fill":"#0D0D0D","fill-opacity":1}]},"commandset-254":{"nodeType":"g","children":[{"nodeType":"g","id":"shape-187","children":[{"nodeType":"path","d":"M0,0L390,0 390,61 0,61z","id":"path-187","fill":"none"}]},{"nodeType":"g","id":"shape-188","children":[{"nodeType":"use","transform":[{"type":"rotate","args":[0]}],"id":"text-188","data-reference-type":"text","data-reference-id":"01","data-shadow":false,"data-rotation":0,"x":0,"y":0}],"className":"uneventable"}],"className":"eventable"},"commandset-255":{"nodeType":"g","children":[{"nodeType":"text","font-family":"ArticulateBold CharBoldD6548732","font-size":"43px","fill":"#FFFFFF","fill-opacity":1,"children":[{"nodeType":"tspan","x":"10 36 60 84 96 120 158 170 203 229 246 258 301 327 344 368 380","y":46,"children":["Review Our Work:"]}]}]},"commandset-256":{"nodeType":"g","children":[{"nodeType":"path","d":"M0,0L928,0 928,284 0,284z","id":"path-189","fill":"none"}],"className":"eventable"},"commandset-257":{"nodeType":"g","children":[{"nodeType":"text","font-family":"Wingdings Charset1_ 6pSB65C8CE6","font-size":"29px","fill":"#000000","fill-opacity":1,"children":[{"nodeType":"tspan","x":"10 23","y":221,"children":["§"]}]},{"nodeType":"text","font-family":"Articulate Charset1_ 6H1193B8D2","font-size":"29px","fill":"#000000","fill-opacity":1,"children":[{"nodeType":"tspan","x":"23 70 85 101 114 130 138 156 167 175 193 211 237 263 281 299 307 320 336 347 355 373 391 399 407 423 449 467 485 503 511 522 538 554 580 588 614 630 656 674 690 701 712 720 733 751 769 780 791 799 817 835 846 862 873 881 892 910 918","y":221,"children":["\\tLack\\tof\\tCommunication\\t\\tamong\\tteam\\tmembers\\tcontributes\\tto\\t"]}]},{"nodeType":"text","font-family":"Articulate Charset1_ 6H1193B8D2","font-size":"29px","fill":"#000000","fill-opacity":1,"children":[{"nodeType":"tspan","x":"70 96 114 125 136 144 170 186 204 212 225 241 249 257 273 284 295 313 324 335 343","y":256,"children":["most\\tmedical\\terrors."]}]}]},"commandset-258":{"nodeType":"g","children":[{"nodeType":"text","font-family":"Wingdings Charset1_ 6pSB65C8CE6","font-size":"29px","fill":"#000000","fill-opacity":1,"children":[{"nodeType":"tspan","x":"10 23","y":127,"children":["§"]}]},{"nodeType":"text","font-family":"Articulate Charset1_ 6H1193B8D2","font-size":"29px","fill":"#000000","fill-opacity":1,"children":[{"nodeType":"tspan","x":"23 70 86 102 118 144 152 178 194 220 238 254 265 276 284 295 313 331 349 357 375 383 396 414 432 443 451 462 488 496 507 525 541 552 560 576 592 605 623 631 657 673 699 717 733 744 752 760 771 779 795 806 824 832 850 866 874 892 910 918","y":127,"children":["\\tTeam\\tmembers\\tshould\\tconfirm\\tthat\\teach\\tmember\\tis\\t“thinking\\t"]}]},{"nodeType":"text","font-family":"Articulate Charset1_ 6H1193B8D2","font-size":"29px","fill":"#000000","fill-opacity":1,"children":[{"nodeType":"tspan","x":"70 81 99 115 123 134 150 176 192 200 211 229 237 255 273 289 297 315 326 334 350 358 369 387 403 414 430 448 456 482 498 516 527 543 551 559 585 603 621 637 645 653","y":162,"children":["the\\tsame\\tthing”\\tor\\ta\\tshared\\tmental\\tmodel."]}]}]},"commandset-259":{"nodeType":"g","children":[{"nodeType":"text","font-family":"Wingdings Charset1_ 6pSB65C8CE6","font-size":"29px","fill":"#000000","fill-opacity":1,"children":[{"nodeType":"tspan","x":"10 23","y":33,"children":["§"]}]},{"nodeType":"text","font-family":"Articulate Charset1_ 6H1193B8D2","font-size":"29px","fill":"#000000","fill-opacity":1,"children":[{"nodeType":"tspan","x":"23 70 86 102 118 134 160 176 184 210 226 242 260 271 279 290 308 324 335 343 367 383 391 415 433 444 460 468 479 497 515 531 542 560 576 587 595 603 621 639 650 658 669 687 703 714 722 746 762 770 794 812 823 839 847 871 879 890 908 916","y":33,"children":["\\t“Team”\\tmeans\\tthat\\twe\\twork\\ttogether;\\tnot\\tthat\\twe\\twork\\twith\\t"]}]},{"nodeType":"text","font-family":"Articulate Charset1_ 6H1193B8D2","font-size":"29px","fill":"#000000","fill-opacity":1,"children":[{"nodeType":"tspan","x":"70 88 106 117 125 136 147 155 171 189 207 218 226 242 260 278 286 297 315 333 344 352 370 386 394 405 416 432 443 454 462 488 504 530 548 564 575 586 594","y":68,"children":["our\\tfriends\\tand\\troutine\\tstaff\\tmembers."]}]}]},"commandset-260":{"nodeType":"g","children":[{"nodeType":"path","d":"M0,0L924,0 924,386 0,386z","id":"path-190","fill":"none"}],"className":"eventable"},"commandset-261":{"nodeType":"g","children":[{"nodeType":"text","font-family":"Wingdings Charset1_ 6pSB65C8CE6","font-size":"28px","fill":"#000000","fill-opacity":1,"children":[{"nodeType":"tspan","x":"10 23","y":307,"children":["§"]}]},{"nodeType":"text","font-family":"Articulate Charset1_ 6H1193B8D2","font-size":"28px","fill":"#000000","fill-opacity":1,"children":[{"nodeType":"tspan","x":"23 52 68 84 92 108 116 133 150 158 174 191 208 225 236 244 260 268 285 301 312 320 336 353 364 372 384 400 411 427 435 451 465 481 498 509 517 526 543 559 576 587 595 611 622 630 647 664 673 681 689 700 708 725 741 758 774 785 793 805 813 829 837 845 853 870 878","y":307,"children":["\\tTalking\\tabout\\ta\\tpatient\\tcare\\tevent\\t(debriefing)\\tis\\tbeneficial\\tin\\t"]}]},{"nodeType":"text","font-family":"Articulate Charset1_ 6H1193B8D2","font-size":"28px","fill":"#000000","fill-opacity":1,"children":[{"nodeType":"tspan","x":"52 60 85 102 113 130 144 152 169 186 194 211 228 239 247 259 276 301 326 343 360 368 380 396 407 415 432 449 457 465 476 493 510 527 544 561 572 580 597 608 625 637 653 664 675 691 702 710 718 734 745 753 776 792 800 808 816 832 843 851","y":341,"children":["improving\\tour\\tcommunication,\\tthought\\tprocesses,\\tas\\twell\\tas\\t"]}]},{"nodeType":"text","font-family":"Articulate Charset1_ 6H1193B8D2","font-size":"28px","fill":"#000000","fill-opacity":1,"children":[{"nodeType":"tspan","x":"52 69 83 99 110 126 134 142 150 162 178 189 205 213","y":375,"children":["overall\\tcare."]}]}]},"commandset-262":{"nodeType":"g","children":[{"nodeType":"text","font-family":"Wingdings Charset1_ 6pSB65C8CE6","font-size":"28px","fill":"#000000","fill-opacity":1,"children":[{"nodeType":"tspan","x":"10 23","y":215,"children":["§"]}]},{"nodeType":"text","font-family":"Articulate Charset1_ 6H1193B8D2","font-size":"28px","fill":"#000000","fill-opacity":1,"children":[{"nodeType":"tspan","x":"23 52 68 82 98 109 123 140 157 173 181 198 214 225 233 249 257 273 287 304 312 324 340 356 364 372 389 397 413 421 432 448 464 489 497 505 516 533 549 557 565 581 597 614 630 641 649 660 668 693 710 718 732 740 757 765 776 792 804 815 826 834 845 862 878 886","y":215,"children":["\\tEveryone\\thas\\ta\\t“voice”\\tin\\ta\\tteam;\\tthe\\tleader\\tsimply\\tdirects\\tthe\\t"]}]},{"nodeType":"text","font-family":"Articulate Charset1_ 6H1193B8D2","font-size":"28px","fill":"#000000","fill-opacity":1,"children":[{"nodeType":"tspan","x":"52 64 80 91 107 115 123 139 156 167 184 195 203 220 237 245 256 273 289 300 308 324 332 340 348 359 375 387 403 414 425 433 449 460 476 484 496 513 538 555 563 579 590 606 623 631","y":249,"children":["care,\\tensuring\\tthat\\tall\\tfacets\\tare\\tcompleted."]}]}]},"commandset-263":{"nodeType":"g","children":[{"nodeType":"text","font-family":"Wingdings Charset1_ 6pSB65C8CE6","font-size":"28px","fill":"#000000","fill-opacity":1,"children":[{"nodeType":"tspan","x":"10 23","y":123,"children":["§"]}]},{"nodeType":"text","font-family":"Articulate Charset1_ 6H1193B8D2","font-size":"28px","fill":"#000000","fill-opacity":1,"children":[{"nodeType":"tspan","x":"23 52 74 91 102 110 127 144 161 177 188 199 210 226 243 260 268 285 302 310 327 338 346 363 379 390 398 414 431 442 450 462 478 489 505 513 530 546 557 565 577 594 610 627 644 660 677 685 693 701 718 726 737 754 770 781 789 812 828 836 852 863 879 887","y":123,"children":["\\tOur\\tunderstanding\\tof\\tpatient\\tcare\\thas\\tchanged,\\tin\\tthat\\twe\\tare\\t"]}]},{"nodeType":"text","font-family":"Articulate Charset1_ 6H1193B8D2","font-size":"28px","fill":"#000000","fill-opacity":1,"children":[{"nodeType":"tspan","x":"52 69 86 109 117 128 144 160 168 185 202 210 222 238 249 265 273 290 301 309 325 341 353 370 378 395 406 423 439 450 458 466 483 500 511 519 527 544 555 566 574 585 602 618 626 643 659 670 678 694 711 722 730","y":157,"children":["now\\ttaking\\tcare\\tof\\teach\\tother,\\tnot\\tjust\\tthe\\tpatient."]}]}]},"commandset-264":{"nodeType":"g","children":[{"nodeType":"text","font-family":"Wingdings Charset1_ 6pSB65C8CE6","font-size":"28px","fill":"#000000","fill-opacity":1,"children":[{"nodeType":"tspan","x":"10 23","y":31,"children":["§"]}]},{"nodeType":"text","font-family":"Articulate Charset1_ 6H1193B8D2","font-size":"28px","fill":"#000000","fill-opacity":1,"children":[{"nodeType":"tspan","x":"23 52 66 74 99 116 124 140 151 159 176 193 201 218 229 245 257 268 276 288 304 312 328 336 344 361 384 395 403 420 431 439 450 467 475 491 508 525 533 547 555 566 583 599 607 624 635 643 660 672 680 697 705 721 732 740 757 768 776 787 803 819 844 867 884 895 911 919","y":31,"children":["\\tSimulation\\tpractice\\tallows\\tus\\tto\\tapply\\tthe\\tprinciples\\tof\\tteamwork\\t"]}]},{"nodeType":"text","font-family":"Articulate Charset1_ 6H1193B8D2","font-size":"28px","fill":"#000000","fill-opacity":1,"children":[{"nodeType":"tspan","x":"52 63 74 90 98 115 123 140 157 165","y":65,"children":["training."]}]}]},"commandset-265":{"nodeType":"g","children":[{"nodeType":"g","id":"shape-191","children":[{"nodeType":"path","d":"M0,0L383,0 383,59 0,59z","id":"path-191","fill":"none"}]},{"nodeType":"g","id":"shape-192","children":[{"nodeType":"use","transform":[{"type":"rotate","args":[0]}],"id":"text-192","data-reference-type":"text","data-reference-id":"01","data-shadow":false,"data-rotation":0,"x":0,"y":0}],"className":"uneventable"}],"className":"eventable"},"commandset-266":{"nodeType":"g","children":[{"nodeType":"text","font-family":"ArticulateBold CharBoldD6548732","font-size":"43px","fill":"#FFFFFF","fill-opacity":1,"children":[{"nodeType":"tspan","x":"10 34 58 82 106 118 149 175 213 237 249 273 299 311 337 354 373","y":45,"children":["Take Home Points"]}]}]},"commandset-267":{"nodeType":"g","children":[{"nodeType":"path","d":"M0,0L936,0 936,272 0,272z","id":"path-193","fill":"none"}],"className":"eventable"},"commandset-268":{"nodeType":"g","children":[{"nodeType":"text","font-family":"Arial Charset1_ 5lzH7uwCBA007D1","font-size":"27px","fill":"#0D0D0D","fill-opacity":1,"children":[{"nodeType":"tspan","x":"10 19","y":230,"children":["•"]}]},{"nodeType":"text","font-family":"Articulate Charset1_ 6H1193B8D2","font-size":"27px","fill":"#0D0D0D","fill-opacity":1,"children":[{"nodeType":"tspan","x":"19 42","y":230,"children":["\\t"]}]},{"nodeType":"text","font-family":"ArticulateBold CharBoldD6548732","font-size":"27px","fill":"#0D0D0D","fill-opacity":1,"children":[{"nodeType":"tspan","x":"42 57 68 83 95 106 114 126 141 149 157 173 181 192 208 223 231 242 257 272 296 304 319 335 350 358 369 385 401 425 440 456 467 475 499 514 529 544 556 564 575 591 607 615 627 635 650 665 677 685 700 711 719 734 750 766 774 798 814 825 840 848","y":230,"children":["Practice in the team environment makes tools easier and more "]}]},{"nodeType":"text","font-family":"ArticulateBold CharBoldD6548732","font-size":"27px","fill":"#0D0D0D","fill-opacity":1,"children":[{"nodeType":"tspan","x":"42 54 70 94 105 121 132 143 158 174 182 197 205 216 232 240 256 268 283 291 306 321 336 347 362 370 386 401 416 424","y":262,"children":["comfortable to use every day."]}]}]},"commandset-269":{"nodeType":"g","children":[{"nodeType":"text","font-family":"Arial Charset1_ 5lzH7uwCBA007D1","font-size":"27px","fill":"#0D0D0D","fill-opacity":1,"children":[{"nodeType":"tspan","x":"10 19","y":174,"children":["•"]}]},{"nodeType":"text","font-family":"Articulate Charset1_ 6H1193B8D2","font-size":"27px","fill":"#0D0D0D","fill-opacity":1,"children":[{"nodeType":"tspan","x":"19 42","y":174,"children":["\\t"]}]},{"nodeType":"text","font-family":"ArticulateBold CharBoldD6548732","font-size":"27px","fill":"#0D0D0D","fill-opacity":1,"children":[{"nodeType":"tspan","x":"42 55 70 85 96 112 120 131 147 155 166 181 196 204 212 223 239 254 262 275 291 299 315 327 343 356 364 379 395 411 419 434 446 457 465","y":174,"children":["Learn to feel the “pinch” and act."]}]}]},"commandset-270":{"nodeType":"g","children":[{"nodeType":"text","font-family":"Arial Charset1_ 5lzH7uwCBA007D1","font-size":"27px","fill":"#0D0D0D","fill-opacity":1,"children":[{"nodeType":"tspan","x":"10 19","y":118,"children":["•"]}]},{"nodeType":"text","font-family":"Articulate Charset1_ 6H1193B8D2","font-size":"27px","fill":"#0D0D0D","fill-opacity":1,"children":[{"nodeType":"tspan","x":"19 42","y":118,"children":["\\t"]}]},{"nodeType":"text","font-family":"ArticulateBold CharBoldD6548732","font-size":"27px","fill":"#0D0D0D","fill-opacity":1,"children":[{"nodeType":"tspan","x":"42 61 77 92 100 124 139 163 179 194 205 213 229 240 248 259 275 290 298 309 324 339 363 371 383 398 414 422 438 450 465 473 488 504 519 527 538 554 570 578 586","y":118,"children":["Any member of the team can use any tool."]}]}]},"commandset-271":{"nodeType":"g","children":[{"nodeType":"text","font-family":"Arial Charset1_ 5lzH7uwCBA007D1","font-size":"27px","fill":"#0D0D0D","fill-opacity":1,"children":[{"nodeType":"tspan","x":"10 19","y":30,"children":["•"]}]},{"nodeType":"text","font-family":"Articulate Charset1_ 6H1193B8D2","font-size":"27px","fill":"#0D0D0D","fill-opacity":1,"children":[{"nodeType":"tspan","x":"19 42","y":30,"children":["\\t"]}]},{"nodeType":"text","font-family":"ArticulateBold CharBoldD6548732","font-size":"27px","fill":"#0D0D0D","fill-opacity":1,"children":[{"nodeType":"tspan","x":"42 57 73 89 97 109 117 132 143 158 166 182 197 208 219 235 246 270 285 301 313 328 336 347 362 374 390 406 414 430 446 461 473 481 492 508 516 528 544 568 584 599 610 618 634 650 662 673 688 700 708 723 735 743 754 770 778 793 804 815 830 842 853 861 876 891 899","y":30,"children":["Tools are performance techniques to combat obstacles to effective "]}]},{"nodeType":"text","font-family":"ArticulateBold CharBoldD6548732","font-size":"27px","fill":"#0D0D0D","fill-opacity":1,"children":[{"nodeType":"tspan","x":"42 53 68 83 107 131 147 158 173 181","y":62,"children":["teamwork."]}]}]},"commandset-272":{"nodeType":"g","children":[{"nodeType":"defs","children":[{"nodeType":"filter","id":"filter-195","children":[{"nodeType":"feFlood","result":"floodOut","flood-color":"#000000","flood-opacity":0.29},{"nodeType":"feGaussianBlur","result":"gaussOut","in":"SourceAlpha","stdDeviation":[1.75,1.75]},{"nodeType":"feComposite","in":"floodOut","in2":"gaussOut","operator":"in"}],"filterUnits":"userSpaceOnUse","x":-11.25,"y":-11.25,"width":536.5,"height":73.5}]},{"nodeType":"use","transform":[{"type":"translate","args":[0,0]},{"type":"scale","args":[1,1]}],"xlink:href":"#pathwrap-194","filter":"url(#filter-195)","data-angle":45,"data-distance":4,"data-height":51,"data-scale":1,"data-adornment-type":"drop-shadow","data-width":514},{"nodeType":"g","id":"pathwrap-194","children":[{"nodeType":"g","id":"shape-196","children":[{"nodeType":"path","d":"M0,0L512,0 512,49 0,49z","id":"path-196","fill":"#C0504D","fill-opacity":1,"stroke-width":2,"stroke":"#C00000","stroke-opacity":1,"stroke-linecap":"flat","stroke-linejoin":"round"}]},{"nodeType":"g","id":"shape-197","children":[{"nodeType":"use","transform":[{"type":"rotate","args":[0]}],"id":"text-197","data-reference-type":"text","data-reference-id":"01","data-shadow":false,"data-rotation":0,"x":0,"y":0}],"className":"uneventable"}]}],"className":"eventable"},"commandset-273":{"nodeType":"g","children":[{"nodeType":"text","font-family":"CorbelBold Charset1Bold38B486F0","font-size":"32px","fill":"#FFFFFF","fill-opacity":1,"children":[{"nodeType":"tspan","x":"10 32 48 56 74 81 97 113 127 145 152 170 182 200 216 227 234 242 258 274 285 303 310 326 344 362 369 386 400 416 423 435 453 471 479 493 502","y":35,"children":["Help each other learn and use tools."]}]}]},"commandset-274":{"nodeType":"g","children":[{"nodeType":"g","id":"shape-198","children":[{"nodeType":"path","d":"M0,0L922,0 922,52 0,52z","id":"path-198","fill":"none"}]},{"nodeType":"g","id":"shape-199","children":[{"nodeType":"use","transform":[{"type":"rotate","args":[0]}],"id":"text-199","data-reference-type":"text","data-reference-id":"01","data-shadow":false,"data-rotation":0,"x":0,"y":0}],"className":"uneventable"}],"className":"eventable"},"commandset-275":{"nodeType":"g","children":[{"nodeType":"text","font-family":"ArticulateBold CharBoldD6548732","font-size":"37px","fill":"#FFFFFF","fill-opacity":1,"children":[{"nodeType":"tspan","x":"10 37 58 72 82 105 126 147 170 191 201 211 238 259 273 283 304 325 339 376 390 413 427 437 458 468 501 524 534 555 569 579 602 625 635 656 670 691 701 724 734 757 780 790","y":39,"children":["Get Ready, Get Set…for Simulation Training "]}]}]},"commandset-276":{"nodeType":"g","children":[{"nodeType":"g","id":"shape-200","children":[{"nodeType":"path","d":"M0,0L947,0 947,430 0,430z","id":"path-200","fill":"none"}]},{"nodeType":"g","id":"shape-201","children":[{"nodeType":"use","transform":[{"type":"rotate","args":[0]}],"id":"text-201","data-reference-type":"text","data-reference-id":"01","data-shadow":false,"data-rotation":0,"x":0,"y":0}],"className":"uneventable"}],"className":"eventable"},"commandset-277":{"nodeType":"g","children":[{"nodeType":"text","font-family":"Wingdings Charset1_ 6pSB65C8CE6","font-size":"23px","fill":"#0D0D0D","fill-opacity":1,"children":[{"nodeType":"tspan","x":"10 21","y":27,"children":["§"]}]},{"nodeType":"text","font-family":"Articulate Charset1_ 6H1193B8D2","font-size":"23px","fill":"#0D0D0D","fill-opacity":1,"children":[{"nodeType":"tspan","x":"21 42 59 73 79 91 104 113 122 128 137 149 155 169 178 184 197 203 212 221 230 244 258 267 281 295 301 315 329 338 351 365 371 384 390 399 413 427 436 445 458 472 481 487 500 506 512 526 539 549 558 571 584 593 606 612 618 632 638 648 654 667 673 693 702 708 717 731 740 746 759 765 774 793 806 818 824 844 850 859 873 886 900 909 915","y":27,"children":["\\tUniversity\\tof\\tPittsburgh\\tnoted\\ta\\tsubstantial\\tdecrease\\tin\\tclaims\\tfor\\tairway\\tmishaps\\t"]}]},{"nodeType":"text","font-family":"Articulate Charset1_ 6H1193B8D2","font-size":"23px","fill":"#0D0D0D","fill-opacity":1,"children":[{"nodeType":"tspan","x":"42 55 64 73 86 95 101 107 121 130 139 145 154 168 177 183 197 211 217 226 240 253 259 268 274 283 289 309 323 329 342 351 357 371 385 391 401 415 429 438 447 460 469 475 484 498 507 513 527 540 549 558 572 586 600 613 619 625 644 658 672 678 698 711 725 738 752 765 779 785 798 804 813 832 845 857 866 872 878 892 898","y":55,"children":["after\\tinstituting\\ttheir\\tsimulation\\tcourses\\tfor\\tpersonnel\\twho\\tmanaged\\tairways\\tin\\t"]}]},{"nodeType":"text","font-family":"Articulate Charset1_ 6H1193B8D2","font-size":"23px","fill":"#0D0D0D","fill-opacity":1,"children":[{"nodeType":"tspan","x":"42 51 65 78 84 93 99 108 120 129 138 151 171 177 183 197 203 216 222 242 251 257 271 284 296 309 315 329 342 352 361 374 387 396 409 423 429 438 447 461 481 487 500 514 528 537 551 563 569 589 602 611 624 630 642 648 657 676 690 696 710 724 736 749 763 769 782 788 800 813 826 835 841 850 864 870 876 889 898 907 913","y":83,"children":["their\\tsystem.\\tClaims\\thave\\tdecreased\\tfrom\\tapproximately\\ttwo\\tdozen\\ta\\tyear\\tto\\tless\\t"]}]},{"nodeType":"text","font-family":"Articulate Charset1_ 6H1193B8D2","font-size":"23px","fill":"#0D0D0D","fill-opacity":1,"children":[{"nodeType":"tspan","x":"42 51 65 78 92 98 107 120 134 140 150 156 169 175 195 204 210 219 225 239 249 262 268 274","y":111,"children":["than\\tten\\tclaims\\tsince.\\t"]}]},{"nodeType":"text","font-family":"ArticulateItalic Italic07AD6C60","font-size":"23px","fill":"#0D0D0D","fill-opacity":1,"children":[{"nodeType":"tspan","x":"274 296 302 312 326 339 352 358 364 381 394 409 415 424 437 443 449 466 480 486 498 511 520 529 535 544 556 562 576 585 591 604 610 619 628 637 651 665 674 688 702","y":111,"children":["Michael DeVita, University of Pittsburgh"]}]},{"nodeType":"text","font-family":"Articulate Charset1_ 6H1193B8D2","font-size":"23px","fill":"#0D0D0D","fill-opacity":1,"children":[{"nodeType":"tspan","x":"702 708","y":111,"children":["."]}]},{"nodeType":"text","font-family":"Articulate Charset1_ 6H1193B8D2","font-size":"23px","fill":"#0D0D0D","fill-opacity":1,"children":[{"nodeType":"tspan","x":"10 42","y":139,"children":["\\t"]}]},{"nodeType":"text","font-family":"Wingdings Charset1_ 6pSB65C8CE6","font-size":"23px","fill":"#0D0D0D","fill-opacity":1,"children":[{"nodeType":"tspan","x":"10 21","y":167,"children":["§"]}]},{"nodeType":"text","font-family":"Articulate Charset1_ 6H1193B8D2","font-size":"23px","fill":"#0D0D0D","fill-opacity":1,"children":[{"nodeType":"tspan","x":"21 42 59 72 81 93 106 115 129 135 149 163 172 185 199 205 218 224 237 250 273 279 293 306 316 325 338 351 360 373 379 385 399 405 425 438 444 458 467 480 490 499 505 515 528 534 544 550 563 569 589 598 604 613 627 636 642 655 669 682 691 700 714 727 736 742 756 762 776 790 796 805 814 823 829 848 862 876 882","y":167,"children":["\\tHarvard\\tnoted\\ta\\t50%\\tdecrease\\tin\\tmalpractice\\tclaims\\tfor\\tanesthesiologists\\twho\\t"]}]},{"nodeType":"text","font-family":"Articulate Charset1_ 6H1193B8D2","font-size":"23px","fill":"#0D0D0D","fill-opacity":1,"children":[{"nodeType":"tspan","x":"42 55 64 73 86 100 114 127 141 147 160 166 175 181 201 215 221 234 243 249 263 277 285 299 312 321 334 348 354 363 369 378 391 397 406 419 433 447 457 466 472 486 500 506 516 530 544 553 562 575 581","y":195,"children":["attended\\ta\\tsimulation-based\\trisk\\treduction\\tcourse\\t"]}]},{"nodeType":"text","font-family":"ArticulateItalic Italic07AD6C60","font-size":"23px","fill":"#0D0D0D","fill-opacity":1,"children":[{"nodeType":"tspan","x":"581 589 601 615 628 641 647 659 672 681 695 701 707 724 737 746 758 771 780 794 800 814 820 829 842 848","y":195,"children":["(Luke Sato, Harvard Risk "]}]},{"nodeType":"text","font-family":"ArticulateItalic Italic07AD6C60","font-size":"23px","fill":"#0D0D0D","fill-opacity":1,"children":[{"nodeType":"tspan","x":"42 64 77 91 104 118 131 151 164 178 187 193 205 219 233 247 261 274 283 289 303 317 325 331","y":223,"children":["Management Foundation)."]}]},{"nodeType":"text","font-family":"Articulate Charset1_ 6H1193B8D2","font-size":"23px","fill":"#0D0D0D","fill-opacity":1,"children":[{"nodeType":"tspan","x":"10 42","y":251,"children":["\\t"]}]},{"nodeType":"text","font-family":"Wingdings Charset1_ 6pSB65C8CE6","font-size":"23px","fill":"#0D0D0D","fill-opacity":1,"children":[{"nodeType":"tspan","x":"10 21","y":279,"children":["§"]}]},{"nodeType":"text","font-family":"Articulate Charset1_ 6H1193B8D2","font-size":"23px","fill":"#0D0D0D","fill-opacity":1,"children":[{"nodeType":"tspan","x":"21 42 56 69 78 92 98 104 113 122 135 148 154 160 166 180 186 200 214 223 232 246 260 266 280 293 303 312 325 338 347 360 374 380 389 403 416 422 436 450 470 484 497 506 512 526 535 541 554 568 580 593 602 611 624 630 643 655 668 682 691 700 706 712 726 732 746 760 769 778 791 800 809 815 825 834 840 854 866 872 885 898 921 927","y":279,"children":["\\tBeth\\tIsrael\\tin\\tBoston\\tdecreased\\tthe\\tnumber\\tof\\tadverse\\tevents\\tin\\tobstetrics\\tby\\t50%\\t"]}]},{"nodeType":"text","font-family":"Articulate Charset1_ 6H1193B8D2","font-size":"23px","fill":"#0D0D0D","fill-opacity":1,"children":[{"nodeType":"tspan","x":"42 51 57 71 81 94 100 109 123 136 148 154 160 174 183 192 198 207 221 230 243 257 263 276 282 291 297 317 331 337 350 359 365 379 393 401 415 428 437 450 464 470 479 485 494 507 513 522 535 549 563 573 582 588 602 616 622 636 645 659 673 682 695 715 721 727","y":307,"children":["since\\tthey\\tinstituted\\ta\\tsimulation-based\\trisk\\treduction\\tprogram.\\t"]}]},{"nodeType":"text","font-family":"Articulate Charset1_ 6H1193B8D2","font-size":"23px","fill":"#0D0D0D","fill-opacity":1,"children":[{"nodeType":"tspan","x":"10 42","y":335,"children":["\\t"]}]},{"nodeType":"text","font-family":"Wingdings Charset1_ 6pSB65C8CE6","font-size":"23px","fill":"#0D0D0D","fill-opacity":1,"children":[{"nodeType":"tspan","x":"10 21","y":363,"children":["§"]}]},{"nodeType":"text","font-family":"Articulate Charset1_ 6H1193B8D2","font-size":"23px","fill":"#0D0D0D","fill-opacity":1,"children":[{"nodeType":"tspan","x":"21 42 55 69 82 88 101 121 134 143 157 170 184 194 206 212 229 242 256 269 278 287 307 320 334 343 349 357 370 387 395 401","y":363,"children":["\\tThe\\tEmergency\\tDepartment\\t(ED)\\t"]}]},{"nodeType":"text","font-family":"ArticulateItalic Italic07AD6C60","font-size":"23px","fill":"#0D0D0D","fill-opacity":1,"children":[{"nodeType":"tspan","x":"401 414 423 429 443 449 463 473 479 493 507 520 529 535 541 555 569 575 581 595 604 617 631 637 646 652 669 683 692 706 712 721 734 740 746 768 781 795 801 811 824 830 836 850 863 877 886 899 908","y":363,"children":["at Cincinnati Children’s Hospital Medical Center"]}]},{"nodeType":"text","font-family":"Articulate Charset1_ 6H1193B8D2","font-size":"23px","fill":"#0D0D0D","fill-opacity":1,"children":[{"nodeType":"tspan","x":"908 914","y":363,"children":["\\t"]}]},{"nodeType":"text","font-family":"Articulate Charset1_ 6H1193B8D2","font-size":"23px","fill":"#0D0D0D","fill-opacity":1,"children":[{"nodeType":"tspan","x":"42 56 69 83 89 102 108 122 135 144 157 163 169 183 196 202 214 226 239 245 254 267 276 289 295 309 318 324 337 345 358 364 378 391 400 406 418 431 444 453 459 465 478 495 501 520 533 547 556 562 582 596 605 618 624 633 647 660 674 680 693 699 713 727 736 749 762 776 782 802 816 830 839 853 862 868","y":391,"children":["had\\ta\\tbaseline\\tSSE\\trate\\tof\\t1-3\\tper\\tyear.\\tED\\twent\\tmore\\tthan\\teighteen\\tmonths\\t"]}]},{"nodeType":"text","font-family":"Articulate Charset1_ 6H1193B8D2","font-size":"23px","fill":"#0D0D0D","fill-opacity":1,"children":[{"nodeType":"tspan","x":"42 61 67 76 90 104 118 127 133 146 152 164 176 189 195 208 217 226 239 248 254 260 280 294 300 313 333 346 360 369 375 389 403 409 418 424 444 458 464 477 486 492 506 520 526 535 544 557 563 577 583 597 611 617 623 629","y":419,"children":["without\\ta\\tSSE\\tafter\\timplementing\\tsimulation\\ttraining\\t.\\t"]}]}]},"commandset-278":{"nodeType":"g","children":[{"nodeType":"path","d":"M0,0L480,0 480,465 0,465z","id":"path-202","fill":"none"}],"className":"eventable"},"commandset-279":{"nodeType":"g","children":[{"nodeType":"text","font-family":"Arial Charset1_ 5lzH7uwCBA007D1","font-size":"24px","fill":"#000000","fill-opacity":1,"children":[{"nodeType":"tspan","x":"10 18","y":405,"children":["•"]}]},{"nodeType":"text","font-family":"Articulate Charset1_ 6H1193B8D2","font-size":"24px","fill":"#000000","fill-opacity":1,"children":[{"nodeType":"tspan","x":"18 28 45 52 67 80 95 104 111 124 133 140 147 156 163 184 197 210 225 234 241 250 265 272 287 296 303 318 333 340 355 370 379 386 395 410 423 430","y":405,"children":["\\tA\\tdebrief\\tis\\tmeant\\tto\\tbring\\tout\\tthe\\t"]}]},{"nodeType":"text","font-family":"Articulate Charset1_ 6H1193B8D2","font-size":"24px","fill":"#000000","fill-opacity":1,"children":[{"nodeType":"tspan","x":"28 43 58 73 88 95 108 120 135 148 157 164 177 192 203 216 225 232 247 256 263 272 285 298 319 326 346 361 370 383 390 397","y":434,"children":["good\\texperiences\\tof\\tteam\\twork.\\t"]}]}]},"commandset-280":{"nodeType":"g","children":[{"nodeType":"text","font-family":"Arial Charset1_ 5lzH7uwCBA007D1","font-size":"24px","fill":"#000000","fill-opacity":1,"children":[{"nodeType":"tspan","x":"10 18","y":144,"children":["•"]}]},{"nodeType":"text","font-family":"Articulate Charset1_ 6H1193B8D2","font-size":"24px","fill":"#000000","fill-opacity":1,"children":[{"nodeType":"tspan","x":"18 28 41 56 69 76 91 104 119 128 135 148 157 164 173 186 195 204 211 226 241 248 263 270 282 295 304 311 323 338 353 360 373 388 403 410 422 437 452 461 468","y":144,"children":["\\tThe\\tdebrief\\tsession\\tgives\\tyou\\tand\\tyour\\t"]}]},{"nodeType":"text","font-family":"Articulate Charset1_ 6H1193B8D2","font-size":"24px","fill":"#000000","fill-opacity":1,"children":[{"nodeType":"tspan","x":"28 37 50 63 84 91 104 119 126 141 156 171 186 195 204 219 234 241 250 262 269 278 293 300 313 325 340 347 362 371 384 391 411 426 439 448 455","y":173,"children":["team\\tan\\topportunity\\tto\\texplore\\twhat\\t"]}]},{"nodeType":"text","font-family":"Articulate Charset1_ 6H1193B8D2","font-size":"24px","fill":"#000000","fill-opacity":1,"children":[{"nodeType":"tspan","x":"28 48 61 76 85 92 112 125 132 139 146 153 173 188 201 210 217 237 250 265 274 281 301 310 325 340 355 362 369 389 404 416 423 430 439 446","y":202,"children":["went\\twell;\\twhat\\twent\\twrong,\\twhy\\tit\\t"]}]},{"nodeType":"text","font-family":"Articulate Charset1_ 6H1193B8D2","font-size":"24px","fill":"#000000","fill-opacity":1,"children":[{"nodeType":"tspan","x":"28 48 61 76 85 92 112 121 136 151 166 173 180 193 208 223 230 245 260 280 287 299 314 329 336 347 360 375 382 402 417 426 439 446","y":231,"children":["went\\twrong,\\tand\\thow\\tyou\\tcan\\twork\\t"]}]},{"nodeType":"text","font-family":"Articulate Charset1_ 6H1193B8D2","font-size":"24px","fill":"#000000","fill-opacity":1,"children":[{"nodeType":"tspan","x":"28 37 52 67 80 89 104 117 126 133 154 169 178 191 198 211 220 229 242 253 262 269 281 294 301 313 320 327 342 349 358 373 386 393 402 417 426 441 450 463 470","y":260,"children":["together\\tmore\\teffectively\\tin\\tthe\\tfuture\\t"]}]},{"nodeType":"text","font-family":"Articulate Charset1_ 6H1193B8D2","font-size":"24px","fill":"#000000","fill-opacity":1,"children":[{"nodeType":"tspan","x":"28 37 52 59 74 83 96 108 121 136 145 152 161 176 183 192 199 208 220 235 248 255 270 279 286 299 308 317 332 341 348 357 366 381 402 409","y":289,"children":["to\\tprevent\\tthis\\ttype\\tof\\terror\\tfrom\\t"]}]},{"nodeType":"text","font-family":"Articulate Charset1_ 6H1193B8D2","font-size":"24px","fill":"#000000","fill-opacity":1,"children":[{"nodeType":"tspan","x":"28 43 54 65 80 89 98 105 120 135 142 149 164 171 180 193 206 213 220 227 234 243 256 263 272 279 288 303 316 325 332 347 362 371 378 398 405 414 429 436 449 456","y":318,"children":["occurring\\tin\\treal\\tlife\\tsituations\\twith\\ta\\t"]}]},{"nodeType":"text","font-family":"Articulate Charset1_ 6H1193B8D2","font-size":"24px","fill":"#000000","fill-opacity":1,"children":[{"nodeType":"tspan","x":"28 37 50 63 70 77 92 105 114 121 134 149 158 165","y":347,"children":["real\\tpatient."]}]}]},"commandset-281":{"nodeType":"g","children":[{"nodeType":"text","font-family":"Arial Charset1_ 5lzH7uwCBA007D1","font-size":"24px","fill":"#000000","fill-opacity":1,"children":[{"nodeType":"tspan","x":"10 18","y":28,"children":["•"]}]},{"nodeType":"text","font-family":"Articulate Charset1_ 6H1193B8D2","font-size":"24px","fill":"#000000","fill-opacity":1,"children":[{"nodeType":"tspan","x":"18 28 45 54 63 76 85 92 107 120 129 138 145 156 163 178 191 200 207 222 237 244 251 266 273 286 293 302 309 330 345 352 365 374 381 396 411 418 425","y":28,"children":["\\tAfter\\tparticipating\\tin\\ta\\tsimulation\\t\\t"]}]},{"nodeType":"text","font-family":"Articulate Charset1_ 6H1193B8D2","font-size":"24px","fill":"#000000","fill-opacity":1,"children":[{"nodeType":"tspan","x":"28 48 55 64 79 86 99 106 115 128 141 162 169 176 188 203 218 227 234 247 262 271 278 287 300 307 316 329 342 363 370 390 397 404 411 418","y":57,"children":["with\\ta\\tteam,\\tyour\\tentire\\tteam\\twill\\t"]}]},{"nodeType":"text","font-family":"Articulate Charset1_ 6H1193B8D2","font-size":"24px","fill":"#000000","fill-opacity":1,"children":[{"nodeType":"tspan","x":"28 43 56 65 74 81 92 99 114 127 136 149 156 163 178 185 198 205 220 233 248 257 264 277 286 293","y":86,"children":["participate\\tin\\ta\\tdebrief."]}]}]},"commandset-282":{"nodeType":"g","children":[{"nodeType":"path","d":"M-1,-1L424,-1 424,329 -1,329z","id":"path-204","fill":"none","stroke-width":2,"stroke":"#1F497D","stroke-opacity":1,"stroke-linecap":"flat","stroke-linejoin":"round"},{"nodeType":"image","transform":[{"type":"scale","args":[0.21331316232681274,0.2135416716337204]}],"id":"image-203","data-original-image":"01","x":0,"y":0,"opacity":1}],"className":"eventable"},"commandset-283":{"nodeType":"g","children":[{"nodeType":"g","id":"shape-205","children":[{"nodeType":"path","d":"M0,0L237,0 237,59 0,59z","id":"path-205","fill":"none"}]},{"nodeType":"g","id":"shape-206","children":[{"nodeType":"use","transform":[{"type":"rotate","args":[0]}],"id":"text-206","data-reference-type":"text","data-reference-id":"01","data-shadow":false,"data-rotation":0,"x":0,"y":0}],"className":"uneventable"}],"className":"eventable"},"commandset-284":{"nodeType":"g","children":[{"nodeType":"text","font-family":"ArticulateBold CharBoldD6548732","font-size":"43px","fill":"#FFFFFF","fill-opacity":1,"children":[{"nodeType":"tspan","x":"10 34 46 84 110 122 146 163 175 201 227","y":45,"children":["Simulation"]}]}]},"commandset-285":{"nodeType":"g","children":[{"nodeType":"path","d":"M0,0L453,0 453,320 0,320z","id":"path-207","fill":"none"}],"className":"eventable"},"commandset-286":{"nodeType":"g","children":[{"nodeType":"text","font-family":"Wingdings Charset1_ 6pSB65C8CE6","font-size":"29px","fill":"#0D0D0D","fill-opacity":1,"children":[{"nodeType":"tspan","x":"10 23","y":240,"children":["§"]}]},{"nodeType":"text","font-family":"Articulate Charset1_ 6H1193B8D2","font-size":"29px","fill":"#0D0D0D","fill-opacity":1,"children":[{"nodeType":"tspan","x":"23 50 79 95 103 121 139 157 165 176 184 195 211 219 235 243 259 277 295 313 324 332 348 366 384 395 413 429 440 448","y":240,"children":["\\tWe\\tdon’t\\ttalk\\tabout\\tanother\\t"]}]},{"nodeType":"text","font-family":"Articulate Charset1_ 6H1193B8D2","font-size":"29px","fill":"#0D0D0D","fill-opacity":1,"children":[{"nodeType":"tspan","x":"50 58 76 94 102 117 125 143 161 177 185 193 204 212 230 246 257 268 286 297 323 339 357 370 386 394","y":275,"children":["individual’s\\tperformance\\t"]}]},{"nodeType":"text","font-family":"Articulate Charset1_ 6H1193B8D2","font-size":"29px","fill":"#0D0D0D","fill-opacity":1,"children":[{"nodeType":"tspan","x":"50 68 86 97 108 116 134 150 158 176 187 195 206 214 240 258 266 282 293 301 319 337 345","y":310,"children":["outside\\tof\\tsimulation."]}]}]},"commandset-287":{"nodeType":"g","children":[{"nodeType":"text","font-family":"Wingdings Charset1_ 6pSB65C8CE6","font-size":"29px","fill":"#0D0D0D","fill-opacity":1,"children":[{"nodeType":"tspan","x":"10 23","y":119,"children":["§"]}]},{"nodeType":"text","font-family":"Articulate Charset1_ 6H1193B8D2","font-size":"29px","fill":"#0D0D0D","fill-opacity":1,"children":[{"nodeType":"tspan","x":"23 50 79 97 113 124 132 150 166 184 202 218 236 247 255 263 281 289 300 308 334 352 360 376 387 395 413 431 439","y":119,"children":["\\tWhat\\thappens\\tin\\tsimulation\\t"]}]},{"nodeType":"text","font-family":"Articulate Charset1_ 6H1193B8D2","font-size":"29px","fill":"#0D0D0D","fill-opacity":1,"children":[{"nodeType":"tspan","x":"50 61 72 88 103 114 122 130 148 156 171 179 205 223 231 247 258 266 284 302 310","y":154,"children":["stays\\tin\\tSimulation\\t"]}]},{"nodeType":"text","font-family":"Articulate Charset1_ 6H1193B8D2","font-size":"29px","fill":"#0D0D0D","fill-opacity":1,"children":[{"nodeType":"tspan","x":"50 60 79 95 113 129 140 148 166 184 192 208 219 229 237","y":189,"children":["(Vegas\\tRules)."]}]}]},"commandset-288":{"nodeType":"g","children":[{"nodeType":"text","font-family":"Wingdings Charset1_ 6pSB65C8CE6","font-size":"29px","fill":"#0D0D0D","fill-opacity":1,"children":[{"nodeType":"tspan","x":"10 23","y":33,"children":["§"]}]},{"nodeType":"text","font-family":"Articulate Charset1_ 6H1193B8D2","font-size":"29px","fill":"#0D0D0D","fill-opacity":1,"children":[{"nodeType":"tspan","x":"23 50 58 69 77 93 101 119 130 145 158 176 194 202 220 238 246 259 275 283 291 306 314 325 341 352 368 376","y":33,"children":["\\tIs\\ta\\tpsychologically\\tsafe\\t"]}]},{"nodeType":"text","font-family":"Articulate Charset1_ 6H1193B8D2","font-size":"29px","fill":"#0D0D0D","fill-opacity":1,"children":[{"nodeType":"tspan","x":"50 66 84 99 107 118 136 154 180 196 214 225 233","y":68,"children":["environment."]}]}]},"commandset-289":{"nodeType":"g","children":[{"nodeType":"path","d":"M-1,-1L463,-1 463,285 -1,285z","id":"path-209","fill":"none","stroke-width":2,"stroke":"#1F497D","stroke-opacity":1,"stroke-linecap":"flat","stroke-linejoin":"round"},{"nodeType":"image","transform":[{"type":"scale","args":[0.5,0.5]}],"id":"image-208","data-original-image":"01","x":0,"y":0,"opacity":1}],"className":"eventable"},"commandset-290":{"nodeType":"g","children":[{"nodeType":"path","d":"M0,0L518,0 518,280 0,280z","id":"path-210","fill":"none"}],"className":"eventable"},"commandset-291":{"nodeType":"g","children":[{"nodeType":"text","font-family":"Wingdings Charset1_ 6pSB65C8CE6","font-size":"27px","fill":"#000000","fill-opacity":1,"children":[{"nodeType":"tspan","x":"10 22","y":238,"children":["§"]}]},{"nodeType":"text","font-family":"Articulate Charset1_ 6H1193B8D2","font-size":"27px","fill":"#000000","fill-opacity":1,"children":[{"nodeType":"tspan","x":"22 50 77 93 101 109 124 132 140 151 159 167 178 186 210 225 240 255 264 280 295 303 311 326 339 354 362 370 383 399 415 423 435 450 466 474","y":238,"children":["\\tWhile\\tit\\tis\\tmake-believe,\\tyou\\tcan\\t"]}]},{"nodeType":"text","font-family":"Articulate Charset1_ 6H1193B8D2","font-size":"27px","fill":"#000000","fill-opacity":1,"children":[{"nodeType":"tspan","x":"50 61 72 80 88 96 104 112 127 142 153 169 177 188 204 228 243 254 270 278 294 310 318 334 349 360 375 383","y":270,"children":["still\\tlearn\\tsomething\\there."]}]}]},"commandset-292":{"nodeType":"g","children":[{"nodeType":"text","font-family":"Wingdings Charset1_ 6pSB65C8CE6","font-size":"27px","fill":"#000000","fill-opacity":1,"children":[{"nodeType":"tspan","x":"10 22","y":158,"children":["§"]}]},{"nodeType":"text","font-family":"Articulate Charset1_ 6H1193B8D2","font-size":"27px","fill":"#000000","fill-opacity":1,"children":[{"nodeType":"tspan","x":"22 50 77 92 100 115 131 147 169 177 185 196 204 212 223 231 247 263 274 282 297 310 325 337 348 356 369 377 388 404 419 427 438 453 477 492 500","y":158,"children":["\\tWe\\tknow\\tit\\tis\\tnot\\texactly\\tthe\\tsame\\t"]}]},{"nodeType":"text","font-family":"Articulate Charset1_ 6H1193B8D2","font-size":"27px","fill":"#000000","fill-opacity":1,"children":[{"nodeType":"tspan","x":"50 65 76 84 99 107 119 127 135 151 159 171 186 194 202 213 221 232 248 263 274 282 298 314 322","y":190,"children":["as\\ta\\tclinical\\tsituation."]}]}]},"commandset-293":{"nodeType":"g","children":[{"nodeType":"text","font-family":"Wingdings Charset1_ 6pSB65C8CE6","font-size":"27px","fill":"#000000","fill-opacity":1,"children":[{"nodeType":"tspan","x":"10 22","y":110,"children":["§"]}]},{"nodeType":"text","font-family":"Articulate Charset1_ 6H1193B8D2","font-size":"27px","fill":"#000000","fill-opacity":1,"children":[{"nodeType":"tspan","x":"22 50 63 71 83 94 102 118 134 142 158 174 190 201 212 227 239 250","y":110,"children":["\\tFiction\\tContract"]}]}]},"commandset-294":{"nodeType":"g","children":[{"nodeType":"text","font-family":"Wingdings Charset1_ 6pSB65C8CE6","font-size":"27px","fill":"#000000","fill-opacity":1,"children":[{"nodeType":"tspan","x":"10 22","y":30,"children":["§"]}]},{"nodeType":"text","font-family":"Articulate Charset1_ 6H1193B8D2","font-size":"27px","fill":"#000000","fill-opacity":1,"children":[{"nodeType":"tspan","x":"22 50 65 73 88 104 112 123 139 147 162 178 194 209 225 240 248 263 279 295 303 319 334 345 356 364 376 384 400 415 426 441 449","y":30,"children":["\\tPlan\\tto\\tengage\\tand\\tparticipate\\t"]}]},{"nodeType":"text","font-family":"Articulate Charset1_ 6H1193B8D2","font-size":"27px","fill":"#000000","fill-opacity":1,"children":[{"nodeType":"tspan","x":"50 65 77 88 96 109 124 132 145 153","y":62,"children":["actively."]}]}]},"commandset-295":{"nodeType":"g","children":[{"nodeType":"path","d":"M-1,-1L402,-1 402,302 -1,302z","id":"path-212","fill":"none","stroke-width":2,"stroke":"#1F497D","stroke-opacity":1,"stroke-linecap":"flat","stroke-linejoin":"round"},{"nodeType":"image","transform":[{"type":"scale","args":[0.5,0.5]}],"id":"image-211","data-original-image":"01","x":0,"y":0,"opacity":1}],"className":"eventable"},"commandset-296":{"nodeType":"g","children":[{"nodeType":"defs","children":[{"nodeType":"filter","id":"filter-214","children":[{"nodeType":"feFlood","result":"floodOut","flood-color":"#000000","flood-opacity":0.84},{"nodeType":"feGaussianBlur","result":"gaussOut","in":"SourceAlpha","stdDeviation":[1.0499999523162842,1.0499999523162842]},{"nodeType":"feComposite","in":"floodOut","in2":"gaussOut","operator":"in"}],"filterUnits":"userSpaceOnUse","x":-6.75,"y":-6.75,"width":260.5,"height":82.5}]},{"nodeType":"use","transform":[{"type":"translate","args":[0,0]},{"type":"scale","args":[1,1]}],"xlink:href":"#pathwrap-213","filter":"url(#filter-214)","data-angle":45,"data-distance":3,"data-height":69,"data-scale":1,"data-adornment-type":"drop-shadow","data-width":247},{"nodeType":"g","id":"pathwrap-213","children":[{"nodeType":"g","id":"shape-215","children":[{"nodeType":"path","d":"M0,0L247,0 247,69 0,69z","id":"path-215","fill":"none"}]},{"nodeType":"g","id":"shape-216","children":[{"nodeType":"use","transform":[{"type":"rotate","args":[0]}],"id":"text-216","data-reference-type":"text","data-reference-id":"01","data-shadow":false,"data-rotation":0,"x":0,"y":0}],"className":"uneventable"}]}],"className":"eventable"},"commandset-297":{"nodeType":"g","children":[{"nodeType":"text","font-family":"ArticulateBold CharBoldD6548732","font-size":"43px","fill":"#FFFFFF","fill-opacity":1,"children":[{"nodeType":"tspan","x":"10 34 60 84 110 134 146 175 201 227","y":50,"children":["Thank You"]}]}]},"commandset-298":{"nodeType":"g","children":[{"nodeType":"g","id":"shape-217","children":[{"nodeType":"path","d":"M0,0L877,0 877,48 0,48z","id":"path-217","fill":"none"}]},{"nodeType":"g","id":"shape-218","children":[{"nodeType":"use","transform":[{"type":"rotate","args":[0]}],"id":"text-218","data-reference-type":"text","data-reference-id":"01","data-shadow":false,"data-rotation":0,"x":0,"y":0}],"className":"uneventable"}],"className":"eventable"},"commandset-299":{"nodeType":"g","children":[{"nodeType":"text","font-family":"ArticulateBold CharBoldD6548732","font-size":"32px","fill":"#C00000","fill-opacity":1,"children":[{"nodeType":"tspan","x":"201 219 239 257 277 295 304 325 345 365 374 386 406 418 427 448 468 488 500 509 532 544 556 574 594 606 615 635 655 664 676","y":35,"children":["Thank You for Your Attention !"]}]}]},"commandset-300":{"nodeType":"g","children":[{"nodeType":"g","id":"shape-219","children":[{"nodeType":"path","d":"M0,0L536,0 536,94 0,94z","id":"path-219","fill":"none"}]},{"nodeType":"g","id":"shape-220","children":[{"nodeType":"use","transform":[{"type":"rotate","args":[0]}],"id":"text-220","data-reference-type":"text","data-reference-id":"01","data-shadow":false,"data-rotation":0,"x":0,"y":0}],"className":"uneventable"}],"className":"eventable"},"commandset-301":{"nodeType":"g","children":[{"nodeType":"text","font-family":"ArticulateItalic Italic07AD6C60","font-size":"23px","fill":"#000000","fill-opacity":1,"children":[{"nodeType":"tspan","x":"38 61 74 80 93 102 115 121 140 154 167 176 182 201 214 220 229 242 256 269 282 291 304 318 324 336 342 356 370 376 382 395 407 417 430 436 442 455 469 479 492 498 504","y":27,"children":["We are what we repeatedly do. Excellence, "]}]},{"nodeType":"text","font-family":"ArticulateItalic Italic07AD6C60","font-size":"23px","fill":"#000000","fill-opacity":1,"children":[{"nodeType":"tspan","x":"104 113 127 140 154 160 166 172 181 187 201 215 224 230 243 257 263 276 286 295 301 307 321 335 344 350 363 369 383 396 410 416 425","y":55,"children":["then, is not an act, but a habit"]}]},{"nodeType":"text","font-family":"Articulate Charset1_ 6H1193B8D2","font-size":"23px","fill":"#000000","fill-opacity":1,"children":[{"nodeType":"tspan","x":"425 431","y":55,"children":["."]}]},{"nodeType":"text","font-family":"Articulate Charset1_ 6H1193B8D2","font-size":"23px","fill":"#000000","fill-opacity":1,"children":[{"nodeType":"tspan","x":"215 223 229","y":83,"children":["-\\t"]}]},{"nodeType":"text","font-family":"ArticulateItalic Italic07AD6C60","font-size":"23px","fill":"#000000","fill-opacity":1,"children":[{"nodeType":"tspan","x":"229 246 255 261 270 279 293 302 308 321","y":83,"children":["Aristotle"]}]}]},"commandset-302":{"nodeType":"g","children":[{"nodeType":"path","d":"M-1,-1L364,-1 364,292 -1,292z","id":"path-222","fill":"none","stroke-width":2,"stroke":"#1F497D","stroke-opacity":1,"stroke-linecap":"flat","stroke-linejoin":"round"},{"nodeType":"image","transform":[{"type":"scale","args":[0.5,0.50086057186126709]}],"id":"image-221","data-original-image":"01","x":0,"y":0,"opacity":1}],"className":"eventable"}},"common":{"commandset-0":{"nodeType":"g","children":[{"nodeType":"use","transform":[{"type":"rotate","args":[0]}],"id":"text-223","data-reference-type":"text","data-reference-id":"01","data-shadow":false,"data-rotation":0,"x":0,"y":0}]},"commandset-1":{"nodeType":"g","children":[{"nodeType":"text","font-family":"ArticulateBold CharBoldD6548732","font-size":"19px","fill":"#FFFFFF","fill-opacity":1,"children":[{"nodeType":"tspan","x":"0 13 25 37 42 59 71 79 86 91 99 111 128 140 145 156 163 174 179 186 198 209 214 226 238 249 257 264 269 281 293 298 310 321 328 340 347 358 363","y":18,"children":["You must complete the question before "]}]},{"nodeType":"text","font-family":"ArticulateBold CharBoldD6548732","font-size":"19px","fill":"#FFFFFF","fill-opacity":1,"children":[{"nodeType":"tspan","x":"0 8 20 32 49 54 61 68 73 85 97 102","y":41,"children":["submitting."]}]}]},"commandset-2":{"nodeType":"g","children":[{"nodeType":"text","font-family":"Articulate Charset1_ 6H1193B8D2","font-size":"16px","fill":"#FFFFFF","fill-opacity":1,"children":[{"nodeType":"tspan","x":"38 50 61","y":20.5,"children":["OK"]}]}]},"commandset-3":{"nodeType":"g","children":[{"nodeType":"text","font-family":"ArticulateBold CharBoldD6548732","font-size":"19px","fill":"#FFFFFF","fill-opacity":1,"children":[{"nodeType":"tspan","x":"0 11 23 30 41 48 53 64 76 88 95 100 112 123 140 151 156 161 173 178 185 197 208 213 220 225 236 241 253 258 270 281 286 298 315 320","y":18,"children":["Enter your name in the field below:"]}]}]},"commandset-4":{"nodeType":"g","children":[{"nodeType":"text","font-family":"ArticulateBold CharBoldD6548732","font-size":"19px","fill":"#FFFFFF","fill-opacity":1,"children":[{"nodeType":"tspan","x":"0 13 25 37 42 59 71 79 86 91 99 107 114 126 131 136 141 148 160 165 172 184 195 200 212 224 231 238 250 267 272 284 295 302 314 321 332 337","y":18,"children":["You must scroll to the bottom before "]}]},{"nodeType":"text","font-family":"ArticulateBold CharBoldD6548732","font-size":"19px","fill":"#FFFFFF","fill-opacity":1,"children":[{"nodeType":"tspan","x":"0 8 20 32 49 54 61 68 73 85 97 102","y":41,"children":["submitting."]}]}]},"commandset-5":{"nodeType":"g","children":[{"nodeType":"text","font-family":"ArticulateBold CharBoldD6548732","font-size":"19px","fill":"#FFFFFF","fill-opacity":1,"children":[{"nodeType":"tspan","x":"0 19 31 43 48 60 65 76 88 100 105 110 115 126 137 142 149 161 166 173 184 192 204 221 232 237 254 266 277 284 295 300 311 323 335 340 345 356 363 370 375","y":18,"children":["Would you like to resume where you left "]}]},{"nodeType":"text","font-family":"ArticulateBold CharBoldD6548732","font-size":"19px","fill":"#FFFFFF","fill-opacity":1,"children":[{"nodeType":"tspan","x":"0 12 19 26 36","y":41,"children":["off?"]}]}]},"commandset-6":{"nodeType":"g","children":[{"nodeType":"text","font-family":"Articulate Charset1_ 6H1193B8D2","font-size":"16px","fill":"#FFFFFF","fill-opacity":1,"children":[{"nodeType":"tspan","x":"37 48 57 63","y":20.5,"children":["Yes"]}]}]},"commandset-7":{"nodeType":"g","children":[{"nodeType":"text","font-family":"Articulate Charset1_ 6H1193B8D2","font-size":"16px","fill":"#FFFFFF","fill-opacity":1,"children":[{"nodeType":"tspan","x":"39 51 61","y":20.5,"children":["No"]}]}]},"commandset-8":{"nodeType":"g","children":[{"nodeType":"g","id":"shape-224","children":[{"nodeType":"path","d":"M0,0L383,0 383,105 0,105z","id":"path-224","fill":"#FFFFFF","fill-opacity":0}],"className":"uneventable"},{"nodeType":"g","id":"shape-225","children":[{"nodeType":"use","transform":[{"type":"rotate","args":[0]}],"id":"text-225","data-reference-type":"text","data-reference-id":"01","data-shadow":false,"data-rotation":0,"x":0,"y":0}],"className":"uneventable"}]}}}');
