# Supplementary material for: Code Response Training: Improving Interprofessional Communication
Source: MedEdPORTAL. 2021 May 19;17:11155. doi: 10.15766/mep_2374-8265.11155 (PMC8131416; doi:10.15766/mep_2374-8265.11155)
Supplement: Supplementary file 1 — Module 1 Patient Safety Fundamentals folderModule 2 Communication and Teamwork folderModule 3 Pulling It Together folderModule Instructions.docxFacilitators Guide.docxSimulation Case 1.docxSimulation Case 2.docxEquipment Checklist.docxObserver Checklist.docxDebriefing Guide.docxPostcourse Evaluation.docxShort-Term Follow-Up Activity.docxLong-Term Follow-Up Activity.docx [file mep_2374-8265.11155-s001.zip › C. Module 3 Pulling It Together/story_content/frame.xml]

<?xml version="1.0" encoding="utf-8"?>
<bwFrame xmlns:xsi="http://www.w3.org/2001/XMLSchema-instance" xmlns:xsd="http://www.w3.org/2001/XMLSchema" default_layout="npxnabnsnfns10111000101" textdirection="ltr" textengine="Uniscribe" device="false" fontscale="100" kbshortcuts="false" skip_nav_enabled="true" chromeless="false" outputtype="undefined" theme="classic">
  <layouts>
    <layout name="npnxnanbsnfns10111000101" font="Articulate" controllayout="npnxnanbsnfns10111000101" colorscheme="npxnabnsnfns10111000101" string_table="npxnabnsnfns10111000101" />
    <layout name="pxabnsnfns10111000101" font="Articulate" controllayout="pxabnsnfns10111000101" colorscheme="npxnabnsnfns10111000101" string_table="npxnabnsnfns10111000101" />
    <layout name="npxnabnsnfns10111000101" font="Articulate" controllayout="npxnabnsnfns10111000101" colorscheme="npxnabnsnfns10111000101" string_table="npxnabnsnfns10111000101" />
    <layout name="npnxnanbnsnfns10111000101" font="Articulate" controllayout="npnxnanbnsnfns10111000101" colorscheme="npxnabnsnfns10111000101" string_table="npxnabnsnfns10111000101" />
    <layout name="pxabnsnfns10111000100" font="Articulate" controllayout="pxabnsnfns10111000100" colorscheme="npxnabnsnfns10111000101" string_table="npxnabnsnfns10111000101" />
    <layout name="pxabsnfns10111000101" font="Articulate" controllayout="pxabsnfns10111000101" colorscheme="npxnabnsnfns10111000101" string_table="npxnabnsnfns10111000101" />
    <layout name="pnxanbnsnfns10111000101" font="Articulate" controllayout="pnxanbnsnfns10111000101" colorscheme="npxnabnsnfns10111000101" string_table="npxnabnsnfns10111000101" />
  </layouts>
  <control_options>
    <optiongroups>
      <optiongroup name="sidebaroptions">
        <options>
          <option name="title_enabled" value="true">
            <options>
              <option name="title_text" value="Pulling It Together" />
            </options>
          </option>
          <option name="logo_enabled" value="false">
            <options />
          </option>
          <option name="sidebar_enabled" value="true">
            <options>
              <option name="sidebarpos" value="left" />
            </options>
          </option>
          <optionlist name="tabs">
            <listitems>
              <listitem name="resources" value="false" group="linkright" />
              <listitem name="outline" value="true" group="sidebar" />
              <listitem name="glossary" value="false" group="sidebar" />
              <listitem name="transcript" value="false" group="sidebar" />
            </listitems>
          </optionlist>
          <option name="time_enabled" value="false">
            <options>
              <option name="time_format" value="elapsed" />
            </options>
          </option>
          <option name="video_enabled" value="false">
            <options>
              <option name="height" value="135" />
            </options>
          </option>
        </options>
      </optiongroup>
      <optiongroup name="menuoptions">
        <options>
          <option name="flow" value="restricted" />
          <option name="wraplistitems" value="false" />
          <option name="tooltips" value="true" />
          <option name="autocollapse" value="true" />
          <option name="autonumber" value="false" />
          <option name="enableresultsicons" value="true" />
        </options>
      </optiongroup>
      <optiongroup name="controls">
        <options>
          <option name="volume" value="true" />
          <option name="seekbar" value="true">
            <options>
              <option name="readonly" value="true" />
              <option name="readonlyOnce" value="false" />
            </options>
          </option>
          <option name="search" value="false" />
          <option name="pauseplay" value="true" />
          <option name="replay" value="true" />
          <option name="closed_captions" value="false">
            <options>
              <option name="font" value="Articulate" />
            </options>
          </option>
          <option name="settings" value="false" />
        </options>
      </optiongroup>
      <optiongroup name="bottombaroptions">
        <options>
          <option name="bottombar_enabled" value="true" />
        </options>
      </optiongroup>
      <optiongroup name="buttonoptions">
        <options>
          <option name="next" value="icon" />
          <option name="previous" value="icon" />
          <option name="submit" value="icon" />
        </options>
      </optiongroup>
    </optiongroups>
  </control_options>
  <control_layouts>
    <control_layout name="npnxnanbsnfns10111000101">
      <control name="volume" enabled="true" />
      <control name="seekbar" enabled="true" />
      <control name="replay" enabled="true" />
      <control name="pauseplay" enabled="true" />
      <control name="logo" enabled="false" />
      <control name="previous" enabled="false" />
      <control name="next" enabled="false" />
      <control name="swipeleft" enabled="false" />
      <control name="swiperight" enabled="false" />
      <control name="submit" enabled="true" />
      <control name="finish" enabled="false" />
      <control name="submitall" enabled="false" />
      <control name="resources" enabled="false" />
      <control name="glossary" enabled="false" />
      <control name="transcript" enabled="false" />
      <control name="outline" enabled="true">
        <controls>
          <control name="search" enabled="false" />
        </controls>
      </control>
      <control name="close_btn" enabled="true" />
    </control_layout>
    <control_layout name="pxabnsnfns10111000101">
      <control name="volume" enabled="true" />
      <control name="seekbar" enabled="true" />
      <control name="replay" enabled="true" />
      <control name="pauseplay" enabled="true" />
      <control name="logo" enabled="false" />
      <control name="previous" enabled="true" />
      <control name="next" enabled="true" />
      <control name="swipeleft" enabled="true" />
      <control name="swiperight" enabled="true" />
      <control name="submit" enabled="false" />
      <control name="finish" enabled="false" />
      <control name="submitall" enabled="false" />
      <control name="resources" enabled="false" />
      <control name="glossary" enabled="false" />
      <control name="transcript" enabled="false" />
      <control name="outline" enabled="true">
        <controls>
          <control name="search" enabled="false" />
        </controls>
      </control>
      <control name="close_btn" enabled="true" />
    </control_layout>
    <control_layout name="npxnabnsnfns10111000101">
      <control name="volume" enabled="true" />
      <control name="seekbar" enabled="true" />
      <control name="replay" enabled="true" />
      <control name="pauseplay" enabled="true" />
      <control name="logo" enabled="false" />
      <control name="previous" enabled="false" />
      <control name="next" enabled="true" />
      <control name="swipeleft" enabled="false" />
      <control name="swiperight" enabled="true" />
      <control name="submit" enabled="false" />
      <control name="finish" enabled="false" />
      <control name="submitall" enabled="false" />
      <control name="resources" enabled="false" />
      <control name="glossary" enabled="false" />
      <control name="transcript" enabled="false" />
      <control name="outline" enabled="true">
        <controls>
          <control name="search" enabled="false" />
        </controls>
      </control>
      <control name="close_btn" enabled="true" />
    </control_layout>
    <control_layout name="npnxnanbnsnfns10111000101">
      <control name="volume" enabled="true" />
      <control name="seekbar" enabled="true" />
      <control name="replay" enabled="true" />
      <control name="pauseplay" enabled="true" />
      <control name="logo" enabled="false" />
      <control name="previous" enabled="false" />
      <control name="next" enabled="false" />
      <control name="swipeleft" enabled="false" />
      <control name="swiperight" enabled="false" />
      <control name="submit" enabled="false" />
      <control name="finish" enabled="false" />
      <control name="submitall" enabled="false" />
      <control name="resources" enabled="false" />
      <control name="glossary" enabled="false" />
      <control name="transcript" enabled="false" />
      <control name="outline" enabled="true">
        <controls>
          <control name="search" enabled="false" />
        </controls>
      </control>
      <control name="close_btn" enabled="true" />
    </control_layout>
    <control_layout name="pxabnsnfns10111000100">
      <control name="volume" enabled="true" />
      <control name="seekbar" enabled="true" />
      <control name="replay" enabled="true" />
      <control name="pauseplay" enabled="true" />
      <control name="logo" enabled="false" />
      <control name="previous" enabled="true" />
      <control name="next" enabled="true" />
      <control name="swipeleft" enabled="true" />
      <control name="swiperight" enabled="true" />
      <control name="submit" enabled="false" />
      <control name="finish" enabled="false" />
      <control name="submitall" enabled="false" />
      <control name="resources" enabled="false" />
      <control name="glossary" enabled="false" />
      <control name="transcript" enabled="false" />
      <control name="outline" enabled="true">
        <controls>
          <control name="search" enabled="false" />
        </controls>
      </control>
      <control name="close_btn" enabled="false" />
    </control_layout>
    <control_layout name="pxabsnfns10111000101">
      <control name="volume" enabled="true" />
      <control name="seekbar" enabled="true" />
      <control name="replay" enabled="true" />
      <control name="pauseplay" enabled="true" />
      <control name="logo" enabled="false" />
      <control name="previous" enabled="true" />
      <control name="next" enabled="true" />
      <control name="swipeleft" enabled="true" />
      <control name="swiperight" enabled="true" />
      <control name="submit" enabled="true" />
      <control name="finish" enabled="false" />
      <control name="submitall" enabled="false" />
      <control name="resources" enabled="false" />
      <control name="glossary" enabled="false" />
      <control name="transcript" enabled="false" />
      <control name="outline" enabled="true">
        <controls>
          <control name="search" enabled="false" />
        </controls>
      </control>
      <control name="close_btn" enabled="true" />
    </control_layout>
    <control_layout name="pnxanbnsnfns10111000101">
      <control name="volume" enabled="true" />
      <control name="seekbar" enabled="true" />
      <control name="replay" enabled="true" />
      <control name="pauseplay" enabled="true" />
      <control name="logo" enabled="false" />
      <control name="previous" enabled="true" />
      <control name="next" enabled="false" />
      <control name="swipeleft" enabled="true" />
      <control name="swiperight" enabled="false" />
      <control name="submit" enabled="false" />
      <control name="finish" enabled="false" />
      <control name="submitall" enabled="false" />
      <control name="resources" enabled="false" />
      <control name="glossary" enabled="false" />
      <control name="transcript" enabled="false" />
      <control name="outline" enabled="true">
        <controls>
          <control name="search" enabled="false" />
        </controls>
      </control>
      <control name="close_btn" enabled="true" />
    </control_layout>
  </control_layouts>
  <colorschemes>
    <colorscheme name="npxnabnsnfns10111000101">
      <color_group name="infopanel">
        <group_colors>
          <color name="link_text">
            <fill type="linear" rotation="90">
              <colors>
                <color rgb="0x7C2280" alpha="100" stop="0" />
              </colors>
            </fill>
          </color>
          <color name="link_hover">
            <fill type="linear" rotation="90">
              <colors>
                <color rgb="0x0000EE" alpha="100" stop="0" />
              </colors>
            </fill>
          </color>
          <color name="shadow">
            <fill type="linear" rotation="90">
              <colors>
                <color rgb="0x000000" alpha="100" stop="0" />
              </colors>
            </fill>
          </color>
          <color name="bg">
            <fill type="linear" rotation="90">
              <colors>
                <color rgb="0xFFFFFF" alpha="100" stop="0" />
              </colors>
            </fill>
          </color>
          <color name="name_text">
            <fill type="linear" rotation="90">
              <colors>
                <color rgb="0x444444" alpha="100" stop="0" />
              </colors>
            </fill>
          </color>
          <color name="title_text">
            <fill type="linear" rotation="90">
              <colors>
                <color rgb="0x999999" alpha="100" stop="0" />
              </colors>
            </fill>
          </color>
        </group_colors>
      </color_group>
      <color_group name="infopanelpopup">
        <group_colors>
          <color name="link_text">
            <fill type="linear" rotation="90">
              <colors>
                <color rgb="0xFFFFFF" alpha="100" stop="0" />
              </colors>
            </fill>
          </color>
          <color name="link_hover">
            <fill type="linear" rotation="90">
              <colors>
                <color rgb="0x757575" alpha="100" stop="0" />
              </colors>
            </fill>
          </color>
          <color name="bg">
            <fill type="linear" rotation="90">
              <colors>
                <color rgb="0x1D1D1D" alpha="100" stop="0" />
                <color rgb="0x0B0B0B" alpha="100" stop="255" />
              </colors>
            </fill>
          </color>
          <color name="shadow">
            <fill type="linear" rotation="90">
              <colors>
                <color rgb="0x000000" alpha="100" stop="0" />
              </colors>
            </fill>
          </color>
          <color name="name_text">
            <fill type="linear" rotation="90">
              <colors>
                <color rgb="0x727272" alpha="100" stop="0" />
              </colors>
            </fill>
          </color>
          <color name="bio_text">
            <fill type="linear" rotation="90">
              <colors>
                <color rgb="0xFFFFFF" alpha="100" stop="0" />
              </colors>
            </fill>
          </color>
        </group_colors>
      </color_group>
      <color_group name="timer">
        <group_colors>
          <color name="duration">
            <fill type="linear" rotation="90">
              <colors>
                <color rgb="0x00D7FF" alpha="100" stop="0" />
                <color rgb="0x00ABFF" alpha="100" stop="255" />
              </colors>
            </fill>
          </color>
          <color name="elapsed">
            <fill type="linear" rotation="90">
              <colors>
                <color rgb="0xFEE347" alpha="100" stop="0" />
                <color rgb="0xFCCC2A" alpha="100" stop="255" />
              </colors>
            </fill>
          </color>
          <color name="stroke">
            <fill type="linear" rotation="90">
              <colors>
                <color rgb="0xFFFFFF" alpha="100" stop="0" />
              </colors>
            </fill>
          </color>
          <color name="inner">
            <fill type="linear" rotation="90">
              <colors>
                <color rgb="0xCCCCCC" alpha="100" stop="0" />
              </colors>
            </fill>
          </color>
          <color name="text">
            <fill type="linear" rotation="90">
              <colors>
                <color rgb="0xFFFFFF" alpha="100" stop="0" />
              </colors>
            </fill>
          </color>
        </group_colors>
      </color_group>
      <color_group name="window">
        <group_colors>
          <color name="text">
            <fill type="linear" rotation="90">
              <colors>
                <color rgb="0xFFFFFF" alpha="100" stop="0" />
              </colors>
            </fill>
          </color>
          <color name="inner">
            <fill type="linear" rotation="90">
              <colors>
                <color rgb="0x1D1D1D" alpha="100" stop="0" />
                <color rgb="0x0B0B0B" alpha="100" stop="255" />
              </colors>
            </fill>
          </color>
          <color name="bg">
            <fill type="linear" rotation="90">
              <colors>
                <color rgb="0x2A2A2A" alpha="100" stop="0" />
              </colors>
            </fill>
          </color>
          <color name="diva">
            <fill type="linear" rotation="90">
              <colors>
                <color rgb="0x313131" alpha="100" stop="0" />
              </colors>
            </fill>
          </color>
          <color name="divb">
            <fill type="linear" rotation="90">
              <colors>
                <color rgb="0x0E0E0E" alpha="100" stop="0" />
              </colors>
            </fill>
          </color>
          <color name="shadow">
            <fill type="linear" rotation="90">
              <colors>
                <color rgb="0x000000" alpha="20" stop="0" />
              </colors>
            </fill>
          </color>
        </group_colors>
      </color_group>
      <color_group name="editor">
        <group_colors>
          <color name="slide_text">
            <fill type="linear" rotation="90">
              <colors>
                <color rgb="0xFFFFFF" alpha="100" stop="0" />
              </colors>
            </fill>
          </color>
          <color name="html_text">
            <fill type="linear" rotation="90">
              <colors>
                <color rgb="0xFFFFFF" alpha="100" stop="0" />
              </colors>
            </fill>
          </color>
          <color name="btn_text_shadow">
            <fill type="linear" rotation="90">
              <colors>
                <color rgb="0x000000" alpha="100" stop="0" />
              </colors>
            </fill>
          </color>
          <color name="btn_text">
            <fill type="linear" rotation="90">
              <colors>
                <color rgb="0xFFFFFF" alpha="100" stop="0" />
              </colors>
            </fill>
          </color>
          <color name="btn_border">
            <fill type="linear" rotation="90">
              <colors>
                <color rgb="0x030303" alpha="100" stop="0" />
              </colors>
            </fill>
          </color>
          <color name="btn_hover">
            <fill type="linear" rotation="90">
              <colors>
                <color rgb="0x3A3A3A" alpha="100" stop="0" />
                <color rgb="0x0C0C0C" alpha="100" stop="255" />
              </colors>
            </fill>
          </color>
          <color name="btn_down">
            <fill type="linear" rotation="90">
              <colors>
                <color rgb="0x141414" alpha="100" stop="0" />
                <color rgb="0x323232" alpha="100" stop="255" />
              </colors>
            </fill>
          </color>
          <color name="btn_bg">
            <fill type="linear" rotation="90">
              <colors>
                <color rgb="0x333333" alpha="100" stop="0" />
                <color rgb="0x141414" alpha="100" stop="255" />
              </colors>
            </fill>
          </color>
        </group_colors>
      </color_group>
      <color_group name="listitem">
        <group_colors>
          <color name="selected_text">
            <fill type="linear" rotation="90">
              <colors>
                <color rgb="0xFFFFFF" alpha="100" stop="0" />
              </colors>
            </fill>
          </color>
          <color name="shadow">
            <fill type="linear" rotation="90">
              <colors>
                <color rgb="0x000000" alpha="100" stop="0" />
              </colors>
            </fill>
          </color>
          <color name="selected">
            <fill type="linear" rotation="90">
              <colors>
                <color rgb="0x3F3F3F" alpha="100" stop="0" />
              </colors>
            </fill>
          </color>
          <color name="text">
            <fill type="linear" rotation="90">
              <colors>
                <color rgb="0xFFFFFF" alpha="100" stop="0" />
              </colors>
            </fill>
          </color>
          <color name="viewed">
            <fill type="linear" rotation="90">
              <colors>
                <color rgb="0x878787" alpha="100" stop="0" />
              </colors>
            </fill>
          </color>
          <color name="hover">
            <fill type="linear" rotation="90">
              <colors>
                <color rgb="0x313131" alpha="100" stop="0" />
              </colors>
            </fill>
          </color>
          <color name="lines">
            <fill type="linear" rotation="90">
              <colors>
                <color rgb="0x343434" alpha="100" stop="0" />
              </colors>
            </fill>
          </color>
        </group_colors>
      </color_group>
      <color_group name="glossary">
        <group_colors>
          <color name="selected_text">
            <fill type="linear" rotation="90">
              <colors>
                <color rgb="0xFFFFFF" alpha="100" stop="0" />
              </colors>
            </fill>
          </color>
          <color name="selected">
            <fill type="linear" rotation="90">
              <colors>
                <color rgb="0x3F3F3F" alpha="100" stop="0" />
              </colors>
            </fill>
          </color>
          <color name="text">
            <fill type="linear" rotation="90">
              <colors>
                <color rgb="0xFFFFFF" alpha="100" stop="0" />
              </colors>
            </fill>
          </color>
          <color name="hover">
            <fill type="linear" rotation="90">
              <colors>
                <color rgb="0x1C1C1C" alpha="100" stop="0" />
              </colors>
            </fill>
          </color>
          <color name="heading_text">
            <fill type="linear" rotation="90">
              <colors>
                <color rgb="0xFFFFFF" alpha="100" stop="0" />
              </colors>
            </fill>
          </color>
          <color name="diva">
            <fill type="linear" rotation="90">
              <colors>
                <color rgb="0x3D3D3D" alpha="100" stop="0" />
              </colors>
            </fill>
          </color>
          <color name="divb">
            <fill type="linear" rotation="90">
              <colors>
                <color rgb="0x202020" alpha="100" stop="0" />
              </colors>
            </fill>
          </color>
          <color name="divc">
            <fill type="linear" rotation="90">
              <colors>
                <color rgb="0x3D3D3D" alpha="100" stop="0" />
              </colors>
            </fill>
          </color>
          <color name="bg">
            <fill type="linear" rotation="90">
              <colors>
                <color rgb="0x333333" alpha="100" stop="0" />
              </colors>
            </fill>
          </color>
        </group_colors>
      </color_group>
      <color_group name="resource">
        <group_colors>
          <color name="separator">
            <fill type="linear" rotation="90">
              <colors>
                <color rgb="0x2C2C2C" alpha="100" stop="0" />
              </colors>
            </fill>
          </color>
        </group_colors>
      </color_group>
      <color_group name="outline">
        <group_colors>
          <color name="search_hover">
            <fill type="linear" rotation="90">
              <colors>
                <color rgb="0x757575" alpha="100" stop="0" />
              </colors>
            </fill>
          </color>
          <color name="search_text">
            <fill type="linear" rotation="90">
              <colors>
                <color rgb="0xFFFFFF" alpha="100" stop="0" />
              </colors>
            </fill>
          </color>
          <color name="divc">
            <fill type="linear" rotation="90">
              <colors>
                <color rgb="0x343434" alpha="100" stop="0" />
              </colors>
            </fill>
          </color>
          <color name="divb">
            <fill type="linear" rotation="90">
              <colors>
                <color rgb="0x363636" alpha="100" stop="0" />
              </colors>
            </fill>
          </color>
          <color name="diva">
            <fill type="linear" rotation="90">
              <colors>
                <color rgb="0x1C1C1C" alpha="100" stop="0" />
              </colors>
            </fill>
          </color>
        </group_colors>
      </color_group>
      <color_group name="transcript">
        <group_colors>
          <color name="heading_text">
            <fill type="linear" rotation="90">
              <colors>
                <color rgb="0xFFFFFF" alpha="100" stop="0" />
              </colors>
            </fill>
          </color>
          <color name="div">
            <fill type="linear" rotation="90">
              <colors>
                <color rgb="0x2C2C2C" alpha="100" stop="0" />
              </colors>
            </fill>
          </color>
        </group_colors>
      </color_group>
      <color_group name="tabs">
        <group_colors>
          <color name="shadow">
            <fill type="linear" rotation="90">
              <colors>
                <color rgb="0x000000" alpha="100" stop="0" />
              </colors>
            </fill>
          </color>
          <color name="hover">
            <fill type="linear" rotation="90">
              <colors>
                <color rgb="0x525454" alpha="100" stop="0" />
              </colors>
            </fill>
          </color>
          <color name="selected">
            <fill type="linear" rotation="90">
              <colors>
                <color rgb="0xFFFFFF" alpha="100" stop="0" />
              </colors>
            </fill>
          </color>
          <color name="text">
            <fill type="linear" rotation="90">
              <colors>
                <color rgb="0x727272" alpha="100" stop="0" />
              </colors>
            </fill>
          </color>
          <color name="bg">
            <fill type="linear" rotation="90">
              <colors>
                <color rgb="0x242424" alpha="100" stop="0" />
              </colors>
            </fill>
          </color>
        </group_colors>
      </color_group>
      <color_group name="seekcontrol">
        <group_colors>
          <color name="btn_icon_hover">
            <fill type="linear" rotation="90">
              <colors>
                <color rgb="0xFFFFFF" alpha="100" stop="0" />
              </colors>
            </fill>
          </color>
          <color name="btn_icon_shadow">
            <fill type="linear" rotation="90">
              <colors>
                <color rgb="0x000000" alpha="100" stop="0" />
              </colors>
            </fill>
          </color>
          <color name="btn_icon_color">
            <fill type="linear" rotation="90">
              <colors>
                <color rgb="0xFFFFFF" alpha="100" stop="0" />
              </colors>
            </fill>
          </color>
          <color name="seek_position">
            <fill type="linear" rotation="90">
              <colors>
                <color rgb="0xFFFFFF" alpha="100" stop="0" />
              </colors>
            </fill>
          </color>
          <color name="seek_bg">
            <fill type="linear" rotation="90">
              <colors>
                <color rgb="0x222222" alpha="100" stop="0" />
              </colors>
            </fill>
          </color>
          <color name="seek_border">
            <fill type="linear" rotation="90">
              <colors>
                <color rgb="0x1A1A1A" alpha="100" stop="0" />
                <color rgb="0x313131" alpha="100" stop="255" />
              </colors>
            </fill>
          </color>
          <color name="border">
            <fill type="linear" rotation="90">
              <colors>
                <color rgb="0x030303" alpha="100" stop="0" />
              </colors>
            </fill>
          </color>
          <color name="bg">
            <fill type="linear" rotation="90">
              <colors>
                <color rgb="0x333333" alpha="100" stop="0" />
                <color rgb="0x141414" alpha="100" stop="255" />
              </colors>
            </fill>
          </color>
        </group_colors>
      </color_group>
      <color_group name="searchinput">
        <group_colors>
          <color name="text_active">
            <fill type="linear" rotation="90">
              <colors>
                <color rgb="0x2D2D2D" alpha="100" stop="0" />
              </colors>
            </fill>
          </color>
          <color name="bg_active">
            <fill type="linear" rotation="90">
              <colors>
                <color rgb="0xFFFFFF" alpha="100" stop="0" />
              </colors>
            </fill>
          </color>
          <color name="search_text">
            <fill type="linear" rotation="90">
              <colors>
                <color rgb="0x2D2D2D" alpha="100" stop="0" />
              </colors>
            </fill>
          </color>
          <color name="hover_glow">
            <fill type="linear" rotation="90">
              <colors>
                <color rgb="0xEB9471" alpha="0" stop="0" />
              </colors>
            </fill>
          </color>
          <color name="button_hover">
            <fill type="linear" rotation="90">
              <colors>
                <color rgb="0x3A3A3A" alpha="100" stop="0" />
                <color rgb="0x0C0C0C" alpha="100" stop="255" />
              </colors>
            </fill>
          </color>
          <color name="icon">
            <fill type="linear" rotation="90">
              <colors>
                <color rgb="0xFFFFFF" alpha="100" stop="0" />
              </colors>
            </fill>
          </color>
          <color name="border">
            <fill type="linear" rotation="90">
              <colors>
                <color rgb="0x202020" alpha="100" stop="0" />
                <color rgb="0x161616" alpha="100" stop="255" />
              </colors>
            </fill>
          </color>
          <color name="bg">
            <fill type="linear" rotation="90">
              <colors>
                <color rgb="0xFFFFFF" alpha="100" stop="0" />
              </colors>
            </fill>
          </color>
        </group_colors>
      </color_group>
      <color_group name="scrollarea">
        <group_colors>
          <color name="detailb">
            <fill type="linear" rotation="90">
              <colors>
                <color rgb="0x1C1C1C" alpha="100" stop="0" />
              </colors>
            </fill>
          </color>
          <color name="detaila">
            <fill type="linear" rotation="90">
              <colors>
                <color rgb="0x595959" alpha="100" stop="0" />
              </colors>
            </fill>
          </color>
          <color name="shadow">
            <fill type="linear" rotation="90">
              <colors>
                <color rgb="0x1C1C1C" alpha="100" stop="0" />
              </colors>
            </fill>
          </color>
          <color name="icons">
            <fill type="linear" rotation="90">
              <colors>
                <color rgb="0xFFFFFF" alpha="100" stop="0" />
              </colors>
            </fill>
          </color>
          <color name="button_border">
            <fill type="linear" rotation="90">
              <colors>
                <color rgb="0x1C1C1C" alpha="100" stop="0" />
              </colors>
            </fill>
          </color>
          <color name="button_inner">
            <fill type="linear" rotation="90">
              <colors>
                <color rgb="0x5A5A5A" alpha="100" stop="0" />
                <color rgb="0x4A4A4A" alpha="100" stop="255" />
              </colors>
            </fill>
          </color>
          <color name="button_bg">
            <fill type="linear" rotation="90">
              <colors>
                <color rgb="0x4B4B4B" alpha="100" stop="0" />
                <color rgb="0x3C3C3C" alpha="100" stop="255" />
              </colors>
            </fill>
          </color>
          <color name="border">
            <fill type="linear" rotation="90">
              <colors>
                <color rgb="0x494949" alpha="100" stop="0" />
                <color rgb="0x494949" alpha="100" stop="255" />
              </colors>
            </fill>
          </color>
          <color name="bg">
            <fill type="linear" rotation="0">
              <colors>
                <color rgb="0x313131" alpha="100" stop="0" />
                <color rgb="0x363636" alpha="100" stop="128" />
              </colors>
            </fill>
          </color>
        </group_colors>
      </color_group>
      <color_group name="menu">
        <group_colors>
          <color name="shadow">
            <fill type="linear" rotation="90">
              <colors>
                <color rgb="0x0E0E0E" alpha="100" stop="0" />
              </colors>
            </fill>
          </color>
          <color name="bg">
            <fill type="linear" rotation="90">
              <colors>
                <color rgb="0x242424" alpha="100" stop="0" />
              </colors>
            </fill>
          </color>
        </group_colors>
      </color_group>
      <color_group name="logo">
        <group_colors>
          <color name="shadow">
            <fill type="linear" rotation="90">
              <colors>
                <color rgb="0x000000" alpha="100" stop="0" />
              </colors>
            </fill>
          </color>
          <color name="bg">
            <fill type="linear" rotation="90">
              <colors>
                <color rgb="0xFFFFFF" alpha="100" stop="0" />
              </colors>
            </fill>
          </color>
        </group_colors>
      </color_group>
      <color_group name="checkbox">
        <group_colors>
          <color name="hover">
            <fill type="linear" rotation="90">
              <colors>
                <color rgb="0x9C9C9C" alpha="100" stop="0" />
              </colors>
            </fill>
          </color>
          <color name="text">
            <fill type="linear" rotation="90">
              <colors>
                <color rgb="0xFFFFFF" alpha="100" stop="0" />
              </colors>
            </fill>
          </color>
          <color name="check">
            <fill type="linear" rotation="90">
              <colors>
                <color rgb="0x2BC400" alpha="100" stop="0" />
              </colors>
            </fill>
          </color>
          <color name="bg">
            <fill type="linear" rotation="90">
              <colors>
                <color rgb="0xFFFFFF" alpha="100" stop="0" />
              </colors>
            </fill>
          </color>
          <color name="border">
            <fill type="linear" rotation="90">
              <colors>
                <color rgb="0x161616" alpha="100" stop="0" />
              </colors>
            </fill>
          </color>
        </group_colors>
      </color_group>
      <color_group name="button">
        <group_colors>
          <color name="btn_icon_color">
            <fill type="linear" rotation="90">
              <colors>
                <color rgb="0xFFFFFF" alpha="100" stop="0" />
              </colors>
            </fill>
          </color>
          <color name="btn_text_shadow">
            <fill type="linear" rotation="90">
              <colors>
                <color rgb="0x000000" alpha="100" stop="0" />
              </colors>
            </fill>
          </color>
          <color name="btn_text">
            <fill type="linear" rotation="90">
              <colors>
                <color rgb="0xFFFFFF" alpha="100" stop="0" />
              </colors>
            </fill>
          </color>
          <color name="btn_border">
            <fill type="linear" rotation="90">
              <colors>
                <color rgb="0x030303" alpha="100" stop="0" />
              </colors>
            </fill>
          </color>
          <color name="btn_hover">
            <fill type="linear" rotation="90">
              <colors>
                <color rgb="0x3A3A3A" alpha="100" stop="0" />
                <color rgb="0x0C0C0C" alpha="100" stop="255" />
              </colors>
            </fill>
          </color>
          <color name="btn_down">
            <fill type="linear" rotation="90">
              <colors>
                <color rgb="0x141414" alpha="100" stop="0" />
                <color rgb="0x323232" alpha="100" stop="255" />
              </colors>
            </fill>
          </color>
          <color name="btn_bg">
            <fill type="linear" rotation="90">
              <colors>
                <color rgb="0x333333" alpha="100" stop="0" />
                <color rgb="0x141414" alpha="100" stop="255" />
              </colors>
            </fill>
          </color>
          <color name="btn_glow">
            <fill type="linear" rotation="90">
              <colors>
                <color rgb="0x252525" alpha="100" stop="0" />
              </colors>
            </fill>
          </color>
        </group_colors>
      </color_group>
      <color_group name="base">
        <group_colors>
          <color name="text">
            <fill type="linear" rotation="90">
              <colors>
                <color rgb="0xFFFFFF" alpha="100" stop="0" />
              </colors>
            </fill>
          </color>
          <color name="diva">
            <fill type="linear" rotation="90">
              <colors>
                <color rgb="0x0E0E0E" alpha="100" stop="0" />
              </colors>
            </fill>
          </color>
          <color name="divb">
            <fill type="linear" rotation="90">
              <colors>
                <color rgb="0x313131" alpha="100" stop="0" />
              </colors>
            </fill>
          </color>
          <color name="menu_shade">
            <fill type="linear" rotation="90">
              <colors>
                <color rgb="0x1B1B1B" alpha="100" stop="0" />
                <color rgb="0x0A0A0A" alpha="100" stop="255" />
              </colors>
            </fill>
          </color>
          <color name="border">
            <fill type="linear" rotation="90">
              <colors>
                <color rgb="0x292929" alpha="100" stop="0" />
                <color rgb="0x292929" alpha="100" stop="255" />
              </colors>
            </fill>
          </color>
          <color name="bg">
            <fill type="linear" rotation="90">
              <colors>
                <color rgb="0x1D1D1D" alpha="100" stop="0" />
                <color rgb="0x0B0B0B" alpha="100" stop="255" />
              </colors>
            </fill>
          </color>
          <color name="slide_bg">
            <fill type="linear" rotation="90">
              <colors>
                <color rgb="0x1D1D1D" alpha="100" stop="0" />
                <color rgb="0x0B0B0B" alpha="100" stop="255" />
              </colors>
            </fill>
          </color>
        </group_colors>
      </color_group>
      <color_group name="volume">
        <group_colors>
          <color name="thumb_border">
            <fill type="linear" rotation="90">
              <colors>
                <color rgb="0x1C1C1C" alpha="100" stop="0" />
              </colors>
            </fill>
          </color>
          <color name="thumb_inner">
            <fill type="linear" rotation="90">
              <colors>
                <color rgb="0x5A5A5A" alpha="100" stop="0" />
              </colors>
            </fill>
          </color>
          <color name="thumb_bg">
            <fill type="linear" rotation="90">
              <colors>
                <color rgb="0x4C4C4C" alpha="100" stop="0" />
              </colors>
            </fill>
          </color>
          <color name="slider_border">
            <fill type="linear" rotation="90">
              <colors>
                <color rgb="0x494949" alpha="100" stop="0" />
              </colors>
            </fill>
          </color>
          <color name="slider_bg">
            <fill type="linear" rotation="90">
              <colors>
                <color rgb="0x313131" alpha="100" stop="0" />
              </colors>
            </fill>
          </color>
        </group_colors>
      </color_group>
      <color_group name="accessibility">
        <group_colors>
          <color name="focus_rect">
            <fill type="linear" rotation="90">
              <colors>
                <color rgb="0xFFFF00" alpha="100" stop="0" />
              </colors>
            </fill>
          </color>
        </group_colors>
      </color_group>
    </colorscheme>
  </colorschemes>
  <string_tables>
    <string_table name="npxnabnsnfns10111000101">
      <string id="three_image_items">items</string>
      <string id="three_image_viewed">viewed</string>
      <string id="three_image_of">of</string>
      <string id="three_image_item">item</string>
      <string id="accessible_text">Accessible text</string>
      <string id="acc_active">active</string>
      <string id="alt_key">Alt</string>
      <string id="check_include">Check to include</string>
      <string id="clear">Clear and return to Menu</string>
      <string id="close">Close</string>
      <string id="acc_closed_captions">Closed captions. Press the spacebar to toggle captions on and off.</string>
      <string id="closed_captions_tip">Toggle captions</string>
      <string id="continue">Continue</string>
      <string id="continueresponsive">Continue</string>
      <string id="ctrl_key">Ctrl</string>
      <string id="enable_keyboardshortcuts">Enable keyboard shortcuts</string>
      <string id="enter_key">Enter</string>
      <string id="exit">Exit</string>
      <string id="filter">Filter</string>
      <string id="finish">FINISH</string>
      <string id="acc_finish">finish</string>
      <string id="definition">Definition</string>
      <string id="acc_definition">definition</string>
      <string id="glossary">Glossary</string>
      <string id="terms">Terms</string>
      <string id="keyboardshortcuts_lower">Keyboard shortcuts</string>
      <string id="action">Action</string>
      <string id="keyboardshortcuts">Keyboard Shortcuts</string>
      <string id="shortcuthelp">List keyboard shortcuts</string>
      <string id="mute_shortcut">Mute / unmute</string>
      <string id="next_shortcut">Next slide</string>
      <string id="playpause_shortcut">Play / pause</string>
      <string id="previous_shortcut">Previous slide</string>
      <string id="replay_shortcut">Replay slide</string>
      <string id="shortcut">Shortcut</string>
      <string id="submit_shortcut">Submit slide</string>
      <string id="acctext_shortcut">Toggle accessible text</string>
      <string id="closedcaptions_shortcut">Toggle closed captions</string>
      <string id="togglezoom">Switch zoom modes</string>
      <string id="outline">Menu</string>
      <string id="disabled_orientation">Please rotate your device</string>
      <string id="mute_tip">Mute</string>
      <string id="next">NEXT</string>
      <string id="acc_next">next</string>
      <string id="next_slide_tip">Next slide</string>
      <string id="transcript_chk">Notes</string>
      <string id="transcript">Notes</string>
      <string id="bio">Bio</string>
      <string id="more_info">More info</string>
      <string id="closed_captions">Captions</string>
      <string id="acc_pause">pause</string>
      <string id="pause_tip">Pause</string>
      <string id="acc_play">play</string>
      <string id="play_tip">Play</string>
      <string id="send_an_email">Send an email</string>
      <string id="prev">PREV</string>
      <string id="acc_previous">previous</string>
      <string id="previous_slide_tip">Previous slide</string>
      <string id="question_list">Question List</string>
      <string id="replay_tip">Replay</string>
      <string id="acc_replay">replay</string>
      <string id="resources">Resources</string>
      <string id="acc_resources">resources</string>
      <string id="restart">Restart</string>
      <string id="resume">Resume</string>
      <string id="acc_locked">locked</string>
      <string id="acc_search_input">search</string>
      <string id="search_toggle">Search</string>
      <string id="sidebar_toggle">Sidebar Toggle</string>
      <string id="desktop_start">Start Course</string>
      <string id="mobile_start">Start Course</string>
      <string id="acc_visited">visited</string>
      <string id="search">Search...</string>
      <string id="search_in">Search in:</string>
      <string id="search_results">Search Results</string>
      <string id="settings_tip">Settings</string>
      <string id="shift_key">Shift</string>
      <string id="acc_skipnavigation">Skip Navigation. Hit enter to return to the slide.</string>
      <string id="slide_text_chk">Slide Text</string>
      <string id="spacebar_key">Space</string>
      <string id="submitall">SUBMIT ALL</string>
      <string id="acc_submitall">submit all</string>
      <string id="submit">SUBMIT</string>
      <string id="acc_submit">submit</string>
      <string id="submit_tip">Submit</string>
      <string id="unmute_tip">Unmute</string>
      <string id="acc_volume">volume</string>
      <string id="zoom_to_fit">Zoom to fit</string>
    </string_table>
  </string_tables>
  <fonts>
    <font name="Articulate">
      <files>
        <file bold="true" italic="false" />
        <file bold="false" italic="false" />
      </files>
    </font>
  </fonts>
  <sounds enabled="true" />
  <nav_data>
    <outline>
      <links>
        <slidelink slideid="_player.5onZNJaPQYO" displaytext="Pulling It Together" expand="true" type="slide">
          <links>
            <slidelink slideid="_player.5onZNJaPQYO.6KZElYrC6fW" displaytext="PSF Title Slide" expand="false" type="slide" />
            <slidelink slideid="_player.5onZNJaPQYO.5mvpqF8NGV4" displaytext="Resources: The Team" expand="false" type="slide" />
            <slidelink slideid="_player.5onZNJaPQYO.5fqddyfXPFv" displaytext="Establish a Shared Mental Model" expand="false" type="slide" />
            <slidelink slideid="_player.5onZNJaPQYO.5WB80WSTpMH" displaytext="Shared Mental Models" expand="false" type="slide" />
            <slidelink slideid="_player.5onZNJaPQYO.5fBGnRmQsIf" displaytext="Workload &amp;amp; Effects on Performance" expand="false" type="slide" />
            <slidelink slideid="_player.5onZNJaPQYO.5xga6f89joe" displaytext="High Workload Effects" expand="false" type="slide" />
            <slidelink slideid="_player.5onZNJaPQYO.6MNu7Rps125" displaytext="How we deal with High Workloads" expand="false" type="slide" />
            <slidelink slideid="_player.5onZNJaPQYO.6NCAcQVmYwG" displaytext="Low Workloads" expand="false" type="slide" />
            <slidelink slideid="_player.5onZNJaPQYO.6TLsAEHz4kE" displaytext="The “Brief” or Huddle" expand="false" type="slide" />
            <slidelink slideid="_player.5onZNJaPQYO.5trgCAmyGOl" displaytext="Situational Awareness" expand="false" type="slide" />
            <slidelink slideid="_player.5onZNJaPQYO.6ME5e5YqlN3" displaytext="Why Situational Awareness?" expand="false" type="slide" />
            <slidelink slideid="_player.5onZNJaPQYO.5eAuDgkFnJh" displaytext="Conflict &amp;amp; Situational Awareness:" expand="false" type="slide" />
            <slidelink slideid="_player.5onZNJaPQYO.6i6BIwy9Vbh" displaytext="Red Flags: Loss of Situational Awareness" expand="false" type="slide" />
            <slidelink slideid="_player.5onZNJaPQYO.6PgnV2gy23F" displaytext="Task (Target) Fixation" expand="false" type="slide" />
            <slidelink slideid="_player.5onZNJaPQYO.6iGorvqHM8v" displaytext="Dynamic " expand="false" type="slide" />
            <slidelink slideid="_player.5onZNJaPQYO.5j7zufWoicI" displaytext="Dynamic Skepticism" expand="false" type="slide" />
            <slidelink slideid="_player.5onZNJaPQYO.5kQq04S6tpJ" displaytext="Dynamic Skepticism" expand="false" type="slide" />
            <slidelink slideid="_player.5onZNJaPQYO.5sXPjh5xo2z" displaytext="Strength of an Idea:" expand="false" type="slide" />
            <slidelink slideid="_player.5onZNJaPQYO.65xEw2c3CPN" displaytext="How do we know if we are becoming fixated on the wrong explanation?" expand="false" type="slide" />
            <slidelink slideid="_player.5onZNJaPQYO.5jFWaN5VfI2" displaytext="How do we know if we are becoming fixated on the wrong explanation" expand="false" type="slide" />
            <slidelink slideid="_player.5onZNJaPQYO.5nrJuLwSRYD" displaytext="The Pinch" expand="false" type="slide" />
            <slidelink slideid="_player.5onZNJaPQYO.6V6U8skqkAY" displaytext="The Pinch" expand="false" type="slide" />
            <slidelink slideid="_player.5onZNJaPQYO.6k52EDQxbn1" displaytext="Cross Monitoring " expand="false" type="slide" />
            <slidelink slideid="_player.5onZNJaPQYO.6JTDn8eewOa" displaytext="Complacency" expand="false" type="slide" />
            <slidelink slideid="_player.5onZNJaPQYO.5sSfE2CvhaV" displaytext="Please Match the Term to the Definition " expand="false" type="slide" />
            <slidelink slideid="_player.5onZNJaPQYO.6iCHQCaygGf" displaytext="Terms with Correct Definitions" expand="false" type="slide" />
            <slidelink slideid="_player.5onZNJaPQYO.6Igh3YskSZe" displaytext="Factors affecting our performance (Summary)" expand="false" type="slide" />
            <slidelink slideid="_player.5onZNJaPQYO.6EZnukWjhZt" displaytext="Review our work:" expand="false" type="slide" />
            <slidelink slideid="_player.5onZNJaPQYO.5p9VkBeSpXq" displaytext="Review our work:" expand="false" type="slide" />
            <slidelink slideid="_player.5onZNJaPQYO.5gFmaiMzFWt" displaytext="Take Home Points" expand="false" type="slide" />
            <slidelink slideid="_player.5onZNJaPQYO.5fLy3YFTIvr" displaytext="Get Ready, Get Set…for Simulation Training " expand="false" type="slide" />
            <slidelink slideid="_player.5onZNJaPQYO.67qpAQ0QQgI" displaytext="Get Ready, Get Set…for Simulation Training " expand="false" type="slide" />
            <slidelink slideid="_player.5onZNJaPQYO.60hVN8uJt80" displaytext="Simulation" expand="false" type="slide" />
            <slidelink slideid="_player.5onZNJaPQYO.6Wq1XK7mKNy" displaytext="Simulation" expand="false" type="slide" />
          </links>
        </slidelink>
      </links>
    </outline>
  </nav_data>
  <resource_data description="" />
  <transcript_data />
  <glossary_data />
</bwFrame>
